# Supplementary material for: ZRT1 Harbors an Excess of Nonsynonymous Polymorphism and Shows Evidence of Balancing Selection in Saccharomyces cerevisiae
Source: G3 (Bethesda). 2013 Apr 1;3(4):665–73. doi: 10.1534/g3.112.005082 (PMC3618353; doi:10.1534/g3.112.005082)
Supplement: Supporting Information [file supp_g3.112.005082_FileS1.zip]

Archive with 34 entries (34 files):
- YBL017C_FullLength_SparALN.aln
- YDL153C_FullLength_SparALN.aln
- YGL255W_FullLength_SparALN.aln
- YOL081W_FullLength_SparALN.aln
- YPR194C_FullLength_SparALN.aln
- YBL017C_FullLength_SparALN.fasta
- YDL153C_FullLength_SparALN.fasta
- YGL255W_FullLength_SparALN.fasta
- YOL081W_FullLength_SparALN.fasta
- YPR194C_FullLength_SparALN.fasta
- YBL068W_FullLength_SparALN.fasta
- YBR290W_FullLength_SparALN.fasta
- YDR089W_FullLength_SparALN.fasta
- YDR194C_FullLength_SparALN.fasta
- YFR043C_FullLength_SparALN.fasta
- YGL254W_FullLength_fixAmbig_SparALN.fasta
- YGL256W_FullLength_SparALN.fasta
- YGL257C_FullLength_SparALN.fasta
- YGR040W_FullLength_SparALN.fasta
- YGR209C_FullLength_SparALN.fasta
- YGR230W_FullLength_SparALN.fasta
- YGR244C_FullLength_SparALN.fasta
- YIL139C_FullLength_SparALN.fasta
- YKL196C_FullLength_SparALN.fasta
- YKL214C_FullLength_SparALN.fasta
- YKR080W_FullLength_SparALN.fasta
- YMR065W_FullLength_SparALN.fasta
- YMR096W_FullLength_SparALN.fasta
- YMR180C_FullLength_SparALN.fasta
- YMR206W_FullLength_SparALN.fasta
- YNL317W_FullLength_SparALN.fasta
- YNR028W_FullLength_SparALN.fasta
- YNR059W_FullLength_SparALN.fasta
- YPR186C_FullLength_SparALN.fasta
