# Supplementary material for: ZRT1 Harbors an Excess of Nonsynonymous Polymorphism and Shows Evidence of Balancing Selection in Saccharomyces cerevisiae
Source: G3 (Bethesda). 2013 Apr 1;3(4):665–73. doi: 10.1534/g3.112.005082 (PMC3618353; doi:10.1534/g3.112.005082)
Supplement: Supporting Information [file supp_g3.112.005082_FileS1.zip › YBL017C_FullLength_SparALN.aln]

CLUSTAL 2.1 multiple sequence alignment


YBL017C_S288C                       ATGATATTACTTCATTTTGTCTATTCTCTTTGGGCCTTACTTCTCATTCC
YBL017C_AWRI1631                    ATGATATTACTTCATTTTGTCTATTCTCTTTGGGCCTTACTTCTCATTCC
YBL017C_AWRI796                     ATGATATTACTTCATTTTGTCTATTCTCTTTGGGCCTTACTTCTCATTCC
YBL017C_EC1118                      ATGATATTACTTCATTTTGTCTATTCTCTTTGGGCCTTACTTCTCATTCC
YBL017C_JAY291                      ATGATATTACTTCATTTTGTCTATTCTCTTTGGGCCTTACTTCTCATTCC
YBL017C_Kyokai7                     ATGATATTACTTCATTTTGTCTATTCTCTTTGGGCCTTACTTCTCATTCC
YBL017C_RM11-1a                     ATGATATTACTTCATTTTGTCTATTCTCTTTGGGCCTTACTTCTCATTCC
YBL017C_VL3                         ATGATATTACTTCATTTTGTCTATTCTCTTTGGGCCTTACTTCTCATTCC
YBL017C_YJM789                      ATGATATTACTTCATTTTGTCTATTCTCTTTGGGCCTTACTTCTCATTCC
lcl|UC5.contig00731_10149-1488      ATGATATTACTTCATTTTGTCTATTCTCTTTGGGCCTTACTTCTCATTCC
lcl|Y12.Contig61.7_6378-11117       ATGATATTACTTCATTTTGTCTATTCTCTTTGGGCCTTACTTCTCATTCC
lcl|T7_updated.Contig15.3_2090      ATGATATTACTTCATTTTGTCTATTCTCTTTGGGCCTTACTTCTCATTCC
lcl|I14.contig00149_1505-6244       ATGATATTACTTCATTTTGTCTATTCTCTTTGGGCCTTACTTCTCATTCC
lcl|YPS163.Contig79.14_1189-59      ATGATATTACTTCATTTTGTATATTCTCTTTGGGCCTTACTTCTCATTCC
lcl|YJM421.Contig20.1_6037-107      ATGATATTACTTCATTTTGTCTATTCTCTTTGGGCCTTACTTCTCATTCC
lcl|YJM326.contig00286_21075-2      ATGATATTACTTCATTTTGTCTATTCTCTTTGGGCCTTACTTCTCATTCC
lcl|YJM451.contig00893_22475-2      ATGATATTACTTCATTTTGTCTATTCTCTTTGGGCCTTACTTCTCATTCC
lcl|WE372.Contig19.2_669-5402       ATGATATTACTTCATTTTGTCTATTCTCTTTGGGCCTTACTTCTCATTCC
lcl|YJM269.Contig259.2_2-4309       ATGATATTACTTCATTTTGTCTATTCTCTTTGGGCCTTACTTCTCATTCC
MIT_Spar_c363_820                   ATGATATTACTTCATTTAGTCTATTCCCTTTGGGCCCTTCTTCTCATTCC
                                    ***************** ** ***** ********* * ***********

YBL017C_S288C                       TTTAACTAATGCCGAAGAATTCACCCCCAAAGTGACAAAGACTATCGCGC
YBL017C_AWRI1631                    TTTAATTAATGCGGAAGAATTCACCCCCAAAGTGACAAAGACTATCGCGC
YBL017C_AWRI796                     TTTAATTAATGCGGAAGAATTCACCCCCAAAGTGACAAAGACTATCGCGC
YBL017C_EC1118                      TTTAATTAATGCGGAAGAATTCACCCCCAAAGTGACAAAGACTATCGCGC
YBL017C_JAY291                      TTTAATTAATGCGGAAGAATTCACCCCCAAAGTGACAAAGACTATCGCGC
YBL017C_Kyokai7                     TTTAATTAATGCCGAAGAATTCACCCCCAAAGTGACAAAGACTATCGCGC
YBL017C_RM11-1a                     TTTAATTAATGCGGAAGAATTCACCCCCAAAGTGACAAAGACTATCGCGC
YBL017C_VL3                         TTTAATTAATGCGGAAGAATTCACCCCCAAAGTGACAAAGACTATCGCGC
YBL017C_YJM789                      TTTAATTAATGCCGAAGAATTCACCCCCAAAGTGACAAAGACTATCGCGC
lcl|UC5.contig00731_10149-1488      TTTAACTAATGCCGAAGAATTCACCCCCAAAGTGACAAAGACTATCGCGC
lcl|Y12.Contig61.7_6378-11117       TTTAACTAATGCCGAAGAATTCACCCCCAAAGTGACAAAGACTATCGCGC
lcl|T7_updated.Contig15.3_2090      TTTAATTAATGCCGAAGAATTCACCCCCAAAGTGACAAAGACTATCGCGC
lcl|I14.contig00149_1505-6244       TTTAATTAATGCCGAAGAATTCACCCCCAAAGTGACAAAGACTATCGCGC
lcl|YPS163.Contig79.14_1189-59      TTTAATTAATGCCGAAGAATTCACCCCCAAAGTGACAAAGACTATCGCGC
lcl|YJM421.Contig20.1_6037-107      TTTAACTAATGCCGAAGAATTCACCCCCAAAGTGACAAAGACTATCGCGC
lcl|YJM326.contig00286_21075-2      TTTAACTAATGCCGAAGAATTCACCCCCAAAGTGACAAAGACTATCGCGC
lcl|YJM451.contig00893_22475-2      TTTAATTAATGCGGAAGAATTCACCCCCAAAGTGACAAAGACTATCGCGC
lcl|WE372.Contig19.2_669-5402       TTTAATTAATGCGGAAGAATTCACCCCCAAAGTGACAAAGACTATCGCGC
lcl|YJM269.Contig259.2_2-4309       TTTAACTAATGCCGAAGAATTCACCCCCAAAGTGACAAAGACTATCGCGC
MIT_Spar_c363_820                   TTTAATCAATGCGGAAGAATTCACTCCCAAAGTAACTAAGACTATCGCGC
                                    *****  ***** *********** ******** ** *************

YBL017C_S288C                       AAGATTCATTTGATATATTAAGCTTTGATGATTCCAACACTTTAATTAGA
YBL017C_AWRI1631                    AAGATTCATTTGAAATATTAAGCTTTGATGATTCCAACACTTTAATTAGA
YBL017C_AWRI796                     AAGATTCATTTGAAATATTAAGCTTTGATGATTCCAACACTTTAATTAGA
YBL017C_EC1118                      AAGATTCATTTGAAATATTAAGCTTTGATGATTCCAACACTTTAATTAGA
YBL017C_JAY291                      AAGATTCATTTGAAATATTAAGCTTTGATGATTCCAACACTTTAATTAGA
YBL017C_Kyokai7                     AAGATTCATTTGAAATATTAAGCTTTGATGATTCCAACACTTTAATTAGA
YBL017C_RM11-1a                     AAGATTCATTTGAAATATTAAGCTTTGATGATTCCAACACTTTAATTAGA
YBL017C_VL3                         AAGATTCATTTGAAATATTAAGCTTTGATGATTCCAACACTTTAATTAGA
YBL017C_YJM789                      AAGATTCATTTGAAATATTAAGCTTTGATGATTCCAACACTTTAATTAGA
lcl|UC5.contig00731_10149-1488      AAGATTCATTTGATATATTAAGCTTTGATGATTCCAACACTTTAATTAGA
lcl|Y12.Contig61.7_6378-11117       AAGATTCATTTGATATATTAAGCTTTGATGATTCCAACACTTTAATTAGA
lcl|T7_updated.Contig15.3_2090      AAGATTCATTTGAAATATTAAGCTTTGATGATTCCAACACTTTAATTAGA
lcl|I14.contig00149_1505-6244       AAGATTCATTTGAAATATTAAGCTTTGATGATTCCAACACTTTAATTAGA
lcl|YPS163.Contig79.14_1189-59      AAGATTCATTTGAAATATTAAGCTTTGATGATTCCAACACTTTAATTAGA
lcl|YJM421.Contig20.1_6037-107      AAGATTCATTTGATATATTAAGCTTTGATGATTCCAACACTTTAATTAGA
lcl|YJM326.contig00286_21075-2      AAGATTCATTTGATATATTAAGCTTTGATGATTCCAACACTTTAATTAGA
lcl|YJM451.contig00893_22475-2      AAGATTCATTTGAAATATTAAGCTTTGATGATTCCAACACTTTAATTAGA
lcl|WE372.Contig19.2_669-5402       AAGATTCATTTGAAATATTAAGCTTTGATGATTCCAACACTTTAATTAGA
lcl|YJM269.Contig259.2_2-4309       AAGATTCATTTGAAATATTAAGCTTTGATGATTCCAACACTTTAATTAGA
MIT_Spar_c363_820                   AAGATTCATTTGAAATATTATGCTTTGATGATTCCAACACTATAGTTAGA
                                    ************* ****** ******************** ** *****

YBL017C_S288C                       AAACAAGACACCTCCGTTACTATAAGCTTTGACGATGGTGAAACATGGGA
YBL017C_AWRI1631                    AAACAAGACGCTTCCGTTACTATAAGCTTTGACGATGGTGAAACATGGGA
YBL017C_AWRI796                     AAACAAGACGCTTCCGTTACTATAAGCTTTGACGATGGTGAAACATGGGA
YBL017C_EC1118                      AAACAAGACGCTTCCGTTACTATAAGCTTTGACGATGGTGAAACATGGGA
YBL017C_JAY291                      AAACAAGACGCTTCCGTTACTATAAGCTTTGACGATGGTGAAACATGGGA
YBL017C_Kyokai7                     AAACAAGACGCCTCCGTTACTATAAGCTTTGACGATGGTGAAACATGGGA
YBL017C_RM11-1a                     AAACAAGACGCTTCCGTTACTATAAGCTTTGACGATGGTGAAACATGGGA
YBL017C_VL3                         AAACAAGACGCTTCCGTTACTATAAGCTTTGACGATGGTGAAACATGGGA
YBL017C_YJM789                      AAACAAGACACCTCCGTTACTATAAGCTTTGACGATGGTGAAACATGGGA
lcl|UC5.contig00731_10149-1488      AAACAAGACACCTCCGTTACTATAAGCTTTGACGATGGTGAAACATGGGA
lcl|Y12.Contig61.7_6378-11117       AAACAAGACACCTCCGTTACTATAAGCTTTGACGATGGTGAAACATGGGA
lcl|T7_updated.Contig15.3_2090      AAACAAGACACCTCCGTTACTATAAGCTTTGACGATGGTGAAACATGGGA
lcl|I14.contig00149_1505-6244       AAACAAGACACCTCCGTTACTATAAGCTTTGACGATGGTGAAACATGGGA
lcl|YPS163.Contig79.14_1189-59      AAACAAGACACCTCCGTTACTATAAGCTTTGACGATGGTGAAACATGGGA
lcl|YJM421.Contig20.1_6037-107      AAACAAGACACCTCCGTTACTATAAGCTTTGACGATGGTGAAACATGGGA
lcl|YJM326.contig00286_21075-2      AAACAAGACACCTCCGTTACTATAAGCTTTGACGATGGTGAAACATGGGA
lcl|YJM451.contig00893_22475-2      AAACAAGACGCTTCCGTTACTATAAGCTTTGACGATGGTGAAACATGGGA
lcl|WE372.Contig19.2_669-5402       AAACAAGACGCTTCCGTTACTATAAGCTTTGACGATGGTGAAACATGGGA
lcl|YJM269.Contig259.2_2-4309       AAACAAGACACCTCCGTTACTATAAGCTTTGACGATGGTGAAACATGGGA
MIT_Spar_c363_820                   ACGCAAGGTCATTCCATGACGATAAGTTTTAACGATGGAGAAACATGGGA
                                    *  ****     *** * ** ***** *** ******* ***********

YBL017C_S288C                       AAAAGTTGAAGGCATTGAAGGCGAAATCACTTGGATATACATCGACCCCT
YBL017C_AWRI1631                    AAAAGTCGAAGGCATTGAAGACGAAATCACTTGGATATACATCGACCCCT
YBL017C_AWRI796                     AAAAGTCGAAGGCATTGAAGACGAAATCACTTGGATATACATCGACCCCT
YBL017C_EC1118                      AAAAGTCGAAGGCATTGAAGACGAAATCACTTGGATATACATCGACCCCT
YBL017C_JAY291                      AAAAGTCGAAGGCATTGAAGACGAAATCACTTGGATATACATCGACCCCT
YBL017C_Kyokai7                     AAAAGTTGAAGGCATTGAAGGCGAAATCACTTGGATATACATCGACCCCT
YBL017C_RM11-1a                     AAAAGTCGAAGGCATTGAAGACGAAATCACTTGGATATACATCGACCCCT
YBL017C_VL3                         AAAAGTCGAAGGCATTGAAGACGAAATCACTTGGATATACATCGACCCCT
YBL017C_YJM789                      AAAAGTTGAAGGCATTGAAGGCGAAATCACTTGGATATACATCGACCCCT
lcl|UC5.contig00731_10149-1488      AAAAGTTGAAGGCATTGAAGGCGAAATCACTTGGATATACATCGACCCCT
lcl|Y12.Contig61.7_6378-11117       AAAAGTTGAAGGCATTGAAGGCGAAATCACTTGGATATACATCGACCCCT
lcl|T7_updated.Contig15.3_2090      AAAAGTTGAAGGCATTGAAGGCGAAATCACTTGGATATACATCGACCCCT
lcl|I14.contig00149_1505-6244       AAAAGTTGAAGGCATTGAAGGCGAAATCACTTGGATATACATCGACCCCT
lcl|YPS163.Contig79.14_1189-59      AAAAGTTGAAGGCATTGAAGGCGAAATCACTTGGATATACATCGACCCCT
lcl|YJM421.Contig20.1_6037-107      AAAAGTTGAAGGCATTGAAGGCGAAATCACTTGGATATACGTCGACCCCT
lcl|YJM326.contig00286_21075-2      AAAAGTTGAAGGCATTGAAGGCGAAATCACTTGGATATACGTCGACCCCT
lcl|YJM451.contig00893_22475-2      AAAAGTCGAAGGCATTGAAGACGAAATCACTTGGATATACATCGACCCCT
lcl|WE372.Contig19.2_669-5402       AAAAGTCGAAGGCATTGAAGACGAAATCACTTGGATATACATCGACCCCT
lcl|YJM269.Contig259.2_2-4309       AAAAGTTGAAGGCATTGAAGGCGAAATCACTTGGATATACATCGACCCCT
MIT_Spar_c363_820                   AGAAGTTGAAGACATCAAAGACGATATCGCTTGGATGTCTATTGACCCGT
                                    * **** **** ***  *** *** *** ******* *   * ***** *

YBL017C_S288C                       TCAATAGACATGACAGAGCCGTTGCAACGGCAATGAATGGGTCGTACCTT
YBL017C_AWRI1631                    TCAATAGACATGACAGAGCCGTGGCAACGTCAATGTATGAGTCGCGCCTT
YBL017C_AWRI796                     TCAATAGACATGACAGAGCCGTGGCAACGTCAATGTATGAGTCGCGCCTT
YBL017C_EC1118                      TCAATAGACATGACAGAGCCGTGGCAACGTCAATGTATGAGTCGCGCCTT
YBL017C_JAY291                      TCAATAGACATGACAGAGCCGTGGCAACGTCAATGTATGAGTCGCGCCTT
YBL017C_Kyokai7                     TCAATAGACATGACAGAGCCGTTGCAACGGCAATGAATGGGTCGTACCTT
YBL017C_RM11-1a                     TCAATAGACATGACAGAGCCGTGGCAACGTCAATGTATGAGTCGCGCCTT
YBL017C_VL3                         TCAATAGACATGACAGAGCCGTGGCAACGTCAATGTATGAGTCGCGCCTT
YBL017C_YJM789                      TCAATAGACATGACAGAGCCGTTGCAACGGCAATGAATGGGTCGTACCTT
lcl|UC5.contig00731_10149-1488      TCAATAGACATGACAGAGCCGTTGCAACGGCAATGAATGGGTCGTACCTT
lcl|Y12.Contig61.7_6378-11117       TCAATAGACATGACAGAGCCGTTGCAACGGCAATGAATGGGTCGTACCTT
lcl|T7_updated.Contig15.3_2090      TCAATAGACATGACAGAGCCGTTGCAACGGCAATGAATGGGTCGTACCTT
lcl|I14.contig00149_1505-6244       TCAATAGACATGACAGAGCCGTTGCAACGGCAATGAATGGGTCGTACCTT
lcl|YPS163.Contig79.14_1189-59      TCAATAGACATGACAGAGCCGTTGCAACGGCAATGAATGGGTCGTACCTT
lcl|YJM421.Contig20.1_6037-107      TCAATAGACATGACAGAGCCGTTGCAACGGCAATGAATGGGTCGTACCTT
lcl|YJM326.contig00286_21075-2      TCAATAGACATGACAGAGCCGTTGCAACGGCAATGAATGGGTCGTACCTT
lcl|YJM451.contig00893_22475-2      TCAATAGACATGACAGAGCCGTGGCAACGTCAATGTATGAGTCGCGCCTT
lcl|WE372.Contig19.2_669-5402       TCAATAGACATGACAGAGCCGTGGCAACGTCAATGTATGAGTCGCGCCTT
lcl|YJM269.Contig259.2_2-4309       TCAATAGACATGACAGAGCCGTTGCAACGGCAATGAATGGGTCGTACCTT
MIT_Spar_c363_820                   TCAACAGACACGACAGAGCCATTGCAACGGCAGTTGAAGGATCGCACTTT
                                    **** ***** ********* * ****** ** *  * *  ***  * **

YBL017C_S288C                       TATATAACCAATGATCAAGGTAAGTCATGGGAGCGTATAACGCTACCTGA
YBL017C_AWRI1631                    TACATAACCAATGATCAAGGTAAGTCATGGGAGCGTATAACTCTACCTGA
YBL017C_AWRI796                     TACATAACCAATGATCAAGGTAAGTCATGGGAGCGTATAACTCTACCTGA
YBL017C_EC1118                      TACATAACCAATGATCAAGGTAAGTCATGGGAGCGTATAACTCTACCTGA
YBL017C_JAY291                      TACATAACCAATGATCAAGGTAAGTCATGGGAGCGTATAACTCTACCTGA
YBL017C_Kyokai7                     TATATAACCAATGATCAAGGTAAGTCATGGGAGCGTATAACTCTACCTGA
YBL017C_RM11-1a                     TACATAACCAATGATCAAGGTAAGTCATGGGAGCGTATAACTCTACCTGA
YBL017C_VL3                         TACATAACCAATGATCAAGGTAAGTCATGGGAGCGTATAACTCTACCTGA
YBL017C_YJM789                      TATATAACCAATGATCAAGGTAAGTCATGGGAGCGTATAACTCTACCTGA
lcl|UC5.contig00731_10149-1488      TATATAACCAATGATCAAGGTAAGTCATGGGAGCGTATAACTCTACCTGA
lcl|Y12.Contig61.7_6378-11117       TATATAACCAATGATCAAGGTAAGTCATGGGAGCGTATAACTCTACCTGA
lcl|T7_updated.Contig15.3_2090      TATATAACCAATGATCAAGGTAAGTCATGGGAGCGTATAACTCTACCTGA
lcl|I14.contig00149_1505-6244       TATATAACCAATGATCAAGGTAAGTCATGGGAGCGTATAACTCTACCTGA
lcl|YPS163.Contig79.14_1189-59      TATATAACCAATGATCAAGGTAAGTCATGGGAGCGTATAACTCTACCTGA
lcl|YJM421.Contig20.1_6037-107      TATATAACCAATGATCAAGGTAAGTCATGGGAGCGTATAACTCTACCTGA
lcl|YJM326.contig00286_21075-2      TATATAACCAATGATCAAGGTAAGTCATGGGAGCGTATAACTCTACCTGA
lcl|YJM451.contig00893_22475-2      TACATAACCAATGATCAAGGTAAGTCATGGGAGCGTATAACTCTACCTGA
lcl|WE372.Contig19.2_669-5402       TACATAACCAATGATCAAGGTAAGTCATGGGAGCGTATAACTCTACCTGA
lcl|YJM269.Contig259.2_2-4309       TATATAACCAATGATCAAGGTAAGTCATGGGAGCGTATAACTCTACCTGA
MIT_Spar_c363_820                   TACATAACCGATGATCAAGGTAAAACATGGAGGCCTATAGCTCTAACCGA
                                    ** ****** *************  *****  ** **** * *** * **

YBL017C_S288C                       CTCCGGAGAAAGTATTTCACCTCGTGAATGCTATATAGAAACCCATCCCT
YBL017C_AWRI1631                    CTCCGAAAAAAATATTTCATCTCGTGGATGCTATATAGAAACCCATCCCT
YBL017C_AWRI796                     CTCCGAAAAAAATATTTCATCTCGTGGATGCTATATAGAAACCCATCCCT
YBL017C_EC1118                      CTCCGAAAAAAATATTTCATCTCGTGGATGCTATATAGAAACCCATCCCT
YBL017C_JAY291                      CTCCGAAAAAAATATTTCATCTCGTGGATGCTATATAGAAACCCATCCCT
YBL017C_Kyokai7                     CTCCGGAGAAAGTATTTCACCTCGTGGATGCTATATAGAAACCCATCCCT
YBL017C_RM11-1a                     CTCCGAAAAAAATATTTCATCTCGTGGATGCTATATAGAAACCCATCCCT
YBL017C_VL3                         CTCCGAAAAAAATATTTCATCTCGTGGATGCTATATAGAAACCCATCCCT
YBL017C_YJM789                      CTCCGGAGAAAGTATTTCACCTCGTGGATGCTATATAGAAACCCATCCCT
lcl|UC5.contig00731_10149-1488      CTCCGGAGAAAGTATTTCACCTCGTGGATGCTATATAGAAACCCATCCCT
lcl|Y12.Contig61.7_6378-11117       CTCCGGAGAAAGTATTTCACCTCGTGGATGCTATATAGAAACCCATCCCT
lcl|T7_updated.Contig15.3_2090      CTCCGGAGAAAGTATTTCACCTCGTGGATGCTATATAGAAACCCATCCCT
lcl|I14.contig00149_1505-6244       CTCCGGAGAAAGTATTTCACCTCGTGGATGCTATATAGAAACCCATCCCT
lcl|YPS163.Contig79.14_1189-59      CTCCGGAGAAAGTATTTCACCTCGTGGATGCTATATAGAAACCCATCCCT
lcl|YJM421.Contig20.1_6037-107      CTCCGGAGAAAGTATTTCACCTCGTGGATGCTATATAGAAACCCATCCCT
lcl|YJM326.contig00286_21075-2      CTCCGGAGAAAGTATTTCACCTCGTGGATGCTATATAGAAACCCATCCCT
lcl|YJM451.contig00893_22475-2      CTCCGAAAAAAATATTTCATCTCGTGGATGCTATATAGAAACCCATCCCT
lcl|WE372.Contig19.2_669-5402       CTCCGAAAAAAATATTTCATCTCGTGGATGCTATATAGAAACCCATCCCT
lcl|YJM269.Contig259.2_2-4309       CTCCGGAGAAAGTATTTCACCTCGTGGATGCTATATAGAAACCCATCCCT
MIT_Spar_c363_820                   TCCTGAAGAAGATGTTTCGCCCCGTGGATGTAATATACAAACCCACCCTA
                                      * * * **  * ****  * **** ***  ***** ******* **  

YBL017C_S288C                       TGAATAAGAACTATTTTCTTGCAAAGTGCAACTATTGTGAGAAAACAGAA
YBL017C_AWRI1631                    TGAATAAGAACTATTTTCTTGCAAAGTGCAACTATTGTGAGAAAACAGAA
YBL017C_AWRI796                     TGAATAAGAACTATTTTCTTGCAAAGTGCAACTATTGTGAGAAAACAGAA
YBL017C_EC1118                      TGAATAAGAACTATTTTCTTGCAAAGTGCAACTATTGTGAGAAAACAGAA
YBL017C_JAY291                      TGAATAAGAACTATTTTCTTGCAAAGTGCAACTATTGTGAGAAAACAGAA
YBL017C_Kyokai7                     TGAATAAGAACTATTTTCTTGCAAAGTGCAACTATTGTGAGAAAACAGAA
YBL017C_RM11-1a                     TGAATAAGAACTATTTTCTTGCAAAGTGCAACTATTGTGAGAAAACAGAA
YBL017C_VL3                         TGAATAAGAACTATTTTCTTGCAAAGTGCAACTATTGTGAGAAAACAGAA
YBL017C_YJM789                      TGAATAAGAACTATTTTCTTGCAAAGTGCAACTATTGTGAGAAAACAGAA
lcl|UC5.contig00731_10149-1488      TGAATAAGAACTATTTTCTTGCAAAGTGCAACTATTGTGAGAAAACAGAA
lcl|Y12.Contig61.7_6378-11117       TGAATAAGAACTATTTTCTTGCAAAGTGCAACTATTGTGAGAAAACAGAA
lcl|T7_updated.Contig15.3_2090      TGAATAAGAACTATTTTCTTGCAAAGTGCAACTATTGTGAGAAAACAGAA
lcl|I14.contig00149_1505-6244       TGAATAAGAACTATTTTCTTGCAAAGTGCAACTATTGTGAGAAAACAGAA
lcl|YPS163.Contig79.14_1189-59      TGAATAAGAACTATTTTCTTGCAAAGTGCAACTATTGTGAGAAAACAGAA
lcl|YJM421.Contig20.1_6037-107      TGAATAAGAACTATTTTCTTGCAAAGTGCAACTATTGTGAGAAAACAGAA
lcl|YJM326.contig00286_21075-2      TGAATAAGAACTATTTTCTTGCAAAGTGCAACTATTGTGAGAAAACAGAA
lcl|YJM451.contig00893_22475-2      TGAATAAGAACTATTTTCTTGCAAAGTGCAACTATTGTGAGAAAACAGAA
lcl|WE372.Contig19.2_669-5402       TGAATAAGAACTATTTTCTTGCAAAGTGCAACTATTGTGAGAAAACAGAA
lcl|YJM269.Contig259.2_2-4309       TGAATAAGAACTATTTTCTTGCAAAGTGCAACTATTGTGAGAAAACAGAA
MIT_Spar_c363_820                   CGAAGAAAGACTATCTTCTTGCAAGTTGCAACTACTGTGAGAGAACCGAA
                                     *** **  ***** *********  ******** ******* *** ***

YBL017C_S288C                       GTAAACAATGACAATGAAGAGAATTCGGGGGACGAAGAGGGACAATTTGA
YBL017C_AWRI1631                    GT------CGACAATGAAGAGAATTCGGGGGACGAAGAGGGAGCACCTGT
YBL017C_AWRI796                     GT------CGACAATGAAGAGAATTCGGGGGACGAAGAGGGAGCACCTGT
YBL017C_EC1118                      GT------CGACAATGAAGAGAATTCGGGGGACGAAGAGGGAGCACCTGT
YBL017C_JAY291                      GT------CGACAATGAAGAGAATTCGGGGGACGAAGAGGGAGCACCTGT
YBL017C_Kyokai7                     GTAAACAATGACAATGAAGAGAATTCGGGGGACGAAGAGGGAGAATTTGA
YBL017C_RM11-1a                     GT------CGACAATGAAGAGAATTCGGGGGACGAAGAGGGAGCACCTGT
YBL017C_VL3                         GT------CGACAATGAAGAGAATTCGGGGGACGAAGAGGGAGCACCTGT
YBL017C_YJM789                      GTAAACAATGACAATGAAGAGAATTCGGGGGACGAAGAGGGAGAATTTGA
lcl|UC5.contig00731_10149-1488      GTAAACAATGACAATGAAGAGAATTCGGGGGACGAAGAGGGACAATTTGA
lcl|Y12.Contig61.7_6378-11117       GTAAACAATGACAATGAAGAGAATTCGGGGGACGAAGAGGGACAATTTGA
lcl|T7_updated.Contig15.3_2090      GTAAACAATGACAATGAAGAGAATTCGGGGGACGAAGAGGGACAATTTGA
lcl|I14.contig00149_1505-6244       GTAAACAATGACAATGAAGAGAATTCGGGGGACGAAGAGGGACAATTTGA
lcl|YPS163.Contig79.14_1189-59      GTAAACAATGACAATGAAGAGAATTCGGGGGACGAAGAGGGACAATTTGA
lcl|YJM421.Contig20.1_6037-107      GTAAACAATGACAATGAAGAGAATTCGGGGGACGAAGAGGGAGAATTTGA
lcl|YJM326.contig00286_21075-2      GTAAACAATGACAATGAAGAGAATTCGGGGGACGAAGAGGGAGAATTTGA
lcl|YJM451.contig00893_22475-2      GT------CGACAATGAAGAGAATTCGGGGGACGAAGAGGGAGCACCTGT
lcl|WE372.Contig19.2_669-5402       GT------CGACAATGAAGAGAATTCGGGGGACGAAGAGGGAGCACCTGT
lcl|YJM269.Contig259.2_2-4309       GTAAACAATGACAATGAAGAGAATTCGGGGGACGAAGAGGGACAATTTGA
MIT_Spar_c363_820                   ATCGACAGCGGCAGTGAAGTAATTTCCGGGGACGAAGAGGGCTCAGCTGA
                                     *       * ** *****  * *** **************   *  ** 

YBL017C_S288C                       A------ATATTTAATATTACACGTTGCACAGACAAGGTTTTTGCAAGTA
YBL017C_AWRI1631                    A------ATATTTAATATTACACATTGCACAGACAAGGTTTTTGCAAGTA
YBL017C_AWRI796                     A------ATATTTAATATTACACATTGCACAGACAAGGTTTTTGCAAGTA
YBL017C_EC1118                      A------ATATTTAATATTACACATTGCACAGACAAGGTTTTTGCAAGTA
YBL017C_JAY291                      A------ATATTTAATATTACACATTGCACAGACAAGGTTTTTGCAAGTA
YBL017C_Kyokai7                     A------ATATTTAATATTACACGTTGCACAGACAAGGTCTTTGCAAGTA
YBL017C_RM11-1a                     A------ATATTTAATATTACACGTTGCACAGACAAGGTTTTTGCAAGTA
YBL017C_VL3                         A------ATATTTAATATTACACGTTGCACAGACAAGGTTTTTGCAAGTA
YBL017C_YJM789                      A------ATATTTAATATTACACGTTGCACAGACAAGGTCTTTGCAAGTA
lcl|UC5.contig00731_10149-1488      A------ATATTTAATATTACACGTTGCACAGACAAGGTTTTTGCAAGTA
lcl|Y12.Contig61.7_6378-11117       A------ATATTTAATATTACACGTTGCACAGACAAGGTTTTTGCAAGTA
lcl|T7_updated.Contig15.3_2090      A------ATATTTAATATTACACGTTGCACAGACAAGGTTTTTGCAAGTA
lcl|I14.contig00149_1505-6244       A------ATATTTAATATTACACGTTGCACAGACAAGGTTTTTGCAAGTA
lcl|YPS163.Contig79.14_1189-59      A------ATATTTAATATTACACGTTGCACAGACAAGGTTTTTGCAAGTA
lcl|YJM421.Contig20.1_6037-107      A------ATATTTAATATTACACGTTGCACAGACAAGGTCTTTGCAAGTA
lcl|YJM326.contig00286_21075-2      A------ATATTTAATATTACACGTTGCACAGACAAGGTCTTTGCAAGTA
lcl|YJM451.contig00893_22475-2      A------ATATTTAATATTACACATTGCACAGACAAGGTTTTTGCAAGTA
lcl|WE372.Contig19.2_669-5402       A------ATATTTAATATTACACATTGCACAGACAAGGTTTTTGCAAGTA
lcl|YJM269.Contig259.2_2-4309       A------ATATTTAATATTACACGTTGCACAGACAAGGTTTTTGCAAGTA
MIT_Spar_c363_820                   AGTTTTGATTTTTAATATTACACGTTGTACAGAGAAGGTTTTTGCAAGTA
                                    *      ** ************* *** ***** ***** **********

YBL017C_S288C                       ATGATGGTGGAAAATCCTTTTCTGAGATCAAGTCTTCTCTAGAAAGGAAC
YBL017C_AWRI1631                    ATGATGGTGGAAAATCCTTTTCTGAGATCAAGTCTTCTCTAGAAAGGAAC
YBL017C_AWRI796                     ATGATGGTGGAAAATCCTTTTCTGAGATCAAGTCTTCTCTAGAAAGGAAC
YBL017C_EC1118                      ATGATGGTGGAAAATCCTTTTCTGAGATCAAGTCTTCTCTAGAAAGGAAC
YBL017C_JAY291                      ATGATGGTGGAAAATCCTTTTCTGAGATCAAGTCTTCTCTAGAAAGGAAC
YBL017C_Kyokai7                     ATGATGGTGGAAAATCCTTTTCTGAGATTAAGTCTTCTCTAGAAAGGAAC
YBL017C_RM11-1a                     ATGATGGTGGAAAATCCTTTTCTGAGATCAAGTCTTCTCTAGAAAGGAAC
YBL017C_VL3                         ATGATGGTGGAAAATCCTTTTCTGAGATCAAGTCTTCTCTAGAAAGGAAC
YBL017C_YJM789                      ATGATGGTGGAAAATCCTTTTCTGAGATCAAGTCTTCTCTAGAAAGGAAC
lcl|UC5.contig00731_10149-1488      ATGATGGTGGAAAATCCTTTTCTGAGATCAAGTCTTCTCTAGAAAGGAAC
lcl|Y12.Contig61.7_6378-11117       ATGATGGTGGAAAATCCTTTTCTGAGATCAAGTCTTCTCTAGAAAGGAAC
lcl|T7_updated.Contig15.3_2090      ATGATGGTGGAAAATCCTTTTCTGAGATCAAGTCTTCTCTAGAAAGGAAC
lcl|I14.contig00149_1505-6244       ATGATGGTGGAAAATCCTTTTCTGAGATCAAGTCTTCTCTAGAAAGGAAC
lcl|YPS163.Contig79.14_1189-59      ATGATGGTGGAAAATCCTTTTCTGAGATCAAGTCTTCTCTAGAAAGGAAC
lcl|YJM421.Contig20.1_6037-107      ATGATGGTGGAAAATCCTTTTCTGAGATCAAGTCTTCTCTAGAAAGGAAC
lcl|YJM326.contig00286_21075-2      ATGATGGTGGAAAATCCTTTTCTGAGATCAAGTCTTCTCTAGAAAGGAAC
lcl|YJM451.contig00893_22475-2      ATGATGGTGGAAAATCCTTTTCTGAGATCAAGTCTTCTCTAGAAAGGAAC
lcl|WE372.Contig19.2_669-5402       ATGATGGTGGAAAATCCTTTTCTGAGATCAAGTCTTCTCTAGAAAGGAAC
lcl|YJM269.Contig259.2_2-4309       ATGATGGTGGAAAATCCTTTTCTGAGATCAAGTCTTCTCTAGAAAGGAAC
MIT_Spar_c363_820                   ATGATGGCGGAAAATCCTTTTCTGAAATTAAGTCTTCTCTGGAAAAGAAC
                                    ******* ***************** ** *********** **** ****

YBL017C_S288C                       GAAAATAGTCCTATCAGCATTTCTGATTGTGGCTTTGCCAAGACCAGCAA
YBL017C_AWRI1631                    GAAAATAGTGCTATCAGCATTTCTGATTGTGGCTTTGCCAAGACCGGCAA
YBL017C_AWRI796                     GAAAATAGTGCTATCAGCATTTCTGATTGTGGCTTTGCCAAGACCGGCAA
YBL017C_EC1118                      GAAAATAGTGCTATCAGCATTTCTGATTGTGGCTTTGCCAAGACCGGCAA
YBL017C_JAY291                      GAAAATAGTGCTATCAGCATTTCTGATTGTGGCTTTGCCAAGACCGGCAA
YBL017C_Kyokai7                     GAAAATAGTCCTATCAGCATTTCTGATTGTGGCTTTGCCAAGACCAGCAA
YBL017C_RM11-1a                     GAAAATAGTGCTATCAGCATTTCTGATTGTGGCTTTGCCAAGACCGGCAA
YBL017C_VL3                         GAAAATAGTGCTATCAGCATTTCTGATTGTGGCTTTGCCAAGACCGGCAA
YBL017C_YJM789                      GAAAATAGTCCTATCAGCATTTCTGATTGTGGCTTTGCCAAGACCAGCAA
lcl|UC5.contig00731_10149-1488      GAAAATAGTCCTATCAGCATTTCTGATTGTGGCTTTGCCAAGACCAGCAA
lcl|Y12.Contig61.7_6378-11117       GAAAATAGTCCTATCAGCATTTCTGATTGTGGCTTTGCCAAGACCAGCAA
lcl|T7_updated.Contig15.3_2090      GAAAATAGTCCTATCAGCATTTCTGATTGTGGCTTTGCCAAGACCAGCAA
lcl|I14.contig00149_1505-6244       GAAAATAGTCCTATCAGCATTTCTGATTGTGGCTTTGCCAAGACCAGCAA
lcl|YPS163.Contig79.14_1189-59      GAAAATAGTCCTATCAGCATTTCTGATTGTGGCTTTGCCAAGACCAGCAA
lcl|YJM421.Contig20.1_6037-107      GAAAATAGTCCTATCAGCATTTCTGATTGTGGCTTTGCCAAGACCAGCAA
lcl|YJM326.contig00286_21075-2      GAAAATAGTCCTATCAGCATTTCTGATTGTGGCTTTGCCAAGACCAGCAA
lcl|YJM451.contig00893_22475-2      GAAAATAGTGCTATCAGCATTTCTGATTGTGGCTTTGCCAAGACCGGCAA
lcl|WE372.Contig19.2_669-5402       GAAAATAGTGCTATCAGCATTTCTGATTGTGGCTTTGCCAAGACCGGCAA
lcl|YJM269.Contig259.2_2-4309       GAAAATAGTCCTATCAGCATTTCTGATTGTGGCTTTGCCAAGACCAGCAA
MIT_Spar_c363_820                   GAAGATAGTCCTATCGGCATCTCGGATTGTCGTTTTGCCAAGACCAGCAA
                                    *** ***** ***** **** ** ****** * ************ ****

YBL017C_S288C                       AGATTCTGACCTTGAAAGTAGTGATACCTCAATAATCTGTCTTTTTCAAA
YBL017C_AWRI1631                    AGATTCTGACCTTGAAAGTAGTGATACCTCAATAATCTGTCTTTTTCAAA
YBL017C_AWRI796                     AGATTCTGACCTTGAAAGTAGTGATACCTCAATAATCTGTCTTTTTCAAA
YBL017C_EC1118                      AGATTCTGACCTTGAAAGTAGTGATACCTCAATAATCTGTCTTTTTCAAA
YBL017C_JAY291                      AGATTCTGACCTTGAAAGTAGTGATACCTCAATAATCTGTCTTTTTCAAA
YBL017C_Kyokai7                     AGATTCTGACCTTGAAAGTAGTGATACCTCAATAATCTGTCTTTTTCAAA
YBL017C_RM11-1a                     AGATTCTGACCTTGAAAGTAGTGATACCTCAATAATCTGTCTTTTTCAAA
YBL017C_VL3                         AGATTCTGACCTTGAAAGTAGTGATACCTCAATAATCTGTCTTTTTCAAA
YBL017C_YJM789                      AGATTCTGACCTTGAAAGTAGTGATACCTCAATAATCTGTCTTTTTCAAA
lcl|UC5.contig00731_10149-1488      AGATTCTGACCTTGAAAGTAGTGATACCTCAATAATCTGTCTTTTTCAAA
lcl|Y12.Contig61.7_6378-11117       AGATTCTGACCTTGAAAGTAGTGATACCTCAATAATCTGTCTTTTTCAAA
lcl|T7_updated.Contig15.3_2090      AGATTCTGACCTTGAAAGTAGTGATACCTCAATAATCTGTCTTTTTCAAA
lcl|I14.contig00149_1505-6244       AGATTCTGACCTTGAAAGTAGTGATACCTCAATAATCTGTCTTTTTCAAA
lcl|YPS163.Contig79.14_1189-59      AGATTCTGACCTTGAAAGTAGTGATACCTCAATAATCTGTCTTTTTCAAA
lcl|YJM421.Contig20.1_6037-107      AGATTCTGACCTTGAAAGTAGTGATACCTCAATAATCTGTCTTTTTCAAA
lcl|YJM326.contig00286_21075-2      AGATTCTGACCTTGAAAGTAGTGATACCTCAATAATCTGTCTTTTTCAAA
lcl|YJM451.contig00893_22475-2      AGATTCTGACCTTGAAAGTAGTGATACCTCAATAATCTGTCTTTTTCAAA
lcl|WE372.Contig19.2_669-5402       AGATTCTGACCTTGAAAGTAGTGATACCTCAATAATCTGTCTTTTTCAAA
lcl|YJM269.Contig259.2_2-4309       AGATTCTGACCTTGAAAGTAGTGATACCTCAATAATCTGTCTTTTTCAAA
MIT_Spar_c363_820                   AGATTCTGACCTCGGCGGTAATGACGCCTCAGTGGTTTGCCTTTTCCAAA
                                    ************ *   *** ***  ***** *  * ** ***** ****

YBL017C_S288C                       ATATGCAGCTTATTATGGATGAGTTTAGTTCTCCTTACACCGAAAGTAAA
YBL017C_AWRI1631                    ATATGCAGCTTATTATGGATGAGTTTAGTTCTCCTTACACCGAAAGTAAA
YBL017C_AWRI796                     ATATGCAGCTTATTATGGATGAGTTTAGTTCTCCTTACACCGAAAGTAAA
YBL017C_EC1118                      ATATGCAGCTTATTATGGATGAGTTTAGTTCTCCTTACACCGAAAGTAAA
YBL017C_JAY291                      ATATGCAGCTTATTATGGATGAGTTTAGTTCTCCTTACACCGAAAGTAAA
YBL017C_Kyokai7                     ATATGCAGTTTATTATGGATGAGTTTAGTTCTCCTTACACCGAAAGTAAA
YBL017C_RM11-1a                     ATATGCAGCTTATTATGGATGAGTTTAGTTCTCCTTACACCGAAAGTAAA
YBL017C_VL3                         ATATGCAGCTTATTATGGATGAGTTTAGTTCTCCTTACACCGAAAGTAAA
YBL017C_YJM789                      ATATGCAGTTTATTATGGATGAGTTTAGTTCTCCTTACACCGAAAGTAAA
lcl|UC5.contig00731_10149-1488      ATATGCAGCTTATTATGGATGAGTTTAGTTCTCCTTACACCGAAAGTAAA
lcl|Y12.Contig61.7_6378-11117       ATATGCAGCTTATTATGGATGAGTTTAGTTCTCCTTACACCGAAAGTAAA
lcl|T7_updated.Contig15.3_2090      ATATGCAGTTTATTATGGATGAGTTTAGTTCTCCTTACACCGAAAGTAAA
lcl|I14.contig00149_1505-6244       ATATGCAGTTTATTATGGATGAGTTTAGTTCTCCTTACACCGAAAGTAAA
lcl|YPS163.Contig79.14_1189-59      ATATGCAGTTTATTATGGATGAGTTTAGTTCTCCTTACACCGAAAGTAAA
lcl|YJM421.Contig20.1_6037-107      ATATGCAGTTTATTATGGATGAGTTTAGTTCTCCTTACACCGAAAGTAAA
lcl|YJM326.contig00286_21075-2      ATATGCAGTTTATTATGGATGAGTTTAGTTCTCCTTACACCGAAAGTAAA
lcl|YJM451.contig00893_22475-2      ATATGCAGCTTATTATGGATGAGTTTAGTTCTCCTTACACCGAAAGTAAA
lcl|WE372.Contig19.2_669-5402       ATATGCAGCTTATTATGGATGAGTTTAGTTCTCCTTACACCGAAAGTAAA
lcl|YJM269.Contig259.2_2-4309       ATATGCAGTTTATTATGGATGAGTTTAGTTCTCCTTACACCGAAAGTAAA
MIT_Spar_c363_820                   ATATGCAGTTTATTAGAGGGGAGTTTAGTTCTCCTTACACCGAAAGTAAA
                                    ******** ******  *  ******************************

YBL017C_S288C                       TTGGTCCTAACTACGGACTGGGGCAAATCACTAAAAGAATTTGACCAATT
YBL017C_AWRI1631                    TTGGTCCTAACTACGGACTGGGGTAAATCACTAAAAGAATTTGACCAATT
YBL017C_AWRI796                     TTGGTCCTAACTACGGACTGGGGTAAATCACTAAAAGAATTTGACCAATT
YBL017C_EC1118                      TTGGTCCTAACTACGGACTGGGGTAAATCACTAAAAGAATTTGACCAATT
YBL017C_JAY291                      TTGGTCCTAACTACGGACTGGGGTAAATCACTAAAAGAATTTGACCAATT
YBL017C_Kyokai7                     TTGGTCCTAACTACGGACTGGGGTAAATCACTAAAAGAATTTGACCAATT
YBL017C_RM11-1a                     TTGGTCCTAACTACGGACTGGGGTAAATCACTAAAAGAATTTGACCAATT
YBL017C_VL3                         TTGGTCCTAACTACGGACTGGGGTAAATCACTAAAAGAATTTGACCAATT
YBL017C_YJM789                      TTGGTCCTAACTACGGACTGGGGTAAATCACTAAAAGAATTTGACCAATT
lcl|UC5.contig00731_10149-1488      TTGGTCCTAACTACGGACTGGGGCAAATCACTAAAAGAATTTGACCAATT
lcl|Y12.Contig61.7_6378-11117       TTGGTCCTAACTACGGACTGGGGCAAATCACTAAAAGAATTTGACCAATT
lcl|T7_updated.Contig15.3_2090      TTGGTCCTAACTACGGACTGGGGCAAATCACTAAAAGAATTTGACCAATT
lcl|I14.contig00149_1505-6244       TTGGTCCTAACTACGGACTGGGGCAAATCACTAAAAGAATTTGACCAATT
lcl|YPS163.Contig79.14_1189-59      TTGGTCCTAACTACGGACTGGGGCAAATCACTAAAAGAATTTGACCAATT
lcl|YJM421.Contig20.1_6037-107      TTGGTCCTAACTACGGACTGGGGCAAATCACTAAAAGAATTTGACCAATT
lcl|YJM326.contig00286_21075-2      TTGGTCCTAACTACGGACTGGGGCAAATCACTAAAAGAATTTGACCAATT
lcl|YJM451.contig00893_22475-2      TTGGTCCTAACTACGGACTGGGGTAAATCACTAAAAGAATTTGACCAATT
lcl|WE372.Contig19.2_669-5402       TTGGTCCTAACTACGGACTGGGGTAAATCACTAAAAGAATTTGACCAATT
lcl|YJM269.Contig259.2_2-4309       TTGGTCCTAACTACGGACTGGGGCAAATCACTAAAAGAATTTGACCAATT
MIT_Spar_c363_820                   TTGGTTCTAACTACGGACTGGGGTAAATCATTAAACGAAATTGACCAATT
                                    ***** ***************** ****** **** *** **********

YBL017C_S288C                       TAAAGATAAGGTCGTCAATGGTTACAGGATATTGAAATCTCACATGGTTG
YBL017C_AWRI1631                    TAAAGATAAGGTCGTCAATGGTTACAGGATATTGAAATCTCACATGGTTG
YBL017C_AWRI796                     TAAAGATAAGGTCGTCAATGGTTACAGGATATTGAAATCTCACATGGTTG
YBL017C_EC1118                      TAAAGATAAGGTCGTCAATGGTTACAGGATATTGAAATCTCACATGGTTG
YBL017C_JAY291                      TAAAGATAAGGTCGTCAATGGTTACAGGATATTGAAATCTCACATGGTTG
YBL017C_Kyokai7                     TAAAGATAAGGTCGTCAATGGTTACAGGATATTGAAATCTCACATGGTTG
YBL017C_RM11-1a                     TAAAGATAAGGTCGTCAATGGTTACAGGATATTGAAATCTCACATGGTTG
YBL017C_VL3                         TAAAGATAAGGTCGTCAATGGTTACAGGATATTGAAATCTCACATGGTTG
YBL017C_YJM789                      TAAAGATAAGGTCGTCAATGGTTACAGGATATTGAAATCTCACATGGTTG
lcl|UC5.contig00731_10149-1488      TAAAGATAAGGTCGTCAATGGTTACAGGATATTGAAATCTCACATGGTTG
lcl|Y12.Contig61.7_6378-11117       TAAAGATAAGGTCGTCAATGGTTACAGGATATTGAAATCTCACATGGTTG
lcl|T7_updated.Contig15.3_2090      TAAAGATAAGGTCGTCAATGGTTACAGGATATTGAAATCTCACATGGTTG
lcl|I14.contig00149_1505-6244       TAAAGATAAGGTCGTCAATGGTTACAGGATATTGAAATCTCACATGGTTG
lcl|YPS163.Contig79.14_1189-59      TAAAGATAAGGTCGTCAATGGTTACAGGATATTGAAATCTCACATGGTTG
lcl|YJM421.Contig20.1_6037-107      TAAAGATAAGGTCGTCAATGGTTACAGGATATTGAAATCTCACATGGTTG
lcl|YJM326.contig00286_21075-2      TAAAGATAAGGTCGTCAATGGTTACAGGATATTGAAATCTCACATGGTTG
lcl|YJM451.contig00893_22475-2      TAAAGATAAGGTCGTCAATGGTTACAGGATATTGAAATCTCACATGGTTG
lcl|WE372.Contig19.2_669-5402       TAAAGATAAGGTCGTCAATGGTTACAGGATATTGAAATCTCACATGGTTG
lcl|YJM269.Contig259.2_2-4309       TAAAGATAAGGTCGTCAATGGTTACAGGATATTGAAATCTCACATGGTTG
MIT_Spar_c363_820                   TAAAGATAAAGTCGTCAATAATTACAGAATATTGAAGTCTCATATGGTTG
                                    ********* *********  ****** ******** ***** *******

YBL017C_S288C                       TCTTAACCCAGGGCGACAGATATAATGATATGTCTTCCATGGATGTGTGG
YBL017C_AWRI1631                    TCATAACCCAGGGCGACAGATATAATGATATGTCTTCCATGGATGTGTGG
YBL017C_AWRI796                     TCATAACCCAGGGCGACAGATATAATGATATGTCTTCCATGGATGTGTGG
YBL017C_EC1118                      TCATAACCCAGGGCGACAGATATAATGATATGTCTTCCATGGATGTGTGG
YBL017C_JAY291                      TCATAACCCAGGGCGACAGATATAATGATATGTCTTCCATGGATGTGTGG
YBL017C_Kyokai7                     TCTTAACCCAGGGCGACAGATATAATGATATGTCTTCCATGGATGTGTGG
YBL017C_RM11-1a                     TCATAACCCAGGGCGACAGATATAATGATATGTCTTCCATGGATGTGTGG
YBL017C_VL3                         TCATAACCCAGGGCGACAGATATAATGATATGTCTTCCATGGATGTGTGG
YBL017C_YJM789                      TCTTAACCCAGGGCGACAGATATAATGATATGTCTTCCATGGATGTGTGG
lcl|UC5.contig00731_10149-1488      TCTTAACCCAGGGCGACAGATATAATGATATGTCTTCCATGGATGTGTGG
lcl|Y12.Contig61.7_6378-11117       TCTTAACCCAGGGCGACAGATATAATGATATGTCTTCCATGGATGTGTGG
lcl|T7_updated.Contig15.3_2090      TCTTAACCCAGGGCGACAGATATAATGATATGTCTTCCATGGATGTGTGG
lcl|I14.contig00149_1505-6244       TCTTAACCCAGGGCGACAGATATAATGATATGTCTTCCATGGATGTGTGG
lcl|YPS163.Contig79.14_1189-59      TCTTAACCCAGGGCGACAGATATAATGATATGTCTTCCATGGATGTGTGG
lcl|YJM421.Contig20.1_6037-107      TCTTAACCCAGGGCGACAGATATAATGATATGTCTTCCATGGATGTGTGG
lcl|YJM326.contig00286_21075-2      TCTTAACCCAGGGCGACAGATATAATGATATGTCTTCCATGGATGTGTGG
lcl|YJM451.contig00893_22475-2      TCATAACCCAGGGCGACAGATATAATGATATGTCTTCCATGGATGTGTGG
lcl|WE372.Contig19.2_669-5402       TCATAACCCAGGGCGACAGATATAATGATATGTCTTCCATGGATGTGTGG
lcl|YJM269.Contig259.2_2-4309       TCTTAACCCAGGGCGACAGATATAATGATATGTCTTCCATGGATGTGTGG
MIT_Spar_c363_820                   TCTTGACCCAGGGCGACAGATATAATGATATGTCTTCCATAGATGTGTGG
                                    ** * *********************************** *********

YBL017C_S288C                       GTATCAAATGATCTGTCAAACTTTAAAATGGCTTACATGCCTACTCAGTT
YBL017C_AWRI1631                    GTATCAAATGATCTGTCAAACTTTAAAATGGCTTACATGCCTACTCAGTT
YBL017C_AWRI796                     GTATCAAATGATCTGTCAAACTTTAAAATGGCTTACATGCCTACTCAGTT
YBL017C_EC1118                      GTATCAAATGATCTGTCAAACTTTAAAATGGCTTACATGCCTACTCAGTT
YBL017C_JAY291                      GTATCAAATGATCTGTCAAACTTTAAAATGGCTTACATGCCTACTCAGTT
YBL017C_Kyokai7                     GTATCAAATGATCTGTCAAGCTTTAAAATGGCTTACATGCCTACTCAGTT
YBL017C_RM11-1a                     GTATCAAATGATCTGTCAAACTTTAAAATGGCTTACATGCCTACTCAGTT
YBL017C_VL3                         GTATCAAATGATCTGTCAAACTTTAAAATGGCTTACATGCCTACTCAGTT
YBL017C_YJM789                      GTATCAAATGATCTGTCAAGCTTTAAAATGGCTTACATGCCTACTCAGTT
lcl|UC5.contig00731_10149-1488      GTATCAAATGATCTGTCAAACTTTAAAATGGCTTACATGCCTACTCAGTT
lcl|Y12.Contig61.7_6378-11117       GTATCAAATGATCTGTCAAACTTTAAAATGGCTTACATGCCTACTCAGTT
lcl|T7_updated.Contig15.3_2090      GTATCAAATGATCTGTCAAGCTTTAAAATGGCTTACATGCCTACTCAGTT
lcl|I14.contig00149_1505-6244       GTATCAAATGATCTGTCAAGCTTTAAAATGGCTTACATGCCTACTCAGTT
lcl|YPS163.Contig79.14_1189-59      GTATCAAATGATCTGTCAAGCTTTAAAATGGCTTACATGCCTACTCAGTT
lcl|YJM421.Contig20.1_6037-107      GTATCAAATGATCTGTCAAGCTTTAAAATGGCTTACATGCCTACTCAGTT
lcl|YJM326.contig00286_21075-2      GTATCAAATGATCTGTCAAGCTTTAAAATGGCTTACATGCCTACTCAGTT
lcl|YJM451.contig00893_22475-2      GTATCAAATGATCTGTCAAACTTTAAAATGGCTTACATGCCTACTCAGTT
lcl|WE372.Contig19.2_669-5402       GTATCAAATGATCTGTCAAACTTTAAAATGGCTTACATGCCTACTCAGTT
lcl|YJM269.Contig259.2_2-4309       GTATCAAATGATCTGTCAAGCTTTAAAATGGCTTACATGCCTACTCAGTT
MIT_Spar_c363_820                   ATATCAAATGATCTGTCGAGCTTTCAAATGGCTTACATGCCTACTCAGTT
                                     **************** * **** *************************

YBL017C_S288C                       AAGGCATTCTATGCAAGGAGAAATATATGAGGACGCTATGGGAAGAATTA
YBL017C_AWRI1631                    AAGGCATTCTATGCAAGGAGAAATATATGAGGACGCTATGGGAAGAATTA
YBL017C_AWRI796                     AAGGCATTCTATGCAAGGAGAAATATATGAGGACGCTATGGGAAGAATTA
YBL017C_EC1118                      AAGGCATTCTATGCAAGGAGAAATATATGAGGACGCTATGGGAAGAATTA
YBL017C_JAY291                      AAGGCATTCTATGCAAGGAGAAATATATGAGGACGCTATGGGAAGAATTA
YBL017C_Kyokai7                     AAGGCATTCTATGCAAGGACAAATATATGAGGACGCTATGGGAAGAATTA
YBL017C_RM11-1a                     AAGGCATTCTATGCAAGGAGAAATATATGAGGACGCTATGGGAAGAATTA
YBL017C_VL3                         AAGGCATTCTATGCAAGGAGAAATATATGAGGACGCTATGGGAAGAATTA
YBL017C_YJM789                      AAGGCATTCTATGCAAGGAGAAATATATGAGGACGCTATGGGAAGAATTA
lcl|UC5.contig00731_10149-1488      AAGGCATTCTATGCAAGGAGAAATATATGAGGACGCTATGGGAAGAATTA
lcl|Y12.Contig61.7_6378-11117       AAGGCATTCTATGCAAGGAGAAATATATGAGGACGCTATGGGAAGAATTA
lcl|T7_updated.Contig15.3_2090      AAGGCATTCTATGCAAGGACAAATATATGAGGACGCTATGGGAAGAATTA
lcl|I14.contig00149_1505-6244       AAGGCATTCTATGCAAGGACAAATATATGAGGACGCTATGGGAAGAATTA
lcl|YPS163.Contig79.14_1189-59      AAGGCATTCTATGCAAGGACAAATATATGAGGACGCTATGGGAAGAATTA
lcl|YJM421.Contig20.1_6037-107      AAGGCATTCTATGCAAGGAGAAATATATGAGGACGCTATGGGAAGAATTA
lcl|YJM326.contig00286_21075-2      AAGGCATTCTATGCAAGGAGAAATATATGAGGACGCTATGGGAAGAATTA
lcl|YJM451.contig00893_22475-2      AAGGCATTCTATGCAAGGAGAAATATATGAGGACGCTATGGGAAGAATTA
lcl|WE372.Contig19.2_669-5402       AAGGCATTCTATGCAAGGAGAAATATATGAGGACGCTATGGGAAGAATTA
lcl|YJM269.Contig259.2_2-4309       AAGGCATTCTATGCAAGGACAAATATATGAGGACGCTATGGGAAGAATTA
MIT_Spar_c363_820                   AAGACATTTCGTCCAAGGACAAATACATGAGGACGCCACGGGAAGAATCA
                                    *** ****   * ****** ***** ********** * ********* *

YBL017C_S288C                       TCTTGCCCATGAGTAGGGAAAGAAGTGATCAAGAGGAGGATAAGGGCATC
YBL017C_AWRI1631                    TCTTGCCCATGAGTAGGGAAAGAAGTGATCAAGAGGAGGATAAGGGCATC
YBL017C_AWRI796                     TCTTGCCCATGAGTAGGGAAAGAAGTGATCAAGAGGAGGATAAGGGCATC
YBL017C_EC1118                      TCTTGCCCATGAGTAGGGAAAGAAGTGATCAAGAGGAGGATAAGGGCATC
YBL017C_JAY291                      TCTTGCCCATGAGTAGGGAAAGAAGTGATCAAGAGGAGGATAAGGGCATC
YBL017C_Kyokai7                     TCTTGCTCATGAGTAGGGAAAGAAGTGATCAAGAGGAGGATAAGGGCATC
YBL017C_RM11-1a                     TCTTGCCCATGAGTAGGGAAAGAAGTGATCAAGAGGAGGATAAGGGCATC
YBL017C_VL3                         TCTTGCCCATGAGTAGGGAAAGAAGTGATCAAGAGGAGGATAAGGGCATC
YBL017C_YJM789                      TCTTGCTCATGAGTAGGGAAAGAAGTGATCAAGAGGAGGATAAGGGCATC
lcl|UC5.contig00731_10149-1488      TCTTGCCCATGAGTAGGGAAAGAAGTGATCAAGAGGAGGATAAGGGCATC
lcl|Y12.Contig61.7_6378-11117       TCTTGCCCATGAGTAGGGAAAGAAGTGATCAAGAGGAGGATAAGGGCATC
lcl|T7_updated.Contig15.3_2090      TCTTGCTCATGAGTAGGGAAAGAAGTGATCAAGAGGAGGATAAGGGCATC
lcl|I14.contig00149_1505-6244       TCTTGCTCATGAGTAGGGAAAGAAGTGATCAAGAGGAGGATAAGGGCATC
lcl|YPS163.Contig79.14_1189-59      TCTTGCTCATGAGTAGGGAAAGAAGTGATCAAGAGGAGGATAAGGGCATC
lcl|YJM421.Contig20.1_6037-107      TCTTGCCCATGAGTAGGGAAAGAAGTGATCAAGAGGAGGATAAGGGCATC
lcl|YJM326.contig00286_21075-2      TCTTGCCCATGAGTAGGGAAAGAAGTGATCAAGAGGAGGATAAGGGCATC
lcl|YJM451.contig00893_22475-2      TCTTGCCCATGAGTAGGGAAAGAAGTGATCAAGAGGAGGATAAGGGCATC
lcl|WE372.Contig19.2_669-5402       TCTTGCCCATGAGTAGGGAAAGAAGTGATCAAGAGGAGGATAAGGGCATC
lcl|YJM269.Contig259.2_2-4309       TCTTGCTCATGAGTAGGGAAAGAAGTGATCAAGAGGAGGATAAGGGCATC
MIT_Spar_c363_820                   TTTTGCCTGTAAGCAGAGAAAGAAATGATCAAGAAGAGGATAAGGGCATC
                                    * ****   * ** ** ******* ********* ***************

YBL017C_S288C                       GTGTCTGAAATTTTAATTTCCGACTCACAAGGGTTAAAATTTTCCCCCAT
YBL017C_AWRI1631                    GTGTCTGAAATTTTAATTTCCGACTCACAAGGGTTAAAATTTTCCCCCAT
YBL017C_AWRI796                     GTGTCTGAAATTTTAATTTCCGACTCACAAGGGTTAAAATTTTCCCCCAT
YBL017C_EC1118                      GTGTCTGAAATTTTAATTTCCGACTCACAAGGGTTAAAATTTTCCCCCAT
YBL017C_JAY291                      GTGTCTGAAATTTTAATTTCCGACTCACAAGGGTTAAAATTTTCCCCCAT
YBL017C_Kyokai7                     GTGTCTGAAATTTTAATTTCCGACTCACAAGGGTTAAAATTTTCCCCCAT
YBL017C_RM11-1a                     GTGTCTGAAATTTTAATTTCCGACTCACAAGGGTTAAAATTTTCCCCCAT
YBL017C_VL3                         GTGTCTGAAATTTTAATTTCCGACTCACAAGGGTTAAAATTTTCCCCCAT
YBL017C_YJM789                      GTGTCTGAAATTTTAATTTCCGACTCACAAGGGTTAAAATTTTCCCCCAT
lcl|UC5.contig00731_10149-1488      GTGTCTGAAATTTTAATTTCCGACTCACAAGGGTTAAAATTTTCCCCCAT
lcl|Y12.Contig61.7_6378-11117       GTGTCTGAAATTTTAATTTCCGACTCACAAGGGTTAAAATTTTCCCCCAT
lcl|T7_updated.Contig15.3_2090      GTGTCTGAAATTTTAATTTCCGACTCACAAGGGTTAAAATTTTCCCCCAT
lcl|I14.contig00149_1505-6244       GTGTCTGAAATTTTAATTTCCGACTCACAAGGGTTAAAATTTTCCCCCAT
lcl|YPS163.Contig79.14_1189-59      GTGTCTGAAATTTTAATTTCCGACTCACAAGGGTTAAAATTTTCCCCCAT
lcl|YJM421.Contig20.1_6037-107      ATGTCTGAATTTTTAATTTCCGACTCACAAGGGTTAAAATTTTCCCCCAT
lcl|YJM326.contig00286_21075-2      ATGTCTGAATTTTTAATTTCCGACTCACAAGGGTTAAAATTTTCCCCCAT
lcl|YJM451.contig00893_22475-2      GTGTCTGAAATTTTAATTTCCGACTCACAAGGGTTAAAATTTTCCCCCAT
lcl|WE372.Contig19.2_669-5402       GTGTCTGAAATTTTAATTTCCGACTCACAAGGGTTAAAATTTTCCCCCAT
lcl|YJM269.Contig259.2_2-4309       GTGTCTGAAATTTTAATTTCCGACTCACAAGGGTTAAAATTTTCCCCCAT
MIT_Spar_c363_820                   GTATCTGAAATTTTAGTTTCCGATTCACAAGGGCTAAAATTCTCTCCCAT
                                     * ****** ***** ******* ********* ******* ** *****

YBL017C_S288C                       CCCATGGACCGCAAATGAGGTGTTTGGTTATATTAATTTTTATCAACCTA
YBL017C_AWRI1631                    CCCATGGACCGCAAATGAGGTGTTTGGTTATATTAATCTTTATCAACCTA
YBL017C_AWRI796                     CCCATGGACCGCAAATGAGGTGTTTGGTTATATTAATCTTTATCAACCTA
YBL017C_EC1118                      CCCATGGACCGCAAATGAGGTGTTTGGTTATATTAATCTTTATCAACCTA
YBL017C_JAY291                      CCCATGGACCGCAAATGAGGTGTTTGGTTATATTAATCTTTATCAACCTA
YBL017C_Kyokai7                     CCCATGGACCGCAAATGAGGTGTTTGGTTATATTAATCTTTATCAACCTA
YBL017C_RM11-1a                     CCCATGGACCGCAAATGAGGTGTTTGGTTATATTAATCTTTATCAACCTA
YBL017C_VL3                         CCCATGGACCGCAAATGAGGTGTTTGGTTATATTAATCTTTATCAACCTA
YBL017C_YJM789                      CCCATGGACCGCAAATGAGGTGTTTGGTTATATTAATCTTTATCAACCTA
lcl|UC5.contig00731_10149-1488      CCCATGGACCGCAAATGAGGTGTTTGGTTATATTAATCTTTATCAACCTA
lcl|Y12.Contig61.7_6378-11117       CCCATGGACCGCAAATGAGGTGTTTGGTTATATTAATCTTTATCAACCTA
lcl|T7_updated.Contig15.3_2090      CCCATGGACCGCAAATGAGGTGTTTGGTTATATTAATCTTTATCAACCTA
lcl|I14.contig00149_1505-6244       CCCATGGACCGCAAATGAGGTGTTTGGTTATATTAATCTTTATCAACCTA
lcl|YPS163.Contig79.14_1189-59      CCCATGGACCGCAAATGAGGTGTTTGGTTATATTAATCTTTATCAACCTA
lcl|YJM421.Contig20.1_6037-107      CCCATGGACCGCAAATGAGGTGTTTGGTTATATTAATCTTTATCAACCTA
lcl|YJM326.contig00286_21075-2      CCCATGGACCGCAAATGAGGTGTTTGGTTATATTAATCTTTATCAACCTA
lcl|YJM451.contig00893_22475-2      CCCATGGACCGCAAATGAGGTGTTTGGTTATATTAATCTTTATCAACCTA
lcl|WE372.Contig19.2_669-5402       CCCATGGACCGCAAATGAGGTGTTTGGTTATATTAATCTTTATCAACCTA
lcl|YJM269.Contig259.2_2-4309       CCCATGGACCGCAAATGAGGTGTTTGGTTATATTAATCTTTATCAACCTA
MIT_Spar_c363_820                   TCCATGGACGACAGATGAGGTTTTTGGTTATATTTATCTCGATCAATCTA
                                     ********  ** ******* ************ ** *  ***** ***

YBL017C_S288C                       CTTACTTGAAAGGAACGATGATTGCCTCACTTTACCCTCTATCTAGGCGT
YBL017C_AWRI1631                    CTTACTTGAAAGGAACGATGATTGCCTCACTTTACCCTCTATCTAGGCGT
YBL017C_AWRI796                     CTTACTTGAAAGGAACGATGATTGCCTCACTTTACCCTCTATCTAGGCGT
YBL017C_EC1118                      CTTACTTGAAAGGAACGATGATTGCCTCACTTTACCCTCTATCTAGGCGT
YBL017C_JAY291                      CTTACTTGAAAGGAACGATGATTGCCTCACTTTACCCTCTATCTAGGCGT
YBL017C_Kyokai7                     CTTACTTGAAAGGAACGATGATTGCCTCACTTTACCCTCTATCTAGGCGT
YBL017C_RM11-1a                     CTTACTTGAAAGGAACGATGATTGCCTCACTTTACCCTCTATCTAGGCGT
YBL017C_VL3                         CTTACTTGAAAGGAACGATGATTGCCTCACTTTACCCTCTATCTAGGCGT
YBL017C_YJM789                      CTTACTTGAAAGGAACGATGATTGCCTCACTCTACCCTCTATCTAGGCGT
lcl|UC5.contig00731_10149-1488      CTTACTTGAAAGGAACGATGATTGCCTCACTTTACCCTCTATCTAGGCGT
lcl|Y12.Contig61.7_6378-11117       CTTACTTGAAAGGAACGATGATTGCCTCACTTTACCCTCTATCTAGGCGT
lcl|T7_updated.Contig15.3_2090      CTTACTTGAAAGGAACGATGATTGCCTCACTTTACCCTCTATCTAGGCGT
lcl|I14.contig00149_1505-6244       CTTACTTGAAAGGAACGATGATTGCCTCACTTTACCCTCTATCTAGGCGT
lcl|YPS163.Contig79.14_1189-59      CTTACTTGAAAGGAACGATGATTGCCTCACTTTACCCTCTATCTAGGCGT
lcl|YJM421.Contig20.1_6037-107      CTTACTTGAAAGGAACGATGATTGCCTCACTTTACCCTCTATCTAGGCGT
lcl|YJM326.contig00286_21075-2      CTTACTTGAAAGGAACGATGATTGCCTCACTTTACCCTCTATCTAGGCGT
lcl|YJM451.contig00893_22475-2      CTTACTTGAAAGGAACGATGATTGCCTCACTTTACCCTCTATCTAGGCGT
lcl|WE372.Contig19.2_669-5402       CTTACTTGAAAGGAACGATGATTGCCTCACTTTACCCTCTATCTAGGCGT
lcl|YJM269.Contig259.2_2-4309       CTTACTTGAAAGGAACGATGATTGCCTCACTTTACCCTCTATCTAGGCGT
MIT_Spar_c363_820                   CTTTCTTAAAAGGAACAATGATTGCCTCTCTTTTCCCTCTATCTAGGCGT
                                    *** *** ******** *********** ** * ****************

YBL017C_S288C                       CGTAACCGTAAAGGAAAAGCCAAAGGAGTAAAGAGTAAGGGGGTAACCAA
YBL017C_AWRI1631                    CGTAACCGTAAAGGAAAAGCCAAAGGAGTAAAGAATAAAGGGGTAACCAA
YBL017C_AWRI796                     CGTAACCGTAAAGGAAAAGCCAAAGGAGTAAAGAATAAAGGGGTAACCAA
YBL017C_EC1118                      CGTAACCGTAAAGGAAAAGCCAAAGGAGTAAAGAATAAAGGGGTAACCAA
YBL017C_JAY291                      CGTAACCGTAAAGGAAAAGCCAAAGGAGTAAAGAATAAAGGGGTAACCAA
YBL017C_Kyokai7                     CGTAACCGTAAAGGAAAAGCCAAAGGAGTAAAGAGTAAGGGGGTAACCAA
YBL017C_RM11-1a                     CGTAACCGTAAAGGAAAAGCCAAAGGAGTAAAGAATAAAGGGGTAACCAA
YBL017C_VL3                         CGTAACCGTAAAGGAAAAGCCAAAGGAGTAAAGAATAAAGGGGTAACCAA
YBL017C_YJM789                      CGTAACCGTAAAGGAAAAGCCAAAGGAGTAAAGAGTAAGGGGGTAACCAA
lcl|UC5.contig00731_10149-1488      CGTAACCGTAAAGGAAAAGCCAAAGGAGTAAAGAGTAAGGGGGTAACCAA
lcl|Y12.Contig61.7_6378-11117       CGTAACCGTAAAGGAAAAGCCAAAGGAGTAAAGAGTAAGGGGGTAACCAA
lcl|T7_updated.Contig15.3_2090      CGTAACCGTAAAGGAAAAGCCAAAGGAGTAAAGAGTAAGGGGGTAACCAA
lcl|I14.contig00149_1505-6244       CGTAACCGTAAAGGAAAAGCCAAAGGAGTAAAGAGTAAGGGGGTAACCAA
lcl|YPS163.Contig79.14_1189-59      CGTAACCGTAAAGGAAAAGCCAAAGGAGTAAAGAGTAAGGGGGTAACCAA
lcl|YJM421.Contig20.1_6037-107      CGTAACCGTAAAGGAAAAGCCAAAGGAGTAAAGAATAAGGGGGTAACCAA
lcl|YJM326.contig00286_21075-2      CGTAACCGTAAAGGAAAAGCCAAAGGAGTAAAGAATAAGGGGGTAACCAA
lcl|YJM451.contig00893_22475-2      CGTAACCGTAAAGGAAAAGCCAAAGGAGTAAAGAATAAAGGGGTAACCAA
lcl|WE372.Contig19.2_669-5402       CGTAACCGTAAAGGAAAAGCCAAAGGAGTAAAGAATAAAGGGGTAACCAA
lcl|YJM269.Contig259.2_2-4309       CGTAACCGTAAAGGAAAAGCCAAAGGAGTAAAGAGTAAGGGGGTAACCAA
MIT_Spar_c363_820                   CATAACCGTAAAGGAAAAGGCAAGAAAGTAAAAAGTAAGGGAATAACCAA
                                    * ***************** ***   ****** * *** **  *******

YBL017C_S288C                       AATATCTGTTGATAATGGCCTCACATGGACAATGTTAAAAGTTGTTGATC
YBL017C_AWRI1631                    AATATCTGTTGATAATGGCCTCACATGGACAGTGTTAAAAGTTGTTGATC
YBL017C_AWRI796                     AATATCTGTTGATAATGGCCTCACATGGACAGTGTTAAAAGTTGTTGATC
YBL017C_EC1118                      AATATCTGTTGATAATGGCCTCACATGGACAGTGTTAAAAGTTGTTGATC
YBL017C_JAY291                      AATATCTGTTGATAATGGCCTCACATGGACAGTGTTAAAAGTTGTTGATC
YBL017C_Kyokai7                     AATATCTGTTGATAATGGCCTCACATGGACAATGTTAAAAGTTGTTGATC
YBL017C_RM11-1a                     AATATCTGTTGATAATGGCCTCACATGGACAGTGTTAAAAGTTGTTGATC
YBL017C_VL3                         AATATCTGTTGATAATGGCCTCACATGGACAGTGTTAAAAGTTGTTGATC
YBL017C_YJM789                      AATATCTGTTGATAATGGCCTCACATGGACAATGTTAAAAGTTGTTGATC
lcl|UC5.contig00731_10149-1488      AATATCTGTTGATAATGGCCTCACATGGACAATGTTAAAAGTTGTTGATC
lcl|Y12.Contig61.7_6378-11117       AATATCTGTTGATAATGGCCTCACATGGACAATGTTAAAAGTTGTTGATC
lcl|T7_updated.Contig15.3_2090      AATATCTGTTGATAATGGCCTCACATGGACAATGTTAAAAGTTGTTGATC
lcl|I14.contig00149_1505-6244       AATATCTGTTGATAATGGCCTCACATGGACAATGTTAAAAGTTGTTGATC
lcl|YPS163.Contig79.14_1189-59      AATATCTGTTGATAATGGCCTCACATGGACAATGTTAAAAGTTGTTGATC
lcl|YJM421.Contig20.1_6037-107      AATATCTGTTGATAATGGCCTCACATGGACAGTGTTAAAAGTTGTTGATC
lcl|YJM326.contig00286_21075-2      AATATCTGTTGATAATGGCCTCACATGGACAGTGTTAAAAGTTGTTGATC
lcl|YJM451.contig00893_22475-2      AATATCTGTTGATAATGGCCTCACATGGACAGTGTTAAAAGTTGTTGATC
lcl|WE372.Contig19.2_669-5402       AATATCTGTTGATAATGGCCTCACATGGACAGTGTTAAAAGTTGTTGATC
lcl|YJM269.Contig259.2_2-4309       AATATCTGTTGATAATGGCCTCACATGGACAATGTTAAAAGTTGTTGATC
MIT_Spar_c363_820                   AATATCTGTTGATAATGGTCTCACATGGTCAAATTTGAAAGTCATTGATC
                                    ****************** ********* **   ** *****  ******

YBL017C_S288C                       CAGATAACGCAGACTCATTCGACTGTGATATTACTGATTTTGAGAATTGT
YBL017C_AWRI1631                    CAGATAACGCAGACTCATTCGACTGTGATATTACCGATTTTGAAAATTGT
YBL017C_AWRI796                     CAGATAACGCAGACTCATTCGACTGTGATATTACCGATTTTGAAAATTGT
YBL017C_EC1118                      CAGATAACGCAGACTCATTCGACTGTGATATTACCGATTTTGAAAATTGT
YBL017C_JAY291                      CAGATAACGCAGACTCATTCGACTGTGATATTACCGATTTTGAAAATTGT
YBL017C_Kyokai7                     CAGATAACGCAGACTCATTCGACTGTGATATTACTGATTTTGAAAATTGT
YBL017C_RM11-1a                     CAGATAACGCAGACTCATTCGACTGTGATATTACCGATTTTGAAAATTGT
YBL017C_VL3                         CAGATAACGCAGACTCATTCGACTGTGATATTACCGATTTTGAAAATTGT
YBL017C_YJM789                      CAGATAACGCAGACTCATTCGACTGTGATATTACTGATTTTGAAAATTGT
lcl|UC5.contig00731_10149-1488      CAGATAACGCAGACTCATTCGACTGTGATATTACTGATTTTGAAAATTGT
lcl|Y12.Contig61.7_6378-11117       CAGATAACGCAGACTCATTCGACTGTGATATTACTGATTTTGAAAATTGT
lcl|T7_updated.Contig15.3_2090      CAGATAACGCAGACTCATTCGACTGTGATATTACTGATTTTGAAAATTGT
lcl|I14.contig00149_1505-6244       CAGATAACGCAGACTCATTCGACTGTGATATTACTGATTTTGAAAATTGT
lcl|YPS163.Contig79.14_1189-59      CAGATAACGCAGACTCATTCGACTGTGATATTACTGATTTTGAAAATTGT
lcl|YJM421.Contig20.1_6037-107      CAGATAACGCAGACTCATTCGACTGTGATATTACTGATTTTGAAAATTGT
lcl|YJM326.contig00286_21075-2      CAGATAACGCAGACTCATTCGACTGTGATATTACTGATTTTGAAAATTGT
lcl|YJM451.contig00893_22475-2      CAGATAACGCAGACTCATTCGACTGTGATATTACCGATTTTGAAAATTGT
lcl|WE372.Contig19.2_669-5402       CAGATAACGCAGACTCATTCGACTGTGATATTACCGATTTTGAAAATTGT
lcl|YJM269.Contig259.2_2-4309       CAGATAACGCAGACTCATTCGACTGTGATATTACTGATTTTGAAAATTGT
MIT_Spar_c363_820                   CAGATTATATAGACTCATTCGACTGCGATGTTACAGATTTTGAAAATTGC
                                    ***** *   *************** *** **** ******** ***** 

YBL017C_S288C                       TCGCTTCAAAATATGTTTTACACACGGGAGGGTTCCACTCCAACCGCCGG
YBL017C_AWRI1631                    TCGCTTCAAAATATGTTTTACACACGGGAGGGTTCCACTCCAACCGCCGG
YBL017C_AWRI796                     TCGCTTCAAAATATGTTTTACACACGGGAGGGTTCCACTCCAACCGCCGG
YBL017C_EC1118                      TCGCTTCAAAATATGTTTTACACACGGGAGGGTTCCACTCCAACCGCCGG
YBL017C_JAY291                      TCGCTTCAAAATATGTTTTACACACGGGAGGGTTCCACTCCAACCGCCGG
YBL017C_Kyokai7                     TCGCTTCAAAATATGTTTTACACACGGGAGGGTTCCACTCCAACCGCCGG
YBL017C_RM11-1a                     TCGCTTCAAAATATGTTTTACACACGGGAGGGTTCCACTCCAACCGCCGG
YBL017C_VL3                         TCGCTTCAAAATATGTTTTACACACGGGAGGGTTCCACTCCAACCGCCGG
YBL017C_YJM789                      TCGCTTCAAAATATGTTTTACACACGGGAGGGTTCCACTCCAACCGCCGG
lcl|UC5.contig00731_10149-1488      TCGCTTCAAAATATGTTTTACACACGGGAGGGTTCCACTCCAACCGCCGG
lcl|Y12.Contig61.7_6378-11117       TCGCTTCAAAATATGTTTTACACACGGGGGGGTTCCACTCCAACCGCCGG
lcl|T7_updated.Contig15.3_2090      TCGCTTCAAAATATGTTTTACACACGGGAGGGTTCCACTCCAACCGCCGG
lcl|I14.contig00149_1505-6244       TCGCTTCAAAATATGTTTTACACACGGGAGGGTTCCACTCCAACCGCCGG
lcl|YPS163.Contig79.14_1189-59      TCGCTTCAAAATATGTTTTACACACGGGAGGGTTCCACTCCAACCGCCGG
lcl|YJM421.Contig20.1_6037-107      TCGCTTCAAAATATGTTTTACACACGGGAGGGTTCCACTCCAACCGCCGG
lcl|YJM326.contig00286_21075-2      TCGCTTCAAAATATGTTTTACACACGGGAGGGTTCCACTCCAACCGCCGG
lcl|YJM451.contig00893_22475-2      TCGCTTCAAAATATGTTTTACACACGGGAGGGTTCCACTCCAACCGCCGG
lcl|WE372.Contig19.2_669-5402       TCGCTTCAAAATATGTTTTACACACGGGAGGGTTCCACTCCAACCGCCGG
lcl|YJM269.Contig259.2_2-4309       TCGCTTCAAAATATGTTTTACACACGGGAGGGTTCCACTCCAACCGCCGG
MIT_Spar_c363_820                   TCGCTTCAAACTACGTTTTACCCACTGGAGGGTTCGACTCCGGCCGCCGG
                                    ********** ** ******* *** ** ****** *****  *******

YBL017C_S288C                       AATTCTAATGACAACAGGTATTGTTGGCGATGGTAGTGTCTTCGACTGGG
YBL017C_AWRI1631                    AATTCTAATGACAACAGGTATTGTTGGCGATGGTAGTGTCTTCGACTGGG
YBL017C_AWRI796                     AATTCTAATGACAACAGGTATTGTTGGCGATGGTAGTGTCTTCGACTGGG
YBL017C_EC1118                      AATTCTAATGACAACAGGTATTGTTGGCGATGGTAGTGTCTTCGACTGGG
YBL017C_JAY291                      AATTCTAATGACAACAGGTATTGTTGGCGATGGTAGTGTCTTCGACTGGG
YBL017C_Kyokai7                     AATTCTAATGACAACAGGTATTGTTGGCGATGGTAGTGTCTTCGACTGGG
YBL017C_RM11-1a                     AATTCTAATGACAACAGGTATTGTTGGCGATGGTAGTGTCTTCGACTGGG
YBL017C_VL3                         AATTCTAATGACAACAGGTATTGTTGGCGATGGTAGTGTCTTCGACTGGG
YBL017C_YJM789                      AATTCTAATGACAACAGGTATTGTTGGCGATGGTAGTGTCTTCGACTGGG
lcl|UC5.contig00731_10149-1488      AATTCTAATGACAACAGGTATTGTTGGCGATGGTAGTGTCTTCGACTGGG
lcl|Y12.Contig61.7_6378-11117       AATTCTAATGACAACAGGTATTGTTGGCGATGGTAGTGTCTTCGACTGGG
lcl|T7_updated.Contig15.3_2090      AATTCTAATGACAACAGGTATTGTTGGCGATGGTAGTGTCTTCGACTGGG
lcl|I14.contig00149_1505-6244       AATTCTAATGACAACAGGTATTGTTGGCGATGGTAGTGTCTTCGACTGGG
lcl|YPS163.Contig79.14_1189-59      AATTCTAATGACAACAGGTATTGTTGGCGATGGTAGTGTCTTCGACTGGG
lcl|YJM421.Contig20.1_6037-107      AATTCTAATGACAACAGGTATTGTTGGCGATGGTAGTGTCTTCGACTGGG
lcl|YJM326.contig00286_21075-2      AATTCTAATGACAACAGGTATTGTTGGCGATGGTAGTGTCTTCGACTGGG
lcl|YJM451.contig00893_22475-2      AATTCTAATGACAACAGGTATTGTTGGCGATGGTAGTGTCTTCGACTGGG
lcl|WE372.Contig19.2_669-5402       AATTCTAATGACAACAGGTATTGTTGGCGATGGTAGTGTCTTCGACTGGG
lcl|YJM269.Contig259.2_2-4309       AATTCTAATGACAACAGGTATTGTTGGCGATGGTAGTGTCTTCGACTGGG
MIT_Spar_c363_820                   AATTGTAATGACAACAGGTAATGTTGGCGATGGCAGTTCCTTTGACTGGG
                                    **** *************** ************ ***  *** *******

YBL017C_S288C                       GAGATCAAAGAACCTTTATTTCTAGGGATGGTGGCTTAACATGGAAACTC
YBL017C_AWRI1631                    GAGATCAAAGAACCTTTATTTCTAGGGATGGTGGCTTAACATGGAAACTC
YBL017C_AWRI796                     GAGATCAAAGAACCTTTATTTCTAGGGATGGTGGCTTAACATGGAAACTC
YBL017C_EC1118                      GAGATCAAAGAACCTTTATTTCTAGGGATGGTGGCTTAACATGGAAACTC
YBL017C_JAY291                      GAGATCAAAGAACCTTTATTTCTAGGGATGGTGGCTTAACATGGAAACTC
YBL017C_Kyokai7                     GAGATCAAAGAACTTTTATTTCTAGGGATGGTGGCTTAACATGGAAACTC
YBL017C_RM11-1a                     GAGATCAAAGAACCTTTATTTCTAGGGATGGTGGCTTAACATGGAAACTC
YBL017C_VL3                         GAGATCAAAGAACCTTTATTTCTAGGGATGGTGGCTTAACATGGAAACTC
YBL017C_YJM789                      GAGATCAAAGAACCTTTATTTCTAGGGATGGTGGCTTAACATGGAAACTC
lcl|UC5.contig00731_10149-1488      GAGATCAAAGAACCTTTATTTCTAGGGATGGTGGCTTAACATGGAAACTC
lcl|Y12.Contig61.7_6378-11117       GAGATCAAAGAACCTTTATTTCTAGGGATGGTGGCTTAACATGGAAACTC
lcl|T7_updated.Contig15.3_2090      GAGATCAAAGAACCTTTATTTCTAGGGATGGTGGCTTAACATGGAAACTC
lcl|I14.contig00149_1505-6244       GAGATCAAAGAACCTTTATTTCTAGGGATGGTGGCTTAACATGGAAACTC
lcl|YPS163.Contig79.14_1189-59      GAGATCAAAGAACCTTTATTTCTAGGGATGGTGGCTTAACATGGAAACTC
lcl|YJM421.Contig20.1_6037-107      GAGATCAAAGAACCTTTATTTCTAGGGATGGTGGCTTAACATGGAAACTC
lcl|YJM326.contig00286_21075-2      GAGATCAAAGAACCTTTATTTCTAGGGATGGTGGCTTAACATGGAAACTC
lcl|YJM451.contig00893_22475-2      GAGATCAAAGAACCTTTATTTCTAGGGATGGTGGCTTAACATGGAAACTC
lcl|WE372.Contig19.2_669-5402       GAGATCAAAGAACCTTTATTTCTAGGGATGGTGGCTTAACATGGAAACTC
lcl|YJM269.Contig259.2_2-4309       GAGATCAAAGAACCTTTATTTCTAGGGATGGTGGCTTAACATGGAAACTC
MIT_Spar_c363_820                   GAGACCAAAAAACCTTTATTTCTAGGGATGGTGGTTTAACATGGAAAGTC
                                    **** **** *** ******************** ************ **

YBL017C_S288C                       GCCTTTGATTTTCCTTGTTTATACGCTGTTGGTGATTACGGAAATGTTAT
YBL017C_AWRI1631                    GCCTTTGATTTTCCTTGTTTATACGCTGTTGGTGATTACGGAAATGTTAT
YBL017C_AWRI796                     GCCTTTGATTTTCCTTGTTTATACGCTGTTGGTGATTACGGAAATGTTAT
YBL017C_EC1118                      GCCTTTGATTTTCCTTGTTTATACGCTGTTGGTGATTACGGAAATGTTAT
YBL017C_JAY291                      GCCTTTGATTTTCCTTGTTTATACGCTGTTGGTGATTACGGAAATGTTAT
YBL017C_Kyokai7                     GCCTTTGATTTTCCTTGTTTATACGCTGTTGGTGATTACGGAAATGTTAT
YBL017C_RM11-1a                     GCCTTTGATTTTCCTTGTTTATACGCTGTTGGTGATTACGGAAATGTTAT
YBL017C_VL3                         GCCTTTGATTTTCCTTGTTTATACGCTGTTGGTGATTACGGAAATGTTAT
YBL017C_YJM789                      GCCTTTGATTTTCCTTGTTTGTACGCTGTTGGTGATTACGGAAATGTTAT
lcl|UC5.contig00731_10149-1488      GCCTTTGATTTTCCTTGTTTATACGCTGTTGGTGATTACGGAAATGTTAT
lcl|Y12.Contig61.7_6378-11117       GCCTTTGATTTTCCTTGTTTATACGCTGTTGGTGATTACGGAAATGTTAT
lcl|T7_updated.Contig15.3_2090      GCCTTTGATTTTCCTTGTTTATACGCTGTTGGTGATTACGGAAATGTTAT
lcl|I14.contig00149_1505-6244       GCCTTTGATTTTCCTTGTTTATACGCTGTTGGTGATTACGGAAATGTTAT
lcl|YPS163.Contig79.14_1189-59      GCCTTTGATTTTCCTTGTTTATACGCTGTTGGTGATTACGGAAATGTTAT
lcl|YJM421.Contig20.1_6037-107      GCCTTTGATTTTCCTTGTTTATACGCTGTTGGTGATTACGGAAATGTTAT
lcl|YJM326.contig00286_21075-2      GCCTTTGATTTTCCTTGTTTATACGCTGTTGGTGATTACGGAAATGTTAT
lcl|YJM451.contig00893_22475-2      GCCTTTGATTTTCCTTGTTTATACGCTGTTGGTGATTACGGAAATGTTAT
lcl|WE372.Contig19.2_669-5402       GCCTTTGATTTTCCTTGTTTATACGCTGTTGGTGATTACGGAAATGTTAT
lcl|YJM269.Contig259.2_2-4309       GCCTTTGATTTTCCTTGTTTATACGCTGTTGGTGATTACGGAAATGTTAT
MIT_Spar_c363_820                   GCTTTTGACTTTCCTTGTTTATACGCTATTGGTGATTACGGAAATGTTAT
                                    ** ***** *********** ****** **********************

YBL017C_S288C                       TGTGGCTATACCGTATAATGCGGATGAAGACGACGATCCTCAATCCGAAT
YBL017C_AWRI1631                    TGTGGCTATACCGTATAATGCGGATGAAGACGACGATCCTCAATCCGAAT
YBL017C_AWRI796                     TGTGGCTATACCGTATAATGCGGATGAAGACGACGATCCTCAATCCGAAT
YBL017C_EC1118                      TGTGGCTATACCGTATAATGCGGATGAAGACGACGATCCTCAATCCGAAT
YBL017C_JAY291                      TGTGGCTATACCGTATAATGCGGATGAAGACGACGATCCTCAATCCGAAT
YBL017C_Kyokai7                     TGTGGCTATACCGTATAATGCGGATGAAGACGACGATCCTCAATCCGAAT
YBL017C_RM11-1a                     TGTGGCTATACCGTATAATGCGGATGAAGACGACGATCCTCAATCCGAAT
YBL017C_VL3                         TGTGGCTATACCGTATAATGCGGATGAAGACGACGATCCTCAATCCGAAT
YBL017C_YJM789                      TGTGGCTATACCGTATAATGCGGATGAAGACGACGATCCTCAATCCGAAT
lcl|UC5.contig00731_10149-1488      TGTGGCTATACCGTATAATGCGGATGAAGACGACGATCCTCAATCCGAAT
lcl|Y12.Contig61.7_6378-11117       TGTGGCTATACCGTATAATGCGGATGAAGACGACGATCCTCAATCCGAAT
lcl|T7_updated.Contig15.3_2090      TGTGGCTATACCGTATAATGCGGATGAAGACGACGATCCTCAATCCGAAT
lcl|I14.contig00149_1505-6244       TGTGGCTATACCGTATAATGCGGATGAAGACGACGATCCTCAATCCGAAT
lcl|YPS163.Contig79.14_1189-59      TGTGGCTATACCGTATAATGCGGATGAAGACGACGATCCTCAATCCGAAT
lcl|YJM421.Contig20.1_6037-107      TGTGGCTATACCGTATAATGCGGATGAAGACGACGATCCTCAATCCGAAT
lcl|YJM326.contig00286_21075-2      TGTGGCTATACCGTATAATGCGGATGAAGACGACGATCCTCAATCCGAAT
lcl|YJM451.contig00893_22475-2      TGTGGCTATACCGTATAATGCGGATGAAGACGACGATCCTCAATCCGAAT
lcl|WE372.Contig19.2_669-5402       TGTGGCTATACCGTATAATGCGGATGAAGACGACGATCCTCAATCCGAAT
lcl|YJM269.Contig259.2_2-4309       TGTGGCTGTACCGTATAATGCGGATGAAGACGACGATCCTCAATCCGAAT
MIT_Spar_c363_820                   TGTGGCCGTACCATACAATTCGGACGAAGACGATGATCCTCAATCCGAAT
                                    ******  **** ** *** **** ******** ****************

YBL017C_S288C                       TTTATTACTCTTTAGACCAAGGTAAAACTTGGACCGAATATCAGCTAGAA
YBL017C_AWRI1631                    TTTATTACTCTTTAGACCAAGGTAAAACTTGGACCGAATATCAGCTAGAA
YBL017C_AWRI796                     TTTATTACTCTTTAGACCAAGGTAAAACTTGGACCGAATATCAGCTAGAA
YBL017C_EC1118                      TTTATTACTCTTTAGACCAAGGTAAAACTTGGACCGAATATCAGCTAGAA
YBL017C_JAY291                      TTTATTACTCTTTAGACCAAGGTAAAACTTGGACCGAATATCAGCTAGAA
YBL017C_Kyokai7                     TTTATTACTCTTTAGACCAAGGTAAAACTTGGACCGAATATCAGCTAGAA
YBL017C_RM11-1a                     TTTATTACTCTTTAGACCAAGGTAAAACTTGGACCGAATATCAGCTAGAA
YBL017C_VL3                         TTTATTACTCTTTAGACCAAGGTAAAACTTGGACCGAATATCAGCTAGAA
YBL017C_YJM789                      TTTATTACTCTTTAGACCAAGGTAAAACTTGGACCGAATATCAGCTAGAA
lcl|UC5.contig00731_10149-1488      TTTATTACTCTTTAGACCAAGGTAAAACTTGGACCGAATATCAGCTAGAA
lcl|Y12.Contig61.7_6378-11117       TTTATTACTCTTTAGACCAAGGTAAAACTTGGACCGAATATCAGCTAGAA
lcl|T7_updated.Contig15.3_2090      TTTATTACTCTTTAGACCAAGGTAAAACTTGGACCGAATATCAGCTAGAA
lcl|I14.contig00149_1505-6244       TTTATTACTCTTTAGACCAAGGTAAAACTTGGACCGAATATCAGCTAGAA
lcl|YPS163.Contig79.14_1189-59      TTTATTACTCTTTAGACCAAGGTAAAACTTGGACCGAATATCAGCTAGAA
lcl|YJM421.Contig20.1_6037-107      TTTATTACTCTTTAGACCAAGGTAAAACTTGGACCGAATATCAGCTAGAA
lcl|YJM326.contig00286_21075-2      TTTATTACTCTTTAGACCAAGGTAAAACTTGGACCGAATATCAGCTAGAA
lcl|YJM451.contig00893_22475-2      TTTATTACTCTTTAGACCAAGGTAAAACTTGGACCGAATATCAGCTAGAA
lcl|WE372.Contig19.2_669-5402       TTTATTACTCTTTAGACCAAGGTAAAACTTGGACCGAATATCAGCTAGAA
lcl|YJM269.Contig259.2_2-4309       TTTATTACTCTTTAGACCAAGGTAAAACTTGGACCGAATATCAGCTAGAA
MIT_Spar_c363_820                   TTTACTACTCCTTAGACCAAGGTAAAACTTGGACCGAATATCAGTTAAAA
                                    **** ***** ********************************* ** **

YBL017C_S288C                       ACTACTATCTACCCAAATGAAGTAATGAATACAACGCCCGACGGATCTGG
YBL017C_AWRI1631                    ACTACTATCTACCCAAATGAAGTAATGAATACAACGCCCGACGGATCTGG
YBL017C_AWRI796                     ACTACTATCTACCCAAATGAAGTAATGAATACAACGCCCGACGGATCTGG
YBL017C_EC1118                      ACTACTATCTACCCAAATGAAGTAATGAATACAACGCCCGACGGATCTGG
YBL017C_JAY291                      ACTACTATCTACCCAAATGAAGTAATGAATACAACGCCCGACGGATCTGG
YBL017C_Kyokai7                     ACTACTATCTACCCAAATGAAGTAATGAATACAACGCCCGACGGATCTGG
YBL017C_RM11-1a                     ACTACTATCTACCCAAATGAAGTAATGAATACAACGCCCGACGGATCTGG
YBL017C_VL3                         ACTACTATCTACCCAAATGAAGTAATGAATACAACGCCCGATGGATCTGG
YBL017C_YJM789                      ACTACTATCTACCCAAATGAAGTAATGAATACAACGCCGGACGGATCTGG
lcl|UC5.contig00731_10149-1488      ACTACTATCTACCCAAATGAAGTAATGAATACAACGCCCGACGGATCTGG
lcl|Y12.Contig61.7_6378-11117       ACTACTATCTACCCAAATGAAGTAATGAATACAACGCCCGACGGATCTGG
lcl|T7_updated.Contig15.3_2090      ACTACTATCTACCCAAATGAAGTAATGAATACAACGCCCGACGGATCTGG
lcl|I14.contig00149_1505-6244       ACTACTATCTACCCAAATGAAGTAATGAATACAACGCCCGACGGATCTGG
lcl|YPS163.Contig79.14_1189-59      ACTACTATCTACCCAAATGAAGTAATGAATACAACGCCCGACGGATCTGG
lcl|YJM421.Contig20.1_6037-107      ACTACTATCTACCCAAATGAATTAATGAATACAACGCCCGACGGATCTGG
lcl|YJM326.contig00286_21075-2      ACTACTATCTACCCAAATGAATTAATGAATACAACGCCCGACGGATCTGG
lcl|YJM451.contig00893_22475-2      ACTACTATCTACCCAAATGAAGTAATGAATACAACGCCCGACGGATCTGG
lcl|WE372.Contig19.2_669-5402       ACTACTATCTACCCAAATGAAGTAATGAATACAACGCCCGACGGATCTGG
lcl|YJM269.Contig259.2_2-4309       ACTACTATCTACCCAAATGAAGTAATGAATACAACGCCCGACGGATCTGG
MIT_Spar_c363_820                   ACTACTATCTACCCAGCAGAATTAATCAACACAACGCCGGATGGATCCGG
                                    ***************   *** **** ** ******** ** ***** **

YBL017C_S288C                       AGCTAAATTTATTCTAAATGGGTTTACTTTGGCGCATATGGATGGTACAA
YBL017C_AWRI1631                    AGCTAAATTTATTCTAAATGGGTTTACTTTGGCGCATATGGATGGTACAA
YBL017C_AWRI796                     AGCTAAATTTATTCTAAATGGGTTTACTTTGGCGCATATGGATGGTACAA
YBL017C_EC1118                      AGCTAAATTTATTCTAAATGGGTTTACTTTGGCGCATATGGATGGTACAA
YBL017C_JAY291                      AGCTAAATTTATTCTAAATGGGTTTACTTTGGCGCATATGGATGGTACAA
YBL017C_Kyokai7                     AGCTAAATTTATTCTAAATGGGTTTACTTTGGCGCATATGGATGGTACAA
YBL017C_RM11-1a                     AGCTAAATTTATTCTAAATGGGTTTACTTTGGCGCATATGGATGGTACAA
YBL017C_VL3                         AGCTAAATTTATTCTAAATGGGTTTACTTTGGCGCATATGGATGGTACAA
YBL017C_YJM789                      AGCTAAATTTATTCTAAATGGGTTTACTTTGGCGCATATGGATGGTACAA
lcl|UC5.contig00731_10149-1488      AGCTAAATTTATTCTAAATGGGTTTACTTTGGCGCATATGGATGGTACAA
lcl|Y12.Contig61.7_6378-11117       AGCTAAATTTATTCTAAATGGGTTTACTTTGGCGCATATGGATGGTACAA
lcl|T7_updated.Contig15.3_2090      AGCTAAATTTATTCTAAATGGGTTTACTTTGGCGCATATGGATGGTACAA
lcl|I14.contig00149_1505-6244       AGCTAAATTTATTCTAAATGGGTTTACTTTGGCGCATATGGATGGTACAA
lcl|YPS163.Contig79.14_1189-59      AGCTAAATTTATTCTAAATGGGTTTACTTTGGCGCATATGGATGGTACAA
lcl|YJM421.Contig20.1_6037-107      AGCTAAATTTATTCTAAATGGGTTTACTTTGGCGCATATGGATGGTACAA
lcl|YJM326.contig00286_21075-2      AGCTAAATTTATTCTAAATGGGTTTACTTTGGCGCATATGGATGGTACAA
lcl|YJM451.contig00893_22475-2      AGCTAAATTTATTCTAAATGGGTTTACTTTGGCGCATATGGATGGTACAA
lcl|WE372.Contig19.2_669-5402       AGCTAAATTTATTCTAAATGGGTTTACTTTGGCGCATATGGATGGTACAA
lcl|YJM269.Contig259.2_2-4309       AGCTAAATTTATTCTAAATGGGTTTACTTTGGCGCATATGGATGGTACAA
MIT_Spar_c363_820                   AACCAAATTTATTCTAAATGGGTTTACTATGGCGCATATGGATGGTTCAA
                                    * * ************************ ***************** ***

YBL017C_S288C                       CGAATTTCATCTATGCAATTGATTTTTCAACAGCCTTTAATGATAAGACA
YBL017C_AWRI1631                    CGAATTTCATCTATGCAATTGATTTTTCAACAGCCTTTAATGATAAGACA
YBL017C_AWRI796                     CGAATTTCATCTATGCAATTGATTTTTCAACAGCCTTTAATGATAAGACA
YBL017C_EC1118                      CGAATTTCATCTATGCAATTGATTTTTCAACAGCCTTTAATGATAAGACA
YBL017C_JAY291                      CGAATTTCATCTATGCAATTGATTTTTCAACAGCCTTTAATGATAAGACA
YBL017C_Kyokai7                     CGAATTTCATCTATGCAATTGATTTTTCAACAGCCTTTAATGATAAGACA
YBL017C_RM11-1a                     CGAATTTCATCTATGCAATTGATTTTTCAACAGCCTTTAATGATAAGACA
YBL017C_VL3                         CGAATTTCATCTATGCAATTGATTTTTCAACAGCCTTTAATGATAAGACA
YBL017C_YJM789                      CGAATTTCATCTATGCAATTGATTTTTCAACAGCCTTTAATGATAAGACA
lcl|UC5.contig00731_10149-1488      CGAATTTCATCTATGCAATTGATTTTTCAACAGCCTTTAATGATAAGACA
lcl|Y12.Contig61.7_6378-11117       CGAATTTCATCTATGCAATTGATTTTTCAACAGCCTTTAATGATAAGACA
lcl|T7_updated.Contig15.3_2090      CGAATTTCATCTATGCAATTGATTTTTCAACAGCCTTTAATGATAAGACA
lcl|I14.contig00149_1505-6244       CGAATTTCATCTATGCAATTGATTTTTCAACAGCCTTTAATGATAAGACA
lcl|YPS163.Contig79.14_1189-59      CGAATTTCATCTATGCAATTGATTTTTCAACAGCCTTTAATGATAAGACA
lcl|YJM421.Contig20.1_6037-107      CGAATTTCATCTATGCAATTGATTTTTCAACAGCCTTTAATGATAAGACA
lcl|YJM326.contig00286_21075-2      CGAATTTCATCTATGCAATTGATTTTTCAACAGCCTTTAATGATAAGACA
lcl|YJM451.contig00893_22475-2      CGAATTTCATCTATGCAATTGATTTTTCAACAGCCTTTAATGATAAGACA
lcl|WE372.Contig19.2_669-5402       CGAATTTCATCTATGCAATTGATTTTTCAACAGCCTTTAATGATAAGACA
lcl|YJM269.Contig259.2_2-4309       CGAATTTCATCTATGCAATTGATTTTTCAACAGCCTTTAATGATAAGACA
MIT_Spar_c363_820                   CAAATTTCATCTATGCAATTGATTTTTCAGCGGCCTTTAATCACGAAACA
                                    * *************************** * ********* *  * ***

YBL017C_S288C                       TGCGAAGAAAATGATTTCGAGGATTGGAATTTAGCTGAGGGGAAGTGTGT
YBL017C_AWRI1631                    TGCGAAGAAAATGATTTCGAGGATTGGAATTTAGCTGAGGGGAAGTGTGT
YBL017C_AWRI796                     TGCGAAGAAAATGATTTCGAGGATTGGAATTTAGCTGAGGGGAAGTGTGT
YBL017C_EC1118                      TGCGAAGAAAATGATTTCGAGGATTGGAATTTAGCTGAGGGGAAGTGTGT
YBL017C_JAY291                      TGCGAAGAAAATGATTTCGAGGATTGGAATTTAGCTGAGGGGAAGTGTGT
YBL017C_Kyokai7                     TGCGAAGAAAATGATTTCGAGGATTGGAATTTAGCTGAGGGGAAGTGTGT
YBL017C_RM11-1a                     TGCGAAGAAAATGATTTCGAGGATTGGAATTTAGCTGAGGGGAAGTGTGT
YBL017C_VL3                         TGCGAAGAAAATGATTTCGAGGATTGGAATTTAGCTGAGGGGAAGTGTGT
YBL017C_YJM789                      TGCGAAGAAAATGATTTCGAGGATTGGAATTTAGCTGAGGGGAAGTGTGT
lcl|UC5.contig00731_10149-1488      TGCGAAGAAAATGATTTCGAGGATTGGAATTTAGCTGAGGGGAAGTGTGT
lcl|Y12.Contig61.7_6378-11117       TGCGAAGAAAATGATTTCGAGGATTGGAATTTAGCTGAGGGGAAGTGTGT
lcl|T7_updated.Contig15.3_2090      TGCGAAGAAAATGATTTCGAGGATTGGAATTTAGCTGAGGGGAAGTGTGT
lcl|I14.contig00149_1505-6244       TGCGAAGAAAATGATTTCGAGGATTGGAATTTAGCTGAGGGGAAGTGTGT
lcl|YPS163.Contig79.14_1189-59      TGCGAAGAAAATGATTTCGAGGATTGGAATTTAGCTGAGGGGAAGTGTGT
lcl|YJM421.Contig20.1_6037-107      TGCGAAGAAAATGATTTCGAGGATTGGAATTTAGCTGAGGGGAAGTGTGT
lcl|YJM326.contig00286_21075-2      TGCGAAGAAAATGATTTCGAGGATTGGAATTTAGCTGAGGGGAAGTGTGT
lcl|YJM451.contig00893_22475-2      TGCGAAGAAAATGATTTCGAGGATTGGAATTTAGCTGAGGGGAAGTGTGT
lcl|WE372.Contig19.2_669-5402       TGCGAAGAAAATGATTTCGAGGATTGGAATTTAGCTGAGGGGAAGTGTGT
lcl|YJM269.Contig259.2_2-4309       TGCGAAGAAAATGATTTCGAGGATTGGAATTTAGCTGAGGGGAAGTGTGT
MIT_Spar_c363_820                   TGCAAAGAAAAAGATTTTGAGGATTGGAATTTAGCTGAAGGGAAATGTGT
                                    *** ******* ***** ******************** ***** *****

YBL017C_S288C                       CAATGGAGTCAAGTACAAGATCAGAAGAAGAAAACAGGACGCTCAGTGCT
YBL017C_AWRI1631                    GAATGGAGTCAAGTACAAGATCAGAAGAAGAAAACAGGACGCTCAGTGCT
YBL017C_AWRI796                     GAATGGAGTCAAGTACAAGATCAGAAGAAGAAAACAGGACGCTCAGTGCT
YBL017C_EC1118                      GAATGGAGTCAAGTACAAGATCAGAAGAAGAAAACAGGACGCTCAGTGCT
YBL017C_JAY291                      GAATGGAGTCAAGTACAAGATCAGAAGAAGAAAACAGGACGCTCAGTGCT
YBL017C_Kyokai7                     CAATGGAGTCAAGTACAAGATCAGAAGAAGAAAACAGGACGCTCAGTGCT
YBL017C_RM11-1a                     GAATGGAGTCAAGTACAAGATCAGAAGAAGAAAACAGGACGCTCAGTGCT
YBL017C_VL3                         GAATGGAGTCAAGTACAAGATCAGAAGAAGAAAACAGGACGCTCAGTGCT
YBL017C_YJM789                      CAATGGAGTCAAGTACAAGATCAGAAGAAGAAAACAGGACGCTCAGTGCT
lcl|UC5.contig00731_10149-1488      CAATGGAGTCAAGTACAAGATCAGAAGAAGAAAACAGGACGCTCAGTGCT
lcl|Y12.Contig61.7_6378-11117       CAATGGAGTCAAGTACAAGATCAGAAGAAGAAAACAGGACGCTCAGTGCT
lcl|T7_updated.Contig15.3_2090      CAATGGAGTCAAGTACAAGATCAGAAGAAGAAAACAGGACGCTCAGTGCT
lcl|I14.contig00149_1505-6244       CAATGGAGTCAAGTACAAGATCAGAAGAAGAAAACAGGACGCTCAGTGCT
lcl|YPS163.Contig79.14_1189-59      CAATGGAGTCAAGTACAAGATCAGAAGAAGAAAACAGGACGCTCAGTGCT
lcl|YJM421.Contig20.1_6037-107      CAATGGAGTCAAGTACAAGATCAGAAGAAGAAAACAGGACGCTCAGTGCT
lcl|YJM326.contig00286_21075-2      CAATGGAGTCAAGTACAAGATCAGAAGAAGAAAACAGGACGCTCAGTGCT
lcl|YJM451.contig00893_22475-2      GAATGGAGTCAAGTACAAGATCAGAAGAAGAAAACAGGACGCTCAGTGCT
lcl|WE372.Contig19.2_669-5402       GAATGGAGTCAAGTACAAGATCAGAAGAAGAAAACAGGACGCTCAGTGCT
lcl|YJM269.Contig259.2_2-4309       CAATGGAGTCAAGTACAAGATCAGAAGAAGAAAACAGGACGCTCAGTGCT
MIT_Spar_c363_820                   CAATGGTGTCAAGTACAAGTTTAGAAGAAGAAAACAGGACGCTCAGTGTT
                                     ***** ************ * ************************** *

YBL017C_S288C                       TGGTGAAGAAAGTTTTTGAAGACTTACAATTATTTGAGACTGCTTGTGAC
YBL017C_AWRI1631                    TGGTGAAGAAAGTTTTTGAAGACTTACAATTATTTGAGACTGCTTGTGAC
YBL017C_AWRI796                     TGGTGAAGAAAGTTTTTGAAGACTTACAATTATTTGAGACTGCTTGTGAC
YBL017C_EC1118                      TGGTGAAGAAAGTTTTTGAAGACTTACAATTATTTGAGACTGCTTGTGAC
YBL017C_JAY291                      TGGTGAAGAAAGTTTTTGAAGACTTACAATTATTTGAGACTGCTTGTGAC
YBL017C_Kyokai7                     TGGTGAAGAAAGTTTTCGAAGACTTACAATTATTTGAGACTGCTTGTGAC
YBL017C_RM11-1a                     TGGTGAAGAAAGTTTTTGAAGACTTACAATTATTTGAGACTGCTTGTGAC
YBL017C_VL3                         TGGTGAAGAAAGTTTTTGAAGACTTACAATTATTTGAGACTGCTTGTGAC
YBL017C_YJM789                      TGGTGAAGAAAGTTTTCGAAGACTTACAATTATTTGAGACTGCTTGTGAC
lcl|UC5.contig00731_10149-1488      TGGTGAAGAAAGTTTTCGAAGACTTACAATTATTTGAGACTGCTTGTGAC
lcl|Y12.Contig61.7_6378-11117       TGGTGAAGAAAGTTTTCGAAGACTTACAATTATTTGAGACTGCTTGTGAC
lcl|T7_updated.Contig15.3_2090      TGGTGAAGAAAGTTTTTGAAGACTTACAATTATTTGAGACTGCTTGTGAC
lcl|I14.contig00149_1505-6244       TGGTGAAGAAAGTTTTTGAAGACTTACAATTATTTGAGACTGCTTGTGAC
lcl|YPS163.Contig79.14_1189-59      TGGTGAAGAAAGTTTTTGAAGACTTACAATTATTTGAGACTGCTTGTGAC
lcl|YJM421.Contig20.1_6037-107      TGGTGAAGAAAGTTTTCGAAGACTTACAATTATTTGAGACTGCTTGTGAC
lcl|YJM326.contig00286_21075-2      TGGTGAAGAAAGTTTTCGAAGACTTACAATTATTTGAGACTGCTTGTGAC
lcl|YJM451.contig00893_22475-2      TGGTGAAGAAAGTTTTTGAAGACTTACAATTATTTGAGACTGCTTGTGAC
lcl|WE372.Contig19.2_669-5402       TGGTGAAGAAAGTTTTTGAAGACTTACAATTATTTGAGACTGCTTGTGAC
lcl|YJM269.Contig259.2_2-4309       TGGTGAAGAAAGTTTTTGAAGACTTACAATTATTTGAGACTGCTTGTGAC
MIT_Spar_c363_820                   TGGTGAACAAAGTGTTCGAGGATTTACAATTATATGAGACCGATTGTGAC
                                    ******* ***** ** ** ** ********** ****** * *******

YBL017C_S288C                       AAGTGTACCGAGGCTGATTACGAATGCGCGTTTGAATTTGTTAGGGACGC
YBL017C_AWRI1631                    AAGTGTACCGAGGCTGATTACGAATGCGCGTTTGAATTTGTTAGGGACGC
YBL017C_AWRI796                     AAGTGTACCGAGGCTGATTACGAATGCGCGTTTGAATTTGTTAGGGACGC
YBL017C_EC1118                      AAGTGTACCGAGGCTGATTACGAATGCGCGTTTGAATTTGTTAGGGACGC
YBL017C_JAY291                      AAGTGTACCGAGGCTGATTACGAATGCGCGTTTGAATTTGTTAGGGACGC
YBL017C_Kyokai7                     AAGTGTACCGAGGCTGATTACGAATGCGCGTTTGAATTTGTTAGGGACGC
YBL017C_RM11-1a                     AAGTGTACCGAGGCTGATTACGAATGCGCGTTTGAATTTGTTAGGGACGC
YBL017C_VL3                         AAGTGTACCGAGGCTGATTACGAATGCGCGTTTGAATTTGTTAGGGACGC
YBL017C_YJM789                      AAGTGTACCGAGGCTGATTACGAATGCGCGTTTGAATTTGTTAGGGACGC
lcl|UC5.contig00731_10149-1488      AAGTGTACCGAGGCTGATTACGAATGCGCGTTTGAATTTGTTAGGGACGC
lcl|Y12.Contig61.7_6378-11117       AAGTGTACCGAGGCTGATTACGAATGCGCGTTTGAATTTGTTAGGGACGC
lcl|T7_updated.Contig15.3_2090      AAGTGTACCGAGGCTGATTACGAATGCGCGTTTGAATTTGTTAGGGACGC
lcl|I14.contig00149_1505-6244       AAGTGTACCGAGGCTGATTACGAATGCGCGTTTGAATTTGTTAGGGACGC
lcl|YPS163.Contig79.14_1189-59      AAGTGTACCGAGGCTGATTACGAATGCGCGTTTGAATTTGTTAGGGACGC
lcl|YJM421.Contig20.1_6037-107      AAGTGTACCGAGGCTGATTACGAATGCGCGTTTGAATTTGTTAGGGACGC
lcl|YJM326.contig00286_21075-2      AAGTGTACCGAGGCTGATTACGAATGCGCGTTTGAATTTGTTAGGGACGC
lcl|YJM451.contig00893_22475-2      AAGTGTACCGAGGCTGATTACGAATGCGCGTTTGAATTTGTTAGGGACGC
lcl|WE372.Contig19.2_669-5402       AAGTGTACCGAGGCTGATTACGAATGCGCGTTTGAATTTGTTAGGGACGC
lcl|YJM269.Contig259.2_2-4309       AAGTGTACCGAGGCTGATTACGAATGCGCGTTTGAATTTGTTAGGGACGC
MIT_Spar_c363_820                   AAATGTACTGAGAGTGATTACGAATGTGCATTTGAATTCGTTAGGGACGC
                                    ** ***** ***  ************ ** ******** ***********

YBL017C_S288C                       GACCGGGAAATGCGTACCAGACTACAACCTAATCGTTCTCTCTGACGTAT
YBL017C_AWRI1631                    GACCGGGAAATGCGTACCAGACTACAACCTAATCGTTCTCTCTGACGTAT
YBL017C_AWRI796                     GACCGGGAAATGCGTACCAGACTACAACCTAATCGTTCTCTCTGACGTAT
YBL017C_EC1118                      GACCGGGAAATGCGTACCAGACTACAACCTAATCGTTCTCTCTGACGTAT
YBL017C_JAY291                      GACCGGGAAATGCGTACCAGACTACAACCTAATCGTTCTCTCTGACGTAT
YBL017C_Kyokai7                     GACCGGGAAATGCGTACCAGACTACAACCTAATCGTTCTCTCTGACGTAT
YBL017C_RM11-1a                     GACCGGGAAATGCGTACCAGACTACAACCTAATCGTTCTCTCTGACGTAT
YBL017C_VL3                         GACCGGGAAATGCGTACCAGACTACAACCTAATCGTTCTCTCTGACGTAT
YBL017C_YJM789                      GACCGGGAAATGCGTACCAGACTACAACCTAATCGTTCTCTCTGACGTAT
lcl|UC5.contig00731_10149-1488      GACCGGGAAATGCATACCAGACTACAACCTAATCGTTCTCTCTGACGTAT
lcl|Y12.Contig61.7_6378-11117       GACCGGGAAATGCATACCAGACTACAACCTAATCGTTCTCTCTGACGTAT
lcl|T7_updated.Contig15.3_2090      GACCGGGAAATGCGTACCAGACTACAACCTAATCGTTCTCTCTGACGTAT
lcl|I14.contig00149_1505-6244       GACCGGGAAATGCGTACCAGACTACAACCTAATCGTTCTCTCTGACGTAT
lcl|YPS163.Contig79.14_1189-59      GACCGGGAAATGCGTACCAGACTACAACCTAATCGTTCTCTCTGACGTAT
lcl|YJM421.Contig20.1_6037-107      GACCGGGAAATGCGTACCAGACTACAACCTAATCGTTCTCTCTGACGTAT
lcl|YJM326.contig00286_21075-2      GACCGGGAAATGCGTACCAGACTACAACCTAATCGTTCTCTCTGACGTAT
lcl|YJM451.contig00893_22475-2      GACCGGGAAATGCGTACCAGACTACAACCTAATCGTTCTCTCTGACGTAT
lcl|WE372.Contig19.2_669-5402       GACCGGGAAATGCGTACCAGACTACAACCTAATCGTTCTCTCTGACGTAT
lcl|YJM269.Contig259.2_2-4309       GACCGGGAAATGCGTACCAGACTACAACCTAATCGTTCTCTCTGACGTAT
MIT_Spar_c363_820                   AACCGGAAAATGCGTACCAGACTACAACTCAATCGTTCTCTCTGATGTAT
                                     ***** ****** **************  *************** ****

YBL017C_S288C                       GTGATAAGACAAAGAAAAAAACTGTGCCTGTAAAACCATTGCAACTAGTT
YBL017C_AWRI1631                    GTGATAAGACAAAGAAAAAAACTGTGCCTGTAAAACCATTGCAACTAGTT
YBL017C_AWRI796                     GTGATAAGACAAAGAAAAAAACTGTGCCTGTAAAACCATTGCAACTAGTT
YBL017C_EC1118                      GTGATAAGACAAAGAAAAAAACTGTGCCTGTAAAACCATTGCAACTAGTT
YBL017C_JAY291                      GTGATAAGACAAAGAAAAAAACTGTGCCTGTAAAACCATTGCAACTAGTT
YBL017C_Kyokai7                     GTGATAAGACAAAGAAAAAAACTGTGCCTGTAAAACCATTGCAACTAGTT
YBL017C_RM11-1a                     GTGATAAGACAAAGAAAAAAACTGTGCCTGTAAAACCATTGCAACTAGTT
YBL017C_VL3                         GTGATAAGACAAAGAAAAAAACTGTGCCTGTAAAACCATTGCAACTAGTT
YBL017C_YJM789                      GTGATAAGACAAAGAAAAAAACTGTGCCTGTAAAACCATTGCAACTAGTT
lcl|UC5.contig00731_10149-1488      GTGATAAGACAAAGAAAAAAACTGTGCCTGTAAAACCATTGCAACTAGTT
lcl|Y12.Contig61.7_6378-11117       GTGATAAGACAAAGAAAAAAACTGTGCCTGTAAAACCATTGCAACTAGTT
lcl|T7_updated.Contig15.3_2090      GTGATAAGACAAAGAAAAAAACTGTGCCTGTAAAACCATTGCAACTAGTT
lcl|I14.contig00149_1505-6244       GTGATAAGACAAAGAAAAAAACTGTGCCTGTAAAACCATTGCAACTAGTT
lcl|YPS163.Contig79.14_1189-59      GTGATAAGACAAAGAAAAAAACTGTGCCTGTAAAACCATTGCAACTAGTT
lcl|YJM421.Contig20.1_6037-107      GTGATAAGACAAAGAAAAAAACTGTGCCTGTAAAACCATTGCAACTAGTT
lcl|YJM326.contig00286_21075-2      GTGATAAGACAAAGAAAAAAACTGTGCCTGTAAAACCATTGCAACTAGTT
lcl|YJM451.contig00893_22475-2      GTGATAAGACAAAGAAAAAAACTGTGCCTGTAAAACCATTGCAACTAGTT
lcl|WE372.Contig19.2_669-5402       GTGATAAGACAAAGAAAAAAACTGTGCCTGTAAAACCATTGCAACTAGTT
lcl|YJM269.Contig259.2_2-4309       GTGATAAGACAAAGAAAAAAACTGTGCCTGTAAAACCATTGCAACTAGTT
MIT_Spar_c363_820                   GTGATAAGACAAGGAAAAAAACTGTGTCTGTGAAACCATTGCAGTTGATT
                                    ************ ************* **** ***********  *  **

YBL017C_S288C                       AAAGGTGATAAATGTAAAAAACCAATGACAGTCAAATCAGTGGATATTTC
YBL017C_AWRI1631                    AAAGGTGATAAATGTAAAAAACCAATGACAGTCAAATCAGTGGATATTTC
YBL017C_AWRI796                     AAAGGTGATAAATGTAAAAAACCAATGACAGTCAAATCAGTGGATATTTC
YBL017C_EC1118                      AAAGGTGATAAATGTAAAAAACCAATGACAGTCAAATCAGTGGATATTTC
YBL017C_JAY291                      AAAGGTGATAAATGTAAAAAACCAATGACAGTCAAATCAGTGGATATTTC
YBL017C_Kyokai7                     AAAGGTGATAAATGTAAAAAACCAATGACAGTCAAATCAGTGGATATTTC
YBL017C_RM11-1a                     AAAGGTGATAAATGTAAAAAACCAATGACAGTCAAATCAGTGGATATTTC
YBL017C_VL3                         AAAGGTGATAAATGTAAAAAACCAATGACAGTCAAATCAGTGGATATTTC
YBL017C_YJM789                      AAAGGTGATAAATGTAAAAAACCAATGACAGTCAAATCAGTGGATATTTC
lcl|UC5.contig00731_10149-1488      AAAGGTGATAAATGTAAAAAACCAATGACAGTCAAATCAGTGGATATTTC
lcl|Y12.Contig61.7_6378-11117       AAAGGTGATAAATGTAAAAAACCAATGACAGTCAAATCAGTGGATATTTC
lcl|T7_updated.Contig15.3_2090      AAAGGTGATAAATGTAAAAAACCAATGACAGTCAAATCAGTGGATATTTC
lcl|I14.contig00149_1505-6244       AAAGGTGATAAATGTAAAAAACCAATGACAGTCAAATCAGTGGATATTTC
lcl|YPS163.Contig79.14_1189-59      AAAGGTGATAAATGTAAAAAACCAATGACAGTCAAATCAGTGGATATTTC
lcl|YJM421.Contig20.1_6037-107      AAAGGTGATAAATGTAAAAAACCAATGACAGTCAAATCAGTGGATATTTC
lcl|YJM326.contig00286_21075-2      AAAGGTGATAAATGTAAAAAACCAATGACAGTCAAATCAGTGGATATTTC
lcl|YJM451.contig00893_22475-2      AAAGGTGATAAATGTAAAAAACCAATGACAGTCAAATCAGTGGATATTTC
lcl|WE372.Contig19.2_669-5402       AAAGGTGATAAATGTAAAAAACCAATGACAGTCAAATCAGTGGATATTTC
lcl|YJM269.Contig259.2_2-4309       AAAGGTGATAAATGTAAAAAACCAATGACAGTCAAATCAGTGGATATTTC
MIT_Spar_c363_820                   AAAGGTGATAAATGTAAAAAGCCAATGACAGTCAAACCGGTAGATATTTC
                                    ******************** *************** * ** ********

YBL017C_S288C                       GTGTGAGGGAGTTCCAAAGAAGGGAACGAATGATAAAGAAATAGTGGTTA
YBL017C_AWRI1631                    GTGTGAGGGAGTTCCAAAGAAGGGAACGAATGATAAAGAAATAGTGGTTA
YBL017C_AWRI796                     GTGTGAGGGAGTTCCAAAGAAGGGAACGAATGATAAAGAAATAGTGGTTA
YBL017C_EC1118                      GTGTGAGGGAGTTCCAAAGAAGGGAACGAATGATAAAGAAATAGTGGTTA
YBL017C_JAY291                      GTGTGAGGGAGTTCCAAAGAAGGGAACGAATGATAAAGAAATAGTGGTTA
YBL017C_Kyokai7                     CTGTGAGGGAGTTCCAAAGAAGGGAACGAATGATAAAGAAATAGTGGTTA
YBL017C_RM11-1a                     GTGTGAGGGAGTTCCAAAGAAGGGAACGAATGATAAAGAAATAGTGGTTA
YBL017C_VL3                         GTGTGAGGGAGTTCCAAAGAAGGGAACGAATGATAAAGAAATAGTGGTTA
YBL017C_YJM789                      GTGTGAAGGAGTTCCAAAGAAGGGAACGAATGATAAAGAAATAGTGGTTA
lcl|UC5.contig00731_10149-1488      GTGTGAGGGAGTTCCAAAGAAGGGAACGAATGATAAAGAAATAGTGGTTA
lcl|Y12.Contig61.7_6378-11117       GTGTGAGGGAGTTCCAAAGAAGGGAACGAATGATAAAGAAATAGTGGTTA
lcl|T7_updated.Contig15.3_2090      GTGTGAGGGAGTTCCAAAGAAGGGAACGAATGATAAAGAAATAGTGGTTA
lcl|I14.contig00149_1505-6244       GTGTGAGGGAGTTCCAAAGAAGGGAACGAATGATAAAGAAATAGTGGTTA
lcl|YPS163.Contig79.14_1189-59      GTGTGAGGGAGTTCCAAAGAAGGGAACGAATGATAAAGAAATAGTGGTTA
lcl|YJM421.Contig20.1_6037-107      GTGTGAGGGAGTTCCAAAGAAGGGAACGAATGATAAAGAAATAGTGGTTA
lcl|YJM326.contig00286_21075-2      GTGTGAGGGAGTTCCAAAGAAGGGAACGAATGATAAAGAAATAGTGGTTA
lcl|YJM451.contig00893_22475-2      GTGTGAGGGAGTTCCAAAGAAGGGAACGAATGATAAAGAAATAGTGGTTA
lcl|WE372.Contig19.2_669-5402       GTGTGAGGGAGTTCCAAAGAAGGGAACGAATGATAAAGAAATAGTGGTTA
lcl|YJM269.Contig259.2_2-4309       GTGTGAGGGAGTTCCAAAGAAGGGAACGAATGATAAAGAAATAGTGGTTA
MIT_Spar_c363_820                   ATGTGAGGGAGTTCCAAAGAAGGGCTCGAATGGCAAGGAAATAGTGACTA
                                     ***** *****************  ******  ** *********  **

YBL017C_S288C                       CAGAAAACAAATTTGATTTCAAGATTCAATTCTATCAATACTTTGACACA
YBL017C_AWRI1631                    CAGAAAACAAATTTGATTTCAAGATTCAATTCTATCAATACTTTGACACA
YBL017C_AWRI796                     CAGAAAACAAATTTGATTTCAAGATTAAATTCTATCAATACTTTGACACA
YBL017C_EC1118                      CAGAAAACAAATTTGATTTCAAGATTCAATTCTATCAATACTTTGACACA
YBL017C_JAY291                      CAGAAAACAAATTTGATTTCAAGATTCAATTCTATCAATACTTTGACACA
YBL017C_Kyokai7                     CAGAAAACAAATTTGATTTCAAGATTCAATTCTATCAATACTTTGACACA
YBL017C_RM11-1a                     CAGAAAACAAATTTGATTTCAAGATTCAATTCTATCAATACTTTGACACA
YBL017C_VL3                         CAGAAAACAAATTTGATTTCAAGATTCAATTCTATCAATACTTTGACACA
YBL017C_YJM789                      CAGAAAACAAATTTGATTTCAAGATTCAATTCTATCAATACTTTGACACA
lcl|UC5.contig00731_10149-1488      CAGAAAACAAATTTGATTTCAAGATTCAATTCTATCAATACTTTGACACA
lcl|Y12.Contig61.7_6378-11117       CAGAAAACAAATTTGATTTCAAGATTCAATTCTATCAATACTTTGACACA
lcl|T7_updated.Contig15.3_2090      CAGAAAACAAATTTGATTTCAAGATTCAATTCTATCAATACTTTGACACA
lcl|I14.contig00149_1505-6244       CAGAAAACAAATTTGATTTCAAGATTCAATTCTATCAATACTTTGACACA
lcl|YPS163.Contig79.14_1189-59      CAGAAAACAAATTTGATTTCAAGATTCAATTCTATCAATACTTTGACACA
lcl|YJM421.Contig20.1_6037-107      CAGAAAACAAATTTGATTTCAAGATTCAATTCTATCAATACTTTGACACA
lcl|YJM326.contig00286_21075-2      CAGAAAACAAATTTGATTTCAAGATTCAATTCTATCAATACTTTGACACA
lcl|YJM451.contig00893_22475-2      CAGAAAACAAATTTGATTTCAAGATTCAATTCTATCAATACTTTGACACA
lcl|WE372.Contig19.2_669-5402       CAGAAAACAAATTTGATTTCAAGATTAAATTCTATCAATACTTTGACACA
lcl|YJM269.Contig259.2_2-4309       CAGAAAACAAATTTGATTTCAAGATTCAATTCTATCAATACTTTGACACA
MIT_Spar_c363_820                   CTGAAAACAAATTTGACTTTGAAATTAAATTTTATCAATACTTCGATACA
                                    * ************** **  * *** **** *********** ** ***

YBL017C_S288C                       GTCACCGACGAATCCCTCCTCATGATCAATTCAAGAGGAGAAGCTTATAT
YBL017C_AWRI1631                    GTCACCGACGAATCCCTCCTCATGATCAATTCAAGAGGAGAAGCTTATAT
YBL017C_AWRI796                     GTCACCGACGAATCCCTCCTCATGATCAATTCAAGAGGAGAAGCTTATAT
YBL017C_EC1118                      GTCACCGACGAATCCCTCCTCATGATCAATTCAAGAGGAGAAGCTTATAT
YBL017C_JAY291                      GTCACCGACGAATCCCTCCTCATGATCAATTCAAGAGGAGAAGCTTATAT
YBL017C_Kyokai7                     GTCACCGACGAATCCCTCCTCATGATCAATTCAAGAGGAGAAGCTTATAT
YBL017C_RM11-1a                     GTCACCGACGAATCCCTCCTCATGATCAATTCAAGAGGAGAAGCTTATAT
YBL017C_VL3                         GTCACCGACGAATCCCTCCTCATGATCAATTCAAGAGGAGAAGCTTATAT
YBL017C_YJM789                      GTCACCGACGAATCCCTCCTCATGATCAATTCAAGAGGAGAAGCTTATAT
lcl|UC5.contig00731_10149-1488      GTCACCGACGAATCCCTCCTCATGATCAATTCAAGAGGAGAAGCTTATAT
lcl|Y12.Contig61.7_6378-11117       GTCACCGACGAATCCCTCCTCATGATCAATTCAAGAGGAGAAGCTTATAT
lcl|T7_updated.Contig15.3_2090      GTCACCGACGAATCCCTCCTCATGATCAATTCAAGAGGAGAAGCTTATAT
lcl|I14.contig00149_1505-6244       GTCACCGACGAATCCCTCCTCATGATCAATTCAAGAGGAGAAGCTTATAT
lcl|YPS163.Contig79.14_1189-59      GTCACCGACGAATCCCTCCTCATGATCAATTCAAGAGGAGAAGCTTATAT
lcl|YJM421.Contig20.1_6037-107      GTCACCGACGAATCCCTCCTCATGATCAATTCAAGAGGAGAAGCTTATAT
lcl|YJM326.contig00286_21075-2      GTCACCGACGAATCCCTCCTCATGATCAATTCAAGAGGAGAAGCTTATAT
lcl|YJM451.contig00893_22475-2      GTCACCGACGAATCCCTCCTCATGATCAATTCAAGAGGAGAAGCTTATAT
lcl|WE372.Contig19.2_669-5402       GTCACCGACGAATCCCTCCTCATGATCAATTCAAGAGGAGAAGCTTATAT
lcl|YJM269.Contig259.2_2-4309       GTCACCGACGAATCCCTCCTCATGATCAATTCAAGAGGAGAAGCTTATAT
MIT_Spar_c363_820                   GTTGCGGACGAATCTTTGGTCATGATTAATTCAAGAGGAGAGGCCTATAT
                                    **  * ********  *  ******* ************** ** *****

YBL017C_S288C                       ATCTCATGATGGTGGACAAACAATAAAAAGGTTCGACAGTAATGGTGAAA
YBL017C_AWRI1631                    ATCTCATGATGGTGGACAAACAATAAGAAGGTTCGACAGTAATGGTGAAA
YBL017C_AWRI796                     ATCTCATGATGGTGGACAAACAATAAGAAGGTTCGACAGTAATGGTGAAA
YBL017C_EC1118                      ATCTCATGATGGTGGACAAACAATAAGAAGGGTCGACAGTAATGGTGAAA
YBL017C_JAY291                      ATCTCATGATGGTGGACAAACAATAAGAAGGTTCGACAGTAATGGTGAAA
YBL017C_Kyokai7                     ATCTCATGATGGTGGACAAACAATAAAAAGGTTCGACAGTAATGGTGAAA
YBL017C_RM11-1a                     ATCTCATGATGGTGGACAAACAATAAGAAGGTTCGACAGTAATGGTGAAA
YBL017C_VL3                         ATCTCATGATGGTGGACAAACAATAAGAAGGTTCGACAGTAATGGTGAAA
YBL017C_YJM789                      ATCTCATGATGGTGGACAAACAATAAAAAGGTTCGACAGTAATGGTGAAA
lcl|UC5.contig00731_10149-1488      ATCTCATGATGGTGGACAAACAATAAAAAGGTTCGACAGTAATGGTGAAA
lcl|Y12.Contig61.7_6378-11117       ATCTCATGATGGTGGACAAACAATAAAAAGGTTCGACAGTAATGGTGAAA
lcl|T7_updated.Contig15.3_2090      ATCTCATGATGGTGGACAAACAATAAAAAGGTTCGACAGTAATGGTGAAA
lcl|I14.contig00149_1505-6244       ATCTCATGATGGTGGACAAACAATAAAAAGGTTCGACAGTAATGGTGAAA
lcl|YPS163.Contig79.14_1189-59      ATCTCATGATGGTGGACAAACAATAAAAAGGTTCGACAGTAATGGTGAAA
lcl|YJM421.Contig20.1_6037-107      ATCTCATGATGGTGGACAAACAATAAAAAGGTTCGACAGTAATGGTGAAA
lcl|YJM326.contig00286_21075-2      ATCTCATGATGGTGGACAAACAATAAAAAGGTTCGACAGTAATGGTGAAA
lcl|YJM451.contig00893_22475-2      ATCTCATGATGGTGGACAAACAATAAGAAGGTTCGACAGTAATGGTGAAA
lcl|WE372.Contig19.2_669-5402       ATCTCATGATGGTGGACAAACAATAAGAAGGTTCGACAGTAATGGTGAAA
lcl|YJM269.Contig259.2_2-4309       ATCTCATGATGGTGGACAAACAATAAAAAGGTTCGACAGTAATGGTGAAA
MIT_Spar_c363_820                   ATCCCACGATGGTGGACAAACAATAAAAAGGTTTGACAGTAACGGTGAAA
                                    *** ** ******************* **** * ******** *******

YBL017C_S288C                       CAATTATTGAAGTTGTGTTTAATCCATACTACAATTCTTCAGCTTATCTG
YBL017C_AWRI1631                    CAATTATTGAAGTTGTGTTTAATCCATACTACAATTCTTCAGCTTATCTG
YBL017C_AWRI796                     CAATTATTGAAGTTGTGTTTAATCCATACTACAATTCTTCAGCTTATCTG
YBL017C_EC1118                      CAATTATTGAAGTTGTGTTTAATCCATACTACAATTCTTCAGCTTATCTG
YBL017C_JAY291                      CAATTATTGAAGTTGTGTTTAATCCATACTACAATTCTTCAGCTTATCTG
YBL017C_Kyokai7                     CAATTATTGAAGTTGTGTTTAATCCATACTTCAATTCTTCAGCTTATCTG
YBL017C_RM11-1a                     CAATTATTGAAGTTGTGTTTAATCCATACTACAATTCTTCAGCTTATCTG
YBL017C_VL3                         CAATTATTGAAGTTGTGTTTAATCCATACTACAATTCTTCAGCTTATCTG
YBL017C_YJM789                      CAATTATTGAAGTTGTGTTTAATCCATACTTCAATTCTTCAGCTTATCTG
lcl|UC5.contig00731_10149-1488      CAATTATTGAAGTTGTATTTAATCCATACTTCAATTCTTCAGCTTATCTG
lcl|Y12.Contig61.7_6378-11117       CAATTATTGAAGTTGTATTTAATCCATACTTCAATTCTTCAGCTTATCTG
lcl|T7_updated.Contig15.3_2090      CAATTATTGAAGTTGTGTTTAATCCATACTTCAATTCTTCAGCTTATCTG
lcl|I14.contig00149_1505-6244       CAATTATTGAAGTTGTGTTTAATCCATACTTCAATTCTTCAGCTTATCTG
lcl|YPS163.Contig79.14_1189-59      CAATTATTGAAGTTGTGTTTAATCCATACTTCAATTCTTCAGCTTATCTG
lcl|YJM421.Contig20.1_6037-107      CAATTATTGAAGTTGTATTTAATCCATACTTCAATTCTTCAGCTTATCTG
lcl|YJM326.contig00286_21075-2      CAATTATTGAAGTTGTATTTAATCCATACTTCAATTCTTCAGCTTATCTG
lcl|YJM451.contig00893_22475-2      CAATTATTGAAGTTGTGTTTAATCCATACTACAATTCTTCAGCTTATCTG
lcl|WE372.Contig19.2_669-5402       CAATTATTGAAGTTGTGTTTAATCCATACTACAATTCTTCAGCTTATCTG
lcl|YJM269.Contig259.2_2-4309       CAATTATTGAAGTTGTGTTTAATCCATACTACAATTCTTCAGCTTATCTG
MIT_Spar_c363_820                   CAATTGTCGAAGTTGTGTTTAATCCATATTTCAATTCTTCTGCTTATCTG
                                    ***** * ******** *********** * ********* *********

YBL017C_S288C                       TTTGGTTCCAAAGGTAGCATTTTCTCTACCCATGATAGGGGATACTCTTT
YBL017C_AWRI1631                    TTTGGTTCCAAAGGTAGCATTTTCTCGACCCATGATAGGGGATACTCTTT
YBL017C_AWRI796                     TTTGGTTCCAAAGGTAGCATTTTCTCGACCCATGATAGGGGATACTCTTT
YBL017C_EC1118                      TTTGGTTCCAAAGGTAGCATTTTCTCTACCCATGATAGGGGATACTCTTT
YBL017C_JAY291                      TTTGGTTCCAAAGGTAGCATTTTCTCGACCCATGATAGGGGATACTCTTT
YBL017C_Kyokai7                     TTTGGTTCCAAAGGTAGCATTTTCTCTACCCATGATAGGGGATACTCTTT
YBL017C_RM11-1a                     TTTGGTTCCAAAGGTAGCATTTTCTCGACCCATGATAGGGGATACTCTTT
YBL017C_VL3                         TTTGGTTCCAAAGGTAGCATTTTCTCGACCCATGATAGGGGATACTCTTT
YBL017C_YJM789                      TTTGGTTCCAAAGGTAGCATTTTCTCTACCCATGATAGGGGATACTCTTT
lcl|UC5.contig00731_10149-1488      TTTGGTTCCAAAGGTAGCATTTTCTCTACCCATGATAGGGGATACTCTTT
lcl|Y12.Contig61.7_6378-11117       TTTGGTTCCAAAGGTAGCATTTTCTCTACCCATGATAGGGGATACTCTTT
lcl|T7_updated.Contig15.3_2090      TTTGGTTCCAAAGGTAGCATTTTCTCTACCCATGATAGGGGATACTCTTT
lcl|I14.contig00149_1505-6244       TTTGGTTCCAAAGGTAGCATTTTCTCTACCCATGATAGGGGATACTCTTT
lcl|YPS163.Contig79.14_1189-59      TTTGGTTCCAAAGGTAGCATTTTCTCTACCCATGATAGGGGATACTCTTT
lcl|YJM421.Contig20.1_6037-107      TTTGGTTCCAAAGGTAGCATTTTCTCTACCCATGATAGGGGATACTCTTT
lcl|YJM326.contig00286_21075-2      TTTGGTTCCAAAGGTAGCATTTTCTCTACCCATGATAGGGGATACTCTTT
lcl|YJM451.contig00893_22475-2      TTTGGTTCCAAAGGTAGCATTTTCTCGACCCATGATAGGGGATACTCTTT
lcl|WE372.Contig19.2_669-5402       TTTGGTTCCAAAGGTAGCATTTTCTCGACCCATGATAGGGGATACTCTTT
lcl|YJM269.Contig259.2_2-4309       TT-GGTTCCAAAGGTAGCATTTTCTCTACCCATGATAGGGGATACTCTTT
MIT_Spar_c363_820                   TTTGGTTCTAAAGGTAGCATTTTCTCTACCCACGATAGAGGATACTCTTT
                                    ** ***** ***************** ***** ***** ***********

YBL017C_S288C                       TATGACTGCTAAATTGCCCGAGGCTAGGCAGTTAGGTATGCCATTAGACT
YBL017C_AWRI1631                    TATGACTGCTAAATTGCCCGAGGCTAGGCAGTTAGGTATGCCATTAGACT
YBL017C_AWRI796                     TATGACTGCTAAATTGCCCGAGGCTAGGCAGTTAGGTATGCCATTAGACT
YBL017C_EC1118                      TATGACTGCTAAATTGCCCGAGGCTAGGCAGTTAGGTATGCCATTAGACT
YBL017C_JAY291                      TATGACTGCTAAATTGCCCGAGGCTAGGCAGTTAGGTATGCCATTAGACT
YBL017C_Kyokai7                     TATGACTGCTAAATTGCCCGAGGCTAGGCAGTTAGGTATGCCATTAGACT
YBL017C_RM11-1a                     TATGACTGCTAAATTGCCCGAGGCTAGGCAGTTAGGTATGCCATTAGACT
YBL017C_VL3                         TATGACTGCTAAATTGCCCGAGGCTAGGCAGTTAGGTATGCCATTAGACT
YBL017C_YJM789                      TATGACTGCTAAATTGCCCGAGGCTAGGCAGTTAGGTATGCCATTAGACT
lcl|UC5.contig00731_10149-1488      TATGACTGCTAAATTGCCCGAGGCTAGGCAGTTAGGTATGCCATTAGACT
lcl|Y12.Contig61.7_6378-11117       TATGACTGCTAAATTGCCCGAGGCTAGGCAGTTAGGTATGCCATTAGACT
lcl|T7_updated.Contig15.3_2090      TATGACTGCTAAATTGCCCGAGGCTAGGCAGTTAGGTATGCCATTAGACT
lcl|I14.contig00149_1505-6244       TATGACTGCTAAATTGCCCGAGGCTAGGCAGTTAGGTATGCCATTAGACT
lcl|YPS163.Contig79.14_1189-59      TATGACTGCTAAATTGCCCGAGGCTAGGCAGTTAGGTATGCCATTAGACT
lcl|YJM421.Contig20.1_6037-107      TATGACTGCTAAATTGCCCGAGGCTAGGCAGTTAGGTATGCCATTAGACT
lcl|YJM326.contig00286_21075-2      TATGACTGCTAAATTGCCCGAGGCTAGGCAGTTAGGTATGCCATTAGACT
lcl|YJM451.contig00893_22475-2      TATGACTGCTAAATTGCCCGAGGCTAGGCAGTTAGGTATGCCATTAGACT
lcl|WE372.Contig19.2_669-5402       TATGACTGCTAAATTGCCCGAGGCTAGGCAGTTAGGTATGCCATTAGACT
lcl|YJM269.Contig259.2_2-4309       -ATGACTGCTAAATTGCCCGAGGCTAGGCAGTTAGGTATGCCATTAGACT
MIT_Spar_c363_820                   TATGACTGCTAAATTGCCTGAAGCCAGACAATTAGGTATGCCATTAGACT
                                     ***************** ** ** ** ** *******************

YBL017C_S288C                       TTAACGCTAAGGCACAGGATACATTTATCTATTATGGTGGTAAGAATTGT
YBL017C_AWRI1631                    TTAACGCTAAGGCACAGGATACATTTATCTATTATGGTGGTAAGAATTGT
YBL017C_AWRI796                     TTAACGCTAAGGCACAGGATACATTTATCTATTATGGTGGTAAGAATTGT
YBL017C_EC1118                      TTAACGCTAAGGCACAGGATACATTTATCTATTATGGTGGTAAGAATTGT
YBL017C_JAY291                      TTAACGCTAAGGCACAGGATACATTTATCTATTATGGTGGTAAGAATTGT
YBL017C_Kyokai7                     TTAACGCTAAGGCACAGGATACATTTATCTATTATGGTGGTAAGAATTGT
YBL017C_RM11-1a                     TTAACGCTAAGGCACAGGATACATTTATCTATTATGGTGGTAAGAATTGT
YBL017C_VL3                         TTAACGCTAAGGCACAGGATACATTTATCTATTATGGTGGTAAGAATTGT
YBL017C_YJM789                      TTAACGCTAAGGCACAGGATACATTTATCTATTATGGTGGTAAGAATTGT
lcl|UC5.contig00731_10149-1488      TTAACGCTAAGGCACAGGATACATTTATCTATTATGGTGGTAAGAATTGT
lcl|Y12.Contig61.7_6378-11117       TTAACGCTAAGGCACAGGATACATTTATCTATTATGGTGGTAAGAATTGT
lcl|T7_updated.Contig15.3_2090      TTAACGCTAAGGCACAGGATACATTTATCTATTATGGTGGTAAGAATTGT
lcl|I14.contig00149_1505-6244       TTAACGCTAAGGCACAGGATACATTTATCTATTATGGTGGTAAGAATTGT
lcl|YPS163.Contig79.14_1189-59      TTAACGCTAAGGCACAGGATACATTTATCTATTATGGTGGTAAGAATTGT
lcl|YJM421.Contig20.1_6037-107      TTAACGCTAAGGCACAGGATACATTTATCTATTATGGTGGTAAGAATTGT
lcl|YJM326.contig00286_21075-2      TTAACGCTAAGGCACAGGATACATTTATCTATTATGGTGGTAAGAATTGT
lcl|YJM451.contig00893_22475-2      TTAACGCTAAGGCACAGGATACATTTATCTATTATGGTGGTAAGAATTGT
lcl|WE372.Contig19.2_669-5402       TTAACGCTAAGGCACAGGATACATTTATCTATTATGGTGGTAAGAATTGT
lcl|YJM269.Contig259.2_2-4309       TTAACGCTAAGGCACAGAATACATTTATCTATTATGGTGGTAAGAATTGT
MIT_Spar_c363_820                   TCAATGCTAAAGCACAGGATACATTTATTTATTATGGTGGTAAGGATTGT
                                    * ** ***** ****** ********** *************** *****

YBL017C_S288C                       GAGTCAATCTTAAGTCCGGAATGTCATGCGGTAGCATACCTGACCAATGA
YBL017C_AWRI1631                    GAGTCAATCTTAAGTCCGGAATGTCATGCGGTAGCATACCTGACCAATGA
YBL017C_AWRI796                     GAGTCAATCTTAAGTCCGGAATGTCATGCGGTAGCATACCTGACCAATGA
YBL017C_EC1118                      GAGTCAATCTTAAGTCCGGAATGTCATGCGGTAGCATACCTGACCAATGA
YBL017C_JAY291                      GAGTCAATCTTAAGTCCGGAATGTCATGCGGTAGCATACCTGACCAATGA
YBL017C_Kyokai7                     GAGTCTATCTTAAGTCCGGAATGTCATGCGGTAGCATACCTGACCAATGA
YBL017C_RM11-1a                     GAGTCAATCTTAAGTCCGGAATGTCATGCGGTAGCATACCTGACCAATGA
YBL017C_VL3                         GAGTCAATCTTAAGTCCGGAATGTCATGCGGTAGCATACCTGACCAATGA
YBL017C_YJM789                      GAGTCAATCTTAAGTCCGGAATGTCATGCGGTAGCATACCTGACCAATGA
lcl|UC5.contig00731_10149-1488      GAGTCAATCTTAAGTCCGGAATGTCATGCGGTAGCATACCTGACCAATGA
lcl|Y12.Contig61.7_6378-11117       GAGTCAATCTTAAGTCCGGAATGTCATGCGGTAGCATACCTGACCAATGA
lcl|T7_updated.Contig15.3_2090      GAGTCAATCTTAAGTCCGGAATGTCATGCGGTAGCATACCTGACCAATGA
lcl|I14.contig00149_1505-6244       GAGTCAATCTTAAGTCCGGAATGTCATGCGGTAGCATACCTGACCAATGA
lcl|YPS163.Contig79.14_1189-59      GAGTCAATCTTAAGTCCGGAATGTCATGCGGTAGCATACCTGACCAATGA
lcl|YJM421.Contig20.1_6037-107      GAGTCAATCTTAAGTCCGGAATGTCATGCGGTAGCATACCTGACCAATGA
lcl|YJM326.contig00286_21075-2      GAGTCAATCTTAAGTCCGGAATGTCATGCGGTAGCATACCTGACCAATGA
lcl|YJM451.contig00893_22475-2      GAGTCAATCTTAAGTCCGGAATGTCATGCGGTAGCATACCTGACCAATGA
lcl|WE372.Contig19.2_669-5402       GAGTCAATCTTAAGTCCGGAATGTCATGCGGTAGCATACCTGACCAATGA
lcl|YJM269.Contig259.2_2-4309       GAGTCAATCTTAAGTCCGGAATGTCATGCGGTAGCATACCTGACCAATGA
MIT_Spar_c363_820                   GAATCAATCTTAAGTCCAGAATGTCATGCCGTGGCATATCTCACTAAAGA
                                    ** ** *********** *********** ** ***** ** ** ** **

YBL017C_S288C                       TGGGGGCGAAACGTTTACGGAAATGCTTGATAATGCAATTCATTGTGAGT
YBL017C_AWRI1631                    TGGGGGCGAAACGTTTACGGAAATGCTTGATAATGCAATTCATTGTGAGT
YBL017C_AWRI796                     TGGGGGCGAAACGTTTACGGAAATGCTTGATAATGCAATTCATTGTGAGT
YBL017C_EC1118                      TGGGGGCGAAACGTTTACGGAAATGCTTGATAATGCAATTCATTGTGAGT
YBL017C_JAY291                      TGGGGGCGAAACGTTTACGGAAATGCTTGATAATGCAATTCATTGTGAGT
YBL017C_Kyokai7                     TGGGGGCGAAACGTTTACGGAAATGCTTGATAATGCAATTCATTGTGAGT
YBL017C_RM11-1a                     TGGGGGCGAAACGTTTACGGAAATGCTTGATAATGCAATTCATTGTGAGT
YBL017C_VL3                         TGGGGGCGAAACGTTTACGGAAATGCTTGATAATGCAATTCATTGTGAGT
YBL017C_YJM789                      TGGGGGCGAAACGTTTACGGAAATGCTTGATAATGCAATTCATTGTGAGT
lcl|UC5.contig00731_10149-1488      TGGGGGCGAAACGTTTACGGAAATGCTTGATAATGCAATTCATTGTGAGT
lcl|Y12.Contig61.7_6378-11117       TGGGGGCGAAACGTTTACGGAAATGCTTGATAATGCAATTCATTGTGAGT
lcl|T7_updated.Contig15.3_2090      TGGGGGCGAAACGTTTACGGAAATGCTTGATAATGCAATTCATTGTGAGT
lcl|I14.contig00149_1505-6244       TGGGGGCGAAACGTTTACGGAAATGCTTGATAATGCAATTCATTGTGAGT
lcl|YPS163.Contig79.14_1189-59      TGGGGGCGAAACGTTTACGGAAATGCTTGATAATGCAATTCATTGTGAGT
lcl|YJM421.Contig20.1_6037-107      TGGGGGCGAAACGTTTACGGAAATGCTTGATAATGCAATTCATTGTGAGT
lcl|YJM326.contig00286_21075-2      TGGGGGCGAAACGTTTACGGAAATGCTTGATAATGCAATTCATTGTGAGT
lcl|YJM451.contig00893_22475-2      TGGGGGCGAAACGTTTACGGAAATGCTTGATAATGCAATTCATTGTGAGT
lcl|WE372.Contig19.2_669-5402       TGGGGGCGAAACGTTTACGGAAATGCTTGATAATGCAATTCATTGTGAGT
lcl|YJM269.Contig259.2_2-4309       TGGGGGCGAAACGTTTACGGAAATGCTTGATAATGCAATTCATTGTGAGT
MIT_Spar_c363_820                   TGGTGGCGAAACATTTACAGAAATGCTTAATGATGCAATTCATTGCGAAT
                                    *** ******** ***** ********* ** ************* ** *

YBL017C_S288C                       TTGCGGGCTCACTTTTCAAATATCCGTCAAATGAGGATATGGTTATGTGT
YBL017C_AWRI1631                    TTGCGGGCTCACTTTTCAAATATCCGTCAAATGAGGATATGGTTATGTGT
YBL017C_AWRI796                     TTGCGGGCTCACTTTTCAAATATCCGTCAAATGAGGATATGATTATGTGT
YBL017C_EC1118                      TTGCGGGCTCACTTTTCAAATATCCGTCAAATGAGGATATGGTTATGTGT
YBL017C_JAY291                      TTGCGGGCTCACTTTTCAAATATCCGTCAAATGAGGATATGGTTATGTGT
YBL017C_Kyokai7                     TTGCGGGCTCACTTTTCAAATATCCGTCAAATGAGGATATGGTTATGTGT
YBL017C_RM11-1a                     TTGCGGGCTCACTTTTCAAATATCCGTCAAATGAGGATATGGTTATGTGT
YBL017C_VL3                         TTGCGGGCTCACTTTTCAAATATCCGTCAAATGAGGATATGGTTATGTGT
YBL017C_YJM789                      TTGCGGGCTCACTTTTCAAATATCCGTCAAATGAGGATATGGTTATGTGT
lcl|UC5.contig00731_10149-1488      TTGCGGGCTCACTTTTCAAATATCCGTCAAATGAGGATATGGTTATGTGT
lcl|Y12.Contig61.7_6378-11117       TTGCGGGCTCACTTTTCAAATATCCGTCAAATGAGGATATGGTTATGTGT
lcl|T7_updated.Contig15.3_2090      TTGCGGGCTCACTTTTCAAATATCCGTCAAATGAGGATATGGTTATGTGT
lcl|I14.contig00149_1505-6244       TTGCGGGCTCACTTTTCAAATATCCGTCAAATGAGGATATGGTTATGTGT
lcl|YPS163.Contig79.14_1189-59      TTGCGGGCTCACTTTTCAAATATCCGTCAAATGAAAATATGGTTATGTGT
lcl|YJM421.Contig20.1_6037-107      TTGCGGGCTCACTTTTCAAATATCCGTCAAATGAGGATATGGTTATGTGT
lcl|YJM326.contig00286_21075-2      TTGCGGGCTCACTTTTCAAATATCCGTCAAATGAGGATATGGTTATGTGT
lcl|YJM451.contig00893_22475-2      TTGCGGGCTCACTTTTCAAATATCCGTCAAATGAGGATATGGTTATGTGT
lcl|WE372.Contig19.2_669-5402       TTGCGGGCTCACTTTTCAAATATCCGTCAAATGAGGATATGATTATGTGT
lcl|YJM269.Contig259.2_2-4309       TTGCGGGCTCACTTTTCAAATATCCGTCAAATGAGGATATGGTTATGTGT
MIT_Spar_c363_820                   TTGCAGGTTCACTTTTCAAATACCCATCGAATGAGGACATGGTTATGTGC
                                    **** ** ************** ** ** *****  * *** ******* 

YBL017C_S288C                       CAAGTGAAGGAAAAGTCTTCGCAGACAAGAAGCTTAGTTTCTTCTACTGA
YBL017C_AWRI1631                    CAAGTGAAGGAAAAGTCTTCGCAGACAAGAAGCTTAGTTTCTTCTACTGA
YBL017C_AWRI796                     CAAGTGAAGGAAAAGTCTTCGCAGACAAGAAGCTTAGTTTCTTCTACTGA
YBL017C_EC1118                      CAAGTGAAGGAAAAGTCTTCGCAGACAAGAAGCTTAGTTTCTTCTACTGA
YBL017C_JAY291                      CAAGTGAAGGAAAAGTCTTCGCAGACAAGAAGCTTAGTTTCTTCTACTGA
YBL017C_Kyokai7                     CAAGTGAAGGAAAAGTCTTCGCAGACAAGAAGCTTAGTTTCTTCTACTGA
YBL017C_RM11-1a                     CAAGTGAAGGAAAAGTCTTCGCAGACAAGAAGCTTAGTTTCTTCTACTGA
YBL017C_VL3                         CAAGTGAAGGAAAAGTCTTCGCAGACAAGAAGCTTAGTTTCTTCTACTGA
YBL017C_YJM789                      CAAGTGAAGGAAAAGTCTTCGCAGACAAGAAGCTTAGTTTCTTCTACTGA
lcl|UC5.contig00731_10149-1488      CAAGTGAAGGAAAAGTCTTCGCAGACAAGAAGCTTAGTTTCTTCTACTGA
lcl|Y12.Contig61.7_6378-11117       CAAGTGAAGGAAAAGTCTTCGCAGACAAGAAGCTTAGTTTCTTCTACTGA
lcl|T7_updated.Contig15.3_2090      CAAGTGAAGGAAAAGTCTTCGCAGACAAGAAGCTTAGTTTCTTCTACTGA
lcl|I14.contig00149_1505-6244       CAAGTGAAGGAAAAGTCTTCGCAGACAAGAAGCTTAGTTTCTTCTACTGA
lcl|YPS163.Contig79.14_1189-59      CAAGTGAAGGAAAAGTCTTCGCAGACAAGAAGCTTAGTTTCTTCTACTGA
lcl|YJM421.Contig20.1_6037-107      CAAGTGAAGGAAAAGTCTTCGCAGACAAGAAGCTTAGTTTCTTCTACTGA
lcl|YJM326.contig00286_21075-2      CAAGTGAAGGAAAAGTCTTCGCAGACAAGAAGCTTAGTTTCTTCTACTGA
lcl|YJM451.contig00893_22475-2      CAAGTGAAGGAAAAGTCTTCGCAGACAAGAAGCTTAGTTTCTTCTACTGA
lcl|WE372.Contig19.2_669-5402       CAAGTGAAGGAAAAGTCTTCGCAGACAAGAAGCTTAGTTTCTTCTACTGA
lcl|YJM269.Contig259.2_2-4309       CAAGTGAAGGAAAAGTCTTCGCAGACAAGAAGCTTAGTTTCTTCTACTGA
MIT_Spar_c363_820                   CAGGTAAAGGAAAAATCTTCAAAAACAAGAAGCTTAGTTTCTTCCACAGA
                                    ** ** ******** *****  * ******************** ** **

YBL017C_S288C                       TTTTTTCCAGGATGATAAAAATACCGTCTTTGAAAATATTATCGGCTACT
YBL017C_AWRI1631                    TTTTTTCCAGGATGATAAAAATACCGTCTTTGAAAATATTATCGGCTACT
YBL017C_AWRI796                     TTTTTTCCAGGATGATAAAAATACCGTCTTTGAAAATATTATCGGCTACT
YBL017C_EC1118                      TTTTTTCCAGGATGATAAAAATACCGTCTTTGAAAATATTATCGGCTACT
YBL017C_JAY291                      TTTTTTCCAGGATGATAAAAATACCGTCTTTGAAAATATTATCGGCTACT
YBL017C_Kyokai7                     TTTTTTCCAAGATGATAAAAATACCGTCTTTGAAAATATTATCGGCTACT
YBL017C_RM11-1a                     TTTTTTCCAGGATGATAAAAATACCGTCTTTGAAAATATTATCGGCTACT
YBL017C_VL3                         TTTTTTCCAGGATGATAAAAATACCGTCTTGGAAAATATTATCGGCTACT
YBL017C_YJM789                      TTTTTTCCAGGATGATAAAAATACCGTCTTTGAAAATATTATCGGCTACT
lcl|UC5.contig00731_10149-1488      TTTTTTCCAGGATGATAAAAATACCGTCTTTGAAAATATTATCGGCTACT
lcl|Y12.Contig61.7_6378-11117       TTTTTTCCAGGATGATAAAAATACCGTCTTTGAAAATATTATCGGCTACT
lcl|T7_updated.Contig15.3_2090      TTTTTTCCAGGATGATAAAAATACCGTCTTTGAAAATATTATCGGCTACT
lcl|I14.contig00149_1505-6244       TTTTTTCCAGGATGATAAAAATACCGTCTTTGAAAATATTATCGGCTACT
lcl|YPS163.Contig79.14_1189-59      TTTTTTCCAGGATGATAAAAATACCGTCTTTGAAAATATTATCGGCTACT
lcl|YJM421.Contig20.1_6037-107      TTTTTTCCAGGATGATAAAAATACCGTCTTTGAAAATATTATCGGCTACT
lcl|YJM326.contig00286_21075-2      TTTTTTCCAGGATGATAAAAATACCGTCTTTGAAAATATTATCGGCTACT
lcl|YJM451.contig00893_22475-2      TTTTTTCCAGGATGATAAAAATACCGTCTTTGAAAATATTATCGGCTACT
lcl|WE372.Contig19.2_669-5402       TTTTTTCCAGGATGATAAAAATACCGTCTTTGAAAATATTATCGGCTACT
lcl|YJM269.Contig259.2_2-4309       TTTTTTCCAGGATGATAAAAATACCGTCTTTGAAAATATTATCGGCTACT
MIT_Spar_c363_820                   TTTTTTTCACGATGATAAAAATACCGTCTTTGAAAACATTATCGGCTATT
                                    ****** ** ******************** ***** *********** *

YBL017C_S288C                       TATCCACTGGTGGCTATATCATCGTTGCTGTTCCTCATGAGAACAACGAA
YBL017C_AWRI1631                    TATCCACTGGTGGCTATATCATCGTTGCTGTTCCTCATGAGAACAATGAA
YBL017C_AWRI796                     TATCCACTGGTGGCTATATCATCGTTGCTGTTCCTCATGAGAACAATGAA
YBL017C_EC1118                      TATCCACTGGTGGCTATATCATCGTTGCTGTTCCTCATGAGAACAATGAA
YBL017C_JAY291                      TATCCACTGGTGGCTATATCATCGTTGCTGTTCCTCATGAGAACAATGAA
YBL017C_Kyokai7                     TATCCACTGGTGGCTATATCATCGTTGCTGTTCCTCATGAGAACAATGAA
YBL017C_RM11-1a                     TATCCACTGGTGGCTATATCATCGTTGCTGTTCCTCATGAGAACAATGAA
YBL017C_VL3                         TATCCACTGGTGGCTATATCATCGTTGCTGTTCCTCATGAGAACAATGAA
YBL017C_YJM789                      TATCCACTGGTGGCTATATCATCGTTGCTGTTCCTCATGAGAACAATGAA
lcl|UC5.contig00731_10149-1488      TATCCACTGGTGGCTATATCATCGTTGCTGTTCCTCATGAGAACAACGAA
lcl|Y12.Contig61.7_6378-11117       TATCCACTGGTGGCTATATCATCGTTGCTGTTCCTCATGAGAACAACGAA
lcl|T7_updated.Contig15.3_2090      TATCCACTGGTGGCTATATCATCGTTGCTGTTCCTCATGAGAACAACGAA
lcl|I14.contig00149_1505-6244       TATCCACTGGTGGCTATATCATCGTTGCTGTTCCTCATGAGAACAACGAA
lcl|YPS163.Contig79.14_1189-59      TATCCACTGGTGGCTATATCATCGTTGCTGTTCCTCATGAGAACAACGAA
lcl|YJM421.Contig20.1_6037-107      TATCCACTGGTGGCTATATCATCGTTGCTGTTCCTCATGAGAACAACGAA
lcl|YJM326.contig00286_21075-2      TATCCACTGGTGGCTATATCATCGTTGCTGTTCCTCATGAGAACAACGAA
lcl|YJM451.contig00893_22475-2      TATCCACTGGTGGCTATATCATCGTTGCTGTTCCTCATGAGAACAATGAA
lcl|WE372.Contig19.2_669-5402       TATCCACTGGTGGCTATATCATCGTTGCTGTTCCTCATGAGAACAATGAA
lcl|YJM269.Contig259.2_2-4309       TATCCACTGGTGGCTATATCATCGTTGCTGTTCCTCATGAGAACAACGAA
MIT_Spar_c363_820                   TGTCCACCGGTGGCTATATCATCGTTGCTGCACCTCATGAAAACAATGAG
                                    * ***** **********************  ******** ***** ** 

YBL017C_S288C                       TTGAGAGCATACGTAACTATCGATGGTACTGAGTTTGCCGAGGCAAAATT
YBL017C_AWRI1631                    TTGAGGGCATACGTAACTATCGATGGTACTGAGTTTGCTGAGGCAAAATT
YBL017C_AWRI796                     TTGAGGGCATACGTAACTATCGATGGTACTGAGTTTGCTGAGGCAAAATT
YBL017C_EC1118                      TTGAGGGCATACGTAACTATCGATGGTACTGAGTTTGCTGAGGCAAAATT
YBL017C_JAY291                      TTGAGGGCATACGTAACTATCGATGGTACTGAGTTTGCTGAGGCAAAATT
YBL017C_Kyokai7                     TTGAGAGCATACGTAACTATCGATGGTACTGAGTTTGCCGAGGCAAAATT
YBL017C_RM11-1a                     TTGAGGGCATACGTAACTATCGATGGTACTGAGTTTGCTGAGGCAAAATT
YBL017C_VL3                         TTGAGGGCATACGTAACTATCGATGGTACTGAGTTTGCTGAGGCAAAATT
YBL017C_YJM789                      TTGAGGGCATACGTAACTATCGATGGTACTGAGTTTGCTGAGGCAAAATT
lcl|UC5.contig00731_10149-1488      TTGAGAGCATACGTAACTATCGATGGTACTGAGTTTGCCGAGGCAAAATT
lcl|Y12.Contig61.7_6378-11117       TTGAGAGCATACGTAACTATCGATGGTACTGAGTTTGCCGAGGCAAAATT
lcl|T7_updated.Contig15.3_2090      TTGAGAGCATACGTAACTATCGATGGTACTGAGTTTGCCGAGGCAAAATT
lcl|I14.contig00149_1505-6244       TTGAGAGCATACGTAACTATCGATGGTACTGAGTTTGCCGAGGCAAAATT
lcl|YPS163.Contig79.14_1189-59      TTGAGAGCATACGTAACTATCGATGGTACTGAGTTTGCCGAGGCAAAATT
lcl|YJM421.Contig20.1_6037-107      TTGAGAGCATACGTAACTATCGATGGTACTGAGTTTGCCGAGGCAAAATT
lcl|YJM326.contig00286_21075-2      TTGAGAGCATACGTAACTATCGATGGTACTGAGTTTGCCGAGGCAAAATT
lcl|YJM451.contig00893_22475-2      TTGAGGGCATACGTAACTATCGATGGTACTGAGTTTGCTGAGGCAAAATT
lcl|WE372.Contig19.2_669-5402       TTGAGGGCATACGTAACTATCGATGGTACTGAGTTTGCTGAGGCAAAATT
lcl|YJM269.Contig259.2_2-4309       TTGAGAGCATACGTAACTATCGATGGTACTGAGTTTGCCGAGGCAAAATT
MIT_Spar_c363_820                   TTGAGGGCGTATGTAACTATCGATGGTGCTGAGTTTGCGGAGGCAAAATT
                                    ***** ** ** *************** ********** ***********

YBL017C_S288C                       CCCATATGATGAAGATGTTGGGAAGCAAGAGGCATTCACTATATTAGAGT
YBL017C_AWRI1631                    CCCATATGATGAAGATGTTGGGAAGCAAGAGGCATTCACTATATTAGAGT
YBL017C_AWRI796                     CCCATATGATGAAGATGTTGGGAAGCAAGAGGCATTCACTATATTAGAGT
YBL017C_EC1118                      CCCATATGATGAAGATGTTGGGAAGCAAGAGGCATTCACTATATTAGAGT
YBL017C_JAY291                      CCCATATGATGAAGATGTTGGGAAGCAAGAGGCATTCACTATATTAGAGT
YBL017C_Kyokai7                     CCCATATGATGAAGATGTTGGGAAGCAAGAGGCATTCACTATATTAGAGT
YBL017C_RM11-1a                     CCCATATGATGAAGATGTTGGGAAGCAAGAGGCATTCACTATATTAGAGT
YBL017C_VL3                         CCCATATGATGAAGATGTTGGGAAGCAAGAGGCATTCACTATATTAGAGT
YBL017C_YJM789                      CCCATATGATGAAGATGTTGGGAAGCAAGAGGCATTCACTATATTAGAGT
lcl|UC5.contig00731_10149-1488      CCCATATGATGAAGATGTTGGGAAGCAAGAGGCATTCACTATATTAGAGT
lcl|Y12.Contig61.7_6378-11117       CCCATATGATGAAGATGTTGGGAAGCAAGAGGCATTCACTATATTAGAGT
lcl|T7_updated.Contig15.3_2090      CCCATATGATGAAGATGTTGGGAAGCAAGAGGCATTCACTATATTAGAGT
lcl|I14.contig00149_1505-6244       CCCATATGATGAAGATGTTGGGAAGCAAGAGGCATTCACTATATTAGAGT
lcl|YPS163.Contig79.14_1189-59      CCCATATGATGAAGATGTTGGGAAGCAAGAGGCATTCACTATATTAGAGT
lcl|YJM421.Contig20.1_6037-107      CCCATATGATGAAGATGTTGGGAAGCAAGAGGCATTCACTATATTAGAGT
lcl|YJM326.contig00286_21075-2      CCCATATGATGAAGATGTTGGGAAGCAAGAGGCATTCACTATATTAGAGT
lcl|YJM451.contig00893_22475-2      CCCATATGATGAAGATGTTGGGAAGCAAGAGGCATTCACTATATTAGAGT
lcl|WE372.Contig19.2_669-5402       CCCATATGATGAAGATGTTGGGAAGCAAGAGGCATTCACTATATTAGAGT
lcl|YJM269.Contig259.2_2-4309       CCCATATGATGAAGATGTTGGGAAGCAAGAGGCATTCACTATATTAGAGT
MIT_Spar_c363_820                   CCCATATGATGAAGACGTTAGAAAGCAAGAGGCATTCACTATTTTAGAGT
                                    *************** *** * ******************** *******

YBL017C_S288C                       CTGAGAAAGGATCGATATTCTTACATTTAGCAACAAACTTAGTACCAGGA
YBL017C_AWRI1631                    CTGAGAAAGGATCGATATTCTTACATTTAGCAACAAACTTAGTACCAGGA
YBL017C_AWRI796                     CTGAGAAAGGATCGATATTCTTACATTTAGCAACAAACTTAGTACCAGGA
YBL017C_EC1118                      CTGAGAAAGGATCGATATTCTTACATTTAGCAACAAACTTAGTACCAGGA
YBL017C_JAY291                      CTGAGAAAGGATCGATATTCTTACATTTAGCAACAAACTTAGTACCAGGA
YBL017C_Kyokai7                     CTGAGAAAGGATCGATATTCTTACATTTAGCAACAAACTTAGTACCAGGA
YBL017C_RM11-1a                     CTGAGAAAGGATCGATATTCTTACATTTAGCAACAAACTTAGTACCAGGA
YBL017C_VL3                         CTGAGAAAGGATCGATATTCTTACATTTAGCAACAAACTTAGTACCAGGA
YBL017C_YJM789                      CTGAGAAAGGATCGATATTCTTACATTTAGCAACAAACTTAGTACCAGGA
lcl|UC5.contig00731_10149-1488      CTGAGAAAGGATCGATATTCTTACATTTAGCAACAAACTTAGTACCAGGA
lcl|Y12.Contig61.7_6378-11117       CTGAGAAAGGATCGATATTCTTACATTTAGCAACAAACTTAGTACCAGGA
lcl|T7_updated.Contig15.3_2090      CTGAGAAAGGATCGATATTCTTACATTTAGCAACAAACTTAGTACCAGGA
lcl|I14.contig00149_1505-6244       CTGAGAAAGGATCGATATTCTTACATTTAGCAACAAACTTAGTACCAGGA
lcl|YPS163.Contig79.14_1189-59      CTGAGAAAGGATCGATATTCTTACATTTAGCAACAAACTTAGTACCAGGA
lcl|YJM421.Contig20.1_6037-107      CTGAGAAAGGATCGATATTCTTACATTTAGCAACAAACTTAGTACCAGGA
lcl|YJM326.contig00286_21075-2      CTGAGAAAGGATCGATATTCTTACATTTAGCAACAAACTTAGTACCAGGA
lcl|YJM451.contig00893_22475-2      CTGAGAAAGGATCGATATTCTTACATTTAGCAACAAACTTAGTACCAGGA
lcl|WE372.Contig19.2_669-5402       CTGAGAAAGGATCGATATTCTTACATTTAGCAACAAACTTAGTACCAGGA
lcl|YJM269.Contig259.2_2-4309       CTGAGAAAGGATCGATATTCTTACATTTAGCAACAAACTTAGTACCAGGA
MIT_Spar_c363_820                   CTGAGAAAGGATCGATATTCTTACATTTGGCAACAAACTTAGTACCAGGA
                                    **************************** *********************

YBL017C_S288C                       CGCGATTTTGGCAATCTTTTGAAATCCAACTCAAATGGTACTTCTTTTGT
YBL017C_AWRI1631                    CGCGATTTTGGCAATCTTTTGAAATCCAACTCAAATGGTACTTCTTTTGT
YBL017C_AWRI796                     CGCGATTTTGGCAATCTTTTGAAATCCAACTCAAATGGTACTTCTTTTGT
YBL017C_EC1118                      CGCGATTTTGGCAATCTTTTGAAATCCAACTCAAATGGTACTTCTTTTGT
YBL017C_JAY291                      CGCGATTTTGGCAATCTTTTGAAATCCAACTCAAATGGTACTTCTTTTGT
YBL017C_Kyokai7                     CGCGATTTTGGCAATCTTTTGAAATCCAACTCAAATGGTACTTCTTTTGT
YBL017C_RM11-1a                     CGCGATTTTGGCAATCTTTTGAAATCCAACTCAAATGGTACTTCTTTTGT
YBL017C_VL3                         CGCGATTTTGGCAATCTTTTGAAATCCAACTCAAATGGTACTTCTTTTGT
YBL017C_YJM789                      CGCGATTTTGGCAATCTTTTGAAATCCAACTCAAATGGTACTTCTTTTGT
lcl|UC5.contig00731_10149-1488      CGCGATTTTGGCAATCTTTTGAAATCCAACTCAAATGGTACTTCTTTTGT
lcl|Y12.Contig61.7_6378-11117       CGCGATTTTGGCAATCTTTTGAAATCCAACTCAAATGGTACTTCTTTTGT
lcl|T7_updated.Contig15.3_2090      CGCGATTTTGGCAATCTTTTGAAATCCAACTCAAATGGTACTTCTTTTGT
lcl|I14.contig00149_1505-6244       CGCGATTTTGGCAATCTTTTGAAATCCAACTCAAATGGTACTTCTTTTGT
lcl|YPS163.Contig79.14_1189-59      CGCGATTTTGGCAATCTTTTGAAATCCAACTCAAATGGTACTTCTTTTGT
lcl|YJM421.Contig20.1_6037-107      CGCGATTTTGGCAATCTTTTGAAATCCAACTCAAATGGTACTTCTTTTGT
lcl|YJM326.contig00286_21075-2      CGCGATTTTGGCAATCTTTTGAAATCCAACTCAAATGGTACTTCTTTTGT
lcl|YJM451.contig00893_22475-2      CGCGATTTTGGCAATCTTTTGAAATCCAACTCAAATGGTACTTCTTTTGT
lcl|WE372.Contig19.2_669-5402       CGCGATTTTGGCAATCTTTTGAAATCCAACTCAAATGGTACTTCTTTTGT
lcl|YJM269.Contig259.2_2-4309       CGCGATTTTGGCAATCTTTTGAAATCCAACTCAAATGGTACTTCTTTTGT
MIT_Spar_c363_820                   GGCGATTTTGGTAATCTCTTGAAATCTAACTCAAATGGTACTTCTTTTGT
                                     ********** ***** ******** ***********************

YBL017C_S288C                       CACGTTGGAGCATGCCGTTAATAGAAACACATTCGGCTATGTTGACTTTG
YBL017C_AWRI1631                    CACGTTGGAGCATGCCGTTAATAGAAACACATTCGGCTATGTTGACTTTG
YBL017C_AWRI796                     CACGTTGGAGCATGCCGTTAATAGAAACACATTCGGCTATGTTGACTTTG
YBL017C_EC1118                      CACGTTGGAGCATGCCGTTAATAGAAACACATTCGGCTATGTTGACTTTG
YBL017C_JAY291                      CACGTTGGAGCATGCCGTTAATAGAAACACATTCGGCTATGTTGACTTTG
YBL017C_Kyokai7                     CACGTTGGAGCATGCCGTTAATAGAAACACATTCGGCTATGTTGACTTTG
YBL017C_RM11-1a                     CACGTTGGAGCATGCCGTTAATAGAAACACATTCGGCTATGTTGACTTTG
YBL017C_VL3                         CACGTTGGAGCATGCCGTTAATAGAAACACATTCGGCTATGTTGACTTTG
YBL017C_YJM789                      CACGTTGGAGCATGCCGTTAATAGAAACACATTCGGCTATGTTGACTTTG
lcl|UC5.contig00731_10149-1488      CACGTTGGAGCATGCCGTTAATAGAAACACATTCGGCTATGTTGACTTTG
lcl|Y12.Contig61.7_6378-11117       CACGTTGGAGCATGCCGTTAATAGAAACACATTCGGCTATGTTGACTTTG
lcl|T7_updated.Contig15.3_2090      CACGTTGGAGCATGCCGTTAATAGAAACACATTCGGCTACGTTGACTTTG
lcl|I14.contig00149_1505-6244       CACGTTGGAGCATGCCGTTAATAGAAACACATTCGGCTACGTTGACTTTG
lcl|YPS163.Contig79.14_1189-59      CACGTTGGAGCATGCCGTTAATAGAAACACATTCGGCTACGTTGACTTTG
lcl|YJM421.Contig20.1_6037-107      CACGTTGGAGCATGCCGTTAATAGAAACACATTCGGCTATGTTGACTTTG
lcl|YJM326.contig00286_21075-2      CACGTTGGAGCATGCCGTTAATAGAAACACATTCGGCTATGTTGACTTTG
lcl|YJM451.contig00893_22475-2      CACGTTGGAGCATGCCGTTAATAGAAACACATTCGGCTATGTTGACTTTG
lcl|WE372.Contig19.2_669-5402       CACGTTGGAGCATGCCGTTAATAGAAACACATTCGGCTATGTTGACTTTG
lcl|YJM269.Contig259.2_2-4309       CACGTTGGAGCATGCCGTTAATAGAAACACATTCGGCTATGTTGACTTTG
MIT_Spar_c363_820                   CACTTTAGAGCATGCCGTTAATAGAAACACGTTCGGCTATGTAGACTTTG
                                    *** ** *********************** ******** ** *******

YBL017C_S288C                       AAAAAATTCAAGGTCTCGAAGGCATTATTCTCACCAACATCGTTTCAAAT
YBL017C_AWRI1631                    AAAAAATTCAAGGTCTCGAAGGCATTATTCTCACCAACATCGTTTCAAAT
YBL017C_AWRI796                     AAAAAATTCAAGGTCTCGAAGGCATTATTCTCACCAACATCGTTTCAAAT
YBL017C_EC1118                      AAAAAATTCAAGGTCTCGAAGGCATTATTCTCACCAACATCGTTTCAAAT
YBL017C_JAY291                      AAAAAATTCAAGGTCTCGAAGGCATTATTCTCACCAACATCGTTTCAAAT
YBL017C_Kyokai7                     AAAAAATTCAAGGTCTCGAAGGCATTATTCTCACCAACATCGTTTCAAAT
YBL017C_RM11-1a                     AAAAAATTCAAGGTCTCGAAGGCATTATTCTCACCAACATCGTTTCAAAT
YBL017C_VL3                         AAAAAATTCAAGGTCTCGAAGGCATTATTCTCACCAACATCGTTTCAAAT
YBL017C_YJM789                      AAAAAATTCAAGGTCTCGAAGGCATTATTCTCACCAACATCGTTTCAAAT
lcl|UC5.contig00731_10149-1488      AAAAAATTCAAGGTCTCGAAGGCATTATTCTCACCAACATCGTTTCAAAT
lcl|Y12.Contig61.7_6378-11117       AAAAAATTCAAGGTCTCGAAGGCATTATTCTCACCAACATCGTTTCAAAT
lcl|T7_updated.Contig15.3_2090      AAAAAATTCAAGGTCTCGAAGGCATTATTCTCACCAACATCGTTTCAAAT
lcl|I14.contig00149_1505-6244       AAAAAATTCAAGGTCTCGAAGGCATTATTCTCACCAACATCGTTTCAAAT
lcl|YPS163.Contig79.14_1189-59      AAAAAATTCAAGGTCTCGAAGGCATTATTCTCACCAACATCGTTTCAAAT
lcl|YJM421.Contig20.1_6037-107      AAAAAATTCAAGGTCTCGAAGGCATTATTCTCACCAACATCGTTTCAAAT
lcl|YJM326.contig00286_21075-2      AAAAAATTCAAGGTCTCGAAGGCATTATTCTCACCAACATCGTTTCAAAT
lcl|YJM451.contig00893_22475-2      AAAAAATTCAAGGTCTCGAAGGCATTATTCTCACCAACATCGTTTCAAAT
lcl|WE372.Contig19.2_669-5402       AAAAAATTCAAGGTCTCGAAGGCATTATTCTCACCAACATCGTTTCAAAT
lcl|YJM269.Contig259.2_2-4309       AAAAAATTCAAGGTCTCGAAGGCATTATTCTCACCAACATCGTTTCAAAT
MIT_Spar_c363_820                   AAAAAATTCAAGGTCTCGAAGGCATTATTCTTACCAACATCGTTTCAAAT
                                    ******************************* ******************

YBL017C_S288C                       AGTGACAAGGTCGCCGAGAATAAAGAAGACAAACAATTGAAGACGAAGAT
YBL017C_AWRI1631                    AGTGACAAGGTCGCCGAGAATAAAGAAGACAAACAATTGAAGACGAAGAT
YBL017C_AWRI796                     AGTGACAAGGTCGCCGAGAATAAAGAAGACAAACAATTGAAGACGAAGAT
YBL017C_EC1118                      AGTGACAAGGTCGCCGAGAATAAAGAAGACAAACAATTGAAGACGAAGAT
YBL017C_JAY291                      AGTGACAAGGTCGCCGAGAATAAAGAAGACAAACAATTGAAGACGAAGAT
YBL017C_Kyokai7                     AGTGACAAGGTCGCCGAGAATAAAGAAGACAAACAATTGAAGACGAAGAT
YBL017C_RM11-1a                     AGTGACAAGGTCGCCGAGAATAAAGAAGACAAACAATTGAAGACGAAGAT
YBL017C_VL3                         AGTGACAAGGTCGCCGAGAATAAAGAAGACAAATAATTGAAGACGAAGAT
YBL017C_YJM789                      AGTGACAAGGTCGCCGAGAATAAAGAAGACAAACAATTGAAGACGAAGAT
lcl|UC5.contig00731_10149-1488      AGTGACAAGGTCGCCGAGAATAAAGAAGACAAACAATTGAAGACGAAGAT
lcl|Y12.Contig61.7_6378-11117       AGTGACAAGGTCGCCGAGAATAAAGAAGACAAACAATTGAAGACGAAGAT
lcl|T7_updated.Contig15.3_2090      AGTGACAAGGTCGCCGAGAATAAAGAAGACAAACAATTGAAGACGAAGAT
lcl|I14.contig00149_1505-6244       AGTGACAAGGTCGCCGAGAATAAAGAAGACAAACAATTGAAGACGAAGAT
lcl|YPS163.Contig79.14_1189-59      AGTGACAAGGTCGCCGAGAATAAAGAAGACAAACAATTGAAGACGAAGAT
lcl|YJM421.Contig20.1_6037-107      AGTGACAAGGTCGCCGAGAATAAAGAAGACAAACAATTGAAGACGAAGAT
lcl|YJM326.contig00286_21075-2      AGTGACAAGGTCGCCGAGAATAAAGAAGACAAACAATTGAAGACGAAGAT
lcl|YJM451.contig00893_22475-2      AGTGACAAGGTCGCCGAGAATAAAGAAGACAAACAATTGAAGACGAAGAT
lcl|WE372.Contig19.2_669-5402       AGTGACAAGGTCGCCGAGAATAAAGAAGACAAACAATTGAAGACGAAGAT
lcl|YJM269.Contig259.2_2-4309       AGTGACAAGGTCGCCGAGAATAAAGAAGACAAACAATTGAAGACGAAGAT
MIT_Spar_c363_820                   AGTGAGAAGGTTGCCGAGAATAAGGAAAACAAACAATTGAAGACAAAGAT
                                    ***** ***** *********** *** ***** ********** *****

YBL017C_S288C                       CACCTTTAATGAAGGTTCAGATTGGAACTTTTTGAAACCTCCGAAGAGGG
YBL017C_AWRI1631                    CACCTTTAATGAAGGTTCAGATTGGAACTTTTTGAAACCTCCGAAGAGGG
YBL017C_AWRI796                     CACCTTTAATGAAGGTTCAGATTGGAACTTTTTGAAACCTCCGAAGAGGG
YBL017C_EC1118                      CACCTTTAATGAAGGTTCAGATTGGAACTTTTTGAAACCTCCGAAGAGGG
YBL017C_JAY291                      CACCTTTAATGAAGGTTCAGATTGGAACTTTTTGAAACCTCCGAAGAGGG
YBL017C_Kyokai7                     CACCTTTAATGAAGGTTCAGATTGGAACTTTTTGAAACCTCCGAAGAGGG
YBL017C_RM11-1a                     CACCTTTAATGAAGGTTCAGATTGGAACTTTTTGAAACCTCCGAAGAGGG
YBL017C_VL3                         CACCTTTAATGAAGGTTCAGATTGGAACTTTTTGAAACCTCCGAAGAGGG
YBL017C_YJM789                      CACCTTTAATGAAGGTTCAGATTGGAACTTTTTGAAACCTCCGAAGAGGG
lcl|UC5.contig00731_10149-1488      CACCTTTAATGAAGGTTCAGATTGGAACTTTTTGAAACCTCCGAAGAGGG
lcl|Y12.Contig61.7_6378-11117       CACCTTTAATGAAGGTTCAGATTGGAACTTTTTGAAACCTCCGAAGAGGG
lcl|T7_updated.Contig15.3_2090      CACCTTTAATGAAGGTTCAGATTGGAACTTTTTGAAACCTCCGAAGAGGG
lcl|I14.contig00149_1505-6244       CACCTTTAATGAAGGTTCAGATTGGAACTTTTTGAAACCTCCGAAGAGGG
lcl|YPS163.Contig79.14_1189-59      CACCTTTAATGAAGGTTCAGATTGGAACTTTTTGAAACCTCCGAAGAGGG
lcl|YJM421.Contig20.1_6037-107      CACCTTTAATGAAGGTTCAGATTGGAACTTTTTGAAACCTCCGAAGAGGG
lcl|YJM326.contig00286_21075-2      CACCTTTAATGAAGGTTCAGATTGGAACTTTTTGAAACCTCCGAAGAGGG
lcl|YJM451.contig00893_22475-2      CACCTTTAATGAAGGTTCAGATTGGAACTTTTTGAAACCTCCGAAGAGGG
lcl|WE372.Contig19.2_669-5402       CACCTTTAATGAAGGTTCAGATTGGAACTTTTTGAAACCTCCGAAGAGGG
lcl|YJM269.Contig259.2_2-4309       CACCTTTAATGAAGGTTCAGATTGGAACTTTTTGAAACCTCCGAAGAGGG
MIT_Spar_c363_820                   CACGTTTAATGAAGGTTCGGATTGGAACTTTTTGAAACCTCCGAAGAAGG
                                    *** ************** **************************** **

YBL017C_S288C                       ATTCAGAAGGAAAAAAGTTTTCTTGCAGCTCCAAATCACTGGATGAGTGT
YBL017C_AWRI1631                    ATTCAGAAGGAAAAAAGTTTTCTTGCAGCTCCAAATCACTGGATGAGTGT
YBL017C_AWRI796                     ATTCAGAAGGAAAAAAGTTTTCTTGCAGCTCCAAATCACTGGATGAGTGT
YBL017C_EC1118                      ATTCAGAAGGAAAAAAGTTTTCTTGCAGCTCCAAATCACTGGATGAGTGT
YBL017C_JAY291                      ATTCAGAAGGAAAAAAGTTTTCTTGCAGCTCCAAATCACTGGATGAGTGT
YBL017C_Kyokai7                     ATTCAGAAGGAAAAAAGTTTTCTTGCAGCTCCAAATCACTGGATGAGTGT
YBL017C_RM11-1a                     ATTCAGAAGGAAAAAAGTTTTCTTGCAGCTCCAAATCACTGGATGAGTGT
YBL017C_VL3                         ATTCAGAAGGAAAAAAGTTTTCTTGCAGCTCCAAATCACTGGATGAGTGT
YBL017C_YJM789                      ATTCAGAAGGAAAAAAGTTTTCTTGCAGCTCCAAATCACTGGATGAGTGT
lcl|UC5.contig00731_10149-1488      ATTCAGAAGGAAAAAAGTTTTCTTGCAGCTCCAAATCACTGGATGAGTGT
lcl|Y12.Contig61.7_6378-11117       ATTCAGAAGGAAAAAAGTTTTCTTGCAGCTCCAAATCACTGGATGAGTGT
lcl|T7_updated.Contig15.3_2090      ATTCAGAAGGAAAAAAGTTTTCTTGCAGCTCCAAATCACTGGATGAGTGT
lcl|I14.contig00149_1505-6244       ATTCAGAAGGAAAAAAGTTTTCTTGCAGCTCCAAATCACTGGATGAGTGT
lcl|YPS163.Contig79.14_1189-59      ATTCAGAAGGAAAAAAGTTTTCTTGCAGCTCCAAATCACTGGATGAGTGT
lcl|YJM421.Contig20.1_6037-107      ATTCAGAAGGAAAAAAGTTTTCTTGCAGCTCCAAATCACTGGATGAGTGT
lcl|YJM326.contig00286_21075-2      ATTCAGAAGGAAAAAAGTTTTCTTGCAGCTCCAAATCACTGGATGAGTGT
lcl|YJM451.contig00893_22475-2      ATTCAGAAGGAAAAAAGTTTTCTTGCAGCTCCAAATCACTGGATGAGTGT
lcl|WE372.Contig19.2_669-5402       ATTCAGAAGGAAAAAAGTTTTCTTGCAGCTCCAAATCACTGGATGAGTGT
lcl|YJM269.Contig259.2_2-4309       ATTCAGAAGGAAAAAAGTTTTCTTGCAGCTCCAAATCACTGGATGAGTGT
MIT_Spar_c363_820                   ACTCAGAAGGAAAAAAGTTTTCTTGCAGCTCCAAGTCATTAGATAAGTGT
                                    * ******************************** *** * *** *****

YBL017C_S288C                       TCATTGCACTTACATGGCTATACTGAACGTAAGGATATTAGAGATACATA
YBL017C_AWRI1631                    TCATTGCACTTACATGGCTATACTGAACGTAAGGATATTAGAGATACATA
YBL017C_AWRI796                     TCATTGCACTTACATGGCTATACTGAACGTAAGGATATTAGAGATACATA
YBL017C_EC1118                      TCATTGCACTTACATGGCTATACTGAACGTAAGGATATTAGAGATACATA
YBL017C_JAY291                      TCATTGCACTTACATGGCTATACTGAACGTAAGGATATTAGAGATACATA
YBL017C_Kyokai7                     TCATTGCACCTACATGGCTATACTGAACGTAAGGATATTAGAGATACATA
YBL017C_RM11-1a                     TCATTGCACTTACATGGCTATACTGAACGTAAGGATATTAGAGATACATA
YBL017C_VL3                         TCATTGCACTTACATGGCTATACTGAACGTAAGGATATTAGAGATACATA
YBL017C_YJM789                      TCATTGCACTTACATGGCTATACTGAACGTAAGGATATTAGAGATACATA
lcl|UC5.contig00731_10149-1488      TCATTGCACTTACATGGCTATACTGAACGTAAGGATATTAGAGATACATA
lcl|Y12.Contig61.7_6378-11117       TCATTGCACTTACATGGCTATACTGAACGTAAGGATATTAGAGATACATA
lcl|T7_updated.Contig15.3_2090      TCATTGCACTTACATGGCTATACTGAACGTAAGGATATTAGAGATACATA
lcl|I14.contig00149_1505-6244       TCATTGCACTTACATGGCTATACTGAACGTAAGGATATTAGAGATACATA
lcl|YPS163.Contig79.14_1189-59      TCATTGCACTTACATGGCTATACTGAACGTAAGGATATTAGAGATACATA
lcl|YJM421.Contig20.1_6037-107      TCATTGCACTTACATGGCTATACTGAACGTAAGGATATTAGAGATACATA
lcl|YJM326.contig00286_21075-2      TCATTGCACTTACATGGCTATACTGAACGTAAGGATATTAGAGATACATA
lcl|YJM451.contig00893_22475-2      TCATTGCACTTACATGGCTATACTGAACGTAAGGATATTAGAGATACATA
lcl|WE372.Contig19.2_669-5402       TCATTGCACTTACATGGCTATACTGAACGTAAGGATATTAGAGATACATA
lcl|YJM269.Contig259.2_2-4309       TCGTTGCACTTACATGGCTATACTGAACGTAAGGATATTAGAGATACATA
MIT_Spar_c363_820                   TCGCTGCACTTGCATGGCTACACTGAACGTAAGGATATCAGAGATACATA
                                    **  ***** * ******** ***************** ***********

YBL017C_S288C                       TTCTTCCGGTTCTGCATTAGGAATGATGTTCGGCGTTGGCAACGTTGGTC
YBL017C_AWRI1631                    TTCTTCCGGTTCTGCATTAGGAATGATGTTCGGCGTTGGCAACGTTGGTC
YBL017C_AWRI796                     TTCTTCCGGTTCTGCATTAGGAATGATGTTCGGCGTTGGCAACGTTGGTC
YBL017C_EC1118                      TTCTTCCGGTTCTGCATTAGGAATGATGTTCGGCGTTGGCAACGTTGGTC
YBL017C_JAY291                      TTCTTCCGGTTCTGCATTAGGAATGATGTTCGGCGTTGGCAACGTTGGTC
YBL017C_Kyokai7                     TTCTTCCGGTTCTGCATTAGGAATGATGTTCGGCGTTGGCAACGTTGGTC
YBL017C_RM11-1a                     TTCTTCCGGTTCTGCATTAGGAATGATGTTCGGCGTTGGCAACGTTGGTC
YBL017C_VL3                         TTCTTCCGGTTCTGCATTAGGAATGATGTTCGGCGTTGGCAACGTTGGTC
YBL017C_YJM789                      TTCTTCCGGTTCTGCATTAGGAATGATGTTCGGCGTTGGCAACGTTGGTC
lcl|UC5.contig00731_10149-1488      TTCTTCCGGTTCTGCATTAGGAATGATGTTCGGCGTTGGCAACGTTGGTC
lcl|Y12.Contig61.7_6378-11117       TTCTTCCGGTTCTGCATTAGGAATGATGTTCGGCGTTGGCAACGTTGGTC
lcl|T7_updated.Contig15.3_2090      TTCTTCCGGTTCTGCATTAGGAATGATGTTCGGCGTTGGCAACGTTGGAC
lcl|I14.contig00149_1505-6244       TTCTTCCGGTTCTGCATTAGGAATGATGTTCGGCGTTGGCAACGTTGGAC
lcl|YPS163.Contig79.14_1189-59      TTCTTCCGGTTCTGCATTAGGAATGATGTTCGGCGTTGGCAACGTTGGAC
lcl|YJM421.Contig20.1_6037-107      TTCTTCCGGTTCTGCATTAGGAATGATGTTCGGCGTTGGCAACGTTGGTC
lcl|YJM326.contig00286_21075-2      TTCTTCCGGTTCTGCATTAGGAATGATGTTCGGCGTTGGCAACGTTGGTC
lcl|YJM451.contig00893_22475-2      TTCTTCCGGTTCTGCATTAGGAATGATGTTCGGCGTTGGCAACGTTGGTC
lcl|WE372.Contig19.2_669-5402       TTCTTCCGGTTCTGCATTAGGAATGATGTTCGGCGTTGGCAACGTTGGTC
lcl|YJM269.Contig259.2_2-4309       TTCTTCCGGTTCTGCATTAGGAATGATGTTCGGCGTTGGCAACGTTGGTC
MIT_Spar_c363_820                   TTCTTCAGGTTCCGCATTAGGGATGATGTTTGGTGTTGGAAACGTTGGAG
                                    ****** ***** ******** ******** ** ***** ********  

YBL017C_S288C                       CTAACCTTTTACCATATAAAGAATGTTCCACCTTCTTCACCACCGATGGT
YBL017C_AWRI1631                    CTAACCTTTTACCATATAAAGAATGTTCCACCTTCTTCACCACCGATGGT
YBL017C_AWRI796                     CTAACCTTTTACCATATAAAGAATGTTCCACCTTCTTCACCACCGATGGT
YBL017C_EC1118                      CTAACCTTTTACCATATAAAGAATGTTCCACCTTCTTCACCACCGATGGT
YBL017C_JAY291                      CTAACCTTTTACCATATAAAGAATGTTCCACCTTCTTCACCACCGATGGT
YBL017C_Kyokai7                     CTAACCTTTTACCATATAAAGAATGTTCCACCTTCTTCACCACCGATGGT
YBL017C_RM11-1a                     CTAACCTTTTACCATATAAAGAATGTTCCACCTTCTTCACCACCGATGGT
YBL017C_VL3                         CTAACCTTTTACCATATAAAGAATGTTCCACCTTCTTCACCACCGATGGT
YBL017C_YJM789                      CTAACCTTTTACCATATAAAGAATGTTCCACCTTCTTCACCACCGATGGT
lcl|UC5.contig00731_10149-1488      CTAACCTTTTACCATATAAAGAATGTTCCACCTTCTTCACCACCGATGGT
lcl|Y12.Contig61.7_6378-11117       CTAACCTTTTACCATATAAAGAATGTTCCACCTTCTTCACCACCGATGGT
lcl|T7_updated.Contig15.3_2090      CTAACCTTTTACCATATAAAGAATGTTCCACCTTCTTCACCACCGATGGT
lcl|I14.contig00149_1505-6244       CTAACCTTTTACCATATAAAGAATGTTCCACCTTCTTCACCACCGATGGT
lcl|YPS163.Contig79.14_1189-59      CTAACCTTTTACCATATAAAGAATGTTCCACCTTCTTCACCACCGATGGT
lcl|YJM421.Contig20.1_6037-107      CTAACCTTTTACCATATAAAGAATGTTCCACCTTCTTCACCACCGATGGT
lcl|YJM326.contig00286_21075-2      CTAACCTTTTACCATATAAAGAATGTTCCACCTTCTTCACCACCGATGGT
lcl|YJM451.contig00893_22475-2      CTAACCTTTTACCATATAAAGAATGTTCCACCTTCTTCACCACCGATGGT
lcl|WE372.Contig19.2_669-5402       CTAACCTTTTACCATATAAAGAATGTTCCACCTTCTTCACCACCGATGGT
lcl|YJM269.Contig259.2_2-4309       CTAACCTTTTACCATATAAAGAATGTTCCACCTTCTTCACCACCGATGGT
MIT_Spar_c363_820                   CTAACCTTTTACCATATGAAGAATGTTCTACTTTTTTCACCACCGATGGA
                                    ***************** ********** ** ** ************** 

YBL017C_S288C                       GGCGAAACGTGGGCTGAAGTTAAGAAGACTCCTCACCAATGGGAATACGG
YBL017C_AWRI1631                    GGCGAAACGTGGGCTGAAGTTAAGAAGACTCCTCACCAATGGGAATACGG
YBL017C_AWRI796                     GGCGAAACGTGGGCTGAAGTTAAGAAGACTCCTCACCAATGGGAATACGG
YBL017C_EC1118                      GGCGAAACGTGGGCTGAAGTTAAGAAGACTCCTCACCAATGGGAATACGG
YBL017C_JAY291                      GGCGAAACGTGGGCTGAAGTTAAGAAGACTCCTCACCAATGGGAATACGG
YBL017C_Kyokai7                     GGCGAAACGTGGGCTGAAGTTAAGAAGACTCCTCACCAATGGGAATACGG
YBL017C_RM11-1a                     GGCGAAACGTGGGCTGAAGTTAAGAAGACTCCTCACCAATGGGAATACGG
YBL017C_VL3                         GGCGAAACGTGGGCTGAAGTTAAGAAGACTCCTCACCAATGGGAATACGG
YBL017C_YJM789                      GGCGAAACGTGGGCTGAAGTTAAGAAGACTCCTCACCAATGGGAATACGG
lcl|UC5.contig00731_10149-1488      GGCGAAACGTGGGCTGAAGTTAAGAAGACTCCTCACCAATGGGAATACGG
lcl|Y12.Contig61.7_6378-11117       GGCGAAACGTGGGCTGAAGTTAAGAAGACTCCTCACCAATGGGAATACGG
lcl|T7_updated.Contig15.3_2090      GGCGAAACGTGGGCTGAAGTTAAGAAGACTCCTCACCAATGGGAATACGG
lcl|I14.contig00149_1505-6244       GGCGAAACGTGGGCTGAAGTTAAGAAGACTCCTCACCAATGGGAATACGG
lcl|YPS163.Contig79.14_1189-59      GGCGAAACGTGGGCTGAAGTTAAGAAGACTCCTCACCAATGGGAATACGG
lcl|YJM421.Contig20.1_6037-107      GGCGAAACGTGGGCTGAAGTTAAGAAGACTCCTCACCAATGGGAATATGG
lcl|YJM326.contig00286_21075-2      GGCGAAACGTGGGCTGAAGTTAAGAAGACTCCTCACCAATGGGAATATGG
lcl|YJM451.contig00893_22475-2      GGCGAAACGTGGGCTGAAGTTAAGAAGACTCCTCACCAATGGGAATACGG
lcl|WE372.Contig19.2_669-5402       GGCGAAACGTGGGCTGAAGTTAAGAAGACTCCTCACCAATGGGAATACGG
lcl|YJM269.Contig259.2_2-4309       GGCGAAACGTGGGCTGAAGTTAAGAAGACTCCTCACCAATGGGAATACGG
MIT_Spar_c363_820                   GGTGAGACGTGGGCTGAAGTTAAGAAAACTCCCCACCAATGGGAATACGG
                                    ** ** ******************** ***** ************** **

YBL017C_S288C                       TGACCACGGTGGGATTTTAGTTTTAGTTCCTGAAAACTCAGAAACTGATT
YBL017C_AWRI1631                    TGACCACGGTGGGATTTTAGTTTTAGTTCCTGAAAACTCAGAAACTGATT
YBL017C_AWRI796                     TGACCACGGTGGGATTTTAGTTTTAGTTCCTGAAAACTCAGAAACTGATT
YBL017C_EC1118                      TGACCACGGTGGGATTTTAGTTTTAGTTCCTGAAAACTCAGAAACTGATT
YBL017C_JAY291                      TGACCACGGTGGGATTTTAGTTTTAGTTCCTGAAAACTCAGAAACTGATT
YBL017C_Kyokai7                     TGACCACGGTGGGATTTTAGTTTTAGTTCCTGAAAACTCAGAAACTGATT
YBL017C_RM11-1a                     TGACCACGGTGGGATTTTAGTTTTAGTTCCTGAAAACTCAGAAACTGATT
YBL017C_VL3                         TGACCACGGTGGGATTTTAGTTTTAGTTCCTGAAAACTCAGAAACTGATT
YBL017C_YJM789                      TGACCACGGTGGGATTTTAGTTTTAGTTCCTGAAAACTCAGAAACTGATT
lcl|UC5.contig00731_10149-1488      TGACCACGGTGGGATTTTAGTTTTAGTTCCTGAAAACTCAGAAACTGATT
lcl|Y12.Contig61.7_6378-11117       TGACCACGGTGGGATTTTAGTTTTAGTTCCTGAAAACTCGGAAACTGATT
lcl|T7_updated.Contig15.3_2090      TGACCACGGTGGAATTTTAGTTTTAGTTCCTGAAAACTCAGAAACTGATT
lcl|I14.contig00149_1505-6244       TGACCACGGTGGAATTTTAGTTTTAGTTCCTGAAAACTCAGAAACTGATT
lcl|YPS163.Contig79.14_1189-59      TGACCACGGTGGAATTTTAGTTTTAGTTCCTGAAAACTCAGAAACTGATT
lcl|YJM421.Contig20.1_6037-107      TGACCACGGTGGGATTTTAGTTTTAGTTCCTGAAAACTCAGAAACTGATT
lcl|YJM326.contig00286_21075-2      TGACCACGGTGGGATTTTAGTTTTAGTTCCTGAAAACTCAGAAACTGATT
lcl|YJM451.contig00893_22475-2      TGACCACGGTGGGATTTTAGTTTTAGTTCCTGAAAACTCAGAAACTGATT
lcl|WE372.Contig19.2_669-5402       TGACCACGGTGGGATTTTAGTTTTAGTTCCTGAAAACTCAGAAACTGATT
lcl|YJM269.Contig259.2_2-4309       TGACCACGGTGGGATTTTAGTTTTAGTTCCTGAAAACTCAGAAACTGATT
MIT_Spar_c363_820                   CGACCACGGTGGGATCTTAGTTCTGGTGCCTGAAAACGCAGAAACTGATT
                                     *********** ** ****** * ** ********* * **********

YBL017C_S288C                       CTATTTCCTATTCTACCGATTTTGGTAAAACATGGAAAGATTATAAATTC
YBL017C_AWRI1631                    CTATTTCCTATTCTACCGATTTTGGTAAAACATGGAAAGATTATAAATTC
YBL017C_AWRI796                     CTATTTCCTATTCTACCGATTTTGGTAAAACATGGAAAGATTATAAATTC
YBL017C_EC1118                      CTATTTCCTATTCTACCGATTTTGGTAAAACATGGAAAGATTATAAATTC
YBL017C_JAY291                      CTATTTCCTATTCTACCGATTTTGGTAAAACATGGAAAGATTATAAATTC
YBL017C_Kyokai7                     CTATTTCCTATTCTACCGATTTTGGTAAAACATGGAAAGATTATAAATTC
YBL017C_RM11-1a                     CTATTTCCTATTCTACCGATTTTGGTAAAACATGGAAAGATTATAAATTC
YBL017C_VL3                         CTATTTCCTATTCTACCGATTTTGGTAAAACATGGAAAGATTATAAATTC
YBL017C_YJM789                      CTATTTCCTATTCTACCGATTTTGGTAAAACATGGAAAGATTATAAATTC
lcl|UC5.contig00731_10149-1488      CTATTTCTTATTCTACCGATTTTGGTAAAACATGGAAAGATTATAAATTC
lcl|Y12.Contig61.7_6378-11117       CTATTTCTTATTCTACCGATTTTGGTAAAACATGGAAAGATTATAAATTC
lcl|T7_updated.Contig15.3_2090      CTATTTCCTATTCTACCGATTTTGGTAAAACATGGAAAGATTATAAATTC
lcl|I14.contig00149_1505-6244       CTATTTCCTATTCTACCGATTTTGGTAAAACATGGAAAGATTATAAATTC
lcl|YPS163.Contig79.14_1189-59      CTATTTCCTATTCTACCGATTTTGGTAAAACATGGAAAGATTATAAATTC
lcl|YJM421.Contig20.1_6037-107      CTATTTCTTATTCTACCGATTTTGGTAAAACATGGAAAGATTATAAATTC
lcl|YJM326.contig00286_21075-2      CTATTTCTTATTCTACCGATTTTGGTAAAACATGGAAAGATTATAAATTC
lcl|YJM451.contig00893_22475-2      CTATTTCCTATTCTACCGATTTTGGTAAAACATGGAAAGATTATAAATTC
lcl|WE372.Contig19.2_669-5402       CTATTTCCTATTCTACCGATTTTGGTAAAACATGGAAAGATTATAAATTC
lcl|YJM269.Contig259.2_2-4309       CTATTTCCTATTCTACCGATTTTGGTAAAACATGGAAAGATTATAAATTC
MIT_Spar_c363_820                   CTATTTCCTATTCTACTGATTTTGGTAAAACATGGAAAGACTATAAATTC
                                    ******* ******** *********************** *********

YBL017C_S288C                       TGCGCTGATAAGGTTTTAGTAAAGGATATAACCACTGTTCCCAGGGATTC
YBL017C_AWRI1631                    TGCGCTGATAAGGTTTTAGTAAAGGATATAACCACTGTTCCCAGGGATTC
YBL017C_AWRI796                     TGCGCTGATAAGGTTTTAGTAAAGGATATAACCACTGTTCCCAGGGATTC
YBL017C_EC1118                      TGCGCTGATAAGGTTTTAGTAAAGGATATAACCACTGTTCCCAGGGATTC
YBL017C_JAY291                      TGCGCTGATAAGGTTTTAGTAAAGGATATAACCACTGTTCCCAGGGATTC
YBL017C_Kyokai7                     TGCGCTGATAAGGTTTTAGTAAAGGATATAACCACTGTTCCCAGGGATTC
YBL017C_RM11-1a                     TGCGCTGATAAGGTTTTAGTAAAGGATATAACCACTGTTCCCAGGGATTC
YBL017C_VL3                         TGCGCTGATAAGGTTTTAGTAAAGGATATAACCACTGTTCCCAGGGATTC
YBL017C_YJM789                      TGCGCTGATAAGGTTTTAGTAAAGGATATAACCACTGTTCCCAGGGATTC
lcl|UC5.contig00731_10149-1488      TGCGCTGATAAGGTTTTAGTAAAGGATATAACCACTGTTCCCAGGGATTC
lcl|Y12.Contig61.7_6378-11117       TGCGCTGATAAGGTTTTAGTAAAGGATATAACCACTGTTCCCAGGGATTC
lcl|T7_updated.Contig15.3_2090      TGCGCTGATAAGGTTTTAGTAAAGGATATAACCACTGTTCCCAGGGATTC
lcl|I14.contig00149_1505-6244       TGCGCTGATAAGGTTTTAGTAAAGGATATAACCACTGTTCCCAGGGATTC
lcl|YPS163.Contig79.14_1189-59      TGCGCTGATAAGGTTTTAGTAAAGGATATAACCACTGTTCCCAGGGATTC
lcl|YJM421.Contig20.1_6037-107      TGCGCTGATAAGGTTTTAGTAAAGGATATAACCACTGTTCCCAGGGATTC
lcl|YJM326.contig00286_21075-2      TGCGCTGATAAGGTTTTAGTAAAGGATATAACCACTGTTCCCAGGGATTC
lcl|YJM451.contig00893_22475-2      TGCGCTGATAAGGTTTTAGTAAAGGATATAACCACTGTTCCCAGGGATTC
lcl|WE372.Contig19.2_669-5402       TGCGCTGATAAGGTTTTAGTAAAGGATATAACCACTGTTCCCAGGGATTC
lcl|YJM269.Contig259.2_2-4309       TGCGCTGATAAGGTTTTAGTAAAGGATATAACCACTGTTCCCAGGGATGC
MIT_Spar_c363_820                   TGTGATGATAAAGTTTCGGTAAAGGATATAACCACCGTCCCCAGAGATTC
                                    ** * ****** ****  ***************** ** ***** *** *

YBL017C_S288C                       TGCTTTGAGATTTTTGCTGTTTGGAGAGGCAGCAGATATTGGAGGCAGCT
YBL017C_AWRI1631                    TGCTTTGAGATTTTTGCTGTTTGGAGAGGCAGCAGATATTGGAGGCAGCT
YBL017C_AWRI796                     TGCTTTGAGATTTTTGCTGTTTGGAGAGGCAGCAGATATTGGAGGCAGCT
YBL017C_EC1118                      TGCTTTGAGATTTTTGCTGTTTGGAGAGGCAGCAGATATTGGAGGCAGCT
YBL017C_JAY291                      TGCTTTGAGATTTTTGCTGTTTGGAGAGGCAGCAGATATTGGAGGCAGCT
YBL017C_Kyokai7                     TGCTTTGAGATTTTTGCTGTTTGGAGAGGCAGCAGATATTGGAGGCAGCT
YBL017C_RM11-1a                     TGCTTTGAGATTTTTGCTGTTTGGAGAGGCAGCAGATATTGGAGGCAGCT
YBL017C_VL3                         TGCTTTGAGATTTTTGCTGTTTGGAGAGGCAGCAGATATTGGAGGCAGCT
YBL017C_YJM789                      TGCTTTGAGATTTTTGCTGTTTGGAGAGGCAGCAGATATTGGAGGCAGCT
lcl|UC5.contig00731_10149-1488      TGCTTTGAGATTTTTGCTGTTTGGAGAGGCAGCAGATATTGGAGGCAGCT
lcl|Y12.Contig61.7_6378-11117       TGCTTTGAGATTTTTGCTGTTTGGAGAGGCAGCAGATATTGGAGGCAGCT
lcl|T7_updated.Contig15.3_2090      TGCTTTGAGATTTTTGCTGTTTGGAGAGGCAGCAGATATTGGAGGCAGCT
lcl|I14.contig00149_1505-6244       TGCTTTGAGATTTTTGCTGTTTGGAGAGGCAGCAGATATTGGAGGCAGCT
lcl|YPS163.Contig79.14_1189-59      TGCTTTGAGATTTTTGCTGTTTGGAGAGGCAGCAGATATTGGAGGCAGCT
lcl|YJM421.Contig20.1_6037-107      TGCTTTGAGATTTTTGCTGTTTGGAGAGGCAGCAGATATTGGAGGCAGCT
lcl|YJM326.contig00286_21075-2      TGCTTTGAGATTTTTGCTGTTTGGAGAGGCAGCAGATATTGGAGGCAGCT
lcl|YJM451.contig00893_22475-2      TGCTTTGAGATTTTTGCTGTTTGGAGAGGCAGCAGATATTGGAGGCAGCT
lcl|WE372.Contig19.2_669-5402       TGCTTTGAGATTTTTGCTGTTTGGAGAGGCAGCAGATATTGGAGGCAGCT
lcl|YJM269.Contig259.2_2-4309       TGCTTTGAGATTTTTGCTGTTTGGAGAGGCAGCAGATATTGGAGGCAGCT
MIT_Spar_c363_820                   TGCTTTGAGATTTTTGCTATTTGGAGAAGCAACAAATGTTGAAGGCAGCT
                                    ****************** ******** *** ** ** *** ********

YBL017C_S288C                       CATTTAGAACGTACACAATTGATTTTAGAAACATCTTCGAAAGACAATGT
YBL017C_AWRI1631                    CATTTAGAACGTACACGATTGATTTTAGAAACATCTTCGAAAGACAATGT
YBL017C_AWRI796                     CATTTAGAACGTACACGATTGATTTTAGAAACATCTTCGAAAGACAATGT
YBL017C_EC1118                      CATTTAGAACGTACACGATTGATTTTAGAAACATCTTCGAAAGACAATGT
YBL017C_JAY291                      CATTTAGAACGTACACGATTGATTTTAGAAACATCTTCGAAAGACAATGT
YBL017C_Kyokai7                     CATTTAGAACGTACACAATTGATTTTAGAAACATCTTCGAAAGACAATGT
YBL017C_RM11-1a                     CATTTAGAACGTACACGATTGATTTTAGAAACATCTTCGAAAGACAATGT
YBL017C_VL3                         CATTTAGAACGTACACGATTGATTTTAGAAACATCTTCGAAAGACAATGT
YBL017C_YJM789                      CATTTAGAACGTACACGATTGATTTTAGAAACATCTTCGAAAGACAATGT
lcl|UC5.contig00731_10149-1488      CATTTAGAACGTACACGATTGATTTTAGAAACATCTTCGAAAGACAATGT
lcl|Y12.Contig61.7_6378-11117       CATTTAGAACGTACACGATTGATTTTAGAAACATCTTCGAAAGACAATGT
lcl|T7_updated.Contig15.3_2090      CATTTAGAACGTACACGATTGATTTTAGAAACATCTTCGAAAGACAATGT
lcl|I14.contig00149_1505-6244       CATTTAGAACGTACACGATTGATTTTAGAAACATCTTCGAAAGACAATGT
lcl|YPS163.Contig79.14_1189-59      CATTTAGAACGTACACGATTGATTTTAGAAACATCTTCGAAAGACAATGT
lcl|YJM421.Contig20.1_6037-107      CATTTAGAACGTACACGATTGATTTTAGAAACATCTTCGAAAGACAATGT
lcl|YJM326.contig00286_21075-2      CATTTAGAACGTACACGATTGATTTTAGAAACATCTTCGAAAGACAATGT
lcl|YJM451.contig00893_22475-2      CATTTAGAACGTACACGATTGATTTTAGAAACATCTTCGAAAGACAATGT
lcl|WE372.Contig19.2_669-5402       CATTTAGAACGTACACGATTGATTTTAGAAACATCTTCGAAAGACAATGT
lcl|YJM269.Contig259.2_2-4309       CATTTAGAACGTACACAATTGATTTTAGAAACATCTTCGAAAGACAATGT
MIT_Spar_c363_820                   CATTCAGAACGTACACGATTGATTTTAAAAACATCTTCGAAAGACAATGT
                                    **** *********** ********** **********************

YBL017C_S288C                       GATTTCGACATCACTGGTAAGGAAAGCGCAGATTATAAATACTCTCCTCT
YBL017C_AWRI1631                    GATTTCGACATCACTGGTAAGGAAAGCGCAGATTATAAATACTCTCCTCT
YBL017C_AWRI796                     GATTTCGACATCACTGGTAAGGAAAGCGCAGATTATAAATACTCTCCTCT
YBL017C_EC1118                      GATTTCGACATCACTGGTAAGGAAAGCGCAGATTATAAATACTCTCCTCT
YBL017C_JAY291                      GATTTCGACATCACTGGTAAGGAAAGCGCAGATTATAAATACTCTCCTCT
YBL017C_Kyokai7                     GATTTCGATATCACTGATAAGGAAAGCGCAGATTATAAATACTCTCCTCT
YBL017C_RM11-1a                     GATTTCGACATCACTGGTAAGGAAAGCGCAGATTATAAATACTCTCCTCT
YBL017C_VL3                         GATTTCGACATCACTGGTAAGGAAAGCGCAGATTATAAATACTCTCCTCT
YBL017C_YJM789                      GATTTCGACATCACTGGTAAGGAAAGCGCAGATTATAAATACTCTCCTCT
lcl|UC5.contig00731_10149-1488      GATTTCGACATCACTGGTAAGGAAAGCGCAGATTATAAATACTCTCCTCT
lcl|Y12.Contig61.7_6378-11117       GATTTCGACATCACTGGTAAGGAAAGCGCAGATTATAAATACTCCCCTCT
lcl|T7_updated.Contig15.3_2090      GATTTCGACATCACTGGTAAGGAAAGCGCAGATTATAAATACTCTCCTCT
lcl|I14.contig00149_1505-6244       GATTTCGACATCACTGGTAAGGAAAGCGCAGATTATAAATACTCTCCTCT
lcl|YPS163.Contig79.14_1189-59      GATTTCGACATCACTGGTAAGGAAAGCGCAGATTATAAATACTCTCCTCT
lcl|YJM421.Contig20.1_6037-107      GATTTCGACATCACTGGTAAGGAAAGCGCAGATTATAAATACTCTCCTCT
lcl|YJM326.contig00286_21075-2      GATTTCGACATCACTGGTAAGGAAAGCGCAGATTATAAATACTCTCCTCT
lcl|YJM451.contig00893_22475-2      GATTTCGACATCACTGGTAAGGAAAGCGCAGATTATAAATACTCTCCTCT
lcl|WE372.Contig19.2_669-5402       GATTTCGACATCACTGGTAAGGAAAGCGCAGATTATAAATACTCTCCTCT
lcl|YJM269.Contig259.2_2-4309       GATTTCGACATCACTGGTAAGGAAAGCGCAGATTATAAATACTCTCCTCT
MIT_Spar_c363_820                   GACTTCGATATTACCGGTAAGGAGAGCGCTGATTATAAGTACTCTCCTCT
                                    ** ***** ** ** * ****** ***** ******** ***** *****

YBL017C_S288C                       GGGTTCCAAAAGCAATTGCCTATTTGGTCACCAAACCGAGTTTTTACGTA
YBL017C_AWRI1631                    GAGTTCCAAAAGCAATTGCCTATTTGGTCACCAAACCGAGTTTTTACGTA
YBL017C_AWRI796                     GAGTTCCAAAAGCAATTGCCTATTTGGTCACCAAACCGAGTTTTTACGTA
YBL017C_EC1118                      GAGTTCCAAAAGCAATTGCCTATTTGGTCACCAAACCGAGTTTTTACGTA
YBL017C_JAY291                      GAGTTCCAAAAGCAATTGCCTATTTGGTCACCAAACCGAGTTTTTACGTA
YBL017C_Kyokai7                     GGGTTCCAAAAGCAATTGCCTATTTGGTCACCAAACCGAGTTTTTGCGTA
YBL017C_RM11-1a                     GAGTTCCAAAAGCAATTGCCTATTTGGTCACCAAACCGAGTTTTTACGTA
YBL017C_VL3                         GAGTTCCAAAAGCAATTGCCTATTTGGTCACCAAACCGAGTTTTTACGTA
YBL017C_YJM789                      GAGTTCCAAAAGCAATTGCCTATTTGGTCACCAAACCGAGTTTTTACGTA
lcl|UC5.contig00731_10149-1488      GGGTTCCAAAAGCAATTGTCTATTTGGTCACCAAACCGAGTTTTTGCGTA
lcl|Y12.Contig61.7_6378-11117       GGGTTCCAAAAGCAATTGCCTATTTGGTCACCAAACCGAGTTTTTGCGTA
lcl|T7_updated.Contig15.3_2090      GGGTTCCAAAAGCAATTGCCTATTTGGTCACCAAACCGAGTTTTTGCGTA
lcl|I14.contig00149_1505-6244       GGGTTCCAAAAGCAATTGCCTATTTGGTCACCAAACCGAGTTTTTGCGTA
lcl|YPS163.Contig79.14_1189-59      GGGTTCCAAAAGCAATTGCCTATTTGGTCACCAAACCGAGTTTTTGCGTA
lcl|YJM421.Contig20.1_6037-107      GGGTTCCAAAAGCAATTGCCTATTTGGTCACCAAACCGAGTTTTTGCGTA
lcl|YJM326.contig00286_21075-2      GGGTTCCAAAAGCAATTGCCTATTTGGTCACCAAACCGAGTTTTTGCGTA
lcl|YJM451.contig00893_22475-2      GAGTTCCAAAAGCAATTGCCTATTTGGTCACCAAACCGAGTTTTTACGTA
lcl|WE372.Contig19.2_669-5402       GAGTTCCAAAAGCAATTGCCTATTTGGTCACCAAACCGAGTTTTTACGTA
lcl|YJM269.Contig259.2_2-4309       GGGTTCCAAAAGCAATTGCCTATTTGGTCACCAAACCGAGTTTTTACGTA
MIT_Spar_c363_820                   AGGTTCCAAAACCAGTTGCCTATTTGGTCATCAAACGGAATTTTTACGTA
                                      ********* ** *** *********** ***** ** ***** ****

YBL017C_S288C                       AAACCGATGAAAATTGTTTTATTGGGAATATTCCACTTTCTGAATTTTCA
YBL017C_AWRI1631                    AAACCGATGAAAATTGTTTTATTGGGAATATTCCACTTTCTGAATTTTCA
YBL017C_AWRI796                     AAACCGATGAAAATTGTTTTATTGGGAATATTCCACTTTCTGAATTTTCA
YBL017C_EC1118                      AAACCGATGAAAATTGTTTTATTGGGAATATTCCACTTTCTGAATTTTCA
YBL017C_JAY291                      AAACCGATGAAAATTGTTTTATTGGGAATATTCCACTTTCTGAATTTTCA
YBL017C_Kyokai7                     AAACCGATGAAAATTGTTTTATTGGAAATATTCCACTTTCTGAATTTTCA
YBL017C_RM11-1a                     AAACCGATGAAAATTGTTTTATTGGGAATATTCCACTTTCTGAATTTTCA
YBL017C_VL3                         AAACCGATGAAAATTGTTTTATTGGGAATATTCCACTTTCTGAATTTTCA
YBL017C_YJM789                      AAACCGATGAAAATTGTTTTATTGGGAATATTCCACTTTCTGAATTTTCA
lcl|UC5.contig00731_10149-1488      AAACCGATGAAAATTGTTTTATTGGAAATATTCCACTTTCTGAATTTTCA
lcl|Y12.Contig61.7_6378-11117       AAACCGATGAAAATTGTTTTATTGGAAATATTCCACTTTCTGAATTTTCA
lcl|T7_updated.Contig15.3_2090      AAACCGATGAAAATTGTTTTATTGGGAATATTCCACTTTCTGAATTTTCA
lcl|I14.contig00149_1505-6244       AAACCGATGAAAATTGTTTTATTGGGAATATTCCACTTTCTGAATTTTCA
lcl|YPS163.Contig79.14_1189-59      AAACCGATGAAAATTGTTTTATTGGGAATATTCCACTTTCTGAATTTTCA
lcl|YJM421.Contig20.1_6037-107      AAACCGATGAAAATTGTTTTATTGGAAATATTCCACTTTCTGAATTTTCA
lcl|YJM326.contig00286_21075-2      AAACCGATGAAAATTGTTTTATTGGAAATATTCCACTTTCTGAATTTTCA
lcl|YJM451.contig00893_22475-2      AAACCGATGAAAATTGTTTTATTGGGAATATTCCACTTTCTGAATTTTCA
lcl|WE372.Contig19.2_669-5402       AAACCGATGAAAATTGTTTTATTGGGAATATTCCACTTTCTGAATTTTCA
lcl|YJM269.Contig259.2_2-4309       AAACCGATGAAAAATGTTTTATTGGGAATATTCCACTTTCTGAATTTTCA
MIT_Spar_c363_820                   AAACGGATGAAAAGTGTTTCATTGGGAATATTCCACTTTCTGAGTTTTCA
                                    **** ******** ***** ***** ***************** ******

YBL017C_S288C                       AGAAATATCAAAAACTGTTCTTGTACAAGACAAGATTTCGAGTGTGATTA
YBL017C_AWRI1631                    AGAAATATCAAAAACTGTTCTTGTACAAGACAAGATTTCGAGTGTGATTA
YBL017C_AWRI796                     AGAAATATCAAAAACTGTTCTTGTACAAGACAAGATTTCGAGTGTGATTA
YBL017C_EC1118                      AGAAATATCAAAAACTGTTCTTGTACAAGACAAGATTTCGAGTGTGATTA
YBL017C_JAY291                      AGAAATATCAAAAACTGTTCTTGTACAAGACAAGATTTCGAGTGTGATTA
YBL017C_Kyokai7                     AGAAATATCAAAAACTGTTCTTGTACAAGACAAGATTTCGAGTGTGATTA
YBL017C_RM11-1a                     AGAAATATCAAAAACTGTTCTTGTACAAGACAAGATTTCGAGTGTGATTA
YBL017C_VL3                         AGAAATATCAAAAACTGTTCTTGTACAAGACAAGATTTCGAGTGTGATTA
YBL017C_YJM789                      AGAAATATCAAAAACTGTTCTTGTACAAGACAAGATTTCGAGTGTGATTA
lcl|UC5.contig00731_10149-1488      AGAAATATCAAAAACTGTTCTTGTACAAGACAAGATTTCGAGTGTGATTA
lcl|Y12.Contig61.7_6378-11117       AGAAATATCAAAAACTGTTCTTGTACAAGACAAGATTTCGAGTGTGATTA
lcl|T7_updated.Contig15.3_2090      AGAAATATCAAAAACTGTTCTTGTACAAGACAAGATTTCGAGTGTGATTA
lcl|I14.contig00149_1505-6244       AGAAATATCAAAAACTGTTCTTGTACAAGACAAGATTTCGAGTGTGATTA
lcl|YPS163.Contig79.14_1189-59      AGAAATATCAAAAACTGTTCTTGTACAAGACAAGATTTCGAGTGTGATTA
lcl|YJM421.Contig20.1_6037-107      AGAAATATCAAAAACTGTTCTTGTACAAGACAAGATTTCGAGTGTGATTA
lcl|YJM326.contig00286_21075-2      AGAAATATCAAAAACTGTTCTTGTACAAGACAAGATTTCGAGTGTGATTA
lcl|YJM451.contig00893_22475-2      AGAAATATCAAAAACTGTTCTTGTACAAGACAAGATTTCGAGTGTGATTA
lcl|WE372.Contig19.2_669-5402       AGAAATATCAAAAACTGTTCTTGTACAAGACAAGATTTCGAGTGTGATTA
lcl|YJM269.Contig259.2_2-4309       AGAAATATCAAAAACTGTTCTTGTACAAGACAAGATTTCGAGTGTGATTA
MIT_Spar_c363_820                   AGAAACATTAAAAATTGTTCCTGTACAAGACAGGATTTCGAGTGTGACTA
                                    ***** ** ***** ***** *********** ************** **

YBL017C_S288C                       CAACTTTTACAAAGCTAACGATGGTACTTGTAAATTAGTCAAAGGACTAA
YBL017C_AWRI1631                    CAACTTTTACAAAGCTAACGATGGTACTTGTAAATTAGTCAAAGGACTAA
YBL017C_AWRI796                     CAACTTTTACAAAGCTAACGATGGTACTTGTAAATTAGTCAAAGGACTAA
YBL017C_EC1118                      CAACTTTTACAAAGCTAACGATGGTACTTGTAAATTAGTCAAAGGACTAA
YBL017C_JAY291                      CAACTTTTACAAAGCTAACGATGGTACTTGTAAATTAGTCAAAGGACTAA
YBL017C_Kyokai7                     CAACTTTTACAAAGCTAACGATGGTACTTGTAAATTAGTCAAAGGACTAA
YBL017C_RM11-1a                     CAACTTTTACAAAGCTAACGATGGTACTTGTAAATTAGTCAAAGGACTAA
YBL017C_VL3                         CAACTTTTACAAAGCTAACGATGGTACTTGTAAATTAGTCAAAGGACTAA
YBL017C_YJM789                      CAACTTTTACAAAGCTAACGATGGTACTTGTAAATTAGTCAAAGGACTAA
lcl|UC5.contig00731_10149-1488      CAACTTTTACAAAGCTAACGATGGTACTTGTAAATTAGTCAAAGGACTAA
lcl|Y12.Contig61.7_6378-11117       CAACTTTTACAAAGCTAACGATGGTACTTGTAAATTAGTCAAAGGACTAA
lcl|T7_updated.Contig15.3_2090      CAACTTTTACAAAGCTAACGATGGTACTTGTAAATTAGTCAAAGGACTAA
lcl|I14.contig00149_1505-6244       CAACTTTTACAAAGCTAACGATGGTACTTGTAAATTAGTCAAAGGACTAA
lcl|YPS163.Contig79.14_1189-59      CAACTTTTACAAAGCTAACGATGGTACTTGTAAATTAGTCAAAGGACTAA
lcl|YJM421.Contig20.1_6037-107      CAACTTTTACAAAGCTAACGATGGTACTTGTAAATTAGTCAAAGGACTAA
lcl|YJM326.contig00286_21075-2      CAACTTTTACAAAGCTAACGATGGTACTTGTAAATTAGTCAAAGGACTAA
lcl|YJM451.contig00893_22475-2      CAACTTTTACAAAGCTAACGATGGTACTTGTAAATTAGTCAAAGGACTAA
lcl|WE372.Contig19.2_669-5402       CAACTTTTACAAAGCTAACGATGGTACTTGTAAATTAGTCAAAGGACTAA
lcl|YJM269.Contig259.2_2-4309       CAACTTTTACAAAGCTAACGATGGTACTTGTAAATTAGTCAAAGGACTAA
MIT_Spar_c363_820                   TAACTTTTATAAAGCTAACGATGGTACTTGTAAATTAGTCAAAGGCTTGA
                                     ******** ***********************************  * *

YBL017C_S288C                       GCCCAGCAAATGCTGCAGACGTTTGTAAAAAAGAGCCAGATTTAATCGAA
YBL017C_AWRI1631                    GCCCAGCAAATGCTGCAGACGTTTGTAAAAAAGAGCCAGATTTAATCGAA
YBL017C_AWRI796                     GCCCAGCAAATGCTGCAGACGTTTGTAAAAAAGAGCCAGATTTAATCGAA
YBL017C_EC1118                      GCCCAGCAAATGCTGCAGACGTTTGTAAAAAAGAGCCAGATTTAATCGAA
YBL017C_JAY291                      GCCCAGCAAATGCTGCAGACGTTTGTAAAAAAGAGCCAGATTTAATCGAA
YBL017C_Kyokai7                     GCCCAGCAAATGCTGCAGACGTTTGTAAAAAAGAGCCTGATTTAATCGAA
YBL017C_RM11-1a                     GCCCAGCAAATGCTGCAGACGTTTGTAAAAAAGAGCCAGATTTAATCGAA
YBL017C_VL3                         GCCCAGCAAATGCTGCAGACGTTTGTAAAAAAGAGCCAGATTTAATCGAA
YBL017C_YJM789                      GCCCAGCAAATGCTGCAGACGTTTGTAAAAAAGAGCCAGATTTAATCGAA
lcl|UC5.contig00731_10149-1488      GCCCAGCAAATGCTGCAGACGTTTGTAAAAAAGAGCCTGATTTAATCGAA
lcl|Y12.Contig61.7_6378-11117       GCCCAGCAAATGCTGCAGACGTTTGTAAAAAAGAGCCTGATTTAATCGAA
lcl|T7_updated.Contig15.3_2090      GCCCAGCAAATGCTGCAGACGTTTGTAAAAAAGAGCCTGATTTAATCGAA
lcl|I14.contig00149_1505-6244       GCCCAGCAAATGCTGCAGACGTTTGTAAAAAAGAGCCTGATTTAATCGAA
lcl|YPS163.Contig79.14_1189-59      GCCCAGCAAATGCTGCAGACGTTTGTAAAAAAGAGCCTGATTTAATCGAA
lcl|YJM421.Contig20.1_6037-107      GCCCAGCAAATGCTGCAGACGTTTGTAAAAAAGAGCCAGATTTAATCGAA
lcl|YJM326.contig00286_21075-2      GCCCAGCAAATGCTGCAGACGTTTGTAAAAAAGAGCCAGATTTAATCGAA
lcl|YJM451.contig00893_22475-2      GCCCAGCAAATGCTGCAGACGTTTGTAAAAAAGAGCCAGATTTAATCGAA
lcl|WE372.Contig19.2_669-5402       GCCCAGCAAATGCTGCAGACGTTTGTAAAAAAGAGCCAGATTTAATCGAA
lcl|YJM269.Contig259.2_2-4309       GCCCAGCAAATGCTGCAGACGTTTGTAAAAAAGAGCCAGATTTAATCGAA
MIT_Spar_c363_820                   GCCCAGCAAATGCTGCAGACATTTGTAAAAAGGAGCCAGATTTAATCGAA
                                    ******************** ********** ***** ************

YBL017C_S288C                       TATTTTGAATCGTCAGGCTACAGAAAGATCCCTCTATCAACCTGTGAGGG
YBL017C_AWRI1631                    TATTTTGAATCGTCAGGCTACAGAAAGATCCCTCTATCAACCTGTGAGGG
YBL017C_AWRI796                     TATTTTGAATCGTCAGGCTACAGAAAGATCCCTCTATCAACCTGTGAGGG
YBL017C_EC1118                      TATTTTGAATCGTCAGGCTACAGAAAGATCCCTCTATCAACCTGTGAGGG
YBL017C_JAY291                      TATTTTGAATCGTCAGGCTACAGAAAGATCCCTCTATCAACCTGTGAGGG
YBL017C_Kyokai7                     TATTTTGAATCGTCAGGCTACAGAAAGATCCCTCTATCAACCTGTGAGGG
YBL017C_RM11-1a                     TATTTTGAATCGTCAGGCTACAGAAAGATCCCTCTATCAACCTGTGAGGG
YBL017C_VL3                         TATTTTGAATCGTCAGGCTACAGAAAGATCCCTCTATCAACCTGTGAGGG
YBL017C_YJM789                      TATTTTGAATCGTCAGGCTACAGAAAGATCCCTCTATCAACCTGTGAGGG
lcl|UC5.contig00731_10149-1488      TATTTTGAATCGTCAGGCTACAGAAAGATCCCTCTATCAACCTGTGAGGG
lcl|Y12.Contig61.7_6378-11117       TATTTTGAATCGTCAGGCTACAGAAAGATCCCTCTATCAACCTGTGAGGG
lcl|T7_updated.Contig15.3_2090      TATTTTGAATCGTCAGGCTACAGAAAGATCCCTCTATCAACCTGTGAGGG
lcl|I14.contig00149_1505-6244       TATTTTGAATCGTCAGGCTACAGAAAGATCCCTCTATCAACCTGTGAGGG
lcl|YPS163.Contig79.14_1189-59      TATTTTGAATCGTCAGGCTACAGAAAGATCCCTCTATCAACCTGTGAGGG
lcl|YJM421.Contig20.1_6037-107      TATTTTGAATCGTCAGGCTACAGAAAGATCCCTCTATCAACCTGTGAGGG
lcl|YJM326.contig00286_21075-2      TATTTTGAATCGTCAGGCTACAGAAAGATCCCTCTATCAACCTGTGAGGG
lcl|YJM451.contig00893_22475-2      TATTTTGAATCGTCAGGCTACAGAAAGATCCCTCTATCAACCTGTGAGGG
lcl|WE372.Contig19.2_669-5402       TATTTTGAATCGTCAGGCTACAGAAAGATCCCTCTATCAACCTGTGAGGG
lcl|YJM269.Contig259.2_2-4309       TATTTTGAATCGTCAGGCTACAGAAAGATCCCTCTATCAACCTGTGAGGG
MIT_Spar_c363_820                   TATTTTGAATCTTCAGGCTACAGAAAGATCCCTCTATCAACATGTGAGGG
                                    *********** ***************************** ********

YBL017C_S288C                       TGGCCTGAAATTGGATGCTCCCTCATCACCACATGCTTGCCCAGGAAAAG
YBL017C_AWRI1631                    TGGCCTGAAATTGGATGCTCCCTCATCACCACATGCTTGCCCAGGAAAAG
YBL017C_AWRI796                     TGGCCTGAAATTGGATGCTCCCTCATCACCACATGCTTGCCCAGGAAAAG
YBL017C_EC1118                      TGGCCTGAAATTGGATGCTCCCTCATCACCACATGCTTGCCCAGGAAAAG
YBL017C_JAY291                      TGGCCTGAAATTGGATGCTCCCTCATCACCACATGCTTGCCCAGGAAAAG
YBL017C_Kyokai7                     TGGCCTGAAATTGGATGCTCCCTCATCACCACATGCTTGCCCAGGAAAAG
YBL017C_RM11-1a                     TGGCCTGAAATTGGATGCTCCCTCATCACCACATGCTTGCCCAGGAAAAG
YBL017C_VL3                         TGGCCTGAAATTGGATGCTCCCTCATCACCACATGCTTGCCCAGGAAAAG
YBL017C_YJM789                      TGGCCTGAAATTGGATGCTCCCTCATCACCACATGCTTGCCCAGGAAAAG
lcl|UC5.contig00731_10149-1488      TGGCCTGAAATTGGATGCTCCCTCATCACCACATGCTTGCCCAGGAAAAG
lcl|Y12.Contig61.7_6378-11117       TGGCCTGAAATTGGATGCTCCCTCATCACCACATGCTTGCCCAGGAAAAG
lcl|T7_updated.Contig15.3_2090      TGGCCTGAAATTGGATGCTCCCTCATCACCACATGCTTGCCCAGGAAAAG
lcl|I14.contig00149_1505-6244       TGGCCTGAAATTGGATGCTCCCTCATCACCACATGCTTGCCCAGGAAAAG
lcl|YPS163.Contig79.14_1189-59      TGGCCTGAAATTGGATGCTCCCTCATCACCACATGCTTGCCCAGGAAAAG
lcl|YJM421.Contig20.1_6037-107      TGGCCTGAAATTGGATGCTCCCTCATCACCACATGCTTGCCCAGGAAAAG
lcl|YJM326.contig00286_21075-2      TGGCCTGAAATTGGATGCTCCCTCATCACCACATGCTTGCCCAGGAAAAG
lcl|YJM451.contig00893_22475-2      TGGCCTGAAATTGGATGCTCCCTCATCACCACATGCTTGCCCAGGAAAAG
lcl|WE372.Contig19.2_669-5402       TGGCCTGAAATTGGATGCTCCCTCATCACCACATGCTTGCCCAGGAAAAG
lcl|YJM269.Contig259.2_2-4309       TGGCCTGAAATTGGATGCTCCCTCATCACCACATGCTTGCCCAGGAAAAG
MIT_Spar_c363_820                   TGGCCTGAAATTGGATGCCCCTTCGTCACCACACGCTTGCCCAGGAAAAG
                                    ****************** ** ** ******** ****************

YBL017C_S288C                       AAAAAGAATTCAAGGAAAAGTACTCAGTAAGTGCCGGTCCCTTTGCATTT
YBL017C_AWRI1631                    AAAAAGAATTCAAGGAAAAGTACTCAGTAAGTGCCGGTCCCTTTGCATTT
YBL017C_AWRI796                     AAAAAGAATTCAAGGAAAAGTACTCAGTAAGTGCCGGTCCCTTTGCATTT
YBL017C_EC1118                      AAAAAGAATTCAAGGAAAAGTACTCAGTAAGTGCCGGTCCCTTTGCATTT
YBL017C_JAY291                      AAAAAGAATTCAAGGAAAAGTACTCAGTAAGTGCCGGTCCCTTTGCATTT
YBL017C_Kyokai7                     AAAAAGAATTCAAGGAAAAGTACTCAGTAAGTGCCGGTCCCTTTGCATTT
YBL017C_RM11-1a                     AAAAAGAATTCAAGGAAAAGTACTCAGTAAGTGCCGGTCCCTTTGCATTT
YBL017C_VL3                         AAAAAGAATTCAAGGAAAAGTACTCAGTAAGTACCGGTCCCTTTGCATTT
YBL017C_YJM789                      AAAAAGAATTCAAGGAAAAGTACTCAGTAAGTGCCGGTCCCTTTGCATTT
lcl|UC5.contig00731_10149-1488      AAAAAGAATTCAAGGAAAAGTACTCAGTAAGTGCCGGTCCCTTTGCATTT
lcl|Y12.Contig61.7_6378-11117       AAAAAGAATTCAAGGAAAAGTACTCAGTAAGTGCCGGTCCCTTTGCATTT
lcl|T7_updated.Contig15.3_2090      AAAAAGAATTCAAGGAAAAGTACTCAGTAAGTGCCGGTCCCTTTGCATTT
lcl|I14.contig00149_1505-6244       AAAAAGAATTCAAGGAAAAGTACTCAGTAAGTGCCGGTCCCTTTGCATTT
lcl|YPS163.Contig79.14_1189-59      AAAAAGAATTCAAGGAAAAGTACTCAGTAAGTGCCGGTCCCTTTGCATTT
lcl|YJM421.Contig20.1_6037-107      AAAAAGAATTCAAGGAAAAGTACTCAGTAAGTGCCGGTCCCTTTGCATTT
lcl|YJM326.contig00286_21075-2      AAAAAGAATTCAAGGAAAAGTACTCAGTAAGTGCCGGTCCCTTTGCATTT
lcl|YJM451.contig00893_22475-2      AAAAAGAATTCAAGGAAAAGTACTCAGTAAGTGCCGGTCCCTTTGCATTT
lcl|WE372.Contig19.2_669-5402       AAAAAGAATTCAAGGAAAAGTACTCAGTAAGTGCCGGTCCCTTTGCATTT
lcl|YJM269.Contig259.2_2-4309       AAAAAGAATTCAAGGAAAAGTATTCAGTAAGTGCCGGTCCCTTTGCATTT
MIT_Spar_c363_820                   AAAAAGAATTTAAAGAAAAACATTCAGTAAGTGCCGGTCCCTTCGCATTT
                                    ********** ** *****  * ********* ********** ******

YBL017C_S288C                       ATTTTCATTTCAATTCTTTTAATAATTTTCTTTGCCGCATGGTTTGTATA
YBL017C_AWRI1631                    ATTTTCATTTCAATTCTTTTAATAATTTTCTTTGCCGCATGGTTTGTATA
YBL017C_AWRI796                     ATTTTCATTTCAATTCTTTTAATAATTTTCTTTGCCGCATGGTTTGTATA
YBL017C_EC1118                      ATTTTCATTTCAATTCTTTTAATAATTTTCTTTGCCGCATGGTTTGTATA
YBL017C_JAY291                      ATTTTCATTTCAATTCTTTTAATAATTTTCTTTGCCGCATGGTTTGTATA
YBL017C_Kyokai7                     ATTTTCATTTCAATTCTTTTAATAATTTTCTTTGCCGCATGGTTTGTATA
YBL017C_RM11-1a                     ATTTTCATTTCAATTCTTTTAATAATTTTCTTTGCCGCATGGTTTGTATA
YBL017C_VL3                         ATTTTCATTTCAATTCTTTTAATAATTTTCTTTGCCGCATGGTTTGTATA
YBL017C_YJM789                      ATTTTCATTTCAATTCTTTTAATAATTTTCTTTGCCGCATGGTTTGTATA
lcl|UC5.contig00731_10149-1488      ATTTTCATTTCAATTCTTTTAATAATTTTCTTTGCCGCATGGTTTGTATA
lcl|Y12.Contig61.7_6378-11117       ATTTTCATTTCAATTCTTTTAATAATTTTCTTTGCCGCATGGTTTGTATA
lcl|T7_updated.Contig15.3_2090      ATTTTCATTTCAATTCTTTTAATAATTTTCTTTGCCGCATGGTTTGTATA
lcl|I14.contig00149_1505-6244       ATTTTCATTTCAATTCTTTTAATAATTTTCTTTGCCGCATGGTTTGTATA
lcl|YPS163.Contig79.14_1189-59      ATTTTCATTTCAATTCTTTTAATAATTTTCTTTGCCGCATGGTTTGTATA
lcl|YJM421.Contig20.1_6037-107      ATTTTCATTTCAATTCTTTTAATAATTTTCTTTGCCGCATGGTTTGTATA
lcl|YJM326.contig00286_21075-2      ATTTTCATTTCAATTCTTTTAATAATTTTCTTTGCCGCATGGTTTGTATA
lcl|YJM451.contig00893_22475-2      ATTTTCATTTCAATTCTTTTAATAATTTTCTTTGCCGCATGGTTTGTATA
lcl|WE372.Contig19.2_669-5402       ATTTTCATTTCAATTCTTTTAATAATTTTCTTTGCCGCATGGTTTGTATA
lcl|YJM269.Contig259.2_2-4309       ATTTTCATTTCAATTCTTTTAATAATTTTCTTTGCCGCATGGTTTGTATA
MIT_Spar_c363_820                   ATTTTCATTTCAATTCTTCTCGTCATTTTCTTTGCCGCATGGTTCGTATA
                                    ****************** *  * ******************** *****

YBL017C_S288C                       TGACAGAGGTATCAGAAGAAATGGGGGATTTGCAAGGTTTGGAGAAATTA
YBL017C_AWRI1631                    TGACAGAGGTATCAGAAGAAATGGGGGATTTGCAAGGTTTGGAGAAATTA
YBL017C_AWRI796                     TGACAGAGGTATCAGAAGAAATGGGGGATTTGCAAGGTTTGGAGAAATTA
YBL017C_EC1118                      TGACAGAGGTATCAGAAGAAATGGGGGATTTGCAAGGTTTGGAGAAATTA
YBL017C_JAY291                      TGACAGAGGTATCAGAAGAAATGGGGGATTTGCAAGGTTTGGAGAAATTA
YBL017C_Kyokai7                     TGACAGAGGTATCAGAAGAAATGGGGGATTTGCAAGGTTTGGAGAAATTA
YBL017C_RM11-1a                     TGACAGAGGTATCAGAAGAAATGGGGGATTTGCAAGGTTTGGAGAAATTA
YBL017C_VL3                         TGACAGAGGTATCAGAAGAAATGGGGGATTTGCAAGGTTTGGAGAAATTA
YBL017C_YJM789                      TGACAGAGGTATCAGAAGAAATGGGGGATTTGCAAGGTTTGGAGAAATTA
lcl|UC5.contig00731_10149-1488      TGACAGAGGTATCAGAAGAAATGGGGGATTTGCAAGGTTTGGAGAAATTA
lcl|Y12.Contig61.7_6378-11117       TGACAGAGGTATCAGAAGAAATGGGGGATTTGCAAGGTTTGGAGAAATTA
lcl|T7_updated.Contig15.3_2090      TGACAGAGGTATCAGAAGAAATGGGGGATTTGCAAGGTTTGGAGAAATTA
lcl|I14.contig00149_1505-6244       TGACAGAGGTATCAGAAGAAATGGGGGATTTGCAAGGTTTGGAGAAATTA
lcl|YPS163.Contig79.14_1189-59      TGACAGAGGTATCAGAAGAAATGGGGGATTTGCAAGGTTTGGAGAAATTA
lcl|YJM421.Contig20.1_6037-107      TGACAGAGGTATCAGAAGAAATGGGGGATTTGCAAGGTTTGGAGAAATTA
lcl|YJM326.contig00286_21075-2      TGACAGAGGTATCAGAAGAAATGGGGGATTTGCAAGGTTTGGAGAAATTA
lcl|YJM451.contig00893_22475-2      TGACAGAGGTATCAGAAGAAATGGGGGATTTGCAAGGTTTGGAGAAATTA
lcl|WE372.Contig19.2_669-5402       TGACAGAGGTATCAGAAGAAATGGGGGATTTGCAAGGTTTGGAGAAATTA
lcl|YJM269.Contig259.2_2-4309       TGACAGAGGTATCAGAAGAAATGGGGGATTTGCAAGGTTTGGAGAAATTA
MIT_Spar_c363_820                   TGATAGGGGTATCAGAAGGAATGGGGGATTTGCAAGGTTTGGAGAAATTA
                                    *** ** *********** *******************************

YBL017C_S288C                       GGCTAGGTGACGATGGTTTAATAGAAAACAATAATACTGACAGAGTTGTC
YBL017C_AWRI1631                    GGCTAGGTGACGATGGTTTAATAGAAAACAATAATACTGACAGAGTTGTC
YBL017C_AWRI796                     GGCTAGGTGACGATGGTTTAATAGAAAACAATAATACTGACAGAGTTGTC
YBL017C_EC1118                      GGCTAGGTGACGATGGTTTAATAGAAAACAATAATACTGACAGAGTTGTC
YBL017C_JAY291                      GGCTAGGTGACGATGGTTTAATAGAAAACAATAATACTGACAGAGTTGTC
YBL017C_Kyokai7                     GGCTAGGTGACGATGGTTTAATAGAAAACAATAATACTGACAGAGTTGTC
YBL017C_RM11-1a                     GGCTAGGTGACGATGGTTTAATAGAAAACAATAATACTGACAGAGTTGTC
YBL017C_VL3                         GGCTAGGTGACGATGGTTTAATAGAAAACAATAATACTGACAGAGTTGTC
YBL017C_YJM789                      GGCTAGGTGACGATGGTTTAATAGAAAACAATAATACTGACAGAGTTGTC
lcl|UC5.contig00731_10149-1488      GGCTAGGTGACGATGGTTTAATAGAAAACAATAATACTGACAGAGTTGTC
lcl|Y12.Contig61.7_6378-11117       GGCTAGGTGACGATGGTTTAATAGAAAACAATAATACTGACAGAGTTGTC
lcl|T7_updated.Contig15.3_2090      GGCTAGGTGACGATGGTTTAATAGAAAACAATAATACTGACAGAGTTGTC
lcl|I14.contig00149_1505-6244       GGCTAGGTGACGATGGTTTAATAGAAAACAATAATACTGACAGAGTTGTC
lcl|YPS163.Contig79.14_1189-59      GGCTAGGTGACGATGGTTTAATAGAAAACAATAATACTGACAGAGTTGTC
lcl|YJM421.Contig20.1_6037-107      GGCTAGGTGACGATGGTTTAATAGAAAACAATAATACTGACAGAGTTGTC
lcl|YJM326.contig00286_21075-2      GGCTAGGTGACGATGGTTTAATAGAAAACAATAATACTGACAGAGTTGTC
lcl|YJM451.contig00893_22475-2      GGCTAGGTGACGATGGTTTAATAGAAAACAATAATACTGACAGAGTTGTC
lcl|WE372.Contig19.2_669-5402       GGCTAGGTGACGATGGTTTAATAGAAAACAATAATACTGACAGAGTTGTC
lcl|YJM269.Contig259.2_2-4309       GGCTAGGTGACGATGG----------------------------------
MIT_Spar_c363_820                   GACTAGGAGACGATGGACTGATAGAAAACAATAATACCGATAGAGTTGTC
                                    * ***** ********                                  

YBL017C_S288C                       AATAACATTGTGAAATCAGGATTTTACGTTTTCTCAAATATCGGGTCTCT
YBL017C_AWRI1631                    AATAACATTGTGAAATCAGGATTTTACGTTTTCTCAAATATCGGGTCTCT
YBL017C_AWRI796                     AATAACATTGTGAAATCAGGATTTTACGTTTTCTCAAATATCGGGTCTCT
YBL017C_EC1118                      AATAACATTGTGAAATCAGGATTTTACGTTTTCTCAAATATCGGGTCTCT
YBL017C_JAY291                      AATAACATTGTGAAATCAGGATTTTACGTTTTCTCAAATATCGGGTCTCT
YBL017C_Kyokai7                     AATAACATTGTGAAATCAGGATTTTACGTTTTCTCAAATATCGGGTCTCT
YBL017C_RM11-1a                     AATAACATTGTGAAATCAGGATTTTACGTTTTCTCAAATATCGGGTCTCT
YBL017C_VL3                         AATAACATTGTGAAATCAGGATTTTACGTTTTCTCAAATATCGGGTCTCT
YBL017C_YJM789                      AATAACATTGTGAAATCAGGATTTTACGTTTTCTCAAATATCGGGTCTCT
lcl|UC5.contig00731_10149-1488      AATAACATTGTGAAATCAGGATTTTACGTTTTCTCAAATATCGGGTCTCT
lcl|Y12.Contig61.7_6378-11117       AATAACATTGTGAAATCAGGATTTTACGTTTTCTCAAATATCGGGTCTCT
lcl|T7_updated.Contig15.3_2090      AATAACATTGTGAAATCAGGATTTTACGTTTTCTCAAATATCGGGTCTCT
lcl|I14.contig00149_1505-6244       AATAACATTGTGAAATCAGGATTTTACGTTTTCTCAAATATCGGGTCTCT
lcl|YPS163.Contig79.14_1189-59      AATAACATTGTGAAATCAGGATTTTACGTTTTCTCAAATATCGGGTCTCT
lcl|YJM421.Contig20.1_6037-107      AATAACATTGTGAAATCAGGATTTTACGTTTTCTCAAATATCGGGTCTCT
lcl|YJM326.contig00286_21075-2      AATAACATTGTGAAATCAGGATTTTACGTTTTCTCAAATATCGGGTCTCT
lcl|YJM451.contig00893_22475-2      AATAACATTGTGAAATCAGGATTTTACGTTTTCTCAAATATCGGGTCTCT
lcl|WE372.Contig19.2_669-5402       AATAACATTGTGAAATCAGGATTTTACGTTTTCTCAAATATCGGGTCTCT
lcl|YJM269.Contig259.2_2-4309       --------------------------------------------------
MIT_Spar_c363_820                   AATAACATTGTGAAATCAGGATTTTACGTCTTTTCGAATATCGGGTCTCT
                                                                                      

YBL017C_S288C                       TTTACAGCACACAAAAACTAATATAGCGCATGCTATCTCCAAAATTAGAG
YBL017C_AWRI1631                    TTTACAGCACACAAAAACTAATATAGCGCATGTTATTTCCAAAATTAGAG
YBL017C_AWRI796                     TTTACAGCACACAAAAACTAATATAGCGCATGTTATTTCCAAAATTAGAG
YBL017C_EC1118                      TTTACAGCACACAAAAACTAATATAGCGCATGTTATTTCCAAAATTAGAG
YBL017C_JAY291                      TTTACAGCACACAAAAACTAATATAGCGCATGTTATTTCCAAAATTAGAG
YBL017C_Kyokai7                     TTTACAGCACACAAAAACTAATATAGCGCATGCTATTTCCAAAATTAGAG
YBL017C_RM11-1a                     TTTACAGCACACAAAAACTAATATAGCGCATGTTATTTCCAAAATTAGAG
YBL017C_VL3                         TTTACAGCACACAAAAACTAATATAGCGCATGTTATTTCCAAAATTAGAG
YBL017C_YJM789                      TTTACAGCACACAAAAACTAATATAGCGCATGCTATTTCCAAAATTAGAG
lcl|UC5.contig00731_10149-1488      TTTACAGCACACAAAAACTAATATAGCGCATGCTATTTCCAAAATTAGAG
lcl|Y12.Contig61.7_6378-11117       TTTACAGCACACAAAAACTAATATAGCGCATGCTATTTCCAAAATTAGAG
lcl|T7_updated.Contig15.3_2090      TTTACAGCACACAAAAACTAATATAGCGCATGCTATTTCCAAAATTAGAG
lcl|I14.contig00149_1505-6244       TTTACAGCACACAAAAACTAATATAGCGCATGCTATTTCCAAAATTAGAG
lcl|YPS163.Contig79.14_1189-59      TTTACAGCACACAAAAACTAATATAGCGCATGCTATTTCCAAAATTAGAG
lcl|YJM421.Contig20.1_6037-107      TTTACAGCACACAAAAACTAATATAGCGCATGCTATTTCCAAAATTAGAG
lcl|YJM326.contig00286_21075-2      TTTACAGCACACAAAAACTAATATAGCGCATGCTATTTCCAAAATTAGAG
lcl|YJM451.contig00893_22475-2      TTTACAGCACACAAAAACTAATATAGCGCATGTTATTTCCAAAATTAGAG
lcl|WE372.Contig19.2_669-5402       TTTACAGCACACAAAAACTAATATAGCGCATGTTATTTCCAAAATTAGAG
lcl|YJM269.Contig259.2_2-4309       --------------------------------------------------
MIT_Spar_c363_820                   TTTACAGCACACAAAAGCTAATATAGCGCATGTTATTTCTAAAATTAGAG
                                                                                      

YBL017C_S288C                       GAAGGTTTGGAAACAGAACAGGTCCAAGCTACTCATCCCTGATCCATGAT
YBL017C_AWRI1631                    GAAGGTTTGGAAACAGAACAGGTCCAAGCTACTCATCCCTGATCCATGAT
YBL017C_AWRI796                     GAAGGTTTGGAAACAGAACAGGTCCAAGCTACTCATCCCTGATCCATGAT
YBL017C_EC1118                      AAAGGTTTGGAAACAGAACAGGTCCAAGCTACTCATCCCTGATCCATGAT
YBL017C_JAY291                      GAAGGTTTGGAAACAGAACAGGTCCAAGCTACTCATCCCTGATCCATGAT
YBL017C_Kyokai7                     GAAGGTTTGGAAACAGAACAGGTCCAAGCTACTCATCCCTGATCCATGAT
YBL017C_RM11-1a                     GAAGGTTTGGAAACAGAACAGGTCCAAGCTACTCATCCCTGATCCATGAT
YBL017C_VL3                         GAAGGTTTGGAAACAGAACAGGTCCAAGCTACTCATCCCTGATCCATGAT
YBL017C_YJM789                      GAAGGTTTGGAAACAGAACAGGTCCAAGCTACTCATCCCTGATCCATGAT
lcl|UC5.contig00731_10149-1488      GAAGGTTTGGAAACAGAACAGGTCCAAGCTACTCATCCCTGATCCATGAT
lcl|Y12.Contig61.7_6378-11117       GAAGGTTTGGAAACAGAACAGGTCCAAGCTACTCATCCCTGATCCATGAT
lcl|T7_updated.Contig15.3_2090      GAAGGTTTGGAAACAGAACAGGTCCAAGCTACTCATCCCTGATCCATGAT
lcl|I14.contig00149_1505-6244       GAAGGTTTGGAAACAGAACAGGTCCAAGCTACTCATCCCTGATCCATGAT
lcl|YPS163.Contig79.14_1189-59      GAAGGTTTGGAAACAGAACAGGTCCAAGCTACTCATCCCTGATCCATGAT
lcl|YJM421.Contig20.1_6037-107      GAAGGTTTGGAAACAGAACAGGTCCAAGCTACTCATCCCTGATCCATGAT
lcl|YJM326.contig00286_21075-2      GAAGGTTTGGAAACAGAACAGGTCCAAGCTACTCATCCCTGATCCATGAT
lcl|YJM451.contig00893_22475-2      GAAGGTTTGGAAACAGAACAGGTCCAAGCTACTCATCCCTGATCCATGAT
lcl|WE372.Contig19.2_669-5402       GAAGGTTTGGAAACAGAACAGGTCCAAGCTACTCATCCCTGATCCATGAT
lcl|YJM269.Contig259.2_2-4309       --------------------------------------------------
MIT_Spar_c363_820                   GAAGGTTTGGTAACAGAACAGGCCCAAGTTACTCATCGCTGATTCATGAT
                                                                                      

YBL017C_S288C                       CAATTTTTGGATGAAGCAGATGACCTGCTTGCTGGCCACGATGAAGACGC
YBL017C_AWRI1631                    CAATTTTTGGATGAAGCAGATGACCTGCTTGCTGGCCACGATGAAGACGC
YBL017C_AWRI796                     CAATTTTTGGATGAAGCAGATGACCTGCTTGCTGGCCACGATGAAGACGC
YBL017C_EC1118                      CAATTTTTGGATGAAGCAGATGACCTGCTTGCTGGCCACGATGAAGACGC
YBL017C_JAY291                      CAATTTTTGGATGAAGCAGATGACCTGCTTGCTGGCCACGATGAAGACGC
YBL017C_Kyokai7                     CAATTTTTGGATGAAGCAGATGACCTGCTTGCTGGCCACGATGAAGACGC
YBL017C_RM11-1a                     CAATTTTTGGATGAAGCAGATGACCTGCTTGCTGGCCACGATGAAGACGC
YBL017C_VL3                         CAATTTTTGGATGAAGCAGATGACCTGCTTGCTGGCCACGATGAAGACGC
YBL017C_YJM789                      CAATTTTTGGATGAAGCAGATGACCTGCTTGCTGGCCACGATGAAGACGC
lcl|UC5.contig00731_10149-1488      CAATTTTTGGATGAAGCAGATGACCTGCTTGCTGGCCACGATGAAGACGC
lcl|Y12.Contig61.7_6378-11117       CAATTTTTGGATGAAGCAGATGACCTGCTTGCTGGCCACGATGAAGACGC
lcl|T7_updated.Contig15.3_2090      CAATTTTTGGATGAAGCAGATGACCTGCTTGCTGGCCACGATGAAGACGC
lcl|I14.contig00149_1505-6244       CAATTTTTGGATGAAGCAGATGACCTGCTTGCTGGCCACGATGAAGACGC
lcl|YPS163.Contig79.14_1189-59      CAATTTTTGGATGAAGCAGATGACCTGCTTGCTGGCCACGATGAAGACGC
lcl|YJM421.Contig20.1_6037-107      CAATTTTTGGATGAAGCAGATGACCTGCTTGCTGGCCACGATGAAGACGC
lcl|YJM326.contig00286_21075-2      CAATTTTTGGATGAAGCAGATGACCTGCTTGCTGGCCACGATGAAGACGC
lcl|YJM451.contig00893_22475-2      CAATTTTTGGATGAAGCAGATGACCTGCTTGCTGGCCACGATGAAGACGC
lcl|WE372.Contig19.2_669-5402       CAATTTTTGGATGAAGCAGATGACCTGCTTGCTGGCCACGATGAAGACGC
lcl|YJM269.Contig259.2_2-4309       --------------------------------------------------
MIT_Spar_c363_820                   CAATTTTTGGATGAAGCAGATGACCTGCTTGCTGGTCATGATGAAGACGC
                                                                                      

YBL017C_S288C                       CAATGACTTATCCAGTTTCATGGATCAGGGTAGTAATTTTGAAATCGAAG
YBL017C_AWRI1631                    CAATGACTTATCCAGTTTCATGGATCAGGGTAGTAATTTTGAAATCGAAG
YBL017C_AWRI796                     CAATGACTTATCCAGTTTCATGGATCAGGGTAGTAATTTTGAAATCGAAG
YBL017C_EC1118                      CAATGACTTATCCAGTTTCATGGATCAGGGTAGTAATTTTGAAATCGAAG
YBL017C_JAY291                      CAATGACTTATCCAGTTTCATGGATCAGGGTAGTAATTTTGAAATCGAAG
YBL017C_Kyokai7                     CAATGACTTATCCAGTTTAATGGATCAGGGTAGTAATTTTGAAATCGAAG
YBL017C_RM11-1a                     CAATGACTTATCCAGTTTCATGGATCAGGGTAGTAATTTTGAAATCGAAG
YBL017C_VL3                         CAATGACTTATCCAGTTTCATGGATCAGGGTAGTAATTTTGAAATCGAAG
YBL017C_YJM789                      CAATGACTTATCCAGTTTCATGGATCAGGGTAGTAATTTTGAAATCGAAG
lcl|UC5.contig00731_10149-1488      CAATGACTTATCCAGTTTCATGGATCAGGGTAGTAATTTTGAAATCGAAG
lcl|Y12.Contig61.7_6378-11117       CAATGACTTATCCAGTTTCATGGATCAGGGTAGTAATTTTGAAATCGAAG
lcl|T7_updated.Contig15.3_2090      CAATGACTTATCCAGTTTCATGGATCAGGGTAGTAATTTTGAAATCGAAG
lcl|I14.contig00149_1505-6244       CAATGACTTATCCAGTTTCATGGATCAGGGTAGTAATTTTGAAATCGAAG
lcl|YPS163.Contig79.14_1189-59      CAATGACTTATCCAGTTTCATGGATCAGGGTAGTAATTTTGAAATCGAAG
lcl|YJM421.Contig20.1_6037-107      CAATGACTTATCCAGTTTCATGGATCAGGGTAGTAATTTTGAAATCGAAG
lcl|YJM326.contig00286_21075-2      CAATGACTTATCCAGTTTCATGGATCAGGGTAGTAATTTTGAAATCGAAG
lcl|YJM451.contig00893_22475-2      CAATGACTTATCCAGTTTCATGGATCAGGGTAGTAATTTTGAAATCGAAG
lcl|WE372.Contig19.2_669-5402       CAATGACTTATCCAGTTTCATGGATCAGGGTAGTAATTTTGAAATCGAAG
lcl|YJM269.Contig259.2_2-4309       --------------------------------------------------
MIT_Spar_c363_820                   CAACGACTTATCTAGTTTTATAGATCAGGGCAGTAATTTTGAAATTGAGG
                                                                                      

YBL017C_S288C                       AAGATGATGTTCCAACACTTGAAGAAGAGCATACATCATATACAGATCAA
YBL017C_AWRI1631                    AAGATGATGTTCCAACACTTGAAGAAGAGCATACATCATATACAGATCAA
YBL017C_AWRI796                     AAGATGATGTTCCAACACTTGAAGAAGAGCATACATCATATACAGATCAA
YBL017C_EC1118                      AAGATGACGTTCCAACACTTGAAGAAGAGCATACATCATATACAGATCAA
YBL017C_JAY291                      AAGATGATGTTCCAACACTTGAAGAAGAGCATACATCATATACAGATCAA
YBL017C_Kyokai7                     AAGATGATGTTCCAACACTTGAAGAAGAGCATACATCATATACAGATCAA
YBL017C_RM11-1a                     AAGATGATGTTCCAACACTTGAAGAAGAGCATACATCATATACAGATCAA
YBL017C_VL3                         AAGATGATGTTCCAACACTTGAAGAAGAGCATACATCATATACAGATCAA
YBL017C_YJM789                      AAGATGATGTTCCAACACTTGAAGAAGAGCATACATCATATACAGATCAA
lcl|UC5.contig00731_10149-1488      AAGATGATGTTCCAACACTTGAAGAAGAGCATACATCATATACAGATCAA
lcl|Y12.Contig61.7_6378-11117       AAGATGATGTTCCAACACTTGAAGAAGAGCATACATCATATACAGATCAA
lcl|T7_updated.Contig15.3_2090      AAGATGATGTTCCAACACTTGAAGAAGAGCATACATCATATACAGATCAA
lcl|I14.contig00149_1505-6244       AAGATGATGTTCCAACACTTGAAGAAGAGCATACATCATATACAGATCAA
lcl|YPS163.Contig79.14_1189-59      AAGATGATGTTCCAACACTTGAAGAAGAGCATACATCATATACAGATCAA
lcl|YJM421.Contig20.1_6037-107      AAGATGATGTTCCAACACTTGAAGAAGAGCATACATCATATACAGATCAA
lcl|YJM326.contig00286_21075-2      AAGATGATGTTCCAACACTTGAAGAAGAGCATACATCATATACAGATCAA
lcl|YJM451.contig00893_22475-2      AAGATGATGTTCCAACACTTGAAGAAGAGCATACATCATATACAGATCAA
lcl|WE372.Contig19.2_669-5402       AAGATGATGTTCCAACACTTGAAGAAGAGCATACATCATATACAGATCAA
lcl|YJM269.Contig259.2_2-4309       --------------------------------------------------
MIT_Spar_c363_820                   AAGAGGATGTTCCAACATTTGAACAGGAGCATACATCATATACGGATCAA
                                                                                      

YBL017C_S288C                       CCTACGACCACCGATGTTCCAGATACATTACCAGAAGGAAATGAGGAAAA
YBL017C_AWRI1631                    CCTACGACCACCGATGTTCCAGATGCATTACCAGAAGGAAATGAGGAAAA
YBL017C_AWRI796                     CCTACGACCACCGATGTTCCAGATGCATTACCAGAAGGAAATGAGGAAAA
YBL017C_EC1118                      CCTACGACCACCGATGTTCCAGATGCATTACCAGAAGGAAATGAGGAAAA
YBL017C_JAY291                      CCTACGACCACCGATGTTCCAGATGCATTACCAGAAGGAAATGAGGAAAA
YBL017C_Kyokai7                     CCTACGACCACCGATGTTCCAGATGCATTACCAGAAGGAAATGAGGAAAA
YBL017C_RM11-1a                     CCTACGACCACCGATGTTCCAGATGCATTACCAGAAGGAAATGAGGAAAA
YBL017C_VL3                         CCTACGACCACCGATGTTCCAGATGCATTACCAGAAGGAAATGAGGAAAA
YBL017C_YJM789                      CCTACGACCACCGATGTTCCAGATGCATTACCAGAAGGAAATGAGGAAAA
lcl|UC5.contig00731_10149-1488      CCTACGACCACCGATGTTCCAGATGCATTACCAGAAGGAAATGAGGAAAA
lcl|Y12.Contig61.7_6378-11117       CCTACGACCACCGATGTTCCAGATGCATTACCAGAAGGAAATGAGGAAAA
lcl|T7_updated.Contig15.3_2090      CCTACGACCACCGATGTTCCAGATACATTACCAGAAGGAAATGAGGAAAA
lcl|I14.contig00149_1505-6244       CCTACGACCACCGATGTTCCAGATACATTACCAGAAGGAAATGAGGAAAA
lcl|YPS163.Contig79.14_1189-59      CCTACGACCACCGATGTTCCAGATACATTACCAGAAGGAAATGAGGAAAA
lcl|YJM421.Contig20.1_6037-107      CCTACGACCACCGATGTTCCAGATGCATTACCAGAAGGAAATGAGGAAAA
lcl|YJM326.contig00286_21075-2      CCTACGACCACCGATGTTCCAGATGCATTACCAGAAGGAAATGAGGAAAA
lcl|YJM451.contig00893_22475-2      CCTACGACCACCGATGTTCCAGATGCATTACCAGAAGGAAATGAGGAAAA
lcl|WE372.Contig19.2_669-5402       CCTACGACCACCGATGTTCCAGATGCATTACCAGAAGGAAATGAGGAAAA
lcl|YJM269.Contig259.2_2-4309       --------------------------------------------------
MIT_Spar_c363_820                   CCTACGACCAGCGACGTTCCGGATGCATTACCAGCACGTAATGAGGAAGA
                                                                                      

YBL017C_S288C                       CATCGACAGGCCTGATTCTACAGCGCCATCTAACGAAAACCAGTAG
YBL017C_AWRI1631                    CATCGACAGGCCTGATTCTACAGCGCCATCTAACGAAAACCAGTAG
YBL017C_AWRI796                     CATCGACAGGCCTGATTCTACAGCGCCATCTAACGAAAACCAGTAG
YBL017C_EC1118                      CATCGACAGGCCTGATTCTACAGCGCCATCTAACGAAAACCAGTAG
YBL017C_JAY291                      CATCGACAGGCCTGATTCTACAGCGCCATCTAACGAAAACCAGTAG
YBL017C_Kyokai7                     CATCGACAGGCCTGATTCTACAGCGCCATCTAACGAAAACCAGTAG
YBL017C_RM11-1a                     CATCGACAGGCCTGATTCTACAGCGCCATCTAACGAAAACCAGTAG
YBL017C_VL3                         CATCGACAGGCCTGATTCTACAGCGCCATCTAACGAAAACCAGTAG
YBL017C_YJM789                      CATCGACAGGCCTGATTCTACAGCGCCATCTAACGAAAACCAGTAG
lcl|UC5.contig00731_10149-1488      CATCGACAGGCCTGATTCTACAGCGCCATCTAACGAAAACCAGTAG
lcl|Y12.Contig61.7_6378-11117       CATCGACAGGCCTGATTCTACAGCGCCATCTAACGAAAACCAGTAG
lcl|T7_updated.Contig15.3_2090      CATCGACAGGCCTGATTCTACAGCGCCATCTAACGAAAACCAGTAG
lcl|I14.contig00149_1505-6244       CATCGACAGGCCTGATTCTACAGCGCCATCTAACGAAAACCAGTAG
lcl|YPS163.Contig79.14_1189-59      CATCGACAGGCCTGATTCTACAGCGCCATCTAACGAAAACCAGTAG
lcl|YJM421.Contig20.1_6037-107      CATCGACAGGCCTGATTCTACAGCGCCATCTAACGAAAACCAGTAG
lcl|YJM326.contig00286_21075-2      CATCGACAGGCCTGATTCTACAGCGCCATCTAACGAAAACCAGTAG
lcl|YJM451.contig00893_22475-2      CATCGACAGGCCTGATTCTACAGCGCCATCTAACGAAAACCAGTAG
lcl|WE372.Contig19.2_669-5402       CATCGACAGGCCTGATTCTACAGCGCCATCTAACGAAAACCAGTAG
lcl|YJM269.Contig259.2_2-4309       ----------------------------------------------
MIT_Spar_c363_820                   CGCTGACAAGTCTGATTCAGCACCCCCACCCAGCGAAAATTAG---
                                                                                  
