# Supplementary material for: ZRT1 Harbors an Excess of Nonsynonymous Polymorphism and Shows Evidence of Balancing Selection in Saccharomyces cerevisiae
Source: G3 (Bethesda). 2013 Apr 1;3(4):665–73. doi: 10.1534/g3.112.005082 (PMC3618353; doi:10.1534/g3.112.005082)
Supplement: Supporting Information [file supp_g3.112.005082_FileS1.zip › YDL153C_FullLength_SparALN.aln]

CLUSTAL 2.1 multiple sequence alignment


YDL153C_S288C                       ATGGTACGCAAAGGCTCAAACAGAACTAAGACCTCTGAAGTTGGGGATGA
YDL153C_AWRI1631                    ATGGTACACAAAGGCTCAAACAGAACTAAGACCTCTGAAGTTGGGAATGA
YDL153C_AWRI796                     ATGGTACACAAAGGCTCAAACAGAACTAAGACCTCTGAAGTTGGGGATGA
YDL153C_EC1118                      ATGGTACACAAAGGCTCAAACAGAACTAAGACCTCTGAAGTTGGGGATGA
YDL153C_JAY291                      ATGGTACACAAAGGCTCAAACAGAACTAAGACCTCTGAAGTTGGGGATGA
YDL153C_Kyokai7                     ATGGTACGCAAAGGCTCAAACAGAACTAAGACCTCTGAAGTTGGGGATGA
YDL153C_PW5                         ATGGTACGCAAAGGCTCAAACAGAACTAAGACCTCTGAAGTTGGGGATGA
YDL153C_RM11-1a                     ATGGTACACAAAGGCTCAAACAGAACTAAGACCTCTGAAGTTGGGGATGA
YDL153C_Sigma1278b                  ATGGTACGCAAAGGCTCAAACAGAACTAAGACCTCTGAAGTTGGGGATGA
YDL153C_T7                          ATGGTACGCAAAGGCTCAAACAGAACTAAGACCTCTGAAGTTGGGGATGA
YDL153C_UC5                         ATGGTACGCAAAGGCTCAAACAGAACTAAGACCTCTGAAGTTGGGGATGA
YDL153C_YJM789                      ATGGTACACAAAGGCTCAAACAGAACTAAGACCTCTGAAGTTGGGGATGA
SAS10|SPGP|Y12.Contig28.9assem      ATGGTACGCAAAGGCTCAAACAGAACTAAGACCTCTGAAGTTGGGGATGA
SAS10|SPGP|I14.contig00622asse      ATGGTACACAAAGGCTCAAACAGAACTAAGACCTCTGAAGTTGGAGATGA
SAS10|SPGP|M22.Contig35.25asse      ATGGTACACAAAGGCTCAAACAGAACTAAGACCTCTGAAGTTGG-GATGA
SAS10|SPGP|WE372.Contig3.59ass      ATGGTACACAAAGGCTCAAACAGAACTAAGACCTCTGAAGTTGGGGATGA
SAS10|SPGP|YJM280.Contig11.36a      ATGGTACGCAAAGGCTCAAACAGAACTAAGACCTCTGAAGTTGGGGATGA
SAS10|SPGP|YJM320.Contig73.24a      ATGGTACGCAAAGGCTCAAACAGAACTAAGACCTCTGAAGTTGGGGATGA
SAS10|SPGP|YJM326.contig00812a      ATGGTACACAAAGGCTCAAACAGAACTAAGACCTCTGAAGTTGGGGATGA
SAS10|SPGP|YJM421.Contig11.13a      ATGGTACACAAAGGCTCAAACAGAACTAAGACCTCTGAAGTTGGGGATGA
SAS10|SPGP|YJM451.contig00876a      ATGGTACGCAAAGGCTCAAACAGAACTAAGACCTCTGAAGTTGGGGATGA
SAS10|SPGP|YJM653.contig01887a      ATGGTACACAAAGGCTCAAACAGAACTAAGACCTCTGAAGTTGGGGATGA
SAS10|SPGP|YPS1009.contig01964      ATGGTACGCAAAGGCTCAAACAGAACTAAGACCTCTGAAGTTGGGGATGA
SAS10|SPGP|YPS163.Contig65.18a      ATGGTACGCAAAGGCTCAAACAGAACTAAGACCTCTGAAGTTGGGGATGA
MIT_Spar_c429_3200                  ATGGTAAGAAAAAGTTCAGACAGAGCCAAAATCCCCAGCGTTGGAGATGA
                                    ******   *** * *** ***** * ** * * *    *****  ****

YDL153C_S288C                       GATTAATCCGTATGGTTTAAACGAAGTTGATGATTTTGCTTCTAAAAGGG
YDL153C_AWRI1631                    GATTAATCCGTATGGTTTAAACGAAGTTGATGATTTTGCTTCTAAAAGGG
YDL153C_AWRI796                     GATTAATCCGTATGGTTTAAACGAAGTTGATGATTTTGCTTCTAAAAGGG
YDL153C_EC1118                      GATTAATCCGTATGGTTTAAACGAAGTTGATGATTTTGCTTCTAAAAGGG
YDL153C_JAY291                      GATTAATCCGTATGGTTTAAACGAAGTTGATGATTTTGCTTCTAAAAGGG
YDL153C_Kyokai7                     GATTAATCCGTATGGTTTAAACGAAGTTGATGATTTTGCTTCTAAAAGGG
YDL153C_PW5                         GATTAATCCGTATGGTTTAAACGAAGTTGATGATTTTGCTTCTAAAAGGG
YDL153C_RM11-1a                     GATTAATCCGTATGGTTTAAACGAAGTTGATGATTTTGCTTCTAAAAGGG
YDL153C_Sigma1278b                  GATTAATCCGTATGGTTTAAACGAAGTTGATGATTTTGCTTCTAAAAGGG
YDL153C_T7                          GATTAATCCGTATGGTTTAAACGAAGTTGATGATTTTGCTTCTAAAAGGG
YDL153C_UC5                         GATTAATCCGTATGGTTTAAACGAAGTTGATGATTTTGCTTCTAAAAGGG
YDL153C_YJM789                      GATTAATCCGTATGGTTTAAACGAAGTTGATGATTTTGCTTCTAAAAGGG
SAS10|SPGP|Y12.Contig28.9assem      GATTAATCCGTATGGTTTAAACGAAGTTGATGATTTTGCTTCTAAAAGGG
SAS10|SPGP|I14.contig00622asse      GATTAATCCGTATGGTTTAAACGAAGTTGATGATTTTGCTTCTAAAAGGG
SAS10|SPGP|M22.Contig35.25asse      GATTAATCCGTATGGTTTAAACGAAGTTGATGATTTTGCTTCTAAAAGGG
SAS10|SPGP|WE372.Contig3.59ass      GATTAATCCGTATGGTTTAAACGAAGTTGATGATTTTGCTTCTAAAAGGG
SAS10|SPGP|YJM280.Contig11.36a      GATTAATCCGTATGGTTTAAACGAAGTTGATGATTTTGCTTCTAAAAGGG
SAS10|SPGP|YJM320.Contig73.24a      GATTAATCCGTATGGTTTAAACGAAGTTGATGATTTTGCTTCTAAAAGGG
SAS10|SPGP|YJM326.contig00812a      GATTAATCCGTATGGTTTAAACGAAGTTGATGATTTTGCTTCTAAAAGGG
SAS10|SPGP|YJM421.Contig11.13a      GATTAATCCGTATGGTTTAAACGAAGTTGATGATTTTGCTTCTAAAAGGG
SAS10|SPGP|YJM451.contig00876a      GATTAATCCGTATGGTTTAAACGAAGTTGATGATTTTGCTTCTAAAAGGG
SAS10|SPGP|YJM653.contig01887a      GATTAATCCGTATGGTTTAAACGAAGTTGATGATTTTGCTTCTAAAAGGG
SAS10|SPGP|YPS1009.contig01964      GATTAATCCGTATGGTTTAAACGAAGTTGATGATTTTGCTTCTAAAAGGG
SAS10|SPGP|YPS163.Contig65.18a      GATTAATCCGTATGGTTTAAACGAAGTTGATGATTTTGCTTCTAAAAGGG
MIT_Spar_c429_3200                  GGTTAATCCATATGGGTTAAACGAAGTTGATGATTTTGCTTCTAAAAGGG
                                    * ******* ***** **********************************

YDL153C_S288C                       AAAAGGTTTTACTTGGACAATCCACCTTTGGCGACAGTAATAAAGATGAT
YDL153C_AWRI1631                    AAAAGGTTTTACTTGGACAATCCACCTTTGGCGACAGTAATAAAGATGAT
YDL153C_AWRI796                     AAAAGGTTTTACTTGGACAATCCACCTTTGGCGACAGTAATAAAGATGAT
YDL153C_EC1118                      AAAAGGTTTTACTTGGACAATCCACCTTTGGCGACAGTAATAAAGATGAT
YDL153C_JAY291                      AAAAGGTTTTACTTGGACAATCCACCTTTGGCGACAGTAATAAAGATGAT
YDL153C_Kyokai7                     AAAAGGTTTTACTTGGACAATCCACCTTTGGCGACAGTAATAAAGATGAT
YDL153C_PW5                         AAAAGGTTTTACTTGGACAATCCACCTTTGACGACAGTAATAAAGATGAT
YDL153C_RM11-1a                     AAAAGGTTTTACTTGGACAATCCACCTTTGGCGACAGTAATAAAGATGAT
YDL153C_Sigma1278b                  AAAAGGTTTTACTTGGACAATCCACCTTTGGCGACAGTAATAAAGATGAT
YDL153C_T7                          AAAAGGTTTTACTTGGACAATCCACCTTTGGCGACAGTAATAAAGATGAT
YDL153C_UC5                         AAAAGGTTTTACTTGGACAATCCACCTTTGGCGACAGTAATAAAGATGAT
YDL153C_YJM789                      AAAAGGTTTTACTTGGACAATCCACCTTTGGCGACAGTAATAAAGATGAT
SAS10|SPGP|Y12.Contig28.9assem      AAAAGGTTTTACTTGGACAATCCACCTTTGGCGACAGTAATAAAGATGAT
SAS10|SPGP|I14.contig00622asse      AAAAGGTTTTACTTGGACAATCCACCTTTGGCGACAGTAATAAAGATGAT
SAS10|SPGP|M22.Contig35.25asse      AAAAGGTTTTACTTGGACAATCCACCTTTGGCGACAGTAATAAAGATGAT
SAS10|SPGP|WE372.Contig3.59ass      AAAAGGTTTTACTTGGACAATCCACCTTTGGCGACAGTAATAAAGATGAT
SAS10|SPGP|YJM280.Contig11.36a      AAAAGGTTTTACTTGGACAATCCACCTTTGGCGACAGTAATAAAGATGAT
SAS10|SPGP|YJM320.Contig73.24a      AAAAGGTTTTACTTGGACAATCCACCTTTGGCGACAGTAATAAAGATGAT
SAS10|SPGP|YJM326.contig00812a      AAAAGGTTTTACTTGGACAATCCACCTTTGGCGACAGTAATAAAGATGAT
SAS10|SPGP|YJM421.Contig11.13a      AAAAGGTTTTACTTGGACAATCCACCTTTGGCGACAGTAATAAAGATGAT
SAS10|SPGP|YJM451.contig00876a      AAAAGGTTTTACTTGGACAATCCACCTTTGGCGACAGTAATAAAGATGAT
SAS10|SPGP|YJM653.contig01887a      AAAAGGTTTTACTTGGACAATCCACCTTTGGCGACAGTAATAAAGATGAT
SAS10|SPGP|YPS1009.contig01964      AAAAGGTTTTACTTGGACAATCCACCTTTGGCGACAGTAATAAAGATGAT
SAS10|SPGP|YPS163.Contig65.18a      AAAAGGTTTTACTTGGACAATCCACCTTTGGCGACAGTAATAAAGATGAT
MIT_Spar_c429_3200                  AAAAAGTTTTACTTGGACAGTCCACATTTGGCGACAGCGCTAAGGATTTT
                                    **** ************** ***** **** ******   *** ***  *

YDL153C_S288C                       GACCATTCTCTGTTAGAAGACGAAGATGAGGAAGAAGTCTTAGCCATGGA
YDL153C_AWRI1631                    GACCATTCTTTGTTAGAAGACGAAGATGAGGAAGAAGTCTTAGCCATGGA
YDL153C_AWRI796                     GACCATTCTTTGTTAGAAGACGAAGATGAGGAAGAAGTCTTAGCCATGGA
YDL153C_EC1118                      GACCATTCTTTGTTAGAAGACGAAGATGAGGAAGAAGTCTTAGCCATGGA
YDL153C_JAY291                      GACCATTCTTTGTTAGAAGACGAAGATGAGGAAGAAGTCTTAGCCATGGA
YDL153C_Kyokai7                     GACCATTCTCTGTTAGAAGACGAAGATGAGGAAGAAGTCTTAGCCATGGA
YDL153C_PW5                         GACCATCCTCTGTTAGAAGACGAAGATGAGGAAGAAGTCTTAGCCATGGA
YDL153C_RM11-1a                     GACCATTCTTTGTTAGAAGACGAAGATGAGGAAGAAGTCTTAGCCATGGA
YDL153C_Sigma1278b                  GACCATTCTCTGTTAGAAGACGAAGATGAGGAAGAAGTCTTAGCCATGGA
YDL153C_T7                          GACCATTCTCTGTTAGAAGACGAAGATGAGGAAGAAGTCTTAGCCATGGA
YDL153C_UC5                         GACCATTCTCTGTTAGAAGACGAAGATGAGGAAGAAGTCTTAGCCATGGA
YDL153C_YJM789                      GACCATTCTTTGTTAGAAGACGAAGATGAGGAAGAAGTCTTAGCCATGGA
SAS10|SPGP|Y12.Contig28.9assem      GACCATTCTCTGTTAGAAGACGAAGATGAGGAAGAAGTCTTAGCC-----
SAS10|SPGP|I14.contig00622asse      GACCATTCTTTGTTAGAAGACGAAGATGAGGAAGAAGTCTTAGCC-----
SAS10|SPGP|M22.Contig35.25asse      GACCATTCTTTGTTAGAAGACGAAGATGAGGAAGAAGTCTTAGCC-----
SAS10|SPGP|WE372.Contig3.59ass      GACCATTCTTTGTTAGAAGACGAAGATGAGGAAGAAGTCTTAGCC-----
SAS10|SPGP|YJM280.Contig11.36a      GACCATTCTCTGTTAGAAGACGAAGATGAGGAAGAAGTCTTAGCC-----
SAS10|SPGP|YJM320.Contig73.24a      GACCATTCTCTGTTAGAAGACGAAGATGAGGAAGAAGTCTTAGCC-----
SAS10|SPGP|YJM326.contig00812a      GACCATTCTTTGTTAGAAGACGAAGATGAGGAAGAAGTCTTAGCC-----
SAS10|SPGP|YJM421.Contig11.13a      GACCATTCTTTGTTAGAAGACGAAGATGAGGAAGAAGTCTTAGCC-----
SAS10|SPGP|YJM451.contig00876a      GACCATTCTTTGTTAGAAGACGAAGATGAGGAAGAAGTCTTAGCC-----
SAS10|SPGP|YJM653.contig01887a      GACCATTCTTTGTTAGAAGACGAAGATGAGGAAGAAGTCTTAGCC-----
SAS10|SPGP|YPS1009.contig01964      GACCATTCTTTGTTAGAAGACGAAGATGAGGAAGAAGTCTTAGCC-----
SAS10|SPGP|YPS163.Contig65.18a      GACCATTCTTTGTTAGAAGACGAAGATGAGGAAGAAGTCTTAGCC-----
MIT_Spar_c429_3200                  GATCACTCTTTGCTAGAAGACGAAGATGAGGAAGAAGTCTTGGCTATGGA
                                    ** **  ** ** **************************** **      

YDL153C_S288C                       TGAAGATGATGAGTCAATAGATGAAAGAGAAGATGAGGAAGAAGAAGAGG
YDL153C_AWRI1631                    TGAAGATGATGAGTCAATAGATGAAAGAGAAGATGAGGAAGAAGAAGAGG
YDL153C_AWRI796                     TGAAGATGATGAGTCAATAGATGAAAGAGAAGATGAGGAAGAAGAAGAGG
YDL153C_EC1118                      TGAAGATGATGAGTCAATAGATGAAAGAGAAGATGAGGAAGAAGAAGAGG
YDL153C_JAY291                      TGAAGATGATGAGTCAATAGATGAAAGAGAAGATGAGGAAGAAGAAGAGG
YDL153C_Kyokai7                     TGAAGATGATGAGTCAATAGATGAAAGAGAAGATGAGGAAGAAGAAGAGG
YDL153C_PW5                         TGAAGATGATGAGTCAATAGATGAAAGAGAAGATGAGGAAGAAGAAGAGG
YDL153C_RM11-1a                     TGAAGATGATGAGTCAATAGATGAAAGAGAAGATGAGGAAGAAGAAGAGG
YDL153C_Sigma1278b                  TGAAGATGATGAGTCAATAGATGAAAGAGAAGATGAGGAAGAAGAAGAGG
YDL153C_T7                          TGAAGATGATGAGTCAATAGATGAAAGAGAAGATGAGGAAGAAGAAGAGG
YDL153C_UC5                         TGAAGATGATGAGTCAATAGATGAAAGAGAAGATGAGGAAGAAGAAGAGG
YDL153C_YJM789                      TGAAGATGATGAGTCAATAGATGAAAGAGAAGATGAGGAAGAAGAAGAGG
SAS10|SPGP|Y12.Contig28.9assem      --------------------------------------------------
SAS10|SPGP|I14.contig00622asse      --------------------------------------------------
SAS10|SPGP|M22.Contig35.25asse      --------------------------------------------------
SAS10|SPGP|WE372.Contig3.59ass      --------------------------------------------------
SAS10|SPGP|YJM280.Contig11.36a      --------------------------------------------------
SAS10|SPGP|YJM320.Contig73.24a      --------------------------------------------------
SAS10|SPGP|YJM326.contig00812a      --------------------------------------------------
SAS10|SPGP|YJM421.Contig11.13a      --------------------------------------------------
SAS10|SPGP|YJM451.contig00876a      --------------------------------------------------
SAS10|SPGP|YJM653.contig01887a      --------------------------------------------------
SAS10|SPGP|YPS1009.contig01964      --------------------------------------------------
SAS10|SPGP|YPS163.Contig65.18a      --------------------------------------------------
MIT_Spar_c429_3200                  TGAGGATGATGAGTCTATGGATGAAAGAGAGGATGAAGAAGAAGAAGAAG
                                                                                      

YDL153C_S288C                       AAGAGGAA---CTAGATGGTGCTGCAGCCTATAAGAAAATATTTGGTAGA
YDL153C_AWRI1631                    AAGAGGAA---CTAGATGGTGCTGCAGCCTATAAGAAAATATTTGGTAGA
YDL153C_AWRI796                     AAGAGGAA---CTAGATGGTGCTGCAGCCTATAAGAAAATATTTGGTAGA
YDL153C_EC1118                      AAGAGGAA---CTAGATGGTGCTGCAGCCTATAAGAAAATATTTGGTAGA
YDL153C_JAY291                      AAGAGGAA---CTAGATGGTGCTGCAGCCTATAAGAAAATATTTGGTAGA
YDL153C_Kyokai7                     AAGAGGAA---CTAGATGGTGCTGCAGCCTATAAGAAAATATTTGGTAGA
YDL153C_PW5                         AAGAGGAA---CTAGATGGTGCTGCAGCCTATAAGAAAATATTTGGTAGA
YDL153C_RM11-1a                     AAGAGGAA---CTAGATGGTGCTGCAGCCTATAAGAAAATATTTGGTAGA
YDL153C_Sigma1278b                  AAGAGGAA---CTAGATGGTGCTGCAGCCTATAAGAAAATATTTGGTAGA
YDL153C_T7                          AAGAGGAA---CTAGATGGTGCTGCAGCCTATAAGAAAATATTTGGTAGA
YDL153C_UC5                         AAGAGGAA---CTAGATGGTGCTGCAGCCTATAAGAAAATATTTGGTAGA
YDL153C_YJM789                      AAGAGGAA---CTAGATGGTGCTGCAGCCTATAAGAAAATATTTGGTAGA
SAS10|SPGP|Y12.Contig28.9assem      ------------------GTGCTGCAGCCTATAAGAAAATATTTGGTAGA
SAS10|SPGP|I14.contig00622asse      ------------------GTGCTGCAGCCTATAAGAAAATATTTGGTAGA
SAS10|SPGP|M22.Contig35.25asse      ------------------GTGCTGCAGCCTATAAGAAAATATTTGGTAGA
SAS10|SPGP|WE372.Contig3.59ass      ------------------GTGCTGCAGCCTATAAGAAAATATTTGGTAGA
SAS10|SPGP|YJM280.Contig11.36a      ------------------GTGCTGCAGCCTATAAGAAAATATTTGGTAGA
SAS10|SPGP|YJM320.Contig73.24a      ------------------GTGCTGCAGCCTATAAGAAAATATTTGGTAGA
SAS10|SPGP|YJM326.contig00812a      ------------------GTGCTGCAGCCTATAAGAAAATATTTGGTAGA
SAS10|SPGP|YJM421.Contig11.13a      ------------------GTGCTGCAGCCTATAAGAAAATATTTGGTAGA
SAS10|SPGP|YJM451.contig00876a      ------------------GTGCTGCAGCCTATAAGAAAATATTTGGTAGA
SAS10|SPGP|YJM653.contig01887a      ------------------GTGCTGCAGCCTATAAGAAAATATTTGGTAGA
SAS10|SPGP|YPS1009.contig01964      ------------------GTGCTGCAGCCTATAAGAAAATATTTGGTAGA
SAS10|SPGP|YPS163.Contig65.18a      ------------------GTGCTGCAGCCTATAAGAAAATATTTGGTAGA
MIT_Spar_c429_3200                  AAGAAGAAGAACTAGATGGTGCTGCAGCCTATAAGAAAATATTTGGCAGA
                                                      **************************** ***

YDL153C_S288C                       AACTTAGAAACTGACCAGCTTCCTGAGGAAGATGAAGAGAATGGTATGTT
YDL153C_AWRI1631                    AACTTAGAAACTGACCAGCTTCCTGAGGAAGATGAAGAGAATGGTATGTT
YDL153C_AWRI796                     AACTTAGAAACTGACCAGCTTCCTGAGGAAGATGAAGAGAATGGTATGTT
YDL153C_EC1118                      AACTTAGAAACTGACCAGCTTCCTGAGGAAGATGAAGAGAATGGTATGTT
YDL153C_JAY291                      AACTTAGAAACTGACCAGCTTCCTGAGGAAGATGAAGAGAATGGTATGTT
YDL153C_Kyokai7                     AACTTAGAAACTGACCAGCTTCCTGAGGAAGATGAAGAGAATGGTATGTT
YDL153C_PW5                         AACTTAGAAACTGACCAGCTTCCTGAGGAAGATGAAGAGAATGGTATGTT
YDL153C_RM11-1a                     AACTTAGAAACTGACCAGCTTCCTGAGGAAGATGAAGAGAATGGTATGTT
YDL153C_Sigma1278b                  AACTTAGAAACTGACCAGCTTCCTGAGGAAGATGAAGAGAATGGTATGTT
YDL153C_T7                          AACTTAGAAACTGACCAGCTTCCTGAGGAAGATGAAGAGAATGGTATGTT
YDL153C_UC5                         AACTTAGAAACTGACCAGCTTCCTGAGGAAGATGAAGAGAATGGTATGTT
YDL153C_YJM789                      AACTTAGAAACTGACCAGCTTCCTGAGGAAGATGAAGAGAATGGTATGTT
SAS10|SPGP|Y12.Contig28.9assem      AACTTAGAAACTGACCAGCTTCCTGAGGAAGATGAAGAGAATGGTATGTT
SAS10|SPGP|I14.contig00622asse      AACTTAGAAACTGACCAGCTTCCTGAGGAAGATGAAGAGAATGGTATGTT
SAS10|SPGP|M22.Contig35.25asse      AACTTAGAAACTGACCAGCTTCCTGAGGAAGATGAAGAGAATGGTATGTT
SAS10|SPGP|WE372.Contig3.59ass      AACTTAGAAACTGACCAGCTTCCTGAGGAAGATGAAGAGAATGGTATGTT
SAS10|SPGP|YJM280.Contig11.36a      AACTTAGAAACTGACCAGCTTCCTGAGGAAGATGAAGAGAATGGTATGTT
SAS10|SPGP|YJM320.Contig73.24a      AACTTAGAAACTGACCAGCTTCCTGAGGAAGATGAAGAGAATGGTATGTT
SAS10|SPGP|YJM326.contig00812a      AACTTAGAAACTGACCAGCTTCCTGAGGAAGATGAAGAGAATGGTATGTT
SAS10|SPGP|YJM421.Contig11.13a      AACTTAGAAACTGACCAGCTTCCTGAGGAAGATGAAGAGAATGGTATGTT
SAS10|SPGP|YJM451.contig00876a      AACTTAGAAACTGACCAGCTTCCTGAGGAAGATGAAGAGAATGGTATGTT
SAS10|SPGP|YJM653.contig01887a      AACTTAGAAACTGACCAGCTTCCTGAGGAAGATGAAGAGAATGGTATGTT
SAS10|SPGP|YPS1009.contig01964      AACTTAGAAACTGACCAGCTTCCTGAGGAAGATGAAGAGAATGGTATGTT
SAS10|SPGP|YPS163.Contig65.18a      AACTTAGAAACTGACCAGCTTCCTGAGGAAGATGAAGAGAATGGTATGTT
MIT_Spar_c429_3200                  AACTTAGAAACAGATCAGCTTCCCGAAGAAGATGAAGAAAATGGTATGTT
                                    *********** ** ******** ** *********** ***********

YDL153C_S288C                       AGACAACGAGAATGCCTGGGGGTCCACAAAAGGAGAATATTATGGGGCTG
YDL153C_AWRI1631                    AGACAACGAGAATGCCTGGGGGTCCACAAAAGGAGAATATTATGGGGCTG
YDL153C_AWRI796                     AGACAACGAGAATGCCTGGGGGTCCACAAAAGGAGAATATTATGGGGCTG
YDL153C_EC1118                      AGACAACGAGAATGCCTGGGGGTCCACAAAAGGAGAATATTATGGGGCTG
YDL153C_JAY291                      AGACAACGAGAATGCCTGGGGGTCCACAAAAGGAGAATATTATGGGGCTG
YDL153C_Kyokai7                     AGACAACGAGAATGCCTGGGGGTCCACAAAAGGAGAATATTATGGGGCTG
YDL153C_PW5                         AGACAACGAGAATGCCTGGGGGTCCACAAAAGGAGAATATTATGGGGCTG
YDL153C_RM11-1a                     AGACAACGAGAATGCCTGGGGGTCCACAAAAGGAGAATATTATGGGGCTG
YDL153C_Sigma1278b                  AGACAACGAGAATGCCTGGGGGTCCACAAAAGGAGAATATTATGGGGCTG
YDL153C_T7                          AGACAACGAGAATGCCTGGGGGTCCACAAAAGGAGAATATTATGGGGCTG
YDL153C_UC5                         AGACAACGAGAATGCCTGGGGGTCCACAAAAGGAGAATATTATGGGGCTG
YDL153C_YJM789                      AGACAACGAGAATGCCTGGGGGTCCACAAAAGGAGAATATTATGGGGCTG
SAS10|SPGP|Y12.Contig28.9assem      AGACAACGAGAATGCCTGGGGGTCCACAAAAGGAGAATATTATGGGGCTG
SAS10|SPGP|I14.contig00622asse      AGACAACGAGAATGCCTGGGGGTCCACAAAAGGAGAATATTATGGGGCTG
SAS10|SPGP|M22.Contig35.25asse      AGACAACGAGAATGCCTGGGGGTCCACAAAAGGAGAATATTATGGGGCTG
SAS10|SPGP|WE372.Contig3.59ass      AGACAACGAGAATGCCTGGGGGTCCACAAAAGGAGAATATTATGGGGCTG
SAS10|SPGP|YJM280.Contig11.36a      AGACAACGAGAATGCCTGGGGGTCCACAAAAGGAGAATATTATGGGGCTG
SAS10|SPGP|YJM320.Contig73.24a      AGACAACGAGAATGCCTGGGGGTCCACAAAAGGAGAATATTATGGGGCTG
SAS10|SPGP|YJM326.contig00812a      AGACAACGAGAATGCCTGGGGGTCCACAAAAGGAGAATATTATGGGGCTG
SAS10|SPGP|YJM421.Contig11.13a      AGACAACGAGAATGCCTGGGGGTCCACAAAAGGAGAATATTATGGGGCTG
SAS10|SPGP|YJM451.contig00876a      AGACAACGAGAATGCCTGGGGGTCCACAAAAGGAGAATATTATGGGGCTG
SAS10|SPGP|YJM653.contig01887a      AGACAACGAGAATGCCTGGGGGCCCACAAAAGGAGAATATTATGGGGCTG
SAS10|SPGP|YPS1009.contig01964      AGACAACGAGAATGCCTGGGGGTCCACAAAAGGAGAATATTATGGGGCTG
SAS10|SPGP|YPS163.Contig65.18a      AGACAACGAGAATGCCTGGGGGTCCACAAAAGGAGAATATTATGGGGCTG
MIT_Spar_c429_3200                  AGACAACGAAAATGCCTGGGGGTCCACAAAGGGAGAATACTACGGGGCTG
                                    ********* ************ ******* ******** ** *******

YDL153C_S288C                       ATGATTTAGATGATGACGAAGCTGCTAAGGAAATAGAAAAGGAAGCTTTA
YDL153C_AWRI1631                    ATGATTTAGATGATGACGAAGGTGCTAAGGAAATAGAAAAGGAAGCTTTA
YDL153C_AWRI796                     ATGATTTAGATGATGACGAAGGTGCTAAGGAAATAGAAAAGGAAGCTTTA
YDL153C_EC1118                      ATGATTTAGATGATGACGAAGGTGCTAAGGAAATAGAAAAGGAAGCTTTA
YDL153C_JAY291                      ATGATTTAGATGATGACGAAGGTGCTAAGGAAATAGAAAAGGAAGCTTTA
YDL153C_Kyokai7                     ATGATTTAGATGATGACGAAGCTGCTAAGGAAATAGAAAAGGAAGCTTTA
YDL153C_PW5                         ATGATTTAGATGATGACGAAGCTGCTAAGGAAATAGAAAAGGAAGCTTTA
YDL153C_RM11-1a                     ATGATTTAGATGATGACGAAGGTGCTAAGGAAATAGAAAAGGAAGCTTTA
YDL153C_Sigma1278b                  ATGATTTAGATGATGACGAAGCTGCTAAGGAAATAGAAAAGGAAGCTTTA
YDL153C_T7                          ATGATTTAGATGATGACGAAGCTGCTAAGGAAATAGAAAAGGAAGCTTTA
YDL153C_UC5                         ATGATTTAGATGATGACGAAGCTGCTAAGGAAATAGAAAAGGAAGCTTTA
YDL153C_YJM789                      ATGATTTAGATGATGACGAAGGTGCTAAGGAAATAGAAAAGGAAGCTTTA
SAS10|SPGP|Y12.Contig28.9assem      ATGATTTAGATGATGACGAAGCTGCTAAGGAAATAGAAAAGGAAGCTTTA
SAS10|SPGP|I14.contig00622asse      ATGATTTAGATGATGACGAAGGTGCTAAGGAAATAGAAAAGGAAGCTTTA
SAS10|SPGP|M22.Contig35.25asse      ATGATTTAGATGATGACGAAGGTGCTAAGGAAATAGAAAAGGAAGCTTTA
SAS10|SPGP|WE372.Contig3.59ass      ATGATTTAGATGATGACGAAGGTGCTAAGGAAATAGAAAAGGAAGCTTTA
SAS10|SPGP|YJM280.Contig11.36a      ATGATTTAGATGATGACGAAGCTGCTAAGGAAATAGAAAAGGAAGCTTTA
SAS10|SPGP|YJM320.Contig73.24a      ATGATTTAGATGATGACGAAGCTGCTAAGGAAATAGAAAAGGAAGCTTTA
SAS10|SPGP|YJM326.contig00812a      ATGATTTAGATGATGACGAAGGTGCTAAGGAAATAGAAAAGGAAGCTTTA
SAS10|SPGP|YJM421.Contig11.13a      ATGATTTAGATGATGACGAAGGTGCTAAGGAAATAGAAAAGGAAGCTTTA
SAS10|SPGP|YJM451.contig00876a      ATGATTTAGATGATGACGAAGGTGCTAAGGAAATAGAAAAGGAAGCTTTA
SAS10|SPGP|YJM653.contig01887a      ATGATTTAGATGATGACGAAGCTGCTAAGGAAATAGAAAAGGAAGCTTTA
SAS10|SPGP|YPS1009.contig01964      ATGATTTAGATGATGACGAAGCTGCTAAGGAAATAGAAAAGGAAGCTTTA
SAS10|SPGP|YPS163.Contig65.18a      ATGATTTAGATGATGACGAAGCTGCTAAGGAAATAGAAAAGGAAGCTTTA
MIT_Spar_c429_3200                  ATGATTTAGATGATGAAGAAGCTGCTAAAGAAATAGAAAAGGAAGCTTTA
                                    **************** **** ****** *********************

YDL153C_S288C                       CGACAACAAAAGAAGCATCTGGAAGAACTTAATATGAACGATTACTTAGA
YDL153C_AWRI1631                    CGACAACAAAAGAAGCATCTGGAAGAACTTAATATGAACGATTACTTAGA
YDL153C_AWRI796                     CGACAACAAAAGAAGCATCTGGAAGAACTTAATATGAACGATTACTTAGA
YDL153C_EC1118                      CGACAACAAAAGAAGCATCTGGAAGAACTTAATATGAACGATTACTTAGA
YDL153C_JAY291                      CGACAACAAAAGAAGCATCTGGAAGAACTTAATATGAACGATTACTTAGA
YDL153C_Kyokai7                     CGACAACAAAAGAAGCATCTGGAAGAACTTAATATGAACGATTACTTAGA
YDL153C_PW5                         CGACAACAAAAGAAGCATCTGGAAGAACTTAATATGAACGATTACTTAGA
YDL153C_RM11-1a                     CGACAACAAAAGAAGCATCTGGAAGAACTTAATATGAACGATTACTTAGA
YDL153C_Sigma1278b                  CGACAACAAAAGAAGCATCTGGAAGAACTTAATATGAACGATTACTTAGA
YDL153C_T7                          CGACAACAAAAGAAGCATCTGGAAGAACTTAATATGAACGATTACTTAGA
YDL153C_UC5                         CGACAACAAAAGAAGCATCTGGAAGAACTTAATATGAACGATTACTTAGA
YDL153C_YJM789                      CGACAACAAAAGAAGCATCTGGAAGAACTTAATATGAACGATTACTTAGA
SAS10|SPGP|Y12.Contig28.9assem      CGACAACAAAAGAAGCATCTGGAAGAACTTAATATGAACGATTACTTAGA
SAS10|SPGP|I14.contig00622asse      CGACAACAAAAGAAGCATCTGGAAGAACTTAATATGAACGATTACTTAGA
SAS10|SPGP|M22.Contig35.25asse      CGACAACAAAAGAAGCATCTGGAAGAACTTAATATGAACGATTACTTAGA
SAS10|SPGP|WE372.Contig3.59ass      CGACAACAAAAGAAGCATCTGGAAGAACTTAATATGAACGATTACTTAGA
SAS10|SPGP|YJM280.Contig11.36a      CGACAACAAAAGAAGCATCTGGAAGAACTTAATATGAACGATTACTTAGA
SAS10|SPGP|YJM320.Contig73.24a      CGACAACAAAAGAAGCATCTGGAAGAACTTAATATGAACGATTACTTAGA
SAS10|SPGP|YJM326.contig00812a      CGACAACAAAAGAAGCATCTGGAAGAACTTAATATGAACGATTACTTAGA
SAS10|SPGP|YJM421.Contig11.13a      CGACAACAAAAGAAGCATCTGGAAGAACTTAATATGAACGATTACTTAGA
SAS10|SPGP|YJM451.contig00876a      CGACAACAAAAGAAGCATCTGGAAGAACTTAATATGAACGATTACTTAGA
SAS10|SPGP|YJM653.contig01887a      CGACAACAAAAGAAGCATCTGGAAGAACTTAATATGAACGATTACTTAGA
SAS10|SPGP|YPS1009.contig01964      CGACAACAAAAGAAGCATCTGGAAGAACTTAATATGAACGATTACTTAGA
SAS10|SPGP|YPS163.Contig65.18a      CGACAACAAAAGAAGCATCTGGAAGAACTTAATATGAACGATTACTTAGA
MIT_Spar_c429_3200                  CGACAACAAAAGAAGCACTTGGAAGAACTTAATATGAATGATTACTTAGA
                                    *****************  ******************* ***********

YDL153C_S288C                       TGAAGAAGAAGAAGAAGAGTGGGTCAAAAGTGCCAAAGAATTTGACATGG
YDL153C_AWRI1631                    TGAAGAAGAAGAAGAAGAGTGGGCCAAAAGTGCCAAAGAATTTGACATGG
YDL153C_AWRI796                     TGAAGAAGAAGAAGAAGAGTGGGCCAAAAGTGCCAAAGAATTTGACATGG
YDL153C_EC1118                      TGAAGAAGAAGAAGAAGAGTGGGCCAAAAGTGCCAAAGAATTTGACATGG
YDL153C_JAY291                      TGAAGAAGAAGAAGAAGAGTGGGCCAAAAGTGCCAAAGAATTTGACATGG
YDL153C_Kyokai7                     TGAAGAAGAAGAAGAAGAGTGGGTCAAAAGTGCCAAAGAATTTGACATGG
YDL153C_PW5                         TGAAGAAGAAGAAGAAGAGTGGGTCAAAAGTGCCAAAGAATTTGACATGG
YDL153C_RM11-1a                     TGAAGAAGAAGAAGAAGAGTGGGCCAAAAGTGCCAAAGAATTTGACATGG
YDL153C_Sigma1278b                  TGAAGAAGAAGAAGAAGAGTGGGTCAAAAGTGCCAAAGAATTTGACATGG
YDL153C_T7                          TGAAGAAGAAGAAGAAGAGTGGGTCAAAAGTGCCAAAGAATTTGACATGG
YDL153C_UC5                         TGAAGAAGAAGAAGAAGAGTGGGTCAAAAGTGCCAAAGAATTTGACATGG
YDL153C_YJM789                      TGAAGAAGAAGAAGAAGAGTGGGCCAAAAGTGCCAAAGAATTTGACATGG
SAS10|SPGP|Y12.Contig28.9assem      TGAAGAAGAAGAAGAAGAGTGGGTCAAAAGTGCCAAAGAATTTGACATGG
SAS10|SPGP|I14.contig00622asse      TGAAGAAGAAGAAGAAGAGTGGGCCAAAAGTGCCAAAGAATTTGACATGG
SAS10|SPGP|M22.Contig35.25asse      TGAAGAAGAAGAAGAAGAGTGGGCCAAAAGTGCCAAAGAATTTGACATGG
SAS10|SPGP|WE372.Contig3.59ass      TGAAGAAGAAGAAGAAGAGTGGGCCAAAAGTGCCAAAGAATTTGACATGG
SAS10|SPGP|YJM280.Contig11.36a      TGAAGAAGAAGAAGAAGAGTGGG-CAAAAGTGCCAAAGAATTTGACATGG
SAS10|SPGP|YJM320.Contig73.24a      TGAAGAAGAAGAAGAAGAGTGGGTCAAAAGTGCCAAAGAATTTGACATGG
SAS10|SPGP|YJM326.contig00812a      TGAAGAAGAAGAAGAAGAGTGGGCCAAAAGTGCCAAAGAATTTGACATGG
SAS10|SPGP|YJM421.Contig11.13a      TGAAGAAGAAGAAGAAGAGTGGGCCAAAAGTGCCAAAGAATTTGACATGG
SAS10|SPGP|YJM451.contig00876a      TGAAGAAGAAGAAGAAGAGTGGGCCAAAAGTGCCAAAGAATTTGACATGG
SAS10|SPGP|YJM653.contig01887a      TGAAGAAGAAGAAGAAGAGTGGGTCAAAAGTGCCAAAGAATTTGACATGG
SAS10|SPGP|YPS1009.contig01964      TGAAGAAGAAGAAGAAGAGTGGGTCAAAAGTGCCAAAGAATTTGACATGG
SAS10|SPGP|YPS163.Contig65.18a      TGAAGAAGAAGAAGAAGAGTGGGTCAAAAGTGCCAAAGAATTTGACATGG
MIT_Spar_c429_3200                  TGAGGAAGAAGAACAAGAGTGGGTCAAAAGTGCCAAAGAATTTGACATGG
                                    *** ********* ********* **************************

YDL153C_S288C                       GTGAATTTAAGAACTCGACCAAGCAGGCTGATACTAAAACTTCCATAACG
YDL153C_AWRI1631                    GTGAATTTAAGAACTCGACCAAGCAGGCTGATACTAAAACTTCCATAACG
YDL153C_AWRI796                     GTGAATTTAAGAACTCGACCAAGCAGGCTGATACTAAAACTTCCATAACG
YDL153C_EC1118                      GTGAATTTAAGAACTCGACCAAGCAGGCTGATACTAAAACTTCCATAACG
YDL153C_JAY291                      GTGAATTTAAGAACTCGACCAAGCAGGCTGATACTAAAACTTCCATAACG
YDL153C_Kyokai7                     GTGAATTTAAGAACTCGACCAAGCAGGCTGATACTAAAACTTCCATAACG
YDL153C_PW5                         GTGAATTTAAGAACTCGACCAAGCAGGCTGATACTAAAACTTCCATAACG
YDL153C_RM11-1a                     GTGAATTTAAGAACTCGACCAAGCAGGCTGATACTAAAACTTCCATAACG
YDL153C_Sigma1278b                  GTGAATTTAAGAACTCGACCAAGCAGGCTGATACTAAAACTTCCATAACG
YDL153C_T7                          GTGAATTTAAGAACTCGACCAAGCAGGCTGATACTAAAACTTCCATAACG
YDL153C_UC5                         GTGAATTTAAGAACTCGACCAAGCAGGCTGATACTAAAACTTCCATAACG
YDL153C_YJM789                      GTGAATTTAAGAACTCGACCAAGCAGGCTGATACTAAAACTTCCATAACG
SAS10|SPGP|Y12.Contig28.9assem      GTGAATTTAAGAACTCGACCAAGCAGGCTGATACTAAAACTTCCATAACG
SAS10|SPGP|I14.contig00622asse      GTGAATTTAAGAACTCGACCAAGCAGGCTGATACTAAAACTTCCATAACG
SAS10|SPGP|M22.Contig35.25asse      GTGAATTTAAGAACTCGACCAAGCAGGCTGATACTAAAACTTCCATAACG
SAS10|SPGP|WE372.Contig3.59ass      GTGAATTTAAGAACTCGACCAAGCAGGCTGATACTAAAACTTCCATAACG
SAS10|SPGP|YJM280.Contig11.36a      GTGAATTTAAGAACTCGACCAAGCAGGCTGATACTAAAACTTCCATAACG
SAS10|SPGP|YJM320.Contig73.24a      GTGAATTTAAGAACTCGACCAAGCAGGCTGATACTAAAACTTCCATAACG
SAS10|SPGP|YJM326.contig00812a      GTGAATTTAAGAACTCGACCAAGCAGGCTGATACTAAAACTTCCATAACG
SAS10|SPGP|YJM421.Contig11.13a      GTGAATTTAAGAACTCGACCAAGCAGGCTGATACTAAAACTTCCATAACG
SAS10|SPGP|YJM451.contig00876a      GTGAATTTAAGAACTCGACCAAGCAGGCTGATACTAAAACTTCCATAACG
SAS10|SPGP|YJM653.contig01887a      GTGAATTTAAGAACTCGACCAAGCAGGCTGATACTAAAACTTCCATAACG
SAS10|SPGP|YPS1009.contig01964      GTGAATTTAAGAACTCGACCAAGCAGGCTGATACTAAAACTTCCATAACG
SAS10|SPGP|YPS163.Contig65.18a      GTGAATTTAAGAACTCGACCAAGCAGGCTGATACTAAAACTTCCATAACG
MIT_Spar_c429_3200                  GTGAGTTTAAAAACTCCACTAAGCAGGCAGACACTAATATTTCCATAAGG
                                    **** ***** ***** ** ******** ** ***** * ******** *

YDL153C_S288C                       GATATTCTAAATATGGATGACGAAGCAAGGGATAACTATTTAAGGACAAT
YDL153C_AWRI1631                    GATATTCTAAATATGGATGACGAAGCAAGGGATAACTATTTAAGGACAAT
YDL153C_AWRI796                     GATATTCTAAATATGGATGACGAAGCAAGGGATAACTATTTGAGGACAAT
YDL153C_EC1118                      GATATTCTAAATATGGATGACGAAGCAAGGGATAACTATTTGAGGACAAT
YDL153C_JAY291                      GATATTCTAAATATGGATGACGAAGCAAGGGATAACTATTTAAGGACATT
YDL153C_Kyokai7                     GATATTCTAAATATGGATGACGAAGCAAGGGATAACTATTTAAGGACAAT
YDL153C_PW5                         GATATTCTAAATATGGATGACGAAGCAAGGGATAACTATTTAAGGACAAT
YDL153C_RM11-1a                     GATATTCTAAATATGGATGACGAAGCAAGGGATAACTATTTAAGGACAAT
YDL153C_Sigma1278b                  GATATTCTAAATATGGATGACGAAGCAAGGGATAACTATTTAAGGACAAT
YDL153C_T7                          GATATTCTAAATATGGATGACGAAGCAAGGGATAACTATTTAAGGACAAT
YDL153C_UC5                         GATATTCTAAATATGGATGACGAAGCAAGGGATAACTATTTAAGGACAAT
YDL153C_YJM789                      GATATTCTAAATATGGATGACGAAGCAAGGGATAACTATTTAAGGACAAT
SAS10|SPGP|Y12.Contig28.9assem      GATATTCTAAATATGGATGACGAAGCAAGGGATAACTATTTAAGGACAAT
SAS10|SPGP|I14.contig00622asse      GATATTCTAAATATGGATGACGAAGCAAGGGATAACTATTTAAGGACAAT
SAS10|SPGP|M22.Contig35.25asse      GATATTCTAAATATGGATGACGAAGCAAGGGATAACTATTTAAGGACAAT
SAS10|SPGP|WE372.Contig3.59ass      GATATTCTAAATATGGATGACGAAGCAAGGGATAACTATTTGAGGACAAT
SAS10|SPGP|YJM280.Contig11.36a      GATATTCTAAATATGGATGACGAAGCAAGGGATAACTATTTAAGGACAAT
SAS10|SPGP|YJM320.Contig73.24a      GATATTCTAAATATGGATGACGAAGCAAGGGATAACTATTTAAGGACAAT
SAS10|SPGP|YJM326.contig00812a      GATATTCTAAATATGGATGACGAAGCAAGGGATAACTATTTAAGGACAAT
SAS10|SPGP|YJM421.Contig11.13a      GATATTCTAAATATGGATGACGAAGCAAGGGATAACTATTTAAGGACAAT
SAS10|SPGP|YJM451.contig00876a      GATATTCTAAATATGGATGACGAAGCAAGGGATAACTATTTAAGGACAAT
SAS10|SPGP|YJM653.contig01887a      GATATTCTAAATATGGATGACGAAGCAAGGGATAACTATTTAAGGACAAT
SAS10|SPGP|YPS1009.contig01964      GATATTCTAAATATGGATGACGAAGCAAGGGATAACTATTTAAGGACAAT
SAS10|SPGP|YPS163.Contig65.18a      GATATTCTAAATATGGATGACGAAGCAAGGGATAACTATTTAAGGACAAT
MIT_Spar_c429_3200                  GATATTCTGAATATGGATGACGAAGCAAGAGATAACTATTTAAAGACAAT
                                    ******** ******************** *********** * **** *

YDL153C_S288C                       GTTTCCTGAATTTGCTCCACTTTCAAAAGAATTCACAGAATTAGCTCCAA
YDL153C_AWRI1631                    GTTTCCTGAATTTGCTCCACTTTCAAAAGAATTCACAGAATTAGCTCCAA
YDL153C_AWRI796                     GTTTCCTGAATTTGCTCCACTTTCAAAAGAATTCACAGAATTAGCTCCAA
YDL153C_EC1118                      GTTTCCTGAATTTGCTCCACTTTCAAAAGAATTCACAGAATTAGCTCCAA
YDL153C_JAY291                      GTTTCCTGAATTTGCTCCACTTTCAAAAGAATTCACAGAATTAGCTCCAA
YDL153C_Kyokai7                     GTTTCCTGAATTTGCTCCACTTTCAAAAGAATTCACAGAATTAGCTCCAA
YDL153C_PW5                         GTTTCCTGAATTTGCTCCACTTTCAAAAGAATTCACAGAATTAGCTCCAA
YDL153C_RM11-1a                     GTTTCCTGAATTTGCTCCACTTTCAAAAGAATTCACAGAATTAGCTCCAA
YDL153C_Sigma1278b                  GTTTCCTGAATTTGCTCCACTTTCAAAAGAATTCACAGAATTAGCTCCAA
YDL153C_T7                          GTTTCCTGAATTTGCTCCACTTTCAAAAGAATTCACAGAATTAGCTCCAA
YDL153C_UC5                         GTTTCCTGAATTTGCTCCACTTTCAAAAGAATTCACAGAATTAGCTCCAA
YDL153C_YJM789                      GTTTCCTGAATTTGCTCCACTTTCAAAAGAATTCACAGAATTAGCTCCAA
SAS10|SPGP|Y12.Contig28.9assem      GTTTCCTGAATTTGCTCCACTTTCAAAAGAATTCACAGAATTAGCTCCAA
SAS10|SPGP|I14.contig00622asse      GTTTCCTGAATTTGCTCCACTTTCAAAAGAATTCACAGAATTAGCTCCAA
SAS10|SPGP|M22.Contig35.25asse      GTTTCCTGAATTTGCTCCACTTTCAAAAGAATTCACAGAATTAGCTCCAA
SAS10|SPGP|WE372.Contig3.59ass      GTTTCCTGAATTTGCTCCACTTTCAAAAGAATTCACAGAATTAGCTCCAA
SAS10|SPGP|YJM280.Contig11.36a      GTTTCCTGAATTTGCTCCACTTTCAAAAGAATTCACAGAATTAGCTCCAA
SAS10|SPGP|YJM320.Contig73.24a      GTTTCCTGAATTTGCTCCACTTTCAAAAGAATTCACAGAATTAGCTCCAA
SAS10|SPGP|YJM326.contig00812a      GTTTCCTGAATTTGCTCCACTTTCAAAAGAATTCACAGAATTAGCTCCAA
SAS10|SPGP|YJM421.Contig11.13a      GTTTCCTGAATTTGCTCCACTTTCAAAAGAATTCACAGAATTAGCTCCAA
SAS10|SPGP|YJM451.contig00876a      GTTTCCTGAATTTGCTCCACTTTCAAAAGAATTCACAGAATTAGCTCCAA
SAS10|SPGP|YJM653.contig01887a      GTTTCCTGAATTTGCTCCACTTTCAAAAGAATTCACAGAATTAGCTCCAA
SAS10|SPGP|YPS1009.contig01964      GTTTCCTGAATTTGCTCCACTTTCAAAAGAATTCACAGAATTAGCTCCAA
SAS10|SPGP|YPS163.Contig65.18a      GTTTCCTGAATTTGCTCCACTTTCAAAAGAATTCACAGAATTAGCTCCAA
MIT_Spar_c429_3200                  GTTTCCCGAATTTGCTCCACTTTCAAAAGAATTCACAAAATTAGCTCCCA
                                    ****** ****************************** ********** *

YDL153C_S288C                       AGTTTGACGAATTAAAGAAATCTGAGGAAAATGAGTTCAATAAATTAAAG
YDL153C_AWRI1631                    AGTTTGACGAATTAAAGAAATCTGAGGAAAATGAGTTCAATAAATTAAAG
YDL153C_AWRI796                     AGTTTGACGAATTAAAGAAATCTGAGGAAAATGAGTTCAATAAATTAAAG
YDL153C_EC1118                      AGTTTGACGAATTAAAGAAATCTGAGGAAAATGAGTTCAATAAATTAAAG
YDL153C_JAY291                      AGTTTGACGAATTAAAGAAATCTGAGGAAAATGAGTTCAATAAATTAAAG
YDL153C_Kyokai7                     AGTTTGACGAATTAAAGAAATCTGAGGAAAATGAGTTCAATAAATTAAAG
YDL153C_PW5                         AGTTTGACGAATTAAAGAAATCTGAGGAAAATGAGTTCAATAAATTAAAG
YDL153C_RM11-1a                     AGTTTGACGAATTAAAGAAATCTGAGGAAAATGAGTTCAATAAATTAAAG
YDL153C_Sigma1278b                  AGTTTGACGAATTAAAGAAATCTGAGGAAAATGAGTTCAATAAATTAAAG
YDL153C_T7                          AGTTTGACGAATTAAAGAAATCTGAGGAAAATGAGTTCAATAAATTAAAG
YDL153C_UC5                         AGTTTGACGAATTAAAGAAATCTGAGGAAAATGAGTTCAATAAATTAAAG
YDL153C_YJM789                      AGTTTGACGAATTAAAGAAATCTGAGGAAAATGAGTTCAATAAATTAAAG
SAS10|SPGP|Y12.Contig28.9assem      AGTTTGACGAATTAAAGAAATCTGAGGAAAATGAGTTCAATAAATTAAAG
SAS10|SPGP|I14.contig00622asse      AGTTTGACGAATTAAAGAAATCTGAGGAAAATGAGTTCAATAAATTAAAG
SAS10|SPGP|M22.Contig35.25asse      AGTTTGACGAATTAAAGAAATCTGAGGAAAATGAGTTCAATAAATTAAAG
SAS10|SPGP|WE372.Contig3.59ass      AGTTTGACGAATTAAAGAAATCTGAGGAAAATGAGTTCAATAAATTAAAG
SAS10|SPGP|YJM280.Contig11.36a      AGTTTGACGAATTAAAGAAATCTGAGGAAAATGAGTTCAATAAATTAAAG
SAS10|SPGP|YJM320.Contig73.24a      AGTTTGACGAATTAAAGAAATCTGAGGAAAATGAGTTCAATAAATTAAAG
SAS10|SPGP|YJM326.contig00812a      AGTTTGACGAATTAAAGAAATCTGAGGAAAATGAGTTCAATAAATTAAAG
SAS10|SPGP|YJM421.Contig11.13a      AGTTTGACGAATTAAAGAAATCTGAGGAAAATGAGTTCAATAAATTAAAG
SAS10|SPGP|YJM451.contig00876a      AGTATGACGAATTAAAGAAATCTGAGGAAAATGAGTTCAATAAATTAAAG
SAS10|SPGP|YJM653.contig01887a      AGTTTGACGAATTAAAGAAATCTGAGGAAAATGAGTTCAATAAATTAAAG
SAS10|SPGP|YPS1009.contig01964      AGTTTGACGAATTAAAGAAATCTGAGGAAAATGAGTTCAATAAATTAAAG
SAS10|SPGP|YPS163.Contig65.18a      AGTTTGACGAATTAAAGAAATCTGAGGAAAATGAGTTCAATAAATTAAAG
MIT_Spar_c429_3200                  AGTTTGACGAATTAAAGAAATCTGAGAACAATGAGTTCAATAAGTTAAAA
                                    *** ********************** * ************** ***** 

YDL153C_S288C                       CTAATTGCACTTGGAAGTTACCTAGGCACAATATCATGTTACTATAGTAT
YDL153C_AWRI1631                    CTAATTGCACTTGGAAGTTACCTAGGCACAATATCATGTTACTATAGTAT
YDL153C_AWRI796                     CTAATTGCACTTGGAAGTTACCTAGGCACAATATCATGTTACTATAGTAT
YDL153C_EC1118                      CTAATTGCACTTGGAAGTTACCTAGGCACAATATCATGTTACTATAGTAT
YDL153C_JAY291                      CTAATTGCACTTGGAAGTTACCTAGGCACAATATCATGTTACTATAGTAT
YDL153C_Kyokai7                     CTAATTGCACTTGGAAGTTACCTAGGCACAATATCATGTTACTATAGTAT
YDL153C_PW5                         CTAATTGCACTTGGAAGTTACCTAGGCACAATATCATGTTACTATAGTAT
YDL153C_RM11-1a                     CTAATTGCACTTGGAAGTTACCTAGGCACAATATCATGTTACTATAGTAT
YDL153C_Sigma1278b                  CTAATTGCACTTGGAAGTTACCTAGGCACAATATCATGTTACTATAGTAT
YDL153C_T7                          CTAATTGCACTTGGAAGTTACCTAGGCACAATATCATGTTACTATAGTAT
YDL153C_UC5                         CTAATTGCACTTGGAAGTTACCTAGGCACAATATCATGTTACTATAGTAT
YDL153C_YJM789                      CTAATTGCACTTGGAAGTTACCTAGGCACAATATCATGTTACTATAGTAT
SAS10|SPGP|Y12.Contig28.9assem      CTAATTGCACTTGGAAGTTACCTAGGCACAATATCATGTTACTATAGTAT
SAS10|SPGP|I14.contig00622asse      CTAATTGCACTTGGAAGTTACCTAGGCACAATATCATGTTACTATAGTAT
SAS10|SPGP|M22.Contig35.25asse      CTAATTGCACTTGGAAGTTACCTAGGCACAATATCATGTTACTATAGTAT
SAS10|SPGP|WE372.Contig3.59ass      CTAATTGCACTTGGAAGTTACCTAGGCACAATATCATGTTACTATAGTAT
SAS10|SPGP|YJM280.Contig11.36a      CTAATTGCACTTGGAAGTTACCTAGGCACAATATCATGTTACTATAGTAT
SAS10|SPGP|YJM320.Contig73.24a      CTAATTGCACTTGGAAGTTACCTAGGCACAATATCATGTTACTATAGTAT
SAS10|SPGP|YJM326.contig00812a      CTAATTGCACTTGGAAGTTACCTAGGCACAATATCATGTTACTATAGTAT
SAS10|SPGP|YJM421.Contig11.13a      CTAATTGCACTTGGAAGTTACCTAGGCACAATATCATGTTACTATAGTAT
SAS10|SPGP|YJM451.contig00876a      CTAATTGCACTTGGAAGTTACCTAGGCACAATATCATGTTACTATAGTAT
SAS10|SPGP|YJM653.contig01887a      CTAATTGCACTTGGAAGTTACCTAGGCACAATATCATGTTACTATAGTAT
SAS10|SPGP|YPS1009.contig01964      CTAATTGCACTTGAAAGTTACCTAGGCACAATATCATGTTACTATAGTAT
SAS10|SPGP|YPS163.Contig65.18a      CTAATTGCACTTGGAAGTTACCTAGGCACAATATCATGTTACTATAGTAT
MIT_Spar_c429_3200                  TTAATTGCACTTGGAAGTTACCTAGGTACGATATCATGTTACTATAGCAT
                                     ************ ************ ** ***************** **

YDL153C_S288C                       CTTGTTGCACGAACTCCATAATAATGAAGATTTCACATCTATGAAGGGAC
YDL153C_AWRI1631                    CTTGTTGCACGAACTCCATAATAATGAAGATTTCACATCTATGAAGGGAC
YDL153C_AWRI796                     CTTGTTGCACGAACTCCATAATAATGAAGATTTCACATCTATGAAGGGAC
YDL153C_EC1118                      CTTGTTGCACGAACTCCATAATAATGAAGATTTCACATCTATGAAGGGAC
YDL153C_JAY291                      CTTGTTGCACGAACTCCATAATAATGAAGATTTCACATCTATGAAGGGAC
YDL153C_Kyokai7                     CTTGTTGCACGAACTCCATAATAATGAAGATTTCACATCTATGAAGGGAC
YDL153C_PW5                         CTTGTTGCACGAACTCCATAATAATGAAGATTTCACATCTATGAAGGGAC
YDL153C_RM11-1a                     CTTGTTGCACGAACTCCATAATAATGAAGATTTCACATCTATGAAGGGAC
YDL153C_Sigma1278b                  CTTGTTGCACGAACTCCATAATAATGAAGATTTCACATCTATGAAGGGAC
YDL153C_T7                          CTTGTTGCACGAACTCCATAATAATGAAGATTTCACATCTATGAAGGGAC
YDL153C_UC5                         CTTGTTGCACGAACTCCATAATAATGAAGATTTCACATCTATGAAGGGAC
YDL153C_YJM789                      CTTGTTGCACGAACTCCATAATAATGAAGATTTCACATCTATGAAGGGAC
SAS10|SPGP|Y12.Contig28.9assem      CTTGTTGCACGAACTCCATAATAATGAAGATTTCACATCTATGAAGGGAC
SAS10|SPGP|I14.contig00622asse      CTTGTTGCACGAACTCCATAATAATGAAGATTTCACATCTATGAAGGGAC
SAS10|SPGP|M22.Contig35.25asse      CTTGTTGCACGAACTCCATAATAATGAAGATTTCACATCTATGAAGGGAC
SAS10|SPGP|WE372.Contig3.59ass      CTTGTTGCACGAACTCCATAATAATGAAGATTTCACATCTATGAAGGGAC
SAS10|SPGP|YJM280.Contig11.36a      CTTGTTGCACGAACTCCATAATAATGAAGATTTCACATCTATGAAGGGAC
SAS10|SPGP|YJM320.Contig73.24a      CTTGTTGCACGAACTCCATAATAATGAAGATTTCACATCTATGAAGGGAC
SAS10|SPGP|YJM326.contig00812a      CTTGTTGCACGAACTCCATAATAATGAAGATTTCACATCTATGAAGGGAC
SAS10|SPGP|YJM421.Contig11.13a      CTTGTTGCACGAACTCCATAATAATGAAGATTTCACATCTATGAAGGGAC
SAS10|SPGP|YJM451.contig00876a      CTTGTTGCACGAACTCCATAATAATGAAGATTTCACATCTATGAAGGGAC
SAS10|SPGP|YJM653.contig01887a      CTTGTTGCACGAACTCCATAATAATGAAGATTTCACATCTATGAAGGGAC
SAS10|SPGP|YPS1009.contig01964      CTTGTTGCACGAACTCCATAATAATGAAGATTTCACATCTATGAAGGGAC
SAS10|SPGP|YPS163.Contig65.18a      CTTGTTGCACGAACTCCATAATAATGAAGATTTCACATCTATGAAGGGAC
MIT_Spar_c429_3200                  CTTATTGCACGAACTCCATAATAATGAAGATTTCACGTCCATGAAGGGCC
                                    *** ******************************** ** ******** *

YDL153C_S288C                       ATCCGGTCATGGAAAAGATTTTAACGACAAAAGAGATTTGGAGGCAAGCC
YDL153C_AWRI1631                    ATCCGGTCATGGAAAAGATTTTAACGACAAAAGAGATTTGGAGGCAAGCC
YDL153C_AWRI796                     ATCCGGTCATGGAAAAGATTTTAACGACAAAAGAGATTTGGAGGCAAGCC
YDL153C_EC1118                      ATCCGGTCATGGAAAAGATTTTAACGACAAAAGAGATTTGGAGGCAAGCC
YDL153C_JAY291                      ATCCGGTCATGGAAAAGATTTTAACGACAAAAGAGATTTGGAGGCAAGCC
YDL153C_Kyokai7                     ATCCGGTCATGGAAAAGATTTTAACGACAAAAGAGATTTGGAGGCAAGCC
YDL153C_PW5                         ATCCGGTCATGGAAAAGATTTTAACGACAAAAGAGATTTGGAGGCAAGCC
YDL153C_RM11-1a                     ATCCGGTCATGGAAAAGATTTTAACGACAAAAGAGATTTGGAGGCAAGCC
YDL153C_Sigma1278b                  ATCCGGTCATGGAAAAGATTTTAACGACAAAAGAGATTTGGAGGCAAGCC
YDL153C_T7                          ATCCGGTCATGGAAAAGATTTTAACGACAAAAGAGATTTGGAGGCAAGCC
YDL153C_UC5                         ATCCGGTCATGGAAAAGATTTTAACGACAAAAGAGATTTGGAGGCAAGCC
YDL153C_YJM789                      ATCCGGTCATGGAAAAGATTTTAACGACAAAAGAGATTTGGAGGCAAGCC
SAS10|SPGP|Y12.Contig28.9assem      ATCCGGTCATGGAAAAGATTTTAACGACAAAAGAGATTTGGAGGCAAGCC
SAS10|SPGP|I14.contig00622asse      ATCCGGTCATGGAAAAGATTTTAACGACAAAAGAGATTTGGAGGCAAGCC
SAS10|SPGP|M22.Contig35.25asse      ATCCGGTCATGGAAAAGATTTTAACGACAAAAGAGATTTGGAGGCAAGCC
SAS10|SPGP|WE372.Contig3.59ass      ATCCGGTCATGGAAAAGATTTTAACGACAAAAGAGATTTGGAGGCAAGCC
SAS10|SPGP|YJM280.Contig11.36a      ATCCGGTCATGGAAAAGATTTTAACGACAAAAGAGATTTGGAGGCAAGCC
SAS10|SPGP|YJM320.Contig73.24a      ATCCGGTCATGGAAAAGATTTTAACGACAAAAGAGATTTGGAGGCAAGCC
SAS10|SPGP|YJM326.contig00812a      ATCCGGTCATGGAAAAGATTTTAACGACAAAAGAGATTTGGAGGCAAGCC
SAS10|SPGP|YJM421.Contig11.13a      ATCCGGTCATGGAAAAGATTTTAACGACAAAAGAGATTTGGAGGCAAGCC
SAS10|SPGP|YJM451.contig00876a      ATCCGGTCATGGAAAAGATTTTAACGACAAAAGAGATTTGGAGGCAAGCC
SAS10|SPGP|YJM653.contig01887a      ATCCGGTCATGGAAAAGATTTTAACGACAAAAGAGATTTGGAGGCAAGCC
SAS10|SPGP|YPS1009.contig01964      ATCCGGTCATGGAAAAGATTTTAACGACAAAAGAGATTTGGAGGCAAGCC
SAS10|SPGP|YPS163.Contig65.18a      ATCCGGTCATGGAAAAGATTTTAACGACAAAAGAGATTTGGAGGCAAGCC
MIT_Spar_c429_3200                  ATCCAGTCATGGAAAAGATTCTAACGACAAAGGAAATTTGGAGGCAAGCC
                                    **** *************** ********** ** ***************

YDL153C_S288C                       AGCGAATTGCCATCTAGTTTTGATGTGAATGAAGGAGATGGTTCTGAAAG
YDL153C_AWRI1631                    AGCGAATTGCCATCTAGTTTTGATGTGAATGAAGGAGATGGTTCTGAAAG
YDL153C_AWRI796                     AGCGAATTGCCATCTAGTTTTGATGTGAATGAAGGAGATGGTTCTGAAAG
YDL153C_EC1118                      AGCGAATTGCCATCTAGTTTTGATGTGAATGAAGGAGATGGTTCTGAAAG
YDL153C_JAY291                      AGCGAATTGCCATCTAGTTTTGATGTGAATGAAGGAGATGGTTCTGAAAG
YDL153C_Kyokai7                     AGCGAATTGCCATCTAGTTTTGATGTGAATGAAGGAGATGGTTCTGAAAG
YDL153C_PW5                         AGCGAATTGCCATCTAGTTTTGATGTGAATGAAGGAGATGGTTCTGAAAG
YDL153C_RM11-1a                     AGCGAATTGCCATCTAGTTTTGATGTGAATGAAGGAGATGGTTCTGAAAG
YDL153C_Sigma1278b                  AGCGAATTGCCATCTAGTTTTGATGTGAATGAAGGAGATGGTTCTGAAAG
YDL153C_T7                          AGCGAATTGCCATCTAGTTTTGATGTGAATGAAGGAGATGGTTCTGAAAG
YDL153C_UC5                         AGCGAATTGCCATCTAGTTTTGATGTGAATGAAGGAGATGGTTCTGAAAG
YDL153C_YJM789                      AGCGAATTGCCATCTAGTTTTGATGTGAATGAAGGAGATGGTTCTGAAAG
SAS10|SPGP|Y12.Contig28.9assem      AGCGAATTGCCATCTAGTTTTGATGTGAATGAAGGAGATGGTTCTGAAAG
SAS10|SPGP|I14.contig00622asse      AGCGAATTGCCATCTAGTTTTGATGTGAATGAAGGAGATGGTTCTGAAAG
SAS10|SPGP|M22.Contig35.25asse      AGCGAATTGCCATCTAGTTTTGATGTGAATGAAGGAGATGGTTCTGAAAG
SAS10|SPGP|WE372.Contig3.59ass      AGCGAATTGCCATCTAGTTTTGATGTGAATGAAGGAGATGGTTCTGAAAG
SAS10|SPGP|YJM280.Contig11.36a      AGCGAATTGCCATCTAGTTTTGATGTGAATGAAGGAGATGGTTCTGAAAG
SAS10|SPGP|YJM320.Contig73.24a      AGCGAATTGCCATCTAGTTTTGATGTGAATGAAGGAGATGGTTCTGAAAG
SAS10|SPGP|YJM326.contig00812a      AGCGAATTGCCATCTAGTTTTGATGTGAATGAAGGAGATGGTTCTGAAAG
SAS10|SPGP|YJM421.Contig11.13a      AGCGAATTGCCATCTAGTTTTGATGTGAATGAAGGAGATGGTTCTGAAAG
SAS10|SPGP|YJM451.contig00876a      AGCGAATTGCCATCTAGTTTTGATGTGAATGAAGGAGATGGTTCTGAAAG
SAS10|SPGP|YJM653.contig01887a      AGCGAATTGCCATCTAGTTTTGATGTGAATGAAGGAGATGGTTCTGAAAG
SAS10|SPGP|YPS1009.contig01964      AGCGAATTGCCATCTAGCTTTGATGTGAATGAAGGAGATGGTTCTGAAAG
SAS10|SPGP|YPS163.Contig65.18a      AGCGAATTGCCATCTAGCTTTGATGTGAATGAAGGAGATGGTTCTGAAAG
MIT_Spar_c429_3200                  AGTGAACTTCCATCTAGTTTTGACATGAATGAAGGAGATGGTTCCGAAAG
                                    ** *** * ******** *****  ******************* *****

YDL153C_S288C                       TGAAGAAACCGCAAACATTGAGGCCTTTAACGAAAAGAAGCTGAATGAGT
YDL153C_AWRI1631                    TGAAGAAACCGCAAACATTGAGGCCTTTAACGAAAAGAAGCTGAATGAGT
YDL153C_AWRI796                     TGAAGAAACCGCAAACATTGAGGCCTTTAACGAAAAGAAGCTGAATGAGT
YDL153C_EC1118                      TGAAGAAACCGCAAACATTGAGGCCTTTAACGAAAAGAAGCTGAATGAGT
YDL153C_JAY291                      TGAAGAAACCGCAAACATTGAGGCCTTTAACGAAAAGAAGCTGAATGAGT
YDL153C_Kyokai7                     TGAAGAAACCGCAAACATTGAGGCCTTTAACGAAAAGAAGCTGAATGAGT
YDL153C_PW5                         TGAAGAAACCGCAAACATTGAGGCCTTTAACGAAAAGAAGCTGAATGAGT
YDL153C_RM11-1a                     TGAAGAAACCGCAAACATTGAGGCCTTTAACGAAAAGAAGCTGAATGAGT
YDL153C_Sigma1278b                  TGAAGAAACCGCAAACATTGAGGCCTTTAACGAAAAGAAGCTGAATGAGT
YDL153C_T7                          TGAAGAAACCGCAAACATTGAGGCCTTTAACGAAAAGAAGCTGAATGAGT
YDL153C_UC5                         TGAAGAAACCGCAAACATTGAGGCCTTTAACGAAAAGAAGCTGAATGAGT
YDL153C_YJM789                      TGAAGAAACCGCAAACATTGAGGCCTTTAACGAAAAGAAGCTGAATGAGT
SAS10|SPGP|Y12.Contig28.9assem      TGAAGAAACCGCAAACATTGAGGCCTTTAACGAAAAGAAGCTGAATGAGT
SAS10|SPGP|I14.contig00622asse      TGAAGAAACCGCAAACATTGAGGCCTTTAACGAAAAGAAGCTGAATGAGT
SAS10|SPGP|M22.Contig35.25asse      TGAAGAAACCGCAAACATTGAGGCCTTTAACGAAAAGAAGCTGAATGAGT
SAS10|SPGP|WE372.Contig3.59ass      TGAAGAAACCGCAAACATTGAGGCCTTTAACGAAAAGAAGCTGAATGAGT
SAS10|SPGP|YJM280.Contig11.36a      TGAAGAAACCGCAAACATTGAGGCCTTTAACGAAAAGAAGCTGAATGAGT
SAS10|SPGP|YJM320.Contig73.24a      TGAAGAAACCGCAAACATTGAGGCCTTTAACGAAAAGAAGCTGAATGAGT
SAS10|SPGP|YJM326.contig00812a      TGAAGAAACCGCAAACATTGAGGCCTTTAACGAAAAGAAGCTGAATGAGT
SAS10|SPGP|YJM421.Contig11.13a      TGAAGAAACCGCAAACATTGAGGCCTTTAACGAAAAGAAGCTGAATGAGT
SAS10|SPGP|YJM451.contig00876a      TGAAGAAACCGCAAACATTGAGGCCTTTAACGAAAAGAAGCTGAATGAGT
SAS10|SPGP|YJM653.contig01887a      TGAAGAAACCGCAAACATTGAGGCCTTTAACGAAAAGAAGCTGAATGAGT
SAS10|SPGP|YPS1009.contig01964      TGAAGAGACCGCAAACATTGAAGCCTTTAACGAAAAGAAGCTGAATGAGT
SAS10|SPGP|YPS163.Contig65.18a      TGAAGAGACCGCAAACATTGAGGCCTTTAACGAAAAGAAGCTGAATGAGT
MIT_Spar_c429_3200                  TGAAGAAACCTCAAACCTTGAAGCCTTCAGCGAAAAGAAGCTGAATGAGT
                                    ****** *** ***** **** ***** * ********************

YDL153C_S288C                       TGCAAAACAGTGAAGATTCTGATGCAGAGGA---TGGAGGAAAACAAAAG
YDL153C_AWRI1631                    TGGAAAACAGTGAAGATTCTGATGCAGAGGA---TGAAGGAAAACACAAG
YDL153C_AWRI796                     TGGAAAACAGTGAAGATTCTGATGCAGAGGA---TGAAGGAAAACACAAG
YDL153C_EC1118                      TGGAAAACAGTGAAGATTCTGATGCAGAGGA---TGAAGGAAAACACAAG
YDL153C_JAY291                      TGGAAAACAGTGAAGATTCTGATGCAGAGGA---TGAAGGAAAACACAAG
YDL153C_Kyokai7                     TGCAAAACAGTGAAGATTCTGATGCAGAGGA---TGGAGGAAAACAAAAG
YDL153C_PW5                         TGGAAAACAGTGAAGATTCTGATGCAGAGGA---TGAAGGAAAACAAAAG
YDL153C_RM11-1a                     TGGAAAACAGTGAAGATTCTGATGCAGAGGA---TGAAGGAAAACACAAG
YDL153C_Sigma1278b                  TGCAAAACAGTGAAGATTCTGATGCAGAGGA---TGGAGGAAAACAAAAG
YDL153C_T7                          TGGAAAACAGTGAAGATTCTGATGCAGAGGA---TGGAGGAAAACAAAAG
YDL153C_UC5                         TGCAAAACAGTGAAGATTCTGATGCAGAGGA---TGGAGGAAAACAAAAG
YDL153C_YJM789                      TGGAAAACAGTGAAGATTCTGATGCAGAGGA---TGAAGGAAAACACAAG
SAS10|SPGP|Y12.Contig28.9assem      TGCAAAACAGTGAAGATTCTGATGCAGAGGA---TGGAG-----------
SAS10|SPGP|I14.contig00622asse      TGGAAAACAGTGAAGATTCTGATGCAGAGGA---TG--------------
SAS10|SPGP|M22.Contig35.25asse      TGGAAAACAGTGAAGATTCTGATGCAGAGGA---TG--------------
SAS10|SPGP|WE372.Contig3.59ass      TGGAAAACAGTGAAGATTCTGATGCAGAGGA---TG--------------
SAS10|SPGP|YJM280.Contig11.36a      TGCAAAACAGTGAAGATTCTGATGCAGAGGA---TG--------------
SAS10|SPGP|YJM320.Contig73.24a      TGCAAAACAGTGAAGATTCTGATGCAGAGGA---TGGAG-----------
SAS10|SPGP|YJM326.contig00812a      TGGAAAACAGTGAAGATTCTGATGCAGAGGA---TG--------------
SAS10|SPGP|YJM421.Contig11.13a      TGGAAAACAGTGAAGATTCTGATGCAGAGGA---TG--------------
SAS10|SPGP|YJM451.contig00876a      TGGAAAACAGTGAAGATTCTGATGCAGAGGA---TG--------------
SAS10|SPGP|YJM653.contig01887a      TGGAAAACAGTGAAGATTCTGATGCAGAGGA---TG--------------
SAS10|SPGP|YPS1009.contig01964      TGGAAAACAGTGAAGATTCTGATGCAGAGGA---TG--------------
SAS10|SPGP|YPS163.Contig65.18a      TGGAAAACAGTGAAGATTCTGATGCAGAGGA---TG--------------
MIT_Spar_c429_3200                  TAGAGAACAGTGAAGCTTCTGACGTAGAAGAAAATGAAGAAGAACAAAAG
                                    *  * ********** ****** * *** **   **              

YDL153C_S288C                       CAAGAAATTGATGAAGAAGAAAGAGAAAGCGATGAAGAAGAAGAAGAAGA
YDL153C_AWRI1631                    CAAGAAATTGATGAAGAAGAAAGAGAAAGCGATGAAGAAGAAGAAGA---
YDL153C_AWRI796                     CAAGAAATTGATGAAGAAGAAAGAGAAAGCGATGAAGAAGAAGAAGA---
YDL153C_EC1118                      CAAGAAATTGATGAAGAAGAAAGAGAAAGCGATGAAGAAGAAGAAGA---
YDL153C_JAY291                      CAAGAAATTGATGAAGAAGAAAGAGAAAGCGATGAAGAAGAAGAAGA---
YDL153C_Kyokai7                     CAAGAAATTGATGAAGAAGAAAGAGAAAGCGATGAAGAAGAAGAAGAAGA
YDL153C_PW5                         CAAGAAATTGATGAAGAAGAAAGAGAAAGCGATGAAGAAGAAGAAGA---
YDL153C_RM11-1a                     CAAGAAATTGATGAAGAAGAAAGAGAAAGCGATGAAGAAGAAGAAGA---
YDL153C_Sigma1278b                  CAAGAAATTGATGAAGAAGAAAGAGAAAGCGATGAAGAAGAAGAAGAAGA
YDL153C_T7                          CAAGAAATTGATGAAGAAGAAAGAGAAAGCGATGAAGAAGAAGAAGAAGA
YDL153C_UC5                         CAAGAAATTGATGAAGAAGAAAGAGAAAGCGATGAAGAAGAAGAAGAAGA
YDL153C_YJM789                      CAAGAAATTGATGAAGAAGAAAGAGAAAGCGATGAAGAAGAAGAAGA---
SAS10|SPGP|Y12.Contig28.9assem      --------------------------------------------------
SAS10|SPGP|I14.contig00622asse      --------------------------------------------------
SAS10|SPGP|M22.Contig35.25asse      --------------------------------------------------
SAS10|SPGP|WE372.Contig3.59ass      --------------------------------------------------
SAS10|SPGP|YJM280.Contig11.36a      --------------------------------------------------
SAS10|SPGP|YJM320.Contig73.24a      --------------------------------------------------
SAS10|SPGP|YJM326.contig00812a      --------------------------------------------------
SAS10|SPGP|YJM421.Contig11.13a      --------------------------------------------------
SAS10|SPGP|YJM451.contig00876a      --------------------------------------------------
SAS10|SPGP|YJM653.contig01887a      --------------------------------------------------
SAS10|SPGP|YPS1009.contig01964      --------------------------------------------------
SAS10|SPGP|YPS163.Contig65.18a      --------------------------------------------------
MIT_Spar_c429_3200                  GAAGAAAATAATGAAGAAGAAGGAGAAAGTGATGAAGAAGATGA------
                                                                                      

YDL153C_S288C                       AGA---TGTTGATATTGACGATTTTGAAGAGTACGTAGCACAATCACGTC
YDL153C_AWRI1631                    ------TGTTGATATTGACGATTTTGAAGAGTACGTAGCACAATCACGTC
YDL153C_AWRI796                     ------TGTTGATATTGACGATTTTGAAGAGTACGTAGCACAATCACGTC
YDL153C_EC1118                      ------TGTTGATATTGACGATTTTGAAGAGTACGTAGCACAATCACGTC
YDL153C_JAY291                      ------TGTTGATATTGACGATTTTGAAGAGTACGTAGCACAATCACGTC
YDL153C_Kyokai7                     AGA---TGTTGATATTGACGATTTTGAAGAGTACGTAGCACAATCACGTC
YDL153C_PW5                         ------TGTTGATATTGACGATTTTGAAGAGTACGTAGCACAATCACGTC
YDL153C_RM11-1a                     ------TGTTGATATTGACGATTTTGAAGAGTACGTAGCACAATCACGTC
YDL153C_Sigma1278b                  AGA---TGTTGATATTGACGATTTTGAAGAGTACGTAGCACAATCACGTC
YDL153C_T7                          AGA---TGTTGATATTGACGATTTTGAAGAGTACGTAGCACAATCACGTC
YDL153C_UC5                         AGAAGATGTTGATATTGACGATTTTGAAGAGTACGTAGCACAATCACGTC
YDL153C_YJM789                      ------TGTTGATATTGACGATTTTGAAGAGTACGTAGCACAATCACGTC
SAS10|SPGP|Y12.Contig28.9assem      ------TGTTGATATTGACGATTTTGAAGAGTACGTAGCACAATCACGTC
SAS10|SPGP|I14.contig00622asse      ------TGTTGATATTGACGATTTTGAAGAGTACGTAGCACAATCACGTC
SAS10|SPGP|M22.Contig35.25asse      ------TGTTGATATTGACGATTTTGAAGAGTACGTAGCACAATCACGTC
SAS10|SPGP|WE372.Contig3.59ass      ------TGTTGATATTGACGATTTTGAAGAGTACGTAGCACAATCACGTC
SAS10|SPGP|YJM280.Contig11.36a      ------TGTTGATATTGACGATTTTGAAGAGTACGTAGCACAATCACGTC
SAS10|SPGP|YJM320.Contig73.24a      ------TGTTGATATTGACGATTTTGAAGAGTACGTAGCACAATCACGTC
SAS10|SPGP|YJM326.contig00812a      ------TGTTGATATTGACGATTTTGAAGAGTACGTAGCACAATCACGTC
SAS10|SPGP|YJM421.Contig11.13a      ------TGTTGATATTGACGATTTTGAAGAGTACGTAGCACAATCACGTC
SAS10|SPGP|YJM451.contig00876a      ------TGTTGATATTGACGATTTTGAAGAGTACGTAGCACAATCACGTC
SAS10|SPGP|YJM653.contig01887a      ------TGTTGATATTGACGATTTTGAAGAGTACGTAGCACAATCACGTC
SAS10|SPGP|YPS1009.contig01964      ------TGTTGATATTGACGATTTTGAAGAGTACGTAGCACAATCACGTC
SAS10|SPGP|YPS163.Contig65.18a      ------TGTTGATATTGACGATTTTGAAGAGTACGTAGCACAATCACGTC
MIT_Spar_c429_3200                  ------TGTGAGTATCGACGATTTTGAAGAATACGTAGCACAATCGCGTG
                                          ***   *** ************** ************** *** 

YDL153C_S288C                       TGCATTCTAAACCGAAAACATCATCAATGCCTGAAGCTGATGATTTCATT
YDL153C_AWRI1631                    TGCATTCTAAACCGAAAACATCATCAATGCCTGAAGCTGATGATTTCATT
YDL153C_AWRI796                     TGCATTCTAAACCGAAAACATCATCAATGCCTGAAGCTGATGATTTCATT
YDL153C_EC1118                      TGCATTCTAAACCGAAAACATCATCAATGCCTGAAGCTGATGATTTCATT
YDL153C_JAY291                      TGCATTCTAAACCGAAAACATCATCAATGCCTGAAGCTGATGATTTCATT
YDL153C_Kyokai7                     TGCATTCTAAACCGAAAACATCATCAATGCCTGAAGCTGATGATTTCATT
YDL153C_PW5                         TGCATTCTAAACCGAAAAGATCATCAATGCCTGAAGCTGATGATTTCATT
YDL153C_RM11-1a                     TGCATTCTAAACCGAAAACATCATCAATGCCTGAAGCTGATGATTTCATT
YDL153C_Sigma1278b                  TGCATTCTAAACCGAAAACATCATCAATGCCTGAAGCTGATGATTTCATT
YDL153C_T7                          TGCATTCTAAACCGAAAACATCATCAATGCCTGAAGCTGATGATTTCATT
YDL153C_UC5                         TGCATTCTAAACCGAAAACATCATCAATGCCTGAAGCTGATGATTTCATT
YDL153C_YJM789                      TGCATTCTAAACCGAAAACATCATCAATGCCTGAAGCTGATGATTTCATT
SAS10|SPGP|Y12.Contig28.9assem      TGCATTCTAAACCGAAAACATCATCAATGCCTGAAGCTGATGATTTCATT
SAS10|SPGP|I14.contig00622asse      TGCATTCTAAACCGAAAACATCATCAATGCCTGAAGCTGATGATTTCATT
SAS10|SPGP|M22.Contig35.25asse      TGCATTCTAAACCGAAAACATCATCAATGCCTGAAGCTGATGATTTCATT
SAS10|SPGP|WE372.Contig3.59ass      TGCATTCTAAACCGAAAACATCATCAATGCCTGAAGCTGATGATTTCATT
SAS10|SPGP|YJM280.Contig11.36a      TGCATTCTAAACCGAAAACATCATCAATGCCTGAAGCTGATGATTTCATT
SAS10|SPGP|YJM320.Contig73.24a      TGCATTCTAAACCGAAAACATCATCAATGCCTGAAGCTGATGATTTCATT
SAS10|SPGP|YJM326.contig00812a      TGCATTCTAAACCGAAAACATCATCAATGCCTGAAGCTGATGATTTCATT
SAS10|SPGP|YJM421.Contig11.13a      TGCATTCTAAACCGAAAACATCATCAATGCCTGAAGCTGATGATTTCATT
SAS10|SPGP|YJM451.contig00876a      TGCATTCTAAACCGAAAACATCATCAATGCCTGAAGCTGATGATTTCATT
SAS10|SPGP|YJM653.contig01887a      TGCATTCTAAACCGAAAACATCATCAATGCCTGAAGCTGATGATTTCATT
SAS10|SPGP|YPS1009.contig01964      TGCATTCTAAACCGAAAACATCATCAATGCCTGAAGCTGATGATTTCATT
SAS10|SPGP|YPS163.Contig65.18a      TGCATTCTAAACCGAAAACATCATCAATGCCTGAAGCTGATGATTTCATT
MIT_Spar_c429_3200                  TGCATTCCAAACCAAAATCTTTGTCCACATCTGAAGCTGATGACTTTATT
                                    ******* ***** ***   *  ** *   ************* ** ***

YDL153C_S288C                       GAATCTGAGATTGCTGATGTGGACGCACAAGACAAAAAAGCTCGTAGAAG
YDL153C_AWRI1631                    GAATCTGAGATTGCTGATGTGGACGCACAAGACAAAAAAGCTCGTAGAAG
YDL153C_AWRI796                     GAATCTGAGATTGCTGATGTGGACGCACAAGACAAAAAAGCTCGTAGAAG
YDL153C_EC1118                      GAATCTGAGATTGCTGATGTGGACGCACAAGACAAAAAAGCTCGTAGAAG
YDL153C_JAY291                      GAATCTGAGATTGCTGATGTGGACGCACAAGACAAAAAAGCTCGTAGAAG
YDL153C_Kyokai7                     GAATCTGAGATTGCTGATGTGGACGCACAAGACAAAAAAGCTCGTAGAAG
YDL153C_PW5                         GAATCTGAGATTGCTGATGTTGACGCACAAGACAAAAAAGCTCGTAGAAG
YDL153C_RM11-1a                     GAATCTGAGATTGCTGATGTGGACGCACAAGACAAAAAAGCTCGTAGAAG
YDL153C_Sigma1278b                  GAATCTGAGATTGCTGATGTGGACGCACAAGACAAAAAAGCTCGTAGAAG
YDL153C_T7                          GAATCTGAGATTGCTGATGTGGACGCACAAGACAAAAAAGCTCGTAGAAG
YDL153C_UC5                         GAATCTGAGATTGCTGATGTGGACGCACAAGACAAAAAAGCTCGTAGAAG
YDL153C_YJM789                      GAATCTGAGATTGCTGATGTGGACGCACAAGACAAAAAAGCTCGTAGAAG
SAS10|SPGP|Y12.Contig28.9assem      GAATCTGAGATTGCTGATGTGGACGCACAAGACAAAAAAGCTCGTAGAAG
SAS10|SPGP|I14.contig00622asse      GAATCTGAGATTGCTGATGTGGACGCACAAGACAAAAAAGCTCGTAGAAG
SAS10|SPGP|M22.Contig35.25asse      GAATCTGAGATTGCTGATGTGGACGCACAAGACAAAAAAGCTCGTAGAAG
SAS10|SPGP|WE372.Contig3.59ass      GAATCTGAGATTGCTGATGTGGACGCACAAGACAAAAAAGCTCGTAGAAG
SAS10|SPGP|YJM280.Contig11.36a      GAATCTGAGATTGCTGATGTGGACGCACAAGACAAAAAAGCTCGTAGAAG
SAS10|SPGP|YJM320.Contig73.24a      GAATCTGAGATTGCTGATGTGGACGCACAAGACAAAAAAGCTCGTAGAAG
SAS10|SPGP|YJM326.contig00812a      GAATCTGAGATTGCTGATGTGGACGCACAAGACAAAAAAGCTCGTAGAAG
SAS10|SPGP|YJM421.Contig11.13a      GAATCTGAGATTGCTGATGTGGACGCACAAGACAAAAAAGCTCGTAGAAG
SAS10|SPGP|YJM451.contig00876a      GAATCTGAGATTGCTGATGTGGACGCACAAGACAAAAAAGCTCGTAGAAG
SAS10|SPGP|YJM653.contig01887a      GAATCTGAGATTGCTGATGTGGACGCACAAGACAAAAAAGCTCGTAGAAG
SAS10|SPGP|YPS1009.contig01964      GAATCTGAGATTGCTGATGTGGACGCACAAGACAAAAAAGCTCGTAGAAG
SAS10|SPGP|YPS163.Contig65.18a      GAATCTGAGATTGCTGATGTGGACGCACAAGACAAAAAAGCTCGTAGAAG
MIT_Spar_c429_3200                  GAATCTGGAATTGCCGATGTTGACGCACAGGATAAAAAAGCTCGTAGAAG
                                    *******  ***** ***** ******** ** *****************

YDL153C_S288C                       AACTTTGCGTTTCTATACTTCGAAAATTGATCAACAAGAAAATAAAAAGA
YDL153C_AWRI1631                    AACTTTGCGTTTCTATACTTCGAAAATTGATCAACAAGAAAATAAAAAGA
YDL153C_AWRI796                     AACTTTGCGTTTCTATACTTCGAAAATTGATCAACAAGAAAATAAAAAGA
YDL153C_EC1118                      AACTTTGCGTTTCTATACTTCGAAAATTGATCAACAAGAAAATAAAAAGA
YDL153C_JAY291                      AACTTTGCGTTTCTATACTTCGAAAATTGATCAACAAGAAAATAAAAAGA
YDL153C_Kyokai7                     AACTTTGCGTTTCTATACTTCGAAAATTGATCAACAAGAAAATAAAAAGA
YDL153C_PW5                         AACTTTGCGTTTCTATACTTCGAAAATTGATCAACAAGAAAATAAAAAGA
YDL153C_RM11-1a                     AACTTTGCGTTTCTATACTTCGAAAATTGATCAACAAGAAAATAAAAAGA
YDL153C_Sigma1278b                  AACTTTGCGTTTCTATACTTCGAAAATTGATCAACAAGAAAATAAAAAGA
YDL153C_T7                          AACTTTGCGTTTCTATACTTCGAAAATTGATCAACAAGAAAATAAAAAGA
YDL153C_UC5                         AACTTTGCGTTTCTATACTTCGAAAATTGATCAACAAGAAAATAAAAAGA
YDL153C_YJM789                      AACTTTGCGTTTCTATACTTCGAAAATTGATCAACAAGAAAATAAAAAGA
SAS10|SPGP|Y12.Contig28.9assem      AACTTTGCGTTTCTATACTTCGAAAATTGATCAACAAGAAAATAAAAAGA
SAS10|SPGP|I14.contig00622asse      AACTTTGCGTTTCTATACTTCGAAAATTGATCAACAAGAAAATAAAAAGA
SAS10|SPGP|M22.Contig35.25asse      AACTTTGCGTTTCTATACTTCGAAAATTGATCAACAAGAAAATAAAAAGA
SAS10|SPGP|WE372.Contig3.59ass      AACTTTGCGTTTCTATACTTCGAAAATTGATCAACAAGAAAATAAAAAGA
SAS10|SPGP|YJM280.Contig11.36a      AACTTTGCGTTTCTATACTTCGAAAATTGATCAACAAGAAAATAAAAAGA
SAS10|SPGP|YJM320.Contig73.24a      AACTTTGCGTTTCTATACTTCGAAAATTGATCAACAAGAAAATAAAAAGA
SAS10|SPGP|YJM326.contig00812a      AACTTTGCGTTTCTATACTTCGAAAATTGATCAACAAGAAAATAAAAAGA
SAS10|SPGP|YJM421.Contig11.13a      AACTTTGCGTTTCTATACTTCGAAAATTGATCAACAAGAAAATAAAAAGA
SAS10|SPGP|YJM451.contig00876a      AACTTTGCGTTTCTATACTTCGAAAATTGATCAACAAGAAAATAAAAAGA
SAS10|SPGP|YJM653.contig01887a      AACTTTGCGTTTCTATACTTCGAAAATTGATCAACAAGAAAATAAAAAGA
SAS10|SPGP|YPS1009.contig01964      AACTTTGCGTTTCTATACTTCGAAAATTGATCAACAAGAAAATAAAAAGA
SAS10|SPGP|YPS163.Contig65.18a      AACTTTGCGTTTCTATACTTCGAAAATTGATCAACAAGAAAATAAAAAGA
MIT_Spar_c429_3200                  AACTTTGCGTTTCTATACTTCGAAAATTGATCAACAAGAAAATAAAAAAA
                                    ************************************************ *

YDL153C_S288C                       CGGATAGATTCAAAGGTGATGATGATATTCCATATAAGGAACGTTTATTT
YDL153C_AWRI1631                    CGGATAGATTCAAAGGTGATGATGATATTCCATATAAGGAACGTTTATTT
YDL153C_AWRI796                     CGGATAGATTCAAAGGTGATGATGATATTCCATATAAGGAACGTTTATTT
YDL153C_EC1118                      CGGATAGATTCAAAGGTGATGATGATATTCCATATAAGGAACGTTTATTT
YDL153C_JAY291                      CGGATAGATTCAAAGGTGATGATGATATTCCATATAAGGAACGTTTATTT
YDL153C_Kyokai7                     CGGATAGATTCAAAGGTGATGATGATATTCCATATAAGGAACGTTTATTT
YDL153C_PW5                         CGGATAGATTCAAAGGTGATGATGATATTCCATATAAGGAACGTTTATTC
YDL153C_RM11-1a                     CGGATAGATTCAAAGGTGATGATGATATTCCATATAAGGAACGTTTATTT
YDL153C_Sigma1278b                  CGGATAGATTCAAAGGTGATGATGATATTCCATATAAGGAACGTTTATTT
YDL153C_T7                          CGGATAGATTCAAAGGTGATGATGATATTCCATATAAGGAACGTTTATTT
YDL153C_UC5                         CGGATAGATTCAAAGGTGATGATGATATTCCATATAAGGAACGTTTATTT
YDL153C_YJM789                      CGGATAGATTCAAAGGTGATGATGATATTCCATATAAGGAACGTTTATTT
SAS10|SPGP|Y12.Contig28.9assem      CGGATAGATTCAAAGGTGATGATGATATTCCATATAAGGAACGTTTATTT
SAS10|SPGP|I14.contig00622asse      CGGATAGATTCAAAGGTGATGATGATATTCCATATAAGGAACGTTTATTT
SAS10|SPGP|M22.Contig35.25asse      CGGATAGATTCAAAGGTGATGATGATATTCCATATAAGGAACGTTTATTT
SAS10|SPGP|WE372.Contig3.59ass      CGGATAGATTCAAAGGTGATGATGATATTCCATATAAGGAACGTTTATTT
SAS10|SPGP|YJM280.Contig11.36a      CGGATAGATTCAAAGGTGATGATGATATTCCATATAAGGAACGTTTATTT
SAS10|SPGP|YJM320.Contig73.24a      CGGATAGATTCAAAGGTGATGATGATATTCCATATAAGGAACGTTTATTT
SAS10|SPGP|YJM326.contig00812a      CGGATAGATTCAAAGGTGATGATGATATTCCATATAAGGAACGTTTATTT
SAS10|SPGP|YJM421.Contig11.13a      CGGATAGATTCAAAGGTGATGATGATATTCCATATAAGGAACGTTTATTT
SAS10|SPGP|YJM451.contig00876a      CGGATAGATTCAAAGGTGATGATGATATTCCATATAAGGAACGTTTATTT
SAS10|SPGP|YJM653.contig01887a      CGGATAGATTCAAAGGTGATGATGATATTCCATATAAGGAACGTTTATTT
SAS10|SPGP|YPS1009.contig01964      CGGATAGATTCAAAGGTGATGATGATATTCCATATAAGGAACGTTTATTT
SAS10|SPGP|YPS163.Contig65.18a      CGGATAGATTCAAAGGTGATGATGATATTCCATATAAGGAACGTTTATTT
MIT_Spar_c429_3200                  CAGACAGATTCAAAGGTGATGACGATATTCCATATAAGGAACGTTTATTT
                                    * ** ***************** ************************** 

YDL153C_S288C                       GAAAGGCAGCAACGTCTGTTGGATGAAGCTCGTAAACGTGGTATGCATGA
YDL153C_AWRI1631                    GAAAGGCAGCAACGTCTGTTGGATGAAGCTCGTAAACGTGGTATGCATGA
YDL153C_AWRI796                     GAAAGGCAGCAACGTCTGTTGGATGAAGCTCGTAAACGTGGTATGCATGA
YDL153C_EC1118                      GAAAGGCAGCAACGTCTGTTGGATGAAGCTCGTAAACGTGGTATGCATGA
YDL153C_JAY291                      GAAAGGCAGCAACGTCTGTTGGATGAAGCTCGTAAACGTGGTATGCATGA
YDL153C_Kyokai7                     GAAAGGCAGCAACGTCTGTTGGATGAAGCTCGTAAACGTGGTATGCATGA
YDL153C_PW5                         GAAAGGCAGCAACGTCTGTTGGATGAAGCTCGTAAACGTGGTATGCATGA
YDL153C_RM11-1a                     GAAAGGCAGCAACGTCTGTTGGATGAAGCTCGTAAACGTGGTATGCATGA
YDL153C_Sigma1278b                  GAAAGGCAGCAACGTCTGTTGGATGAAGCTCGTAAACGTGGTATGCATGA
YDL153C_T7                          GAAAGGCAGCAACGTCTGTTGGATGAAGCTCGTAAACGTGGTATGCATGA
YDL153C_UC5                         GAAAGGCAGCAACGTCTGTTGGATGAAGCTCGTAAACGTGGTATGCATGA
YDL153C_YJM789                      GAAAGGCAGCAACGTCTGTTGGATGAAGCTCGTAAACGTGGTATGCATGA
SAS10|SPGP|Y12.Contig28.9assem      GAAAGGCAGCAACGTCTGTTGGATGAAGCTCGTAAACGTGGTATGCATGA
SAS10|SPGP|I14.contig00622asse      GAAAGGCAGCAACGTCTGTTGGATGAAGCTCGTAAACGTGGTATGCATGA
SAS10|SPGP|M22.Contig35.25asse      GAAAGGCAGCAACGTCTGTTGGATGAAGCTCGTAAACGTGGTATGCATGA
SAS10|SPGP|WE372.Contig3.59ass      GAAAGGCAGCAACGTCTGTTGGATGAAGCTCGTAAACGTGGTATGCATGA
SAS10|SPGP|YJM280.Contig11.36a      GAAAGGCAGCAACGTCTGTTGGATGAAGCTCGTAAACGTGGTATGCATGA
SAS10|SPGP|YJM320.Contig73.24a      GAAAGGCAGCAACGTCTGTTGGATGAAGCTCGTAAACGTGGTATGCATGA
SAS10|SPGP|YJM326.contig00812a      GAAAGGCAGCAACGTCTGTTGGATGAAGCTCGTAAACGTGGTATGCATGA
SAS10|SPGP|YJM421.Contig11.13a      GAAAGGCAGCAACGTCTGTTGGATGAAGCTCGTAAACGTGGTATGCATGA
SAS10|SPGP|YJM451.contig00876a      GAAAGGCAGCAACGTCTGTTGGATGAAGCTCGTAAACGTGGTATGCATGA
SAS10|SPGP|YJM653.contig01887a      GAAAGGCAGCAACGTCTGTTGGATGAAGCTCGTAAACGTGGTATGCATGA
SAS10|SPGP|YPS1009.contig01964      GAAAGGCAGCAACGTCTGTTGGATGAAGCTCGTAAACGTGGTATGCATGA
SAS10|SPGP|YPS163.Contig65.18a      GAAAGGCAGCAACGTCTGTTGGATGAAGCTCGTAAACGTGGTATGCATGA
MIT_Spar_c429_3200                  GAAAGGCAGCAACGTCTGTTGGATGAAGCTCGTAAACGTGGTATGCATGA
                                    **************************************************

YDL153C_S288C                       TAATAATGGTGCTGACCTAGACGATAAGGATTACGGTTCTGAAGATGAAG
YDL153C_AWRI1631                    TAATAATGGTGCTGACCTAGACGATAAGGATTACGGTTCTGAAGATGAAG
YDL153C_AWRI796                     TAATAATGGTGCTGACCTAGACGATAAGGATTACGGTTCTGAAGATGAAG
YDL153C_EC1118                      TAATAATGGTGCTGACCTAGACGATAAGGATTACGGTTCTGAAGATGAAG
YDL153C_JAY291                      TAATAATGGTGCTGACCTAGACGATAAGGATTACGGTTCTGAAGATGAAG
YDL153C_Kyokai7                     TAATAATGGTGCTGACCTAGACGATAAGGATTACGGTTCTGAAGATGAAG
YDL153C_PW5                         TAATAATGGTGCTGACCTAGACGATAAGGATTACGGTTCTGAAGATGAAG
YDL153C_RM11-1a                     TAATAATGGTGCTGACCTAGACGATAAGGATTACGGTTCTGAAGATGAAG
YDL153C_Sigma1278b                  TAATAATGGTGCTGACCTAGACGATAAGGATTACGGTTCTGAAGATGAAG
YDL153C_T7                          TAATAATGGTGCTGACCTAGACGATAAGGATTACGGTTCTGAAGATGAAG
YDL153C_UC5                         TAATAATGGTGCTGACCTAGACGATAAGGATTACGGTTCTGAAGATGAAG
YDL153C_YJM789                      TAATAATGGTGCTGACCTAGACGATAAGGATTACGGTTCTGAAGATGAAG
SAS10|SPGP|Y12.Contig28.9assem      TAATAATGGTGCTGACCTAGACGATAAGGATTACGGTTCTGAAGATGAAG
SAS10|SPGP|I14.contig00622asse      TAATAATGGTGCTGACCTAGACGATAAGGATTACGGTTCTGAAGATGAAG
SAS10|SPGP|M22.Contig35.25asse      TAATAATGGTGCTGACCTAGACGATAAGGATTACGGTTCTGAAGATGAAG
SAS10|SPGP|WE372.Contig3.59ass      TAATAATGGTGCTGACCTAGACGATAAGGATTACGGTTCTGAAGATGAAG
SAS10|SPGP|YJM280.Contig11.36a      TAATAATGGTGCTGACCTAGACGATAAGGATTACGGTTCTGAAGATGAAG
SAS10|SPGP|YJM320.Contig73.24a      TAATAATGGTGCTGACCTAGACGATAAGGATTACGGTTCTGAAGATGAAG
SAS10|SPGP|YJM326.contig00812a      TAATAATGGTGCTGACCTAGACGATAAGGATTACGGTTCTGAAGATGAAG
SAS10|SPGP|YJM421.Contig11.13a      TAATAATGGTGCTGACCTAGACGATAAGGATTACGGTTCTGAAGATGAAG
SAS10|SPGP|YJM451.contig00876a      TAATAATGGTGCTGACCTAGACGATAAGGATTACGGTTCTGAAGATGAAG
SAS10|SPGP|YJM653.contig01887a      TAATAATGGTGCTGACCTAGACGATAAGGATTACGGTTCTGAAGATGAAG
SAS10|SPGP|YPS1009.contig01964      TAATAATGGTGCTGACCTAGACGATAAGGATTACGGTTCTGAAGATGAAG
SAS10|SPGP|YPS163.Contig65.18a      TAATAATGGTGCTGACCTAGACGATAAGGATTACGGTTCTGAAGATGAAG
MIT_Spar_c429_3200                  CAAAAATGGTGCTGACCTAGACGATAAGGAATACGGTTCGGAAGATGAAG
                                     ** ************************** ******** **********

YDL153C_S288C                       CTGTGTCTAGGAGCATCAACACTCAAGGCGAGAACGATTATTATCAACAG
YDL153C_AWRI1631                    CTGTGTCTAGGAGCATCAACACTCAAGGCGAGAACGATTATTATCAACAG
YDL153C_AWRI796                     CTGTGTCTAGGAGCATCAACACTCAAGGCGAGAACGATTATTATCAACAG
YDL153C_EC1118                      CTGTGTCTAGGAGCATCAACACTCAAGGCGAGAACGATTATTATCAACAG
YDL153C_JAY291                      CTGTGTCTAGGAGCATCAACACTCAAGGCGAGAACGATTATTATCAACAG
YDL153C_Kyokai7                     CTGTGTCTAGGAGCATCAACACTCAAGGCGAGAACGATTATTATCAACAG
YDL153C_PW5                         CTGTGTCTAGGAGCATCAACACTCAAGGCGAGAACGATTATTATCAACAG
YDL153C_RM11-1a                     CTGTGTCTAGGAGCATCAACACTCAAGGCGAGAACGATTATTATCAACAG
YDL153C_Sigma1278b                  CTGTGTCTAGGAGCATCAACACTCAAGGCGAGAACGATTATTATCAACAG
YDL153C_T7                          CTGTGTCTAGGAGCATCAACACTCAAGGCGAGAACGATTATTATCAACAG
YDL153C_UC5                         CTGTGTCTAGGAGCATCAACACTCAAGGCGAGAACGATTATTATCAACAG
YDL153C_YJM789                      CTGTGTCTAGGAGCATCAACACTCAAGGCGAGAACGATTATTATCAACAG
SAS10|SPGP|Y12.Contig28.9assem      CTGTGTCTAGGAGCATCAACACTCAAGGCGAGAACGATTATTATCAACAG
SAS10|SPGP|I14.contig00622asse      CTGTGTCTAGGAGCATCAACACTCAAGGCGAGAACGATTATTATCAACAG
SAS10|SPGP|M22.Contig35.25asse      CTGTGTCTAGGAGCATCAACACTCAAGGCGAGAACGATTATTATCAACAG
SAS10|SPGP|WE372.Contig3.59ass      CTGTGTCTAGGAGCATCAACACTCAAGGCGAGAACGATTATTATCAACAG
SAS10|SPGP|YJM280.Contig11.36a      CTGTGTCTAGGAGCATCAACACTCAAGGCGAGAACGATTATTATCAACAG
SAS10|SPGP|YJM320.Contig73.24a      CTGTGTCTAGGAGCATCAACACTCAAGGCGAGAACGATTATTATCAACAG
SAS10|SPGP|YJM326.contig00812a      CTGTGTCTAGGAGCATCAACACTCAAGGCGAGAACGATTATTATCAACAG
SAS10|SPGP|YJM421.Contig11.13a      CTGTGTCTAGGAGCATCAACACTCAAGGCGAGAACGATTATTATCAACAG
SAS10|SPGP|YJM451.contig00876a      CTGTGTCTAGGAGCATCAACACTCAAGGCGAGAACGATTATTATCAACAG
SAS10|SPGP|YJM653.contig01887a      CTGTGTCTAGGAGCATCAACACTCAAGGCGAGAACGATTATTATCAACAG
SAS10|SPGP|YPS1009.contig01964      CTGTGTCTAGGAGCATCAACACTCAAGGCGAGAACGATTATTATCAACAG
SAS10|SPGP|YPS163.Contig65.18a      CTGTGTCTAGGAGCATCAACACTCAAGGCGAGAACGATTATTATCAACAG
MIT_Spar_c429_3200                  CAGTTTCCAGGAGCATTAACGCTCAAGGTGAAAATGATTATTATCAACAG
                                    * ** ** ******** *** ******* ** ** ***************

YDL153C_S288C                       GTTCAGAGAGGTAAACAAGACAAGAAAATATCTCGTAAAGAGGCTCATAA
YDL153C_AWRI1631                    GTTCAGAGAGGTAAACAAGACAAGAAAATATCTCGTAAAGAGGCTCATAA
YDL153C_AWRI796                     GTTCAGAGAGGTAAACAAGACAAGAAAATATCTCGTAAAGAGGCTCATAA
YDL153C_EC1118                      GTTCAGAGAGGTAAACAAGACAAGAAAATATCTCGTAAAGAGGCTCATAA
YDL153C_JAY291                      GTTCAGAGAGGTAAACAAGACAAGAAAATATCTCGTAAAGAGGCTCATAA
YDL153C_Kyokai7                     GTTCAGAGAGGTAAACAAGACAAGAAAATATCTCGTAAAGAGGCTCATAA
YDL153C_PW5                         GTTCAGAGAGGTAAACAAGACAAGAAAATATCTCGTAAAGAGGCTCATAA
YDL153C_RM11-1a                     GTTCAGAGAGGTAAACAAGACAAGAAAATATCTCGTAAAGAGGCTCATAA
YDL153C_Sigma1278b                  GTTCAGAGAGGTAAACAAGACAAGAAAATATCTCGTAAAGAGGCTCATAA
YDL153C_T7                          GTTCAGAGAGGTAAACAAGACAAGAAAATATCTCGTAAAGAGGCTCATAA
YDL153C_UC5                         GTTCAGAGAGGTAAACAAGACAAGAAAATATCTCGTAAAGAGGCTCATAA
YDL153C_YJM789                      GTTCAGAGAGGTAAACAAGACAAGAAAATATCTCGTAAAGAGGCTCATAA
SAS10|SPGP|Y12.Contig28.9assem      GTTCAGAGAGGTAAACAAGACAAGAAAATATCTCGTAAAGAGGCTCATAA
SAS10|SPGP|I14.contig00622asse      GTTCAGAGAGGTAAACAAGACAAGAAAATATCTCGTAAAGAGGCTCATAA
SAS10|SPGP|M22.Contig35.25asse      GTTCAGAGAGGTAAACAAGACAAGAAAATATCTCGTAAAGAGGCTCATAA
SAS10|SPGP|WE372.Contig3.59ass      GTTCAGAGAGGTAAACAAGACAAGAAAATATCTCGTAAAGAGGCTCATAA
SAS10|SPGP|YJM280.Contig11.36a      GTTCAGAGAGGTAAACAAGACAAGAAAATATCTCGTAAAGAGGCTCATAA
SAS10|SPGP|YJM320.Contig73.24a      GTTCAGAGAGGTAAACAAGACAAGAAAATATCTCGTAAAGAGGCTCATAA
SAS10|SPGP|YJM326.contig00812a      GTTCAGAGAGGTAAACAAGACAAGAAAATATCTCGTAAAGAGGCTCATAA
SAS10|SPGP|YJM421.Contig11.13a      GTTCAGAGAGGTAAACAAGACAAGAAAATATCTCGTAAAGAGGCTCATAA
SAS10|SPGP|YJM451.contig00876a      GTTCAGAGAGGTAAACAAGACAAGAAAATATCTCGTAAAGAGGCTCATAA
SAS10|SPGP|YJM653.contig01887a      GTTCAGAGAGGTAAACAAGACAAGAAAATATCTCGTAAAGAGGCTCATAA
SAS10|SPGP|YPS1009.contig01964      GTTCAGAGAGGTAAACAAGACAAGAAAATATCTCGTAAAGAGGCTCATAA
SAS10|SPGP|YPS163.Contig65.18a      GTTCAGAGAGGTAAACAAGACAAGAAAATATCTCGTAAAGAGGCTCATAA
MIT_Spar_c429_3200                  GTTCAGAGAGGTAAGCAAGACAAGAAGATTTCTCGTAAAGAGGCTCATAA
                                    ************** *********** ** ********************

YDL153C_S288C                       GAATGCTGTTATTGCTGCAAGGGAAGGAAAATTGGCGGAATTGGCTGAAA
YDL153C_AWRI1631                    GAATGCTGTTATTGCTGCAAGGGAAGGAAAATTGGCGGAATTGGCTGAAA
YDL153C_AWRI796                     GAATGCTGTTATTGCTGCAAGGGAAGGAAAATTGGCGGAATTGGCTGAAA
YDL153C_EC1118                      GAATGCTGTTATTGCTGCAAGGGAAGGAAAATTGGCGGAATTGGCTGAAA
YDL153C_JAY291                      GAATGCTGTTATTGCTGCAAGGGAAGGAAAATTGGCGGAATTGGCTGAAA
YDL153C_Kyokai7                     GAATGCTGTTATTGCTGCAAGGGAAGGAAAATTGGCGGAATTGGCTGAAA
YDL153C_PW5                         GAATGCTGTTATTGCTGCAAGGGAAGGAAAATTGGCGGAATTGGCTGAAA
YDL153C_RM11-1a                     GAATGCTGTTATTGCTGCAAGGGAAGGAAAATTGGCGGAATTGGCTGAAA
YDL153C_Sigma1278b                  GAATGCTGTTATTGCTGCAAGGGAAGGAAAATTGGCGGAATTGGCTGAAA
YDL153C_T7                          GAATGCTGTTATTGCTGCAAGGGAAGGAAAATTGGCGGAATTGGCTGAAA
YDL153C_UC5                         GAATGCTGTTATTGCTGCAAGGGAAGGAAAATTGGCGGAATTGGCTGAAA
YDL153C_YJM789                      GAATGCTGTTATTGCTGCAAGGGAAGGAAAATTGGCGGAATTGGCTGAAA
SAS10|SPGP|Y12.Contig28.9assem      GAATGCTGTTATTGCTGCAAGGGAAGGAAAATTGGCGGAATTGGCTGAAA
SAS10|SPGP|I14.contig00622asse      GAATGCTGTTATTGCTGCAAGGGAAGGAAAATTGGCGGAATTGGCTGAAA
SAS10|SPGP|M22.Contig35.25asse      GAATGCTGTTATTGCTGCAAGGGAAGGAAAATTGGCGGAATTGGCTGAAA
SAS10|SPGP|WE372.Contig3.59ass      GAATGCTGTTATTGCTGCAAGGGAAGGAAAATTGGCGGAATTGGCTGAAA
SAS10|SPGP|YJM280.Contig11.36a      GAATGCTGTTATTGCTGCAAGGGAAGGAAAATTGGCGGAATTGGCTGAAA
SAS10|SPGP|YJM320.Contig73.24a      GAATGCTGTTATTGCTGCAAGGGAAGGAAAATTGGCGGAATTGGCTGAAA
SAS10|SPGP|YJM326.contig00812a      GAATGCTGTTATTGCTGCAAGGGAAGGAAAATTGGCGGAATTGGCTGAAA
SAS10|SPGP|YJM421.Contig11.13a      GAATGCTGTTATTGCTGCAAGGGAAGGAAAATTGGCGGAATTGGCTGAAA
SAS10|SPGP|YJM451.contig00876a      GAATGCTGTTATTGCTGCAAGGGAAGGAAAATTGGCGGAATTGGCTGAAA
SAS10|SPGP|YJM653.contig01887a      GAATGCTGTTATTGCTGCAAGGGAAGGAAAATTGGCGGAATTGGCTGAAA
SAS10|SPGP|YPS1009.contig01964      GAATGCTGTTATTGCTGCAAGGGAAGGAAAATTGGCGGAATTGGCTGAAA
SAS10|SPGP|YPS163.Contig65.18a      GAATGCTGTTATTGCTGCAAGGGAAGGAAAATTGGCGGAATTGGCTGAAA
MIT_Spar_c429_3200                  GAATGCTGTTATCGCTGCAAGAGAAGGCAAATTGGCTGAATTGGCTGAAA
                                    ************ ******** ***** ******** *************

YDL153C_S288C                       ATGTCTCAGGTGATGGTAAGCGTGCCATTAATTATCAAATTTTAAAGAAC
YDL153C_AWRI1631                    ATGTCTCAGGTGATGGTAAGCGTGCCATTAATTATCAAATTTTAAAGAAC
YDL153C_AWRI796                     ATGTCTCAGGTGATGGTAAGCGTGCCATTAATTATCAAATTTTAAAGAAC
YDL153C_EC1118                      ATGTCTCAGGTGATGGTAAGCGTGCCATTAATTATCAAATTTTAAAGAAC
YDL153C_JAY291                      ATGTCTCAGGTGATGGTAAGCGTGCCATTAATTATCAAATTTTAAAGAAC
YDL153C_Kyokai7                     ATGTCTCAGGTGATGGTAAGCGTGCCATTAATTATCAAATTTTAAAGAAC
YDL153C_PW5                         ATGTCTCAGGTGATGGTAAGCGTGCCATTAATTATCAAATTTTAAAGAAC
YDL153C_RM11-1a                     ATGTCTCAGGTGATGGTAAGCGTGCCATTAATTATCAAATTTTAAAGAAC
YDL153C_Sigma1278b                  ATGTCTCAGGTGATGGTAAGCGTGCCATTAATTATCAAATTTTAAAGAAC
YDL153C_T7                          ATGTCTCAGGTGATGGTAAGCGTGCCATTAATTATCAAATTTTAAAGAAC
YDL153C_UC5                         ATGTCTCAGGTGATGGTAAGCGTGCCATTAATTATCAAATTTTAAAGAAC
YDL153C_YJM789                      ATGTCTCAGGTGATGGTAAGCGTGCCATTAATTATCAAATTTTAAAGAAC
SAS10|SPGP|Y12.Contig28.9assem      ATGTCTCAGGTGATGGTAAGCGTGCCATTAATTATCAAATTTTAAAGAAC
SAS10|SPGP|I14.contig00622asse      ATGTCTCAGGTGATGGTAAGCGTGCCATTAATTATCAAATTTTAAAGAAC
SAS10|SPGP|M22.Contig35.25asse      ATGTCTCAGGTGATGGTAAGCGTGCCATTAATTATCAAATTTTAAAGAAC
SAS10|SPGP|WE372.Contig3.59ass      ATGTCTCAGGTGATGGTAAGCGTGCCATTAATTATCAAATTTTAAAGAAC
SAS10|SPGP|YJM280.Contig11.36a      ATGTCTCAGGTGATGGTAAGCGTGCCATTAATTATCAAATTTTAAAGAAC
SAS10|SPGP|YJM320.Contig73.24a      ATGTCTCAGGTGATGGTAAGCGTGCCATTAATTATCAAATTTTAAAGAAC
SAS10|SPGP|YJM326.contig00812a      ATGTCTCAGGTGATGGTAAGCGTGCCATTAATTATCAAATTTTAAAGAAC
SAS10|SPGP|YJM421.Contig11.13a      ATGTCTCAGGTGATGGTAAGCGTGCCATTAATTATCAAATTTTAAAGAAC
SAS10|SPGP|YJM451.contig00876a      ATGTCTCAGGTGATGGTAAGCGTGCCATTAATTATCAAATTTTAAAGAAC
SAS10|SPGP|YJM653.contig01887a      ATGTCTCAGGTGATGGTAAGCGTGCCATTAATTATCAAATTTTAAAGAAC
SAS10|SPGP|YPS1009.contig01964      ATGTCTCAGGTGATGGTAAGCGTGCCATTAATTATCAAATTTTAAAGAAC
SAS10|SPGP|YPS163.Contig65.18a      ATGTCTCAGGTGATGGTAAGCGTGCCATTAATTATCAAATTTTAAAGAAC
MIT_Spar_c429_3200                  ATGTCGTAGGTGATGGTAAGCGTGCTATCAATTATCAAATTCTAAAGAAC
                                    *****  ****************** ** ************ ********

YDL153C_S288C                       AAGGGTCTAACGCCTAAAAGAAACAAGGATAACAGAAACTCTCGTGTCAA
YDL153C_AWRI1631                    AAGGGTCTAACGCCTAAAAGAAACAAGGATAACAGAAACTCTCGTGTCAA
YDL153C_AWRI796                     AAGGGTCTAACGCCTAAAAGAAACAAGGATAACAGAAACTCTCGTGTCAA
YDL153C_EC1118                      AAGGGTCTAACGCCTAAAAGAAACAAGGATAACAGAAACTCTCGTGTCAA
YDL153C_JAY291                      AAGGGTCTAACGCCTAAAAGAAACAAGGATAACAGAAACTCTCGTGTCAG
YDL153C_Kyokai7                     AAGGGTCTAACGCCTAAAAGAAACAAGGATAACAGAAACTCTCGTGTCAA
YDL153C_PW5                         AAGGGTCTAACGCCTAAAAGAAACAAGGATAACAGAAACTCTCGTGTCAA
YDL153C_RM11-1a                     AAGGGTCTAACGCCTAAAAGAAACAAGGATAACAGAAACTCTCGTGTCAA
YDL153C_Sigma1278b                  AAGGGTCTAACGCCTAAAAGAAACAAGGATAACAGAAACTCTCGTGTCAA
YDL153C_T7                          AAGGGTCTAACGCCTAAAAGAAACAAGGATAACAGAAACTCTCGTGTCAA
YDL153C_UC5                         AAGGGTCTAACGCCTAAAAGAAACAAGGATAACAGAAACTCTCGTGTCAA
YDL153C_YJM789                      AAGGGTCTAACGCCTAAAAGAAACAAGGATAACAGAAACTCTCGTGTCAA
SAS10|SPGP|Y12.Contig28.9assem      AAGGGTCTAACGCCTAAAAGAAACAAGGATAACAGAAACTCTCGTGTCAA
SAS10|SPGP|I14.contig00622asse      AAGGGTCTAACGCCTAAAAGAAACAAGGATAACAGAAACTCTCGTGTCAA
SAS10|SPGP|M22.Contig35.25asse      AAGGGTCTAACGCCTAAAAGAAACAAGGATAACAGAAACTCTCGTGTCAA
SAS10|SPGP|WE372.Contig3.59ass      AAGGGTCTAACGCCTAAAAGAAACAAGGATAACAGAAACTCTCGTGTCAA
SAS10|SPGP|YJM280.Contig11.36a      AAGGGTCTAACGCCTAAAAGAAACAAGGATAACAGAAACTCTCGTGTCAG
SAS10|SPGP|YJM320.Contig73.24a      AAGGGTCTAACGCCTAAAAGAAACAAGGATAACAGAAACTCTCGTGTCAA
SAS10|SPGP|YJM326.contig00812a      AAGGGTCTAACGCCTAAAAGAAACAAGGATAACAGAAACTCTCGTGTCAA
SAS10|SPGP|YJM421.Contig11.13a      AAGGGTCTAACGCCTAAAAGAAACAAGGATAACAGAAACTCTCGTGTCAA
SAS10|SPGP|YJM451.contig00876a      AAGGGTCTAACGCCTAAAAGAAACAAGGATAACAGAAACTCTCGTGTCAA
SAS10|SPGP|YJM653.contig01887a      AAGGGTCTAACGCCTAAAAGAAACAAGGATAACAGAAACTCTCGTGTCAA
SAS10|SPGP|YPS1009.contig01964      AAGGGTCTAACGCCTAAAAGAAACAAGGATAACAGAAACTCTCGTGTCAA
SAS10|SPGP|YPS163.Contig65.18a      AAGGGTCTAACGCCTAAAAGAAACAAGGATAACAGAAACTCTCGTGTCAA
MIT_Spar_c429_3200                  AAGGGTCTAACGCCTAGAAGAAACAAAGATAACAGAAACTCTCGTGTTAA
                                    **************** ********* ******************** * 

YDL153C_S288C                       GAAGAGAAAGAAATACCAAAAGGCACAAAAGAAACTCAAGTCGGTTCGTG
YDL153C_AWRI1631                    GAAGAGAAAGAAATACCAAAAGGCACAAAAGAAACTCAAGTCGGTTCGTG
YDL153C_AWRI796                     GAAGAGAAAGAAATACCAAAAGGCACAAAAGAAACTCAAGTCGGTTCGTG
YDL153C_EC1118                      GAAGAGAAAGAAATACCAAAAGGCACAAAAGAAACTCAAGTCGGTTCGTG
YDL153C_JAY291                      GAAGAGAAAGAAATACCAAAAGGCACAAAAGAAACTCAAGTCGGTTCGTG
YDL153C_Kyokai7                     GAAGAGAAAGAAATACCAAAAGGCACAAAAGAAACTCAAGTCGGTTCGTG
YDL153C_PW5                         GAAGAGAAAGAAATACCAAAAGGCACAAAAGAAACTCAAGTCGGTTCGTG
YDL153C_RM11-1a                     GAAGAGAAAGAAATACCAAAAGGCACAAAAGAAACTCAAGTCGGTTCGTG
YDL153C_Sigma1278b                  GAAGAGAAAGAAATACCAAAAGGCACAAAAGAAACTCAAGTCGGTTCGTG
YDL153C_T7                          GAAGAGAAAGAAATACCAAAAGGCACAAAAGAAACTCAAGTCGGTTCGTG
YDL153C_UC5                         GAAGAGAAAGAAATACCAAAAGGCACAAAAGAAACTCAAGTCGGTTCGTG
YDL153C_YJM789                      GAAGAGAAAGAAATACCAAAAGGCACAAAAGAAACTCAAGTCGGTTCGTG
SAS10|SPGP|Y12.Contig28.9assem      GAAGAGAAAGAAATACCAAAAGGCACAAAAGAAACTCAAGTCGGTTCGTG
SAS10|SPGP|I14.contig00622asse      GAAGAGAAAGAAATACCAAAAGGCACAAAAGAAACTCAAGTCGGTTCGTG
SAS10|SPGP|M22.Contig35.25asse      GAAGAGAAAGAAATACCAAAAGGCACAAAAGAAACTCAAGTCGGTTCGTG
SAS10|SPGP|WE372.Contig3.59ass      GAAGAGAAAGAAATACCAAAAGGCACAAAAGAAACTCAAGTCGGTTCGTG
SAS10|SPGP|YJM280.Contig11.36a      GAAGAGAAAGAAATACCAAAAGGCACAAAAGAAACTCAAGTCGGTTCGTG
SAS10|SPGP|YJM320.Contig73.24a      GAAGAGAAAGAAATACCAAAAGGCACAAAAGAAACTCAAGTCGGTTCGTG
SAS10|SPGP|YJM326.contig00812a      GAAGAGAAAGAAATACCAAAAGGCACAAAAGAAACTCAAGTCGGTTCGTG
SAS10|SPGP|YJM421.Contig11.13a      GAAGAGAAAGAAATACCAAAAGGCACAAAAGAAACTCAAGTCGGTTCGTG
SAS10|SPGP|YJM451.contig00876a      GAAGAGAAAGAAATACCAAAAGGCACAAAAGAAACTCAAGTCGGTTCGTG
SAS10|SPGP|YJM653.contig01887a      GAAGAGAAAGAAATACCAAAAGGCACAAAAGAAACTCAAGTCGGTTCGTG
SAS10|SPGP|YPS1009.contig01964      GAAGAGAAAGAAATACCAAAAGGCACAAAAGAAACTCAAGTCGGTTCGTG
SAS10|SPGP|YPS163.Contig65.18a      GAAGAGAAAGAAATACCAAAAGGCACAAAAGAAACTCAAGTCGGTTCGTG
MIT_Spar_c429_3200                  AAAGAGGAAGAAGTACCAAAAGGCGCAAAAGAAACTCAAATCTGTTCGTG
                                     ***** ***** *********** ************** ** *******

YDL153C_S288C                       CAGTTTATTCTGGTGGTCAATCTGGCGTCTATGAAGGTGAAAAGACAGGT
YDL153C_AWRI1631                    CAGTTTATTCTGGTGGTCAATCTGGCGTCTATGAAGGTGAAAAGACAGGT
YDL153C_AWRI796                     CAGTTTATTCTGGTGGTCAATCTGGCGTCTATGAAGGTGAAAAGACAGGT
YDL153C_EC1118                      CAGTTTATTCTGGTGGTCAATCTGGCGTCTATGAAGGTGAAAAGACAGGT
YDL153C_JAY291                      CAGTTTATTCTGGTGGTCAATCTGGCGTCTATGAAGGTGAAAAGACAGGT
YDL153C_Kyokai7                     CAGTTTATTCTGGTGGTCAATCTGGCGTCTATGAAGGTGAAAAGACAGGT
YDL153C_PW5                         CAGTTTATTCTGGTGGTCAATCTGGCGTCTATGAAGGTGAAAAGACAGGT
YDL153C_RM11-1a                     CAGTTTATTCTGGTGGTCAATCTGGCGTCTATGAAGGTGAAAAGACAGGT
YDL153C_Sigma1278b                  CAGTTTATTCTGGTGGTCAATCTGGCGTCTATGAAGGTGAAAAGACAGGT
YDL153C_T7                          CAGTTTATTCTGGTGGTCAATCTGGCGTCTATGAAGGTGAAAAGACAGGT
YDL153C_UC5                         CAGTTTATTCTGGTGGTCAATCTGGCGTCTATGAAGGTGAAAAGACAGGT
YDL153C_YJM789                      CAGTTTATTCTGGTGGTCAATCTGGCGTCTATGAAGGTGAAAAGACAGGT
SAS10|SPGP|Y12.Contig28.9assem      CAGTTTATTCTGGTGGTCAATCTGGCGTCTATGAAGGTGAAAAGACAGGT
SAS10|SPGP|I14.contig00622asse      CAGTTTATTCTGGTGGTCAATCTGGCGTCTATGAAGGTGAAAAGACAGGT
SAS10|SPGP|M22.Contig35.25asse      CAGTTTATTCTGGTGGTCAATCTGGCGTCTATGAAGGTGAAAAGACAGGT
SAS10|SPGP|WE372.Contig3.59ass      CAGTTTATTCTGGTGGTCAATCTGGCGTCTATGAAGGTGAAAAGACAGGT
SAS10|SPGP|YJM280.Contig11.36a      CAGTTTATTCTGGTGGTCAATCTGGCGTCTATGAAGGTGAAAAGACAGGT
SAS10|SPGP|YJM320.Contig73.24a      CAGTTTATTCTGGTGGTCAATCTGGCGTCTATGAAGGTGAAAAGACAGGT
SAS10|SPGP|YJM326.contig00812a      CAGTTTATTCTGGTGGTCAATCTGGCGTCTATGAAGGTGAAAAGACAGGT
SAS10|SPGP|YJM421.Contig11.13a      CAGTTTATTCTGGTGGTCAATCTGGCGTCTATGAAGGTGAAAAGACAGGT
SAS10|SPGP|YJM451.contig00876a      CAGTTTATTCTGGTGGTCAATCTGGCGTCTATGAAGGTGAAAAGACAGGT
SAS10|SPGP|YJM653.contig01887a      CAGTTTATTCTGGTGGTCAATCTGGCGTCTATGAAGGTGAAAAGACAGGT
SAS10|SPGP|YPS1009.contig01964      CAGTTTATTCTGGTGGTCAATCTGGCGTCTATGAAGGTGAAAAGACAGGT
SAS10|SPGP|YPS163.Contig65.18a      CAGTTTATTCTGGTGGTCAATCTGGCGTCTATGAAGGTGAAAAGACAGGT
MIT_Spar_c429_3200                  CAGTTTATTCTGGTGGCCAATCAGGCGTCTATGAAGGTGAGAAGACAGGT
                                    **************** ***** ***************** *********

YDL153C_S288C                       ATCAAGAAGGGTTTGACGAGGTCTGTTAAATTCAAGAATTAA
YDL153C_AWRI1631                    ATCAAGAAGGGTTTGACGAGGTCTGTTAAATTCAAGAATTAA
YDL153C_AWRI796                     ATCAAGAAGGGTTTGACGAGGTCTGTTAAATTCAAGAATTAA
YDL153C_EC1118                      ATCAAGAAGGGTTTGACGAGGTCTGTTAAATTCAAGAATTAA
YDL153C_JAY291                      ATCAAGAAGGGTTTGACGAGGTCTGTTAAATTCAAGAATTAA
YDL153C_Kyokai7                     ATCAAGAAGGGTTTGACGAGGTCTGTTAAATTCAAGAATTAA
YDL153C_PW5                         ATCAAGAAGGGTTTGACGAGGTCTGTTAAATTCAAGAATTAA
YDL153C_RM11-1a                     ATCAAGAAGGGTTTGACGAGGTCTGTTAAATTCAAGAATTAA
YDL153C_Sigma1278b                  ATCAAGAAGGGTTTGACGAGGTCTGTTAAATTCAAGAATTAA
YDL153C_T7                          ATCAAGAAGGGTTTGACGAGGTCTGTTAAATTCAAGAATTAA
YDL153C_UC5                         ATCAAGAAGGGTTTGACGAGGTCTGTTAAATTCAAGAATTAA
YDL153C_YJM789                      ATCAAGAAGGGTTTGACGAGGTCTGTTAAATTCAAGAATTAA
SAS10|SPGP|Y12.Contig28.9assem      ATCAAGAAGGGTTTGACGAGGTCTGTTAAATTCAAGAATTAA
SAS10|SPGP|I14.contig00622asse      ATCAAGAAGGGTTTGACGAGGTCTGTTAAATTCAAGAATTAA
SAS10|SPGP|M22.Contig35.25asse      ATCAAGAAGGGTTTGACGAGGTCTGTTAAATTCAAGAATTAA
SAS10|SPGP|WE372.Contig3.59ass      ATCAAGAAGGGTTTGACGAGGTCTGTTAAATTCAAGAATTAA
SAS10|SPGP|YJM280.Contig11.36a      ATCAAGAAGGGTTTGACGAGGTCTGTTAAATTCAAGAATTAA
SAS10|SPGP|YJM320.Contig73.24a      ATCAAGAAGGGTTTGACGAGGTCTGTTAAATTCAAGAATTAA
SAS10|SPGP|YJM326.contig00812a      ATCAAGAAGGGTTTGACGAGGTCTGTTAAATTCAAGAATTAA
SAS10|SPGP|YJM421.Contig11.13a      ATCAAGAAGGGTTTGACGAGGTCTGTTAAATTCAAGAATTAA
SAS10|SPGP|YJM451.contig00876a      ATCAAGAAGGGTTTGACGAGGTCTGTTAAATTCAAGAATTAA
SAS10|SPGP|YJM653.contig01887a      ATCAAGAAGGGTTTGACGAGGTCTGTTAAATTCAAGAATTAA
SAS10|SPGP|YPS1009.contig01964      ATCAAGAAGGGTTTGACGAGGTCTGTTAAATTCAAGAATTAA
SAS10|SPGP|YPS163.Contig65.18a      ATCAAGAAGGGTTTGACGAGGTCTGTTAAATTCAAGAATTAA
MIT_Spar_c429_3200                  ATCAAGAAGGGTTTGACGAGATCTGTCAAATTCAAGAATTAA
                                    ******************** ***** ***************
