# Supplementary material for: ZRT1 Harbors an Excess of Nonsynonymous Polymorphism and Shows Evidence of Balancing Selection in Saccharomyces cerevisiae
Source: G3 (Bethesda). 2013 Apr 1;3(4):665–73. doi: 10.1534/g3.112.005082 (PMC3618353; doi:10.1534/g3.112.005082)
Supplement: Supporting Information [file supp_g3.112.005082_FileS1.zip › YGL255W_FullLength_SparALN.aln]

CLUSTAL 2.1 multiple sequence alignment


YGL255W_S288C                       --------------------------------------------------
YGL255W_EC1118                      --------------------------------------------------
YGL255W_Kyokai7                     --------------------------------------------------
YGL255W_RM11-1a                     --------------------------------------------------
YGL255W_VL3                         --------------------------------------------------
YGL255W_YJM789                      --------------------------------------------------
lcl|UC5.contig01397_9376-10506      --------------------------------------------------
lcl|FL100.Contig27.3_4153-5283      --------------------------------------------------
lcl|Y12.Contig59.2_88726-89856      --------------------------------------------------
lcl|YJM320.Contig39.1_12360-13      --------------------------------------------------
lcl|T7_updated.Contig20.2_1419      --------------------------------------------------
lcl|YPS163.Contig88.50_18839-1      --------------------------------------------------
lcl|YJM421.Contig32.3_52106-53      --------------------------------------------------
lcl|YJM326.contig00013_52096-5      --------------------------------------------------
lcl|PW5.contig00107_19023-2015      --------------------------------------------------
lcl|IL01.contig01398_2781-3905      --------------------------------------------------
lcl|YJM269.Contig21.1_15027-16      --------------------------------------------------
lcl|YJM451.contig00119_12785-1      --------------------------------------------------
lcl|WE372.Contig181.2_2184-330      --------------------------------------------------
lcl|M22.Contig34.1_12181-13305      --------------------------------------------------
lcl|I14.contig02094_10334-1145      --------------------------------------------------
lcl|CLIB215.Contig20.6_18357-1      --------------------------------------------------
MIT_Spar_c283_7736                  ATGGTCTTATCTTCTCGGTATTTTCAAAAAAAACTACCAATACTGACAAT
                                                                                      

YGL255W_S288C                       ----------------------------ATGAGCAACGTTACTACGCCGT
YGL255W_EC1118                      ----------------------------ATGAGCAACGTTACTACGCCGT
YGL255W_Kyokai7                     ----------------------------ATGAGCAACGTTACTACGCCGT
YGL255W_RM11-1a                     ----------------------------ATGAGCAACGTTACTACGCCGT
YGL255W_VL3                         ----------------------------ATGAGCAACGTTACTACGCCGT
YGL255W_YJM789                      ----------------------------ATGAGCAACGTTACTACGCCGT
lcl|UC5.contig01397_9376-10506      ----------------------------ATGAGCAACGTTACTACGCCGT
lcl|FL100.Contig27.3_4153-5283      ----------------------------ATGAGCAACGTTACTACGCCGT
lcl|Y12.Contig59.2_88726-89856      ----------------------------ATGAGCAACGTTACTACGCCGT
lcl|YJM320.Contig39.1_12360-13      ----------------------------ATGAGCAACGTTACTAAGCCGT
lcl|T7_updated.Contig20.2_1419      ----------------------------ATGAGCAACGTTACTACGCCGT
lcl|YPS163.Contig88.50_18839-1      ----------------------------ATGAGCAACGTTACTACGCCGT
lcl|YJM421.Contig32.3_52106-53      ----------------------------ATGAGCAACGTTACTACGCCGT
lcl|YJM326.contig00013_52096-5      ----------------------------ATGAGCAACGTTACTACGCCGT
lcl|PW5.contig00107_19023-2015      ----------------------------ATGAGCAACGTTACTACGCCGT
lcl|IL01.contig01398_2781-3905      ----------------------------ATGAGCAACGTTACTACGCCGT
lcl|YJM269.Contig21.1_15027-16      ----------------------------ATGAGCAACGTTACTACGCCGT
lcl|YJM451.contig00119_12785-1      ----------------------------ATGAGCAACGTTACTACGCCGT
lcl|WE372.Contig181.2_2184-330      ----------------------------ATGAGCAACGTTACTACGCCGT
lcl|M22.Contig34.1_12181-13305      ----------------------------ATGAGCAACGTTACTACGCCGT
lcl|I14.contig02094_10334-1145      ----------------------------ATGAGCAACGTTACTACGCCGT
lcl|CLIB215.Contig20.6_18357-1      ----------------------------ATGAGCAACGTTACTACGCCAT
MIT_Spar_c283_7736                  AGAGCAACAGCATAAATATCAAGTGAATATGAGCAACGTTACTACGCCGT
                                                                **************** *** *

YGL255W_S288C                       GGTGGAAACAATGGGACCCTTCTGAAGTTACACTTGCCGATAAAACCCCT
YGL255W_EC1118                      GGTGGAAACAATGGGACCCTGATACAGTTACACTTTCCGCTGAAACCCCT
YGL255W_Kyokai7                     GGTGGAAACAATGGGACCCTTCTGAAGTTACACTTGCCGATAAAACCCCT
YGL255W_RM11-1a                     GGTGGAAACAATGGGACCCTGATACCGTTACACTTACCGCTGAAACCCCT
YGL255W_VL3                         GGTGGAAACAATGGGACCCTGATACCGTTACACTTACCGCTGAAACCCCT
YGL255W_YJM789                      GGTGGAAACAATGGGACCCTTCTAACGTTACACTTACTGATGAAACCCCT
lcl|UC5.contig01397_9376-10506      GGTGGAAACAATGGGACCCTTCTGAAGTTACACTTGCCGATAAAACCCCT
lcl|FL100.Contig27.3_4153-5283      GGTGGAAACAATGGGACCCTTCTGAAGTTACACTTGCCGATAAAACCCCT
lcl|Y12.Contig59.2_88726-89856      GGTGGAAACAATGGGACCCTTCTGAAGTTACACTTGCCGATAAAACCCCT
lcl|YJM320.Contig39.1_12360-13      GGTGGAAACAATGGGACCCTTCTGAAGTTACACTTGCCGATAAAACCCCT
lcl|T7_updated.Contig20.2_1419      GGTGGAAACAATGGGACCCTTCTAACGTTACACTTACTGATGAAACCCCT
lcl|YPS163.Contig88.50_18839-1      GGTGGAAACAATGGGACCCTTCTGAAGTTACACTTACCGATGAAACCCCT
lcl|YJM421.Contig32.3_52106-53      GGTGGAAACAATGGGACCCTTCTGAAGTTACACTTGCCGATGAAACCCCT
lcl|YJM326.contig00013_52096-5      GGTGGAAACAATGGGACCCTTCTGAAGTTACACTTGCCGATGAAACCCCT
lcl|PW5.contig00107_19023-2015      GGTGGAAACAATGGGACCCTTCTGAAGTTACACTTACCGATGAAACCCCT
lcl|IL01.contig01398_2781-3905      GGTGGAAACAATGGGACCCTTCTGAAGTTACACTTACCGATGAAACCCCT
lcl|YJM269.Contig21.1_15027-16      GGTGGAAACAATGGGACCCTTCTAACGTTACACTTACTGATGAGACCCCT
lcl|YJM451.contig00119_12785-1      GGTGGAAACAATGGGACCCTGATACCGTTACACTTACCGCTGAAATCCCT
lcl|WE372.Contig181.2_2184-330      GGTGGAAACAATGGGACCCTGATACCGTTACACTTACCGCTGAAACCCCT
lcl|M22.Contig34.1_12181-13305      GGTGGAAACAATGGGACCCTGATACCGTTACACTTACCGCTGAAACCCCT
lcl|I14.contig02094_10334-1145      GGTGGAAACAATGGGACCCTGATACCGTTACACTTACCGCTGAAACCCCT
lcl|CLIB215.Contig20.6_18357-1      GGTGGAAACAATGGGACCCTGATACCGTTACACTTACCGCTGAAACCCCT
MIT_Spar_c283_7736                  GGTGGAAACAATGGGACCCTGATACCGTTACATTAACTGATACTACACCG
                                    ********************  *   ****** *  * * *   *  ** 

YGL255W_S288C                       GATGATGTGTGGAAGACCTGTGTTTTGCAAGGTGTTTACTTTGGTGGAAA
YGL255W_EC1118                      GATGATGTGTGGAAGACCTGTGTTTTGCAAGGTGTTTATTTTGGTGAAAA
YGL255W_Kyokai7                     GATGATGTGTGGAAGACCTGTGTTTTGCAAGGTGTTTACTTTGGTGGAAA
YGL255W_RM11-1a                     GATGATGTGTGGAAGACCTGTGTTTTGCAAGGTGTTTATTTTGGTGAAAA
YGL255W_VL3                         GATGATGTGTGGAAGACCTGTGTTTTGCAAGGTGTTTATTTTGGTGAAAA
YGL255W_YJM789                      GATGATGTGTGGAAGCTTTGTGTTTTGGAAGAGGTTTATTTTGGGGGAAA
lcl|UC5.contig01397_9376-10506      GATGATGTGTGGAAGACCTGTGTTTTGCAAGGTGTTTACTTTGGTGGAAA
lcl|FL100.Contig27.3_4153-5283      GATGATGTGTGGAAGACCTGTGTTTTGCAAGGTGTTTACTTTGGTGGAAA
lcl|Y12.Contig59.2_88726-89856      GATGATGTGTGGAAGACCTGTGTTTTGCAAGGTGTTTACTTTGGTGGAAA
lcl|YJM320.Contig39.1_12360-13      GATGATGTGTGGAAGACCTGTGTTTTGCAAGGTGTTTACTTTGGTGGAAA
lcl|T7_updated.Contig20.2_1419      GATGATGTGTGGAAGCTTTGTGTTTTGGAAAACGTTTATTTTAGTAAAAA
lcl|YPS163.Contig88.50_18839-1      GATGATGTGTGGAAGACCTGTGTTTTGCAAGGTGTTTACTTTGGTGGAAA
lcl|YJM421.Contig32.3_52106-53      GATGATGTGTGGAAGACCTGTGTTTTGCAAGGTGTTTACTTTGGTGGAAA
lcl|YJM326.contig00013_52096-5      GATGATGTGTGGAAGACCTGTGTTTTGCAAGGTGTTTACTTTGGTGGAAA
lcl|PW5.contig00107_19023-2015      GATGATGTGTGGAAGACCTGTGTTTTGCAAGGTGTTTACTTTGGTGGAAA
lcl|IL01.contig01398_2781-3905      GATGATGTGTGGAAGACCTGTGTTTTGCAAGGTGTTTACTTTGGTGGAAA
lcl|YJM269.Contig21.1_15027-16      GATGATGTGTGGAAGACCTGTGTTTTGCAAGGTGTTTATTTTGGGGGAAA
lcl|YJM451.contig00119_12785-1      GATGATGTGTGGAAGACCTGTGTTTTGCAAGGTGTTTATTTTGGTGAAAA
lcl|WE372.Contig181.2_2184-330      GATGATGTGTGGAAGACCTGTGTTTTGCAAGGTGTTTATTTTGGTGAAAA
lcl|M22.Contig34.1_12181-13305      GATGATGCGTGGAAGACCTGTGTTTTGCAAGGTGTTTATTTTGGTGAAAA
lcl|I14.contig02094_10334-1145      GATGATGTGTGGAAGACCTGTGTTTTGCAAGGTGTTTATTTTGGTGAAAA
lcl|CLIB215.Contig20.6_18357-1      GATGATGTGTGGAAGACCTGTGTTTTGCAAGGTGTTTATTTTGGTGAAAA
MIT_Spar_c283_7736                  GATGATGTGTGGAAGATCTGTGTTTTGGAAGGAGTTTATTACGGTGAAAA
                                    ******* *******   ********* **   ***** *   *   ***

YGL255W_S288C                       CGAGTACAATGGTAACTTAGGTGCCAGAATATCTTCCGTCTTTGTTATTC
YGL255W_EC1118                      CGAGTACAATGGTAACTTAGGTGCCAGAATATCTTCCGTCTTTGTTATTC
YGL255W_Kyokai7                     CGAGTACAATGGTAACTTAGGTGCCAGAATATCTTCCGTCTTTGTTATTC
YGL255W_RM11-1a                     CGAGTACAATGGTAACTTAGGTGCCAGAATATCTTCCGTCTTTGTTATTC
YGL255W_VL3                         CGAGTACAATGGTAACTTAGGTGCCAGAATATCTTCCGTCTTTGTTATTC
YGL255W_YJM789                      CGAGTACAGTGGTAATTTGGGTGCCAGAATTTCTTCTGTCTTTGTTATTC
lcl|UC5.contig01397_9376-10506      CGAGTACAATGGTAACTTAGGTGCCAGAATATCTTCCGTCTTTGTTATTC
lcl|FL100.Contig27.3_4153-5283      CGAGTACAATGGTAACTTAGGTGCCAGAATATCTTCCGTCTTTGTTATTC
lcl|Y12.Contig59.2_88726-89856      CGAGTACAATGGTAACTTAGGTGCCAGAATATCTTCCGTCTTTGTTATTC
lcl|YJM320.Contig39.1_12360-13      CGAGTACAATGGTAACTTAGGTGCCAGAATATCTTCCGTCTTTGTTATTC
lcl|T7_updated.Contig20.2_1419      CGAGTACAATGGTAACTTAGGTGCCAGAATTTCTTCTGTCTTTGTTATTC
lcl|YPS163.Contig88.50_18839-1      CGAGTACAATGGTAACTTAGGTGCCAGAATATCTTCCGTCTTTGTTATTC
lcl|YJM421.Contig32.3_52106-53      CGAGTACAATGGTAACTTAGGTGCCAGAATATCTTCCGTCTTTGTTATTC
lcl|YJM326.contig00013_52096-5      CGAGTACAATGGTAACTTAGGTGCCAGAATATCTTCCGTCTTTGTTATTC
lcl|PW5.contig00107_19023-2015      CGAGTACAATGGTAACTTAGGTGCCAGAATATCTTCCGTCTTTGTTATTC
lcl|IL01.contig01398_2781-3905      CGAGTACAATGGTAACTTAGGTGCCAGAATATCTTCCGTCTTTGTTATTC
lcl|YJM269.Contig21.1_15027-16      CGAGTACAATGGTAACTTAGGTGCCAGAATATCTTCCGTCTTTGTTATTC
lcl|YJM451.contig00119_12785-1      CGAGTACAATGGTAACTTAGGTGCCAGAATATCTTCCGTCTTTGTTATTC
lcl|WE372.Contig181.2_2184-330      CGAGTACAATGGTAACTTAGGTGCCAGAATATCTTCCGTCTTTGTTATTC
lcl|M22.Contig34.1_12181-13305      CGAGTACAATGGTAACTTAGGTGCCAGAATATCTTCCGTCTTTGTTATTC
lcl|I14.contig02094_10334-1145      CGAGTACAATGGTAACTTAGGTGCCAGAATATCTTCCGTCTTTGTTATTC
lcl|CLIB215.Contig20.6_18357-1      CGAGTACAATGGTAACTTAGGTGCCAGAATATCTTCCGTCTTTGTTATTC
MIT_Spar_c283_7736                  CGAATACAACGGTAACTTAGGTGCCAGAATATCTTCTGTTTTCGTTATTC
                                    *** ****  ***** ** *********** ***** ** ** *******

YGL255W_S288C                       TTTTCGTGAGTACTTTTTTCACCATGTTCCCATTAATCTCAACAAAAGTG
YGL255W_EC1118                      TTTTCGTGAGTACTTTTTTCACTATGTTCCCATTAATCTCAACAAAAGTG
YGL255W_Kyokai7                     TTTTCGTGAGTACTTTTTTCACCATGTTCCCATTAATCTCAACAAAAGTG
YGL255W_RM11-1a                     TTTTCGTGAGTACTTTTTTTACTATGTTCCCATTAATCTCAACAAAAGTG
YGL255W_VL3                         TTTTCGTGAGTACTTTTTTTACTATGTTCCCATTAATCTCAACAAAAGTG
YGL255W_YJM789                      TTTTCGTGAGTACTTTTTTCACCATGTTCCCATTAATCTCAACAAAAGTG
lcl|UC5.contig01397_9376-10506      TTTTCGTGAGTACTTTTTTCACCATGTTCCCATTAATCTCAACAAAAGTG
lcl|FL100.Contig27.3_4153-5283      TTTTCGTGAGTACTTTTTTCACCATGTTCCCATTAATCTCAACAAAAGTG
lcl|Y12.Contig59.2_88726-89856      TTTTCGTGAGTACTTTTTTCACCATGTTCCCATTAATCTCAACAAAAGTG
lcl|YJM320.Contig39.1_12360-13      TTTTCGTGAGTACTTTTTTCACCATGTTCCCATTAATCTCAACAAAAGTG
lcl|T7_updated.Contig20.2_1419      TTTTCGTGAGTACTTTTTTCACCATGTTCCCATTAATCTCAACAAAAGTG
lcl|YPS163.Contig88.50_18839-1      TTTTCGTGAGTACTTTTCTCACTATGTTCCCATTAATCTCAACAAAAGTG
lcl|YJM421.Contig32.3_52106-53      TTTTCGTGAGTACTTTTCTCACTATGTTCCCATTAATCTCAACAAAAGTG
lcl|YJM326.contig00013_52096-5      TTTTCGTGAGTACTTTTCTCACTATGTTCCCATTAATCTCAACAAAAGTG
lcl|PW5.contig00107_19023-2015      TTTTCGTGAGTACTTTTCTCACTATGTTCCCATTAATCTCATCAAAAGTG
lcl|IL01.contig01398_2781-3905      TTTTCGTGAGTACTTTTCTCACTATGTTCCCATTAATCTCAACAAAAGTG
lcl|YJM269.Contig21.1_15027-16      TTTTTGTGAGTACTTTTCTCACTATGTTCCCATTAATCTCAACAAAAGTG
lcl|YJM451.contig00119_12785-1      TTTTCGTGAGTACTTTTTTAACTATGTTCCCATTAATCTCAACAAAAGTG
lcl|WE372.Contig181.2_2184-330      TTTTCGTGAGTACTTTTTTCACTATGTTCCCATTAATCTCAACAAAAGTG
lcl|M22.Contig34.1_12181-13305      TTTTCGTGAGTACTTTTTTTACTATGTTCCCATTAATCTCAACAAAAGTG
lcl|I14.contig02094_10334-1145      TTTTCGTGAGTACTTTTTTTACTATGTTCCCATTAATCTCAACAAAAGTG
lcl|CLIB215.Contig20.6_18357-1      TTTTCGTGAGTACTTTTTTAACTATGTTCCCATTAATCTCAACAAAAGTG
MIT_Spar_c283_7736                  TTTTTGTGAGTACCTTTTTCACCATGTTCCCACTGATTTCAACGAAAGTG
                                    **** ******** *** * ** ********* * ** *** * ******

YGL255W_S288C                       AAAAGATTGAGAATTCCTCTATATGTTTACCTTTTCGCAAAGTATTTTGG
YGL255W_EC1118                      AAAAGATTGAGAATTCCTTTATATGCTTACCTTTTCGCAAAATATTTTGG
YGL255W_Kyokai7                     AAAAGATTGAGAATTCCTCTATATGTTTACCTTTTCGCAAAGTATTTTGG
YGL255W_RM11-1a                     AAAAGATTGAGAATTCCTTTATATGCTTACCTTTTCGCAAAATATTTTGG
YGL255W_VL3                         AAAAGATTGAGAATTCCTTTATATGCTTACCTTTTCGCAAAATATTTTGG
YGL255W_YJM789                      AAAAGATTGAGAATTCCTCTATATGTTTACCTTTTCGCAAAGTATTTTGG
lcl|UC5.contig01397_9376-10506      AAAAGATTGAGAATTCCTCTATATGTTTACCTTTTCGCAAAGTATTTTGG
lcl|FL100.Contig27.3_4153-5283      AAAAGATTGAGAATTCCTCTATATGTTTACCTTTTCGCAAAGTATTTTGG
lcl|Y12.Contig59.2_88726-89856      AAAAGATTGAGAATTCCTCTATATGTTTACCTTTTCGCAAAGTATTTTGG
lcl|YJM320.Contig39.1_12360-13      AAAAGATTGAGAATTCCTCTATATGTTTACCTTTTCGCAAAGTATTTTGG
lcl|T7_updated.Contig20.2_1419      AAAAGATTGAGAATTCCTCTATATGTTTACCTTTTCGCAAAGTATTTTGG
lcl|YPS163.Contig88.50_18839-1      AAAAGATTGAGAATTCCTTTATATGCTTACCTTTTCGCAAAATATTTTGG
lcl|YJM421.Contig32.3_52106-53      AAAAGATTGAGAATTCCTTTATATGCTTACCTTTTCGCAAAATATTTTGG
lcl|YJM326.contig00013_52096-5      AAAAGATTGAGAATTCCTTTATATGCTTACCTTTTCGCAAAATATTTTGG
lcl|PW5.contig00107_19023-2015      AAAAGATTGAGAATTCCTTTATATGCTTACCTTTTCGCAAAATATTTTGG
lcl|IL01.contig01398_2781-3905      AAAAGATTGAGAATTCCTTTATATGCTTACCTTCTCGCAAAATATTTTGG
lcl|YJM269.Contig21.1_15027-16      AAAAGATTGAGGATTCCTTTATATGCTTACCTTTTCGCAAAATATTTCGG
lcl|YJM451.contig00119_12785-1      AAAAGATTGAGAATTCCTTTATATGCTTACCTTTTCGCAAAATATTTTGG
lcl|WE372.Contig181.2_2184-330      AAAAGATTGAGAATTCCTTTATATGCTTACCTTTTCGCAAAATATTTTGG
lcl|M22.Contig34.1_12181-13305      AAAAGATTGAGAATTCCTTTATATGCTTACCTTTTCGCAAAATATTTTGG
lcl|I14.contig02094_10334-1145      AAAAGATTGAGAATTCCTTTATATGCTTACCTTTTCGCAAAATATTTTGG
lcl|CLIB215.Contig20.6_18357-1      AAAAGATTGAGAATTCCTTTATATGCTTACCTTTTCGCAAAATATTTTGG
MIT_Spar_c283_7736                  AAAAAATTGAAAATTCCTTTATATGCCTACCTTTTCGCAAAATTTTTTGG
                                    **** *****  ****** ******  ****** ******* * *** **

YGL255W_S288C                       TTCCGGTGTTATTGTTGCAACCGCATTTATCCACTTAATGGACCCTGCTT
YGL255W_EC1118                      TTCCGGTGTTATTGTTGCAACTGCATTTATCCACTTAATGGACCCTGCTT
YGL255W_Kyokai7                     TTCCGGTGTTATTGTTGCAACCGCATTTATCCACTTAATGGACCCTGCTT
YGL255W_RM11-1a                     TTCCGGTGTTATTGTTGCAACTGCATTTATCCACTTAATGGACCCTGCTT
YGL255W_VL3                         TTCCGGTGTTATTGTTGCAACTGCATTTATCCACTTAATGGACCCTGCTT
YGL255W_YJM789                      TTCCGGTGTTATTGTTGCAACCGCATTTATCCACTTAATGGACCCTGCTT
lcl|UC5.contig01397_9376-10506      TTCCGGTGTTATTGTTGCAACCGCATTTATCCACTTAATGGACCCTGCTT
lcl|FL100.Contig27.3_4153-5283      TTCCGGTGTTATTGTTGCAACCGCATTTATCCACTTAATGGACCCTGCTT
lcl|Y12.Contig59.2_88726-89856      TTCCGGTGTTATTGTTGCAACCGCATTTATCCACTTAATGGACCCTGCTT
lcl|YJM320.Contig39.1_12360-13      TTCCGGTGTTATTGTTGCAACCGCATTTATCCACTTAATGGACCCTGCTT
lcl|T7_updated.Contig20.2_1419      TTCCGGTGTTATTGTTGCAACCGCATTTATCCACTTAATGGACCCTGCTT
lcl|YPS163.Contig88.50_18839-1      TTCTGGTGTTATTGTTGCAACCGCATTTATCCACTTAATGGACCCTGCTT
lcl|YJM421.Contig32.3_52106-53      TTCTGGTGTTATTGTTGCAACCGCATTTATCCACTTAATGGACCCTGCTT
lcl|YJM326.contig00013_52096-5      TTCTGGTGTTATTGTTGCAACCGCATTTATCCACTTAATGGACCCTGCTT
lcl|PW5.contig00107_19023-2015      TTCTGGTGTTATTGTTGCAACCGCATTTATCCACTTAATGGACCCTGCTT
lcl|IL01.contig01398_2781-3905      TTCTGGTGTTATTGTTGCAACCGCATTTATCCACTTAATGGACCCTGCTT
lcl|YJM269.Contig21.1_15027-16      TTCTGGTGTTATTGTTGCAACCGCATTTATCCACTTAATGGACCCTGCTT
lcl|YJM451.contig00119_12785-1      TTCCGGTGTTATTGTTGCAACTGCATTTATCCACTTAATGGACCCTGCTT
lcl|WE372.Contig181.2_2184-330      TTCCGGTGTTATTGTTGCAACTGCATTTATCCACTTAATGGACCCTGCTT
lcl|M22.Contig34.1_12181-13305      TTCCGGTGTTATTGTTGCAACTGCATTTATCCACTTAATGGACCCTGCTT
lcl|I14.contig02094_10334-1145      TTCCGGTGTTATTGTTGCAACTGCATTTATCCACTTAATGGACCCTGCTT
lcl|CLIB215.Contig20.6_18357-1      TTCCGGTGTTATTGTTGCAACTGCATTTATCCACTTAATGGACCCTGCTT
MIT_Spar_c283_7736                  TTCTGGTGTTATTGTTGCAACTGCATTTATCCACTTAATGGACCCTGCAT
                                    *** ***************** ************************** *

YGL255W_S288C                       ATGGTGCGATTGGTGGTACCACTTGTGTAGGACAAACCGGTAACTGGGGT
YGL255W_EC1118                      ATGGTGCGATTGGTGGTAACACTTGTGTAGGACAAACCGGTAACTGGGGT
YGL255W_Kyokai7                     ATGGTGCGATTGGTGGTACCACTTGTGTAGGACAAACCGGTAACTGGGGT
YGL255W_RM11-1a                     ATGGTGCGATTGGTGGTAACACTTGTGTAGGACAAACCGGTAACTGGGGT
YGL255W_VL3                         ATGGTGCGATTGGTGGTAACACTTGTGTAGGACAAACCGGTAACTGGGGT
YGL255W_YJM789                      ATGGTGCGATTGGTAGTAGCACTTGTGTAGGACAAACCGGTAACTGGGGT
lcl|UC5.contig01397_9376-10506      ATGGTGCGATTGGTGGTACCACTTGTGTAGGACAAACCGGTAACTGGGGT
lcl|FL100.Contig27.3_4153-5283      ATGGTGCGATTGGTGGTACCACTTGTGTAGGACAAACCGGTAACTGGGGT
lcl|Y12.Contig59.2_88726-89856      ATGGTGCGATTGGTGGTACCACTTGTGTAGGACAAACCGGTAACTGGGGT
lcl|YJM320.Contig39.1_12360-13      ATGGTGCGATTGGTGGTACCACTTGTGTAGGACAAACCGGTAACTGGGGT
lcl|T7_updated.Contig20.2_1419      ATGGTGCGATTGGTAGTAGCACTTGTGTAGGACAAACCGGTAAATGGGGT
lcl|YPS163.Contig88.50_18839-1      ATGGTGCGATTGGTGGTACCACTTGTGTGGGACAAACCGGTAACTGGGGC
lcl|YJM421.Contig32.3_52106-53      ATGGTGCGATTGGTGGTACCACTTGTGTGGGACAAACTGGTAACTGGGGC
lcl|YJM326.contig00013_52096-5      ATGGTGCGATTGGTGGTACCACTTGTGTGGGACAAACTGGTAACTGGGGC
lcl|PW5.contig00107_19023-2015      ATGGTGCGATTGGTGGTACCACTTGTGTGGGACAAACTGGTAACTGGGGC
lcl|IL01.contig01398_2781-3905      ATGGTGCGATTGGTGGTACCACTTGTGTGGGACAAACCGGTAACTGGGGC
lcl|YJM269.Contig21.1_15027-16      ATGGTGCGATTGGTGGTACCACTTGTGTGGGACAAACTGGTAACTGGGGC
lcl|YJM451.contig00119_12785-1      ATGGTGCGATTGGTGGTAACACTTGTGTAGGACAAACCGGTAACTGGGGT
lcl|WE372.Contig181.2_2184-330      ATGGTGCGATTGGTGGTAACACTTGTGTAGGACAAACCGGTAACTGGGGT
lcl|M22.Contig34.1_12181-13305      ATGGTGCGATTGGTGGTAACACTTGTGTAGGACAAACCGGTAACTGGGGT
lcl|I14.contig02094_10334-1145      ATGGTGCGATTGGTGGTAACACTTGTGTAGGACAAACCGGTAACTGGGGT
lcl|CLIB215.Contig20.6_18357-1      ATGGTGAGATTGGTGGTAACACTTGTGTAGGACAAACCGGTAACTGGGGT
MIT_Spar_c283_7736                  ACGGTGCCATCGGTGGTAACACCTGTGTAGGACAAACTGGTAACTGGGGA
                                    * ****  ** *** *** *** ***** ******** ***** ***** 

YGL255W_S288C                       CTTTATTCATGGTGTCCTGCCATTATGCTAACGAGTTTGACCTTCACTTT
YGL255W_EC1118                      CTTTATTCATGGTGTCCTGCCATTATGCTAACGAGTTTGACCTTCACTTT
YGL255W_Kyokai7                     CTTTATTCATGGTGTCCTGCCATTATGCTAACGAGTTTGACCTTCACTTT
YGL255W_RM11-1a                     CTTTATTCATGGTGTCCTGCCATTATGCTAACGAGTTTGACCTTCACTTT
YGL255W_VL3                         CTTTATTCATGGTGTCCTGCCATTATGCTAACGAGTTTGACCTTCACTTT
YGL255W_YJM789                      CTTTATTCATGGTGTCCTGCCATTATGCTAACGAGTTTGACCTTCACTTT
lcl|UC5.contig01397_9376-10506      CTTTATTCATGGTGTCCTGCCATTATGCTAACGAGTTTGACCTTCACTTT
lcl|FL100.Contig27.3_4153-5283      CTTTATTCATGGTGTCCTGCCATTATGCTAACGAGTTTGACCTTCACTTT
lcl|Y12.Contig59.2_88726-89856      CTTTATTCATGGTGTCCTGCCATTATGCTAACGAGTTTGACCTTCACTTT
lcl|YJM320.Contig39.1_12360-13      CTTTATTCATGGTGTCCTGCCATTATGCTAACGAGTTTGACCTTCACTTT
lcl|T7_updated.Contig20.2_1419      CTTTATTCATGGTGTCCTGCCATTATGCTAACGAGTTTGACCTTCACTTT
lcl|YPS163.Contig88.50_18839-1      ATCTATTCATGGTGTCCTGCCATTATGCTAACGAGTTTGACCTTCACTTT
lcl|YJM421.Contig32.3_52106-53      ATCTATTCATGGTGTCCTGCCATTATGCTAACGAGTTTGACCTTCACTTT
lcl|YJM326.contig00013_52096-5      ATCTATTCATGGTGTCCTGCCATTATGCTAACGAGTTTGACCTTCACTTT
lcl|PW5.contig00107_19023-2015      ATCTATTCATGGTGTCCTGCCATTATGCTAACGAGTTTGACCTTCACTTT
lcl|IL01.contig01398_2781-3905      ATCTATTCATGGTGTCCTGCCATTATGCTAACGAGTTTGACCTTCACTTT
lcl|YJM269.Contig21.1_15027-16      ATCTATTCATGGTGTCCTGCCATTATGCTAACGAGTTTGACCTTCACTTT
lcl|YJM451.contig00119_12785-1      CTTTATTCATGGTGTCCTGCCATTATGCTAACGAGTTTGACCTTCACTTT
lcl|WE372.Contig181.2_2184-330      CTTTATTCATGGTGTCCTGCCATTATGCTAACGAGTTTGACCTTCACTTT
lcl|M22.Contig34.1_12181-13305      CTTTATTCATGGTGTCCTGCCATTATGCTAACGAGTTTGACCTTCACTTT
lcl|I14.contig02094_10334-1145      CTTTATTCATGGTGTCCTGCCATTATGCTAACGAGTTTGACCTTCACTTT
lcl|CLIB215.Contig20.6_18357-1      CTTTATTCATGGTGTCCTGCCATTATGCTAACGAGTTTGACCTTCACTTT
MIT_Spar_c283_7736                  ATCTATTCATGGTGCCCAGCCATTATGCTAACGAGTTTGACCTTCACTTT
                                     * *********** ** ********************************

YGL255W_S288C                       CCTTACTGATCTATTCAGTAGCGTCTGGGTTGAAAGAAAGTATGGTCTTT
YGL255W_EC1118                      CCTTACTGACCTGTTCAGTAGCGTCTGGGTTGAAAGAAAGTATGGGCTTT
YGL255W_Kyokai7                     CCTTACTGATCTATTCAGTAGCGTCTGGGTTGAAAGAAAGTATGGTCTTT
YGL255W_RM11-1a                     CCTTACTGACCTGTTCAGTAGCGTCTGGGTTGAAAGAAAGTATGGGCTTT
YGL255W_VL3                         CCTTACTGACCTGTTCAGTAGCGTCTGGGTTGAAAGAAAGTATGGGCTTT
YGL255W_YJM789                      CCTTACTGACCTATTCAGTAGCGTCTGGGTTGAAAGAAAGTATGGTCTTT
lcl|UC5.contig01397_9376-10506      CCTTACTGATCTATTCAGTAGCGTCTGGGTTGAAAGAAAGTATGGTCTTT
lcl|FL100.Contig27.3_4153-5283      CCTTACTGATCTATTCAGTAGCGTCTGGGTTGAAAGAAAGTATGGTCTTT
lcl|Y12.Contig59.2_88726-89856      CCTTACTGATCTATTCAGTAGCGTCTGGGTTGAAAGAAAGTATGGTCTTT
lcl|YJM320.Contig39.1_12360-13      CCTTACTGACCTATTCAGTAGCGTCTGGGTTGAAAGAAAGTATGGTCTTT
lcl|T7_updated.Contig20.2_1419      CCTTACTGACCTATTCAGTAGCGTCTGGGTTGAAAGAAAGTATGGTCTTT
lcl|YPS163.Contig88.50_18839-1      CCTTACTGACTTATTCAGTAGCGTCTGGGTTGAAAGAAAGTATGGTCTTT
lcl|YJM421.Contig32.3_52106-53      CCTTACTGACTTATTCAGTAGCGTCTGGGTTGAAAGAAAGTATGGTCTTT
lcl|YJM326.contig00013_52096-5      CCTTACTGACTTATTCAGTAGCGTCTGGGTTGAAAGAAAGTATGGTCTTT
lcl|PW5.contig00107_19023-2015      CCTTACTGATTTATTCAGTAGCGTCTGGGTTGAAAGAAAGTATGGTCTTT
lcl|IL01.contig01398_2781-3905      CCTTACTGACTTATTCAGTAGCGTCTGGGTTGAAAGAAAGTATGGTCTTT
lcl|YJM269.Contig21.1_15027-16      CCTTACTGACTTATTCAGTAGCGTCTGGGTTGAAAGAAAGTATGGTCTTT
lcl|YJM451.contig00119_12785-1      CCTTACTGACCTGTTCAGTAGCGTCTGGGTTGAAAGAAAGTATGGGCTTT
lcl|WE372.Contig181.2_2184-330      CCTTACTGACCTGTTCAGTAGCGTCTGGGTTGAAAGAAAGTATGGGCTTT
lcl|M22.Contig34.1_12181-13305      CCTTACTGACCTGTTCAGTAGCGTCTGGGTTGAAAGAAAGTATGGGCTTT
lcl|I14.contig02094_10334-1145      CCTTACTGACCTGTTCAGTAGCGTCTGGGTTGAAAGAAAGTATGGGCTTT
lcl|CLIB215.Contig20.6_18357-1      CCTTACTGACCTGTTCAGTAGCGTCTGGGTTGAAAGAAAGTATGGGCTTT
MIT_Spar_c283_7736                  CCTTACTGACTTATTCAGTAGCGTCTGGGTTGAAAGAAAATTTGGTCTTT
                                    *********  * ************************** * *** ****

YGL255W_S288C                       CCCATGACCATACCCACGATGAAATTAAAGACACTGTTGTGAGAAACACT
YGL255W_EC1118                      CCCATGACCATACCAACGATGAAATTAAAGACACTGTTGTGAATAACGCT
YGL255W_Kyokai7                     CCCATGACCATACCCACGATGAAATTAAAGACACTGTTGTGAGAAACACT
YGL255W_RM11-1a                     CCCATGACCATACCAACGATGAAATTAAAGACACTGTTGTGAATAACGCT
YGL255W_VL3                         CCCATGACCATACCAACGATGAAATTAAAGACACTGTTGTGAATAACGCT
YGL255W_YJM789                      CCCATGACCATACCCACGATGAAATTAAAGACACTCTTGTGAGAAACACT
lcl|UC5.contig01397_9376-10506      CCCATGACCATACCCACGATGAAATTAAAGACACTGTTGTGAGAAACACT
lcl|FL100.Contig27.3_4153-5283      CCCATGACCATACCCACGATGAAATTAAAGACACTGTTGTGAGAAACACT
lcl|Y12.Contig59.2_88726-89856      CCCATGACCATACCCACGATGAAATTAAAGACACTGTTGTGAGAAACACT
lcl|YJM320.Contig39.1_12360-13      CCCATGACCATACCCACGATGAAATTAAAGACACTGTTGTGAGAAACACT
lcl|T7_updated.Contig20.2_1419      CCCATGACCATACCCACGATGAAATTAAAGACACTGTTGTGAGAAACACT
lcl|YPS163.Contig88.50_18839-1      CCCATGACCATACCCACGATGACATTAAAGACACTGTTGTGAATAACGCT
lcl|YJM421.Contig32.3_52106-53      CCCATGACCATACCCACGATGACATTAAAGACACTGTTGTGAATAACGCT
lcl|YJM326.contig00013_52096-5      CCCATGACCATACCCACGATGACATTAAAGACACTGTTGTGAATAACGCT
lcl|PW5.contig00107_19023-2015      CCCATGACCATACCCACGATGACATTAAAGACACTGTTGTGAATAACGCT
lcl|IL01.contig01398_2781-3905      CCCATGACCATACCCACGATGACATTAAAGACACTGTTGTGAATAACGCT
lcl|YJM269.Contig21.1_15027-16      CCCATGACCATACCCACGATGACATTAAAGACACTGTTGTGAATAACGCT
lcl|YJM451.contig00119_12785-1      CCCATGACCATACCAACGATGAAATTAAAGACACTGTTGTGAATAACGCT
lcl|WE372.Contig181.2_2184-330      CCCATGACCATACCAACGATGAAATTAAAGACACTGTTGTGAATAACGCT
lcl|M22.Contig34.1_12181-13305      CCCATGACCATACCAACGATGAAATTAAAGACACTGTTGTGAATAACGCT
lcl|I14.contig02094_10334-1145      CCCATGACCATACCAACGATGAAATTAAAGACACTGTTGTGAATAACGCT
lcl|CLIB215.Contig20.6_18357-1      CCCATGACCATACCAACGATGAAATTAAAGACACTGTTGTGAATAACGCT
MIT_Spar_c283_7736                  CCCATGATCATACCCACGATGACATTAAAGACACTGTTGTAAATGATGCG
                                    ******* ****** ******* ************ **** *   *  * 

YGL255W_S288C                       GCAGCTGTTTCAAGTGAGAATGACAATGAGAATGGTACTGCAAATGGATC
YGL255W_EC1118                      GCAGTTGTTTCAACTGAGAATGAGAATG------GTACCGCAAATGGATC
YGL255W_Kyokai7                     GCAGCTGTTTCAAGTGAGAATGACAATGAGAATGGTACTGCAAATGGATC
YGL255W_RM11-1a                     GCAGTTGTTTCAACTGAGAATGAGAATG------GTACCGCAAATGGATC
YGL255W_VL3                         GCAGTTGTTTCAACTGAGAATGAGAATG------GTACCGCAAATGGATC
YGL255W_YJM789                      GCAGCTGTTTCAACTGAGAATGATAATGAGAATGGTACTGCAAATGGATC
lcl|UC5.contig01397_9376-10506      GCAGCTGTTTCAAGTGAGAATGACAATGAGAATGGTACTGCAAATGGATC
lcl|FL100.Contig27.3_4153-5283      GCAGCTGTTTCAAGTGAGAATGACAATGAGAATGGTACTGCAAATGGATC
lcl|Y12.Contig59.2_88726-89856      GCAGCTGTTTCAAGTGAGAATGACAATGAGAATGGTACTGCAAATGGATC
lcl|YJM320.Contig39.1_12360-13      GCAGCTGTTTCAAGTGAGAATGACAATGAGAATGGTACTGCAAATGGATC
lcl|T7_updated.Contig20.2_1419      GCAGCTGTTTCAAGTGAGAATGACAATGAGAATGGTACTGCAAATGGATC
lcl|YPS163.Contig88.50_18839-1      GCAGTTGTTTCAACTGAGAATGAGAATGAGAATGCTACTGCAAATGGATC
lcl|YJM421.Contig32.3_52106-53      GCAGTTGTTTCAACTGAGAATGAGAATGAGAATGGTACTGCAAATGGATC
lcl|YJM326.contig00013_52096-5      GCAGTTGTTTCAACTGAGAATGAGAATGAGAATGGTACTGCAAATGGATC
lcl|PW5.contig00107_19023-2015      GCAGTTGTTTCAACTGAGAATGAGAATGAGAATGGTATTGCAAATGGATC
lcl|IL01.contig01398_2781-3905      GCAGTTGTTTCAACTGAGAATGAGAATG------GTACTGCAAATGGATC
lcl|YJM269.Contig21.1_15027-16      GCAGTTGTTTCAACTGAGAATGAGAATG------GTACTGCAAATGGATC
lcl|YJM451.contig00119_12785-1      GCAGTTGTTTCAACTGAGAATGAGAATG------GTACCGCAAATGGATC
lcl|WE372.Contig181.2_2184-330      GCAGTTGTTTCAACTGAGAATGAGAATG------GTACCGCAAATGGATC
lcl|M22.Contig34.1_12181-13305      GCAGTTGTTTCAACTGAGAATGAGAATG------GTACCGCAAATGGATC
lcl|I14.contig02094_10334-1145      GCAGTTGTTTCAACTGAGAATGAGAATG------GTACCGCAAATGGATC
lcl|CLIB215.Contig20.6_18357-1      GCAGTTGTTTCAACTGAGAATGAGAATG------GTACCGCAAATGGATC
MIT_Spar_c283_7736                  GCAGTTGTTTCGACCGAGAATG------------CTACGGCAAATGGATC
                                    **** ****** *  *******             **  ***********

YGL255W_S288C                       TCATGACACCAAGAACGGAGTAGAGTATTATGAAGATTCAGACGCTACAT
YGL255W_EC1118                      TCATGACACCAAGAACGGAATAGAGTATTATGAAGATTCAGACGCTACAT
YGL255W_Kyokai7                     TCATGACACCAAGAACGGAGTAGAGTATTATGAAGATTCAGACGCTACAT
YGL255W_RM11-1a                     TCATGACACCAAGAATGGAATAGAATATTTTGAAGAATCAGACGCTACAT
YGL255W_VL3                         TCATGACACCAAGAATGGAATAGAATATTTTGAAGAATCAGACGCTACAT
YGL255W_YJM789                      TCATGACACCAAGAACGGAGTAGAGTATTATGAAGATTCAGATGCTACAT
lcl|UC5.contig01397_9376-10506      TCATGACACCAAGAACGGAGTAGAGTATTATGAAGATTCAGACGCTACAT
lcl|FL100.Contig27.3_4153-5283      TCATGACACCAAGAACGGAGTAGAGTATTATGAAGATTCAGACGCTACAT
lcl|Y12.Contig59.2_88726-89856      TCATGACACCAAGAACGGAGTAGAGTATTATGAAGATTCAGACGCTACAT
lcl|YJM320.Contig39.1_12360-13      TCATGACACCAAGAACGGAGTAGAGTATTATGAAGATTCAGACGCTACAT
lcl|T7_updated.Contig20.2_1419      TCATGACACCAAGAACGGAGTAGAGTATTATGAAGATTCAGACGCTACAT
lcl|YPS163.Contig88.50_18839-1      TCATGACACCAAGAACGGAATAGAGTATTATGAAGATTCAGACGCTACAT
lcl|YJM421.Contig32.3_52106-53      TCATGACACCAAGAACGGAATAGAGTATTATGAAGATTCAGACGCTACAT
lcl|YJM326.contig00013_52096-5      TCATGACACCAAGAACGGAATAGAGTATTATGAAGATTCAGACGCTACAT
lcl|PW5.contig00107_19023-2015      TCATGACACCAAGAACGGAATAGAGTATTATGAAGATTCAGACGCTACAT
lcl|IL01.contig01398_2781-3905      TCATGACACCAAGAACGGAATAGAGTATTATGAAGATTCAGACGCTACAT
lcl|YJM269.Contig21.1_15027-16      TCATGACACCAAGAACGGAATAGAGTATTATGAAGATTCAGACGCTACAT
lcl|YJM451.contig00119_12785-1      TCATGACACCAAGAATGGAATAGAATATTTTGAAGAATCAGACGCTACAT
lcl|WE372.Contig181.2_2184-330      TCATGACACCAAGAATGGAATAGAATATTTTGAAGAATCAGACGCTACAT
lcl|M22.Contig34.1_12181-13305      TCATGACACCAAGAATGGAATAGAATATTTTGAAGAATCAGACGCTACAT
lcl|I14.contig02094_10334-1145      TCATGACACCAAGAATGGAATAGAATATTTTGAAGAATCAGACGCTACAT
lcl|CLIB215.Contig20.6_18357-1      TCATGACACCAAGAATGGAATAGAATATTTTGAAGAATCAGACGCTACAT
MIT_Spar_c283_7736                  TCATGACACCAAAAACGGAGTGGAATATTTTGAAGAGTCAGACGCTTCAT
                                    ************ ** *** * ** **** ****** ***** *** ***

YGL255W_S288C                       CCATGGATGTTGTTCAATCATTTCAAGCACAATTTTATGCCTTTTTAATT
YGL255W_EC1118                      CCATGGATGTTGTTCAATCATTTCAAGCACAATTTTATGCCTTTTTAATT
YGL255W_Kyokai7                     CCATGGATGTTGTTCAATCATTTCAAGCACAATTTTATGCCTTTTTAATT
YGL255W_RM11-1a                     CCGTGGATGTTGTTCAATCATTTCAAACACAATTTTATGCCTTTTTAATT
YGL255W_VL3                         CCGTGGATGTTGTTCAATCATTTCAAACACAATTTTATGCCTTTTTAATT
YGL255W_YJM789                      CCATGGATGTTGTTCAATCATTTCAAGCACAATTTTATGCCTTTTTAATT
lcl|UC5.contig01397_9376-10506      CCATGGATGTTGTTCAATCATTTCAAGCACAATTTTATGCCTTTTTAATT
lcl|FL100.Contig27.3_4153-5283      CCATGGATGTTGTTCAATCATTTCAAGCACAATTTTATGCCTTTTTAATT
lcl|Y12.Contig59.2_88726-89856      CCATGGATGTTGTTCAATCATTTCAAGCACAATTTTATGCCTTTTTAATT
lcl|YJM320.Contig39.1_12360-13      CCATGGATGTTGTTCAATCATTTCAAGCACAATTTTATGCCTTTTTAATT
lcl|T7_updated.Contig20.2_1419      CCATGGATGTTGTTCAATCATTTCAAGCACAATTTTATGCCTTTTTAATT
lcl|YPS163.Contig88.50_18839-1      CCATGGATGTTGTTCAATCATTTCAAGCACAATTTTATGCCTTTTTAATT
lcl|YJM421.Contig32.3_52106-53      CCATGGATGTTGTTCAATCATTTCAAGCACAATTTTATGCCTTTTTAATT
lcl|YJM326.contig00013_52096-5      CCATGGATGTTGTTCAATCATTTCAAGCACAATTTTATGCCTTTTTAATT
lcl|PW5.contig00107_19023-2015      CCATGGATGTTGTTCAATCATTTCAAGCACAATTTTATGCCTTTTTAATT
lcl|IL01.contig01398_2781-3905      CCATGGATGTTGTTCAATCATTTCAAGCACAATTTTATGCCTTTTTAATT
lcl|YJM269.Contig21.1_15027-16      CCATGGATGTTGTTCAATCATTTCAAGCACAGTTTTATGCCTTTTTAATT
lcl|YJM451.contig00119_12785-1      CCGTGGATGTTGTTCAATCATTTCAAGCACAATTTTATGCCTTTTTAATT
lcl|WE372.Contig181.2_2184-330      CCGTGGATGTTGTTCAATCATTTCAAACACAATTTTATGCCTTTTTAATT
lcl|M22.Contig34.1_12181-13305      CCGTGGATGTTGTTCAATCATTTCAAACACAATTTTATGCCTTTTTAATT
lcl|I14.contig02094_10334-1145      CCGTGGATGTTGTTCAATCATTTCAAACACAATTTTATGCCTTTTTAATT
lcl|CLIB215.Contig20.6_18357-1      CCGTGGATGTTGTTCAATCATTTCAAACACAATTTTATGCCTTTTTAATT
MIT_Spar_c283_7736                  CCATGGATGCAGTTCAATCATTCCAAGCACAATTTTCTGCCTTTTTAATT
                                    ** ******  *********** *** **** **** *************

YGL255W_S288C                       TTAGAATTCGGTGTGATTTTCCACTCCGTTATGATCGGTCTAAACCTGGG
YGL255W_EC1118                      TTAGAATTCGGTGTTATTTTCCACTCTGTTATGATCGGTCTAAATCTGGG
YGL255W_Kyokai7                     TTAGAATTCGGTGTGATTTTCCACTCCGTTATGATCGGTCTAAACCTGGG
YGL255W_RM11-1a                     TTAGAATTTGGTGTGATTTTCCACTCCGTTATGATCGGTCTAAATCTGGG
YGL255W_VL3                         TTAGAATTTGGTGTGATTTTCCACTCCGTTATGATCGGTCTAAATCTGGG
YGL255W_YJM789                      TTAGAATTCGGTGTTATTTTCCACTCCGTTATGATCGGTCTAAATCTGGG
lcl|UC5.contig01397_9376-10506      TTAGAATTCGGTGTGATTTTCCACTCCGTTATGATCGGTCTAAACCTGGG
lcl|FL100.Contig27.3_4153-5283      TTAGAATTCGGTGTGATTTTCCACTCCGTTATGATCGGTCTAAACCTGGG
lcl|Y12.Contig59.2_88726-89856      TTAGAATTCGGTGTGATTTTCCACTCCGTTATGATCGGTCTAAACCTGGG
lcl|YJM320.Contig39.1_12360-13      TTAGAATTCGGTGTGATTTTCCACTCCGTTATGATCGGTCTAAACCTGGG
lcl|T7_updated.Contig20.2_1419      TTAGAATTCGGTGTGATTTTCCACTCCGTTATGATCGGTCTAAACCTGGG
lcl|YPS163.Contig88.50_18839-1      TTAGAATTCGGTGTGATTTTCCACTCTGTTATGATCGGTCTAAATCTGGG
lcl|YJM421.Contig32.3_52106-53      TTAGAATTCGGTGTTATTTTCCACTCTGTTATGATCGGTCTAAATCTGGG
lcl|YJM326.contig00013_52096-5      TTAGAATTCGGTGTTATTTTCCACTCTGTTATGATCGGTCTAAATCTGGG
lcl|PW5.contig00107_19023-2015      TTAGAATTCGGTGTTATTTTCCACTCTGTTATGATCGGTCTAAATCTGGG
lcl|IL01.contig01398_2781-3905      TTAGAATTCGGTGTGATTTTCCACTCCGTTATGATCGGTCTAAATCTGGG
lcl|YJM269.Contig21.1_15027-16      TTAGAATTCGGTGTGATTTTCCACTCCGTTATGATCGGTCTAAATCTGGG
lcl|YJM451.contig00119_12785-1      TTAGAATTTGGTGTGATTTTCCACTCCGTTATGATCGGTCTAAATCTGGG
lcl|WE372.Contig181.2_2184-330      TTAGAATTTGGTGTGATTTTCCACTCCGTTATGATCGGTCTAAATCTGGG
lcl|M22.Contig34.1_12181-13305      TTAGAATTTGGTGTGATTTTCCACTCCGTTATGATCGGTCTAAATCTGGG
lcl|I14.contig02094_10334-1145      TTAGAATTTGGTGTGATTTTCCACTCCGTTATGATCGGTCTAAATCTGGG
lcl|CLIB215.Contig20.6_18357-1      TTAGAATTTGGTGTGATTTTCCACTCCGTTATGATCGGTCTAAATCTGGG
MIT_Spar_c283_7736                  TTAGAATTCGGTGTTATTTTCCACTCTGTGATGATCGGTCTAAATCTAGG
                                    ******** ***** *********** ** ************** ** **

YGL255W_S288C                       AAGTGTTGGTGATGAGTTCTCCTCCCTATACCCTGTCTTAGTGTTCCATC
YGL255W_EC1118                      AAGTACTGGTAAAGAGTTCGCCACCCTATACCCTGTCTTAGTGTTCCATC
YGL255W_Kyokai7                     AAGTGTTGGTGATGAGTTCTCCTCCCTATACCCTGTCTTAATGTTCCATC
YGL255W_RM11-1a                     AAGTACTGGTGAAGAGTTCGCCACCCTATACCCTGTCTTAGTGTTCCATC
YGL255W_VL3                         AAGTACTGGTGAAGAGTTCGCCACCCTATACCCTGTCTTAGTGTTCCATC
YGL255W_YJM789                      AAGTGTTGGTAAAGAGTTCTCCTCCCTATACCCTGTCTTAGTGTTCCATC
lcl|UC5.contig01397_9376-10506      AAGTGTTGGTGATGAGTTCTCCTCCCTATACCCTGTCTTAGTGTTCCATC
lcl|FL100.Contig27.3_4153-5283      AAGTGTTGGTGATGAGTTCTCCTCCCTATACCCTGTCTTAGTGTTCCATC
lcl|Y12.Contig59.2_88726-89856      AAGTGTTGGTGATGAGTTCTCCTCCCTATACCCTGTCTTAATGTTCCATC
lcl|YJM320.Contig39.1_12360-13      AAGTGTTGGTGATGAGTTCTCCTCCCTATACCCTGTCTTAGTGTTCCATC
lcl|T7_updated.Contig20.2_1419      AAGTGTTGGTGATGAGTTCTCCTCCCTATACCCTGTCTTAGTGTTCCATC
lcl|YPS163.Contig88.50_18839-1      AAGTACTGGTAAAGAGTTCGCCACCCTATACCCTGTCTTAGTGTTCCATC
lcl|YJM421.Contig32.3_52106-53      AAGTACTGGTAAAGAGTTCGCCACCCTATACCCTGTCTTAGTGTTCCATC
lcl|YJM326.contig00013_52096-5      AAGTACTGGTAAAGAGTTCGCCACCCTATACCCTGTCTTAGTGTTCCATC
lcl|PW5.contig00107_19023-2015      AAGTACTGGTAAAGAGTTCGCCACCCTATACCCTGTCTTAGTGTTCCATC
lcl|IL01.contig01398_2781-3905      AAGTACTGGTAAAGAGTTCGCCACCCTATACCCTGTCTTAGTGTTCCATC
lcl|YJM269.Contig21.1_15027-16      AAGTACTGGTAAAGAGTTCGCCACCCTATACCCTGTCTTAGTGTTCCATC
lcl|YJM451.contig00119_12785-1      AAGTACTGGTGAAGAGTTCGCCACCCTATACCCTGTCTTAGTGTTCCATC
lcl|WE372.Contig181.2_2184-330      AAGTACTGGTAAAGAGTTCGCCACCCTATACCCTGTCTTAGTGTTCCATC
lcl|M22.Contig34.1_12181-13305      AAGTACTGGTAAAGAGTTCGCCACCCTATACCCTGTCTTAGTGTTCCATC
lcl|I14.contig02094_10334-1145      AAGTACTGGTAAAGAGTTCGCCACCCTATACCCTGTCTTAGTGTTCCATC
lcl|CLIB215.Contig20.6_18357-1      AAGTACTGGTAAAGAGTTCGCCACCCTATACCCTGTCTTAGTGTTCCATC
MIT_Spar_c283_7736                  AAGTACTGGTGAAGAGTTTTCCACCCTATACCCTGTTCTAGTGTTCCATC
                                    ****  **** * *****  ** *************  ** *********

YGL255W_S288C                       AATCATTTGAAGGTTTAGGTATTGGTGCAAGATTGTCAGCCATTGAATTC
YGL255W_EC1118                      AATCATTTGAAGGTTTAGGTATTGGTGCAAGATTGTCAGCCATTGAATTC
YGL255W_Kyokai7                     AATCATTTGAAGGTTTAGGTATTGGTGCAAGATTGTCAGCCATTGAATTC
YGL255W_RM11-1a                     AATCATTTGAAGGTTTAGGTATTGGTGCAAGATTGTCAGCCATTGAATTC
YGL255W_VL3                         AATCATTTGAAGGTTTAGGTATTGGTGCAAGATTGTCAGCCATTGAATTC
YGL255W_YJM789                      AATCATTTGAAGGTTTAGGTATTGGTGCAAGATTGTCAGCCATTGAATTC
lcl|UC5.contig01397_9376-10506      AATCATTTGAAGGTTTAGGTATTGGTGCAAGATTGTCAGCCATTGAATTC
lcl|FL100.Contig27.3_4153-5283      AATCATTTGAAGGTTTAGGTATTGGTGCAAGATTGTCAGCCATTGAATTC
lcl|Y12.Contig59.2_88726-89856      AATCATTTGAAGGTTTAGGTATTGGTGCAAGATTGTCAGCCATTGAATTC
lcl|YJM320.Contig39.1_12360-13      AATCATTTGAAGGTTTAGGTATTGGTGCAAGATTATCAGCCATTGAATTC
lcl|T7_updated.Contig20.2_1419      AATCATTTGAAGGTTTAGGTATTGGTGCAAGATTGTCAGCCATTGAATTC
lcl|YPS163.Contig88.50_18839-1      AATCATTTGAAGGTTTAGGTATTGGTGCAAGATTGTCAGCCATTGAATTC
lcl|YJM421.Contig32.3_52106-53      AATCATTTGAAGGTTTAGGTATTGGTGCAAGATTGTCAGCCATTGAATTC
lcl|YJM326.contig00013_52096-5      AATCATTTGAAGGTTTAGGTATTGGTGCAAGATTGTCAGCCATTGAATTC
lcl|PW5.contig00107_19023-2015      AATCATTTGAAGGTTTAGGTATTGGTGCAAGATTGTCAGCCATTGAATTC
lcl|IL01.contig01398_2781-3905      AATCATTTGAAGGTTTAGGTATTGGTGCAAGATTGTCAGCCATTGAATTC
lcl|YJM269.Contig21.1_15027-16      AATCATTTGAAGGTTTAGGTATTGGTGCAAGATTGTCAGCCATTGAATTC
lcl|YJM451.contig00119_12785-1      AATCATTTGAAGGTTTAGGTATTGGTGCAAGATTGTCAGCCATTGAATTC
lcl|WE372.Contig181.2_2184-330      AATCATTTGAAGGTTTAGGTATTGGTGCAAGATTGTCAGCCATTGAATTC
lcl|M22.Contig34.1_12181-13305      AATCATTTGAAGGTTTAGGTATTGGTGCAAGATTGTCAGCCATTGAATTC
lcl|I14.contig02094_10334-1145      AATCATTTGAAGGTTTAGGTATTGGTGCAAGATTGTCAGCCATTGAATTC
lcl|CLIB215.Contig20.6_18357-1      AATCATTTGAAGGTTTAGGTATTGGTGCAAGATTGTCAGCCATTGAATTC
MIT_Spar_c283_7736                  AATCCTTTGAAGGTTTGGGTATCGGTGCAAGATTATCAGCCATTGAGTTC
                                    **** *********** ***** *********** *********** ***

YGL255W_S288C                       CCTAGATCAAAGAGATGGTGGCCATGGGCCCTATGTGTTGCGTATGGGTT
YGL255W_EC1118                      CCTAGATCAAAGAGATGGTGGCCATGGGCCCTATGTGTTGCGTATGGGTT
YGL255W_Kyokai7                     CCTAGATCAAAGAGATGGTGGCCATGGGCCCTATGTGTTGCGTATGGGTT
YGL255W_RM11-1a                     CCTAGATCAAAGAGATGGTGGCCATGGGCCCTATGTGTTGCGTATGGGTT
YGL255W_VL3                         CCTAGATCAAAGAGATGGTGGCCATGGGCCCTATGTGTTGCGTATGGGTT
YGL255W_YJM789                      CCTAGATCAAAGAGATGGTGGCCATGGGCCCTATGTGTTGCGTATGGGTT
lcl|UC5.contig01397_9376-10506      CCTAGATCAAAGAGATGGTGGCCATGGGCCCTATGTGTTGCGTATGGGTT
lcl|FL100.Contig27.3_4153-5283      CCTAGATCAAAGAGATGGTGGCCATGGGCCCTATGTGTTGCGTATGGGTT
lcl|Y12.Contig59.2_88726-89856      CCTAGATCAAAGAGATGGTGGCCATGGGCCCTATGTGTTGCGTATGGGTT
lcl|YJM320.Contig39.1_12360-13      CCTAGATCAAAGAGATGGTGGCCATGGGCCTTATGTGTTGCGTATGGGTT
lcl|T7_updated.Contig20.2_1419      CCTAGATCAAAGAGATGGTGGCCATGGGCCTTATGTGTTGCGTATGGGTT
lcl|YPS163.Contig88.50_18839-1      CCTAGATCAAAGAGATGGTGGCCATGGGCCCTATGTGTTGCGTATGGGTT
lcl|YJM421.Contig32.3_52106-53      CCTAGATCAAAGAGATGGTGGCCATGGGCCCTATGTGTTGCGTATGGGTT
lcl|YJM326.contig00013_52096-5      CCTAGATCAAAGAGATGGTGGCCATGGGCCCTATGTGTTGCGTATGGGTT
lcl|PW5.contig00107_19023-2015      CCTAGATCAAAGAGATGGTGGCCATGGGCCCTATGTGTTGCGTATGGGTT
lcl|IL01.contig01398_2781-3905      CCTAGATCAAAAAGATGGTGGCCATGGGCCCTATGTGTTGCGTATGGGTT
lcl|YJM269.Contig21.1_15027-16      CCTAGATCAAAGAGATGGTGGCCATGGGCCCTATGTGTTGCGTATGGGTT
lcl|YJM451.contig00119_12785-1      CCTAGATCAAAGAGATGGTGGCCATGGGCCCTATGTGTTGCGTATGGGTT
lcl|WE372.Contig181.2_2184-330      CCTAGATCAAAGAGATGGTGGCCATGGGCCCTATGTGTTGCGTATGGGTT
lcl|M22.Contig34.1_12181-13305      CCTAGATCAAAGAGATGGTGGCCATGGGCCCTATGTGTTGCGTATGGGTT
lcl|I14.contig02094_10334-1145      CCTAGATCAAAGAGATGGTGGCCATGGGCCCTATGTGTTGCGTATGGGTT
lcl|CLIB215.Contig20.6_18357-1      CCTAGATCAAAGAGATGGTGGCCATGGGCCCTATGTGTTGCGTATGGGTT
MIT_Spar_c283_7736                  CCTAGATCAAAGAGATGGTGGCCATGGGCTTTGTGTATTGCGTACGGGTT
                                    *********** *****************  * *** ******* *****

YGL255W_S288C                       AACCACACCAATCTGTGTGGCCATCGGTTTGGGTGTTCGTACCAGATACG
YGL255W_EC1118                      AACCACACCAATCTGTGTAGCCATCGGTTTGGGTGTTCGTACACAATACG
YGL255W_Kyokai7                     AACCACACCAATCTGTGTGGCCATCGGTTTGGGTGTTCGTACCAGATACG
YGL255W_RM11-1a                     AACCACACCAATCTGTGTGGCCATCGGTTTGGGTGTTCGTACCAGATACG
YGL255W_VL3                         AACCACACCAATCTGTGTGGCCATCGGTTTGGGTGTTCGTACCAGATACG
YGL255W_YJM789                      AACCACACCAATCTGTGTGGCCATCGGTTTGGGTGTTCGTACCAGATACG
lcl|UC5.contig01397_9376-10506      AACCACACCAATCTGTGTGGCCATCGGTTTGGGTGTTCGTACCAGATACG
lcl|FL100.Contig27.3_4153-5283      AACCACACCAATCTGTGTGGCCATCGGTTTGGGTGTTCGTACCAGATACG
lcl|Y12.Contig59.2_88726-89856      AACCACACCAATCTGTGTGGCCATCGGTTTGGGTGTTCGTACCAGATACG
lcl|YJM320.Contig39.1_12360-13      AACCACACCAATCTGTGTAGCCATCGGTTTGGGTGTTCGTACCAGATACG
lcl|T7_updated.Contig20.2_1419      AACCACACCAATCTGTGTAGCCATCGGTTTGGGTGTTCGTACACAATACG
lcl|YPS163.Contig88.50_18839-1      AACCACACCAATCTGTGTAGCCATCGGTTTGGGTGTTCGTACACAATACG
lcl|YJM421.Contig32.3_52106-53      AACCACACCAATCTGTGTAGCCATCGGTTTGGGTGTTCGTACACAATACG
lcl|YJM326.contig00013_52096-5      AACCACACCAATCTGTGTAGCCATCGGTTTGGGTGTTCGTACACAATACG
lcl|PW5.contig00107_19023-2015      AACCACACCAATCTGTGTAGCCATCGGTTTGGGTGTTCGTACACAATACG
lcl|IL01.contig01398_2781-3905      AACCACACCAATCTGTGTAGCCATCGGTTTGGGTGTTCGTACACAATACG
lcl|YJM269.Contig21.1_15027-16      AACCACACCAATCTGTGTAGCCATCGGTTTGGGTGTTCGTACACAATACG
lcl|YJM451.contig00119_12785-1      AACCACACCAATCTGTGTGGCCATCGGTTTGGGTGTTCGTACCAGATACG
lcl|WE372.Contig181.2_2184-330      AACCACACCAATCTGTGTGGCCATCGGTTTGGGTGTTCGTACCAGATACG
lcl|M22.Contig34.1_12181-13305      AACCACACCAATCTGTGTGGCCATCGGTTTGGGTGTTCGTACCAGATACG
lcl|I14.contig02094_10334-1145      AACCACACCAATCTGTGTGGCCATCGGTTTGGGTGTTCGTACCAGATACG
lcl|CLIB215.Contig20.6_18357-1      AACCACACCAATCTGTGTGGCCATCGGTTTGGGTGTTCGTACCAGATACG
MIT_Spar_c283_7736                  AACTACTCCAGTTTGTGTCGCTATCGGTTTGGGTGTTCGTACCAGATACG
                                    *** ** *** * ***** ** ********************   *****

YGL255W_S288C                       TCAGCGGTTCTTACACTGCGCTTGTTATCTCTGGTGTTTTGGATGCCATT
YGL255W_EC1118                      TCAGCGGTTCTTACACTGCCCTTGTTATCTCTGGTGTTTTGGATGCCATT
YGL255W_Kyokai7                     TCAGCGGTTCTTACACTGCGCTTGTTATCTCTGGTGTTTTGGATGCCATT
YGL255W_RM11-1a                     TCAGCGGTTCTTACACTGCCCTTGTTATCTCTGGTGTTTTGGATGCCATT
YGL255W_VL3                         TCAGCGGTTCTTACACTGCCCTTGTTATCTCTGGTGTTTTGGATGCCATT
YGL255W_YJM789                      TCAGCGGTTCTTACACTGCCCTTGTTATCTCTGGTGTTTTGGATGCCATT
lcl|UC5.contig01397_9376-10506      TCAGCGGTTCTTACACTGCGCTTGTTATCTCTGGTGTTTTGGATGCCATT
lcl|FL100.Contig27.3_4153-5283      TCAGCGGTTCTTACACTGCGCTTGTTATCTCTGGTGTTTTGGATGCCATT
lcl|Y12.Contig59.2_88726-89856      TCAGCGGTTCTTACACTGCGCTTGTTATCTCTGGTGTTTTGGATGCCATT
lcl|YJM320.Contig39.1_12360-13      TCAGCGGTTCTTACACTGCCCTTGTTATCTCTGGTGTTTTGGATGCCATT
lcl|T7_updated.Contig20.2_1419      TCAGCGGTTCTTACACTGCGCTTGTTATCTCTGGTGTTTTGGATGCCATT
lcl|YPS163.Contig88.50_18839-1      TCAGCGGTTCTTACACTGCCCTTGTTGTCTCTGGTGTTTTGGATGCCATT
lcl|YJM421.Contig32.3_52106-53      TCAGCGGTTCTTACACTGCCCTTGTTGTCTCTGGTGTTTTGGATGCCATT
lcl|YJM326.contig00013_52096-5      TCAGCGGTTCTTACACTGCCCTTGTTGTCTCTGGTGTTTTGGATGCCATT
lcl|PW5.contig00107_19023-2015      TCAGCGGTTCTTACACTGCCCTTGTTGTCTCTGGTGTTTTGGATGCCATT
lcl|IL01.contig01398_2781-3905      TCAGCGGTTCTTACACTGCCCTTGTTGTCTCTGGTGTTTTGGATGCCATT
lcl|YJM269.Contig21.1_15027-16      TCAGCGGTTCTTACACTGCCCTTGTTGTCTCTGGTGTTTTGGATGCCATT
lcl|YJM451.contig00119_12785-1      TCAGCGGTTCTTACACTGCCCTTGTTATCTCTGGTGTTTTGGATGCCATT
lcl|WE372.Contig181.2_2184-330      TCAGCGGTTCTTACACTGCCCTTGTTATCTCTGGTGTTTTGGATGCCATT
lcl|M22.Contig34.1_12181-13305      TCAGCGGTTCTTACACTGCCCTTGTTATCTCTGGTGTTTTGGATGCCATT
lcl|I14.contig02094_10334-1145      TCAGCGGTTCTTACACTGCCCTTGTTATCTCTGGTGTTTTGGATGCCATT
lcl|CLIB215.Contig20.6_18357-1      TCAGCGGTTCTTACACTGCCCTTGTTATCTCTGGTGTTTTGGATGCCATT
MIT_Spar_c283_7736                  TCAGCGGTTCTTACACTGCTCTAGTGATCTCTGGTGTATTGGATGCCATT
                                    ******************* ** **  ********** ************

YGL255W_S288C                       TCTGCTGGTATCTTATTGTACACTGGTTTGGTTGAACTACTAGCAAGAGA
YGL255W_EC1118                      TCTGCTGGTATCTTATTGTACACTGGTTTGGTTGAACTACTAGCAAGAGA
YGL255W_Kyokai7                     TCTGCTGGTATCTTATTGTACACTGGTTTGGTTGAACTACTAGCAAGAGA
YGL255W_RM11-1a                     TCTGCTGGTATCTTATTGTACACTGGTTTGGTTGAACTACTAGCAAGAGA
YGL255W_VL3                         TCTGCTGGTATCTTATTGTACACTGGTTTGGTTGAACTACTAGCAAGAGA
YGL255W_YJM789                      TCTGCTGGTATCTTATTGTACACTGGTTTGGTTGAACTACTAGCAAGAGA
lcl|UC5.contig01397_9376-10506      TCTGCTGGTATCTTATTGTACACTGGTTTGGTTGAACTACTAGCAAGAGA
lcl|FL100.Contig27.3_4153-5283      TCTGCTGGTATCTTATTGTACACTGGTTTGGTTGAACTACTAGCAAGAGA
lcl|Y12.Contig59.2_88726-89856      TCTGCTGGTATCTTATTGTACACTGGTTTGGTTGAACTACTAGCAAGAGA
lcl|YJM320.Contig39.1_12360-13      TCTGCTGGTATCTTATTGTACACTGGTTTGGTTGAACTACTAGCAAGAGA
lcl|T7_updated.Contig20.2_1419      TCTGCTGGTATCTTATTGTACACTGGTTTGGTTGAACTACTAGCAAGAGA
lcl|YPS163.Contig88.50_18839-1      TCTGCTGGTATCTTATTGTACACTGGTTTGGTTGAACTACTAGCAAGAGA
lcl|YJM421.Contig32.3_52106-53      TCTGCTGGTATCTTATTGTACACTGGTTTGGTTGAACTACTAGCAAGAGA
lcl|YJM326.contig00013_52096-5      TCTGCTGGTATCTTATTGTACACTGGTTTGGTTGAACTACTAGCAAGAGA
lcl|PW5.contig00107_19023-2015      TCTGCTGGTATCTTATTGTACACTGGTTTGGTTGAACTACTAGCAAGAGA
lcl|IL01.contig01398_2781-3905      TCTGCTGGTATCTTATTGTACACTGGTTTGGTTGAACTACTAGCAAGAGA
lcl|YJM269.Contig21.1_15027-16      TCTGCTGGTATCTTATTGTACACTGGTTTGGTTGAACTACTAGCAAGAGA
lcl|YJM451.contig00119_12785-1      TCTGCTGGTATCTTATTGTACACTGGTTTGGTTGAACTACTAGCAAGAGA
lcl|WE372.Contig181.2_2184-330      TCTGCTGGTATCTTATTGTACACTGGTTTGGTTGAACTACTAGCAAGAGA
lcl|M22.Contig34.1_12181-13305      TCTGCTGGTATCTTATTGTACACTGGTTTGGTTGAACTACTAGCAAGAGA
lcl|I14.contig02094_10334-1145      TCTGCTGGTATCTTATTGTACACTGGTTTGGTTGAACTACTAGCAAGAGA
lcl|CLIB215.Contig20.6_18357-1      TCTGCTGGTATCTTATTGTACACTGGTTTGGTTGAACTACTAGCAAGACA
MIT_Spar_c283_7736                  TCTGCTGGTATCTTACTGTACACTGGTTTGGTTGAACTACTAGCAAGAGA
                                    *************** ******************************** *

YGL255W_S288C                       CTTTATATTCAATCCTCAAAGAACAAAGGATCTAAGAGAATTGTCCTTCA
YGL255W_EC1118                      CTTTATATTCAATCCTCAAAGAACAAAGAATTTAAAAGAGTTGTCCTTCA
YGL255W_Kyokai7                     CTTTATATTCAATCCTCAAAGAACAAAGGATCTAAGAGAATTGTCCTTCA
YGL255W_RM11-1a                     CTTTATATTCAATCCTCATAGAACAAAGAATTTAAAAGAGTTGTCCTTCA
YGL255W_VL3                         CTTTATATTCAATCCTCATAGAACAAAGAATTTAAAAGAGTTGTCCTTCA
YGL255W_YJM789                      CTTTATATTCAATCCTCAAAGAACAAAGGATCTAAGAGAATTGTCCTTCG
lcl|UC5.contig01397_9376-10506      CTTTATATTCAATCCTCAAAGAACAAAGGATCTAAGAGAATTGTCCTTCA
lcl|FL100.Contig27.3_4153-5283      CTTTATATTCAATCCTCAAAGAACAAAGGATCTAAGAGAATTGTCCTTCA
lcl|Y12.Contig59.2_88726-89856      CTTTATATTCAATCCTCAAAGAACAAAGGATCTAAGAGAATTGTCCTTCA
lcl|YJM320.Contig39.1_12360-13      CTTTATATTCAATCCTCAAAGAACAAAGGATCTAAGAGAATTGTCCTTCA
lcl|T7_updated.Contig20.2_1419      CTTTATATTCAATCCTCAAAGAACAAAGGATCTAAGAGAATTGTCCTTCA
lcl|YPS163.Contig88.50_18839-1      CTTTATATTCAATCCTCAAAGAACAAAGGATCTAAGACAACTGTCCTTCA
lcl|YJM421.Contig32.3_52106-53      CTTTATATTCAATCCTCAAAGAACAAAGGATCTAAGACAACTGTCCTTCA
lcl|YJM326.contig00013_52096-5      CTTTATATTCAATCCTCAAAGAACAAAGGATCTAAGACAACTGTCCTTCA
lcl|PW5.contig00107_19023-2015      CTTTATATTCAATCCTCAAAGAACAAAGGATCTAAGACAACTGTCCTTCA
lcl|IL01.contig01398_2781-3905      CTTTATATTCAATCCTCAAAGAACAAAGGATCTAAGAGAATTGTCCTTCA
lcl|YJM269.Contig21.1_15027-16      CTTTATATTCAATCCTCAAAGAACAAAGGATCTAAGAGAATTGTCCTTCG
lcl|YJM451.contig00119_12785-1      CTTTATATTCAATCCTCATAGAACAAAGAATTTAAAAGAGTTGTCCTTCA
lcl|WE372.Contig181.2_2184-330      CTTTATATTCAATCCTCATAGAACAAAGAATTTAAAAGAGTTGTCCTTCA
lcl|M22.Contig34.1_12181-13305      CTTTATATTCAATCCTCATAGAACAAAGAATTTAAAAGAGTTGTCCTTCA
lcl|I14.contig02094_10334-1145      CTTTATATTCAATCCTCATAGAACAAAGAATTTAAAAGAGTTGTCCTTCA
lcl|CLIB215.Contig20.6_18357-1      CTTTATATTCAATCCTCATAGAACAAAAAATTTAAAAGAGTTGTCCTTCA
MIT_Spar_c283_7736                  CTTTATATTCAATCCTCATAGAACAAAGGATTTAAAAGAGTTGTCTTTCA
                                    ****************** ********  ** *** * *  **** *** 

YGL255W_S288C                       ACGTTATATGCACTCTTTTCGGTGCTGGTATCATGGCTTTGATCGGTAAG
YGL255W_EC1118                      ACGTTATATGCACTCTTTTCGGTGCTGGTATCATGGCTTTGATCGGTAAG
YGL255W_Kyokai7                     ACGTTATATGCACTCTTTTCGGTGCTGGTATCATGGCTTTGATCGGTAAG
YGL255W_RM11-1a                     ACGTTATATGCACTCTTTTCGGTGCTGGTATCATGGCTTTGATCGGTAAG
YGL255W_VL3                         ACGTTATATGCACTCTTTTCGGTGCTGGTATCATGGCTTTGATCGGTAAG
YGL255W_YJM789                      ACGTTATATGCACTCTTTTCGGTGCTGGTATCATGGCTTTGATCGGTAAG
lcl|UC5.contig01397_9376-10506      ACGTTATATGCACTCTTTTCGGTGCTGGTATCATGGCTTTGATCGGTAAG
lcl|FL100.Contig27.3_4153-5283      ACGTTATATGCACTCTTTTCGGTGCTGGTATCATGGCTTTGATCGGTAAG
lcl|Y12.Contig59.2_88726-89856      ACGTTATATGCACTCTTTTCGGTGCTGGTATCATGGCTTTGATCGGTAAG
lcl|YJM320.Contig39.1_12360-13      ACGTTATATGCACTCTTTTCGGTGCTGGTATCATGGCTTTGATCGGTAAG
lcl|T7_updated.Contig20.2_1419      ACGTTATATGCACTCTTTTCGGTGCTGGTATCATGGCTTTGATCGGTAAG
lcl|YPS163.Contig88.50_18839-1      ACGTTATATGCACTCTTTTCGGTGCTGGTATCATGGCTTTGATCGGTAAG
lcl|YJM421.Contig32.3_52106-53      ACGTTATATGCACTCTTTTCGGTGCTGGTATCATGGCTTTGATCGGTAAG
lcl|YJM326.contig00013_52096-5      ACGTTATATGCACTCTTTTCGGTGCTGGTATCATGGCTTTGATCGGTAAG
lcl|PW5.contig00107_19023-2015      ACGTTATATGCACTCTTTTCGGTGCTGGTATCATGGCTTTGATCGGTAAG
lcl|IL01.contig01398_2781-3905      ACGTTATATGCACTCTTTTCGGTGCTGGTATCATGGCTTTGATCGGTAAG
lcl|YJM269.Contig21.1_15027-16      ACGTTATATGCACTCTTTTCGGTGCTGGTATCATGGCTTTGATCGGTAAG
lcl|YJM451.contig00119_12785-1      ACGTTATATGCACTCTTTTCGGTGCTGGTATCATGGCTTTGATCGGTAAG
lcl|WE372.Contig181.2_2184-330      ACGTTATATGCACTCTTTTCGGTGCTGGTATCATGGCTTTGATCGGTAAG
lcl|M22.Contig34.1_12181-13305      ACGTTATATGCACTCTTTTCGGTGCTGGTATCATGGCTTTGATCGGTAAG
lcl|I14.contig02094_10334-1145      ACATTATATGCACTCTTTTCGGTGCTGGTATCATGGCTTTGATCGGTAAG
lcl|CLIB215.Contig20.6_18357-1      TCGTTATATGCACTCTTTTCGGTGCTGGTATCATGGCTTTGATCGGTAAG
MIT_Spar_c283_7736                  ACGTTATATGCACTCTTTTCGGTGCTGGTATCATGGCTTTGATTGGTAAA
                                     * **************************************** ***** 

YGL255W_S288C                       TGGGCTTAA
YGL255W_EC1118                      TGGGCTTAA
YGL255W_Kyokai7                     TGGGTTTAA
YGL255W_RM11-1a                     TGGGCTTAA
YGL255W_VL3                         TGGGCTTAA
YGL255W_YJM789                      TGGGCTTAA
lcl|UC5.contig01397_9376-10506      TGGGCTTAA
lcl|FL100.Contig27.3_4153-5283      TGGGCTTAA
lcl|Y12.Contig59.2_88726-89856      TGGGCTTAA
lcl|YJM320.Contig39.1_12360-13      TGGGCTTAA
lcl|T7_updated.Contig20.2_1419      TGGGCTTAA
lcl|YPS163.Contig88.50_18839-1      TGGGCTTAA
lcl|YJM421.Contig32.3_52106-53      TGGGCTTAA
lcl|YJM326.contig00013_52096-5      TGGGCTTAA
lcl|PW5.contig00107_19023-2015      TGGGCTTAA
lcl|IL01.contig01398_2781-3905      TGGGCTTAA
lcl|YJM269.Contig21.1_15027-16      TGGGCTTAA
lcl|YJM451.contig00119_12785-1      TGGGCTTAA
lcl|WE372.Contig181.2_2184-330      TGGGCTTAA
lcl|M22.Contig34.1_12181-13305      TGGGCTTAA
lcl|I14.contig02094_10334-1145      TGGGCTTAA
lcl|CLIB215.Contig20.6_18357-1      TGGGCTTAA
MIT_Spar_c283_7736                  TGGGCTTAA
                                    **** ****
