# Supplementary material for: ZRT1 Harbors an Excess of Nonsynonymous Polymorphism and Shows Evidence of Balancing Selection in Saccharomyces cerevisiae
Source: G3 (Bethesda). 2013 Apr 1;3(4):665–73. doi: 10.1534/g3.112.005082 (PMC3618353; doi:10.1534/g3.112.005082)
Supplement: Supporting Information [file supp_g3.112.005082_FileS1.zip › YOL081W_FullLength_SparALN.aln]

CLUSTAL 2.1 multiple sequence alignment


YOL081W_S288C                       ATGTCCCAGCCCACTAAGAATAAGAAGAAAGAACACGGGACCGATTCCAA
YOL081W_AWRI1631                    ATGTCCCAGCCCACTAAGAATAAGAAGAAAGAACACGGGACCGATTCCAA
YOL081W_Kyokai7                     ATGTCCCAGCCCACTAAGAATAAGAAGAAAGAACACGGGACCGATTCCAA
YOL081W_Sigma1278b                  ATGTCCCAGCCCACTAAGAATAAGAAGAAAGAACACGGGACCGATTCCAA
YOL081W_YJM789                      ATGTCCCAGCCCACTAAGAATAAGAAGAAAGAACACGGGACCGATTCCAA
IRA2|T7_updated.Contig3.4_1194      ATGTCCCAGCCCACTAAGAATAAGAAGAAAGAACACGGGACCGATTCCAA
IRA2|UC5.contig00329_14399-236      ATGTCCCAGCCCACTAAGAATAAGAAGAAAGAACACGGGACCGATTCCAA
IRA2|M22.Contig21.19_10669-199      ATGTCCCAGCCCACTAAGAATAAGAAGAAAGAACACGGGACCGATTCCAA
IRA2|YJM280.Contig2.21_10114-1      ATGTCCCAGCCCACTAAGAATAAGAAGAAAGAACACGGGACCGATTCCAA
IRA2|YPS1009.contig02302_17569      ATGTCCCAGCCCACTAAGAATAAGAAGAAAGAACACGGGACCGATTCCAA
IRA2|Y12.Contig10.9_7336-16575      ATGTCCCAGCCCACTAAGAATAAGAAGAAAGAACACGGGACCGATTCCAA
IRA2|YJM320.Contig34.2_20028-2      ATGTCCCAGCCCACTAAGAATAAGAAGAAAGAACACGGGACCGATTCCAA
IRA2|YJM421.Contig23.6_10790-2      ATGTCCCAGCCCACTAAGAATAAGAAGAAAGAACACGGGACCGATTCCAA
IRA2|YJM451.contig00063_46311-      ATGTCCCAGCCCACTAAGAATAAGAAGAAAGAACACGGGACCGATTCCAA
IRA2|YJM653.contig02476_9765-1      ATGTCCCAGCCCACTAAGAATAAGAAGAAAGAACACGGGACCGATTCCAA
IRA2|I14.contig01910_47063-563      ATGTCCCAGCCCACTAAGAATAAGAAGAAAGAACACGGGACCGATTCCAA
IRA2|YPS163.Contig90.11_9991-1      ATGTCCCAGCCCACTAAGAATAAGAAGAAAGAACACGGGACCGATTCCAA
IRA2|WE372.Contig148.29_10766-      ATGTCCCAGCCCACTAAGAATAAGAAGAAAGAACACGGGACCGATTCCAA
IRA2|T73.contig02574_2659-9610      ATGTCCCAGCCCACTAAGAATAAGAAGAAAGAACACGGGACCGATTCCAA
MIT_Spar_c317_20004                 ATGTCCCAGCCCACTAAGAATAAGAAGAAAGAACATGGGACAGATGCTAA
YOL081W_EC1118                      ATGTCCCAGCCCACTAAGAATAAGAAGAAAGAACACGGGACCGATTCCAA
IRA2|PW5.contig01811_24316-327      ATGTCCCAGCCCACTAAGAATAAGAAGAAAGAACACGGGACCGATTCCAA
                                    *********************************** ***** *** * **

YOL081W_S288C                       GTCATCCCGCATGACTCGGACGTTGGTTAATCATATTCTTTTTGAAAGAA
YOL081W_AWRI1631                    GTCATCCCGCATGACTCGGACGTTGGTTAACCATATTCTTTTTGAAAGAA
YOL081W_Kyokai7                     GTCATCCCGCATGACTCGGACGTTGGTTAATCATATTCTTTTTGAAAGAA
YOL081W_Sigma1278b                  GTCATCCCGCATGACTCGGACGTTGGTTAATCATATTCTTTTTGAAAGAA
YOL081W_YJM789                      GTCATCCCGCATGACTCGGACGTTGGTTAATCATATTCTTTTTGAAAGAA
IRA2|T7_updated.Contig3.4_1194      GTCATCCCGCATGACTCGGACGTTGGTTAATCATATTCTTTTTGAAAGAA
IRA2|UC5.contig00329_14399-236      GTCATCCCGCATGACTCGGACGTTGGTTAATCATATTCTTTTTGAAAGAA
IRA2|M22.Contig21.19_10669-199      GTCATCCCGCATGACTCGGACGTTGGTTAACCATATTCTTTTTGAAAGAA
IRA2|YJM280.Contig2.21_10114-1      GTCATCCCGCATGACTCGGACGTTGGTTAACCATATTCTTTTTGAAAGAA
IRA2|YPS1009.contig02302_17569      GTCATCCCGCATGACTCGGACGTTGGTTAATCATATTCTTTTTGAAAGAA
IRA2|Y12.Contig10.9_7336-16575      GTCATCCCGCATGACTCGGACGTTGGTTAATCATATTCTTTTTGAAAGAA
IRA2|YJM320.Contig34.2_20028-2      GTCATCCCGCATGACTCGGACGTTGGTTAACCATATTCTTTTTGAAAGAA
IRA2|YJM421.Contig23.6_10790-2      GTCATCCCGCATGACTCGGACGTTGGTTAACCATATTCTTTTTGAAAGAA
IRA2|YJM451.contig00063_46311-      GTCATCCCGCATGACTCGGACGTTGGTTAATCATATTCTTTTTGAAAGAA
IRA2|YJM653.contig02476_9765-1      GTCATCCCGCATGACTCGGACGTTGGTTAATCATATTCTTTTTGAAAGAA
IRA2|I14.contig01910_47063-563      GTCATCCCGCATGACTCGGACGTTGGTTAACCATATTCTTTTTGAAAGAA
IRA2|YPS163.Contig90.11_9991-1      GTCATCCCGCATGACTCGGACGTTGGTTAATCATATTCTTTTTGAAAGAA
IRA2|WE372.Contig148.29_10766-      GTCATCCCGCATGACTCGGACGTTGGTTAACCATATTCTTTTTGAAAGAA
IRA2|T73.contig02574_2659-9610      GTCATCCCGCATGACTCGGACGTTGGTTAACCATATTCTTTTTGAAAGAA
MIT_Spar_c317_20004                 GTCGTCGCGCATGACTCGGACGTTGGTCAACCATATTCTTTTCGAAAGGA
YOL081W_EC1118                      GTCATCCCGCATGACTCGGACGTTGGTTAATCATATTCTTTTTGAAAGAA
IRA2|PW5.contig01811_24316-327      GTCATCCCGCATGACTCGGACGTTGGTTAATCATATTCTTTTTGAAAGAA
                                    *** ** ******************** ** *********** ***** *

YOL081W_S288C                       TTCTCCCGATCCTTCCGGTGGAGTCTAATCTAAGTACCTATTCGGAAGTG
YOL081W_AWRI1631                    TTCTCCCGATCCTTCCGGTGGAGTCTAATCTAAGTACCTATTCAGAAGTG
YOL081W_Kyokai7                     TTCTCCCGATCCTTCCGGTGGAGTCTAATCTAAGTACCTATTCGGAAGTG
YOL081W_Sigma1278b                  TTCTCCCGATCCTTCCGGTGGAGTCTAATCTAAGTACCTATTCGGAAGTG
YOL081W_YJM789                      TTCTCCCGATCCTTCCGGTGGAGTCTAATCTAAGTACCTATTCAGAAGTG
IRA2|T7_updated.Contig3.4_1194      TTCTCCCGATCCTTCCGGTGGAGTCTAATCTAAGTACCTATTCAGAAGTG
IRA2|UC5.contig00329_14399-236      TTCTCCCGATCCTTCCGGTGGAGTCTAATCTAAGTACCTATTCGGAAGTG
IRA2|M22.Contig21.19_10669-199      TTCTCCCGATCCTTCCGGTGGAGTCTAATCTAAGTACCTATTCAGAAGTG
IRA2|YJM280.Contig2.21_10114-1      TTCTCCCGATCCTTCCGGTGGAGTCTAATCTAAGTACCTATTCAGAAGTG
IRA2|YPS1009.contig02302_17569      TTCTCCCGATCCTTCCGGTGGAGTCTAATCTAAGTACCTATTCAGAAGTG
IRA2|Y12.Contig10.9_7336-16575      TTCTCCCGATCCTTCCGGTGGAGTCTAATCTAAGTACCTATTCGGAAGTG
IRA2|YJM320.Contig34.2_20028-2      TTCTCCCGATCCTTCCGGTGGAGTCTAATCTAAGTACCTATTCAGAAGTG
IRA2|YJM421.Contig23.6_10790-2      TTCTCCCGATCCTTCCGGTGGAGTCTAATCTAAGTACCTATTCAGAAGTG
IRA2|YJM451.contig00063_46311-      TTCTCCCGATCCTTCCGGTGGAGTCTAATCTAAGTACCTATTCAGAAGTG
IRA2|YJM653.contig02476_9765-1      TTCTCCCGATCCTTCCGGTGGAGTCTAATCTAAGTACCTATTCAGAAGTG
IRA2|I14.contig01910_47063-563      TTCTCCCGATCCTTCCGGTGGAGTCTAATCTAAGTACCTATTCAGAAGTG
IRA2|YPS163.Contig90.11_9991-1      TTCTCCCGATCCTTCCGGTGGAGTCTAATCTAAGTACCTATTCAGAAGTG
IRA2|WE372.Contig148.29_10766-      TTCTCCCGATCCTTCCGGTGGAGTCTAATCTAAGTACCTATTCAGAAGTG
IRA2|T73.contig02574_2659-9610      TTCTCCCGATCCTTCCGGTGGAGTCTAATCTAAGTACCTATTCAGAAGTG
MIT_Spar_c317_20004                 TCCTCCCGATCCTTCCAGTGGAGTCCAACCTAAGTACATATTCAGAAGTG
YOL081W_EC1118                      TTCTCCCGATCCTTCCGGTGGAGTCTAATCTAAGTACCTATTCGGAAGTG
IRA2|PW5.contig01811_24316-327      TTCTCCCGATCCTTCCGGTGGAGTCTAATCTAAGTACCTATTCAGAAGTG
                                    * ************** ******** ** ******** ***** ******

YOL081W_S288C                       GAAGAGTATTCCTCATTCATTTCATGCAGATCTGTGCTCATTAACGTTAC
YOL081W_AWRI1631                    GAAGAGTATTCCTCATTCATTTCATGCAGATCTGTGCTCATTAACGTTAC
YOL081W_Kyokai7                     GAAGAGTATTCCTCATTCATTTCATGCAGATCTGTGCTCATTAACGTTAC
YOL081W_Sigma1278b                  GAAGAGTATTCCTCATTCATTTCATGCAGATCTGTGCTCATTAACGTTAC
YOL081W_YJM789                      GAAGAGTATTCCTCATTCATTTCATGCAGATCTGTGCTCATTAACGTTAC
IRA2|T7_updated.Contig3.4_1194      GAAGAGTATTCCTCATTCATTTCATGCAGATCTGTGCTCATTAACGTTAC
IRA2|UC5.contig00329_14399-236      GAAGAGTATTCCTCATTCATTTCATGCAGATCTGTGCTCATTAACGTTAC
IRA2|M22.Contig21.19_10669-199      GAAGAGTATTCCTCATTCATTTCATGCAGATCTGTGCTCATTAACGTTAC
IRA2|YJM280.Contig2.21_10114-1      GAAGAGTATTCCTCATTCATTTCATGCAGATCTGTGCTCATTAACGTTAC
IRA2|YPS1009.contig02302_17569      GAAGAGTATTCCTCATTCATTTCATGCAGATCTGTGCTCATTAACGTTAC
IRA2|Y12.Contig10.9_7336-16575      GAAGAGTATTCCTCATTCATTTCATGCAGATCTGTGCTCATTAACGTTAC
IRA2|YJM320.Contig34.2_20028-2      GAAGAGTATTCCTCATTCATTTCATGCAGATCTGTGCTCATTAACGTTAC
IRA2|YJM421.Contig23.6_10790-2      GAAGAGTATTCCTCATTCATTTCATGCAGATCTGTGCTCATTAACGTTAC
IRA2|YJM451.contig00063_46311-      GAAGAGTATTCCTCATTCATTTCATGCAGATCTGTGCTCATTAACGTTAC
IRA2|YJM653.contig02476_9765-1      GAAGAGTATTCCTCATTCATTTCATGCAGATCTGTGCTCATTAACGTTAC
IRA2|I14.contig01910_47063-563      GAAGAGTATTCCTCATTCATTTCATGCAGATCTGTGCTCATTAACGTTAC
IRA2|YPS163.Contig90.11_9991-1      GAAGAGTATTCCTCATTCATTTCATGCAGATCTGTGCTCATTAACGTTAC
IRA2|WE372.Contig148.29_10766-      GAAGAGTATTCCTCATTCATTTCATGCAGATCTGTGCTCATTAACGTTAC
IRA2|T73.contig02574_2659-9610      GAAGAGTATTCCTCATTCATTTCATGCAGATCTGTGCTCATTAACGTTAC
MIT_Spar_c317_20004                 GAGGAATATTCCTCATTCATTTCATGCAGATCTGTGCTCATCAACGTTAC
YOL081W_EC1118                      GAAGAGTATTCCTCATTCATTTCATGCAGATCTGTGCTCATTAACGTTAC
IRA2|PW5.contig01811_24316-327      GAAGAGTATTCCTCATTCATTTCATGCAGATCTGTGCTCATTAACGTTAC
                                    ** ** *********************************** ********

YOL081W_S288C                       CGTTTCCCGAGATGCAAATGCTATGGTGGAAGGCACCTTGGAGTTGATAG
YOL081W_AWRI1631                    CGTTTCCCGAGATGCAAACGCTATGGTGGAAGGCACTTTGGAGTTGATAG
YOL081W_Kyokai7                     CGTTTCCCGAGATGCAAACGCTATGGTGGAAGGCACCTTGGAGTTGATAG
YOL081W_Sigma1278b                  CGTTTCCCGAGATGCAAATGCTATGGTGGAAGGCACCTTGGAGTTGATAG
YOL081W_YJM789                      CGTTTCCCGAGATGCAAACGCTATGGTGGAAGGCACCTTGGAGTTGATAG
IRA2|T7_updated.Contig3.4_1194      CGTTTCCCGAGATGCAAACGCTATGGTGGAAGGCACTTTGGAGTTGATAG
IRA2|UC5.contig00329_14399-236      CGTTTCCCAAGATGCAAACGCTATGGTGGAAGGCACCTTGGAGTTGATAG
IRA2|M22.Contig21.19_10669-199      CGTTTCCCGAGATGCAAACGCTATGGTGGAAGGCACTTTGGAGTTGATAG
IRA2|YJM280.Contig2.21_10114-1      CGTTTCCCGAGATGCAAACGCTATGGTGGAAGGCACTTTGGAGTTGATAG
IRA2|YPS1009.contig02302_17569      CGTTTCCCGAGATGCAAACGCTATGGTGGAAGGCACTTTGGAGTTGATAG
IRA2|Y12.Contig10.9_7336-16575      CGTTTCCCAAGATGCAAACGCTATGGTGGAAGGCACCTTGGAGTTGATAG
IRA2|YJM320.Contig34.2_20028-2      CGTTTCCCGAGATGCAAACGCTATGGTGGAAGGCACCTTGGAGTTGATAG
IRA2|YJM421.Contig23.6_10790-2      CGTTTCCCGAGATGCAAACGCTATGGTGGAAGGCACTTTGGAGTTGATAG
IRA2|YJM451.contig00063_46311-      CGTTTCCCGAGATGCAAACGCTATGGTGGAAGGCACCTTGGAGTTGATAG
IRA2|YJM653.contig02476_9765-1      CGTTTCCCGAGATGCAAACGCTATGGTGGAAGGCACCTTGGAGTTGATAG
IRA2|I14.contig01910_47063-563      CGTTTCCCGAGATGCAAACGCTATGGTGGAAGGCACTTTGGAGTTGATAG
IRA2|YPS163.Contig90.11_9991-1      CGTTTCCCGAGATGCAAACGCTATGGTGGAAGGCACTTTGGAGTTGATAG
IRA2|WE372.Contig148.29_10766-      CGTTTCCCGAGATGCAAACGCTATGGTGGAAGGCACTTTGGAGTTGATAG
IRA2|T73.contig02574_2659-9610      CGTTTCCCGAGATGCAAACGCTATGGTGGAAGGCACTTTGGAGTTGATAG
MIT_Spar_c317_20004                 CGTTTCCCGAGATGCAAACGCTATGGTGGAAGGCACTTTGGAGTTGATAG
YOL081W_EC1118                      CGTTTCCCGAGATGCAAATGCTATGGTGGAAGGCACCTTGGAGTTGATAG
IRA2|PW5.contig01811_24316-327      CGTTTCCCGAGATGCAAACGCTATGGTGGAAGGCACCTTGGAGTTGATAG
                                    ******** ********* ***************** *************

YOL081W_S288C                       AATCGCTTCTTCAAGGGCACGAAATCATTTCAGATAAGGGTAGCAGTGAC
YOL081W_AWRI1631                    AATCGCTTCTTCAAGGGCACGAAATCATTTCAGATAAGGGTAGCAGTGAC
YOL081W_Kyokai7                     AATCGCTTCTTCAAGGGCACGAAATCATTTCAGATAAGGGTAGCAGTGAC
YOL081W_Sigma1278b                  AATCGCTTCTTCAAGGGCACGAAATCATTTCAGATAAGGGTAGCAGTGAC
YOL081W_YJM789                      AATCGCTTCTTCAAGGGCACGAAATCATTTCAGATAAGGGTAGCAGTGAC
IRA2|T7_updated.Contig3.4_1194      AATCGCTTCTTCAAGGGCACGAAATCATTTCAGATAAGGGTAGCAGTGAC
IRA2|UC5.contig00329_14399-236      AATCGCTTCTTCAAGGGCACGAAATCATTTCAGATAAGGGTAGCAGTGAC
IRA2|M22.Contig21.19_10669-199      AATCGCTTCTTCAAGGGCACGAAATCATTTCAGATAAGGGTAGCAGTGAC
IRA2|YJM280.Contig2.21_10114-1      AATCGCTTCTTCAAGGGCACGAAATCATTTCAGATAAGGGTAGCAGTGAC
IRA2|YPS1009.contig02302_17569      AATCGCTTCTTCAAGGGCACGAAATCATTTCAGATAAGGGTAGCAGTGAC
IRA2|Y12.Contig10.9_7336-16575      AATCGCTTCTTCAAGGGCACGAAATCATTTCAGATAAGGGTAGCAGTGAC
IRA2|YJM320.Contig34.2_20028-2      AATCGCTTCTTCAAGGGCACGAAATCATTTCAGATAAGGGTAGCAGTGAC
IRA2|YJM421.Contig23.6_10790-2      AATCGCTTCTTCAAGGGCACGAAATCATTTCAGATAAGGGTAGCAGTGAC
IRA2|YJM451.contig00063_46311-      AATCGCTTCTTCAAGGGCACGAAATCATTTCAGATAAGGGTAGCAGTGAC
IRA2|YJM653.contig02476_9765-1      AATCGCTTCTTCAAGGGCACGAAATCATTTCAGATAAGGGTAGCAGTGAC
IRA2|I14.contig01910_47063-563      AATCGCTTCTTCAAGGGCACGAAATCATTTCAGATAAGGGTAGCAGTGAC
IRA2|YPS163.Contig90.11_9991-1      AATCGCTTCTTCAAGGGCACGAAATCATTTCAGATAAGGGTAGCAGTGAC
IRA2|WE372.Contig148.29_10766-      AATCGCTTCTTCAAGGGCACGAAATCATTTCAGATAAGGGTAGCAGTGAC
IRA2|T73.contig02574_2659-9610      AATCGCTTCTTCAAGGGCACGAAATCATTTCAGATAAGGGTAGCAGTGAC
MIT_Spar_c317_20004                 AATCACTTCTTCAAGGGCACGAAATTATTTCAGATAAGGGCAACAGTGAA
YOL081W_EC1118                      AATCGCTTCTTCAAGGGCACGAAATCATTTCAGATAAGGGTAGCAGTGAC
IRA2|PW5.contig01811_24316-327      AATCGCTTCTTCAAGGGCACGAAATCATTTCAGATAAGGGTAGCAGTGAC
                                    **** ******************** ************** * ****** 

YOL081W_S288C                       GTTATTGAATCAATACTGATTATACTAAGATTGTTAAGTGATGCGCTAGA
YOL081W_AWRI1631                    GTTATTGAATCAATACTGATTATACTAAGATTGTTAAGTGATGCGCTAGA
YOL081W_Kyokai7                     GTTATTGAATCAATACTGATTATACTAAGATTGTTAAGTGATGCGCTAGA
YOL081W_Sigma1278b                  GTTATTGAATCAATACTGATTATACTAAGATTGTTAAGTGATGCGCTAGA
YOL081W_YJM789                      GTTATTGAATCAATACTGATTATACTAAGATTGTTAAGTGATGCGCTAGA
IRA2|T7_updated.Contig3.4_1194      GTTATTGAATCAATACTGATTATACTAAGATTGTTAAGTGATGCGCTAGA
IRA2|UC5.contig00329_14399-236      GTTATTGAATCAATACTGATTATACTAAGATTGTTAAGTGATGCGCTAGA
IRA2|M22.Contig21.19_10669-199      GTTATTGAATCAATACTGATTATACTAAGATTGTTAAGTGATGCGCTAGA
IRA2|YJM280.Contig2.21_10114-1      GTTATTGAATCAATACTGATTATACTAAGATTGTTAAGTGATGCGCTAGA
IRA2|YPS1009.contig02302_17569      GTTATTGAATCAATACTGATTATACTAAGATTGTTAAGTGATGCGCTAGA
IRA2|Y12.Contig10.9_7336-16575      GTTATTGAATCAATACTGATTATACTAAGATTGTTAAGTGATGCGCTAGA
IRA2|YJM320.Contig34.2_20028-2      GTTATTGAATCAATACTGATTATACTAAGATTGTTAAGTGATGCGCTAGA
IRA2|YJM421.Contig23.6_10790-2      GTTATTGAATCAATACTGATTATACTAAGATTGTTAAGTGATGCGCTAGA
IRA2|YJM451.contig00063_46311-      GTTATTGAATCAATACTGATTATACTAAGATTGTTAAGTGATGCGCTAGA
IRA2|YJM653.contig02476_9765-1      GTTATTGAATCAATACTGATTATACTAAGATTGTTAAGTGATGCGCTAGA
IRA2|I14.contig01910_47063-563      GTTATTGAATCAATACTGATTATACTAAGATTGTTAAGTGATGCGCTAGA
IRA2|YPS163.Contig90.11_9991-1      GTTATTGAATCAATACTGATTATACTAAGATTGTTAAGTGATGCGCTAGA
IRA2|WE372.Contig148.29_10766-      GTTATTGAATCAATACTGATTATACTAAGATTGTTAAGTGATGCGCTAGA
IRA2|T73.contig02574_2659-9610      GTTATTGAATCAATACTGATTATACTAAGATTGTTAAGTGATGCGCTAGA
MIT_Spar_c317_20004                 GTTATAGAATCAATATTGATCACATTAAGGCTACTGAGTGATGCACTAGA
YOL081W_EC1118                      GTTATTGAATCAATACTGATTATACTAAGATTGTTAAGTGATGCGCTAGA
IRA2|PW5.contig01811_24316-327      GTTATTGAATCAATACTGATTATACTAAGATTGTTAAGTGATGCGCTAGA
                                    ***** ********* **** * * ****  *  * ******** *****

YOL081W_S288C                       GTATAATTGGCAAAATCAAGAAAGCCTTCATTACAACGACATTTCGACTC
YOL081W_AWRI1631                    GTATAATTGGCAAAATCAAGAAAGCCTTCATTACAACGACATTTCGACTC
YOL081W_Kyokai7                     GTATAATTGGCAAAATCAAGAAAGCCTTCATTACAACGACATTTCGACTC
YOL081W_Sigma1278b                  GTATAATTGGCAAAATCAAGAAAGCCTTCATTACAACGACATTTCGACTC
YOL081W_YJM789                      GTATAATTGGCAAAATCAAGAAAGCCTTCATTACAACGACGTTTCGACTC
IRA2|T7_updated.Contig3.4_1194      GTATAATTGGCAAAATCAAGAAAGCCTTCATTACAACGACATTTCGACTC
IRA2|UC5.contig00329_14399-236      GTATAATTGGCAAAATCAAGAAAGCCTTCATTACAACGACATTTCGACTC
IRA2|M22.Contig21.19_10669-199      GTATAATTGGCAAAATCAAGAAAGCCTTCATTACAACGACATTTCGACTC
IRA2|YJM280.Contig2.21_10114-1      GTATAATTGGCAAAATCAAGAAAGCCTTCATTACAACGACATTTCGACTC
IRA2|YPS1009.contig02302_17569      GTATAATTGGCAAAATCAAGAAAGCCTTCATTACAACGACATTTCGACTC
IRA2|Y12.Contig10.9_7336-16575      GTATAATTGGCAAAATCAAGAAAGCCTTCATTACAACGACATTTCGACTC
IRA2|YJM320.Contig34.2_20028-2      GTATAATTGGCAAAATCAAGAAAGCCTTCATTACAACGACGTTTCGACTC
IRA2|YJM421.Contig23.6_10790-2      GTATAATTGGCAAAATCAAGAAAGCCTTCATTACAACGACATTTCGACTC
IRA2|YJM451.contig00063_46311-      GTATAATTGGCAAAATCAAGAAAGCCTTCATTACAACGACGTTTCGACTC
IRA2|YJM653.contig02476_9765-1      GTATAATTGGCAAAATCAAGAAAGCCTTCATTACAACGACGTTTCGACTC
IRA2|I14.contig01910_47063-563      GTATAATTGGCAAAATCAAGAAAGCCTTCATTACAACGACATTTCGACTC
IRA2|YPS163.Contig90.11_9991-1      GTATAATTGGCAAAATCAAGAAAGCCTTCATTACAACGACATTTCGACTC
IRA2|WE372.Contig148.29_10766-      GTATAATTGGCAAAATCAAGAAAGCCTTCATTACAACGACATTTCGACTC
IRA2|T73.contig02574_2659-9610      GTATAATTGGCAAAATCAAGAAAGCCTTCATTACAACGACATTTCGACTC
MIT_Spar_c317_20004                 GTATAACTGGCAAAACCAAGAAAGCCTTCATTACAATGACATTTCGGCTC
YOL081W_EC1118                      GTATAATTGGCAAAATCAAGAAAGCCTTCATTACAACGACATTTCGACTC
IRA2|PW5.contig01811_24316-327      GTATAATTGGCAAAATCAAGAAAGCCTTCATTACAACGACATTTCGACTC
                                    ****** ******** ******************** *** ***** ***

YOL081W_S288C                       ACGTAGAACATGACCAAGAACAGAAGTACAGACCAAAGCTTAACAGTATT
YOL081W_AWRI1631                    ACGTAGAACATGACCAAGAACAGAAGTACAGACCAAAGCTTCACAATATT
YOL081W_Kyokai7                     ACGTAGAACATGACCAAGAACAGAAGTACAGACCAAAGCTTAACAGTATT
YOL081W_Sigma1278b                  ACGTAGAACATGACCAAGAACAGAAGTACAGACCAAAGCTTAACAGTATT
YOL081W_YJM789                      ACGTAGAACATGACCAAGAACAGAAGTACAGACCAAAGCTTAACAATATT
IRA2|T7_updated.Contig3.4_1194      ACGTAGAACATGACCAAGAACAGAAGTACAGACCAAAGCTTAACAGTATT
IRA2|UC5.contig00329_14399-236      ACGTAGAACATGACCAAGAACAGAAGTACAGACCAAAGCTTAACAGTATT
IRA2|M22.Contig21.19_10669-199      ACGTAGAACATGACCAAGAACAGAAGTACAGACCAAAGCTTCACAATATT
IRA2|YJM280.Contig2.21_10114-1      ACGTAGAACATGACCAAGAACAGAAGTACAGACCAAAGCTTCACAATATT
IRA2|YPS1009.contig02302_17569      ACGTAGAACATGACCAAGAACAGAAGTACAGACCAAAGCTTAACAGTATT
IRA2|Y12.Contig10.9_7336-16575      ACGTAGGACATGACCAAGAACAGAAGTACAGACCAAAGCTTAACAGTATT
IRA2|YJM320.Contig34.2_20028-2      ACGTAGAACATGACCAAGAACAGAAGTACAGACCAAAGCTTAACAATATT
IRA2|YJM421.Contig23.6_10790-2      ACGTAGAACATGACCAAGAACAGAAGTACAGACCAAAGCTTCACAATATT
IRA2|YJM451.contig00063_46311-      ACGTAGAACATGACCAAGAACAGAAGTACAGACCAAAGCTTAACAATATT
IRA2|YJM653.contig02476_9765-1      ACGTAGAACATGACCAAGAACAGAAGTACAGACCAAAGCTTAACAATATT
IRA2|I14.contig01910_47063-563      ACGTAGAACATGACCAAGAACAGAAGTACAGACCAAAGCTTCACAATATT
IRA2|YPS163.Contig90.11_9991-1      ACGTAGAACATGACCAAGAACAGAAGTACAGACCAAAGCTTAACAGTATT
IRA2|WE372.Contig148.29_10766-      ACGTAGAACATGACCAAGAACAGAAGTACAGACCAAAGCTTCACAATATT
IRA2|T73.contig02574_2659-9610      ACGTAGAACATGACCAAGAACAGAAGTACAGACCAAAGCTTCACAATATT
MIT_Spar_c317_20004                 ACGTAGAACATGAGCAAGAACAGAAGTACAGGCCAAAACTCAACAGTATT
YOL081W_EC1118                      ACGTAGAACATGACCAAGAACAGAAGTACAGACCAAAGCTTAACAGTATT
IRA2|PW5.contig01811_24316-327      ACGTAGAACATGACCAAGAACAGAAGTACAGACCAAAGCTTAACAGTATT
                                    ****** ****** ***************** ***** **  *** ****

YOL081W_S288C                       CTGCCCGACTACTCGTCGACTCATTCCAATGGCAACAAACACTTTTTCCA
YOL081W_AWRI1631                    CTGCCCGACTACTCGTCGACTCATTCCAATGGCAACAAACACTTTTTCCA
YOL081W_Kyokai7                     CTGCCCGACTACTCGTCGACTCATTCCAATGGCAACAAACACTTTTTCCA
YOL081W_Sigma1278b                  CTGCCCGACTACTCGTCGACTCATTCCAATGGCAACAAACACTTTTTCCA
YOL081W_YJM789                      CTGCCCGACTACTCGTCGACTCATTCCAATGGCAACAAACACTTTTTCCA
IRA2|T7_updated.Contig3.4_1194      CTGCCCGACTACTCGTCGACTCATTCCAATGGCAACAAACACTTTTTCCA
IRA2|UC5.contig00329_14399-236      CTGCCCGACTACTCGTCGACTCATTCCAATGGCAACAAACACTTTTTCCA
IRA2|M22.Contig21.19_10669-199      CTGCCCGACTACTCGTCGACTCATTCCAATGGCAACAAACACTTTTTCCA
IRA2|YJM280.Contig2.21_10114-1      CTTCCCGACTACTCGTCGACTCATTCCAATGGCAACAAACACTTTTTCCA
IRA2|YPS1009.contig02302_17569      CTGCCCGACTACTCGTCGACTCATTCCAATGGCAACAAACACTTTTTCCA
IRA2|Y12.Contig10.9_7336-16575      CTGCCCGACTACTCGTCGACTCATTCCAATGGCAACAAACACTTTTTCCA
IRA2|YJM320.Contig34.2_20028-2      CTGCCCGACTACTCGTCGACTCATTCCAATGGCAACAAACACTTTTTCCA
IRA2|YJM421.Contig23.6_10790-2      CTGCCCGACTACTCGTCGACTCATTCCAATGGCAACAAACACTTTTTCCA
IRA2|YJM451.contig00063_46311-      CTGCCCGACTACTCGTCGACTCATTCCAATGGCAACAAACACTTTTTCCA
IRA2|YJM653.contig02476_9765-1      CTGCCCGACTACTCGTCGACTCATTCCAATGGCAACAAACACTTTTTCCA
IRA2|I14.contig01910_47063-563      CTGCCCGACTACTCGTCGACTCATTCCAATGGCAACAAACACTTTTTCCA
IRA2|YPS163.Contig90.11_9991-1      CTGCCCGACTACTCGTCGACTCATTCCAATGGCAACAAACACTTTTTCCA
IRA2|WE372.Contig148.29_10766-      CTGCCCGACTACTCGTCGACTCATTCCAATGGCAACAAACACTTTTTCCA
IRA2|T73.contig02574_2659-9610      CTTCCCGACTACTCGTCGACTCATTCCAATGGCAACAAACACTTTTTCCA
MIT_Spar_c317_20004                 CTGCCTGACTACTCATCAACACATTCCAATGGCAACAAACATTTTTTCCA
YOL081W_EC1118                      CTGCCCGACTACTCGTCGACTCATTCCAATGGCAACAAACACTTTTTCCA
IRA2|PW5.contig01811_24316-327      CTGCCCGACTACTCGTCGACTCATTCCAATGGCAACAAACACTTTTTCCA
                                    ** ** ******** ** ** ******************** ********

YOL081W_S288C                       CCAGAGCAAACCTCAGGCACTGATACCGGAACTGGCATCGAAATTGCTTG
YOL081W_AWRI1631                    CCAGAGCAAACCTCAGGCACTGATACCGGAACTGGCATCGAAATTGCTTG
YOL081W_Kyokai7                     CCAGAGCAAACCTCAGGCACTGATACCGGAACTGGCATCGAAATTGCTTG
YOL081W_Sigma1278b                  CCAGAGCAAACCTCAGGCACTGATACCGGAACTGGCATCGAAATTGCTTG
YOL081W_YJM789                      CCAGAGCAAACCTCAGGCACTGATACCGGAACTGGCATCGAAATTGCTTG
IRA2|T7_updated.Contig3.4_1194      CCAGAGCAAACCTCAGGCACTGATACCGGAACTGGCATCGAAATTGCTTG
IRA2|UC5.contig00329_14399-236      CCAGAGCAAACCTCAGGCACTGATACCGGAACTGGCATCGAAATTGCTTG
IRA2|M22.Contig21.19_10669-199      CCAGAGCAAACCTCAGGCACTGATACCGGAACTGGCATCGAAATTGCTTG
IRA2|YJM280.Contig2.21_10114-1      CCAGAGCAAACCTCAGGCACTGATACCGGAACTGGCATCGAAATTGCTTG
IRA2|YPS1009.contig02302_17569      CCAGAGCAAACCTCAGGCACTGATACCGGAACTGGCATCGAAATTGCTTG
IRA2|Y12.Contig10.9_7336-16575      CCAGAGCAAACCTCAGGCACTGGTACCGGAACTGGCATCGAAATTGCTTG
IRA2|YJM320.Contig34.2_20028-2      CCAGAGCAAACCTCAGGCACTGATACCGGAACTGGCATCGAAATTGCTTG
IRA2|YJM421.Contig23.6_10790-2      CCAGAGCAAACCTCAGGCACTGATACCGGAACTGGCATCGAAATTGCTTG
IRA2|YJM451.contig00063_46311-      CCAGAGCAAACCTCAGGCACTGATACCGGAACTGGCATCGAAATTGCTTG
IRA2|YJM653.contig02476_9765-1      CCAGAGCAAACCTCAGGCACTGATACCGGAACTGGCATCGAAATTGCTTG
IRA2|I14.contig01910_47063-563      CCAGAGCAAACCTCAGGCACTGATACCGGAACTGGCATCGAAATTGCTTG
IRA2|YPS163.Contig90.11_9991-1      CCAGAGCAAACCTCAGGCACTGATACCGGAACTGGCATCGAAATTGCTTG
IRA2|WE372.Contig148.29_10766-      CCAGAGCAAACCTCAGGCACTGATACCGGAACTGGCATCGAAATTGCTTG
IRA2|T73.contig02574_2659-9610      CCAGAGCAAACCTCAGGCACTGATACCGGAACTGGCATCGAAATTGCTTG
MIT_Spar_c317_20004                 CCAGACTAAGCCTCAGGCGCTGATACCGGAATTGGCGTCGAAATTACTTG
YOL081W_EC1118                      CCAGAGCAAACCTCAGGCACTGATACCGGAACTGGCATCGAAATTGCTTG
IRA2|PW5.contig01811_24316-327      CCAGAGCAAACCTCAGGCACTGATACCGGAACTGGCATCGAAATTGCTTG
                                    *****  ** ******** *** ******** **** ******** ****

YOL081W_S288C                       AGAGTTGCGCGAAGTTGAAGTTCAATACAAGAACTTTGCAAATTTTACAA
YOL081W_AWRI1631                    AGAGTTGCGCGAAGTTGAAGTTCAATACAAGAACTTTGCAAATTTTACAA
YOL081W_Kyokai7                     AGAGTTGCGCGAAGTTGAAGTTCAATACAAGAACTTTGCAAATTTTACAA
YOL081W_Sigma1278b                  AGAGTTGCGCGAAGTTGAAGTTCAATACAAGAACTTTGCAAATTTTACAA
YOL081W_YJM789                      AGAGTTGCGCGAAGTTGAAGTTCAATACAAGAACTTTGCAAATTTTACAA
IRA2|T7_updated.Contig3.4_1194      AGAGTTGCGCGAAGTTGAAGTTCAATACAAGAACTTTGCAAATTTTACAA
IRA2|UC5.contig00329_14399-236      AGAGTTGCGCGAAGTTGAAGTTCAATACAAGAACTTTGCAAATTTTACAA
IRA2|M22.Contig21.19_10669-199      AGAGTTGCGCGAAGTTGAAGTTCAATACAAGAACTTTGCAAATTTTACAA
IRA2|YJM280.Contig2.21_10114-1      AGAGTTGCGCGAAGTTGAAGTTCAATACAAGAACTTTGCAAATTTTACAA
IRA2|YPS1009.contig02302_17569      AGAGTTGCGCGAAGTTGAAGTTCAATACAAGAACTTTGCAAATTTTACAA
IRA2|Y12.Contig10.9_7336-16575      AGAGTTGCGCGAAGTTGAAGTTCAATACAAGAACTTTGCAAATTTTACAA
IRA2|YJM320.Contig34.2_20028-2      AGAGTTGCGCGAAGTTGAAGTTCAATACAAGAACTTTGCAAATTTTACAA
IRA2|YJM421.Contig23.6_10790-2      AGAGTTGCGCGAAGTTGAAGTTCAATACAAGAACTTTGCAAATTTTACAA
IRA2|YJM451.contig00063_46311-      AGAGTTGCGCGAAGTTGAAGTTCAATACAAGAACTTTGCAAATTTTACAA
IRA2|YJM653.contig02476_9765-1      AGAGTTGCGCGAAGTTGAAGTTCAATACAAGAACTTTGCAAATTTTACAA
IRA2|I14.contig01910_47063-563      AGAGTTGCGCGAAGTTGAAGTTCAATACAAGAACTTTGCAAATTTTACAA
IRA2|YPS163.Contig90.11_9991-1      AGAGTTGCGCGAAGTTGAAGTTCAATACAAGAACTTTGCAAATTTTACAA
IRA2|WE372.Contig148.29_10766-      AGAGTTGCGCGAAGTTGAAGTTCAATACAAGAACTTTGCAAATTTTACAA
IRA2|T73.contig02574_2659-9610      AGAGTTGCGCGAAGTTGAAGTTCAATACAAGAACTTTGCAAATTTTACAA
MIT_Spar_c317_20004                 AGAGCTGCTCGAAGTTGAAATTCAATACAAGGACTTTGCAAATTTTACAA
YOL081W_EC1118                      AGAGTTGCGCGAAGTTGAAGTTCAATACAAGAACTTTGCAAATTTTACAA
IRA2|PW5.contig01811_24316-327      AGAGTTGCGCGAAGTTGAAGTTCAATACAAGAACTTTGCAAATTTTACAA
                                    **** *** ********** *********** ******************

YOL081W_S288C                       AATATGATCAGTCATGTTCATGGAAACATTCTAACGACTTTGAGTTCCTC
YOL081W_AWRI1631                    AATATGATCAGTCATGTTCATGGAAACATTCTAACGACTTTGAGTTCCTC
YOL081W_Kyokai7                     AATATGATCAGTCATGTTCATGGAAACATTCTAACGACTTTGAGTTCCTC
YOL081W_Sigma1278b                  AATATGATCAGTCATGTTCATGGAAACATTCTAACGACTTTGAGTTCCTC
YOL081W_YJM789                      AATATGATCAGTCATGTTCATGGAAACATTCTAACGACTTTGAGTTCCTC
IRA2|T7_updated.Contig3.4_1194      AATATGATCAGTCATGTTCATGGAAACATTCTAACGACTTTGAGTTCCTC
IRA2|UC5.contig00329_14399-236      AATATGATCAGTCATGTTCATGGAAACATTCTAACGACTTTGAGTTCCTC
IRA2|M22.Contig21.19_10669-199      AATATGATCAGTCATGTTCATGGAAACATTCTAACGACTTTGAGTTCCTC
IRA2|YJM280.Contig2.21_10114-1      AATATGATCAGTCATGTTCATGGAAACATTGTAACGACTTTGAGTTCCTC
IRA2|YPS1009.contig02302_17569      AATATGATCAGTCATGTTCATGGAAACATTCTAACGACTTTGAGTTCCTC
IRA2|Y12.Contig10.9_7336-16575      AATATGATCAGTCATGTTCATGGAAACATTCTAACGACTTTGAGTTCCTC
IRA2|YJM320.Contig34.2_20028-2      AATATGATCAGTCATGTTCATGGAAACATTCTAACGACTTTGAGTTCCTC
IRA2|YJM421.Contig23.6_10790-2      AATATGATCAGTCATGTTCATGGAAACATTCTAACGACTTTGAGTTCCTC
IRA2|YJM451.contig00063_46311-      AATATGATCAGTCATGTTCATGGAAACATTCTAACGACTTTGAGTTCCTC
IRA2|YJM653.contig02476_9765-1      AATATGATCAGTCATGTTCATGGAAACATTCTAACGACTTTGAGTTCCTC
IRA2|I14.contig01910_47063-563      AATATGATCAGTCATGTTCATGGAAACATTCTAACGACTTTGAGTTCCTC
IRA2|YPS163.Contig90.11_9991-1      AATATGATCAGTCATGTTCATGGAAACATTCTAACGACTTTGAGTTCCTC
IRA2|WE372.Contig148.29_10766-      AATATGATCAGTCATGTTCATGGAAACATTCTAACGACTTTGAGTTCCTC
IRA2|T73.contig02574_2659-9610      AATATGATCAGTCATGTTCATGGAAACATTGTAACGACTTTGAGTTCCTC
MIT_Spar_c317_20004                 AATATGATCAGTCATGTCCACGGGAATATTTTAACAACGTTGAATTCCTC
YOL081W_EC1118                      AATATGATCAGTCATGTTCATGGAAACATTCTAACGACTTTGAGTTCCTC
IRA2|PW5.contig01811_24316-327      AATATGATCAGTCATGTTCATGGAAACATTCTAACGACTTTGAGTTCCTC
                                    ***************** ** ** ** *** **** ** **** ******

YOL081W_S288C                       GATTCTTCCCCGCCACAAATCCTATCTGACAAGGCACAACCATCCTTCTC
YOL081W_AWRI1631                    GATTCTTCCCCGCCACAAATCCTATTTGACAAGGCACAACCATCCTTCTC
YOL081W_Kyokai7                     GATTCTTCCCCGCCACAAATCCTATCTGACAAGGCACAACCATCCTTCTC
YOL081W_Sigma1278b                  GATTCTTCCCCGCCACAAATCCTATCTGACAAGGCACAACCATCCTTCTC
YOL081W_YJM789                      GATTCTTCCCCGCCACAAATCCTATTTGACAAGGCACAACCATCCTTCTC
IRA2|T7_updated.Contig3.4_1194      GATTCTTCCCCGCCACAAATCCTATCTGACAAGGCACAACCATCCTTCTC
IRA2|UC5.contig00329_14399-236      GATTCTTCCCCGCCACAAATCCTATCTGACAAGGCACAACCATCCTTCTC
IRA2|M22.Contig21.19_10669-199      GATTCTTCCCCGCCACAAATCCTATTTGACAAGGCACAACCATCCTTCTC
IRA2|YJM280.Contig2.21_10114-1      GATTCTTCCCCGCCACAAATCCTATTTGACAAGGCACAACCATCCTTCTC
IRA2|YPS1009.contig02302_17569      GATTCTTCCCCGCCACAAATCCTATCTGACAAGGCACAACCATCCTTCTC
IRA2|Y12.Contig10.9_7336-16575      GATTCTTCCCCGCCACAAATCCTATCTGACAAGGCACAACCATCCTTCTC
IRA2|YJM320.Contig34.2_20028-2      GATTCTTCCCCGCCACAAATCCTATTTGACAAGGCACAACCATCCTTCTC
IRA2|YJM421.Contig23.6_10790-2      GATTCTTCCCCGCCACAAATCCTATTTGACAAGGCACAACCATCCTTCTC
IRA2|YJM451.contig00063_46311-      GATTCTTCCCCGCCACAAATCCTATTTGACAAGGCACAACCATCCTTCTC
IRA2|YJM653.contig02476_9765-1      GATTCTTCCCCGCCACAAATCCTATCTGACAAGGCACAACCATCCTTCTC
IRA2|I14.contig01910_47063-563      GATTCTTCCCCGCCACAAATCCTATTTGACAAGGCACAACCATCCTTCTC
IRA2|YPS163.Contig90.11_9991-1      GATTCTTCCCCGCCACAAATCCTATCTGACAAGGCACAACCATCCTTCTC
IRA2|WE372.Contig148.29_10766-      GATTCTTCCCCGCCACAAATCCTATTTGACAAGGCACAACCATCCTTCTC
IRA2|T73.contig02574_2659-9610      GATTCTTCCCCGCCACAAATCCTATTTGACAAGGCACAACCATCCTTCTC
MIT_Spar_c317_20004                 CATTCTTCCCCGCCACAAATCCTATCTGAACAGGCACAACTATCCTTATC
YOL081W_EC1118                      GATTCTTCCCCGCCACAAATCCTATCTGACAAGGCACAACCATCCTTCTC
IRA2|PW5.contig01811_24316-327      GATTCTTCCCCGCCACAAATCCTATCTGACAAGGCACAACCATCCTTCTC
                                     ************************ ***  ********* ****** **

YOL081W_S288C                       ATTGTAAAATGATTGACTCTACTCTAGGCCATATTCTCCGATTTGTAGCG
YOL081W_AWRI1631                    ATTGTAAAATGATTGACTCTACTCTAGGCCATATTCTCCGATTTGTAGCG
YOL081W_Kyokai7                     ATTGTAAAATGATTGACTCTACTCTAGGCCATATTCTCCGATTTGTAGCG
YOL081W_Sigma1278b                  ATTGTAAAATGATTGACTCTACTCTAGGCCATATTCTCCGATTTGTAGCG
YOL081W_YJM789                      ATTGTAAAATGATTGACTCTACTCTAGGCCATATTCTCCGATTTGTAGCG
IRA2|T7_updated.Contig3.4_1194      ATTGTAAAATGATTGACTCTACTCTAGGCCATATTCTCCGATTTGTAGCG
IRA2|UC5.contig00329_14399-236      ATTGTAAAATGATTGACTCTACTCTAGGCCATATTCTCCGATTTGTAGCG
IRA2|M22.Contig21.19_10669-199      ATTGTAAAATGATTGACTCTACTCTAGGCCATATTCTCCGATTTGTAGCG
IRA2|YJM280.Contig2.21_10114-1      ATTGTAAAATGATTGACTCTACTCTAGGCCATATTCTCCGATTTGTAGCG
IRA2|YPS1009.contig02302_17569      ATTGTAAAATGATTGACTCTACTCTAGGCCATATTCTCCGATTTGTAGCG
IRA2|Y12.Contig10.9_7336-16575      ATTGTAAAATGATTGACTCTACTCTAGGCCATATTCTCCGATTTGTAGCG
IRA2|YJM320.Contig34.2_20028-2      ATTGTAAAATGATTGACTCTACTCTAGGCCATATTCTCCGATTTGTAGCG
IRA2|YJM421.Contig23.6_10790-2      ATTGTAAAATGATTGACTCTACTCTAGGCCATATTCTCCGATTTGTAGCG
IRA2|YJM451.contig00063_46311-      ATTGTAAAATGATTGACTCTACTCTAGGCCATATTCTCCGATTTGTAGCG
IRA2|YJM653.contig02476_9765-1      ATTGTAAAATGATTGACTCTACTCTAGGCCATATTCTCCGATTTGTAGCG
IRA2|I14.contig01910_47063-563      ATTGTAAAATGATTGACTCTACTCTAGGCCATATTCTCCGATTTGTAGCG
IRA2|YPS163.Contig90.11_9991-1      ATTGTAAAATGATTGACTCTACTCTAGGCCATATTCTCCGATTTGTAGCG
IRA2|WE372.Contig148.29_10766-      ATTGTAAAATGATTGACTCTACTCTAGGCCATATTCTCCGATTTGTAGCG
IRA2|T73.contig02574_2659-9610      ATTGTAAAATGATTGACTCTACTCTAGGCCATATTCTCCGATTTGTAGCG
MIT_Spar_c317_20004                 ATTGTAAAATGGTTGACTCTACTCTGGGCCACATTCTCCGATTTGTAGCA
YOL081W_EC1118                      ATTGTAAAATGATTGACTCTACTCTAGGCCATATTCTCCGATTTGTAGCG
IRA2|PW5.contig01811_24316-327      ATTGTAAAATGATTGACTCTACTCTAGGCCATATTTTCCGATTTGTAGCG
                                    *********** ************* ***** *** ************* 

YOL081W_S288C                       GCTTCCAATCCGTCCGAGTATTTTGAATTTATCAGAAAGAGTGTGCAAGT
YOL081W_AWRI1631                    GCTTCCAATCCGTCCGAGTATTTTGAATTTATCAGAAAGAGTGTGCAAGT
YOL081W_Kyokai7                     GCTTCCAATCCGTCCGAGTATTTTGAATTTATCAGAAAGAGTGTGCAAGT
YOL081W_Sigma1278b                  GCTTCCAATCCGTCCGAGTATTTTGAATTTATCAGAAAGAGTGTGCAAGT
YOL081W_YJM789                      GCTTCCAATCCGTCCGAGTATTTTGAATTTATCAGAAAGAGTGTGCAAGT
IRA2|T7_updated.Contig3.4_1194      GCTTCCAATCCGTCCGAGTATTTTGAATTCATCAGAAAGAGTGTGCAAGT
IRA2|UC5.contig00329_14399-236      GCTTCCAATCCGTCCGAGTATTTTGAATTTATCAGAAAGAGTGTGCAAGT
IRA2|M22.Contig21.19_10669-199      GCTTCCAATCCGTCCGAGTATTTTGAATTTATCAGAAAGAGTGTGCAAGT
IRA2|YJM280.Contig2.21_10114-1      GCTTCCAATCCGTCCGAGTATTTTGAATTTATCAGAAAGAGTGTGCAAGT
IRA2|YPS1009.contig02302_17569      GCTTCCAATCCGTCCGAGTATTTTGAATTTATCAGAAAGAGTGTGCAAGT
IRA2|Y12.Contig10.9_7336-16575      GCTTCCAATCCGTCCGAGTATTTTGAATTTATCAGAAAGAGTGTGCAAGT
IRA2|YJM320.Contig34.2_20028-2      GCTTCCAATCCGTCCGAGTATTTTGAATTTATCAGAAAGAGTGTGCAAGT
IRA2|YJM421.Contig23.6_10790-2      GCTTCCAATCCGTCCGAGTATTTTGAATTTATCAGAAAGAGTGTGCAAGT
IRA2|YJM451.contig00063_46311-      GCTTCCAATCCGTCCGAGTATTTTGAATTTATCAGAAAGAGTGTGCAAGT
IRA2|YJM653.contig02476_9765-1      GCTTCCAATCCGTCCGAGTATTTTGAATTTATCAGAAAGAGTGTGCAAGT
IRA2|I14.contig01910_47063-563      GCTTCCAATCCGTCCGAGTATTTTGAATTTATCAGAAAGAGTGTGCAAGT
IRA2|YPS163.Contig90.11_9991-1      GCTTCCAATCCGTCCGAGTATTTTGAATTTATCAGAAAGAGTGTGCAAGT
IRA2|WE372.Contig148.29_10766-      GCTTCCAATCCGTCCGAGTATTTTGAATTTATCAGAAAGAGTGTGCAAGT
IRA2|T73.contig02574_2659-9610      GCTTCCAATCCGTCCGAGTATTTTGAATTTATCAGAAAGAGTGTGCAAGT
MIT_Spar_c317_20004                 GCTTCCAATCCGTCTGAATATTTTGAATTCATTAGAAAGAGTGTACAGGT
YOL081W_EC1118                      GCTTCCAATCCGTCCGAGTATTTTGAATTTATCAGAAAGAGTGTGCAAGT
IRA2|PW5.contig01811_24316-327      GCTTCCAATCCGTCCGAGTATTTTGAATTCATCAGAAAGAGTGTGCAAGT
                                    ************** ** *********** ** *********** ** **

YOL081W_S288C                       GCCCGTAACACAGACACACAC------GCATTCACACTCCCATTCACACT
YOL081W_AWRI1631                    GCCCGTAACACAGACACACAC------GCATTCACACTCCCATTCACACT
YOL081W_Kyokai7                     GCCCGTAACACAGACACACAC------GCATTCACACTCCCATTCACACT
YOL081W_Sigma1278b                  GCCCGTAACACAGACACACAC------GCATTCACACTCCCATTCACACT
YOL081W_YJM789                      GCCCGTAACACAGACACACAC------GCATTCACACTCCCATTCACACT
IRA2|T7_updated.Contig3.4_1194      GCCCGTAACACAGACACACAC------GCATTCACACTCCCATTCACACT
IRA2|UC5.contig00329_14399-236      GCCCGTAACACAGACACACACACACACGCATTCACACTCCCATTCACACT
IRA2|M22.Contig21.19_10669-199      GCCCGTAACACAGACACACAC------GCATTCACACTCCCATTCACACT
IRA2|YJM280.Contig2.21_10114-1      GCCCGTAACACAGACACACAC------GCATTCACACTCCCATTCACACT
IRA2|YPS1009.contig02302_17569      GCCCGTAACACAGACACACAC------GCATTCACACTCCCATTCACACT
IRA2|Y12.Contig10.9_7336-16575      GCCCGTAACACAGACACACAC------GCATTCACACTCCCATTCACACT
IRA2|YJM320.Contig34.2_20028-2      GCCCGTAACACAGACACACAC------GCATTCACACTCCCATTCACACT
IRA2|YJM421.Contig23.6_10790-2      GCCCGTAACACAGACACACAC------GCATTCACACTCCCATTCACACT
IRA2|YJM451.contig00063_46311-      GCCCGTAACACAGACACACAC------GCATTCACACTCCCATTCACACT
IRA2|YJM653.contig02476_9765-1      GCCCGTAACACAGACACACAC------GCATTCACACTCCCATTCACACT
IRA2|I14.contig01910_47063-563      GCCCGTAACACAGACACACAC------GCATTCACACTCCCATTCACACT
IRA2|YPS163.Contig90.11_9991-1      GCCCGTAACACAGACACACAC------GCATTCACACTCCCATTCACACT
IRA2|WE372.Contig148.29_10766-      GCCCGTAACACAGACACACAC------GCATTCACACTCCCATTCACACT
IRA2|T73.contig02574_2659-9610      GCCCGTAACACAGACACACAC------GCATTCACACTCCCATTCACACT
MIT_Spar_c317_20004                 GCCCGTAATGCAGACACACAC------GCATTCACATTCACATTCGCACT
YOL081W_EC1118                      GCCCGTAACACAGACACACAC------GCATTCACACTCCCATTCACACT
IRA2|PW5.contig01811_24316-327      GCCCGTAACACAGACACACAC------GCATTCACACTCCCATTCACACT
                                    ********  ***********      ********* ** ***** ****

YOL081W_S288C                       CTTTGCCATCTTCCGTTTATAACAGCATAGTGCCCCACTTTGATCTTTTC
YOL081W_AWRI1631                    CTTTGCCATCTTCCGTTTATAACAGCATAGTGCCCCACTTTGATCTTTTC
YOL081W_Kyokai7                     CTTTGCCATCTTCCGTTTATAACAGCATAGTGCCCCACTTTGATCTTTTC
YOL081W_Sigma1278b                  CTTTGCCATCTTCCGTTTATAACAGCATAGTGCCCCACTTTGATCTTTTC
YOL081W_YJM789                      CTTTGCCATCTTCCGTTTATAACAGCATAGTGCCCCACTTTGATCTTTTC
IRA2|T7_updated.Contig3.4_1194      CTTTGCCATCTTCCGTTTATAACAGCATAGTGCCCCACTTTGATCTTTTC
IRA2|UC5.contig00329_14399-236      CTTTGCCATCTTCCGTTTATAACAGCATAGTGCCCCACTTTGATCTTTTC
IRA2|M22.Contig21.19_10669-199      CTTTGCCATCTTCCGTTTATAACAGCATAGTGCCCCACTTTGATCTTTTC
IRA2|YJM280.Contig2.21_10114-1      CTTTGCCATCTTCCGTTTATAACAGCATAGTGCCCCACTTTGATCTTTTC
IRA2|YPS1009.contig02302_17569      CTTTGCCATCTTCCGTTTATAACAGCATAGTGCCCCACTTTGATCTTTTC
IRA2|Y12.Contig10.9_7336-16575      CTTTGCCATCTTCCGTTTATAACAGCATAGTGCCCCACTTTGATCTTTTC
IRA2|YJM320.Contig34.2_20028-2      CTTTGCCATCTTCCGTTTATAACAGCATAGTGCCCCACTTTGATCTTTTC
IRA2|YJM421.Contig23.6_10790-2      CTTTGCCATCTTCCGTTTATAACAGCATAGTGCCCCACTTTGATCTTTTC
IRA2|YJM451.contig00063_46311-      CTTTGCCATCTTCCGTTTATAACAGCATAGTGCCCCACTTTGATCTTTTC
IRA2|YJM653.contig02476_9765-1      CTTTGCCATCTTCCGTTTATAACAGCATAGTGCCCCACTTTGATCTTTTC
IRA2|I14.contig01910_47063-563      CTTTGCCATCTTCCGTTTATAACAGCATAGTGCCCCACTTTGATCTTTTC
IRA2|YPS163.Contig90.11_9991-1      CTTTGCCATCTTCCGTTTATAACAGCATAGTGCCCCACTTTGATCTTTTC
IRA2|WE372.Contig148.29_10766-      CTTTGCCATCTTCCGTTTATAACAGCATAGTGCCCCACTTTGATCTTTTC
IRA2|T73.contig02574_2659-9610      CTTTGCCATCTTCCGTTTATAACAGCATAGTGCCCCACTTTGATCTTTTC
MIT_Spar_c317_20004                 CATTACCATCTTCCGTTTATAATAGCATAGTGCCCCAATTTGATCTTTTC
YOL081W_EC1118                      CTTTGCCATCTTCCGTTTATAACAGCATAGTGCCCCACTTTGATCTTTTC
IRA2|PW5.contig01811_24316-327      CTTTGCCATCTTCCGTTTATAACAGCATAGTGCCCCACTTTGATCTTTTC
                                    * ** ***************** ************** ************

YOL081W_S288C                       AGCTTCATCTATTTAAGCAAGCATAATTTTAAGAAATACTTGGAACTCAT
YOL081W_AWRI1631                    AGCTTCATCCATTTAAGTAAGGATAATTTTAAGAAATACTTGGAACTCAT
YOL081W_Kyokai7                     AGCTTCATCTATTTAAGCAAGCATAATTTTAAGAAATACTTGGAACTCAT
YOL081W_Sigma1278b                  AGCTTCATCTATTTAAGCAAGCATAATTTTAAGAAATACTTGGAACTCAT
YOL081W_YJM789                      AGCTTCATCTATTTAAGCAAGCATAATTTTAAGAAATACTTGGAACTCAT
IRA2|T7_updated.Contig3.4_1194      AGCTTCATCTATTTAAGCAAGCATAATTTTAAGAAATACTTGGAACTCAT
IRA2|UC5.contig00329_14399-236      AGCTTCATCTATTTAAGCAAGCATAATTTTAAGAAATACTTGGAACTCAT
IRA2|M22.Contig21.19_10669-199      AGCTTCATCCATTTAAGTAAGGATAATTTTAAGAAATACTTGGAACTCAT
IRA2|YJM280.Contig2.21_10114-1      AGCTTCATCCATTTAAGTAAGGATAATTTTAAGAAATACTTGGAACTCAT
IRA2|YPS1009.contig02302_17569      AGCTTCATCTATTTAAGCAAGCATAATTTTAAGAAATACTTGGAACTCAT
IRA2|Y12.Contig10.9_7336-16575      AGCTTCATCTATTTAAGCAAGCATAATTTTAAGAAATACTTGGAACTCAT
IRA2|YJM320.Contig34.2_20028-2      AGCTTCATCTATTTAAGCAAGCATAATTTTAAGAAATACTTGGAACTCAT
IRA2|YJM421.Contig23.6_10790-2      AGCTTCATCCATTTAAGTAAGGATAATTTTAAGAAATACTTGGAACTCAT
IRA2|YJM451.contig00063_46311-      AGCTTCATCTATTTAAGCAAGCATAATTTTAAGAAATACTTGGAACTCAT
IRA2|YJM653.contig02476_9765-1      AGCTTCATCTATTTAAGCAAGCATAATTTTAAGAAATACTTGGAACTCAT
IRA2|I14.contig01910_47063-563      AGCTTCATCCATTTAAGTAAGGATAATTTTAAGAAATACTTGGAACTCAT
IRA2|YPS163.Contig90.11_9991-1      AGCTTCATCTATTTAAGCAGGCATAATTTTAAGAAATACTTGGAACTCAT
IRA2|WE372.Contig148.29_10766-      AGCTTCATCCATTTAAGTAAGGATAATTTTAAGAAATACTTGGAACTCAT
IRA2|T73.contig02574_2659-9610      AGCTTCATCCATTTAAGTAAGGATAATTTTAAGAAATACTTGGAACTCAT
MIT_Spar_c317_20004                 AGCTTCATTTATTTAAGCAGGCATAATTTTAAGAAGTACTTGGAGCTCAT
YOL081W_EC1118                      AGCTTCATCTATTTAAGCAAGCATAATTTTAAGAAATACTTGGAACTCAT
IRA2|PW5.contig01811_24316-327      AGCTTCATCTATTTAAGCAAGCATAATTTTAAGAAATACTTGGAACTCAT
                                    ********  ******* * * ************* ******** *****

YOL081W_S288C                       CAAAAACTTATCGGTGACGTTAAGGAAAACGATTTATCATTGCCTACTTT
YOL081W_AWRI1631                    CAAAAACTTATCGGTGACGTTAAGGAAAACGATTTATCATTGCCTACTTT
YOL081W_Kyokai7                     CAAAAACTTATCGGTGACGTTAAGGAAAACGATTTATCATTGCCTACTTT
YOL081W_Sigma1278b                  CAAAAACTTATCGGTGACGTTAAGGAAAACGATTTATCATTGCCTACTTT
YOL081W_YJM789                      CAAAAACTTATCGGTGACGTTAAGGAAAACGATTTATCATTGCCTACTTT
IRA2|T7_updated.Contig3.4_1194      CAAAAACTTATCGGTGACGTTAAGGAAAACGATTTATCATTGCCTACTTT
IRA2|UC5.contig00329_14399-236      CAAAAACTTATCGGTGACGTTAAGGAAAACGATTTATCATTGCCTACTTT
IRA2|M22.Contig21.19_10669-199      CAAAAACTTATCGGTGACGTTAAGGAAAACGATTTATCATTGCCTACTTT
IRA2|YJM280.Contig2.21_10114-1      CAAAAACTTATCGGTGACGTTAAGGAAAACGATTTATCATTGCCTACTTT
IRA2|YPS1009.contig02302_17569      CAAAAACTTATCGGTGACGTTAAGGAAAACGATTTATCATTGCCTACTTT
IRA2|Y12.Contig10.9_7336-16575      CAAAAACTTATCGGTGACGTTAAGGAAAACGATTTATCATTGCCTACTTT
IRA2|YJM320.Contig34.2_20028-2      CAAAAACTTATCGGTGACGTTAAGGAAAACGATTTATCATTGCCTACTTT
IRA2|YJM421.Contig23.6_10790-2      CAAAAACTTATCGGTGACGTTAAGGAAAACGATTTATCATTGCCTACTTT
IRA2|YJM451.contig00063_46311-      CAAAAACTTATCGGTGACGTTAAGGAAAACGATTTATCATTGCCTACTTT
IRA2|YJM653.contig02476_9765-1      CAAAAACTTATCGGTGACGTTAAGGAAAACGATTTATCATTGCCTACTTT
IRA2|I14.contig01910_47063-563      CAAAAACTTATCGGTGACGTTAAGGAAAACGATTTATCATTGCCTACTTT
IRA2|YPS163.Contig90.11_9991-1      CAAAAACTTATCGGTGACGTTAAGGAAAACGATTTATCATTGCCTACTTT
IRA2|WE372.Contig148.29_10766-      CAAAAACTTATCGGTGACGTTAAGGAAAACGATTTATCATTGCCTACTTT
IRA2|T73.contig02574_2659-9610      CAAAAACTTATCGGTGACGTTAAGGAAAACGATTTATCATTGCCTACTTT
MIT_Spar_c317_20004                 CAAAAACTTATCTGTGGCACTAAGGAAAACGATTTATCATTGCCTACTTT
YOL081W_EC1118                      CAAAAACTTATCGGTGACGTTAAGGAAAACGATTTATCATTGCCTACTTT
IRA2|PW5.contig01811_24316-327      CAAAAACTTATCGGTGACGTTAAGGAAAACGATTTATCATTGCCTACTTT
                                    ************ *** *  ******************************

YOL081W_S288C                       TGCATTACAGCGCCAAAGCAATAATGTTTTGGATAATGGCTAGGCCTGCG
YOL081W_AWRI1631                    TGCATTACAGCGCCAAAGCAATAATGTTTTGGATAATGGCTAGGCCTGCG
YOL081W_Kyokai7                     TGCATTACAGCGCCAAAGCAATAATGTTTTGGATAATGGCTAGGCCTGCG
YOL081W_Sigma1278b                  TGCATTACAGCGCCAAAGCAATAATGTTTTGGATAATGGCTAGGCCTGCG
YOL081W_YJM789                      TGCATTACAGCGCCAAAGCAATAATGTTTTGGATAATGGCTAGGCCTGCG
IRA2|T7_updated.Contig3.4_1194      TGCATTACAGCGCCAAAGCAATAATGTTTTGGATAATGGCTAGGCCTGCG
IRA2|UC5.contig00329_14399-236      TGCATTACAGCGCCAAAGCAATAATGTTTTGGATAATGGCTAGGCCTGCG
IRA2|M22.Contig21.19_10669-199      TGCATTACAGCGCCAAAGCAATAATGTTTTGGATAATGGCTAGGCCTGCG
IRA2|YJM280.Contig2.21_10114-1      TGCATTACAGCGCCAAAGCAATAATGTTTTGGATAATGACTAGGCCTGCG
IRA2|YPS1009.contig02302_17569      TGCATTACAGCGCCAAAGCAATAATGTTTTGGATAATGGCTAGGCCTGCG
IRA2|Y12.Contig10.9_7336-16575      TGCATTACAGCGCCAAAGCAATAATGTTTTGGATAATGGCTAGGCCTGCG
IRA2|YJM320.Contig34.2_20028-2      TGCATTACAGCGCCAAAGCAATAATGTTTTGGATAATGGCTAGGCCTGCG
IRA2|YJM421.Contig23.6_10790-2      TGCATTACAGCGCCAAAGCAATAATGTTTTGGATAATGGCTAGGCCTGCG
IRA2|YJM451.contig00063_46311-      TGCATTACAGCGCCAAAGCAATAATGTTTTGGATAATGGCTAGGCCTGCG
IRA2|YJM653.contig02476_9765-1      TGCATTACAGCGCCAAAGCAATAATGTTTTGGATAATGGCTAGGCCTGCG
IRA2|I14.contig01910_47063-563      TGCATTACAGCGCCAAAGCAATAATGTTTTGGATAATGGCTAGGCCTGCG
IRA2|YPS163.Contig90.11_9991-1      TGCATTACAGCGCCAAAGCAATAATGTTTTGGATAATGGCTAGGCCTGCG
IRA2|WE372.Contig148.29_10766-      TGCATTACAGCGCCAAAGCAATAATGTTTTGGATAATGGCTAGGCCTGCG
IRA2|T73.contig02574_2659-9610      TGCATTACAGCGCCAAAGCAATAATGTTTTGGATAATGACTAGGCCTGCG
MIT_Spar_c317_20004                 TGCATTACAGTGCTAAAGCAATAATGTTCTGGATAATGGCTAGGCCTTCG
YOL081W_EC1118                      TGCATTACAGCGCCAAAGCAATAATGTTTTGGATAATGGCTAGGCCTGCG
IRA2|PW5.contig01811_24316-327      TGCATTACAGCGCCAAACCAATAATGTTTTGGATAATGGCTAGGCCTGCG
                                    ********** ** *** ********** ********* ******** **

YOL081W_S288C                       GAATATTATGAACTCTTCAACTTATTAAAAGATAATAACAATGAACACTC
YOL081W_AWRI1631                    GAATATTATGAACTCTTCAACTTATTAAAAGATAATAACAATGAACACTC
YOL081W_Kyokai7                     GAATATTATGAACTCTTCAACTTATTAAAAGATAATAACAATGAACACTC
YOL081W_Sigma1278b                  GAATATTATGAACTCTTCAACTTATTAAAAGATAATAACAATGAACACTC
YOL081W_YJM789                      GAATATTATGAACTCTTCAACTTATTAAAAGATAATAACAATGAACACTC
IRA2|T7_updated.Contig3.4_1194      GAATATTATGAACTCTTCAACTTATTAAAAGATAATAACAATGAACACTC
IRA2|UC5.contig00329_14399-236      GAATATTATGAACTCTTCAACTTATTAAAAGATAATAACAATGAACACTC
IRA2|M22.Contig21.19_10669-199      GAATATTATGAACTCTTCAACTTATTAAAAGATAATAACAATGAACACTC
IRA2|YJM280.Contig2.21_10114-1      GAATATTATGAACTCTTCAACTTATTAAAAGATAATAACAATGAACACTC
IRA2|YPS1009.contig02302_17569      GAATATTATGAACTCTTCAACTTATTAAAAGATAATAACAATGAACACTC
IRA2|Y12.Contig10.9_7336-16575      GAATATTATGAACTCTTCAACTTATTAAAAGATAATAACAATGAACACTC
IRA2|YJM320.Contig34.2_20028-2      GAATATTATGAACTCTTCAACTTATTAAAAGATAATAACAATGAACACTC
IRA2|YJM421.Contig23.6_10790-2      GAATATTATGAACTCTTCAACTTATTAAAAGATAATAACAATGAACACTC
IRA2|YJM451.contig00063_46311-      GAATATTATGAACTCTTCAACTTATTAAAAGATAATAACAATGAACACTC
IRA2|YJM653.contig02476_9765-1      GAATATTATGAACTCTTCAACTTATTAAAAGATAATAACAATGAACACTC
IRA2|I14.contig01910_47063-563      GAATATTATGAACTCTTCAACTTATTAAAAGATAATAACAATGAACACTC
IRA2|YPS163.Contig90.11_9991-1      GAATATTATGAACTCTTCAACTTATTAAAAGATAATAACAATGAACACTC
IRA2|WE372.Contig148.29_10766-      GAATATTATGAACTCTTCAACTTATTAAAAGATAATAACAATGAACACTC
IRA2|T73.contig02574_2659-9610      GAATATTATGAACTCTTCAACTTATTAAAAGATAATAACAATGAACACTC
MIT_Spar_c317_20004                 GAATATTATGAGCTCTTCAACCTATTAAGAGATAATAATAATGAATACTC
YOL081W_EC1118                      GAATATTATGAACTCTTCAACTTATTAAAAGATAATAACAATGAACACTC
IRA2|PW5.contig01811_24316-327      GAATATTATGAACTCTTCAACTTATTGAAAGATAATAACAATGAACACTC
                                    *********** ********* **** * ********* ****** ****

YOL081W_S288C                       GAAATCCTTAAACACGTTAAACCATACACTTTTCGAGGAGATCCATTCGA
YOL081W_AWRI1631                    GAAATCCTTAAACACGTTAAACCATACACTTTTCGAGGAGATCCATTCGA
YOL081W_Kyokai7                     GAAATCCTTAAACACGTTAAACCATACACTTTTCGAGGAGATCCATTCGA
YOL081W_Sigma1278b                  GAAATCCTTAAACACGTTAAACCATACACTTTTCGAGGAGATCCATTCGA
YOL081W_YJM789                      GAAATCCTTAAACACGTTAAACCATACACTTTTCGAGGAGATCCATTCGA
IRA2|T7_updated.Contig3.4_1194      GAAATCCTTAAACACGTTAAACCATACACTTTTCGAGGAGATCCATTCGA
IRA2|UC5.contig00329_14399-236      GAAATCCTTAAACACGTTAAACCATACACTTTTCGAGGAGATCCATTCGA
IRA2|M22.Contig21.19_10669-199      GAAATCCTTAAACACGTTAAACCATACACTTTTCGAGGAGATCCATTCGA
IRA2|YJM280.Contig2.21_10114-1      GAAATCCTTAAACACGTTAAACCATACACTTTTCGAGGAGATCCATTCGA
IRA2|YPS1009.contig02302_17569      GAAATCCTTAAACACGTTAAACCATACACTTTTCGAGGAGATCCATTCGA
IRA2|Y12.Contig10.9_7336-16575      GAAATCCTTAAACACGTTAAACCATACACTTTTCGAGGAGATCCATTCGA
IRA2|YJM320.Contig34.2_20028-2      GAAATCCTTAAACACGTTAAACCATACACTTTTCGAGGAGATCCATTCGA
IRA2|YJM421.Contig23.6_10790-2      GAAATCCTTAAACACGTTAAACCATACACTTTTCGAGGAGATCCATTCGA
IRA2|YJM451.contig00063_46311-      GAAATCCTTAAACACGTTAAACCATACACTTTTCGAGGAGATCCATTCGA
IRA2|YJM653.contig02476_9765-1      GAAATCCTTAAACACGTTAAACCATACACTTTTCGAGGAGATCCATTCGA
IRA2|I14.contig01910_47063-563      GAAATCCTTAAACACGTTAAACCATACACTTTTCGAGGAGATCCATTCGA
IRA2|YPS163.Contig90.11_9991-1      GAAATCCTTAAACACGTTAAACCATACACTTTTCGAGGAGATCCATTCGA
IRA2|WE372.Contig148.29_10766-      GAAATCCTTAAACACGTTAAACCATACACTTTTCGAGGAGATCCATTCGA
IRA2|T73.contig02574_2659-9610      GAAATCCTTAAACACGTTAAACCATACACTTTTCGAGGAGATCCATTCGA
MIT_Spar_c317_20004                 GAAATCCGTAAATACGTTAAACCATACCCTTTTCGAGGACATCCATTCCA
YOL081W_EC1118                      GAAATCCTTAAACACGTTAAACCATACACTTTTCGAGGAGATCCATTCGA
IRA2|PW5.contig01811_24316-327      GAAATCCTTAAACACGTTAAACCATACACTTTTCGAGGAGATCCATTCGA
                                    ******* **** ************** *********** ******** *

YOL081W_S288C                       CTTTTAATGTGAATAGCATGATAACCACCAATCAAAATGCTCATCAAGGC
YOL081W_AWRI1631                    CTTTTAATGTGAATAGCATGATAACCACCAATCAAAATGCTCATCAAGGC
YOL081W_Kyokai7                     CTTTTAATGTGAATAGCATGATAACCACCAATCAAAATGCTCATCAAGGC
YOL081W_Sigma1278b                  CTTTTAATGTGAATAGCATGATAACCACCAATCAAAATGCTCATCAAGGC
YOL081W_YJM789                      CTTTTAATGTGAATAGCATGATAACCACCAATCAAAATGCTCATCAAGGC
IRA2|T7_updated.Contig3.4_1194      CTTTTAATGTGAATAGCATGATAACCACCAATCAAAATGCTCATCAAGGC
IRA2|UC5.contig00329_14399-236      CTTTTAATGTGAATAGCATGATAACCACCAATCAAAATGCTCATCAAGGC
IRA2|M22.Contig21.19_10669-199      CTTTTAATGTGAATAGCATGATAACCACCAATCAAAATGCTCATCAAGGC
IRA2|YJM280.Contig2.21_10114-1      CTTTTAATGTGAATAGCATGATAACCACCAATCAAAATGCTCATCAAGGC
IRA2|YPS1009.contig02302_17569      CTTTTAATGTGAATAGCATGATAACCACCAATCAAAATGCTCATCAAGGC
IRA2|Y12.Contig10.9_7336-16575      CTTTTAATGTGAATAGCATGATAACCACCAATCAAAATGCTCATCAAGGC
IRA2|YJM320.Contig34.2_20028-2      CTTTTAATGTGAATAGCATGATAACCACCAATCAAAATGCTCATCAAGGC
IRA2|YJM421.Contig23.6_10790-2      CTTTTAATGTGAATAGCATGATAACCACCAATCAAAATGCTCATCAAGGC
IRA2|YJM451.contig00063_46311-      CTTTTAATGTGAATAGCATGATAACCACCAATCAAAATGCTCATCAAGGC
IRA2|YJM653.contig02476_9765-1      CTTTTAATGTGAATAGCATGATAACCACCAATCAAAATGCTCATCAAGGC
IRA2|I14.contig01910_47063-563      CTTTTAATGTGAATAGCATGATAACCACCAATCAAAATGCTCATCAAGGC
IRA2|YPS163.Contig90.11_9991-1      CTTTTAATGTGAATAGCATGATAACCACCAATCAAAATGCTCATCAAGGC
IRA2|WE372.Contig148.29_10766-      CTTTTAATGTGAATAGCATGATAACCACCAATCAAAATGCTCATCAAGGC
IRA2|T73.contig02574_2659-9610      CTTTTAATGTGAATAGCATGATAACCACCAATCAAAATGCTCATCAAGGC
MIT_Spar_c317_20004                 CTTTTAATGTAAACAGTATGATAACCACCAGTCAAAATGCTCATCAAGGC
YOL081W_EC1118                      CTTTTAATGTGAATAGCATGATAACCACCAATCAAAATGCTCATCAAGGC
IRA2|PW5.contig01811_24316-327      CTTTTAATGTGAATAGCATGATAACCACCAATCAAAATGCTCATCAAGGC
                                    ********** ** ** ************* *******************

YOL081W_S288C                       TCATCTTCCCCTTCGTCCTCCTCGCCATCGTCACCACCTAGCTCATCATC
YOL081W_AWRI1631                    TCATCTTCCCCTTCGTCCTCCTCGCCATCGTCACCACCTAGCTCATCATC
YOL081W_Kyokai7                     TCATCTTCCCCTTCGTCCTCCTCGCCATCGTCACCACCTAGCTCATCATC
YOL081W_Sigma1278b                  TCATCTTCCCCTTCGTCCTCCTCGCCATCGTCACCACCTAGCTCATCATC
YOL081W_YJM789                      TCATCTTCCCCTTCATCCTCCTCGCCATCGTCACCACCTAGCTCATCATC
IRA2|T7_updated.Contig3.4_1194      TCATCTTCCCCTTCGTCCTCCTCCCCATCGTCACCACCTAGCTCATCATC
IRA2|UC5.contig00329_14399-236      TCATCTTCCCCTTCGTCCTCCTCGCCATCGTCACCACCTAGCTCATCATC
IRA2|M22.Contig21.19_10669-199      TCATCTTCCCCTTCGTCCTCCTCGCCATCGTCACCACCTAGCTCATCATC
IRA2|YJM280.Contig2.21_10114-1      TCATCTTCCCCTTCGTCCTCCTCGCCATCGTCACCACCTAGCTCATCATC
IRA2|YPS1009.contig02302_17569      TCATCTTCCCCTTCGTCCTCCTCGCCATCGTCACCACCTAGCTCATCATC
IRA2|Y12.Contig10.9_7336-16575      TCATCTTCCCCTTCGTCCTCCTCGCCATCGTCACCACCTAGCTCATCATC
IRA2|YJM320.Contig34.2_20028-2      TCATCTTCCCCTTCATCCTCCTCGCCATCGTCACCACCTAGCTCATCATC
IRA2|YJM421.Contig23.6_10790-2      TCATCTTCCCCTTCGTCCTCCTCGCCATCGTCACCACCTAGCTCATCATC
IRA2|YJM451.contig00063_46311-      TCATCTTCCCCTTCATCCTCCTCGCCATCGTCACCACCTAGCTCATCATC
IRA2|YJM653.contig02476_9765-1      TCATCTTCCCCTTCATCCTCCTCGCCATCGTCACCACCTAGCTCATCATC
IRA2|I14.contig01910_47063-563      TCATCTTCCCCTTCGTCCTCCTCGCCATCGTCACCACCTAGCTCATCATC
IRA2|YPS163.Contig90.11_9991-1      TCATCTTCCCCTTCGTCCTCCTCGCCATCGTCACCACCTAGCTCATCATC
IRA2|WE372.Contig148.29_10766-      TCATCTTCCCCTTCGTCCTCCTCGCCATCGTCACCACCTAGCTCATCATC
IRA2|T73.contig02574_2659-9610      TCATCTTCCCCTTCGTCCTCCTCGCCATCGTCACCACCTAGCTCATCATC
MIT_Spar_c317_20004                 TCATCTTCTCCTTCATCATCTTCACCATCGTCACCACCTAGCTCATCATC
YOL081W_EC1118                      TCATCTTCCCCTTCGTCCTCCTCGCCATCGTCACCACCTAGCTCATCATC
IRA2|PW5.contig01811_24316-327      TCATCTTCCCCTTCGTCCTCCTCGCCATCGTCACCACCTAGCTCATCATC
                                    ******** ***** ** ** ** **************************

YOL081W_S288C                       ATCGGATAACAACAATCAAAACATAATAGCAAAATCCTTAAGTCGTCAGC
YOL081W_AWRI1631                    ATCGGATAACAACAATCAAAACATAATAGCAAAATCCTTAAGTCGTCAGC
YOL081W_Kyokai7                     ATCGGATAACAACAATCAAAACATAATAGCAAAATCCTTAAGTCGTCAGC
YOL081W_Sigma1278b                  ATCGGATAACAACAATCAAAACATAATAGCAAAATCCTTAAGTCGTCAGC
YOL081W_YJM789                      ATCGGATAACAACAATCAAAACATAATAGCAAAATCCTTAAGTCGTCAGC
IRA2|T7_updated.Contig3.4_1194      ATCGGATAACAACAATCAAAACATAATAGCAAAATCCTTAAGTCGTCAGC
IRA2|UC5.contig00329_14399-236      ATCGGATAACAACAATCAAAACATAATAGCAAAATCCTTAAGTCGTCAGC
IRA2|M22.Contig21.19_10669-199      ATCGGATAACAACAATCAAAACATAATAGCAAAATCCTTAAGTCGTCAGC
IRA2|YJM280.Contig2.21_10114-1      ATCGGATAACAACAATCAAAACATAATAGCAAAATCCTTAAGTCGTCAGC
IRA2|YPS1009.contig02302_17569      ATCGGATAACAACAATCAAAACATAATAGCAAAATCCTTAAGTCGTCAGC
IRA2|Y12.Contig10.9_7336-16575      ATCGGATAACAACAATCAAAACATAATAGCAAAATCCTTAAGTCGTCAGC
IRA2|YJM320.Contig34.2_20028-2      ATCGGATAACAACAATCAAAACATAATAGCAAAATCCTTAAGTCGTCAGC
IRA2|YJM421.Contig23.6_10790-2      ATCGGATAACAACAATCAAAACATAATAGCAAAATCCTTAAGTCGTCAGC
IRA2|YJM451.contig00063_46311-      ATCGGATAACAACAATCAAAACATAATAGCAAAATCCTTAAGTCGTCAGC
IRA2|YJM653.contig02476_9765-1      ATCGGATAACAACAATCAAAACATAATAGCAAAATCCTTAAGTCGTCAGC
IRA2|I14.contig01910_47063-563      ATCGGATAACAACAATCAAAACATAATAGCAAAATCCTTAAGTCGTCAGC
IRA2|YPS163.Contig90.11_9991-1      ATCGGATAACAACAATCAAAACATAATAGCAAAATCCTTAAGTCGTCAGC
IRA2|WE372.Contig148.29_10766-      ATCGGATAACAACAATCAAAACATAATAGCAAAATCCTTAAGTCGTCAGC
IRA2|T73.contig02574_2659-9610      ATCGGATAACAACAATCAAAACATAATAGCAAAATCCTTAAGTCGTCAGC
MIT_Spar_c317_20004                 ATCGGATAACAACAACCAAAACATAATAGCAAAATCTTTGAGCCGTCAAC
YOL081W_EC1118                      ATCGGATAACAACAATCAAAACATAATAGCAAAATCCTTAAGTCGTCAGC
IRA2|PW5.contig01811_24316-327      ATCGGATAACAACAATCAAAACATAATAGCAAAATCCTTAAGTCGTCAGC
                                    *************** ******************** ** ** ***** *

YOL081W_S288C                       TTTCTCACCACCAGTCATACATTCAACAGCAGTCTGAAAGAAAACTACAT
YOL081W_AWRI1631                    TTTCTCACCACCAGTCATACATTCAACAGCAGTCTGAAAGAAAACTACAT
YOL081W_Kyokai7                     TTTCTCACCACCAGTCATACATTCAACAGCAGTCTGAAAGAAAACTACAT
YOL081W_Sigma1278b                  TTTCTCACCACCAGTCATACATTCAACAGCAGTCTGAAAGAAAACTACAT
YOL081W_YJM789                      ATTCTCACCACCAGTCATACATTCAACAGCAGTCTGAAAGAAAACTACAT
IRA2|T7_updated.Contig3.4_1194      TTTCTCACCACCAGTCATACATTCAACAGCAGTCTGAAAGAAAACTACAT
IRA2|UC5.contig00329_14399-236      TTTCTCACCACCAGTCATACATTCAACAGCAGTCTGAAAGAAAACTACAT
IRA2|M22.Contig21.19_10669-199      TTTCTCACCACCAGTCATACATTCAACAGCAGTCTGAAAGAAAACTACAT
IRA2|YJM280.Contig2.21_10114-1      TTTCTCACCACCAGTCATACATTCAACAGCAGTCTGAAAGAAAACTACAT
IRA2|YPS1009.contig02302_17569      TTTCTCACCACCAGTCATACATTCAACAGCAGTCTGAAAGAAAACTACAT
IRA2|Y12.Contig10.9_7336-16575      TTTCTCACCACCAGTCATACATTCAACAGCAGTCTGAAAGAAAACTACAT
IRA2|YJM320.Contig34.2_20028-2      ATTCTCACCACCAGTCATACATTCAACAGCAGTCTGAAAGAAAACTACAT
IRA2|YJM421.Contig23.6_10790-2      TTTCTCACCACCAGTCATACATTCAACAGCAGTCTGAAAGAAAACTACAT
IRA2|YJM451.contig00063_46311-      ATTCTCACCACCAGTCATACATTCAACAGCAGTCTGAAAGAAAACTACAT
IRA2|YJM653.contig02476_9765-1      ATTCTCACCACCAGTCATACATTCAACAGCAGTCTGAAAGAAAACTACAT
IRA2|I14.contig01910_47063-563      TTTCTCACCACCAGTCATACATTCAACAGCAGTCTGAAAGAAAACTACAT
IRA2|YPS163.Contig90.11_9991-1      TTTCTCACCACCAGTCATACATTCAACAGCAGTCTGAAAGAAAACTACAT
IRA2|WE372.Contig148.29_10766-      TTTCTCACCACCAGTCATACATTCAACAGCAGTCTGAAAGAAAACTACAT
IRA2|T73.contig02574_2659-9610      TTTCTCACCACCAGTCATACATTCAACAGCAGTCTGAAAGAAAACTACAT
MIT_Spar_c317_20004                 TTTCTCACCACCAATCCTATATTCAACAGCAACCTGAAAGGAAACTACAT
YOL081W_EC1118                      TTTCTCACCACCAGTCATACATTCAACAGCAGTCTGAAAGAAAACTACAT
IRA2|PW5.contig01811_24316-327      TTTCTCACCACCAGTCATACATTCAACAGCAGTCTGAAAGAAAACTACAT
                                     ************ ** ** ***********  ******* *********

YOL081W_S288C                       TCTTCATGGACTACAAACTCTCAATCCTCTACTTCACTGTCATCTTCAAC
YOL081W_AWRI1631                    TCTTCATGGACTACAAACTCTCAATCCTCTACTTCACTGTCATCTTCAAC
YOL081W_Kyokai7                     TCTTCATGGACTACAAACTCTCAATCCTCTACTTCACTGTCATCTTCAAC
YOL081W_Sigma1278b                  TCTTCATGGACTACAAACTCTCAATCCTCTACTTCACTGTCATCTTCAAC
YOL081W_YJM789                      TCTTCATGGACTACAAACTCTCAATCCTCTACTTCACTGTCATCTTCAAC
IRA2|T7_updated.Contig3.4_1194      TCTTCATGGACTACAAACTCTCAATCCTCTACTTCACTGTCATCTTCAAC
IRA2|UC5.contig00329_14399-236      TCTTCATGGACTACAAACTCTCAATCCTCTACTTCACTGTCATCTTCAAC
IRA2|M22.Contig21.19_10669-199      TCTTCATGGACTACAAACTCTCAATCCTCTACTTCACTGTCATCTTCAAC
IRA2|YJM280.Contig2.21_10114-1      TCTTCATGGACTACAAACTCTCAATCCTCTACTTCACTGTCATCTTCAAC
IRA2|YPS1009.contig02302_17569      TCTTCATGGACTACAAACTCTCAATCCTCTACTTCACTGTCATCTTCAAC
IRA2|Y12.Contig10.9_7336-16575      TCTTCATGGACTACAAACTCTCAATCCTCTACTTCACTGTCATCTTCAAC
IRA2|YJM320.Contig34.2_20028-2      TCTTCATGGACTACAAACTCTCAATCCTCTACTTCACTGTCATCTTCAAC
IRA2|YJM421.Contig23.6_10790-2      TCTTCATGGACTACAAACTCTCAATCCTCTACTTCACTGTCATCTTCAAC
IRA2|YJM451.contig00063_46311-      TCTTCATGGACTACAAACTCTCAATCCTCTACTTCACTGTCATCTTCAAC
IRA2|YJM653.contig02476_9765-1      TCTTCATGGACTACAAACTCTCAATCCTCTACTTCACTGTCATCTTCAAC
IRA2|I14.contig01910_47063-563      TATTCATGGACTACAAACTCTCAATCCTCTACTTCACTGTCATCTTCAAC
IRA2|YPS163.Contig90.11_9991-1      TCTTCATGGACTACAAACTCTCAATCCTCTACTTCACTGTCATCTTCAAC
IRA2|WE372.Contig148.29_10766-      TCTTCATGGACTACAAACTCTCAATCCTCTACTTCACTGTCATCTTCAAC
IRA2|T73.contig02574_2659-9610      TCTTCATGGACTACAAACTCTCAATCCTCTACTTCACTGTCATCTTCAAC
MIT_Spar_c317_20004                 TCTTCCTGGACTACAAACTCTCAATCGTCTACCTCATTGTCGTCTTCAAC
YOL081W_EC1118                      TCTTCATGGACTACAAACTCTCAATCCTCTACTTCACTGTCATCTTCAAC
IRA2|PW5.contig01811_24316-327      TCTTCATGGACTACAAACTCTCAATCCTCTACTTCACTGTCATCTTCAAC
                                    * *** ******************** ***** *** **** ********

YOL081W_S288C                       GTCTAATTCAACAACAACTGATTTCTCTACTCACACTCAACCAGGAGAAT
YOL081W_AWRI1631                    GTCTAATTCAACAACAACTGATTTCTCTACTCACACTCAACCAGGAGAAT
YOL081W_Kyokai7                     GTCTAATTCAACAACAACTGATTTCTCTACTCACACTCAACCAGGAGAAT
YOL081W_Sigma1278b                  GTCTAATTCAACAACAACTGATTTCTCTACTCACACTCAACCAGGAGAAT
YOL081W_YJM789                      GTCTAATTCAACAACAACTGATTTCTCTACTCACACTCAACCAGGAGAAT
IRA2|T7_updated.Contig3.4_1194      GTCTAATTCAACAACAACTGATTTCTCTACTCACACTCAACCAGGAGAAT
IRA2|UC5.contig00329_14399-236      GTCTAATTCAACAACAACTGATTTCTCTACTCACACTCAACCAGGAGAAT
IRA2|M22.Contig21.19_10669-199      GTCTAATTCAACAACAACTGATTTCTCTACTCACACTCAACCAGGAGAAT
IRA2|YJM280.Contig2.21_10114-1      GTCTGATTCAACAACAACTGATTTCTCTACTCACACTCAACCAGGAGAAT
IRA2|YPS1009.contig02302_17569      GTCTAATTCAACAACAACTGATTTCTCTACTCACACTCAACCAGGAGAAT
IRA2|Y12.Contig10.9_7336-16575      GTCTAATTCAACAACAACTGATTTCTCTACTCACACTCAACCAGGAGAAT
IRA2|YJM320.Contig34.2_20028-2      GTCTAATTCAACAACAACTGATTTCTCTACTCACACTCAACCAGGAGAAT
IRA2|YJM421.Contig23.6_10790-2      GTCTAATTCAACAACAACTGATTTCTCTACTCACACTCAACCAGGAGAAT
IRA2|YJM451.contig00063_46311-      GTCTAATTCAACAACAACTGATTTCTCTACTCACACTCAACCAGGAGAAT
IRA2|YJM653.contig02476_9765-1      GTCTAATTCAACAACAACTGATTTCTCTACTCACACTCAACCAGGAGAAT
IRA2|I14.contig01910_47063-563      GTCTAATTCAACAACAACTGATTTCTCTACTCACACTCAACCAGGAGAAT
IRA2|YPS163.Contig90.11_9991-1      GTCTAATTCAACAACAACTGATTTCTCTACTCACACTCAACCAGGAGAAT
IRA2|WE372.Contig148.29_10766-      GTCTAATTCAACAACAACTGATTTCTCTACTCACACTCAACCAGGAGAAT
IRA2|T73.contig02574_2659-9610      GTCTGATTCAACAACAACTGATTTCTCTACTCACACTCAACCAGGAGAAT
MIT_Spar_c317_20004                 CTCTACTTCCACAACAACAGATTTCTCTAATCATAGTCAATCAGGAGAAT
YOL081W_EC1118                      GTCTAATTCAACAACAACTGATTTCTCTACTCACACTCAACCAGGAGAAT
IRA2|PW5.contig01811_24316-327      GCCTAATTCAACAACAACTGATTTCTCTACTCACACTCAACCAGGAGAAT
                                      **  *** ******** ********** *** * **** *********

YOL081W_S288C                       ATGACCCTTCCTTACCAGATACTCCCACGATGTCTAACATCACTATTAGT
YOL081W_AWRI1631                    ACGACCCTTCCTTACCAGATACTCCCACGATGTCTAACATCACTATTAGT
YOL081W_Kyokai7                     ACGACCCTTCCTTACCAGATACTCCCACGATGTCTAACATCACTATTAGT
YOL081W_Sigma1278b                  ATGACCCTTCCTTACCAGATACTCCCACGATGTCTAACATCACTATTAGT
YOL081W_YJM789                      ACGACCCTTCCTTACCAGATACTCCCACAATGTCTAACATCACTATTAGT
IRA2|T7_updated.Contig3.4_1194      ACGACCCTTCCTTACCAGATACTCCCACGATGTCTAACATCACTATTAGT
IRA2|UC5.contig00329_14399-236      ACGACCCTTCCTTACCAGATACTCCCACGATGTCTAACATCACTATTAGT
IRA2|M22.Contig21.19_10669-199      ACGACCCTTCCTTACCAGATACTCCCACGATGTCTAACATCACTATTAGT
IRA2|YJM280.Contig2.21_10114-1      ACGACCCTTCCTTACCAGATACTCCCACGATGTCTAACATCACTATTAGT
IRA2|YPS1009.contig02302_17569      ACGACCCTTCCTTACCAGATACACCCACGATGTCTAACATCACTATTAGT
IRA2|Y12.Contig10.9_7336-16575      ACGACCCTTCCTTACCAGAAACTCCCACGATGTCTAACATCACTATTAGT
IRA2|YJM320.Contig34.2_20028-2      ACGACCCTTCCTTACCAGATACTCCCACAATGTCTAACATCACTATTAGT
IRA2|YJM421.Contig23.6_10790-2      ACGACCCTTCCTTACCAGATACTCCCACGATGTCTAACATCACTATTAGT
IRA2|YJM451.contig00063_46311-      ACGACCCTTCCTTACCAGATACTCCCACAATGTCTAACATCACTATTAGT
IRA2|YJM653.contig02476_9765-1      ACGACCCTTCCTTACCAGATACTCCCACAATGTCTAACATCACTATTAGT
IRA2|I14.contig01910_47063-563      ACGACCCTTCCTTACCAGATACTCCCACGATGTCTAACATCACTATTAGT
IRA2|YPS163.Contig90.11_9991-1      ACGACCCTTCCTTACCAGATACTCCCACGATGTCTAACATCACTATTAGT
IRA2|WE372.Contig148.29_10766-      ACGACCCTTCCTTACCAGATACTCCCACGATGTCTAACATCACTATTAGT
IRA2|T73.contig02574_2659-9610      ACGACCCTTCCTTACCAGATACTCCCACGATGTCTAACATCACTATTAGT
MIT_Spar_c317_20004                 ATGACCCGTCTTTACCAGATACTCCAACAATGTCCAACATCACTATTAGT
YOL081W_EC1118                      ATGACCCTTCCTTACCAGATACTCCCACGATGTCTAACATCACTATTAGT
IRA2|PW5.contig01811_24316-327      ACGACCCTTCCTTACCAGATACTCCCACGATGTCTAACATCACTATTAGT
                                    * ***** ** ******** ** ** ** ***** ***************

YOL081W_S288C                       GCATCTTCATTATTATCTCAAACTCCAACTCCAACAACACAATTGCAACA
YOL081W_AWRI1631                    GCATCTTCATTATTATCCCAAACTCCAACTCCAACAACACAATTGCAACA
YOL081W_Kyokai7                     GCATCTTCATTATTATCTCAAACTCCAACTCCAACAACACAATTGCAACA
YOL081W_Sigma1278b                  GCATCTTCATTATTATCTCAAACTCCAACTCCAACAACACAATTGCAACA
YOL081W_YJM789                      GCATCTTCATTATTATCTCAAACTCCAACTCCAACAACACAATTGCAACA
IRA2|T7_updated.Contig3.4_1194      GCATCTTCATTATTATCTCAAACTCCAACTCCAACAACACAATTGCAACA
IRA2|UC5.contig00329_14399-236      GCATCTTCATTATTATCTCAAACTCCAACTCCAACAACACAATTGCAACA
IRA2|M22.Contig21.19_10669-199      GCATCTTCATTATTATCCCAAACTCCAACTCCAACAACACAATTGCAACA
IRA2|YJM280.Contig2.21_10114-1      GCATCTTCATTATTATCCCAAACTCCAACTCCAACAACACAATTGCAACA
IRA2|YPS1009.contig02302_17569      GCATCTTCATTATTATCTCAAACTCCAACTCCAACAACACAATTGCAACA
IRA2|Y12.Contig10.9_7336-16575      GCATCTTCATTATTATCTCAAACTCCAACTCCAACAACACAATTGCAACA
IRA2|YJM320.Contig34.2_20028-2      GCATCTTCATTATTATCTCAAACTCCAACTCCAACAACACAATTGCAACA
IRA2|YJM421.Contig23.6_10790-2      GCATCTTCATTATTATCTCAAACTCCAACTCCAACAACACAATTGCAACA
IRA2|YJM451.contig00063_46311-      GCATCTTCATTATTATCTCAAACTCCAACTCCAACAACACAATTGCAACA
IRA2|YJM653.contig02476_9765-1      GCATCTTCATTATTATCTCAAACTCCAACTCCAACAACACAATTGCAACA
IRA2|I14.contig01910_47063-563      GCATCTTCATTATTATCCCAAACTCCAACTCCAACAACACAATTGCAACA
IRA2|YPS163.Contig90.11_9991-1      GCATCTTCATTATTATCTCAAACTCCAACTCCAACAACACAATTGCAACA
IRA2|WE372.Contig148.29_10766-      GCATCTTCATTATTATCCCAAACTCCAACTCCAACAACACAATTGCAACA
IRA2|T73.contig02574_2659-9610      GCATCTTCATTATTATCCCAAACTCCAACTCCAACAACACAATTGCAACA
MIT_Spar_c317_20004                 GCATCTTCCTTATTATCTCAAACTCCAACACCAACAACACAATTGCAGCA
YOL081W_EC1118                      GCATCTTCATTATTATCTCAAACTCCAACTCCAACAACACAATTGCAACA
IRA2|PW5.contig01811_24316-327      GCATCTTCATTATTATCTCAAACTCCAACTCCAACAACACAATTGCAACA
                                    ******** ******** *********** ***************** **

YOL081W_S288C                       GCGGTTGAACTCAGCAGCTGCAGCCGC---------CGCCGCAGCTGCTT
YOL081W_AWRI1631                    GCGGTTGAACTCAGCAGCTGCAGCCGC---------CGCCGCAGCTGCTT
YOL081W_Kyokai7                     GCGGTTGAACTCAGCAGCTGCAGCCGC---------CGCCGCAGCTGCTT
YOL081W_Sigma1278b                  GCGGTTGAACTCAGCAGCTGCAGCCGC---------CGCCGCAGCTGCTT
YOL081W_YJM789                      GCGGTTGAACTCAGCAGCTGCAGCCGC---------CGCCGCAGCTGCTT
IRA2|T7_updated.Contig3.4_1194      GCGGTTGAACTCAGCAGCTGCAGCTGC---------CGCCGCAGCTGCTT
IRA2|UC5.contig00329_14399-236      GCGGTTGAACTCAGCAGCTGCAGCCGC---------CGCCGCAGCTGCTT
IRA2|M22.Contig21.19_10669-199      GCGGTTGAACTCAGCAGCTGCAGCCGC---------CGCCGCAGCTGCTT
IRA2|YJM280.Contig2.21_10114-1      GCGGTTGAACTCAGCAGCTGCAGCCGC---------CGCCGCAGCTGCTT
IRA2|YPS1009.contig02302_17569      GCGGTTGAACTCAGCAGCTGCAGCTGC---------CGCCGCAGCTGCTT
IRA2|Y12.Contig10.9_7336-16575      GCGGTTGAACTCAGCAGCTGCAGCCGC---------CGCCGCAGCTGCTT
IRA2|YJM320.Contig34.2_20028-2      GCGGTTGAACTCAGCAGCTGCAGCCGC---------CGCCGCAGCTGCTT
IRA2|YJM421.Contig23.6_10790-2      GCGGTTGAACTCAGCAGCTGCAGCTGC---------CGCCGCAGCTGCTT
IRA2|YJM451.contig00063_46311-      GCGGTTGAACTCAGCAGCTGCAGCCGC---------CGCCGCAGCTGCTT
IRA2|YJM653.contig02476_9765-1      GCGGTTGAACTCAGCAGCTGCAGCCGC---------CGCCGCAGCTGCTT
IRA2|I14.contig01910_47063-563      GCGGTTGAACTCAGCAGCTGCAGCCGC---------CGCCGCAGCTGCTT
IRA2|YPS163.Contig90.11_9991-1      GCGGTTGAACTCAGCAGCTGCAGCCGC---------CGCCGCAGCTGCTT
IRA2|WE372.Contig148.29_10766-      GCGGTTGAACTCAGCAGCTGCAGCCGC---------CGCCGCAGCTGCTT
IRA2|T73.contig02574_2659-9610      GCGGTTGAACTCAGCAGCTGCAGCCGC---------CGCCGCAGCTGCTT
MIT_Spar_c317_20004                 GCGATTGAATTCAGCAGCAGCAGCTGCAGCTGCTGCTGCTGCCGCTGCTT
YOL081W_EC1118                      GCGGTTGAACTCAGCAGCTGCAGCCGC---------CGCCGCAGCTGCTT
IRA2|PW5.contig01811_24316-327      GCGGTTGAACTCAGCAGCTGCAGCCGC---------CGCCGTAGCTGCTT
                                    *** ***** ******** ***** **          ** *  *******

YOL081W_S288C                       CACCATCGAATTCCACCCCAACTGGATACACAGCAGAGCAACAAAGTCGC
YOL081W_AWRI1631                    CACCATCGAATTCCACCCCAACTGGATACACAGCAGAGCAACAAAGTCGA
YOL081W_Kyokai7                     CACCATCGAATTCCACCCCAACTGGATACACAGCAGAGCAACAAAGTCGC
YOL081W_Sigma1278b                  CACCATCGAATTCCACCCCAACTGGATACACAGCAGAGCAACAAAGTCGC
YOL081W_YJM789                      CACCATCGAATTCCACCCCAACTGGATACACAGCAGAGCAACAAAATCGC
IRA2|T7_updated.Contig3.4_1194      CACCATCGAATTCCACCCCAACTGGATACACAGCAGAGCAACAAAGTCGC
IRA2|UC5.contig00329_14399-236      CACCATCGAATTCCACCCCAACTGGATACACAGCAGAGCAACAAAGTCGC
IRA2|M22.Contig21.19_10669-199      CACCATCGAATTCCACCCCAACTGGATACACAGCAGAGCAACAAAGTCGA
IRA2|YJM280.Contig2.21_10114-1      CACCATCGAATTCCACCCCAACTGGATACACAGCAGAGCAACAAAGTCGA
IRA2|YPS1009.contig02302_17569      CACCATCGAATTCCACCCCAACTGGATACACAGCAGAGCAACAAAGTCGA
IRA2|Y12.Contig10.9_7336-16575      CACCATCGAATTCCACCCCAACTGGATACACAGCAGAGCAACAAAGTCGC
IRA2|YJM320.Contig34.2_20028-2      CACCATCGAATTCCACCCCAACTGGATACACAGCAGAGCAACAAAATCGC
IRA2|YJM421.Contig23.6_10790-2      CACCATCGAATTCCACACCAACTGGATACACAGCAGAGCAACAAAGTCGA
IRA2|YJM451.contig00063_46311-      CACCATCGAATTCCACCCCAACTGGATACACAGCAGAGCAACAAAATCGC
IRA2|YJM653.contig02476_9765-1      CACCATCGAATTCCACCCCAACTGGATACACAGCAGAGCAACAAAGTCGC
IRA2|I14.contig01910_47063-563      CACCATCGAATTCCACCCCAACTGGATACACAGCAGAGCAACAAAGTCGA
IRA2|YPS163.Contig90.11_9991-1      CACCATCGAATTCCACCCCAACTGGATACACAGCAGAGCAACAAAGTCGC
IRA2|WE372.Contig148.29_10766-      CACCATCGAATTCCACCCCAACTGGATACACAGCAGAGCAACAAAGTCGA
IRA2|T73.contig02574_2659-9610      CACCATCGAATTCCACCCCAACTGGATACACAGCAGAGCAACAAAGTCGA
MIT_Spar_c317_20004                 CACCATCTAATTCCACCCCAACTGGATACACAG---AACAACAAAGTCGG
YOL081W_EC1118                      CACCATCGAATTCCACCCCAACTGGATACACAGCAGAGCAACAAAGTCGC
IRA2|PW5.contig01811_24316-327      CACCATCGAATTCCACCCCAACTGGATACACAGCAGAGCAACAAAGTCGC
                                    ******* ******** ****************   * ******* *** 

YOL081W_S288C                       GCTTCATACGATGCACACAAAACTGGCCATACTGGTAAGGATTATGACGA
YOL081W_AWRI1631                    GCTTCATACGATGCACACAAAACTGGCCATACTGGTAAGGATTATGATGA
YOL081W_Kyokai7                     GCTTCATACGATGCACACAAAACTGGCCATACTGGTAAGGATTATGACGA
YOL081W_Sigma1278b                  GCTTCATACGATGCACACAAAACTGGCCATACTGGTAAGGATTATGACGA
YOL081W_YJM789                      GCTTCATACGATGCACACAAAACTGGCCATACTGGTAAGGATTATGATGA
IRA2|T7_updated.Contig3.4_1194      GCTTCATACGATGCACACAAAACTGGCCATACTGGTAAGGATTATGATGA
IRA2|UC5.contig00329_14399-236      GCTTCATACGATGCACACAAAACTGGCCATACTGGTAAGGATTATGACGA
IRA2|M22.Contig21.19_10669-199      GCTTCATACGATGCACACAAAACTGGCCATACTGGTAAGGATTATGATGA
IRA2|YJM280.Contig2.21_10114-1      GCTTCATACGATGCACACAAAACTGGCCATACTGGTAAGGATTATGATGA
IRA2|YPS1009.contig02302_17569      GCTTCATACGATGCACACAAAACTGGCCATACTGGTAAGGATTATGATGA
IRA2|Y12.Contig10.9_7336-16575      GCTTCATACGATGCACACAAAACTGGCCATACTGGTAAGGATTATGACGA
IRA2|YJM320.Contig34.2_20028-2      GCTTCATACGATGCACACAAAACTGGCCATACTGGTAAGGATTATGATGA
IRA2|YJM421.Contig23.6_10790-2      GCTCCATACGATGCACACAAAACTGGCCATACTGGTAAGGATTATGATGA
IRA2|YJM451.contig00063_46311-      GCTTCATACGATGCACACAAAACTGGCCATACTGGTAAGGATTATGATGA
IRA2|YJM653.contig02476_9765-1      GCTTCATACGATGCACACAAAACTGGCCATACTGGTAAGGATTATGACGA
IRA2|I14.contig01910_47063-563      GCTTCATACGATGCACACAAAACTGGCCATACTGGTAAGGATTATGATGA
IRA2|YPS163.Contig90.11_9991-1      GCTTCATACGATGCACACAAAACTGGCCATACTGGTAAGGATTATGACGA
IRA2|WE372.Contig148.29_10766-      GCTTCATACGATGCACACAAAACTGGCCATACTGGTAAGGATTATGATGA
IRA2|T73.contig02574_2659-9610      GCTTCATACGATGCACACAAAACTGGCCATACTGGTAAGGATTATGATGA
MIT_Spar_c317_20004                 GCTTCATACGATGCACACAAAACTGACCAGACTGGTAAGAATTACGATGA
YOL081W_EC1118                      GCTTCATACGATGCACACAAAACTGGCCATACTGGTAAGGATTATGACGA
IRA2|PW5.contig01811_24316-327      GCTTCATACGATGCACACAAAACTGGCCATACTGGTAAGGATTATGACGA
                                    *** ********************* *** ********* **** ** **

YOL081W_S288C                       ACATTTTTTGTCTGTCACTCGTTTGGATAATGTTTTGGAGTTATACACGC
YOL081W_AWRI1631                    ACATTTTTTGTCTATCACTCGTTTGGATAATGTTTTGGAGTTATACACGC
YOL081W_Kyokai7                     ACATTTTTTGTCTGTCACTCGTTTGGATAATGTTTTGGAGTTATACACGC
YOL081W_Sigma1278b                  ACATTTTTTGTCTGTCACTCGTTTGGATAATGTTTTGGAGTTATACACGC
YOL081W_YJM789                      ACATTTTTTGTCTGTCACTCGTTTGGATAATGTTTTGGAGTTATACACGC
IRA2|T7_updated.Contig3.4_1194      ACATTTTTTGTCTGTCACTCGTTTGGATAATGTTTTGGAGTTATACACGC
IRA2|UC5.contig00329_14399-236      ACATTTTTTGTCTGTCACTCGTTTGGATAATGTTTTGGAGTTATACACGC
IRA2|M22.Contig21.19_10669-199      ACATTTTTTGTCTATCACTCGTTTGGATAATGTTTTGGAGTTATACACGC
IRA2|YJM280.Contig2.21_10114-1      ACATTTTTTGTCTATCACTCGTTTGGATAATGTTTTGGAGTTATACACGC
IRA2|YPS1009.contig02302_17569      ACATTTTTTGTCTGTCACTCGTTTGGATAATGTTTTGGAGTTGTACACGC
IRA2|Y12.Contig10.9_7336-16575      ACATTTTTTGTCTGTCACTCGTTTGGATAATGTTTTGGAGTTATACACGC
IRA2|YJM320.Contig34.2_20028-2      ACATTTTTTGTCTGTCACTCGTTTGGATAATGTTTTGGAGTTATACACGC
IRA2|YJM421.Contig23.6_10790-2      ACATTTTTTGTCTGTCACTCGTTTGGATAATGTTTTGGAGTTATACACGC
IRA2|YJM451.contig00063_46311-      ACATTTTTTGTCTGTCACTCGTTTGGATAATGTTTTGGAGTTATACACGC
IRA2|YJM653.contig02476_9765-1      ACATTTTTTGTCTGTCACTCGTTTGGATAATGTTTTGGAGTTATACACGC
IRA2|I14.contig01910_47063-563      ACATTTTTTGTCTATCACTCGTTTGGATAATGTTTTGGAGTTATACACGC
IRA2|YPS163.Contig90.11_9991-1      ACATTTTTTGTCTGTCACTCGTTTGGATAATGTTTTGGAGTTATACACGC
IRA2|WE372.Contig148.29_10766-      ACATTTTTTGTCTATCACTCGTTTGGATAATGTTTTGGAGTTATACACGC
IRA2|T73.contig02574_2659-9610      ACATTTTTTGTCTATCACTCGTTTGGATAATGTTTTGGAGTTATACACGC
MIT_Spar_c317_20004                 ACAATTTCTATCTGTCGCTCGTTTAGATAATGTTTTAGAGCTTTACACAC
YOL081W_EC1118                      ACATTTTTTGTCTGTCACTCGTTTGGATAATGTTTTGGAGTTATACACGC
IRA2|PW5.contig01811_24316-327      ACATTTTTTGTCTGTCACTCGTTTGGATAATGTTTTGGAGTTATACACGC
                                    *** *** * *** ** ******* *********** *** * ***** *

YOL081W_S288C                       ACTTTGATGATACTGAGGTACTACCACACACATCCGTACTGAAGTTTTTA
YOL081W_AWRI1631                    ACTTTGATGATACTGAGGTATTACCACACACATCCGTACTGAAGTTTTTA
YOL081W_Kyokai7                     ACTTTGATGATACTGAGGTACTACCACACACATCCGTACTGAAGTTTTTA
YOL081W_Sigma1278b                  ACTTTGATGATACTGAGGTACTACCACACACATCCGTACTGAAGTTTTTA
YOL081W_YJM789                      ACTTTGATGATACAGAGGTACTACCACACACATCCGTACTGAAGTTTTTA
IRA2|T7_updated.Contig3.4_1194      ACTTTGATGATACTGAGGTACTACCACACACATCCGTACTGAAGTTTTTA
IRA2|UC5.contig00329_14399-236      ACTTTGATGATACTGAGGTACTACCACACACATCCGTACTGAAGTTTTTA
IRA2|M22.Contig21.19_10669-199      ACTTTGATGATACTGAGGTATTACCACACACATCCGTACTGAAGTTTTTA
IRA2|YJM280.Contig2.21_10114-1      ACTTTGATGATACTGAGGTATTACCACACACATCCGTACTGAAGTTTTTA
IRA2|YPS1009.contig02302_17569      ACTTTGATGATACTGAGGTATTACCACACACATCCGTACTGAAGTTTTTA
IRA2|Y12.Contig10.9_7336-16575      ACTTTGATGATACTGAGGTACTACCACACACATCCGTACTGAAGTTTTTA
IRA2|YJM320.Contig34.2_20028-2      ACTTTGATGATACAGAGGTACTACCACACACATCCGTACTGAAGTTTTTA
IRA2|YJM421.Contig23.6_10790-2      ACTTTGATGATACTGAGGTATTACCACACACATCCGTACTGAAGTTTTTA
IRA2|YJM451.contig00063_46311-      ACTTTGATGATACAGAGGTACTACCACACACATCCGTACTGAAGTTTTTA
IRA2|YJM653.contig02476_9765-1      ACTTTGATGATACTGAGGTACTACCACACACATCCGTACTGAAGTTTTTA
IRA2|I14.contig01910_47063-563      ACTTTGATGATACTGAGGTATTACCACACACATCCGTACTGAAGTTTTTA
IRA2|YPS163.Contig90.11_9991-1      ACTTTGATGATACTGAGGTACTACCACACACATCCGTACTGAAGTTTTTA
IRA2|WE372.Contig148.29_10766-      ACTTTGATGATACTGAGGTATTACCACACACATCCGTACTGAAGTTTTTA
IRA2|T73.contig02574_2659-9610      ACTTTGATGATACTGAGGTATTACCACACACATCCGTACTGAAGTTTTTA
MIT_Spar_c317_20004                 ATTTTGATGATACTGAGGTACTACCACACACATCTGTTTTAAAATTTCTG
YOL081W_EC1118                      ACTTTGATGATACTGAGGTACTACCACACACATCCGTACTGAAGTTTTTA
IRA2|PW5.contig01811_24316-327      ACTTTGATGATACTGAGGTACTACCACACACATCCGTACTGAAGTTTTTA
                                    * *********** ****** ************* **  * ** *** * 

YOL081W_S288C                       ACTACTTTGACAATGTTCGATATTGACCTTTTTAATGAATTAAACGCTAC
YOL081W_AWRI1631                    ACTACTTTGACAATGTTCGATATTGACCTTTTTAATGAATTAAACGCTAC
YOL081W_Kyokai7                     ACTACTTTGACAATGTTCGATATTGACCTTTTTAATGAATTAAACGCTAC
YOL081W_Sigma1278b                  ACTACTTTGACAATGTTCGATATTGACCTTTTTAATGAATTAAACGCTAC
YOL081W_YJM789                      ACTACTTTGACAATGTTCGATATTGACCTTTTTAATGAATTAAACGCTAC
IRA2|T7_updated.Contig3.4_1194      ACTACTTTGACAATGTTCGATATTGACCTTTTTAATGAATTAAACGCTAC
IRA2|UC5.contig00329_14399-236      ACTACTTTGACAATGTTCGATATTGACCTTTTTAATGAATTAAACGCTAC
IRA2|M22.Contig21.19_10669-199      ACTACTTTGACAATGTTCGATATTGACCTTTTTAATGAATTAAACGCTAC
IRA2|YJM280.Contig2.21_10114-1      ACTACTTTGACAATGTTCGATATTGACCTTTTTAATGAATTAAACGCTAC
IRA2|YPS1009.contig02302_17569      ACTACTTTGACAATGTTCGATATTGACCTTTATAATGAATTAAACGCTAC
IRA2|Y12.Contig10.9_7336-16575      ACTACTTTGACAATGTTCGATATTGACCTTTTTAATGAATTAAACGCTAC
IRA2|YJM320.Contig34.2_20028-2      ACTACTTTGACAATGTTCGATATTGACCTTTTTAATGAATTAAACGCTAC
IRA2|YJM421.Contig23.6_10790-2      ACTACTTTGACAATGTTCGATATTGACCTTTTTAATGAATTAAACGCTAC
IRA2|YJM451.contig00063_46311-      ACTACTTTGACAATGTTCGATATTGACCTTTTTAATGAATTAAACGCTAC
IRA2|YJM653.contig02476_9765-1      ACTACTTTGACAATGTTCGATATTGACCTTTTTAATGAATTAAACGCTAC
IRA2|I14.contig01910_47063-563      ACTACTTTGACAATGTTCGATATTGACCTTTTTAATGAATTAAACGCTAC
IRA2|YPS163.Contig90.11_9991-1      ACTACTTTGACAATGTTCGATATTGACCTTTTTAATGAATTAAACGCTAC
IRA2|WE372.Contig148.29_10766-      ACTACTTTGACAATGTTCGATATTGACCTTTTTAATGAATTAAACGCTAC
IRA2|T73.contig02574_2659-9610      ACTACTTTGACAATGTTCGATATTGACCTTTTTAATGAATTAAACGCTAC
MIT_Spar_c317_20004                 ACCACTTTAACAATGTTCGATATTGATCTCTTTAATGAATTGAACGCAAC
YOL081W_EC1118                      ACTACTTTGACAATGTTCGATATTGACCTTTTTAATGAATTAAACGCTAC
IRA2|PW5.contig01811_24316-327      ACTACTTTGACAATGTTCGATATTGACCTTTTTAATGAATTAAACGCTAC
                                    ** ***** ***************** ** * ********* ***** **

YOL081W_S288C                       ATCATTCAAATATATTCCTGATTGTACTATGCATCGTCCAAAAGAAAGAA
YOL081W_AWRI1631                    ATCATTCAAATATATTCCTGATTGTACTATGCATCGTCCAAAAGAAAGAA
YOL081W_Kyokai7                     ATCATTCAAATATATTCCTGATTGTACTATGCATCGTCCAAAAGAAAGAA
YOL081W_Sigma1278b                  ATCATTCAAATATATTCCTGATTGTACTATGCATCGTCCAAAAGAAAGAA
YOL081W_YJM789                      ATCATTCAAATATATTCCTGACTGTACTATGCATCGTCCAAAAGAAAGAA
IRA2|T7_updated.Contig3.4_1194      ATCATTCAAATATATTCCTGATTGTACTATGCATCGTCCAAAAGAAAGAA
IRA2|UC5.contig00329_14399-236      ATCATTCAAATATATTCCTGATTGTACTATGCATCGTCCAAAAGAAAGAA
IRA2|M22.Contig21.19_10669-199      ATCATTCAAATATATTCCTGATTGTACTATGCATCGTCCAAAAGAAAGAA
IRA2|YJM280.Contig2.21_10114-1      ATCATTCAAATATATTCCTGATTGTACTATGCATCGTCCAAAAGAAAGAA
IRA2|YPS1009.contig02302_17569      ATCATTCAAATATATTCCTGATTGTACTATGCATCGTCCAAAAGAAAGAA
IRA2|Y12.Contig10.9_7336-16575      ATCATTCAAATATATTCCTGATTGTACTATGCATCGTCCAAAAGAAAGAA
IRA2|YJM320.Contig34.2_20028-2      ATCATTCAAATATATTCCTGACTGTACTATGCATCGTCCAAAAGAAAGAA
IRA2|YJM421.Contig23.6_10790-2      ATCATTCAAATATATTCCTGATTGTACTATGCATCGTCCAAAAGAAAGAA
IRA2|YJM451.contig00063_46311-      ATCATTCAAATATATTCCTGACTGTACTATGCATCGTCCAAAAGAAAGAA
IRA2|YJM653.contig02476_9765-1      ATCATTCAAATATATTCCTGATTGTACTATGCATCGTCCAAAAGAAAGAA
IRA2|I14.contig01910_47063-563      ATCATTCAAATATATTCCTGATTGTACTATGCATCGTCCAAAAGAAAGAA
IRA2|YPS163.Contig90.11_9991-1      ATCATTCAAATATATTCCTGATTGTACTATGCATCGTCCAAAAGAAAGAA
IRA2|WE372.Contig148.29_10766-      ATCATTCAAATATATTCCTGATTGTACTATGCATCGTCCAAAAGAAAGAA
IRA2|T73.contig02574_2659-9610      ATCATTCAAATATATTCCTGATTGTACTATGCATCGTCCAAAAGAAAGAA
MIT_Spar_c317_20004                 ATCATTCAAATATATTCCTGATTGTACAATGCACCGGCCAAAGGAAAGAA
YOL081W_EC1118                      ATCATTCAAATATATTCCTGATTGTACTATGCATCGTCCAAAAGAAAGAA
IRA2|PW5.contig01811_24316-327      ATCATTCAAATATATTCCTGATTGTACTATGCATCGTCCAAAAGAAAGAA
                                    ********************* ***** ***** ** ***** *******

YOL081W_S288C                       CAAGTTCTTTCAATAATACTGCACACGAGACAGGTTCCGAAAAGACTTCG
YOL081W_AWRI1631                    CGAGTTCTTTCAATAATACTGCACACGAGACAGGTTCCGAAAAGACTTCG
YOL081W_Kyokai7                     CAAGTTCTTTCAATAATACTGCACACGAGACAGGTTCCGAAAAGACTTCG
YOL081W_Sigma1278b                  CAAGTTCTTTCAATAATACTGCACACGAGACAGGTTCCGAAAAGACTTCG
YOL081W_YJM789                      CAAGTTCTTTCAATAATACTGCACACGAGACAGGTTCCGAAAAGACTTCG
IRA2|T7_updated.Contig3.4_1194      CAAGTTCTTTCAATAATACTGCACACGAGACAGGTTCCGAAAAGACTTCG
IRA2|UC5.contig00329_14399-236      CAAGTTCTTTCAATAATACTGCACACGAGACAGGTTCCGAAAAGACTTCG
IRA2|M22.Contig21.19_10669-199      CGAGTTCTTTCAATAATACTGCACACGAGACAGGTTCCGAAAAGACTTCG
IRA2|YJM280.Contig2.21_10114-1      CGAGTTCTTTCAATAATACTGCACACGAGACAGGTTCCGAAAAGACTTCG
IRA2|YPS1009.contig02302_17569      CAAGTTCTTTCAATAATACTGCACACGAGACAGGTTCCGAAAAGACTTCG
IRA2|Y12.Contig10.9_7336-16575      CAAGTTCTTTCAATAATACTGCACACGAGACAGGTTCCGAAAAGACTTCG
IRA2|YJM320.Contig34.2_20028-2      CAAGTTCTTTCAATAATACTGCACACGAGACAGGTTCCGAAAAGACTTCG
IRA2|YJM421.Contig23.6_10790-2      CAAGTTCTTTCAATAATACTGCACACGAGACAGGTTCCGAAAAGACTTCG
IRA2|YJM451.contig00063_46311-      CAAGTTCTTTCAATAATACTGCACACGAGACAGGTTCCGAAAAGACTTCG
IRA2|YJM653.contig02476_9765-1      CAAGTTCTTTCAATAATACTGCACACGAGACAGGTTCCGAAAAGACTTCG
IRA2|I14.contig01910_47063-563      CGAGTTCTTTCAATAATACTGCACACGAGACAGGTTCCGAAAAGACTTCG
IRA2|YPS163.Contig90.11_9991-1      CGAGTTCTTTCAATAATACTGCACACGAGACAGGTTCCGAAAAGACTTCG
IRA2|WE372.Contig148.29_10766-      CGAGTTCTTTCAATAATACTGCACACGAGACAGGTTCCGAAAAGACTTCG
IRA2|T73.contig02574_2659-9610      CGAGTTCTTTCAATAATACTGCACACGAGACAGGTTCCGAAAAGACTTCG
MIT_Spar_c317_20004                 CAAGTTCATTCAATAACGCTACACACGAAGCGGGTTCCGAAAAAACTTCA
YOL081W_EC1118                      CAAGTTCTTTCAATAATACTGCACACGAGACAGGTTCCGAAAAGACTTCG
IRA2|PW5.contig01811_24316-327      CAAGTTCTTTCAATAATACTGCACACGAGACAGGTTCCGAAAAGACTTCG
                                    * ***** ********  ** *******  * *********** ***** 

YOL081W_S288C                       GGTATAAAACATATTACACAAGGCTTAAAGAAATTAACTTCTTTACCTTC
YOL081W_AWRI1631                    GGTATAAAACATATTACGCAAGGCTTAAAGAAATTAACTTCTTTACCTTC
YOL081W_Kyokai7                     GGTATAAAACATATTACACAAGGCTTAAAGAAATTAACTTCTTTACCTTC
YOL081W_Sigma1278b                  GGTATAAAACATATTACACAAGGCTTAAAGAAATTAACTTCTTTACCTTC
YOL081W_YJM789                      GGTATAAAACATATTACACAAGGCTTAAAGAAATTAACTTCTTTACCTTC
IRA2|T7_updated.Contig3.4_1194      GGTATAAAACATATTACACAAGGCTTAAAGAAATTAACTTCTTTACCTTC
IRA2|UC5.contig00329_14399-236      GGTATAAAACATATTACACAAGGCTTAAAGAAATTAACTTCTTTACCTTC
IRA2|M22.Contig21.19_10669-199      GGTATAAAACATATTACGCAAGGCTTAAAGAAATTAACTTCTTTACCTTC
IRA2|YJM280.Contig2.21_10114-1      GGTATAAAACATATTACGCAAGGCTTAAAGAAATTAACTTCTTTACCTTC
IRA2|YPS1009.contig02302_17569      GGTATAAAACATATTACACAAGGCTTAAAGAAATTAACTTCTTTACCTTC
IRA2|Y12.Contig10.9_7336-16575      GGTATAAAACATATTACACAAGGCTTAAAGAAATTAACTTCTTTACCTTC
IRA2|YJM320.Contig34.2_20028-2      GGTATAAAACATATTACACAAGGCTTAAAGAAATTAACTTCTTTACCTTC
IRA2|YJM421.Contig23.6_10790-2      GGTATAAAACATATTACACAAGGCTTAAAGAAATTAACTTCTTTACCTTC
IRA2|YJM451.contig00063_46311-      GGTATAAAACATATTACACAAGGCTTAAAGAAATTAACTTCTTTACCTTC
IRA2|YJM653.contig02476_9765-1      GGTATAAAACATATTACACAAGGCTTAAAGAAATTAACTTCTTTACCTTC
IRA2|I14.contig01910_47063-563      GGTATAAAACATATTACGCAAGGCTTAAAGAAATTAACTTCTTTACCTTC
IRA2|YPS163.Contig90.11_9991-1      GGTATAAAACATATTACACAAGGCTTAAAGAAATTAACTTCTTTACCTTC
IRA2|WE372.Contig148.29_10766-      GGTATAAAACATATTACGCAAGGCTTAAAGAAATTAACTTCTTTACCTTC
IRA2|T73.contig02574_2659-9610      GGTATAAAACATATTACGCAAGGCTTAAAGAAATTAACTTCTTTACCTTC
MIT_Spar_c317_20004                 GGTATAAAACATATTACACAAGGCTTGAAGAAATTAACCTCTTTACCTAC
YOL081W_EC1118                      GGTATAAAACATATTACACAAGGCTTAAAGAAATTAACTTCTTTACCTTC
IRA2|PW5.contig01811_24316-327      GGTATAAAACATATTACACAAGGCTTAAAGAAATTAACTTCTTTACCTTC
                                    ***************** ******** *********** ********* *

YOL081W_S288C                       CTCAACCAAAAAAACTGTAAAATTTGTGAAGATGTTGCTAAGAAATTTAA
YOL081W_AWRI1631                    CTCAACCAAAAAAACTGTAAAATTTATGAAGATGTTGCTAAGAAATTTAA
YOL081W_Kyokai7                     CTCAACCAAAAAAACTGTAAAATTTATGAAGATGTTGCTAAGAAATTTAA
YOL081W_Sigma1278b                  CTCAACCAAAAAAACTGTAAAATTTGTGAAGATGTTGCTAAGAAATTTAA
YOL081W_YJM789                      CTCAACCAAAAAAAGTGTAAAATTTATGAAGATGTTGCTAAGAAATTTAA
IRA2|T7_updated.Contig3.4_1194      CTCAACCAAAAAAACTGTAAAATTTGTGAAGATGTTGCTAAGAAATTTAA
IRA2|UC5.contig00329_14399-236      CTCAACCAAAAAAACTGTAAAATTTATGAAGATGTTGCTAAGAAATTTAA
IRA2|M22.Contig21.19_10669-199      CTCAACCAAAAAAACTGTAAAATTTATGAAGATGTTGCTAAGAAATTTAA
IRA2|YJM280.Contig2.21_10114-1      CTCAACCAAAAAAACTGTAAAATTTATGAAGATGTTGCTAAGAAATTTAA
IRA2|YPS1009.contig02302_17569      CTCAACCAAAAAAACTGTAAAATTTATGAAGATGTTGCTAAGAAATTTAA
IRA2|Y12.Contig10.9_7336-16575      CTCAACCAAAAAAACTGTAAAATTTATGAAGATGTTGCTAAGAAATTTAA
IRA2|YJM320.Contig34.2_20028-2      CTCAACCAAAAAAAGTGTAAAATTTATGAAGATGTTGCTAAGAAATTTAA
IRA2|YJM421.Contig23.6_10790-2      CTCAACCAAAAAAAGTGTAAAATTTATGAAAATGTTGCTAAGAAATTTAA
IRA2|YJM451.contig00063_46311-      CTCAACCAAAAAAACTGTAAAATTTATGAAGATGTTGCTAAGAAATTTAA
IRA2|YJM653.contig02476_9765-1      CTCAACCAAAAAAACTGTAAAATTTGTGAAGATGTTGCTAAGAAATTTAA
IRA2|I14.contig01910_47063-563      CTCAACCAAAAAAACTGTAAAATTTATGAAGATGTTGCTAAGAAATTTAA
IRA2|YPS163.Contig90.11_9991-1      CTCAACCAAAAAAACTGTAAAATTTATGAAGATGTTGCTAAGAAATTTAA
IRA2|WE372.Contig148.29_10766-      CTCAACCAAAAAAACTGTAAAATTTATGAAGATGTTGCTAAGAAATTTAA
IRA2|T73.contig02574_2659-9610      CTCAACCAAAAAAACTGTAAAATTTATGAAGATGTTGCTAAGAAATTTAA
MIT_Spar_c317_20004                 GTCAACCAAAAAAACTGTAAAATTCATAAAAATGTTATTAAGAAATTTAA
YOL081W_EC1118                      CTCAACCAAAAAAACTGTAAAATTTGTGAAGATGTTGCTAAGAAATTTAA
IRA2|PW5.contig01811_24316-327      CTCAACCAAAAAAACTGTAAAATTTATGAAGATGTTGCTAAGAAATTTAA
                                     ************* *********  * ** *****  ************

YOL081W_S288C                       ATGGGAATCAAGCTGTATCAGATGTTGCCCTCTTAGATACAATGAGGGCC
YOL081W_AWRI1631                    TTGGGAACCAAGCTGTATCAGACGTTGCCCTCTTAGATACAATGAGGGCC
YOL081W_Kyokai7                     ATGGGAATCAAGCTGTATCAGATGTTGCCCTCTTAGATACAATGAGGGCC
YOL081W_Sigma1278b                  ATGGGAATCAAGCTGTATCAGATGTTGCCCTCTTAGATACAATGAGGGCC
YOL081W_YJM789                      ATGGAAATCAAGCTGTATCAGATGTTGCCCTCTTAGATACAATGAGGGCC
IRA2|T7_updated.Contig3.4_1194      ATGGGAATCAAGCTGTATCAGATGTTGCCCTCTTAGATACAATGAGGGCC
IRA2|UC5.contig00329_14399-236      ATGGGAATCAAGCTGTATCAGATGTTGCCCTCTTAGATACAATGAGGGCC
IRA2|M22.Contig21.19_10669-199      TTGGGAACCAAGCTGTATCAGACGTTGCCCTCTTAGATACAATGAGGGCC
IRA2|YJM280.Contig2.21_10114-1      TTGGGAACCAAGCTGTATCAGACGTTGCCCTCTTAGATACAATGAGGGCC
IRA2|YPS1009.contig02302_17569      ATGGGAATCAAGCTGTATCAGATGTTGCCCTCTTAGATACAATGAGGGCC
IRA2|Y12.Contig10.9_7336-16575      ATGGGAATCAAGCTGTATCAGATGTTGCCCTCTTAGATACAATGAGGGCC
IRA2|YJM320.Contig34.2_20028-2      ATGGAAATCAAGCTGTATCAGATGTTGCCCTCTTAGATACAATGAGGGCC
IRA2|YJM421.Contig23.6_10790-2      ATGGGAATCAAGCTGTATCAGATGTTGCCCTCTTAGATACAATGAGGGCC
IRA2|YJM451.contig00063_46311-      ATGGGAATCAAGCTGTATCAGATGTTGCCCTCTTAGATACAATGAGGGCC
IRA2|YJM653.contig02476_9765-1      ATGGGAATCAAGCTGTATCAGATGTTGCCCTCTTAGATACAATGAGGGCC
IRA2|I14.contig01910_47063-563      TTGGGAACCAAGCTGTATCAGACGTTGCCCTCTTAGATACAATGAGGGCC
IRA2|YPS163.Contig90.11_9991-1      ATGGGAACCAAGCTGTATCAGATGTTGCCCTCTTAGATACAATGAGGGCC
IRA2|WE372.Contig148.29_10766-      TTGGGAACCAAGCTGTATCAGACGTTGCCCTCTTAGATACAATGAGGGCC
IRA2|T73.contig02574_2659-9610      TTGGGAACCAAGCTGTATCAGACGTTGCCCTCTTAGATACAATGAGGGCC
MIT_Spar_c317_20004                 ATGGAACTCAAGCCGTATCAGATGTTGCCCTCTTGGATACAATGAGGGCT
YOL081W_EC1118                      ATGGGAATCAAGCTGTATCAGATGTTGCCCTCTTAGATACAATGAGGGCC
IRA2|PW5.contig01811_24316-327      ATGGGAATCAAGCTGTATCAGATGTTGCCCTCTTAGATACAATGAGGGCC
                                     *** *  ***** ******** *********** ************** 

YOL081W_S288C                       TTACTATCATTCTTTACAATGACTTCTGCGGTCTTTCTCGTGGATAGAAA
YOL081W_AWRI1631                    TTACTATCATTCTTCACAATGACTTCTGCGGTCTTTCTCGTGGATAGGAA
YOL081W_Kyokai7                     TTACTATCATTCTTTACAATGACTTCTGCGGTCTTTCTCGTGGATAGAAA
YOL081W_Sigma1278b                  TTACTATCATTCTTTACAATGACTTCTGCGGTCTTTCTCGTGGATAGAAA
YOL081W_YJM789                      TTACTATCATTCTTTACAATGACTTCTGCGGTCTTTCTCGTGGATAGAAA
IRA2|T7_updated.Contig3.4_1194      TTACTATCATTCTTTACAATGACTTCTGCGGTCTTTCTCGTGGATAGAAA
IRA2|UC5.contig00329_14399-236      TTACTATCATTCTTTACAATGACTTCTGCGGTCTTTCTCGTGGATAGAAA
IRA2|M22.Contig21.19_10669-199      TTACTATCATTCTTCACAATGACTTCTGCGGTCTTTCTCGTGGATAGGAA
IRA2|YJM280.Contig2.21_10114-1      TTACTATCATTCTTCACAATGACTTCTGCGGTCTTTCTCGTGGATAGGAA
IRA2|YPS1009.contig02302_17569      TTACTATCATTCTTTACAATGACTTCTGCGGTCTTTCTCGTGGATAGAAA
IRA2|Y12.Contig10.9_7336-16575      TTACTATCATTCTTTACAATGACTTCTGCGGTCTTTCTCGTGGATAGAAA
IRA2|YJM320.Contig34.2_20028-2      TTACTATCATTCTTTACAATGACTTCTGCGGTCTTTCTCGTGGATAGAAA
IRA2|YJM421.Contig23.6_10790-2      TTACTATCATTCTTTACAATGACTTCTGCGGTCTTTCTCGTGGATAGAAA
IRA2|YJM451.contig00063_46311-      TTACTATCATTCTTTACAATGACTTCTGCGGTCTTTCTCGTGGATAGAAA
IRA2|YJM653.contig02476_9765-1      TTACTATCATTCTTTACAATGACTTCTGCGGTCTTTCTCGTGGATAGAAA
IRA2|I14.contig01910_47063-563      TTACTATCATTCTTCACAATGACTTCTGCGGTCTTTCTCGTGGATAGGAA
IRA2|YPS163.Contig90.11_9991-1      TTACTATCATTCTTTACAATGACTTCTGCGGTCTTTCTCGTGGATAGAAA
IRA2|WE372.Contig148.29_10766-      TTACTATCATTCTTCACAATGACTTCTGCGGTCTTTCTCGTGGATAGGAA
IRA2|T73.contig02574_2659-9610      TTACTATCATTCTTCACAATGACTTCTGCGGTCTTTCTCGTGGATAGGAA
MIT_Spar_c317_20004                 TTACTATCATTCTTTACAATGACTTCTGCGGTCTTCCTCGTGGATAGAAA
YOL081W_EC1118                      TTACTATCATTCTTTACAATGACTTCTGCGGTCTTTCTCGTGGATAGAAA
IRA2|PW5.contig01811_24316-327      TTACTATCATTCTTTACAATGACTTCTGCGGTCTTTCTCGTGGATAGAAA
                                    ************** ******************** *********** **

YOL081W_S288C                       CTTACCCTCAGTACTTTTTGCCAAGAGACTCATCCCCATAATGGGGACAA
YOL081W_AWRI1631                    CTTACCCTCAGTACTTTTTGCCAAGAGACTCATCCCCATAATGGGGACAA
YOL081W_Kyokai7                     CTTACCCTCAGTACTTTTTGCCAAGAGACTCATCCCCATAATGGGGACAA
YOL081W_Sigma1278b                  CTTACCCTCAGTACTTTTTGCCAAGAGACTCATCCCCATAATGGGGACAA
YOL081W_YJM789                      CTTACCCTCAGTGCTTTTTGCCAAGAGACTCATCCCCATAATGGGGACAA
IRA2|T7_updated.Contig3.4_1194      CTTACCCTCAGTACTTTTTGCCAAGAGACTCATCCCCATAATGGGGACAA
IRA2|UC5.contig00329_14399-236      CTTACCCTCAGTACTTTTTGCCAAGAGACTCATCCCCATAATGGGGACAA
IRA2|M22.Contig21.19_10669-199      CTTACCCTCAGTACTTTTTGCCAAGAGACTCATCCCCATAATGGGGACAA
IRA2|YJM280.Contig2.21_10114-1      CTTACCCTCAGTACTTTTTGCCAAGAGACTCATCCCCATAATGGGGACAA
IRA2|YPS1009.contig02302_17569      CTTACCCTCAGTACTTTTTGCCAAGAGACTCATCCCCATAATGGGGACAA
IRA2|Y12.Contig10.9_7336-16575      CTTACCCTCAGTACTTTTTGCCAAGAGACTCATCCCCATAATGGGGACAA
IRA2|YJM320.Contig34.2_20028-2      CTTACCCTCAGTGCTTTTTGCCAAGAGACTCATCCCCATAATGGGGACAA
IRA2|YJM421.Contig23.6_10790-2      CTTACCCTCAGTACTTTTTGCCAAGAGACTCATCCCCATAATGGGGACAA
IRA2|YJM451.contig00063_46311-      CTTACCCTCAGTACTTTTTGCCAAGAGACTCATCCCCATAATGGGGACAA
IRA2|YJM653.contig02476_9765-1      CTTACCCTCAGTACTTTTTGCCAAGAGACTCATCCCCATAGTGGGGACAA
IRA2|I14.contig01910_47063-563      CTTACCCTCAGTACTTTTTGCCAAGAGACTCATCCCCATAATGGGGACAA
IRA2|YPS163.Contig90.11_9991-1      CTTACCCTCAGTACTTTTTGCCAAGAGACTCATCCCCATAATGGGGACAA
IRA2|WE372.Contig148.29_10766-      CTTACCCTCAGTACTTTTTGCCAAGAGACTCATCCCCATAATGGGGACAA
IRA2|T73.contig02574_2659-9610      CTTACCCTCAGTACTTTTTGCCAAGAGACTCATCCCCATAATGGGGACAA
MIT_Spar_c317_20004                 CTTACCCTCGGCACTCTTTGCCAAGAGACTCATCCCCATAATGGGGACGA
YOL081W_EC1118                      CTTACCCTCAGTACTTTTTGCCAAGAGACTCATCCCCATAATGGGGACAA
IRA2|PW5.contig01811_24316-327      CTTACCCTCAGTACTTTTTGCCAAGAGACTCATCCCCATAATGGGGACAA
                                    ********* *  ** ************************ ******* *

YOL081W_S288C                       ATTTAAGCGTCGGTCAAGACTGGAATTCAAAAATAAATAACAGTTTGATG
YOL081W_AWRI1631                    ATTTAAGCGTCGGTCAAGACTGGAATTCAAAAATAAATAACAGTTTGATG
YOL081W_Kyokai7                     ATTTAAGCGTCGGTCAAGACTGGAATTCAAAAATAAATAACAGTTTGATG
YOL081W_Sigma1278b                  ATTTAAGCGTCGGTCAAGACTGGAATTCAAAAATAAATAACAGTTTGATG
YOL081W_YJM789                      ATTTAAGCGTCGGTCAAGACTGGAATTCAAAAATAAATAACAGTTTGATG
IRA2|T7_updated.Contig3.4_1194      ATTTAAGCGTCGGTCAAGACTGGAATTCAAAAATAAATAACAGTTTGATG
IRA2|UC5.contig00329_14399-236      ATTTAAGCGTCGGTCAAGACTGGAATTCAAAAATAAATAACAGTTTGATG
IRA2|M22.Contig21.19_10669-199      ATTTAAGCGTCGGTCAAGACTGGAATTCAAAAATAAATAACAGTTTGATG
IRA2|YJM280.Contig2.21_10114-1      ATTTAAGCGTCGGTCAAGACTGGAATTCAAAAATAAATAACAGTTTGATG
IRA2|YPS1009.contig02302_17569      ATTTAAGCGTCGGTCAAGACTGGAATTCAAAAATAAATAACAGTTTGATG
IRA2|Y12.Contig10.9_7336-16575      ATTTAAGCGTCGGTCAAGACTGGAATTCAAAAATAAATAACAGTTTGATG
IRA2|YJM320.Contig34.2_20028-2      ATTTAAGCGTCGGTCAAGACTGGAATTCAAAAATAAATAACAGTTTGATG
IRA2|YJM421.Contig23.6_10790-2      ATTTAAGCGTCGGTCAAGACTGGAATTCAAAAATAAATAACAGTTTGATG
IRA2|YJM451.contig00063_46311-      ATTTAAGCGTCGGTCAAGACTGGAATTCAAAAATAAATAACAGTTTGATG
IRA2|YJM653.contig02476_9765-1      ATTTAAGCGTCGGTCAAGACTGGAATTCAAAAATAAATAACAGTTTGATG
IRA2|I14.contig01910_47063-563      ATTTAAGCGTCGGTCAAGACTGGAATTCAAAAATAAATAACAGTTTGATG
IRA2|YPS163.Contig90.11_9991-1      ATTTAAGCGTCGGTCAAGACTGGAATTCAAAAATAAATAACAGTTTGATG
IRA2|WE372.Contig148.29_10766-      ATTTAAGCGTCGGTCAAGACTGGAATTCAAAAATAAATAACAGTTTGATG
IRA2|T73.contig02574_2659-9610      ATTTAAGCGTCGGTCAAGACTGGAATTCAAAAATAAATAACAGTTTGATG
MIT_Spar_c317_20004                 ATTTAAGCGTTGGTCAAGACTGGAATTCAAAAATAAATAACAACCTAATG
YOL081W_EC1118                      ATTTAAGCGTCGGTCAAGACTGGAATTCAAAAATAAATAACAGTTTGATG
IRA2|PW5.contig01811_24316-327      ATTTAAGCGTCGGTCAAGACTGGAATTCAAAAATAAATAACAGTTTGATG
                                    ********** *******************************   * ***

YOL081W_S288C                       GTTTGTTTGAAAAAAAACTCCACCACGTTTGTTCAATTACAATTAATATT
YOL081W_AWRI1631                    GTTTGTTTGAAAAAAAACTCCGCCACGTTTGTTCAATTACAATTAATATT
YOL081W_Kyokai7                     GTTTGTTTGAAAAAAAACTCCACCACGTTTGTTCAATTACAATTAATATT
YOL081W_Sigma1278b                  GTTTGTTTGAAAAAAAACTCCACCACGTTTGTTCAATTACAATTAATATT
YOL081W_YJM789                      GTTTGTTTGAAAAAAAACTCCACCACGTTTGTTCAATTACAATTAATATT
IRA2|T7_updated.Contig3.4_1194      GTTTGTTTGAAAAAAAACTCCACCACGTTTGTTCAATTACAATTAATATT
IRA2|UC5.contig00329_14399-236      GTTTGTTTGAAAAAAAACTCCACCACGTTTGTTCAATTACAATTAATATT
IRA2|M22.Contig21.19_10669-199      GTTTGTTTGAAAAAAAACTCCGCCACGTTTGTTCAATTACAATTAATATT
IRA2|YJM280.Contig2.21_10114-1      GTTTGTTTGAAAAAAA-CTCCACCACGTTTGTTCAATTACAATTAATATT
IRA2|YPS1009.contig02302_17569      GTTTGTTTGAAAAAAAACTCCACCACGTTTGTTCAATTACAATTAATATT
IRA2|Y12.Contig10.9_7336-16575      GTTTGTTTGAAAAAAAACTCCACCACGTTTGTTCAATTACAATTAATATT
IRA2|YJM320.Contig34.2_20028-2      GTTTGTTTGAAAAAAAACTCCACCACGTTTGTTCAATTACAATTAATATT
IRA2|YJM421.Contig23.6_10790-2      GTTTGTTTGAAAAAAAACTCCACCACGTTTGTTCAATTACAATTAATATT
IRA2|YJM451.contig00063_46311-      GTTTGTTTGAAAAAAAACTCCACCACGTTTGTTCAATTACAATTAATATT
IRA2|YJM653.contig02476_9765-1      GTTTGTTTGAAAAAAAACTCCACCACGTTTGTTCAATTACAATTAATATT
IRA2|I14.contig01910_47063-563      GTTTGTTTGAAAAAAAACTCCGCCACGTTTGTTCAATTACAATTAATATT
IRA2|YPS163.Contig90.11_9991-1      GTTTGTTTGAAAAAAAACTCCACCACGTTTGTTCAATTACAATTAATATT
IRA2|WE372.Contig148.29_10766-      GTTTGTTTGAAAAAAAACTCCGCCACGTTTGTTCAATTACAATTAATATT
IRA2|T73.contig02574_2659-9610      GTTTGTTTGAAAAAAAACTCCACCACGTTTGTTCAATTACAATTAATATT
MIT_Spar_c317_20004                 GTTTGCTTGAAAAAAAATTCCACCACATTTGTTCAACTACAATTAATATT
YOL081W_EC1118                      GTTTGTTTGAAAAAAAACTCCACCACGTTTGTTCAATTACAATTAATATT
IRA2|PW5.contig01811_24316-327      GTTTGTTTGAAAAAAAACTCCACCACGTTTGTTCAATTACAATTAATATT
                                    ***** **********  *** **** ********* *************

YOL081W_S288C                       CTTCTCTTCAGCTATTCAATTCGATCATGAATTATTACTGGCACGTCTGA
YOL081W_AWRI1631                    CTTCTCTTCAGCTATTCAATTCGATCATGAATTATTGCTGGCACGTCTGA
YOL081W_Kyokai7                     CTTCTCTTCAGCTATTCAATTCGATCATGAATTATTACTGGCACGTCTGA
YOL081W_Sigma1278b                  CTTCTCTTCAGCTATTCAATTCGATCATGAATTATTACTGGCACGTCTGA
YOL081W_YJM789                      CTTCTCTTCAGCTATTCAATTCGATCATGAATTATTACTGGCACGTCTGA
IRA2|T7_updated.Contig3.4_1194      CTTCTCTTCAGCTATTCAATTCGATCATGAATTATTACTGGCACGTCTGA
IRA2|UC5.contig00329_14399-236      CTTCTCTTCAGCTATTCAATTCGATCATGAATTATTACTGGCACGTCTGA
IRA2|M22.Contig21.19_10669-199      CTTCTCTTCAGCTATTCAATTCGATCATGAATTATTGCTGGCACGTCTGA
IRA2|YJM280.Contig2.21_10114-1      CTTCTCTTCAGCTATTCAATTCGATCATGAATTATTGCTGGCACGTCTGA
IRA2|YPS1009.contig02302_17569      CTTCTCTTCAGCTATTCAATTCGATCATGAATTATTACTGGCACGTCTGA
IRA2|Y12.Contig10.9_7336-16575      CTTCTCTTCAGCTATTCAATTCGATCATGAATTATTACTGGCACGTCTGA
IRA2|YJM320.Contig34.2_20028-2      CTTCTCTTCAGCTATTCAATTCGATCATGAATTATTACTGGCACGTCTGA
IRA2|YJM421.Contig23.6_10790-2      CTTCTCTTCAGCTATTCAATTCGATCATGAATTATTACTGGCACGTCTGA
IRA2|YJM451.contig00063_46311-      CTTCTCTTCAGCTATTCAATTCGATCATGAATTATTACTGGCACGTCTGA
IRA2|YJM653.contig02476_9765-1      CTTCTCTTCAGCTATTCAATTCGATCATGAATTATTACTGGCACGTCTGA
IRA2|I14.contig01910_47063-563      CTTCTCTTCAGCTATTCAATTCGATCATGAATTATTGCTGGCACGTCTGA
IRA2|YPS163.Contig90.11_9991-1      CTTCTCTTCAGCTATTCAATTCGATCATGAATTATTACTGGCACGTCTGA
IRA2|WE372.Contig148.29_10766-      CTTCTCTTCAGCTATTCAATTCGATCATGAATTATTGCTGGCACGTCTGA
IRA2|T73.contig02574_2659-9610      CTTCTCTTCAGCTATTCAATTCGATCATGAATTATTGCTGGCACGTCTGA
MIT_Spar_c317_20004                 CTTTTCTTCAGCTATTCAATTCGATCATGAATTATTGCTGGCACGTCTGA
YOL081W_EC1118                      CTTCTCTTCAGCTATTCAATTCGATCATGAATTATTACTGGCACGTCTGA
IRA2|PW5.contig01811_24316-327      CTTCTCTTCAGCTATTCAATTCGATCATGAATTATTACTGGCACGTCTGA
                                    *** ******************************** *************

YOL081W_S288C                       GCATCGATACAATGGCCAACAATTTAAACATGCAGAAGCTATGCCTTTAT
YOL081W_AWRI1631                    GCATCGATACAATGGCCAACAATTTAAACATGCAGAAGCTATGCCTTTAT
YOL081W_Kyokai7                     GCATCGATACAATGGCCAACAATTTAAACATGCAGAAGCTATGCCTTTAT
YOL081W_Sigma1278b                  GCATCGATACAATGGCCAACAATTTAAACATGCAGAAGCTATGCCTTTAT
YOL081W_YJM789                      GCATCGATACAATGGCCAACAATTTAAACATGCAGAAGCTATGCCTTTAT
IRA2|T7_updated.Contig3.4_1194      GCATCGATACAATGGCCAACAATTTAAACATGCAGAAGCTATGCCTTTAT
IRA2|UC5.contig00329_14399-236      GCATCGATACAATGGCCAACAATTTAAACATGCAGAAGCTATGCCTTTAT
IRA2|M22.Contig21.19_10669-199      GCATCGATACAATGGCCAACAATTTAAACATGCAGAAGCTATGCCTTTAT
IRA2|YJM280.Contig2.21_10114-1      GCATCGATACAATGGCCAACAATTTAAACATGCAGAAGCTATGCCTTTAT
IRA2|YPS1009.contig02302_17569      GCATCGATACAATGGCCAACAATTTAAACATGCAGAAGCTATGCCTTTAT
IRA2|Y12.Contig10.9_7336-16575      GCATCGATACAATGGCCAACAATTTAAACATGCAGAAGCTATGCCTTTAT
IRA2|YJM320.Contig34.2_20028-2      GCATCGATACAATGGCCAACAATTTAAACATGCAGAAGCTATGCCTTTAT
IRA2|YJM421.Contig23.6_10790-2      GCATCGATACAATGGCCAACAATTTAAACATGCAGAAGCTATGCCTTTAT
IRA2|YJM451.contig00063_46311-      GCATCGATACAATGGCCAACAATTTAAACATGCAGAAGCTATGCCTTTAT
IRA2|YJM653.contig02476_9765-1      GCATCGATACAATGGCCAACAATTTAAACATGCAGAAGCTATGCCTTTAT
IRA2|I14.contig01910_47063-563      GCATCGATACAATGGCCAACAATTTAAACATGCAGAAGCTATGCCTTTAT
IRA2|YPS163.Contig90.11_9991-1      GCATCGATACAATGGCCAACAATTTAAACATGCAGAAGCTATGCCTTTAT
IRA2|WE372.Contig148.29_10766-      GCATCGATACAATGGCCAACAATTTAAACATGCAGAAGCTATGCCTTTAT
IRA2|T73.contig02574_2659-9610      GCATCGATACAATGGCCAACAATTTAAACATGCAGAAGCTATGCCTTTAT
MIT_Spar_c317_20004                 GCATCGATACGATGGCCAACAATTTAAACATGCAAAAGCTTTGCCTTTAT
YOL081W_EC1118                      GCATCGATACAATGGCCAACAATTTAAACATGCAGAAGCTATGCCTTTAT
IRA2|PW5.contig01811_24316-327      GCATCGATACAATGGCCAACAATTTAAACATGCAGAAGCTATGCCTTTAT
                                    ********** *********************** ***** *********

YOL081W_S288C                       ACTGAAGGATTCAGGATATTCTTCGACATACCAAGTAAGAAGGAATTGCG
YOL081W_AWRI1631                    ACTGAAGGATTCAGGATATTCTTCGACATACCAAGTAAGAAGGAATTGCG
YOL081W_Kyokai7                     ACTGAAGGATTCAGGATATTCTTCGACATACCAAGTAAGAAGGAATTGCG
YOL081W_Sigma1278b                  ACTGAAGGATTCAGGATATTCTTCGACATACCAAGTAAGAAGGAATTGCG
YOL081W_YJM789                      ACTGAAGGATTCAGGATATTCTTCGACATACCAAGTAAGAAGGAATTGCG
IRA2|T7_updated.Contig3.4_1194      ACTGAAGGATTCAGGATATTCTTCGACATACCAAGTAAGAAGGAATTGCG
IRA2|UC5.contig00329_14399-236      ACTGAAGGATTCAGGATATTCTTCGACATACCAAGTAAGAAGGAATTGCG
IRA2|M22.Contig21.19_10669-199      ACTGAAGGATTCAGGATATTCTTCGACATACCAAGTAAGAAGGAATTGCG
IRA2|YJM280.Contig2.21_10114-1      ACTGAAGGATTCAGGATATTCTTCGACATACCAAGTAAGAAGGAATTGCG
IRA2|YPS1009.contig02302_17569      ACTGAAGGATTCAGGATATTCTTCGACATACCAAGTAAGAAGGAATTGCG
IRA2|Y12.Contig10.9_7336-16575      ACTGAAGGATTCAGGATATTCTTCGACATACCAAGTAAGAAGGAATTGCG
IRA2|YJM320.Contig34.2_20028-2      ACTGAAGGATTCAGGATATTCTTCGACATACCAAGTAAGAAGGAATTGCG
IRA2|YJM421.Contig23.6_10790-2      ACTGAAGGATTCAGGATATTCTTCGACATACCAAGTAAGAAGGAATTGCG
IRA2|YJM451.contig00063_46311-      ACTGAAGGATTCAGGATATTCTTCGACATACCAAGTAAGAAGGAATTGCG
IRA2|YJM653.contig02476_9765-1      ACTGAAGGATTCAGGATATTCTTCGACATACCAAGTAAGAAGGAATTGCG
IRA2|I14.contig01910_47063-563      ACTGAAGGATTCAGGATATTCTTCGACATACCAAGTAAGAAGGAATTGCG
IRA2|YPS163.Contig90.11_9991-1      ACTGAAGGATTCAGGATATTCTTCGACATACCAAGTAAGAAGGAATTGCG
IRA2|WE372.Contig148.29_10766-      ACTGAAGGATTCAGGATATTCTTCGACATACCAAGTAAGAAGGAATTGCG
IRA2|T73.contig02574_2659-9610      ACTGAAGGATTCAGGATATTCTTCGACATACCAAGTAAGAAGGAATTGCG
MIT_Spar_c317_20004                 ACTGAGGGATTCAGGATATTCTTCGACATTCCAAGTAAGAAGGAACTGCG
YOL081W_EC1118                      ACTGAAGGATTCAGGATATTCTTCGACATACCAAGTAAGAAGGAATTGCG
IRA2|PW5.contig01811_24316-327      ACTGAAGGATTCAGGATATTCTTCGACATACCAAGTAAGAAGGAATTGCG
                                    ***** *********************** *************** ****

YOL081W_S288C                       GAAGGCAATTGCGGTTAAAATTTCTAAATTTTTCAAAACATTATTCTCCA
YOL081W_AWRI1631                    GAAGGCAATTGCGGTTAAAATTTCTAAATTTTTCAAAACATTATTCTCCA
YOL081W_Kyokai7                     GAAGGCAATTGCGGTTAAAATTTCTAAATTTTTCAAAACATTATTCTCCA
YOL081W_Sigma1278b                  GAAGGCAATTGCGGTTAAAATTTCTAAATTTTTCAAAACATTATTCTCCA
YOL081W_YJM789                      GAAGGCAATTGCGGTTAAAATTTCTAAATTTTTCAAAACATTATTCTCCA
IRA2|T7_updated.Contig3.4_1194      GAAGGCAATTGCGGTTAAAATTTCTAAATTTTTCAAAACATTATTCTCCA
IRA2|UC5.contig00329_14399-236      GAAGGCAATTGCGGTTAAAATTTCTAAATTTTTCAAAACATTATTCTCCA
IRA2|M22.Contig21.19_10669-199      GAAGGCAATTGCGGTTAAAATTTCTAAATTTTTCAAAACATTATTCTCCA
IRA2|YJM280.Contig2.21_10114-1      GAAGGCAATTGCGGTTAAAATTTCTAAATTTTTCAAAACATTATTCTCCA
IRA2|YPS1009.contig02302_17569      GAAGGCAATTGCGGTTAAAATTTCTAAATTTTTCAAAACATTATTCTCCA
IRA2|Y12.Contig10.9_7336-16575      GAAGGCAATTGCGGTTAAAATTTCTAAATTTTTCAAAACATTATTCTCCA
IRA2|YJM320.Contig34.2_20028-2      GAAGGCAATTGCGGTTAAAATTTCTAAATTTTTCAAAACATTATTCTCCA
IRA2|YJM421.Contig23.6_10790-2      GAAGGCAATTGCGGTTAAAATTTCTAAATTTTTCAAAACATTATTCTCCA
IRA2|YJM451.contig00063_46311-      GAAGGCAATTGCGGTTAAAATTTCTAAATTTTTCAAAACATTATTCTCCA
IRA2|YJM653.contig02476_9765-1      GAAGGCAATTGCGGTTAAAATTTCTAAATTTTTCAAAACATTATTCTCCA
IRA2|I14.contig01910_47063-563      GAAGGCAATTGCGGTTAAAATTTCTAAATTTTTCAAAACATTATTCTCCA
IRA2|YPS163.Contig90.11_9991-1      GAAGGCAATTGCGGTTAAAATTTCTAAATTTTTCAAAACATTATTCTCCA
IRA2|WE372.Contig148.29_10766-      GAAGGCAATTGCGGTTAAAATTTCTAAATTTTTCAAAACATTATTCTCCA
IRA2|T73.contig02574_2659-9610      GAAGGCAATTGCGGTTAAAATTTCTAAATTTTTCAAAACATTATTCTCCA
MIT_Spar_c317_20004                 GAAGGCAATTGCAGTTAAAATTTCTAAATTTTTTAAAACATTATTCTCCA
YOL081W_EC1118                      GAAGGCAATTGCGGTTAAAATTTCTAAATTTTTCAAAACATTATTCTCCA
IRA2|PW5.contig01811_24316-327      GAAGGCAATTGCGGTTAAAATTTCTAAATTTTTCAAAACATTATTCTCCA
                                    ************ ******************** ****************

YOL081W_S288C                       TTATAGCAGATATTCTTTTACAAGAATTTCCGTATTTTGATGAGCAAATC
YOL081W_AWRI1631                    TTATAGCAGATATTCTTTTACAAGAATTTCCGTATTTTGATGAGCAAATC
YOL081W_Kyokai7                     TTATAGCAGATATTCTTTTACAAGAATTTCCGTATTTTGATGAGCAAATC
YOL081W_Sigma1278b                  TTATAGCAGATATTCTTTTACAAGAATTTCCGTATTTTGATGAGCAAATC
YOL081W_YJM789                      TTATAGCAGATATTCTTTTACAAGAATTTCCGTATTTTGATGAGCAAATC
IRA2|T7_updated.Contig3.4_1194      TTATAGCAGATATTCTTTTACAAGAATTTCCGTATTTTGATGAGCAAATC
IRA2|UC5.contig00329_14399-236      TTATAGCAGATATTCTTTTACAAGAATTTCCGTATTTTGATGAGCAAATC
IRA2|M22.Contig21.19_10669-199      TTATAGCAGATATTCTTTTACAAGAATTTCCGTATTTTGATGAGCAAATC
IRA2|YJM280.Contig2.21_10114-1      TTATAGCAGATATTCTTTTACAAGAATTTCCGTATTTTGATGAGCAAATC
IRA2|YPS1009.contig02302_17569      TTATAGCAGATATTCTTTTACAAGAATTTCCGTATTTTGATGAGCAAATC
IRA2|Y12.Contig10.9_7336-16575      TTATAGCAGATATTCTTTTACAAGAATTTCCGTATTTTGATGAGCAAATC
IRA2|YJM320.Contig34.2_20028-2      TTATAGCAGATATTCTTTTACAAGAATTTCCGTATTTTGATGAGCAAATC
IRA2|YJM421.Contig23.6_10790-2      TTATAGCAGATATTCTTTTACAAGAATTTCCGTATTTTGATGAGCAAATC
IRA2|YJM451.contig00063_46311-      TTATAGCAGATATTCTTTTACAAGAATTTCCGTATTTTGATGAGCAAATC
IRA2|YJM653.contig02476_9765-1      TTATAGCAGATATTCTTTTACAAGAATTTCCGTATTTTGATGAGCAAATC
IRA2|I14.contig01910_47063-563      TTATAGCAGATATTCTTTTACAAGAATTTCCGTATTTTGATGAGCAAATC
IRA2|YPS163.Contig90.11_9991-1      TTATAGCAGATATTCTTTTACAAGAATTTCCGTATTTTGATGAGCAAATC
IRA2|WE372.Contig148.29_10766-      TTATAGCAGATATTCTTTTACAAGAATTTCCGTATTTTGATGAGCAAATC
IRA2|T73.contig02574_2659-9610      TTATAGCAGATATTCTTTTACAAGAATTTCCGTATTTTGATGAGCAAATC
MIT_Spar_c317_20004                 TTATAGCAGATATTCTTTTACAAGAATATCCGTACTTTGATGAGCAAATA
YOL081W_EC1118                      TTATAGCAGATATTCTTTTACAAGAATTTCCGTATTTTGATGAGCAAATC
IRA2|PW5.contig01811_24316-327      TTATAGCAGATATTCTTTTACAAGAATTTCCGTATTTTGATGAGCAAATC
                                    *************************** ****** ************** 

YOL081W_S288C                       ACCGACATAGTTGCTTCCATTCTTGACGGTACAATTATCAATGAGTATGG
YOL081W_AWRI1631                    ACCGACATAGTTGCTTCCATTCTTGACGGTACAATTATCAATGAGTATGG
YOL081W_Kyokai7                     ACCGACATAGTTGCTTCCATTCTTGACGGTACAATTATCAATGAGTATGG
YOL081W_Sigma1278b                  ACCGACATAGTTGCTTCCATTCTTGACGGTACAATTATCAATGAGTATGG
YOL081W_YJM789                      ACCGACATAGTTGCTTCCATTCTTGACGGTACAATTATCAATGAGTATGG
IRA2|T7_updated.Contig3.4_1194      ACCGACATAGTTGCTTCCATTCTTGACGGTACAATTATCAATGAGTATGG
IRA2|UC5.contig00329_14399-236      ACCGACATAGTTGCTTCCATTCTTGACGGTACAATTATCAATGAGTATGG
IRA2|M22.Contig21.19_10669-199      ACCGACATAGTTGCTTCCATTCTTGACGGTACAATTATCAATGAGTATGG
IRA2|YJM280.Contig2.21_10114-1      ACCGACATAGTTGCTTCCATTCTTGACGGTACAATTATCAATGAGTATGG
IRA2|YPS1009.contig02302_17569      ACCGACATAGTTGCTTCCATTCTTGACGGTACAATTATCAATGAGTATGG
IRA2|Y12.Contig10.9_7336-16575      ACCGACATAGTTGCTTCCATTCTTGACGGTACAATTATCAATGAGTATGG
IRA2|YJM320.Contig34.2_20028-2      ACCGACATAGTTGCTTCCATTCTTGACGGTACAATTATCAATGAGTATGG
IRA2|YJM421.Contig23.6_10790-2      ACCGACATAGTTGCTTCCATTCTTGACGGTACAATTATCAATGAGTATGG
IRA2|YJM451.contig00063_46311-      ACCGACATAGTTGCTTCCATTCTTGACGGTACAATTATCAATGAGTATGG
IRA2|YJM653.contig02476_9765-1      ACCGACATAGTTGCTTCCATTCTTGACGGTACAATTATCAATGAGTATGG
IRA2|I14.contig01910_47063-563      ACCGACATAGTTGCTTCCATTCTTGACGGTACAATTATCAATGAGTATGG
IRA2|YPS163.Contig90.11_9991-1      ACCGACATAGTTGCTTCCATTCTTGACGGTACAATTATCAATGAGTATGG
IRA2|WE372.Contig148.29_10766-      ACCGACATAGTTGCTTCCATTCTTGACGGTACAATTATCAATGAGTATGG
IRA2|T73.contig02574_2659-9610      ACCGACATAGTTGCTTCCATTCTTGACGGTACAATTATCAATGAGTATGG
MIT_Spar_c317_20004                 ACCGACATAGTCGCTTCCATTCTCGATGGTACAATTATCAATGAATATGG
YOL081W_EC1118                      ACCGACATAGTTGCTTCCATTCTTGACGGTACAATTATCAATGAGTATGG
IRA2|PW5.contig01811_24316-327      ACCGACATAGTTGCTTCCATTCTTGACGGTACAATTATCAATGAGTATGG
                                    *********** *********** ** ***************** *****

YOL081W_S288C                       TACGAAGAAACATTTCAAGGGGAGCTCACCCTCTTTATGTTCGACAACCC
YOL081W_AWRI1631                    TACGAAGAAACATTTCAAGGGGAGCTCACCCTCTTTATGTTCGACAACCC
YOL081W_Kyokai7                     TACGAAGAAACATTTCAAGGGGAGCTCACCCTCTTTATGTTCGACAACCC
YOL081W_Sigma1278b                  TACGAAGAAACATTTCAAGGGGAGCTCACCCTCTTTATGTTCGACAACCC
YOL081W_YJM789                      TACGAAGAAACATTTCAAGGGGAGCTCACCCTCTTTATGTTCGACAACCC
IRA2|T7_updated.Contig3.4_1194      TACGAAGAAACATTTCAAGGGGAGCTCACCCTCTTTATGTTCGACAACCC
IRA2|UC5.contig00329_14399-236      TACGAAGAAACATTTCAAGGGGAGCTCACCCTCTTTATGTTCGACAACCC
IRA2|M22.Contig21.19_10669-199      TACGAAGAAACATTTCAAGGGGAGCTCACCCTCTTTATGTTCGACAACCC
IRA2|YJM280.Contig2.21_10114-1      TACGAAGAAACATTTCAAGGGGAGCTCACCCTCTTTATGTTCGACAACCC
IRA2|YPS1009.contig02302_17569      TACGAAGAAACATTTCAAGGGGAGCTCACCCTCTTTATGTTCGACAACCC
IRA2|Y12.Contig10.9_7336-16575      TACGAAGAAACATTTCAAGGGGAGCTCACCCTCTTTATGTTCGACAACCC
IRA2|YJM320.Contig34.2_20028-2      TACGAAGAAACATTTCAAGGGGAGCTCACCCTCTTTATGTTCGACAACCC
IRA2|YJM421.Contig23.6_10790-2      TACGAAGAAACATTTCAAGGGGAGCTCACCCTCTTTATGTTCGACAACCC
IRA2|YJM451.contig00063_46311-      TACGAAGAAACATTTCAAGGGGAGCTCACCCTCTTTATGTTCGACAACCC
IRA2|YJM653.contig02476_9765-1      TACGAAGAAACATTTCAAGGGGAGCTCACCCTCTTTATGTTCGACAACCC
IRA2|I14.contig01910_47063-563      TACGAAGAAACATTTCAAGGGGAGCTCACCCTCTTTATGTTCGACAACCC
IRA2|YPS163.Contig90.11_9991-1      TACGAAGAAACATTTCAAGGGGAGCTCACCCTCTTTATGTTCGACAACCC
IRA2|WE372.Contig148.29_10766-      TACGAAGAAACATTTCAAGGGGAGCTCACCCTCTTTATGTTCGACAACCC
IRA2|T73.contig02574_2659-9610      TACGAAGAAACATTTCAAGGGGAGCTCACCCTCTTTATGTTCGACAACCC
MIT_Spar_c317_20004                 TACTAAGAAACATTTTAAGGGGAGCTCACCCTCTTTATGTTCGACAACCA
YOL081W_EC1118                      TACGAAGAAACATTTCAAGGGGAGCTCACCCTCTTTATGTTCGACAACCC
IRA2|PW5.contig01811_24316-327      TACGAAGAAACATTTCAAGGGGAGCTCACCCTCTTTATGTTCGACAACCC
                                    *** *********** ********************************* 

YOL081W_S288C                       GGTCAAGATCAGGATCTACATCTCAAAGTTCAATGACACCAGTTTCTCCG
YOL081W_AWRI1631                    GGTCAAGATCAGGATCTACATCTCAAAGTTCAATGACACCAGTTTCTCCG
YOL081W_Kyokai7                     GGTCAAGATCAGGATCTACATCTCAAAGTTCAATGACACCAGTTTCTCCG
YOL081W_Sigma1278b                  GGTCAAGATCAGGATCTACATCTCAAAGTTCAATGACACCAGTTTCTCCG
YOL081W_YJM789                      GGTCAAGATCAGGATCTACATCTCAAAGTTCAATGACACCAGTTTCTCCG
IRA2|T7_updated.Contig3.4_1194      GGTCAAGATCAGGATCTACATCTCAAAGTTCAATGACACCAGTTTCTCCG
IRA2|UC5.contig00329_14399-236      GGTCAAGATCAGGATCTACATCTCAAAGTTCAATGACACCAGTTTCTCCG
IRA2|M22.Contig21.19_10669-199      GGTCAAGATCAGGATCTACATCTCAAAGTTCAATGACACCAGTTTCTCCG
IRA2|YJM280.Contig2.21_10114-1      GGTCAAGATCAGGATCTACATCTCAAAGTTCAATGACACCAGTTTCTCCG
IRA2|YPS1009.contig02302_17569      GGTCAAGATCAGGATCTACATCTCAAAGTTCAATGACACCAGTTTCTCCG
IRA2|Y12.Contig10.9_7336-16575      GGTCAAGATCAGGATCTACATCTCAAAGTTCAATGACACCAGTTTCTCCG
IRA2|YJM320.Contig34.2_20028-2      GGTCAAGATCAGGATCTACATCTCAAAGTTCAATGACACCAGTTTCTCCG
IRA2|YJM421.Contig23.6_10790-2      GGTCAAGATCAGGATCTACATCTCAAAGTTCAATGACACCAGTTTCTCCG
IRA2|YJM451.contig00063_46311-      GGTCAAGATCAGGATCTACATCTCAAAGTTCAATGACACCAGTTTCTCCG
IRA2|YJM653.contig02476_9765-1      GGTCAAGATCAGGATCTACATCTCAAAGTTCAATGACACCAGTTTCTCCG
IRA2|I14.contig01910_47063-563      GGTCAAGATCAGGATCTACATCTCAAAGTTCAATGACACCAGTTTCTCCG
IRA2|YPS163.Contig90.11_9991-1      GGTCAAGATCAGGATCTACATCTCAAAGTTCAATGACACCAGTTTCTCCG
IRA2|WE372.Contig148.29_10766-      GGTCAAGATCAGGATCTACATCTCAAAGTTCAATGACACCAGTTTCTCCG
IRA2|T73.contig02574_2659-9610      GGTCAAGATCAGGATCTACATCTCAAAGTTCAATGACACCAGTTTCTCCG
MIT_Spar_c317_20004                 GATCAAGGTCTGGATCTACATCTCAAAGTTCAATGACACCAGTTTCCCCC
YOL081W_EC1118                      GGTCAAGATCAGGATCTACATCTCAAAGTTCAATGACACCAGTTTCTCCG
IRA2|PW5.contig01811_24316-327      GGTCAAGATCAGGATCTACATCTCAAAGTTCAATGACACCAGTTTCTCCG
                                    * ***** ** *********************************** ** 

YOL081W_S288C                       CTGGGACTGGATACTGATATATGTCCAATGAACACCCTGTCTTTAGTTGG
YOL081W_AWRI1631                    CTGGGACCGGATACTGATATATGTCCAATGAACACCCTGTCTTTAGTTGG
YOL081W_Kyokai7                     CTGGGACTGGATACTGATATATGTCCAATGAACACCCTGTCTTTAGTTGG
YOL081W_Sigma1278b                  CTGGGACTGGATACTGATATATGTCCAATGAACACCCTGTCTTTAGTTGG
YOL081W_YJM789                      CTGGGACTGGATACTGATATATGTCCAATGAACACCCTGTCTTTAGTTGG
IRA2|T7_updated.Contig3.4_1194      CTGGGACTGGATACTGATATATGTCCAATGAACACCCTGTCTTTAGTTGG
IRA2|UC5.contig00329_14399-236      CTGGGACTGGATACTGATATACGTCCAATGAACACCCTGTCTTTAGTTGG
IRA2|M22.Contig21.19_10669-199      CTGGGACCGGATACTGATATATGTCCAATGAACACCCTGTCTTTAGTTGG
IRA2|YJM280.Contig2.21_10114-1      CTGGGACTGGATACTGATATATGTCCAATGAACACCCTGTCTTTAGTTGG
IRA2|YPS1009.contig02302_17569      CTGGGACTGGATACTGATATATGTCCAATGAACACCCTGTCTTTAGTTGG
IRA2|Y12.Contig10.9_7336-16575      CTGGGACTGGATACTGATATACGTCCAATGAACACCCTGTCTTTAGTTGG
IRA2|YJM320.Contig34.2_20028-2      CTGGGACTGGATACTGATATATGTCCAATGAACACCCTGTCTTTAGTTGG
IRA2|YJM421.Contig23.6_10790-2      CTGGGACTGGATACTGATATATGTCCAATGAACACCCTGTCTTTAGTTGG
IRA2|YJM451.contig00063_46311-      CTGGGACTGGATACTGATATATGTCCAATGAACACCCTGTCTTTAGTTGG
IRA2|YJM653.contig02476_9765-1      CTGGGACTGGATACTGATATATGTCCAATGAACACCCTGTCTTTAGTTGG
IRA2|I14.contig01910_47063-563      CTGGGACCGGATACTGATATATGTCCAATGAACACCCTGTCTTTAGTTGG
IRA2|YPS163.Contig90.11_9991-1      CTGGGACTGGATACTGATATATGTCCAATGAACACCCTGTCTTTAGTTGG
IRA2|WE372.Contig148.29_10766-      CTGGGACCGGATACTGATATATGTCCAATGAACACCCTGTCTTTAGTTGG
IRA2|T73.contig02574_2659-9610      CTGGGACTGGATACTGATATATGTCCAATGAACACCCTGTCTTTAGTTGG
MIT_Spar_c317_20004                 TTAGGATTAGATGCTGAAATATATCCAATGAATACCTTGTCTCTGGTTGG
YOL081W_EC1118                      CTGGGACTGGATACTGATATATGTCCAATGAACACCCTGTCTTTAGTTGG
IRA2|PW5.contig01811_24316-327      CTGGGACTCGATACTGATATATGTCCAATGAACACCCTGTCTTTAGTTGG
                                     * ***   *** **** ***  ********* *** ***** * *****

YOL081W_S288C                       TTCAAGTACTTCAAGAAATTCTGACAACGTTAATTCATTAAACAGTTCAC
YOL081W_AWRI1631                    TTCAAGTACTTCAAGAAATTCTGACAACGTTAATTCATTAAACAGTTCAC
YOL081W_Kyokai7                     TTCAAGTACTTCAAGAAATTCTGACAACGTTAATTCATTAAACAGTTCAC
YOL081W_Sigma1278b                  TTCAAGTACTTCAAGAAATTCTGACAACGTTAATTCATTAAACAGTTCAC
YOL081W_YJM789                      TTCAAGTACTTCAAGAAATTCTGACAACGTTAATTCATTAAACAGTTCAC
IRA2|T7_updated.Contig3.4_1194      TTCAAGTACTTCAAGAAATTCTGACAACGTTAATTCATTAAACAGTTCAC
IRA2|UC5.contig00329_14399-236      TTCAAGTACTTCAAGAAATTCTGACAACGTTAATTCATTAAACAGTTCAC
IRA2|M22.Contig21.19_10669-199      TTCAAGTACTTCAAGAAATTCTGACAACGTTAATTCATTAAACAGTTCAC
IRA2|YJM280.Contig2.21_10114-1      TTCAAGTACTTCAAGAAATTCTGACAACGTTAATTCATTAAACAGTTCAC
IRA2|YPS1009.contig02302_17569      TTCAAGTACTTCAAGAAATTCTGACAACGTTAATTCATTAAACAGTTCAC
IRA2|Y12.Contig10.9_7336-16575      TTCAAGTACTTCAAGAAATTCTGACAACGTTAATTCATTAAACAGTTCAC
IRA2|YJM320.Contig34.2_20028-2      TTCAAGTACTTCAAGAAATTCTGACAACGTTAATTCATTAAACAGTTCAC
IRA2|YJM421.Contig23.6_10790-2      TTCAAGTACTTCAAGAAATTCTGACAACGTTAATTCATTAAACAGTTCAC
IRA2|YJM451.contig00063_46311-      TTCAAGTACTTCAAGAAATTCTGACAACGTTAATTCATTAAACAGTTCAC
IRA2|YJM653.contig02476_9765-1      TTCAAGTACTTCAAGAAATTCTGACAACGTTAATTCATTAAACAGTTCAC
IRA2|I14.contig01910_47063-563      TTCAAGTACTTCAAGAAATTCTGACAACGTTAATTCATTAAACAGTTCAC
IRA2|YPS163.Contig90.11_9991-1      TTCAAGTACTTCAAGAAATTCTGACAACGTTAATTCATTAAACAGTTCAC
IRA2|WE372.Contig148.29_10766-      TTCAAGTACTTCAAGAAATTCTGACAACGTTAATTCATTAAACAGTTCAC
IRA2|T73.contig02574_2659-9610      TTCAAGTACTTCAAGAAATTCTGACAACGTTAATTCATTAAACAGTTCAC
MIT_Spar_c317_20004                 TTCAAGTACATCAAGGAATTCCGACAATGTTAACTCGTTAAATAGTTCAC
YOL081W_EC1118                      TTCAAGTACTTCAAGAAATTCTGACAACGTTAATTCATTAAACAGTTCAC
IRA2|PW5.contig01811_24316-327      TTCAAGTACTTCAAGAAATTCTGACAACGTTAATTCATTAAACAGTTCAC
                                    ********* ***** ***** ***** ***** ** ***** *******

YOL081W_S288C                       CAAAGAACTTGTCTTCTGATCCATACTTGTCACATCTTGTGGCCCCAAGA
YOL081W_AWRI1631                    CAAAGAACTTGTCTTCTGATCCATACTTGTCACATCTTGTGGCCCCAAGA
YOL081W_Kyokai7                     CAAAGAACTTGTCTTCTGATCCATACTTGTCACATCTTGTGGCCCCAAGA
YOL081W_Sigma1278b                  CAAAGAACTTGTCTTCTGATCCATACTTGTCACATCTTGTGGCCCCAAGA
YOL081W_YJM789                      CAAAGAACTTGTCTTCTGATCCATACTTGTCACATCTTGTGGCCCCAAGA
IRA2|T7_updated.Contig3.4_1194      CAAAGAACTTGTCTTCTGATCCATACTTGTCACATCTTGTGGCCCCAAGA
IRA2|UC5.contig00329_14399-236      CAAAGAACTTGTCTTCTGATCCATACTTGTCACATCTTGTGGCCCCAAGA
IRA2|M22.Contig21.19_10669-199      CAAAGAACTTGTCTTCTGATCCATACTTGTCACATCTTGTGGCCCCAAGA
IRA2|YJM280.Contig2.21_10114-1      CAAAGAACTTGTCTTCTGATCCATACTTGTCACATCTTGTGGCCCCAAGA
IRA2|YPS1009.contig02302_17569      CAAAGAACTTGTCTTCTGATCCATACTTGTCACATCTTGTGGCCCCAAGA
IRA2|Y12.Contig10.9_7336-16575      CAAAGAACTTGTCTTCTGATCCATACTTGTCACATCTTGTGGCCCCAAGA
IRA2|YJM320.Contig34.2_20028-2      CAAAGAACTTGTCTTCTGATCCATACTTGTCACATCTTGTGGCCCCAAGA
IRA2|YJM421.Contig23.6_10790-2      CAAAGAACTTGTCTTCTGATCCATACTTGTCACATCTTGTGGCCCCAAGA
IRA2|YJM451.contig00063_46311-      CAAAGAACTTGTCTTCTGATCCATACTTGTCACATCTTGTGGCCCCAAGA
IRA2|YJM653.contig02476_9765-1      CAAAGAACTTGTCTTCTGATCCATACTTGTCACATCTTGTGGCCCCAAGA
IRA2|I14.contig01910_47063-563      CAAAGAACTTGTCTTCTGATCCATACTTGTCACATCTTGTGGCCCCAAGA
IRA2|YPS163.Contig90.11_9991-1      CAAAGAACTTGTCTTCTGATCCATACTTGTCACATCTTGTGGCCCCAAGA
IRA2|WE372.Contig148.29_10766-      CAAAGAACTTGTCTTCTGATCCATACTTGTCACATCTTGTGGCCCCAAGA
IRA2|T73.contig02574_2659-9610      CAAAGAACTTGTCTTCTGATCCATACTTGTCACATCTTGTGGCCCCAAGA
MIT_Spar_c317_20004                 CAAAGAACTTGTCTTCTGATCCGTACCTGTCACATCTTGTGGCCCCAAGA
YOL081W_EC1118                      CAAAGAACTTGTCTTCTGATCCATACTTGTCACATCTTGTGGCCCCAAGA
IRA2|PW5.contig01811_24316-327      CAAAGAACTTGTCTTCTGATCCATACTTGTCACATCTTGTGGCCCCAAGA
                                    ********************** *** ***********************

YOL081W_S288C                       GCGCGTCATGCTTTAGGTGGGCCATCTAGTATTATAAGGAATAAAATACC
YOL081W_AWRI1631                    GCACGTCATGCTTTAGGTGGGCCATCTAGTATTATAAGGAATAAAATACC
YOL081W_Kyokai7                     GCACGTCATGCTTTAGGTGGGCCATCTAGTATTATAAGGAATAAAATACC
YOL081W_Sigma1278b                  GCGCGTCATGCTTTAGGTGGGCCATCTAGTATTATAAGGAATAAAATACC
YOL081W_YJM789                      GCACGTCATGCTTTAGGTGGGCCATCTAGTATTATAAGGAATAAAATACC
IRA2|T7_updated.Contig3.4_1194      GCGCGTCATGCTTTAGGTGGGCCATCTAGTATTATAAGGAATAAAATACC
IRA2|UC5.contig00329_14399-236      GCACGTAATGCTTTAGGTGGGCCATCTAGTATTATAAGGAATAAAATACC
IRA2|M22.Contig21.19_10669-199      GCACGTCATGCTTTAGGTGGGCCATCTAGTATTATAAGGAATAAAATACC
IRA2|YJM280.Contig2.21_10114-1      GCACGTCATGCTTTAGGTGGGCCATCTAGTATTATAAGGAATAAAATACC
IRA2|YPS1009.contig02302_17569      GCGCGTCATGCTTTAGGTGGGCCATCTAGTATTATAAGGAATAAAATACC
IRA2|Y12.Contig10.9_7336-16575      GCACGTCATGCTTTAGGTGGGCCATCTAGTATTATAAGGAATAAAATACC
IRA2|YJM320.Contig34.2_20028-2      GCACGTCATGCTTTAGGTGGGCCATCTAGTATTATAAGGAATAAAATACC
IRA2|YJM421.Contig23.6_10790-2      GCGCGTCATGCTTTAGGTGGGCCATCTAGTATTATAAGGAATAAAATACC
IRA2|YJM451.contig00063_46311-      GCACGTCATGCTTTAGGTGGGCCATCTAGTATTATAAGGAATAAAATACC
IRA2|YJM653.contig02476_9765-1      GCACGTCATGCTTTAGGTGGGCCATCTAGTATTATAAGGAATAAAATACC
IRA2|I14.contig01910_47063-563      GCACGTCATGCTTTAGGTGGGCCATCTAGTATTATAAGGAATAAAATACC
IRA2|YPS163.Contig90.11_9991-1      GCGCGTCATGCTTTAGGTGGGCCATCTAGTATTATAAGGAATAAAATACC
IRA2|WE372.Contig148.29_10766-      GCACGTCATGCTTTAGGTGGGCCATCTAGTATTATAAGGAATAAAATACC
IRA2|T73.contig02574_2659-9610      GCACGTCATGCTTTAGGTGGGCCATCTAGTATTATAAGGAATAAAATACC
MIT_Spar_c317_20004                 GCACGTCATGCGTTGGGCGGTCCATCCAGTATCATAAGGAATAAAATACC
YOL081W_EC1118                      GCGCGTCATGCTTTAGGTGGGCCATCTAGTATTATAAGGAATAAAATACC
IRA2|PW5.contig01811_24316-327      GCACGTCATGCTTTAGGTGGGCCATCTAGTATTATAAGGAATAAAATACC
                                    ** *** **** ** ** ** ***** ***** *****************

YOL081W_S288C                       GACTACATTGACTTCACCTCCAGGAACGGAAAAATCTTCACCAGTACAAC
YOL081W_AWRI1631                    GACTACATTGACTTCACCTCCAGGAACGGAAAAATCTTCACCAGTACAAC
YOL081W_Kyokai7                     GACTACATTGACTTCACCTCCAGGAACGGAAAAATCTTCACCAGTACAAC
YOL081W_Sigma1278b                  GACTACATTGACTTCACCTCCAGGAACGGAAAAATCTTCACCAGTACAAC
YOL081W_YJM789                      GACTACATTGACTTCACCTCCAGGAACGGAAAAATCTTCACCAGTACAAC
IRA2|T7_updated.Contig3.4_1194      GACTACATTGACTTCACCTCCAGGAACGGAAAAATCTTCACCAGTACAAC
IRA2|UC5.contig00329_14399-236      GACTACATTGACTTCACCTCCAGGAACGGAAAAATCTTCACCAGTACAAC
IRA2|M22.Contig21.19_10669-199      GACTACATTGACTTCACCTCCAGGAACGGAAAAATCTTCACCAGTACAAC
IRA2|YJM280.Contig2.21_10114-1      GACTACATTGACTTCACCTCCAGGAACGGAAAAATCTTCACCAGTACAAC
IRA2|YPS1009.contig02302_17569      GACTACATTGACTTCACCTCCAGGAACGGAAAAATCTTCACCAGTACAAC
IRA2|Y12.Contig10.9_7336-16575      GACTACATTGACTTCACCTCCAGGAACGGAAAAATCTTCACCAGTACAAC
IRA2|YJM320.Contig34.2_20028-2      GACTACATTGACTTCACCTCCAGGAACGGAAAAATCTTCACCAGTACAAC
IRA2|YJM421.Contig23.6_10790-2      GACTACATTGACTTCTCCTCCAGGAACGGAAAAATCTTCACCAGTACAAC
IRA2|YJM451.contig00063_46311-      GACTACATTGACTTCACCTCCAGGAACGGAAAAATCTTCACCAGTACAAC
IRA2|YJM653.contig02476_9765-1      GACTACATTGACTTCACCTCCAGGAACGGAAAAATCTTCACCAGTACAAC
IRA2|I14.contig01910_47063-563      GACTACATTGACTTCACCTCCAGGAACGGAAAAATCTTCACCAGTACAAC
IRA2|YPS163.Contig90.11_9991-1      GACTACATTGACTTCACCTCCAGGAACGGAAAAATCTTCACCAGTACAAC
IRA2|WE372.Contig148.29_10766-      GACTACATTGACTTCACCTCCAGGAACGGAAAAATCTTCACCAGTACAAC
IRA2|T73.contig02574_2659-9610      GACTACATTGACTTCACCTCCAGGAACGGAAAAATCTTCACCAGTACAAC
MIT_Spar_c317_20004                 GACTACATTGACTTCACCTCCAGGTACAGAAAAATCTTCACCAGTGCAGC
YOL081W_EC1118                      GACTACATTGACTTCACCTCCAGGAACGGAAAAATCTTCACCAGTACAAC
IRA2|PW5.contig01811_24316-327      GACTACATTGACTTCACCTCCAGGAACGGAAAAATCTTCACCAGTACAAC
                                    *************** ******** ** ***************** ** *

YOL081W_S288C                       GTCCGCAAACGGAAAGCATCAGTGCCACACCAATGGCCATAACAAATTCT
YOL081W_AWRI1631                    GTCCGCAAACGGAAAGCATCAGTGCCACACCAATGGCCATAACAAATTCT
YOL081W_Kyokai7                     GTCCGCAAACGGAAAGCATCAGTGCCACACCAATGGCCATAACAAATTCT
YOL081W_Sigma1278b                  GTCCGCAAACGGAAAGCATCAGTGCCACACCAATGGCCATAACAAATTCT
YOL081W_YJM789                      GTCCGCAAACGGAAAGCATCAGTGCCACACCAATGGCCATAACAAATTCT
IRA2|T7_updated.Contig3.4_1194      GTCCGCAAACGGAAAGCATCAGTGCCACACCAATGGCCATAACAAATTCT
IRA2|UC5.contig00329_14399-236      GTCCGCAAACGGAAAGCATCAGTGCCACACCAATGGCCATAACAAATTCT
IRA2|M22.Contig21.19_10669-199      GTCCGCAAACGGAAAGCATCAGTGCCACACCAATGGCCATAACAAATTCT
IRA2|YJM280.Contig2.21_10114-1      GTCCGCAAACGGAAAGCATCAGTGCCACACCAATGGCCATAACAAATTCT
IRA2|YPS1009.contig02302_17569      GTCCGCAAACGGAAAGCATCAGTGCCACACCAATGGCCATAACAAATTCT
IRA2|Y12.Contig10.9_7336-16575      GTCCGCAAACGGAAAGCATCAGTGCCACACCAATGGCCATAACAAATTCT
IRA2|YJM320.Contig34.2_20028-2      GTCCGCAAACGGAAAGCATCAGTGCCACACCAATGGCCATAACAAATTCT
IRA2|YJM421.Contig23.6_10790-2      GTCCGCAAACGGAAAGCATCAGTGCCACACCAATGGCCATAACAAATTCT
IRA2|YJM451.contig00063_46311-      GTCCGCAAACGGAAAGCATCAGTGCCACACCAATGGCCATAACAAATTCT
IRA2|YJM653.contig02476_9765-1      GTCCGCAAACGGAAAGCATCAGTGCCACACCAATGGCCATAACAAATTCT
IRA2|I14.contig01910_47063-563      GTCCGCAAACGGAAAGCATCAGTGCCACACCAATGGCCATAACAAATTCT
IRA2|YPS163.Contig90.11_9991-1      GTCCGCAAACGGAAAGCATCAGTGCCACACCAATGGCCATAACAAATTCT
IRA2|WE372.Contig148.29_10766-      GTCCGCAAACGGAAAGCATCAGTGCCACACCAATGGCCATAACAAATTCT
IRA2|T73.contig02574_2659-9610      GTCCGCAAACGGAAAGCATCAGTGCCACACCAATGGCCATAACAAATTCT
MIT_Spar_c317_20004                 GTCCACAAACTGAAAGCATCAGCGCTATACCGATGGCGATAACAAATTCT
YOL081W_EC1118                      GTCCGCAAACGGAAAGCATCAGTGCCACACCAATGGCCATAACAAATTCT
IRA2|PW5.contig01811_24316-327      GTCCGCAAACGGAAAGCATCAGTGCCACACCAATGGCCATAACAAATTCT
                                    **** ***** *********** ** * *** ***** ************

YOL081W_S288C                       ACTCCATTATCGTCGGCAGCATTCGGAATTCGATCGCCTTTGCAGAAAAT
YOL081W_AWRI1631                    ACTCCATTATCGTCGGCAGCATTCGGAATTCGATCGCCTTTGCAGAAAAT
YOL081W_Kyokai7                     ACTCCATTATCGTCGGCAGCATTCGGAATTCGATCGCCTTTGCAGAAAAT
YOL081W_Sigma1278b                  ACTCCATTATCGTCGGCAGCATTCGGAATTCGATCGCCTTTGCAGAAAAT
YOL081W_YJM789                      ACTCCATTATCGTCGGCAGCATTCGGAATTCGATCCCCTTTGCAGAAAAT
IRA2|T7_updated.Contig3.4_1194      ACTCCATTATCGTCGGCAGCATTCGGAATTCGATCGCCTTTGCAGAAAAT
IRA2|UC5.contig00329_14399-236      ACTCCATTATCGTCGGCAGCATTCGGAATTCGATCGCCTTTGCAGAAAAT
IRA2|M22.Contig21.19_10669-199      ACTCCATTATCGTCGGCAGCATTCGGAATTCGATCGCCTTTGCAGAAAAT
IRA2|YJM280.Contig2.21_10114-1      ACTCCATTATCGTCGGCAGCATTCGGAATTCGATCCCCTTTGCAGAAAAT
IRA2|YPS1009.contig02302_17569      ACTCCATTATCGTCGGCAGCATTCGGAATTCGATCGCCTTTGCAGAAAAT
IRA2|Y12.Contig10.9_7336-16575      ACTCCATTATCGTCGGCAGCATTCGGAATTCGATCGCCTTTGCAGAAAAT
IRA2|YJM320.Contig34.2_20028-2      ACTCCATTATCGTCGGCAGCATTCGGAATTCGATCCCCTTTGCAGAAAAT
IRA2|YJM421.Contig23.6_10790-2      ACTCCATTATCGTCGGCAGCATTCGGAATTCGATCGCCTTTGCAGAAAAT
IRA2|YJM451.contig00063_46311-      ACTCCATTATCGTCGGCAGCATTCGGAATTCGATCCCCTTTGCAGAAAAT
IRA2|YJM653.contig02476_9765-1      ACTCCATTATCGTCGGCAGCATTCGGAATTCGATCCCCTTTGCAGAAAAT
IRA2|I14.contig01910_47063-563      ACTCCATTATCGTCGGCAGCATTCGGAATTCGATCGCCTTTGCAGAAAAT
IRA2|YPS163.Contig90.11_9991-1      ACTCCATTATCGTCGGCAGCATTCGGAATTCGATCGCCTTTGCAGAAAAT
IRA2|WE372.Contig148.29_10766-      ACTCCATTATCGTCGGCAGCATTCGGAATTCGATCGCCTTTGCAGAAAAT
IRA2|T73.contig02574_2659-9610      ACTCCATTATCGTCGGCAGCATTCGGAATTCGATCCCCTTTGCAGAAAAT
MIT_Spar_c317_20004                 ACTCCATTATCATCGGCAGCCCTTGGAATTCGGTCGCCTTTGCAGCAAAT
YOL081W_EC1118                      ACTCCATTATCGTCGGCAGCATTCGGAATTCGATCGCCTTTGCAGAAAAT
IRA2|PW5.contig01811_24316-327      ACTCCATTATCGTCGGCAGCATTCGGAATTCGATCGCCTTTGCAGAAAAT
                                    *********** ********  * ******** ** ********* ****

YOL081W_S288C                       AAGAACGAGGCGTTATTCCGATGAAAGTTTAGGAAAATTCATGAAATCAA
YOL081W_AWRI1631                    AAGAACGAGGCGTTATTCCGATGAAAGTTTAGGAAAATTCATGAAATCAA
YOL081W_Kyokai7                     AAGAACGAGGCGTTATTCCGATGAAAGTTTAGGAAAATTCATGAAATCAA
YOL081W_Sigma1278b                  AAGAACGAGGCGTTATTCCGATGAAAGTTTAGGAAAATTCATGAAATCAA
YOL081W_YJM789                      AAGAACGAGGCGTTATTCCGATGAAAGTTTAGGAAAATTCATGAAATCAA
IRA2|T7_updated.Contig3.4_1194      AAGAACGAGGCGTTATTCCGATGAAAGTTTAGGAAAATTCATGAAATCAA
IRA2|UC5.contig00329_14399-236      AAGAACGAGGCGTTATTCCGATGAAAGTTTAGGAAAATTCATGAAATCAA
IRA2|M22.Contig21.19_10669-199      AAGAACGAGGCGTTATTCCGATGAAAGTTTAGGAAAATTCATGAAATCAA
IRA2|YJM280.Contig2.21_10114-1      AAGAACGAGGCGTTATTCCGATGAAAGTTTAGGAAAATTCATGAAATCAA
IRA2|YPS1009.contig02302_17569      AAGAACGAGGCGTTATTCCGATGAAAGTTTAGGAAAATTCATGAAATCAA
IRA2|Y12.Contig10.9_7336-16575      AAGAACGAGGCGTTATTCCGATGAAAGTTTAGGAAAATTCATGAAATCAA
IRA2|YJM320.Contig34.2_20028-2      AAGAACGAGGCGTTATTCCGATGAAAGTTTAGGAAAATTCATGAAATCAA
IRA2|YJM421.Contig23.6_10790-2      AAGAACGAGGCGTTATTCCGATGAAAGTTTAGGAAAATTCATGAAATCAA
IRA2|YJM451.contig00063_46311-      AAGAACGAGGCGTTATTCCGATGAAAGTTTAGGAAAATTCATGAAATCAA
IRA2|YJM653.contig02476_9765-1      AAGAACGAGGCGTTATTCCGATGAAAGTTTAGGAAAATTCATGAAATCAA
IRA2|I14.contig01910_47063-563      AAGAACGAGGCGTTATTCCGATGAAAGTTTAGGAAAATTCATGAAATCAA
IRA2|YPS163.Contig90.11_9991-1      AAGAACGAGGCGTTATTCCGATGAAAGTTTAGGAAAATTCATGAAATCAA
IRA2|WE372.Contig148.29_10766-      AAGAACGAGGCGTTATTCCGATGAAAGTTTAGGAAAATTCATGAAATCAA
IRA2|T73.contig02574_2659-9610      AAGAACGAGGCGTTATTCCGATGAAAGTTTAGGAAAATTCATGAAATCAA
MIT_Spar_c317_20004                 AAGAACGAGACGTTACTCCGACGAAAGTTTGGGAAAATTCATGAAATCGA
YOL081W_EC1118                      AAGAACGAGGCGTTATTCCGATGAAAGTTTAGGAAAATTCATGAAATCAA
IRA2|PW5.contig01811_24316-327      AAGAACGAGGCGTTATTCCGATGAAAGTTTAGGAAAATTCATGAAATCAA
                                    ********* ***** ***** ******** ***************** *

YOL081W_S288C                       CAAATAATTACATTCAAGAACATTTGATACCAAAAGATTTGAATGAAGCA
YOL081W_AWRI1631                    CAAATAATTACATTCAAGAACATTTGATACCAAAAGATTTGAATGAGGCA
YOL081W_Kyokai7                     CAAATAATTACATTCAAGAACATTTGATACCAAAAGATTTGAATGAAGCA
YOL081W_Sigma1278b                  CAAATAATTACATTCAAGAACATTTGATACCAAAAGATTTGAATGAAGCA
YOL081W_YJM789                      CAAATAATTACATTCAAGAACATTTGATACCAAAAGATTTGAATGAGGCA
IRA2|T7_updated.Contig3.4_1194      CAAATAATTACATTCAAGAACATTTGATACCAAAAGATTTGAATGAGGCA
IRA2|UC5.contig00329_14399-236      CAAATAATTACATTCAAGAACATTTGATACCAAAAGATTTGAATGAAGCA
IRA2|M22.Contig21.19_10669-199      CAAATAATTACATTCAAGAACATTTGATACCAAAAGATTTGAATGAGGCA
IRA2|YJM280.Contig2.21_10114-1      CAAATAATTACATTCAAGAACATTTGATACCAAAAGATTTGAATGAGGCA
IRA2|YPS1009.contig02302_17569      CAAATAATTACATTCAAGAACATTTGATACCAAAAGATTTGAATGAAGCA
IRA2|Y12.Contig10.9_7336-16575      CAAATAATTACATTCAAGAACATTTGATACCAAAAGATTTGAATGAAGCA
IRA2|YJM320.Contig34.2_20028-2      CAAATAATTACATTCAAGAACATTTGATACCAAAAGATTTGAATGAGGCA
IRA2|YJM421.Contig23.6_10790-2      CAAATAATTACATTCAAGAACATTTGATACCAAAAGATTTGAATGAGGCA
IRA2|YJM451.contig00063_46311-      CAAATAATTACATTCAAGAACATTTGATACCAAAAGATTTGAATGAGGCA
IRA2|YJM653.contig02476_9765-1      CAAATAATTACATTCAAGAACATTTGATACCAAAAGATTTGAATGAAGCA
IRA2|I14.contig01910_47063-563      CAAATAATTACATTCAAGAACATTTGATACCAAAAGATTTGAATGAGGCA
IRA2|YPS163.Contig90.11_9991-1      CAAATAATTACATTCAAGAACATTTGATACCAAAAGATTTGAATGAGGCA
IRA2|WE372.Contig148.29_10766-      CAAATAATTACATTCAAGAACATTTGATACCAAAAGATTTGAATGAGGCA
IRA2|T73.contig02574_2659-9610      CAAATAATTACATTCAAGAACATTTGATACCAAAAGATTTGAATGAGGCA
MIT_Spar_c317_20004                 CAAATAATTACATTCAAGAACATTTGATACCAAAAGATTTGAATGAGGCA
YOL081W_EC1118                      CAAATAATTACATTCAAGAACATTTGATACCAAAAGATTTGAATGAAGCA
IRA2|PW5.contig01811_24316-327      CAAATAATTACATTCAAGAACATTTGATACCAAAAGATTTGAATGAAGCA
                                    ********************************************** ***

YOL081W_S288C                       ACTCTTCAAGATGCTAGAAGAATAATGATTAATATTTTCAGTATTTTTAA
YOL081W_AWRI1631                    ACTCTTCAAGATGCTAGAAGAATAATGATTAATATTTTCAGTATTTTTAA
YOL081W_Kyokai7                     ACTCTTCAAGATGCTAGAAGAATAATGATTAATATTTTCAGTATTTTTAA
YOL081W_Sigma1278b                  ACTCTTCAAGATGCTAGAAGAATAATGATTAATATTTTCAGTATTTTTAA
YOL081W_YJM789                      ACTCTTCAAGATGCTAGAAGAATAATGATTAATATTTTCAGTATTTTTAA
IRA2|T7_updated.Contig3.4_1194      ACTCTTCAAGATGCTAGAAGAATAATGATTAATATTTTCAGTATTTTTAA
IRA2|UC5.contig00329_14399-236      ACTCTTCAAGATGCTAGAAGAATAATGATTAATATTTTCAGTATTTTTAA
IRA2|M22.Contig21.19_10669-199      ACTCTTCAAGATGCTAGAAGAATAATGATTAATATTTTCAGTATTTTTAA
IRA2|YJM280.Contig2.21_10114-1      ACTCTTCAAGATGCTAGAAGAATAATGATTAATATTTTCAGTATTTTTAA
IRA2|YPS1009.contig02302_17569      ACTCTTCAAGATGCTAGAAGAATAATGATTAATATTTTCAGTATTTTTAA
IRA2|Y12.Contig10.9_7336-16575      ACTCTTCAAGATGCTAGAAGAATAATGATTAATATTTTCAGTATTTTTAA
IRA2|YJM320.Contig34.2_20028-2      ACTCTTCAAGATGCTAGAAGAATAATGATTAATATTTTCAGTATTTTTAA
IRA2|YJM421.Contig23.6_10790-2      ACTCTTCAAGATGCTAGAAGAATAATGATTAATATTTTCAGTATTTTTAA
IRA2|YJM451.contig00063_46311-      ACTCTTCAAGATGCTAGAAGAATAATGATTAATATTTTCAGTATTTTTAA
IRA2|YJM653.contig02476_9765-1      ACTCTTCAAGATGCTAGAAGAATAATGATTAATATTTTCAGTATTTTTAA
IRA2|I14.contig01910_47063-563      ACTCTTCAAGATGCTAGAAGAATAATGATTAATATTTTCAGTATTTTTAA
IRA2|YPS163.Contig90.11_9991-1      ACCCTTCAAGATGCTAGAAGAATAATGATTAATATTTTCAGTATTTTTAA
IRA2|WE372.Contig148.29_10766-      ACTCTTCAAGATGCTAGAAGAATAATGATTAATATTTTCAGTATTTTTAA
IRA2|T73.contig02574_2659-9610      ACTCTTCAAGATGCTAGAAGAATAATGATTAATATTTTCAGTATTTTTAA
MIT_Spar_c317_20004                 ACTCTTCAAGATGCTAGAAGAATAATGATTAATATTTTCAGTATTTTCAA
YOL081W_EC1118                      ACTCTTCAAGATGCTAGAAGAATAATGATTAATATTTTCAGTATTTTTAA
IRA2|PW5.contig01811_24316-327      ACTCTTCAAGATGCTAGAAGAATAATGATTAATATTTTCAGTATTTTTAA
                                    ** ******************************************** **

YOL081W_S288C                       GAGACCGAATAGTTACTTCATCATTCCTCACAATATAAACTCGAATTTAC
YOL081W_AWRI1631                    GAGACCGAATAGTTACTTCATCATTCCTCACAATATAAACTCGAATTTAC
YOL081W_Kyokai7                     GAGACCGAATAGTTACTTCATCATTCCTCACAATATAAATTCGAATTTAC
YOL081W_Sigma1278b                  GAGACCGAATAGTTACTTCATCATTCCTCACAATATAAACTCGAATTTAC
YOL081W_YJM789                      GAGACCGAATAGTTACTTCATCATTCCTCACAATATAAACTCGAATTTAC
IRA2|T7_updated.Contig3.4_1194      GAGACCGAATAGTTACTTCATCATTCCTCACAATATAAACTCGAATTTAC
IRA2|UC5.contig00329_14399-236      GAGACCGAATAGTTACTTCATCATTCCTCACAATATAAATTCGAATTTAC
IRA2|M22.Contig21.19_10669-199      GAGACCGAATAGTTACTTCATCATTCCTCACAATATAAACTCGAATTTAC
IRA2|YJM280.Contig2.21_10114-1      GAGACCGAATAGTTACTTCATCATTCCTCACAATATAAACTCGAATTTAC
IRA2|YPS1009.contig02302_17569      GAGACCGAATAGTTACTTCATCATTCCTCACAATATAAACTCGAATTTAC
IRA2|Y12.Contig10.9_7336-16575      GAGACCGAATAGTTACTTCATCAATCCTCACAATATAAATTCGAATTTAC
IRA2|YJM320.Contig34.2_20028-2      GAGACCGAATAGTTACTTCATCATTCCTCACAATATAAACTCGAATTTAC
IRA2|YJM421.Contig23.6_10790-2      GAGACCGAATAGTTACTTCATCATTCCTCACAATATAAACTCGAATTTAC
IRA2|YJM451.contig00063_46311-      GAGACCGAATAGTTACTTCATCATTCCTCACAATATAAACTCGAATTTAC
IRA2|YJM653.contig02476_9765-1      GAGACCGAATAGTTACTTCATCATTCCTCACAATATAAACTCGAATTTAC
IRA2|I14.contig01910_47063-563      GAGACCGAATAGTTACTTCATCATTCCTCACAATATAAACTCGAATTTAC
IRA2|YPS163.Contig90.11_9991-1      GAGACCGAATAGTTACTTCATCATTCCTCACAATATAAACTCGAATTTAC
IRA2|WE372.Contig148.29_10766-      GAGACCGAATAGTTACTTCATCATTCCTCACAATATAAACTCGAATTTAC
IRA2|T73.contig02574_2659-9610      GAGACCGAATAGTTACTTCATCATTCCTCACAATATAAACTCGAATTTAC
MIT_Spar_c317_20004                 GAGACCCAATAGCTACTTCATCATCCCACACAACCTAAATTCTAATTTAC
YOL081W_EC1118                      GAGACCGAATAGTTACTTCATCATTCCTCACAATATAAACTCGAATTTAC
IRA2|PW5.contig01811_24316-327      GAGACCGAATAGTTACTTCATCATTCCTCACAATATAAACTCGAATTTAC
                                    ****** ***** **********  ** *****  **** ** *******

YOL081W_S288C                       AATGGGTTTCGCAGGATTTTAGAAATATTATGAAACCGATTTTCGTCGCC
YOL081W_AWRI1631                    AATGGGTTTCGCAGGATTTTAGAAATATTATGAAACCGATTTTCGTCGCC
YOL081W_Kyokai7                     AATGGGTTTCGCAGGATTTTAGAAATATTATGAAACCGATTTTCGTCGCC
YOL081W_Sigma1278b                  AATGGGTTTCGCAGGATTTTAGAAATATTATGAAACCGATTTTCGTCGCC
YOL081W_YJM789                      AATGGGTTTCGCAGGATTTCAGAAATATTATGAAACCGATTTTCGTCGCC
IRA2|T7_updated.Contig3.4_1194      AATGGGTTTCGCAGGATTTTAGAAATATTATGAAACCGATTTTCGTCGCC
IRA2|UC5.contig00329_14399-236      AATGGGTTTCGCAGGATTTTAGAAATATTATGAAACCGATTTTCGTCGCC
IRA2|M22.Contig21.19_10669-199      AATGGGTTTCGCAGGATTTTAGAAATATTATGAAACCGATTTTCGTCGCC
IRA2|YJM280.Contig2.21_10114-1      AATGGGTTTCGCAGGATTTCAGAAATATTATGAAACCGATTTTCGTCGCC
IRA2|YPS1009.contig02302_17569      AATGGGTTTCGCAGGATTTTAGAAATATTATGAAACCGATTTTCGTCGCC
IRA2|Y12.Contig10.9_7336-16575      AATGGGTTTCGCAGGATTTTAGAAATATTATGAAACCGATTTTCGTCGCC
IRA2|YJM320.Contig34.2_20028-2      AATGGGTTTCGCAGGATTTCAGAAATATTATGAAACCGATTTTCGTCGCC
IRA2|YJM421.Contig23.6_10790-2      AATGGGTTTCGCAGGATTTTAGAAATATTATGAAACCGATTTTCGTCGCC
IRA2|YJM451.contig00063_46311-      AATGGGTTTCGCAGGATTTCAGAAATATTATGAAACCGATTTTCGTCGCC
IRA2|YJM653.contig02476_9765-1      AATGGGTTTCGCAGGATTTCAGAAATATTATGAAACCGATTTTCGTCGCC
IRA2|I14.contig01910_47063-563      AATGGGTTTCGCAGGATTTTAGAAATATTATGAAACCGATTTTCGTCGCC
IRA2|YPS163.Contig90.11_9991-1      AATGGGTTTCGCAGGATTTTAGAAATATTATGAAACCGATTTTCGTCGCC
IRA2|WE372.Contig148.29_10766-      AATGGGTTTCGCAGGATTTTAGAAATATTATGAAACCGATTTTCGTCGCC
IRA2|T73.contig02574_2659-9610      AATGGGTTTCGCAGGATTTCAGAAATATTATGAAACCGATTTTCGTCGCC
MIT_Spar_c317_20004                 AATGGGTTTCGCAAGATTTTAGAAATATAATGAAACCAATTTTTGTTGCC
YOL081W_EC1118                      AATGGGTTTCGCAGGATTTTAGAAATATTATGAAACCGATTTTCGTCGCC
IRA2|PW5.contig01811_24316-327      AATGGGTTTCGCAGGATTTTAGAAATATTATGAAACCGATTTTCGTCGCC
                                    ************* ***** ******** ******** ***** ** ***

YOL081W_S288C                       ATCGTAAGTCCGGATGTAGATTTACAGAATACTGCTCAATCATTCATGGA
YOL081W_AWRI1631                    ATCGTAAGTTCGGATGTAGATTTACAGAATACTGCTCAATCATTCATGGA
YOL081W_Kyokai7                     ATCGTAAGTCCGGATGTAGATTTACAGAATACTGCTCAATCATTCATGGA
YOL081W_Sigma1278b                  ATCGTAAGTCCGGATGTAGATTTACAGAATACTGCTCAATCATTCATGGA
YOL081W_YJM789                      ATCGTAAGTCCGGATGTAGATTTACAGAATACTGCTCAATCATTCATGGA
IRA2|T7_updated.Contig3.4_1194      ATCGTAAGTCCGGATGTAGATTTACAGAATACTGCTCAATCATTCATGGA
IRA2|UC5.contig00329_14399-236      ATCGTAAGTCCGGATGTAGATTTACAGAATACTGCTCAATCATTCATGGA
IRA2|M22.Contig21.19_10669-199      ATCGTAAGTTCGGATGTAGATTTACAGAATACTGCTCAATCATTCATGGA
IRA2|YJM280.Contig2.21_10114-1      ATCGTAAGTCCGGATGTAGATTTACAGAATACTGCTCAATCATTCATGGA
IRA2|YPS1009.contig02302_17569      ATCGTAAGTCCGGATGTAGATTTACAGAATACTGCTCAATCATTCATGGA
IRA2|Y12.Contig10.9_7336-16575      ATCGTAAGTCCGGATGTAGATTTACAGAATACTGCTCAATCATTCATGGA
IRA2|YJM320.Contig34.2_20028-2      ATCGTAAGTCCGGATGTAGATTTACAGAATACTGCTCAATCATTCATGGA
IRA2|YJM421.Contig23.6_10790-2      ATCGTAAGTCCGGATGTAGATTTACAGAATACTGCTCAATCATTCATGGA
IRA2|YJM451.contig00063_46311-      ATCGTAAGTCCGGATGTAGATTTACAGAATACTGCTCAATCATTCATGGA
IRA2|YJM653.contig02476_9765-1      ATCGTAAGTCCGGATGTAGATTTACAGAATACTGCTCAATCATTCATGGA
IRA2|I14.contig01910_47063-563      ATCGTAAGTTCGGATGTAGATTTACAGAATACTGCTCAATCATTCATGGA
IRA2|YPS163.Contig90.11_9991-1      ATCGTAAGTCCGGATGTAGATTTACAGAATACTGCTCAATCATTCATGGA
IRA2|WE372.Contig148.29_10766-      ATCGTAAGTTCGGATGTAGATTTACAGAATACTGCTCAATCATTCATGGA
IRA2|T73.contig02574_2659-9610      ATCGTAAGTCCGGATGTAGATTTACAGAATACTGCTCAATCATTCATGGA
MIT_Spar_c317_20004                 ATCGTAAGTTCAGATGTTGATTTACAGAATACTGCTCAATCATTTATGGA
YOL081W_EC1118                      ATCGTAAGTCCGGATGTAGATTTACAGAATACTGCTCAATCATTCATGGA
IRA2|PW5.contig01811_24316-327      ATCGTAAGTCCGGATGTAGATTTACAGAATACTGCTCAATCATTCATGGA
                                    ********* * ***** ************************** *****

YOL081W_S288C                       TACCTTATTATCGAATGTTATTACTTATGGTGAATCAGATGAGAATATCA
YOL081W_AWRI1631                    TACCTTATTATCGAATGTTATTACTTATGGTGAATCAGATGAGAATATCA
YOL081W_Kyokai7                     TACCTTATTATCGAATGTTATTACTTATGGTGAATCAGATGAGAATATCA
YOL081W_Sigma1278b                  TACCTTATTATCGAATGTTATTACTTATGGTGAATCAGATGAGAATATCA
YOL081W_YJM789                      TACCTTATTATCGAATGTTATTACTTATGGTGAATCAGATGAGAATATCA
IRA2|T7_updated.Contig3.4_1194      TACCTTATTATCGAATGTTATTACTTATGGTGAATCAGATGAGAATATCA
IRA2|UC5.contig00329_14399-236      TACCTTATTATCGAATGTTATTACTTATGGTGAATCAGATGAGAATATCA
IRA2|M22.Contig21.19_10669-199      TACCTTATTATCGAATGTTATTACTTATGGTGAATCAGATGAGAATATCA
IRA2|YJM280.Contig2.21_10114-1      TACCTTATTATCGAATGTTATTACTTATGGTGAATCAGATGAGAATATCA
IRA2|YPS1009.contig02302_17569      TACCTTATTATCGAATGTTATTACTTATGGTGAATCAGATGAGAATATCA
IRA2|Y12.Contig10.9_7336-16575      TACCTTATTATCGAATGTTATTACTTATGGTGAATCAGATGAGAATATCA
IRA2|YJM320.Contig34.2_20028-2      TACCTTATTATCGAATGTTATTACTTATGGTGAATCAGATGAGAATATCA
IRA2|YJM421.Contig23.6_10790-2      TACCTTATTATCGAATGTTATTACTTATGGTGAATCAGATGAGAATATCA
IRA2|YJM451.contig00063_46311-      TACCTTATTATCGAATGTTATTACTTATGGTGAATCAGATGAGAATATCA
IRA2|YJM653.contig02476_9765-1      TACCTTATTATCGAATGTTATTACTTATGGTGAATCAGATGAGAATATCA
IRA2|I14.contig01910_47063-563      TACCTTATTATCGAATGTTATTACTTATGGTGAATCAGATGAGAATATCA
IRA2|YPS163.Contig90.11_9991-1      TACCTTATTATCGAATGTTATTACTTATGGTGAATCAGATGAGAATATCA
IRA2|WE372.Contig148.29_10766-      TACCTTATTATCGAATGTTATTACTTATGGTGAATCAGATGAGAATATCA
IRA2|T73.contig02574_2659-9610      TACCTTATTATCGAATGTTATTACTTATGGTGAATCAGATGAGAATATCA
MIT_Spar_c317_20004                 TACCTTGCTATCGAATGTAATTACATATAGCGGATCAGATGAGAATATCA
YOL081W_EC1118                      TACCTTATTATCGAATGTTATTACTTATGGTGAATCAGATGAGAATATCA
IRA2|PW5.contig01811_24316-327      TACCTTATTATCGAATGTTATTACTTATGGTGAATCAGATGAGAATATCA
                                    ******  ********** ***** *** * * *****************

YOL081W_S288C                       GTATTGAAGGGTATCATCTTCTTTGCAGTTACACTGTAACATTATTTGCA
YOL081W_AWRI1631                    GTATTGAAGGTTATCATTTTCTTTGCAGTTACACTGTAACATTATTTGCA
YOL081W_Kyokai7                     GTATTGAAGGGTATCATCTTCTTTGCAGTTACACTGTAACATTATTTGCA
YOL081W_Sigma1278b                  GTATTGAAGGGTATCATCTTCTTTGCAGTTACACTGTAACATTATTTGCA
YOL081W_YJM789                      GTATTGAAGGTTATCATCTTCTTTGCAGTTACACTGTAACATTATTTGCA
IRA2|T7_updated.Contig3.4_1194      GTATTGAAGGTTATCATCTTCTTTGCAGTTACACTGTAACATTATTTGCA
IRA2|UC5.contig00329_14399-236      GTATTGAAGGGTATCATCTTCTTTGCAGTTACACTGTAACATTATTTGCA
IRA2|M22.Contig21.19_10669-199      GTATTGAAGGTTATCATTTTCTTTGCAGTTACACTGTAACATTATTTGCA
IRA2|YJM280.Contig2.21_10114-1      GTATTGAAGGTTATCATCTTCTTTGCAGTTACACTGTAACATTATTTGCA
IRA2|YPS1009.contig02302_17569      GTATTGAAGGTTATCATCTTCTTTGCAGTTACACTGTAACATTATTTGCA
IRA2|Y12.Contig10.9_7336-16575      GTATTGAAGGGTATCATCTTCTTTGCAGTTACACTGTAACATTATTTGCA
IRA2|YJM320.Contig34.2_20028-2      GTATTGAAGGTTATCATCTTCTTTGCAGTTACACTGTAACATTATTTGCA
IRA2|YJM421.Contig23.6_10790-2      GTATTGAAGGTTATCATCTTCTTTGCAGTTACACTGTAACATTATTTGCA
IRA2|YJM451.contig00063_46311-      GTATTGAAGGTTATCATCTTCTTTGCAGTTACACTGTAACATTATTTGCA
IRA2|YJM653.contig02476_9765-1      GTATTGAAGGTTATCATCTTCTTTGCAGTTACACTGTAACATTATTTGCA
IRA2|I14.contig01910_47063-563      GTATTGAAGGTTATCATTTTCTTTGCAGTTACACTGTAACATTATTTGCA
IRA2|YPS163.Contig90.11_9991-1      GTATTGAAGGGTATCATCTTCTTTGCAGTTACACTGTAACATTATTTGCA
IRA2|WE372.Contig148.29_10766-      GTATTGAAGGTTATCATTTTCTTTGCAGTTACACTGTAACATTATTTGCA
IRA2|T73.contig02574_2659-9610      GTATTGAAGGTTATCATCTTCTTTGCAGTTACACTGTAACATTATTTGCA
MIT_Spar_c317_20004                 GCATTGAAGGTTATCACCTTCTTTGCAGTTATACTGTAACATTATTTGCC
YOL081W_EC1118                      GTATTGAAGGGTATCATCTTCTTTGCAGTTACACTGTAACATTATTTGCA
IRA2|PW5.contig01811_24316-327      GTATTGAAGGTTATCATCTTCTTTGCAGTTACACTGTAACATTATTTTCA
                                    * ******** *****  ************* *************** * 

YOL081W_S288C                       ATGGGCCTTTTCGATTTGAAAATTAATAATGAAAAGCGTCAAATTCTCTT
YOL081W_AWRI1631                    ATGGGCCTTTTCGATTTGAAAATTAATAATGAAAAGCGTCAAATTCTCTT
YOL081W_Kyokai7                     ATGGGCCTTTTCGATTTGAAAATTAATAATGAAAAGCGTCAAATTCTCTT
YOL081W_Sigma1278b                  ATGGGCCTTTTCGATTTGAAAATTAATAATGAAAAGCGTCAAATTCTCTT
YOL081W_YJM789                      ATGGGCCTTTTCGATTTGAAAATTAATAATGAAAAGCGTCAAATTCTCTT
IRA2|T7_updated.Contig3.4_1194      ATGGGCCTTTTCGATTTGAAAATTAATAATGAAAAGCGTCAAATTCTCTT
IRA2|UC5.contig00329_14399-236      ATGGGCCTTTTCGATTTGAAAATTAATAATGAAAAGCGTCAAATTCTCTT
IRA2|M22.Contig21.19_10669-199      ATGGGCCTTTTCGATTTGAAAATTAATAATGAAAAGCGTCAAATTCTCTT
IRA2|YJM280.Contig2.21_10114-1      ATGGGCCTTTTCGATTTGAAAATTAATAATGAAAAGCGTCAAATTCTCTT
IRA2|YPS1009.contig02302_17569      ATGGGCCTTTTCGATTTGAAAATTAATAATGAAAAGCGTCAAATTCTCTT
IRA2|Y12.Contig10.9_7336-16575      ATGGGCCTTTTCGATTTGAAAATTAATAATGAAAAGCGTCAAATTCTCTT
IRA2|YJM320.Contig34.2_20028-2      ATGGGCCTTTTCGATTTGAAAATTAATAATGAAAAGCGTCAAATTCTCTT
IRA2|YJM421.Contig23.6_10790-2      ATGGGCCTTTTCGATTTGAAAATTAATAATGAAAAGCGTCAAATTCTCTT
IRA2|YJM451.contig00063_46311-      ATGGGCCTTTTCGATTTGAAAATTAATAATGAAAAGCGTCAAATTCTCTT
IRA2|YJM653.contig02476_9765-1      ATGGGCCTTTTCGATTTGAAAATTAATAATGAAAAGCGTCAAATTCTCTT
IRA2|I14.contig01910_47063-563      ATGGGCCTTTTCGATTTGAAAATTAATAATGAAAAGCGTCAAATTCTCTT
IRA2|YPS163.Contig90.11_9991-1      ATGGGCCTTTTCGATTTGAAAATTAATAATGAAAAGCGTCAAATTCTCTT
IRA2|WE372.Contig148.29_10766-      ATGGGCCTTTTCGATTTGAAAATTAATAATGAAAAGCGTCAAATTCTCTT
IRA2|T73.contig02574_2659-9610      ATGGGCCTTTTCGATTTGAAAATTAATAATGAAAAGCGTCAAATTCTCTT
MIT_Spar_c317_20004                 ATGGGCCTTTTCGATCTGAAGATTAATAATGAAAAGCGTCAAATTCTCTT
YOL081W_EC1118                      ATGGGCCTTTTCGATTTGAAAATTAATAATGAAAAGCGTCAAATTCTCTT
IRA2|PW5.contig01811_24316-327      ATGGGCCTTTTCGATTTGAAAATTAATAATGAAAAGCGTCAAATTCTCTT
                                    *************** **** *****************************

YOL081W_S288C                       GGATATAACTGTCAAGTTTATGAAGGTTAGATCACATTTAGCAGGGATCG
YOL081W_AWRI1631                    GGATATAACTGTCAAGTTTATGAAGGTTAGATCACATTTAGCAGGGATCG
YOL081W_Kyokai7                     GGATATAACTGTCAAGTTTATGAAGGTTAGATCACATTTAGCAGGGATCG
YOL081W_Sigma1278b                  GGATATAACTGTCAAGTTTATGAAGGTTAGATCACATTTAGCAGGGATCG
YOL081W_YJM789                      GGATATAACTGTCAAGTTTATGAAGGTTAGATCACATTTAGCAGGGATCG
IRA2|T7_updated.Contig3.4_1194      GGATATAACTGTCAAGTTTATGAAGGTTAGATCACATTTAGCAGGGATCG
IRA2|UC5.contig00329_14399-236      GGATATAACTGTCAAGTTTATGAAGGTTAGATCACATTTAGCAGGGATCG
IRA2|M22.Contig21.19_10669-199      GGATATAACTGTCAAGTTTATGAAGGTTAGATCACATTTAGCAGGGATCG
IRA2|YJM280.Contig2.21_10114-1      GGATATAACTGTCAAGTTTATGAAGGTTAGATCACATTTAGCAGGGATCG
IRA2|YPS1009.contig02302_17569      GGATATAACTGTCAAGTTTATGAAGGTTAGATCACATTTAGCAGGGATCG
IRA2|Y12.Contig10.9_7336-16575      GGATATAACTGTCAAGTTTATGAAGGTTAGATCACATTTAGCAGGGATCG
IRA2|YJM320.Contig34.2_20028-2      GGATATAACTGTCAAGTTTATGAAGGTTAGATCACATTTAGCAGGGATCG
IRA2|YJM421.Contig23.6_10790-2      GGATATAACTGTCAAGTTTATGAAGGTTAGATCACATTTAGCAGGGATCG
IRA2|YJM451.contig00063_46311-      GGATATAACTGTCAAGTTTATGAAGGTTAGATCACATTTAGCAGGGATCG
IRA2|YJM653.contig02476_9765-1      GGATATAACTGTCAAGTTTATGAAGGTTAGATCACATTTAGCAGGGATCG
IRA2|I14.contig01910_47063-563      GGATATAACTGTCAAGTTTATGAAGGTTAGATCACATTTAGCAGGGATCG
IRA2|YPS163.Contig90.11_9991-1      GGATATAACTGTCAAGTTTATGAAGGTTAGATCACATTTAGCAGGGATCG
IRA2|WE372.Contig148.29_10766-      GGATATAACTGTCAAGTTTATGAAGGTTAGATCACATTTAGCAGGGATCG
IRA2|T73.contig02574_2659-9610      GGATATAACTGTCAAGTTTATGAAGGTTAGATCACATTTAGCAGGGATCG
MIT_Spar_c317_20004                 AGATATAAGCGTCAAATTTATGAAGGTTAGATCTCATTTAGCTGGGATTG
YOL081W_EC1118                      GGATATAACTGTCAAGTTTATGAAGGTTAGATCACATTTAGCAGGGATCG
IRA2|PW5.contig01811_24316-327      GGATATAACTGTCAAGTTTATGAAGGTTAGATCACATTTAGCAGGGATCG
                                     *******  ***** ***************** ******** ***** *

YOL081W_S288C                       CGGAGGCCTCACACCACATGGAATACATAAGTGATTCTGAAAAACTCACC
YOL081W_AWRI1631                    CGGAGGCCTCACACCACATGGAATACATAAGTGATTCTGAAAAACTCACC
YOL081W_Kyokai7                     CGGAGGCCTCACACCACATGGAATACATAAGTGATTCTGAAAAACTCACC
YOL081W_Sigma1278b                  CGGAGGCCTCACACCACATGGAATACATAAGTGATTCTGAAAAACTCACC
YOL081W_YJM789                      CGGAGGCCTCACACCACATGGAATACATAAGTGATTCTGAAAAACTCACC
IRA2|T7_updated.Contig3.4_1194      CGGAGGCCTCACACCACATGGAATACATAAGTGATTCTGAAAAACTCACC
IRA2|UC5.contig00329_14399-236      CGGAGGCCTCACACCACATGGAATACATAAGTGATTCTGAAAAACTCACC
IRA2|M22.Contig21.19_10669-199      CGGAGGCCTCACACCACATGGAATACATAAGTGATTCTGAAAAACTCACC
IRA2|YJM280.Contig2.21_10114-1      CGGAGGCCTCACACCACATGGAATACATAAGTGATTCTGAAAAACTCACT
IRA2|YPS1009.contig02302_17569      CGGAGGCCTCACACCACATGGAATACATAAGTGATTCTGAAAAACTCACC
IRA2|Y12.Contig10.9_7336-16575      CGGAGGCCTCACACCACATGGAATACATAAGTGATTCTGAAAAACTCACC
IRA2|YJM320.Contig34.2_20028-2      CGGAGGCCTCACACCACATGGAATACATAAGTGATTCTGAAAAACTCACC
IRA2|YJM421.Contig23.6_10790-2      CGGAGGCCTCACACCACATGGAATACATAAGTGATTCTGAAAAACTCACC
IRA2|YJM451.contig00063_46311-      CGGAGGCCTCACACCACATGGAATACATAAGTGATTCTGAAAAACTCACC
IRA2|YJM653.contig02476_9765-1      CGGAGGCCTCACACCACATGGAATACATAAGTGATTCTGAAAAACTCACC
IRA2|I14.contig01910_47063-563      CGGAGGCCTCACACCACATGGAATACATAAGTGATTCTGAAAAACTCACC
IRA2|YPS163.Contig90.11_9991-1      CGGAGGCCTCACACCACATGGAATACATAAGTGATTCTGAAAAACTCACC
IRA2|WE372.Contig148.29_10766-      CGGAGGCCTCACACCACATGGAATACATAAGTGATTCTGAAAAACTCACC
IRA2|T73.contig02574_2659-9610      CGGAGGCCTCACACCACATGGAATACATAAGTGATTCTGAAAAACTCACT
MIT_Spar_c317_20004                 CTGAGGCTTCTCACCATATGGAATACATAAGTGATTCTGAAAAGCTCACC
YOL081W_EC1118                      CGGAGGCCTCACACCACATGGAATACATAAGTGATTCTGAAAAACTCACC
IRA2|PW5.contig01811_24316-327      CGGAGGCCTCACGCCACATGGAATACATAAGTGATTCTGAAAAACTCACC
                                    * ***** ** * *** ************************** ***** 

YOL081W_S288C                       TTTCCGCTGATTATGGGGACTGTTGGTAGGGCCCTATTTGTTTCATTATA
YOL081W_AWRI1631                    TTTCCGCTGATTATGGGGACCGTCGGTAGGGCCCTATTTGTTTCATTATA
YOL081W_Kyokai7                     TTTCCGCTGATTATGGGGACTATTGGTAGGGCCCTATTTGTTTCATTATA
YOL081W_Sigma1278b                  TTTCCGCTGATTATGGGGACTGTTGGTAGGGCCCTATTTGTTTCATTATA
YOL081W_YJM789                      TTTCCGCTGATTATGGGGACCGTTGGTAGGGCCCTATTTGTTTCATTATA
IRA2|T7_updated.Contig3.4_1194      TTTCCGCTGATTATGGGGACCGTTGGTAGGGCCCTATTTGTTTCATTATA
IRA2|UC5.contig00329_14399-236      TTTCCGCTGATTATGGGGACTGTTGGTAGGGCCCTATTTGTTTCATTATA
IRA2|M22.Contig21.19_10669-199      TTTCCGCTGATTATGGGGACCGTCGGTAGGGCCCTATTTGTTTCATTATA
IRA2|YJM280.Contig2.21_10114-1      TTTCCGCTGATTATGGGGACCGTTGGTAGGGCCCTATTTGTTTCATTATA
IRA2|YPS1009.contig02302_17569      TTTCCGCTGATTATGGGGACCGTTGGTAGGGCCCTATTTGTTTCATTATA
IRA2|Y12.Contig10.9_7336-16575      TTTCCGCTGATTATGGGGACTGTTGGTAGGGCCCTATTTGTTTCATTATA
IRA2|YJM320.Contig34.2_20028-2      TTTCCGCTGATTATGGGGACCGTTGGTAGGGCCCTATTTGTTTCATTATA
IRA2|YJM421.Contig23.6_10790-2      TTTCCGCTGATTATGGGGACCGTTGGTAGGGCCCTATTTGTTTCATTATA
IRA2|YJM451.contig00063_46311-      TTTCCGCTGATTATGGGGACCGTTGGTAGGGCCCTATTTGTTTCATTATA
IRA2|YJM653.contig02476_9765-1      TTTCCGCTGATTATGGGGACTGTTGGTAGGGCCCTATTTGTTTCATTATA
IRA2|I14.contig01910_47063-563      TTTCCGCTGATTATGGGGACCGTCGGTAGGGCCCTATTTGTTTCATTATA
IRA2|YPS163.Contig90.11_9991-1      TTTCCGCTGATTATGGGGACCGTTGGTAGGGCCCTATTTGTTTCATTATA
IRA2|WE372.Contig148.29_10766-      TTTCCGCTGATTATGGGGACCGTCGGTAGGGCCCTATTTGTTTCATTATA
IRA2|T73.contig02574_2659-9610      TTTCCGCTGATTATGGGGACCGTTGGTAGGGCCCTATTTGTTTCATTATA
MIT_Spar_c317_20004                 TTTCCGCTGATAATGGGAACTGTTGGTAGGGCCCTATTTGTTTCATTATA
YOL081W_EC1118                      TTTCCGCTGATTATGGGGACTGTTGGTAGGGCCCTATTTGTTTCATTATA
IRA2|PW5.contig01811_24316-327      TTTCCGCTGATTATGGGGACCGTTGGTAGGGCCCTATTTGTTTCATTATA
                                    *********** ***** **  * **************************

YOL081W_S288C                       CTCTAGTCAACAAAAAATTGAAAAGACTTTAAAGATTGCTTACACAGAGT
YOL081W_AWRI1631                    CTCTAGTCAACAAAAAATTGAAAAGACTTTAAAGATTGCTTACACAGAGT
YOL081W_Kyokai7                     CTCTAGTCAACAAAAAATTGAAAAGACTTTAAAGATTGCTTACACAGAGT
YOL081W_Sigma1278b                  CTCTAGTCAACAAAAAATTGAAAAGACTTTAAAGATTGCTTACACAGAGT
YOL081W_YJM789                      CTCTAGTCAACAAAAAATTGAAAAGACTTTAAAGATTGCTTACACAGAGT
IRA2|T7_updated.Contig3.4_1194      CTCTAGTCAACAAAAAATTGAAAAGACTTTAAAGATTGCTTACACAGAGT
IRA2|UC5.contig00329_14399-236      CTCTAGTCAACAAAAAATTGAAAAGACTTTAAAGATTGCTTACACAGAGT
IRA2|M22.Contig21.19_10669-199      CTCTAGTCAACAAAAAATTGAAAAGACTTTAAAGATTGCTTACACAGAGT
IRA2|YJM280.Contig2.21_10114-1      CTCTAGTCAACAAAAAATTGAAAAGACTTTAAAGATTGCTTACACAGAGT
IRA2|YPS1009.contig02302_17569      CTCTAGTCAACAAAAAATTGAAAAGACTTTAAAGATTGCTTACACAGAGT
IRA2|Y12.Contig10.9_7336-16575      CTCTAGTCAACAAAAAATTGAAAAGACTTTAAAGATTGCTTACACAGAGT
IRA2|YJM320.Contig34.2_20028-2      CTCTAGTCAACAAAAAATTGAAAAGACTTTAAAGATTGCTTACACAGAGT
IRA2|YJM421.Contig23.6_10790-2      CTCTAGTCAACAAAAAATTGAAAAGACTTTAAAGATTGCTTACACAGAGT
IRA2|YJM451.contig00063_46311-      CTCTAGTCAACAAAAAATTGAAAAGACTTTAAAGATTGCTTACACAGAGT
IRA2|YJM653.contig02476_9765-1      CTCTAGTCAACAAAAAATTGAAAAGACTTTAAAGATTGCTTACACAGAGT
IRA2|I14.contig01910_47063-563      CTCTAGTCAACAAAAAATTGAAAAGACTTTAAAGATTGCTTACACAGAGT
IRA2|YPS163.Contig90.11_9991-1      CTCTAGTCAACAAAAAATTGAAAAGACTTTAAAGATTGCTTACACAGAGT
IRA2|WE372.Contig148.29_10766-      CTCTAGTCAACAAAAAATTGAAAAGACTTTAAAGATTGCTTACACAGAGT
IRA2|T73.contig02574_2659-9610      CTCTAGTCAACAAAAAATTGAAAAGACTTTAAAGATTGCTTACACAGAGT
MIT_Spar_c317_20004                 TTCTAGTCAGCCAAAAATTGAAAAGACTTTAAAGATTGCTTACACGGAAT
YOL081W_EC1118                      CTCTAGTCAACAAAAAATTGAAAAGACTTTAAAGATTGCTTACACAGAGT
IRA2|PW5.contig01811_24316-327      CTCTAGTCAACAAAAAATTGAAAAGACTTTAAAGATTGCTTACACAGAGT
                                     ******** * ********************************* ** *

YOL081W_S288C                       ATCTTTCTGCAATCAATTTTCATGAGAGGAATATTGATGATGCTGATAAA
YOL081W_AWRI1631                    ATCTTTCTGCAATCAATTTTCATGAGAGGAATATTGATGATGCTGATAAA
YOL081W_Kyokai7                     ATCTTTCTGCAATCAATTTTCATGAGAGGAATATTGATGATGCTGATAAA
YOL081W_Sigma1278b                  ATCTTTCTGCAATCAATTTTCATGAGAGGAATATTGATGATGCTGATAAA
YOL081W_YJM789                      ATCTTTCTGCAATCAATTTTCATGAGAGGAATATTGATGATGCTGATAAA
IRA2|T7_updated.Contig3.4_1194      ATCTTTCTGCAATCAATTTTCATGAGAGGAATATTGATGATGCTGATAAA
IRA2|UC5.contig00329_14399-236      ATCTTTCTGCAATCAATTTTCATGAGAGGAATATTGATGATGCTGATAAA
IRA2|M22.Contig21.19_10669-199      ATCTTTCTGCAATCAATTTTCATGAGAGGAATATTGATGATGCTGATAAA
IRA2|YJM280.Contig2.21_10114-1      ATCTTTCTGCAATCAATTTTCATGAGAGGAATATTGATGATGCTGATAAA
IRA2|YPS1009.contig02302_17569      ATCTTTCTGCAATCAATTTTCATGAGAGGAATATTGATGATGCTGATAAA
IRA2|Y12.Contig10.9_7336-16575      ATCTTTCTGCAATCAATTTTCATGAGAGGAATATTGATGATGCTGATAAA
IRA2|YJM320.Contig34.2_20028-2      ATCTTTCTGCAATCAATTTTCATGAGAGGAATATTGATGATGCTGATAAA
IRA2|YJM421.Contig23.6_10790-2      ATCTTTCTGCAATCAATTTTCATGAGAGGAATATTGATGATGCTGATAAA
IRA2|YJM451.contig00063_46311-      ATCTTTCTGCAATCAATTTTCATGAGAGGAATATTGATGATGCTGATAAA
IRA2|YJM653.contig02476_9765-1      ATCTTTCTGCAATCAATTTTCATGAGAGGAATATTGATGATGCTGATAAA
IRA2|I14.contig01910_47063-563      ATCTTTCTGCAATCAATTTTCATGAGAGGAATATTGATGATGCTGATAAA
IRA2|YPS163.Contig90.11_9991-1      ATCTTTCTGCAATCAATTTTCATGAGAGGAATATTGATGATGCTGATAAA
IRA2|WE372.Contig148.29_10766-      ATCTTTCTGCAATCAATTTTCATGAGAGGAATATTGATGATGCTGATAAA
IRA2|T73.contig02574_2659-9610      ATCTTTCTGCAATCAATTTTCATGAGAGGAATATTGATGATGCTGATAAA
MIT_Spar_c317_20004                 ACCTTTCAGCTATCAATTTTCATGAGAGGAACATTGATGACGCCGATAAA
YOL081W_EC1118                      ATCTTTCTGCAATCAATTTTCATGAGAGGAATATTGATGATGCTGATAAA
IRA2|PW5.contig01811_24316-327      ATCTTTCTGCAATCAATTTTCATGAGAGGAATATTGATGATGCTGATAAA
                                    * ***** ** ******************** ******** ** ******

YOL081W_S288C                       ACTTGGGTTCATAATATTGAGTTTGTAGAAGCGATGTGTCATGACAACTA
YOL081W_AWRI1631                    ACTTGGGTTCATAATATTGAGTTTGTAGAAGCGATGTGTCATGACAACTA
YOL081W_Kyokai7                     ACTTGGGTTCATAATATTGAGTTTGTAGAAGCGATGTGTCATGACAACTA
YOL081W_Sigma1278b                  ACTTGGGTTCATAATATTGAGTTTGTAGAAGCGATGTGTCATGACAACTA
YOL081W_YJM789                      ACTTGGGTTCATAATATTGAGTTTGTAGAAGCGATGTGTCATGACAACTA
IRA2|T7_updated.Contig3.4_1194      ACTTGGGTTCATAATATTGAGTTTGTAGAAGCGATGTGTCATGACAACTA
IRA2|UC5.contig00329_14399-236      ACTTGGGTTCATAATATTGAGTTTGTAGAAGCGATGTGTCATGACAACTA
IRA2|M22.Contig21.19_10669-199      ACTTGGGTTCATAATATTGAGTTTGTAGAAGCGATGTGTCATGACAACTA
IRA2|YJM280.Contig2.21_10114-1      ACTTGGGTTCATAATATTGAGTTTGTAGAAGCGATGTGTCATGACAACTA
IRA2|YPS1009.contig02302_17569      ACTTGGGTTCATAATATTGAGTTTGTAGAAGCGATGTGTCATGACAACTA
IRA2|Y12.Contig10.9_7336-16575      ACTTGGGTTCATAATATTGAGTTTGTAGAAGCGATGTGTCATGACAACTA
IRA2|YJM320.Contig34.2_20028-2      ACTTGGGTTCATAATATTGAGTTTGTAGAAGCGATGTGTCATGACAACTA
IRA2|YJM421.Contig23.6_10790-2      ACTTGGGTTCATAATATTGAGTTTGTAGAAGCGATGTGTCATGACAACTA
IRA2|YJM451.contig00063_46311-      ACTTGGGTTCATAATATTGAGTTTGTAGAAGCGATGTGTCATGACAACTA
IRA2|YJM653.contig02476_9765-1      ACTTGGGTTCATAATATTGAGTTTGTAGAAGCGATGTGTCATGACAACTA
IRA2|I14.contig01910_47063-563      ACTTGGGTTCATAATATTGAGTTTGTAGAAGCGATGTGTCATGACAACTA
IRA2|YPS163.Contig90.11_9991-1      ACTTGGGTTCATAATATTGAGTTTGTAGAAGCGATGTGTCATGACAACTA
IRA2|WE372.Contig148.29_10766-      ACTTGGGTTCATAATATTGAGTTTGTAGAAGCGATGTGTCATGACAACTA
IRA2|T73.contig02574_2659-9610      ACTTGGGTTCATAATATTGAGTTTGTAGAAGCGATGTGTCATGACAACTA
MIT_Spar_c317_20004                 ACCTGGGTTCATAATATTGAGTTTGTAGAAGCAATGTGTCATGACAACTA
YOL081W_EC1118                      ACTTGGGTTCATAATATTGAGTTTGTAGAAGCGATGTGTCATGACAACTA
IRA2|PW5.contig01811_24316-327      ACTTGGGTTCATAATATTGAGTTTGTAGAAGCGATGTGTCATGAAAACTA
                                    ** ***************************** *********** *****

YOL081W_S288C                       CACAACTTCTGGTTCAATTGCTTTCCAAAGGAGGACAAGAAATAATATTT
YOL081W_AWRI1631                    CACAACTTCTGGTTCAATTGCTTTCCAAAGGAGGACAAGAAATAATATTT
YOL081W_Kyokai7                     CACAACTTCTGGTTCAATTGCTTTCCAAAGGAGGACAAGAAATAATATTT
YOL081W_Sigma1278b                  CACAACTTCTGGTTCAATTGCTTTCCAAAGGAGGACAAGAAATAATATTT
YOL081W_YJM789                      CACAACTTCTGGTTCAATTGCTTTCCAAAGGAGGACAAGAAATAATATTT
IRA2|T7_updated.Contig3.4_1194      CACAACTTCTGGTTCAATTGCTTTCCAAAGGAGGACAAGAAATAATATTT
IRA2|UC5.contig00329_14399-236      CACAACTTCTGGTTCAATTGCTTTCCAAAGGAGGACAAGAAATAATATTT
IRA2|M22.Contig21.19_10669-199      CACAACTTCTGGTTCAATTGCTTTCCAAAGGAGGACAAGAAATAATATTT
IRA2|YJM280.Contig2.21_10114-1      CACAACTTCTGGTTCAATTGCTTTCCAAAGGAGGACAAGAAATAATATTT
IRA2|YPS1009.contig02302_17569      CACAACTTCTGGTTCAATTGCTTTCCAAAGGAGGACAAGAAATAATATTT
IRA2|Y12.Contig10.9_7336-16575      CACAACTTCTGGTTCAATTGCTTTCCAAAGGAGGACAAGAAATAATATTT
IRA2|YJM320.Contig34.2_20028-2      CACAACTTCTGGTTCAATTGCTTTCCAAAGGAGGACAAGAAATAATATTT
IRA2|YJM421.Contig23.6_10790-2      CACAACTTCTGGTTCAATTGCTTTCCAAAGGAGGACAAGAAATAATATTT
IRA2|YJM451.contig00063_46311-      CACAACTTCTGGTTCAATTGCTTTCCAAAGGAGGACAAGAAATAATATTT
IRA2|YJM653.contig02476_9765-1      CACAACTTCTGGTTCAATTGCTTTCCAAAGGAGGACAAGAAATAATATTT
IRA2|I14.contig01910_47063-563      CACAACTTCTGGTTCAATTGCTTTCCAAAGGAGGACAAGAAATAATATTT
IRA2|YPS163.Contig90.11_9991-1      CACAACTTCTGGTTCAATTGCTTTCCAAAGGAGGACAAGAAATAATATTT
IRA2|WE372.Contig148.29_10766-      CACAACTTCTGGTTCAATTGCTTTCCAAAGGAGGACAAGAAATAATATTT
IRA2|T73.contig02574_2659-9610      CACAACTTCTGGTTCAATTGCTTTCCAAAGGAGGACAAGAAATAATATTT
MIT_Spar_c317_20004                 CACAACCTCTGGCTCAATTGCTTTCCAAAGGAGAACAAGGAATAATATTT
YOL081W_EC1118                      CACAACTTCTGGTTCAATTGCTTTCCAAAGGAGGACAAGAAATAATATTT
IRA2|PW5.contig01811_24316-327      CACAACTTCTGGTTCAATTGCTTTCCAAAGGAGGACAAGAAATAATATTT
                                    ****** ***** ******************** ***** **********

YOL081W_S288C                       TACGATTTGCTACTATTCCTAACGCTATCTTACTTGATTCTATGAGGATG
YOL081W_AWRI1631                    TACGATTTGCTACTATTCCTAACGCTATCTTACTTGATTCTATGAGGATG
YOL081W_Kyokai7                     TACGATTTGCTACTATTCCTAACGCTATCTTACTTGATTCTATGAGGATG
YOL081W_Sigma1278b                  TACGATTTGCTACTATTCCTAACGCTATCTTACTTGATTCTATGAGGATG
YOL081W_YJM789                      TACGATTTGCTACTATTCCTAACGCTATCTTACTTGATTCTATGAGGATG
IRA2|T7_updated.Contig3.4_1194      TACGATTTGCTACTATTCCTAACGCTATCTTACTTGATTCTATGAGGATG
IRA2|UC5.contig00329_14399-236      TACGATTTGCTACTATTCCTAACGCTATCTTACTTGATTCTATGAGGATG
IRA2|M22.Contig21.19_10669-199      TACGATTTGCTACTATTCCTAACGCTATCTTACTTGATTCTATGAGGATG
IRA2|YJM280.Contig2.21_10114-1      TACGATTTGCTACTATTCCTAACGCTATCTTACTTGATTCTATGAGGATG
IRA2|YPS1009.contig02302_17569      TACGATTTGCTACTATTCCTAACGCTATCTTACTTGATTCTATGAGGATG
IRA2|Y12.Contig10.9_7336-16575      TACGATTTGCTACTATTCCTAACGCTATCTTACTTGATTCTATGAGGATG
IRA2|YJM320.Contig34.2_20028-2      TACGATTTGCTACTATTCCTAACGCTATCTTACTTGATTCTATGAGGATG
IRA2|YJM421.Contig23.6_10790-2      TACGATTTGCTACTATTCCTAACGCTATCTTACTTGATTCTATGAGGATG
IRA2|YJM451.contig00063_46311-      TACGATTTGCTACTATTCCTAACGCTATCTTACTTGATTCTATGAGGATG
IRA2|YJM653.contig02476_9765-1      TACGATTTGCTACTATTCCTAACGCTATCTTACTTGATTCTATGAGGATG
IRA2|I14.contig01910_47063-563      TACGATTTGCTACTATTCCTAACGCTATCTTACTTGATTCTATGAGGATG
IRA2|YPS163.Contig90.11_9991-1      TACGATTTGCTACTATTCCTAACGCTATCTTACTTGATTCTATGAGGATG
IRA2|WE372.Contig148.29_10766-      TACGATTTGCTACTATTCCTAACGCTATCTTACTTGATTCTATGAGGATG
IRA2|T73.contig02574_2659-9610      TACGATTTGCTACTATTCCTAACGCTATCTTACTTGATTCTATGAGGATG
MIT_Spar_c317_20004                 TACGATTTGCCACCATTCCTAACGCCATTTTGCTTGATTCTATGAGAATG
YOL081W_EC1118                      TACGATTTGCTACTATTCCTAACGCTATCTTACTTGATTCTATGAGGATG
IRA2|PW5.contig01811_24316-327      TACGATTTGCTACTATTCCTAACGCTATCTTACTTGATTCTATGAGGATG
                                    ********** ** *********** ** ** ************** ***

YOL081W_S288C                       ATCTATAAGAAGTGGCATACTTACACACACAGTAAAAGTTTAGAAAAACA
YOL081W_AWRI1631                    ATCTATAAGAAGTGGCATACTTACACACACAGTAAAAGTTTAGAAAAACA
YOL081W_Kyokai7                     ATCTATAAGAAGTGGCATACTTACACACACAGTAAAAGTTTAGAAAAACA
YOL081W_Sigma1278b                  ATCTATAAGAAGTGGCATACTTACACACACAGTAAAAGTTTAGAAAAACA
YOL081W_YJM789                      ATCTATAAGAAGTGGCATACTTACACACACAGTAAAAGTTTAGAAAAACA
IRA2|T7_updated.Contig3.4_1194      ATCTATAAGAAGTGGCATACTTACACACACAGTAAAAGTTTAGAAAAACA
IRA2|UC5.contig00329_14399-236      ATCTATAAGAAGTGGCATACTTACACACACAGTAAAAGTTTAGAAAAACA
IRA2|M22.Contig21.19_10669-199      ATCTATAAGAAGTGGCATACTTACACACACAGTAAAAGTTTAGAAAAACA
IRA2|YJM280.Contig2.21_10114-1      ATCTATAAGAAGTGGCATACTTACACACACAGTAAAAGTTTAGAAAAACA
IRA2|YPS1009.contig02302_17569      ATCTATAAGAAGTGGCATACTTACACACACAGTAAAAGTTTAGAAAAACA
IRA2|Y12.Contig10.9_7336-16575      ATCTATAAGAAGTGGCATACTTACACACACAGTAAAAGTTTAGAAAAACA
IRA2|YJM320.Contig34.2_20028-2      ATCTATAAGAAGTGGCATACTTACACACACAGTAAAAGTTTAGAAAAACA
IRA2|YJM421.Contig23.6_10790-2      ATCTATAAGAAGTGGCATACTTACACACACAGTAAAAGTTTAGAAAAACA
IRA2|YJM451.contig00063_46311-      ATCTATAAGAAGTGGCATACTTACACACACAGTAAAAGTTTAGAAAAACA
IRA2|YJM653.contig02476_9765-1      ATCTATAAGAAGTGGCATACTTACACACACAGTAAAAGTTTAGAAAAACA
IRA2|I14.contig01910_47063-563      ATCTATAAGAAGTGGCATACTTACACACACAGTAAAAGTTTAGAAAAACA
IRA2|YPS163.Contig90.11_9991-1      ATCTATAAGAAGTGGCATACTTACACACACAGTAAAAGTTTAGAAAAACA
IRA2|WE372.Contig148.29_10766-      ATCTATAAGAAGTGGCATACTTACACACACAGTAAAAGTTTAGAAAAACA
IRA2|T73.contig02574_2659-9610      ATCTATAAGAAGTGGCATACTTACACACACAGTAAAAGTTTAGAAAAACA
MIT_Spar_c317_20004                 ATTTACAAAAAGTGGCATACTTATACACATAGTAAAAATTTAGAAAAACA
YOL081W_EC1118                      ATCTATAAGAAGTGGCATACTTACACACACAGTAAAAGTTTAGAAAAACA
IRA2|PW5.contig01811_24316-327      ATCTATAAGAAGTGGCATACTTACACACACAGTAAAAGTTTAGAAAAACA
                                    ** ** ** ************** ***** ******* ************

YOL081W_S288C                       AGAACGGAACGACTTCAGAAATTTCGCGGGTATTTTAGCCTCTTTGTCGG
YOL081W_AWRI1631                    AGAACGGAACGACTTCAGAAATTTCGCGGGTATTTTAGCCTCTTTGTCGG
YOL081W_Kyokai7                     AGAACGGAACGACTTCAGAAATTTCGCGGGTATTTTAGCCTCTTTGTCGG
YOL081W_Sigma1278b                  AGAACGGAACGACTTCAGAAATTTCGCGGGTATTTTAGCCTCTTTGTCGG
YOL081W_YJM789                      AGAACGGAACGACTTCAGAAATTTCGCGGGTATTTTAGCCTCTTTGTCGG
IRA2|T7_updated.Contig3.4_1194      AGAACGGAACGACTTCAGAAATTTCGCGGGTATTTTAGCCTCTTTGTCGG
IRA2|UC5.contig00329_14399-236      AGAACGGAACGACTTCAGAAATTTCGCGGGTATTTTAGCCTCTTTGTCGG
IRA2|M22.Contig21.19_10669-199      AGAACGGAACGACTTCAGAAATTTCGCGGGTATTTTAGCCTCTTTGTCGG
IRA2|YJM280.Contig2.21_10114-1      AGAACGGAACGACTTCAGAAATTTCGCGGGTATTTTAGCCTCTTTGTCGG
IRA2|YPS1009.contig02302_17569      AGAACGGAACGACTTCAGAAATTTCGCGGGTATTTTAGCCTCTTTGTCGG
IRA2|Y12.Contig10.9_7336-16575      AGAACGGAACGACTTCAGAAATTTCGCGGGTATTTTAGCCTCTTTGTCGG
IRA2|YJM320.Contig34.2_20028-2      AGAACGGAACGACTTCAGAAATTTCGCGGGTATTTTAGCCTCTTTGTCGG
IRA2|YJM421.Contig23.6_10790-2      AGAACGGAACGACTTCAGAAATTTCGCGGGTATTTTAGCCTCTTTGTCGG
IRA2|YJM451.contig00063_46311-      AGAACGGAACGACTTCAGAAATTTCGCGGGTATTTTAGCCTCTTTGTCGG
IRA2|YJM653.contig02476_9765-1      AGAACGGAACGACTTCAGAAATTTCGCGGGTATTTTAGCCTCTTTGTCGG
IRA2|I14.contig01910_47063-563      AGAACGGAACGACTTCAGAAATTTCGCGGGTATTTTAGCCTCTTTGTCGG
IRA2|YPS163.Contig90.11_9991-1      AGAACGGAACGACTTCAGAAATTTCGCGGGTATTTTAGCCTCTTTGTCGG
IRA2|WE372.Contig148.29_10766-      AGAACGGAACGACTTCAGAAATTTCGCGGGTATTTTAGCCTCTTTGTCGG
IRA2|T73.contig02574_2659-9610      AGAACGGAACGACTTCAGAAATTTCGCGGGTATTTTAGCCTCTTTGTCGG
MIT_Spar_c317_20004                 AGAACTGAACGATTTTAGAAACTTCGCAGGTATTTTAGCCTCTTTGTCGG
YOL081W_EC1118                      AGAACGGAACGACTTCAGAAATTTCGCGGGTATTTTAGCCTCTTTGTCGG
IRA2|PW5.contig01811_24316-327      AGAACGGAACGACTTCAGAAATTTCGCGGGTATTTTAGCCTCTTTGTCGG
                                    ***** ****** ** ***** ***** **********************

YOL081W_S288C                       GTATCCTATTCATCAATAAAAAGATATTGCAAGAAATGTATCCATACCTA
YOL081W_AWRI1631                    GTATCCTATTCATCAATAAAAAGATATTGCAAGAAATGTATCCATACCTA
YOL081W_Kyokai7                     GTATCCTATTCATCAATAAAAAGATATTGCAAGAAATGTATCCATACCTA
YOL081W_Sigma1278b                  GTATCCTATTCATCAATAAAAAGATATTGCAAGAAATGTATCCATACCTA
YOL081W_YJM789                      GTATCCTATTCATCAATAAAAAGATATTGCAAGAAATGTATCCATACCTA
IRA2|T7_updated.Contig3.4_1194      GTATCCTATTCATCAATAAAAAGATATTGCAAGAAATGTATCCATACCTA
IRA2|UC5.contig00329_14399-236      GTATCCTATTCATCAATAAAAAGATATTGCAAGAAATGTATCCATACCTA
IRA2|M22.Contig21.19_10669-199      GTATCCTATTCATCAATAAAAAGATATTGCAAGAAATGTATCCATACCTA
IRA2|YJM280.Contig2.21_10114-1      GTATCCTATTCATCAATAAAAAGATATTGCAAGAAATGTATCCATACCTA
IRA2|YPS1009.contig02302_17569      GTATCCTATTCATCAATAAAAAGATATTGCAAGAAATGTATCCATACCTA
IRA2|Y12.Contig10.9_7336-16575      GTATCCTATTCATCAATAAAAAGATATTGCAAGAAATGTATCCATACCTA
IRA2|YJM320.Contig34.2_20028-2      GTATCCTATTCATCAATAAAAAGATATTGCAAGAAATGTATCCATACCTA
IRA2|YJM421.Contig23.6_10790-2      GTATCCTATTCATCAATAAAAAGATATTGCAAGAAATGTATCCATACCTA
IRA2|YJM451.contig00063_46311-      GTATCCTATTCATCAATAAAAAGATATTGCAAGAAATGTATCCATACCTA
IRA2|YJM653.contig02476_9765-1      GTATCCTATTCATCAATAAAAAGATATTGCAAGAAATGTATCCATACCTA
IRA2|I14.contig01910_47063-563      GTATCCTATTCATCAATAAAAAGATATTGCAAGAAATGTATCCATACCTA
IRA2|YPS163.Contig90.11_9991-1      GTATCCTATTCATCAATAAAAAGATATTGCAAGAAATGTATCCATACCTA
IRA2|WE372.Contig148.29_10766-      GTATCCTATTCATCAATAAAAAGATATTGCAAGAAATGTATCCATACCTA
IRA2|T73.contig02574_2659-9610      GTATCCTATTCATCAATAAAAAGATATTGCAAGAAATGTATCCATACCTA
MIT_Spar_c317_20004                 GTATTCTATTCATTAATAAAAAGATACTACAAGACATATATCCTTATCTA
YOL081W_EC1118                      GTATCCTATTCATCAATAAAAAGATATTGCAAGAAATGTATCCATACCTA
IRA2|PW5.contig01811_24316-327      GTATCCTATTCATCAATAAAAAGATATTGCAAGAAATGTATCCATACCTA
                                    **** ******** ************ * ***** ** ***** ** ***

YOL081W_S288C                       CTCGACACCGTTTCAGAATTGAAAAAAAATATAGACTCTTTTATCTCAAA
YOL081W_AWRI1631                    CTCGACACCGTTTCAGAATTGAAAAAAAATGTAGACTTTTTTATCTCAAA
YOL081W_Kyokai7                     CTCGACACCGTTTCAGAATTGAAAAAAAATATAGACTCTTTTATCTCAAA
YOL081W_Sigma1278b                  CTCGACACCGTTTCAGAATTGAAAAAAAATATAGACTCTTTTATCTCAAA
YOL081W_YJM789                      CTCGACACCGTTTCAGAATTGAAAAAAAATATAGACTCTTTTATCTCAAA
IRA2|T7_updated.Contig3.4_1194      CTCGACACCGTTTCAGAATTGAAAAAAAATATAGACTCTTTTATCTCAAA
IRA2|UC5.contig00329_14399-236      CTCGACACCGTTTCAGAATTGAAAAAAAATATAGACTCTTTTATCTCAAA
IRA2|M22.Contig21.19_10669-199      CTCGACACCGTTTCAGAATTGAAAAAAAATGTAGACTTTTTTATCTCAAA
IRA2|YJM280.Contig2.21_10114-1      CTCGACACCGTTTCAGAATTGAAAAAAAATATAGACTCTTTTATCTCAAA
IRA2|YPS1009.contig02302_17569      CTCGACACCGTTTCAGAATTGAAAAAAAATATAGACTCTTTTATCTCAAA
IRA2|Y12.Contig10.9_7336-16575      CTCGACACCGTTTCAGAATTGAAAAAAAATATAGACTCTTTTATCTCAAA
IRA2|YJM320.Contig34.2_20028-2      CTCGACACCGTTTCAGAATTGAAAAAAAATATAGACTCTTTTATCTCAAA
IRA2|YJM421.Contig23.6_10790-2      CTCGACACCGTTTCAGAATTGAAAAAAAATATAGACTCTTTTATCTCAAA
IRA2|YJM451.contig00063_46311-      CTCGACACCGTTTCAGAATTGAAAAAAAATATAGACTCTTTTATCTCAAA
IRA2|YJM653.contig02476_9765-1      CTCGACACCGTTTCAGAATTGAAAAAAAATATAGACTCTTTTATCTCAAA
IRA2|I14.contig01910_47063-563      CTCGACACCGTTTCAGAATTGAAAAAAAATGTAGACTTTTTTATCTCAAA
IRA2|YPS163.Contig90.11_9991-1      CTCGACACCGTTTCAGAATTGAAAAAAAATATAGACTCTTTTATCTCAAA
IRA2|WE372.Contig148.29_10766-      CTCGACACCGTTTCAGAATTGAAAAAAAATGTAGACTTTTTTATCTCAAA
IRA2|T73.contig02574_2659-9610      CTCGACACCGTTTCAGAATTGAAAAAAAATATAGACTCTTTTATCTCAAA
MIT_Spar_c317_20004                 CTCGATACTGTGTCAGAATTGAAAAAGAATATAGACTCTTTTATCTCGAA
YOL081W_EC1118                      CTCGACACCGTTTCAGAATTGAAAAAAAATATAGACTCTTTTATCTCAAA
IRA2|PW5.contig01811_24316-327      CTCGACACCGTTTCAGAATTGAAAAAAAATATAGACTCTTTTATCTCAAA
                                    ***** ** ** ************** *** ****** ********* **

YOL081W_S288C                       ACAATGCCAATGGTTAAACTATCCGGATTTATTAACGAGAGAAAATTCAA
YOL081W_AWRI1631                    ACAATGCCAATGGTTAAACTATCCGGATTTATTAACGAGAGAAAATTCAA
YOL081W_Kyokai7                     ACAATGCCAATGGTTAAACTATCCGGATTTATTAACGAGAGAAAATTCAA
YOL081W_Sigma1278b                  ACAATGCCAATGGTTAAACTATCCGGATTTATTAACGAGAGAAAATTCAA
YOL081W_YJM789                      ACAATGCCAATGGTTAAACTATCCGGATTTATTAACGAGAGAAAATTCAA
IRA2|T7_updated.Contig3.4_1194      ACAATGCCAATGGTTAAACTATCCGGATTTATTAACGAGAGAAAATTCAA
IRA2|UC5.contig00329_14399-236      ACAATGCCAATGGTTAAACTATCCGGATTTATTAACGAGAGAAAATTCAA
IRA2|M22.Contig21.19_10669-199      ACAATGCCAATGGTTAAACTATCCGGATTTATTAACGAGAGAAAATTCAA
IRA2|YJM280.Contig2.21_10114-1      ACAATGCCAATGGTTAAACTATCCGGATTTATTAACGAGAGAAAATTCAA
IRA2|YPS1009.contig02302_17569      ACAATGCCAATGGTTAAACTATCCGGATTTATTAACGAGAGAAAATTCAA
IRA2|Y12.Contig10.9_7336-16575      ACAATGCCAATGGTTAAACTATCCGGATTTATTAACGAGAGAAAATTCAA
IRA2|YJM320.Contig34.2_20028-2      ACAATGCCAATGGTTAAACTATCCGGATTTATTAACGAGAGAAAATTCAA
IRA2|YJM421.Contig23.6_10790-2      ACAATGCCAATGGTTAAACTATCCGGATTTATTAACGAGAGAAAATTCAA
IRA2|YJM451.contig00063_46311-      ACAATGCCAATGGTTAAACTATCCGGATTTATTAACGAGAGAAAATTCAA
IRA2|YJM653.contig02476_9765-1      ACAATGCCAATGGTTAAACTATCCGGATTTATTAACGAGAGAAAATTCAA
IRA2|I14.contig01910_47063-563      ACAATGCCAATGGTTAAACTATCCGGATTTATTAACGAGAGAAAATTCAA
IRA2|YPS163.Contig90.11_9991-1      ACAATGCCAATGGTTAAACTATCCGGATTTATTAACGAGAGAAAATTCAA
IRA2|WE372.Contig148.29_10766-      ACAATGCCAATGGTTAAACTATCCGGATTTATTAACGAGAGAAAATTCAA
IRA2|T73.contig02574_2659-9610      ACAATGCCAATGGTTAAACTATCCGGATTTATTAACGAGAGAAAATTCAA
MIT_Spar_c317_20004                 ACAATGCCAGTGGCTAAACTATCCAGATTTATTAACAAGAGAAAATTCAA
YOL081W_EC1118                      ACAATGCCAATGGTTAAACTATCCGGATTTATTAACGAGAGAAAATTCAA
IRA2|PW5.contig01811_24316-327      ACAATGCCAATGGTTAAACTATCCGGATTTATTAACGAGAGAAAATTCAA
                                    ********* *** ********** *********** *************

YOL081W_S288C                       GAGATATTCTAAGTGTAGAACTGCATCCTTTGTCTTTTAACTTACTTTTT
YOL081W_AWRI1631                    GAGATATTCTAAGTGTAGAACTGCATCCTTTGTCTTTTAACTTACTTTTT
YOL081W_Kyokai7                     GAGATATTCTAAGTGTAGAACTGCATCCTTTGTCTTTTAACTTACTTTTT
YOL081W_Sigma1278b                  GAGATATTCTAAGTGTAGAACTGCATCCTTTGTCTTTTAACTTACTTTTT
YOL081W_YJM789                      GAGATATTCTAAGTGTAGAACTGCATCCTTTGTCTTTTAACTTACTTTTT
IRA2|T7_updated.Contig3.4_1194      GAGATATTCTAAGTGTAGAACTGCATCCTTTGTCTTTTAACTTACTTTTT
IRA2|UC5.contig00329_14399-236      GAGATATTCTAAGTGTAGAACTGCATCCTTTGTCTTTTAACTTACTTTTT
IRA2|M22.Contig21.19_10669-199      GAGATATTCTAAGTGTAGAACTGCATCCTTTGTCTTTTAACTTACTTTTT
IRA2|YJM280.Contig2.21_10114-1      GAGATATTCTAAGTGTAGAACTGCATCCTTTGTCTTTTAACTTACTTTTT
IRA2|YPS1009.contig02302_17569      GAGATATTCTAAGTGTAGAACTGCATCCTTTGTCTTTTAACTTACTTTTT
IRA2|Y12.Contig10.9_7336-16575      GAGATATTCTAAGTGTAGAACTGCATCCTTTGTCTTTTAACTTACTTTTT
IRA2|YJM320.Contig34.2_20028-2      GAGATATTCTAAGTGTAGAACTGCATCCTTTGTCTTTTAACTTACTTTTT
IRA2|YJM421.Contig23.6_10790-2      GAGATATTCTAAGTGTAGAACTGCATCCTTTGTCTTTTAACTTACTTTTT
IRA2|YJM451.contig00063_46311-      GAGATATTCTAAGTGTAGAACTGCATCCTTTGTCTTTTAACTTACTTTTT
IRA2|YJM653.contig02476_9765-1      GAGATATTCTAAGTGTAGAACTGCATCCTTTGTCTTTTAACTTACTTTTT
IRA2|I14.contig01910_47063-563      GAGATATTCTAAGTGTAGAACTGCATCCTTTGTCTTTTAACTTACTTTTT
IRA2|YPS163.Contig90.11_9991-1      GAGATATTCTAAGTGTAGAACTGCATCCTTTGTCTTTTAACTTACTTTTT
IRA2|WE372.Contig148.29_10766-      GAGATATTCTAAGTGTAGAACTGCATCCTTTGTCTTTTAACTTACTTTTT
IRA2|T73.contig02574_2659-9610      GAGATATTCTAAGTGTAGAACTGCATCCTTTGTCTTTTAACTTACTTTTT
MIT_Spar_c317_20004                 GGGATATTCTAAGTATAGAGCTACATCCTTTGTCATTTAACTTACTTTTC
YOL081W_EC1118                      GAGATATTCTAAGTGTAGAACTGCATCCTTTGTCTTTTAACTTACTTTTT
IRA2|PW5.contig01811_24316-327      GAGATATTCTAAGTGTAGAACTGCATCCTTTGTCTTTTAACTTACTTTTT
                                    * ************ **** ** *********** ************** 

YOL081W_S288C                       AATAATTTGAGGCTCAAGTTAAAAGAACTTGCTTGTTCAGACTTATCAAT
YOL081W_AWRI1631                    AATAATTTGAGGCTCAAGTTAAAAGAACTTGCTTGCTCAGACTTATCAAT
YOL081W_Kyokai7                     AATAATTTGAGGCTCAAGTTAAAAGAACTTGCTTGTTCAGACTTATCAAT
YOL081W_Sigma1278b                  AATAATTTGAGGCTCAAGTTAAAAGAACTTGCTTGTTCAGACTTATCAAT
YOL081W_YJM789                      AATAATTTGAGGCTCAAGTTAAAAGAACTTGCTTGTTCAGACTTATCAAT
IRA2|T7_updated.Contig3.4_1194      AATAATTTGAGGCTCAAGTTAAAAGAACTTGCTTGTTCAGACTTATCAAT
IRA2|UC5.contig00329_14399-236      AATAATTTGAGGCTCAAGTTAAAAGAACTTGCTTGTTCAGACTTATCAAT
IRA2|M22.Contig21.19_10669-199      AATAATTTGAGGCTCAAGTTAAAAGAACTTGCTTGCTCAGACTTATCAAT
IRA2|YJM280.Contig2.21_10114-1      AATAATTTGAGGCTCAAGTTAAAAGAACTTGCTTGTTCAGACTTATCAAT
IRA2|YPS1009.contig02302_17569      AATAATTTGAGGCTCAAGTTAAAAGAACTTGCTTGTTCAGACTTATCAAT
IRA2|Y12.Contig10.9_7336-16575      AATAATTTGAGGCTCAAGTTAAAAGAACTTGCTTGTTCAGACTTATCAAT
IRA2|YJM320.Contig34.2_20028-2      AATAATTTGAGGCTCAAGTTAAAAGAACTTGCTTGTTCAGACTTATCAAT
IRA2|YJM421.Contig23.6_10790-2      AATAATTTGAGGCTCAAGTTAAAAGAACTTGCTTGTTCAGACTTATCAAT
IRA2|YJM451.contig00063_46311-      AATAATTTGAGGCTCAAGTTAAAAGAACTTGCTTGTTCAGACTTATCAAT
IRA2|YJM653.contig02476_9765-1      AATAATTTGAGGCTCAAGTTAAAAGAACTTGCTTGTTCAGACTTATCAAT
IRA2|I14.contig01910_47063-563      AATAATTTGAGGCTCAAGTTAAAAGAACTTGCTTGCTCAGACTTATCAAT
IRA2|YPS163.Contig90.11_9991-1      AATAATTTGAGGCTCAAGTTAAAAGAACTTGCTTGTTCAGACTTATCAAT
IRA2|WE372.Contig148.29_10766-      AATAATTTGAGGCTCAAGTTAAAAGAACTTGCTTGCTCAGACTTATCAAT
IRA2|T73.contig02574_2659-9610      AATAATTTGAGGCTCAAGTTAAAAGAACTTGCTTGTTCAGACTTATCAAT
MIT_Spar_c317_20004                 AACAACTTGAGGCTTAAGTTAAAAGAATTGGCTTGTTCGGACTTATCAAT
YOL081W_EC1118                      AATAATTTGAGGCTCAAGTTAAAAGAACTTGCTTGTTCAGACTTATCAAT
IRA2|PW5.contig01811_24316-327      AATAATTTGAGACTCAAGTTAAAAGAACTTGCTTGTTCAGACTTATCAAT
                                    ** ** ***** ** ************ * ***** ** ***********

YOL081W_S288C                       ACCAGAAAATGAAAGTTCCTATGTTTTATTAGAACAAATAATCAAAATGC
YOL081W_AWRI1631                    ACCAGAAAATGAAAGTTCCTATGTTTTGTTAGAACAAATAATCAAAATGC
YOL081W_Kyokai7                     ACCAGAAAATGAAAGTTCCTATGTTTTATTAGAACAAATAATCAAAATGC
YOL081W_Sigma1278b                  ACCAGAAAATGAAAGTTCCTATGTTTTATTAGAACAAATAATCAAAATGC
YOL081W_YJM789                      ACCAGAAAATGAAAGTTCCTATGTTTTATTAGAACAAATAATCAAAATGC
IRA2|T7_updated.Contig3.4_1194      ACCAGAAAATGAAAGTTCCTATGTTTTATTAGAACAAATAATCAAAATGC
IRA2|UC5.contig00329_14399-236      ACCAGAAAATGAAAGTTCCTATGTTTTATTAGAACAAATAATCAAAATGC
IRA2|M22.Contig21.19_10669-199      ACCAGAAAATGAAAGTTCCTATGTTTTGTTAGAACAAATAATCAAAATGC
IRA2|YJM280.Contig2.21_10114-1      ACCAGAAAATGAAAGTTCCTATGTTTTATTAGAACAAATAATCAAAATGC
IRA2|YPS1009.contig02302_17569      ACCAGAAAATGAAAGTTCCTATGTTTTATTAGAACAAATAATCAAAATGC
IRA2|Y12.Contig10.9_7336-16575      ACCAGAAAATGAAAGTTCCTATGTTTTATTAGAACAAATAATCAAAATGC
IRA2|YJM320.Contig34.2_20028-2      ACCAGAAAATGAAAGTTCCTATGTTTTATTAGAACAAATAATCAAAATGC
IRA2|YJM421.Contig23.6_10790-2      ACCAGAAAATGAAAGTTCCTATGTTTTATTAGAACAAATAATCAAAATGC
IRA2|YJM451.contig00063_46311-      ACCAGAAAATGAAAGTTCCTATGTTTTATTAGAACAAATAATCAAAATGC
IRA2|YJM653.contig02476_9765-1      ACCAGAAAATGAAAGTTCCTATGTTTTATTAGAACAAATAATCAAAATGC
IRA2|I14.contig01910_47063-563      ACCAGAAAATGAAAGTTCCTATGTTTTGTTAGAACAAATAATCAAAATGC
IRA2|YPS163.Contig90.11_9991-1      ACCAGAAAATGAAAGTTCCTATGTTTTATTAGAACAAATAATCAAAATGC
IRA2|WE372.Contig148.29_10766-      ACCAGAAAATGAAAGTTCCTATGTTTTGTTAGAACAAATAATCAAAATGC
IRA2|T73.contig02574_2659-9610      ACCAGAAAATGAAAGTTCCTATGTTTTATTAGAACAAATAATCAAAATGC
MIT_Spar_c317_20004                 ACCAGAGAATGAAAGTTCCTATGTTTTATTAGAGCAAATAATCAAAATGC
YOL081W_EC1118                      ACCAGAAAATGAAAGTTCCTATGTTTTATTAGAACAAATAATCAAAATGC
IRA2|PW5.contig01811_24316-327      ACCAGAAAATGAAAGTTCCTATGTTTTATTAGAACAAATAATCAAAATGC
                                    ****** ******************** ***** ****************

YOL081W_S288C                       TGCGGACAATCCTAGGTCGTGATGATGACAATTATGTAATGATGCTTTTT
YOL081W_AWRI1631                    TGCGGACAATCCTAGGTCGTGATGATGACAATTATGTAATGATGCTTTTT
YOL081W_Kyokai7                     TGCGGACAATCCTAGGTCGTGATGATGACAATTATGTAATGATGCTTTTT
YOL081W_Sigma1278b                  TGCGGACAATCCTAGGTCGTGATGATGACAATTATGTAATGATGCTTTTT
YOL081W_YJM789                      TGCGGACAATCCTAGGTCGTGATGATGACAATTATGTAATGATGCTTTTT
IRA2|T7_updated.Contig3.4_1194      TGCGGACAATCCTAGGTCGTGATGATGACAATTATGTAATGATGCTTTTT
IRA2|UC5.contig00329_14399-236      TGCGGACAATCCTAGGTCGTGATGATGACAATTATGTAATGATGCTTTTT
IRA2|M22.Contig21.19_10669-199      TGCGGACAATCCTAGGTCGTGATGATGACAATTATGTAATGATGCTTTTT
IRA2|YJM280.Contig2.21_10114-1      TGCGGACAATCCTAGGTCGTGATGATGACAATTATGTAATGATGCTTTTT
IRA2|YPS1009.contig02302_17569      TGCGGACAATCCTAGGTCGTGATGATGACAATTATGTAATGATGCTTTTT
IRA2|Y12.Contig10.9_7336-16575      TGCGGACAATCCTAGGTCGTGATGATGACAATTATGTAATGATGCTTTTT
IRA2|YJM320.Contig34.2_20028-2      TGCGGACAATCCTAGGTCGTGATGATGACAATTATGTAATGATGCTTTTT
IRA2|YJM421.Contig23.6_10790-2      TGCGGACAATCCTAGGTCGTGATGATGACAATTATGTAATGATGCTTTTT
IRA2|YJM451.contig00063_46311-      TGCGGACAATCCTAGGTCGTGATGATGACAATTATGTAATGATGCTTTTT
IRA2|YJM653.contig02476_9765-1      TGCGGACAATCCTAGGTCGTGATGATGACAATTATGTAATGATGCTTTTT
IRA2|I14.contig01910_47063-563      TGCGGACAATCCTAGGTCGTGATGATGACAATTATGTAATGATGCTTTTT
IRA2|YPS163.Contig90.11_9991-1      TGCGGACAATCCTAGGTCGTGATGATGACAATTATGTAATGATGCTTTTT
IRA2|WE372.Contig148.29_10766-      TGCGGACAATCCTAGGTCGTGATGATGACAATTATGTAATGATGCTTTTT
IRA2|T73.contig02574_2659-9610      TGCGGACAATCCTAGGTCGTGATGATGACAATTATGTAATGATGCTTTTT
MIT_Spar_c317_20004                 TGCGAACAATCCTAAATCGTGATGATGATAATTTTGTAATGATGCTTTTT
YOL081W_EC1118                      TGCGGACAATCCTAGGTCGTGATGATGACAATTATGTAATGATGCTTTTT
IRA2|PW5.contig01811_24316-327      TGCGGACAATCCTAGGTCGTGATGATGACAATTATGTAATGATGCTTTTT
                                    **** *********  ************ **** ****************

YOL081W_S288C                       TCCACAGAGATTGTAGATCTTATTGATTTATTGACAGATGAAATAAAAAA
YOL081W_AWRI1631                    TCCACAGAGATTGTAGATCTTATTGATTTATTGACAGATGAAATAAAAAA
YOL081W_Kyokai7                     TCCACAGAGATTGTAGATCTTATTGATTTATTGACAGATGAAATAAAAAA
YOL081W_Sigma1278b                  TCCACAGAGATTGTAGATCTTATTGATTTATTGACAGATGAAATAAAAAA
YOL081W_YJM789                      TCCACAGAGATTGTAGATCTTATTGATTTATTGACAGATGAAATAAAAAA
IRA2|T7_updated.Contig3.4_1194      TCCACAGAGATTGTAGATCTTATTGATTTATTGACAGATGAAATAAAAAA
IRA2|UC5.contig00329_14399-236      TCCACAGAGATTGTAGATCTTATTGATTTATTGACAGATGAAATAAAAAA
IRA2|M22.Contig21.19_10669-199      TCCACAGAGATTGTAGATCTTATTGATTTATTGACAGATGAAATAAAAAA
IRA2|YJM280.Contig2.21_10114-1      TCCACAGAGATTGTAGATCTTATTGATTTATTGACAGATGAAATAAAAAA
IRA2|YPS1009.contig02302_17569      TCCACAGAGATTGTAGATCTTATTGATTTATTGACAGATGAAATAAAAAA
IRA2|Y12.Contig10.9_7336-16575      TCCACAGAGATTGTAGATCTTATTGATTTATTGACAGATGAAATAAAAAA
IRA2|YJM320.Contig34.2_20028-2      TCCACAGAGATTGTAGATCTTATTGATTTATTGACAGATGAAATAAAAAA
IRA2|YJM421.Contig23.6_10790-2      TCCACAGAGATTGTAGATCTTATTGATTTATTGACAGATGAAATAAAAAA
IRA2|YJM451.contig00063_46311-      TCCACAGAGATTGTAGATCTTATTGATTTATTGACAGATGAAATAAAAAA
IRA2|YJM653.contig02476_9765-1      TCCACAGAGATTGTAGATCTTATTGATTTATTGACAGATGAAATAAAAAA
IRA2|I14.contig01910_47063-563      TCCACAGAGATTGTAGATCTTATTGATTTATTGACAGATGAAATAAAAAA
IRA2|YPS163.Contig90.11_9991-1      TCCACAGAGATTGTAGATCTTATTGATTTATTGACAGATGAAATAAAAAA
IRA2|WE372.Contig148.29_10766-      TCCACAGAGATTGTAGATCTTATTGATTTATTGACAGATGAAATAAAAAA
IRA2|T73.contig02574_2659-9610      TCCACAGAGATTGTAGATCTTATTGATTTATTGACAGATGAAATAAAAAA
MIT_Spar_c317_20004                 TCCACGGAAATTGTAGACCTTATTGATTTACTGACGGAAGAAATCAAAAA
YOL081W_EC1118                      TCCACAGAGATTGTAGATCTTATTGATTTATTGACAGATGAAATAAAAAA
IRA2|PW5.contig01811_24316-327      TCCACAGAGATTGTAGATCTTATTGATTTATTGACAGATGAAATAAAAAA
                                    ***** ** ******** ************ **** ** ***** *****

YOL081W_S288C                       AATACCAGCCTATTGTCCAAAATATCTCAAGGCAATTATTCAAATGACCA
YOL081W_AWRI1631                    AATCCCAGCCTATTGCCCAAAATATCTCAAGGCAATTATTCAAATGACCA
YOL081W_Kyokai7                     AATACCAGCCTATTGTCCAAAATATCTCAAGGCAATTATTCAAATGACTA
YOL081W_Sigma1278b                  AATACCAGCCTATTGTCCAAAATATCTCAAGGCAATTATTCAAATGACCA
YOL081W_YJM789                      AATACCAGCCTATTGTCCAAAATATCTCAAGGCAATTATTCAAATGACCA
IRA2|T7_updated.Contig3.4_1194      AATACCAGCCTATTGTCCAAAATATCTCAAGGCAATTATTCAAATGACCA
IRA2|UC5.contig00329_14399-236      AATACCAGCCTATTGTCCAAAATATCTCAAGGCAATTATTCAAATGACCA
IRA2|M22.Contig21.19_10669-199      AATCCCAGCCTATTGCCCAAAATATCTCAAGGCAATTATTCAAATGACCA
IRA2|YJM280.Contig2.21_10114-1      A-TACCAGCCTATTGTCCAAAATATCTCAAGGCAATTATTCAAATGACCA
IRA2|YPS1009.contig02302_17569      A-TACCAGCCTATTGTCCAAAATATCTCAAGGCAATTATTCAAATGACCA
IRA2|Y12.Contig10.9_7336-16575      AATACCAGCCTATTGTCCAAAATATCTCAAGGCAATTATTCAAATGACCA
IRA2|YJM320.Contig34.2_20028-2      AATACCAGCCTATTGTCCAAAATATCTCAAGGCAATTATTCAAATGACCA
IRA2|YJM421.Contig23.6_10790-2      AATACCAGCCTATTGTCCAAAATATCTCAAGGCAATTATTCAAATGACCA
IRA2|YJM451.contig00063_46311-      AATACCAGCCTATTGTCCAAAATATCTCAAGGCAATTATTCAAATGACCA
IRA2|YJM653.contig02476_9765-1      AATACCAGCCTATTGTCCAAAATATCTCAAGGCAATTATTCAAATGACCA
IRA2|I14.contig01910_47063-563      AATCCCAGCCTATTGCCCAAAATATCTCAAGGCAATTATTCAAATGACCA
IRA2|YPS163.Contig90.11_9991-1      AATACCAGCCTATTGTCCAAAATATCTCAAGGCAATTATTCAAATGACCA
IRA2|WE372.Contig148.29_10766-      AATCCCAGCCTATTGCCCAAAATATCTCAAGGCAATTATTCAAATGACCA
IRA2|T73.contig02574_2659-9610      AATACCAGCCTATTGTCCAAAATATCTCAAGGCAATTATTCAAATGACCA
MIT_Spar_c317_20004                 AATTCCGGTTTATTGTCCGAAATATCTCAAGGCAATTATTCAAATGGCGA
YOL081W_EC1118                      AATACCAGCCTATTGTCCAAAATATCTCAAGGCAATTATTCAAATGACCA
IRA2|PW5.contig01811_24316-327      AATACCAGCCTATTGTCCAAAATATCTCAAGGCAATTATTCAAATGACCA
                                    * * ** *  ***** ** *************************** * *

YOL081W_S288C                       AAATGTTCAGTGCCTTGCAGCACTCAGAGGTTAATTTAGGTGTCAAAAAT
YOL081W_AWRI1631                    AAATGTTTAGTGCCTTGCAGCACTCAGAGGTTAATTTAGGTGTCAAAAAT
YOL081W_Kyokai7                     AAATGTTCAGTGCCTTGCAGCACTCAGAGGTTAATTTAGGTGTCAAAAAT
YOL081W_Sigma1278b                  AAATGTTCAGTGCCTTGCAGCACTCAGAGGTTAATTTAGGTGTCAAAAAT
YOL081W_YJM789                      AAATGTTTAGTGCCTTGCAGCACTCAGAGGTTAATTTAGGTGTCAAAAAT
IRA2|T7_updated.Contig3.4_1194      AAATGTTCAGTGCCTTGCAGCACTCAGAGGTTAATTTAGGTGTCAAAAAT
IRA2|UC5.contig00329_14399-236      AAATGTTCAGTGCCTTGCAGCACTCAGAGGTTAATTTAGGTGTCAAAAAT
IRA2|M22.Contig21.19_10669-199      AAATGTTTAGTGCCTTGCAGCACTCAGAGGTTAATTTAGGTGTCAAAAAT
IRA2|YJM280.Contig2.21_10114-1      AAATGTTTAGTGCCTTGCAGCACTCAGAGGTTAATTTAGGTGTCAAAAAT
IRA2|YPS1009.contig02302_17569      AAATGTTCAGTGCCTTGCAGCACTCAGAGGTTAATTTAGGTGTCAAAAAT
IRA2|Y12.Contig10.9_7336-16575      AAATGTTCAGTGCCTTGCAGCACTCAGAGGTTAATTTAGGTGTCAAAAAT
IRA2|YJM320.Contig34.2_20028-2      AAATGTTTAGTGCCTTGCAGCACTCAGAGGTTAATTTAGGTGTCAAAAAT
IRA2|YJM421.Contig23.6_10790-2      AAATGTTCAGTGCCTTGCAGCACTCAGAGGTTAATTTAGGTGTCAAAAAT
IRA2|YJM451.contig00063_46311-      AAATGTTTAGTGCCTTGCAGCACTCAGAGGTTAATTTAGGTGTCAAAAAT
IRA2|YJM653.contig02476_9765-1      AAATGTTTAGTGCCTTGCAGCACTCAGAGGTTAATTTAGGTGTCAAAAAT
IRA2|I14.contig01910_47063-563      AAATGTTTAGTGCCTTGCAGCACTCAGAGGTTAATTTAGGTGTCAAAAAT
IRA2|YPS163.Contig90.11_9991-1      AAATGTTCAGTGCCTTGCAGCACTCAGAGGTTAATTTAGGTGTCAAAAAT
IRA2|WE372.Contig148.29_10766-      AAATGTTTAGTGCCTTGCAGCACTCAGAGGTTAATTTAGGTGTCAAAAAT
IRA2|T73.contig02574_2659-9610      AAATGTTTAGTGCCTTGCAGCACTCAGAGGTTAATTTAGGTGTCAAAAAT
MIT_Spar_c317_20004                 AAATGTTTAGTGCGTTACAGCACTCAGAGGTTAATTTAGGTGTCAAGAAT
YOL081W_EC1118                      AAATGTTCAGTGCCTTGCAGCACTCAGAGGTTAATTTAGGTGTCAAAAAT
IRA2|PW5.contig01811_24316-327      AAATGTTCAGTGCCTTGCAGCACTCAGAGGTTAATTTAGGTGTCAAAAAT
                                    ******* ***** ** ***************************** ***

YOL081W_S288C                       CATTTTCACGTTAAAAATAAATGGTTGAGGCAAATCACTGATTGGTTTCA
YOL081W_AWRI1631                    CATTTTCACGTTAAAAATAAATGGTTGAGACAAGTCACTGATTGGTTTCA
YOL081W_Kyokai7                     CATTTTCACGTTAAAAATAAATGGTTGAGGCAAATCACTGATTGGTTTCA
YOL081W_Sigma1278b                  CATTTTCACGTTAAAAATAAATGGTTGAGGCAAATCACTGATTGGTTTCA
YOL081W_YJM789                      CATTTTCACGTTAAAAATAAATGGTTGAGACAAGTCACTGATTGGTTTCA
IRA2|T7_updated.Contig3.4_1194      CATTTTCACGTTAAAAATAAATGGTTGAGGCAAATCACTGATTGGTTTCA
IRA2|UC5.contig00329_14399-236      CATTTTCACGTTAAAAATAAATGGTTGAGGCAAATCACTGATTGGTTTCA
IRA2|M22.Contig21.19_10669-199      CATTTTCACGTTAAAAATAAATGGTTGAGACAAGTCACTGATTGGTTTCA
IRA2|YJM280.Contig2.21_10114-1      CATTTTCACGTTAAAAATAAATGGTTGAGACAAGTCACTGATTGGTTTCA
IRA2|YPS1009.contig02302_17569      CATTTTCACGTTAAAAATAAATGGTTGAGGCAAATCACTGATTGGTTTCA
IRA2|Y12.Contig10.9_7336-16575      CATTTTCACGTTAAAAATAAATGGTTGAGGCAAATCACTGATTGGTTTCA
IRA2|YJM320.Contig34.2_20028-2      CATTTTCACGTTAAAAATAAATGGTTGAGACAAGTCACTGATTGGTTTCA
IRA2|YJM421.Contig23.6_10790-2      CATTTTCACGTTAAAAATAAATGGTTGAGGCAAATCACTGATTGGTTTCA
IRA2|YJM451.contig00063_46311-      CATTTTCACGTTAAAAATAAATGGTTGAGACAAGTCACTGATTGGTTTCA
IRA2|YJM653.contig02476_9765-1      CATTTTCACGTTAAAAATAAATGGTTGAGACAAGTCACTGATTGGTTTCA
IRA2|I14.contig01910_47063-563      CATTTTCACGTTAAAAATAAATGGTTGAGACAAGTCACTGATTGGTTTCA
IRA2|YPS163.Contig90.11_9991-1      CATTTTCACGTTAAAAATAAATGGTTGAGGCAAATCACTGATTGGTTTCA
IRA2|WE372.Contig148.29_10766-      CATTTTCACGTTAAAAATAAATGGTTGAGACAAGTCACTGATTGGTTTCA
IRA2|T73.contig02574_2659-9610      CATTTTCACGTTAAAAATAAATGGTTGAGACAAGTCACTGATTGGTTTCA
MIT_Spar_c317_20004                 CATTTTCATGTCAAAAATAAATGGTTGAGACAAGTGACTGATTGGTTTCA
YOL081W_EC1118                      CATTTTCACGTTAAAAATAAATGGTTGAGGCAAATCACTGATTGGTTTCA
IRA2|PW5.contig01811_24316-327      CATTTTCACGTTAAAAATAAATGGTTGAGGCAAATCACTGATTGGTTTCA
                                    ******** ** ***************** *** * **************

YOL081W_S288C                       AGTGAGTATTGCGAGAGAGTACGATTTCGAAAACTTGTCAAAACCTCTAA
YOL081W_AWRI1631                    AGTGAGTATTGCGAGAGAGTACGATTTCGAAAACTTGTCAAAACCTCTAA
YOL081W_Kyokai7                     AGTGAGTATTGCGAGAGAGTACGATTTCGAAAACTTGTCAAAACCTCTAA
YOL081W_Sigma1278b                  AGTGAGTATTGCGAGAGAGTACGATTTCGAAAACTTGTCAAAACCTCTAA
YOL081W_YJM789                      AGTGAGTATTGCGAGAGAGTACGATTTCGAAAACTTGTCAAAACCTCTAA
IRA2|T7_updated.Contig3.4_1194      AGTGAGTATTGCGAGAGAGTACGATTTCGAAAACTTGTCAAAACCTCTAA
IRA2|UC5.contig00329_14399-236      AGTGAGTATTGCGAGAGAGTACGATTTCGAAAACTTGTCAAAACCTCTAA
IRA2|M22.Contig21.19_10669-199      AGTGAGTATTGCGAGAGAGTACGATTTCGAAAACTTGTCAAAACCTCTAA
IRA2|YJM280.Contig2.21_10114-1      AGTGAGTATTGCGAGAGAGTACGATTTCGAAAACTTGTCAAAACCTCTAA
IRA2|YPS1009.contig02302_17569      AGTGAGTATTGCGAGAGAGTACGATTTCGAAAACTTGTCAAAACCTCTAA
IRA2|Y12.Contig10.9_7336-16575      AGTGAGTATTGCGAGAGAGTACGATTTCGAAAACTTGTCAAAACCTCTAA
IRA2|YJM320.Contig34.2_20028-2      AGTGAGTATTGCGAGAGAGTACGATTTCGAAAACTTGTCAAAACCTCTAA
IRA2|YJM421.Contig23.6_10790-2      AGTGAGTATTGCGAGAGAGTACGATTTCGAAAACTTGTCAAAACCTCTAA
IRA2|YJM451.contig00063_46311-      AGTGAGTATTGCGAGAGAGTACGATTTCGAAAACTTGTCAAAACCTCTAA
IRA2|YJM653.contig02476_9765-1      AGTGAGTATTGCGAGAGAGTACGATTTCGAAAACTTGTCAAAACCTCTAA
IRA2|I14.contig01910_47063-563      AGTGAGTATTGCGAGAGAGTACGATTTCGAAAACTTGTCAAAACCTCTAA
IRA2|YPS163.Contig90.11_9991-1      AGTGAGTATTGCGAGAGAGTACGATTTCGAAAACTTGTCAAAACCTCTAA
IRA2|WE372.Contig148.29_10766-      AGTGAGTATTGCGAGAGAGTACGATTTCGAAAACTTGTCAAAACCTCTAA
IRA2|T73.contig02574_2659-9610      AGTGAGTATTGCGAGAGAGTACGATTTCGAAAACTTGTCAAAACCTCTAA
MIT_Spar_c317_20004                 AGTGAGTATTGCAAGGGAGTATGATTTTGAAAACTTGTCGAAACCGCTCA
YOL081W_EC1118                      AGTGAGTATTGCGAGAGAGTACGATTTCGAAAACTTGTCAAAACCTCTAA
IRA2|PW5.contig01811_24316-327      AGTGAGTATTGCGAGAGAGTACGATTTCGAAAACTTGTCAAAACCTCTAA
                                    ************ ** ***** ***** *********** ***** ** *

YOL081W_S288C                       AAGAAATGGATTTGGTAAAAAGAGACATGGATATTCTATACATAGATACG
YOL081W_AWRI1631                    AAGAAATGGATTTGGTAAAAAGAGACATGGATATTCTATACATAGATACG
YOL081W_Kyokai7                     AAGAAATGGATTTGGTAAAAAGAGACATGGATATTCTATACATAGATACG
YOL081W_Sigma1278b                  AAGAAATGGATTTGGTAAAAAGAGACATGGATATTCTATACATAGATACG
YOL081W_YJM789                      AAGAAATGGATTTGGTAAAAAGAGACATGGATATTCTATACATAGATACG
IRA2|T7_updated.Contig3.4_1194      AAGAAATGGATTTGGTAAAAAGAGACATGGATATTCTATACATAGATACG
IRA2|UC5.contig00329_14399-236      AAGAAATGGATTTGGTAAAAAGAGACATGGATATTCTATACATAGATACG
IRA2|M22.Contig21.19_10669-199      AAGAAATGGATTTGGTAAAAAGAGACATGGATATTCTATACATAGATACG
IRA2|YJM280.Contig2.21_10114-1      AAGAAATGGATTTGGTAAAAAGAGACATGGATATTCTATACATAGATACG
IRA2|YPS1009.contig02302_17569      AAGAAATGGATTTGGTAAAAAGAGACATGGATATTCTATACATAGATACG
IRA2|Y12.Contig10.9_7336-16575      AAGAAATGGATTTGGTAAAAAGAGACATGGATATTCTATACATAGATACG
IRA2|YJM320.Contig34.2_20028-2      AAGAAATGGATTTGGTAAAAAGAGACATGGATATTCTATACATAGATACG
IRA2|YJM421.Contig23.6_10790-2      AAGAAATGGATTTGGTAAAAAGAGACATGGATATTCTATACATAGATACG
IRA2|YJM451.contig00063_46311-      AAGAAATGGATTTGGTAAAAAGAGACATGGATATTCTATACATAGATACG
IRA2|YJM653.contig02476_9765-1      AAGAAATGGATTTGGTAAAAAGAGACATGGATATTCTATACATAGATACG
IRA2|I14.contig01910_47063-563      AAGAAATGGATTTGGTAAAAAGAGACATGGATATTCTATACATAGATACG
IRA2|YPS163.Contig90.11_9991-1      AAGAAATGGATTTGGTAAAAAGAGACATGGATATTCTATACATAGATACG
IRA2|WE372.Contig148.29_10766-      AAGAAATGGATTTGGTAAAAAGAGACATGGATATTCTATACATAGATACG
IRA2|T73.contig02574_2659-9610      AAGAAATGGATTTGGTAAAAAGAGACATGGATATTCTATACATAGATACG
MIT_Spar_c317_20004                 AGGAAATGGATTTGGTAAAAAGAGACATGGATATTCTGTACATAGATACG
YOL081W_EC1118                      AAGAAATGGATTTGGTAAAAAGAGACATGGATATTCTATACATAGATACG
IRA2|PW5.contig01811_24316-327      AAGAAATGGATTTGGTAAAAAGAGACATGGATATTCTATACATAGATACG
                                    * *********************************** ************

YOL081W_S288C                       GCAATCGAAGCTTCAACCGCTATTGCGTACCTCACGAGACATACTTTCTT
YOL081W_AWRI1631                    GCAATCGAAGCTTCAACCGCTATTGCGTACCTCACGAGACATACTTTCTT
YOL081W_Kyokai7                     GCAATCGAAGCTTCAACCGCTATTGCGTACCTCACGAGACATACTTTCTT
YOL081W_Sigma1278b                  GCAATCGAAGCTTCAACCGCTATTGCGTACCTCACGAGACATACTTTCTT
YOL081W_YJM789                      GCAATCGAAGCTTCAACCGCTATTGCGTACCTCACGAGACATACTTTCTT
IRA2|T7_updated.Contig3.4_1194      GCAATCGAAGCTTCAACCGCTATTGCGTACCTCACGAGACATACTTTCTT
IRA2|UC5.contig00329_14399-236      GCAATCGAAGCTTCAACCGCTATTGCGTACCTCACGAGACATACTTTCTT
IRA2|M22.Contig21.19_10669-199      GCAATCGAAGCTTCAACCGCTATTGCGTACCTCACGAGACATACTTTCTT
IRA2|YJM280.Contig2.21_10114-1      GCAATCGAAGCTTCAACCGCTATTGCGTACCTCACGAGACATACTTTCTT
IRA2|YPS1009.contig02302_17569      GCAATCGAAGCTTCAACCGCTATTGCGTACCTCACGAGACATACTTTCTT
IRA2|Y12.Contig10.9_7336-16575      GCAATCGAAGCTTCAACCGCTATTGCGTACCTCACGAGACATACTTTCTT
IRA2|YJM320.Contig34.2_20028-2      GCAATCGAAGCTTCAGCCGCTATTGCGTACCTCACGAGACATACTTTCTT
IRA2|YJM421.Contig23.6_10790-2      GCAATCGAAGCTTCAACCGCTATTGCGTACCTCACGAGACATACTTTCTT
IRA2|YJM451.contig00063_46311-      GCAATCGAAGCTTCAACCGCTATTGCGTACCTCACGAGACATACTTTCTT
IRA2|YJM653.contig02476_9765-1      GCAATCGAAGCTTCAACCGCTATTGCGTACCTCACGAGACATACTTTCTT
IRA2|I14.contig01910_47063-563      GCAATCGAAGCTTCAACCGCTATTGCGTACCTCACGAGACATACTTTCTT
IRA2|YPS163.Contig90.11_9991-1      GCAATCGAAGCTTCAACCGCTATTGCGTACCTCACGAGACATACTTTCTT
IRA2|WE372.Contig148.29_10766-      GCAATCGAAGCTTCAACCGCTATTGCGTACCTCACGAGACATACTTTCTT
IRA2|T73.contig02574_2659-9610      GCAATCGAAGCTTCAACCGCTATTGCGTACCTCACGAGACATACTTTCTT
MIT_Spar_c317_20004                 GCGATTGAAGCTTCTACTGCTATTGCGTACTTGACGAGGCATACTTTTCT
YOL081W_EC1118                      GCAATCGAAGCTTCAACCGCTATTGCGTACCTCACGAGACATACTTTCTT
IRA2|PW5.contig01811_24316-327      GCAATCGAAGCTTCAACCGCTATTGCGTACCTCACGAGACATACTTTCTT
                                    ** ** ********  * ************ * ***** ********  *

YOL081W_S288C                       AGAGATTCCACCTGCCGCGTCAGATCCCGAACTATCTCGATCTAGGTCTG
YOL081W_AWRI1631                    AGAGATTCCACCTGCCGCGTCAGATCCCGAACTATCTCGATCTAGGTCTG
YOL081W_Kyokai7                     AGAGATTCCACCTGCCGCGTCAGATCCCGAACTATCTCGATCTAGGTCTG
YOL081W_Sigma1278b                  AGAGATTCCACCTGCCGCGTCAGATCCCGAACTATCTCGATCTAGGTCTG
YOL081W_YJM789                      AGAGATTCCACCTGCCGCGTCAGATCCCGAACTATCTCGATCTAGGTCTG
IRA2|T7_updated.Contig3.4_1194      AGAGATTCCACCTGCCGCGTCAGATCCCGAACTATCTCGATCTAGGTCTG
IRA2|UC5.contig00329_14399-236      AGAGATTCCACCTGCCGCGTCAGATCCCGAACTATCTCGATCTAGGTCTG
IRA2|M22.Contig21.19_10669-199      AGAGATTCCACCTGCCGCGTCAGATCCCGAACTATCTCGATCTAGGTCTG
IRA2|YJM280.Contig2.21_10114-1      AGAGATTCCACCTGCCGCGTCAGATCCCGAACTATCTCGATCTAGGTCTG
IRA2|YPS1009.contig02302_17569      AGAGATTCCACCTGCCGCGTCAGATCCCGAACTATCTCGATCTAGGTCTG
IRA2|Y12.Contig10.9_7336-16575      AGAGATTCCACCTGCCGCGTCAGATCCCGAACTATCTCGATCTAGGTCTG
IRA2|YJM320.Contig34.2_20028-2      AGAGATTCCACCTGCCGCGTCAGATCCCGAACTATCTCGATCTAGGTCTG
IRA2|YJM421.Contig23.6_10790-2      AGAGATTCCACCTGCCGCGTCAGATCCCGAACTATCTCGATCTAGGTCTG
IRA2|YJM451.contig00063_46311-      AGAGATTCCACCTGCCGCGTCAGATCCCGAACTATCTCGATCTAGGTCTG
IRA2|YJM653.contig02476_9765-1      AGAGATTCCACCTGCCGCGTCAGATCCCGAACTATCTCGATCTAGGTCTG
IRA2|I14.contig01910_47063-563      AGAGATTCCACCTGCCGCGTCAGATCCCGAACTATCTCGATCTAGGTCTG
IRA2|YPS163.Contig90.11_9991-1      AGAGATTCCACCTGCCGCGTCAGATCCCGAACTATCTCGATCTAGGTCTG
IRA2|WE372.Contig148.29_10766-      AGAGATTCCACCTGCCGCGTCAGATCCCGAACTATCTCGATCTAGGTCTG
IRA2|T73.contig02574_2659-9610      AGAGATTCCACCTGCCGCGTCAGATCCCGAACTATCTCGATCTAGGTCTG
MIT_Spar_c317_20004                 AGAAATTCCACCAGCCGCCTCGGATCCCGAATTATCTCGCTCCAGATCAG
YOL081W_EC1118                      AGAGATTCCACCTGCCGCGTCAGATCCCGAACTATCTCGATCTAGGTCTG
IRA2|PW5.contig01811_24316-327      AGAGATTCCACCTGCCGCGTCAGATCCCGAACTATCTCGATCTAGGTCTG
                                    *** ******** ***** ** ********* ******* ** ** ** *

YOL081W_S288C                       TGATATTTGGGTTTTATTTCAACATCTTAATGAAAGGCCTTGAAAAAAGT
YOL081W_AWRI1631                    TGATATTTGGCTTTTATTTCAACATCTTAATGAAAGGCCTTGAAAAAAGT
YOL081W_Kyokai7                     TGATATTTGGGTTTTATTTCAACATCTTAATGAAAGGCCTTGAAAAAAGT
YOL081W_Sigma1278b                  TGATATTTGGGTTTTATTTCAACATCTTAATGAAAGGCCTTGAAAAAAGT
YOL081W_YJM789                      TGATATTTGGCTTTTATTTCAACATCTTAATGAAAGGCCTTGAAAAAAGT
IRA2|T7_updated.Contig3.4_1194      TGATATTTGGGTTTTATTTCAACATCTTAATGAAAGGCCTTGAAAAAAGT
IRA2|UC5.contig00329_14399-236      TGATATTTGGGTTTTATTTCAACATCTTAATGAAAGGCCTTGAAAAAAGT
IRA2|M22.Contig21.19_10669-199      TGATATTTGGCTTTTATTTCAACATCTTAATGAAAGGCCTTGAAAAAAGT
IRA2|YJM280.Contig2.21_10114-1      TGATATTTGGCTTTTATTTCAACATCTTAATGAAAGGCCTTGAAAAAAGT
IRA2|YPS1009.contig02302_17569      TGATATTTGGGTTTTATTTCAACATCTTAATGAAAGGCCTTGAAAAAAGT
IRA2|Y12.Contig10.9_7336-16575      TGATATTTGGGTTTTATTTCAACATCTTAATGAAAGGCCTTGAAAAAAGT
IRA2|YJM320.Contig34.2_20028-2      TGATATTTGGCTTTTATTTCAACATCTTAATGAAAGGCCTTGAAAAAAGT
IRA2|YJM421.Contig23.6_10790-2      TGATATTTGGGTTTTATTTCAACATCTTAATGAAAGGCCTTGAAAAAAGT
IRA2|YJM451.contig00063_46311-      TGATATTTGGCTTTTATTTCAACATCTTAATGAAAGGCCTTGAAAAAAGT
IRA2|YJM653.contig02476_9765-1      TGATATTTGGCTTTTATTTCAACATCTTAATGAAAGGCCTTGAAAAAAGT
IRA2|I14.contig01910_47063-563      TGATATTTGGCTTTTATTTCAACATCTTAATGAAAGGCCTTGAAAAAAGT
IRA2|YPS163.Contig90.11_9991-1      TGATATTTGGGTTTTATTTCAACATCTTAATGAAAGGCCTTGAAAAAAGT
IRA2|WE372.Contig148.29_10766-      TGATATTTGGCTTTTATTTCAACATCTTAATGAAAGGCCTTGAAAAAAGT
IRA2|T73.contig02574_2659-9610      TGATATTTGGCTTTTATTTCAACATCTTAATGAAAGGCCTTGAAAAAAGT
MIT_Spar_c317_20004                 TGATCTTTGGGTATTACTTCAATATCCTAATGAAAGGTCTTGAAAAAAGT
YOL081W_EC1118                      TGATATTTGGGTTTTATTTCAACATCTTAATGAAAGGCCTTGAAAAAAGT
IRA2|PW5.contig01811_24316-327      TGATATTTGGGTTTTATTTCAACATCTTAATGAAAGGCCTTGAAAAAAGT
                                    **** ***** * *** ***** *** ********** ************

YOL081W_S288C                       AGTGATCGTGACAATTACCCAGTATTCTTGAGGCACAAAATGAGTGTCCT
YOL081W_AWRI1631                    AGTGATCGTGACAATTACCCAGTATTCTTGAGGCACAAAATGAGTGTCCT
YOL081W_Kyokai7                     AGTGATCGTGACAATTACCCAGTATTCTTGAGGCACAAAATGAGTGTCCT
YOL081W_Sigma1278b                  AGTGATCGTGACAATTACCCAGTATTCTTGAGGCACAAAATGAGTGTCCT
YOL081W_YJM789                      AGTGATCGTGACAATTACCCAGTATTCTTGAGGCACAAAATGGGTGTCCT
IRA2|T7_updated.Contig3.4_1194      AGTGATCGTGACAATTACCCAGTATTCTTGAGGCACAAAATGAGTGTCCT
IRA2|UC5.contig00329_14399-236      AGTGATCGTGACAATTACCCAGTATTCTTGAGGCACAAAATGAGTGTCCT
IRA2|M22.Contig21.19_10669-199      AGTGATCGTGACAATTACCCAGTATTCTTGAGGCACAAAATGAGTGTCCT
IRA2|YJM280.Contig2.21_10114-1      AGTGATCGTGACAATTACCCAGTATTCTTGAGGCACAAAATGAGTGTCCT
IRA2|YPS1009.contig02302_17569      AGTGATCGTGACAATTACCCAGTATTCTTGAGGCACAAAATGAGTGTCCT
IRA2|Y12.Contig10.9_7336-16575      AGTGATCGTGACAATTACCCAGTATTCTTGAGGCACAAAATGAGTGTCCT
IRA2|YJM320.Contig34.2_20028-2      AGTGATCGTGACAATTACCCAGTATTCTTGAGGCACAAAATGAGTGTCCT
IRA2|YJM421.Contig23.6_10790-2      AGTGATCGTGACAATTACCCAGTATTCTTGAGGCACAAAATGAGTGTCCT
IRA2|YJM451.contig00063_46311-      AGTGATCGTGACAATTACCCAGTATTCTTGAGGCACAAAATGAGTGTCCT
IRA2|YJM653.contig02476_9765-1      AGTGATCGTGACAATTACCCAGTATTCTTGAGGCACAAAATGAGTGTCCT
IRA2|I14.contig01910_47063-563      AGTGATCGTGACAATTACCCAGTATTCTTGAGGCACAAAATGAGTGTCCT
IRA2|YPS163.Contig90.11_9991-1      AGTGATCGTGACAATTACCCAGTATTCTTGAGGCACAAAATGAGTGTCCT
IRA2|WE372.Contig148.29_10766-      AGTGATCGTGACAATTACCCAGTATTCTTGAGGCACAAAATGAGTGTCCT
IRA2|T73.contig02574_2659-9610      AGTGATCGTGACAATTACCCAGTATTCTTGAGGCACAAAATGAGTGTCCT
MIT_Spar_c317_20004                 AGTGATCGTGACAATTACCCAGTATTTTTGAGACACAAAATGAGTGTCCT
YOL081W_EC1118                      AGTGATCGTGACAATTACCCAGTATTCTTGAGGCACAAAATGAGTGTCCT
IRA2|PW5.contig01811_24316-327      AGTGATCGTGACAATTACCCAGTATTCTTGAGGCACAAAATGAGTGTCCT
                                    ************************** ***** ********* *******

YOL081W_S288C                       CAACGACAATGTAATACTTTCATTAACAAATCTTTCAAACACCAATGTTG
YOL081W_AWRI1631                    CAACGACAATGTAATACTTTCATTAACAAATCTTTCAAACACCAATGTTG
YOL081W_Kyokai7                     CAACGACAATGTAATACTTTCATTAACAAATCTTTCAAACACCAATGTTG
YOL081W_Sigma1278b                  CAACGACAATGTAATACTTTCATTAACAAATCTTTCAAACACCAATGTTG
YOL081W_YJM789                      CAACGACAATGTAATACTTTCATTAACAAATCTTTCTAACACCAATGTTG
IRA2|T7_updated.Contig3.4_1194      CAACGACAATGTAATACTTTCATTAACAAATCTTTCAAACACCAATGTTG
IRA2|UC5.contig00329_14399-236      CAACGACAATGTAATACTTTCATTAACAAATCTTTCAAACACCAATGTTG
IRA2|M22.Contig21.19_10669-199      CAACGACAATGTAATACTTTCATTAACAAATCTTTCAAACACCAATGTTG
IRA2|YJM280.Contig2.21_10114-1      CAACGACAATGTAATACTTTCATTAACAAATCTTTCTAACACCAATGTTG
IRA2|YPS1009.contig02302_17569      CAACGACAATGTAATACTTTCATTAACAAATCTTTCAAACACCAATGTTG
IRA2|Y12.Contig10.9_7336-16575      CAACGACAATGTAATACTTTCATTAACAAATCTTTCAAACACCAATGTTG
IRA2|YJM320.Contig34.2_20028-2      CAACGACAATGTAATACTTTCATTAACAAATCTTTCTAACACCAATGTTG
IRA2|YJM421.Contig23.6_10790-2      CAACGACAATGTAATACTTTCATTAACAAATCTTTCAAACACCAATGTTG
IRA2|YJM451.contig00063_46311-      CAACGACAATGTAATACTTTCATTAACAAATCTTTCTAACACCAATGTTG
IRA2|YJM653.contig02476_9765-1      CAACGACAATGTAATACTTTCATTAACAAATCTTTCAAACACCAATGTTG
IRA2|I14.contig01910_47063-563      CAACGACAATGTAATACTTTCATTAACAAATCTTTCAAACACCAATGTTG
IRA2|YPS163.Contig90.11_9991-1      CAACGACAATGTAATACTTTCATTAACAAATCTTTCAAACACCAATGTTG
IRA2|WE372.Contig148.29_10766-      CAACGACAATGTAATACTTTCATTAACAAATCTTTCAAACACCAATGTTG
IRA2|T73.contig02574_2659-9610      CAACGACAATGTAATACTTTCATTAACAAATCTTTCTAACACCAATGTTG
MIT_Spar_c317_20004                 CAATGACAATGTCATACTTTCATTGACAAATCTTTCGAACACCAATGTTG
YOL081W_EC1118                      CAACGACAATGTAATACTTTCATTAACAAATCTTTCAAACACCAATGTTG
IRA2|PW5.contig01811_24316-327      CAACGACAATGTAATACTTTCATTAACAAATCTTTCAAACACCAATGTTG
                                    *** ******** *********** *********** *************

YOL081W_S288C                       ATGCGAGTTTGCAGTTCACCTTACCGATGGGCTATTCCGGAAATCGAAAC
YOL081W_AWRI1631                    ATGCGAGTTTGCAGTTCACCTTACCGATGGGCTATTCCGGAAATCGAAAC
YOL081W_Kyokai7                     ATGCGAGTTTGCAGTTCACCTTACCGATGGGCTATTCGGGAAATCGAAAC
YOL081W_Sigma1278b                  ATGCGAGTTTGCAGTTCACCTTACCGATGGGCTATTCGGGAAATCGAAAC
YOL081W_YJM789                      ATGCGAGTTTGCAGTTCACCTTACCGATGGGCTATTCCGGAAATCGAAAC
IRA2|T7_updated.Contig3.4_1194      ATGCGAGTTTGCAGTTCACCTTACCGATGGGCTATTCCGGAAATCGAAAC
IRA2|UC5.contig00329_14399-236      ATGCGAGTTTGCAGTTCACCTTACCGATGGGCTATTCGGGAAATCGAAAC
IRA2|M22.Contig21.19_10669-199      ATGCGAGTTTGCAGTTCACCTTACCGATGGGCTATTCCGGAAATCGAAAC
IRA2|YJM280.Contig2.21_10114-1      ATGCGAGTTTGCAGTTCACCTTACCGATGGGCTATTCCGGAAATCGAAAC
IRA2|YPS1009.contig02302_17569      ATGCGAGTTTGCAGTTCACCTTACCGATGGGCTATTCGGGAAATCGAAAC
IRA2|Y12.Contig10.9_7336-16575      ATGCGAGTTTGCAGTTCACCTTACCGATGGGCTATTCGGGAAATCGAAAC
IRA2|YJM320.Contig34.2_20028-2      ATGCGAGTTTGCAGTTCACCTTACCGATGGGCTATTCCGGAAATCGAAAC
IRA2|YJM421.Contig23.6_10790-2      ATGCGAGTTTGCAGTTCACCTTACCGATGGGCTATTCCGGAAATCGAAAC
IRA2|YJM451.contig00063_46311-      ATGCGAGTTTGCAGTTCACCTTACCGATGGGCTATTCCGGAAATCGAAAC
IRA2|YJM653.contig02476_9765-1      ATGCGAGTTTGCAGTTCACCTTACCGATGGGCTATTCCGGAAATCGAAAC
IRA2|I14.contig01910_47063-563      ATGCGAGTTTGCAGTTCACCTTACCGATGGGCTATTCCGGAAATCGAAAC
IRA2|YPS163.Contig90.11_9991-1      ATGCGAGTTTGCAGTTCACCTTACCGATGGGCTATTCCGGAAATCGAAAC
IRA2|WE372.Contig148.29_10766-      ATGCGAGTTTGCAGTTCACCTTACCGATGGGCTATTCCGGAAATCGAAAC
IRA2|T73.contig02574_2659-9610      ATGCGAGTTTGCAGTTCACCTTACCGATGGGCTATTCCGGAAATCGAAAC
MIT_Spar_c317_20004                 ATGCGAGTTTGCAATTTACCTTACCGATGGGGTACTCCGGGAATCGAAAC
YOL081W_EC1118                      ATGCGAGTTTGCAGTTCACCTTACCGATGGGCTATTCCGGAAATCGAAAC
IRA2|PW5.contig01811_24316-327      ATGCGAGTTTGCAGTTCACCTTACCGATGGGCTATTCCGGAAATCGAAAC
                                    ************* ** ************** ** ** ** *********

YOL081W_S288C                       ATTAGGAATGCATTTTTGGAGGTCTTCATTAATATCGTTACGAACTATCG
YOL081W_AWRI1631                    ATTAGGAATGCATTTTTGGAGGTCTTCATTAATATCGTTACGAACTATCG
YOL081W_Kyokai7                     ATTAGGAATGCATTTTTGGAGGTCTTCATTAATATCGTTACGAACTATCG
YOL081W_Sigma1278b                  ATTAGGAATGCATTTTTGGAGGTCTTCATTAATATCGTTACGAACTATCG
YOL081W_YJM789                      ATTAGGAATGCATTTTTGGAGGTCTTCATTAATATCGTTACGAACTATCG
IRA2|T7_updated.Contig3.4_1194      ATTAGGAATGCATTTTTGGAGGTCTTCATTAATATCGTTACGAACTATCG
IRA2|UC5.contig00329_14399-236      ATTAGGAATGCATTTTTGGAGGTCTTCATTAATATCGTTACGAACTATCG
IRA2|M22.Contig21.19_10669-199      ATTAGGAATGCATTTTTGGAGGTCTTCATTAATATCGTTACGAACTATCG
IRA2|YJM280.Contig2.21_10114-1      ATTAGGAATGCATTTTTGGAGGTCTTCATTAATATCGTTACGAACTATCG
IRA2|YPS1009.contig02302_17569      ATTAGGAATGCATTTTTGGAGGTCTTCATTAATATCGTTACGAACTATCG
IRA2|Y12.Contig10.9_7336-16575      ATTAGGAATGCATTTTTGGAGGTCTTCATTAATATCGTTACGAACTATCG
IRA2|YJM320.Contig34.2_20028-2      ATTAGGAATGCATTTTTGGAGGTCTTCATTAATATCGTTACGAACTATCG
IRA2|YJM421.Contig23.6_10790-2      ATTAGGAATGCATTTTTGGAGGTCTTCATTAATATCGTTACGAACTATCG
IRA2|YJM451.contig00063_46311-      ATTAGGAATGCATTTTTGGAGGTCTTCATTAATATCGTTACGAACTATCG
IRA2|YJM653.contig02476_9765-1      ATTAGGAATGCATTTTTGGAGGTCTTCATTAATATCGTTACGAACTATCG
IRA2|I14.contig01910_47063-563      ATTAGGAATGCATTTTTGGAGGTCTTCATTAATATCGTTACGAACTATCG
IRA2|YPS163.Contig90.11_9991-1      ATTAGGAATGCATTTTTGGAGGTCTTCATTAATATCGTTACGAACTATCG
IRA2|WE372.Contig148.29_10766-      ATTAGGAATGCATTTTTGGAGGTCTTCATTAATATCGTTACGAACTATCG
IRA2|T73.contig02574_2659-9610      ATTAGGAATGCATTTTTGGAGGTCTTCATTAATATCGTTACGAACTATCG
MIT_Spar_c317_20004                 ATTAGGAACGCATTTCTGGAAGTGTTCATTAATATCGTCACAAACTATCG
YOL081W_EC1118                      ATTAGGAATGCATTTTTGGAGGTCTTCATTAATATCGTTACGAACTATCG
IRA2|PW5.contig01811_24316-327      ATTAGAAATGCATTTTTGGAGGTCTTCATTAATATCGTTACGAACTATCG
                                    ***** ** ****** **** ** ************** ** ********

YOL081W_S288C                       GACATACACGGCTAAAACTGACCTTGGAAAATTAGAGGCAGCAGACAAAT
YOL081W_AWRI1631                    GACATACACGGCTAAAACTGACCTTGGAAAATTAGAAGCAGCAGACAAAT
YOL081W_Kyokai7                     GACATACACGGCTAAAACTGACCTTGGAAAATTAGAGGCAGCAGACAAAT
YOL081W_Sigma1278b                  GACATACACGGCTAAAACTGACCTTGGAAAATTAGAGGCAGCAGACAAAT
YOL081W_YJM789                      GACATACACGGCTAAAACTGACCTTGGAAAATTAGAAGCAGCAGACAAAT
IRA2|T7_updated.Contig3.4_1194      GACATACACGGCTAAAACTGACCTTGGAAAATTAGAGGCAGCAGACAAAT
IRA2|UC5.contig00329_14399-236      GACATACACGGCTAAAACTGACCTTGGAAAATTAGAGGCAGCAGACAAAT
IRA2|M22.Contig21.19_10669-199      GACATACACGGCTAAAACTGACCTTGGAAAATTAGAAGCAGCAGACAAAT
IRA2|YJM280.Contig2.21_10114-1      GACATACACGGCTAAAACTGACCTTGGAAAATTAGAAGCAGCAGACAAAT
IRA2|YPS1009.contig02302_17569      GACATACACGGCTAAAACTGACCTTGGAAAATTAGAGGCAGCAGACAAAT
IRA2|Y12.Contig10.9_7336-16575      GACATACACGGCTAAAACTGACCTTGGAAAATTAGAGGCAGCAGACAAAT
IRA2|YJM320.Contig34.2_20028-2      GACATACACGGCTAAAACTGACCTTGGAAAATTAGAAGCAGCAGACAAAT
IRA2|YJM421.Contig23.6_10790-2      GACATACACGGCTAAAACTGACCTTGGAAAATTAGAGGCGGCAGACAAAT
IRA2|YJM451.contig00063_46311-      GACATACACGGCTAAAACTGACCTTGGAAAATTAGAAGCAGCAGACAAAT
IRA2|YJM653.contig02476_9765-1      GACATACACGGCTAAAACTGACCTTGGAAAATTAGAGGCAGCAGACAAAT
IRA2|I14.contig01910_47063-563      GACATACACGGCTAAAACTGACCTTGGAAAATTAGAAGCAGCAGACAAAT
IRA2|YPS163.Contig90.11_9991-1      GACATACACGGCTAAAACTGACCTTGGAAAATTAGAGGCAGCAGACAAAT
IRA2|WE372.Contig148.29_10766-      GACATACACGGCTAAAACTGACCTTGGAAAATTAGAAGCAGCAGACAAAT
IRA2|T73.contig02574_2659-9610      GACATACACGGCTAAAACTGACCTTGGAAAATTAGAAGCAGCAGACAAAT
MIT_Spar_c317_20004                 AACCTACACGGCTAAGACTGATCTCGGAAAATTGGAGGCAGCCGACAAAT
YOL081W_EC1118                      GACATACACGGCTAAAACTGACCTTGGAAAATTAGAGGCAGCAGACAAAT
IRA2|PW5.contig01811_24316-327      GACATACACGGCTAAAACTGACCTTGGAAAATTAGAGGCAGCAGACAAAT
                                     ** *********** ***** ** ******** ** ** ** *******

YOL081W_S288C                       TTTTGCGATATACGATTGAACATCCCCAGCTATCGTCCTTTGGAGCAGCG
YOL081W_AWRI1631                    TTTTGCGATATATGATTGAACATCCCCAGCTATCGTCCTTTGGAGCAGCG
YOL081W_Kyokai7                     TTTTGCGATATACGATTGAACATCCCCAGCTATCGTCCTTTGGAGCAGCG
YOL081W_Sigma1278b                  TTTTGCGATATACGATTGAACATCCCCAGCTATCGTCCTTTGGAGCAGCG
YOL081W_YJM789                      TTTTGCGATATACGATTGAACATCCCCAGCTATCGTCCTTTGGAGCAGCG
IRA2|T7_updated.Contig3.4_1194      TTTTGCGATATACGATTGAACATCCCCAGCTATCGTCCTTTGGAGCAGCG
IRA2|UC5.contig00329_14399-236      TTTTGCGATATACGATTGAACATCCCCAGCTATCGTCCTTTGGAGCAGCG
IRA2|M22.Contig21.19_10669-199      TTTTGCGATATACGATTGAACATCCCCAGCTATCGTCCTTTGGAGCAGCG
IRA2|YJM280.Contig2.21_10114-1      TTTTGCGATATACGATTGAACATCCCCAGCTATCGTCCTTTGGAGCAGCG
IRA2|YPS1009.contig02302_17569      TTTTGCGATATACGATTGAACATCCCCAGCTATCGTCCTTTGGAGCAGCG
IRA2|Y12.Contig10.9_7336-16575      TTTTGCGATATACGATTGAACATCCCCAGCTATCGTCCTTTGGAGCAGCG
IRA2|YJM320.Contig34.2_20028-2      TTTTGCGATATACGATTGAACATCCCCAGCTATCGTCCTTTGGAGCAGCG
IRA2|YJM421.Contig23.6_10790-2      TTTTGCGATATACGATTGAACATCCCCAGCTATCGTCCTTTGGAGCAGCG
IRA2|YJM451.contig00063_46311-      TTTTGCGATATACGATTGAACATCCCCAGCTATCGTCCTTTGGAGCAGCG
IRA2|YJM653.contig02476_9765-1      TTTTGCGATATACGATTGAACATCCCCAGCTATCGTCCTTTGGAGCAGCG
IRA2|I14.contig01910_47063-563      TTTTGCGATATATGATTGAACATCCCCAGCTATCGTCCTTTGGAGCAGCG
IRA2|YPS163.Contig90.11_9991-1      TTTTGCGATATACGATTGAACATCCCCAGCTATCGTCCTTTGGAGCAGCG
IRA2|WE372.Contig148.29_10766-      TTTTGCGATATATGATTGAACATCCCCAGCTATCGTCCTTTGGAGCAGCG
IRA2|T73.contig02574_2659-9610      TTTTGCGATATACGATTGAACATCCCCAGCTATCGTCCTTTGGAGCAGCG
MIT_Spar_c317_20004                 TTTTACAATATACGATTGAACATCCCCAGCTATCAACCTTTGGAGCAGCA
YOL081W_EC1118                      TTTTGCGATATACGATTGAACATCCCCAGCTATCGTCCTTTGGAGCAGCG
IRA2|PW5.contig01811_24316-327      TTTTGCGATATACGATTGAACATCCCCAGCTATCGTCCTTTGGAGCAGCG
                                    **** * ***** *********************  ************* 

YOL081W_S288C                       GTTTGTCCCGCTAGCGATATTGATGCTTATGCTGCTGGCTTAATAAATGC
YOL081W_AWRI1631                    GTTTGTCCCGCTAGCGATATTGATGCTTATGCTGCTGGCTTAATAAATGC
YOL081W_Kyokai7                     GTTTGTCCCGCTAGCGATATTGATGCTTATGCTGCTGGCTTAATAAATGC
YOL081W_Sigma1278b                  GTTTGTCCCGCTAGCGATATTGATGCTTATGCTGCTGGCTTAATAAATGC
YOL081W_YJM789                      GTTTGTCCCGCTAGCGATATTGATGCTTATGCTGCTGGCTTAATAAATGC
IRA2|T7_updated.Contig3.4_1194      GTTTGTCCCGCTAGCGATATTGATGCTTATGCTGCTGGCTTAATAAATGC
IRA2|UC5.contig00329_14399-236      GTTTGTCCCGCTAGCGATATTGATGCTTATGCTGCTGGCTTAATAAATGC
IRA2|M22.Contig21.19_10669-199      GTTTGTCCCGCTAGCGATATTGATGCTTATGCTGCTGGCTTAATAAATGC
IRA2|YJM280.Contig2.21_10114-1      GTTTGTCCCGCTAGCGATATTGATGCTTATGCTGCTGGCTTAATAAATGC
IRA2|YPS1009.contig02302_17569      GTTTGTCCCGCTAGCGATATTGATGCTTATGCTGCTGGCTTAATAAATGC
IRA2|Y12.Contig10.9_7336-16575      GTTTGTCCCGCTAGCGATATTGATGCTTATGCTGCTGGCTTAATAAATGC
IRA2|YJM320.Contig34.2_20028-2      GTTTGTCCCGCTAGCGATATTGATGCTTATGCTGCTGGCTTAATAAATGC
IRA2|YJM421.Contig23.6_10790-2      GTTTGTCCCGCTAGCGATATTGATGCTTATGCTGCTGGCTTAATAAATGC
IRA2|YJM451.contig00063_46311-      GTTTGTCCCGCTAGCGATATTGATGCTTATGCTGCTGGCTTAATAAATGC
IRA2|YJM653.contig02476_9765-1      GTTTGTCCCGCTAGCGATATTGATGCTTATGCTGCTGGCTTAATAAATGC
IRA2|I14.contig01910_47063-563      GTTTGTCCCGCTAGCGATATTGATGCTTATGCTGCTGGCTTAATAAATGC
IRA2|YPS163.Contig90.11_9991-1      GTTTGTCCCGCTAGCGATATTGATGCTTATGCTGCTGGCTTAATAAATGC
IRA2|WE372.Contig148.29_10766-      GTTTGTCCCGCTAGCGATATTGATGCTTATGCTGCTGGCTTAATAAATGC
IRA2|T73.contig02574_2659-9610      GTTTGTCCCGCTAGCGATATTGATGCTTATGCTGCTGGCTTAATAAATGC
MIT_Spar_c317_20004                 GTTTGTCCTGCTAGTGATATTGATGCTTATGCTGCTGGTTTAATAAATGC
YOL081W_EC1118                      GTTTGTCCCGCTAGCGATATTGATGCTTATGCTGCTGGCTTAATAAATGC
IRA2|PW5.contig01811_24316-327      GTTTGTCCCGCTAGCGATATTGATGCTTATGCTGCTGGCTTAATAAATGC
                                    ******** ***** *********************** ***********

YOL081W_S288C                       ATTTGAAACGAGGAATGCCACCCACATTGTAGTGGCACAGTTGATTAAAA
YOL081W_AWRI1631                    ATTTGAAACGAGAAATGCCACCCACATTGTAGTGTCACAGTTGATTAAAA
YOL081W_Kyokai7                     ATTTGAAACGAGGAATGCCACCCACATTGTAGTGGCACAGTTGATTAAAA
YOL081W_Sigma1278b                  ATTTGAAACGAGGAATGCCACCCACATTGTAGTGGCACAGTTGATTAAAA
YOL081W_YJM789                      ATTTGAAACGAGAAATGCCACCCACATTGTAGTGTCACAGTTGATTAAAA
IRA2|T7_updated.Contig3.4_1194      ATTTGAAACGAGGAATGCCACCCACATTGTAGTGGCACAGTTGATTAAAA
IRA2|UC5.contig00329_14399-236      ATTTGAAACGAGGAATGCCACCCACATTGTAGTGGCACAGTTGATTAAAA
IRA2|M22.Contig21.19_10669-199      ATTTGAAACGAGAAATGCCACCCACATTGTAGTGTCACAGTTGATTAAAA
IRA2|YJM280.Contig2.21_10114-1      ATTTGAAACGAGAAATGCCACCCACATTGTAGTGTCACAGTTGATTAAAA
IRA2|YPS1009.contig02302_17569      ATTTGAAACGAGGAATGCCACCCACATTGTAGTGGCACAGTTGATTAAAA
IRA2|Y12.Contig10.9_7336-16575      ATTTGAAACGAGGAATGCCACCCACATTGTAGTGGCACAGTTGATTAAAA
IRA2|YJM320.Contig34.2_20028-2      ATTTGAAACGAGAAATGCCACCCACATTGTAGTGTCACAGTTGATTAAAA
IRA2|YJM421.Contig23.6_10790-2      ATTTGAAACGAGGAATGCCACCCACATTGTAGTGGCACAGTTGATTAAAA
IRA2|YJM451.contig00063_46311-      ATTTGAAACGAGAAATGCCACCCACATTGTAGTGTCACAGTTGATTAAAA
IRA2|YJM653.contig02476_9765-1      ATTTGAAACGAGGAATGCCACCCACATTGTAGTGGCACAGTTGATTAAAA
IRA2|I14.contig01910_47063-563      ATTTGAAACGAGAAATGCCACCCACATTGTAGTGTCACAGTTGATTAAAA
IRA2|YPS163.Contig90.11_9991-1      ATTTGAAACGAGGAATGCCACCCACATTGTAGTGGCACAGTTGATTAAAA
IRA2|WE372.Contig148.29_10766-      ATTTGAAACGAGAAATGCCACCCACATTGTAGTGTCACAGTTGATTAAAA
IRA2|T73.contig02574_2659-9610      ATTTGAAACGAGAAATGCCACCCACATTGTAGTGTCACAGTTGATTAAAA
MIT_Spar_c317_20004                 ATTTGAAACGAGGAATGCCACCCACATTGTAGTGTCACAGTTGATCAAAA
YOL081W_EC1118                      ATTTGAAACGAGGAATGCCACCCACATTGTAGTGGCACAGTTGATTAAAA
IRA2|PW5.contig01811_24316-327      ATTTGAAACGAGGAATGCCACCCACATTGTAGTGGCACAGTTGATTAAAA
                                    ************ ********************* ********** ****

YOL081W_S288C                       ATGAAATTGAAAAATCTTCCAGACCTACGGATATCCTTAGAAGAAATAGC
YOL081W_AWRI1631                    ATGAAATTGAAAATTCTTCCAGACCTACGGATATCCTTAGAAGGAATAGC
YOL081W_Kyokai7                     ATGAAATTGAAAAATCTTCCAGACCTACGGATATCCTTAGAAGAAATAGC
YOL081W_Sigma1278b                  ATGAAATTGAAAAATCTTCCAGACCTACGGATATCCTTAGAAGAAATAGC
YOL081W_YJM789                      ATGAAATTGAAAATTCTTCCAGACCTACGGATATCCTTAGAAGGAATAGC
IRA2|T7_updated.Contig3.4_1194      ATGAAATTGAAAAATCTTCCAGACCTACGGATATCCTTAGAAGAAATAGC
IRA2|UC5.contig00329_14399-236      ATGAAATTGAAAAATCTTCCAGACCTACGGATATCCTTAGAAGAAATAGC
IRA2|M22.Contig21.19_10669-199      ATGAAATTGAAAATTCTTCCAGACCTACGGATATCCTTAGAAGGAATAGC
IRA2|YJM280.Contig2.21_10114-1      ATGAAATTGAAAATTCTTCCAGACCTACGGATATCCTTAGAAGGAATAGC
IRA2|YPS1009.contig02302_17569      ATGAAATTGAAAAATCTTCCAGACCTACGGATATCCTTAGAAGAAATAGC
IRA2|Y12.Contig10.9_7336-16575      ATGAAATTGAAAAATCTTCCAGACCTACGGATATCCTTAGAAGAAATAGC
IRA2|YJM320.Contig34.2_20028-2      ATGAAATTGAAAATTCTTCCAGACCTACGGATATCCTTAGAAGGAATAGC
IRA2|YJM421.Contig23.6_10790-2      ATGAAATTGAAAAATCTTCCAGACCTACGGATATCCTTAGAAGAAATAGC
IRA2|YJM451.contig00063_46311-      ATGAAATTGAAAATTCTTCCAGACCTACGGATATCCTTAGAAGGAATAGC
IRA2|YJM653.contig02476_9765-1      ATGAAATTGAAAAATCTTCCAGACCTACGGATATCCTTAGAAGAAATAGC
IRA2|I14.contig01910_47063-563      ATGAAATTGAAAATTCTTCCAGACCTACGGATATCCTTAGAAGGAATAGC
IRA2|YPS163.Contig90.11_9991-1      ATGAAATTGAAAAATCTTCCAGACCTACGGATATCCTTAGAAGAAATAGC
IRA2|WE372.Contig148.29_10766-      ATGAAATTGAAAATTCTTCCAGACCTACGGATATCCTTAGAAGGAATAGC
IRA2|T73.contig02574_2659-9610      ATGAAATTGAAAATTCTTCCAGACCTACGGATATCCTTAGAAGGAATAGC
MIT_Spar_c317_20004                 ATGAAATTGAAAAATCTTCTAGGCCTACCGATATTCTTAGAAGGAATAGC
YOL081W_EC1118                      ATGAAATTGAAAAATCTTCCAGACCTACGGATATCCTTAGAAGAAATAGC
IRA2|PW5.contig01811_24316-327      ATGAAATTGAAAAATCTTCCAGACCTACGGATATCCTTAGAAGAAATAGC
                                    ************* ***** ** ***** ***** ******** ******

YOL081W_S288C                       TGTGCTACGAGATCATTATCTATGCTAGCCAGGTCCAAGGGTAACGAATA
YOL081W_AWRI1631                    TGTGCTACGAGATCATTATCTATGCTAGCCAGGTCCAAGGGTAGCGAATA
YOL081W_Kyokai7                     TGTGCTACGAGATCATTATCTATGCTAGCCAGGTCCAAGGGTAACGAATA
YOL081W_Sigma1278b                  TGTGCTACGAGATCATTATCTATGCTAGCCAGGTCCAAGGGTAACGAATA
YOL081W_YJM789                      TGTGCTACGAGATCATTATCTATGCTAGCCAGGTCCAAGGGTAGCGAATA
IRA2|T7_updated.Contig3.4_1194      TGTGCTACGAGATCATTATCTATGCTAGCCAGGTCCAAGGGTAACGAATA
IRA2|UC5.contig00329_14399-236      TGTGCTACGAGATCATTATCTATGCTAGCCAGGTCCAAGGGTAACGAATA
IRA2|M22.Contig21.19_10669-199      TGTGCTACGAGATCATTATCTATGCTAGCCAGGTCCAAGGGTAGCGAATA
IRA2|YJM280.Contig2.21_10114-1      TGTGCTACGAGATCATTATCTATGCTAGCCAGGTCCAAGGGTAGCGAATA
IRA2|YPS1009.contig02302_17569      TGTGCTACGAGATCATTATCTATGCTAGCCAGGTCCAAGGGTAACGAATA
IRA2|Y12.Contig10.9_7336-16575      TGTGCTACGAGATCATTATCTATGCTAGCCAGGTCCAAGGGTAACGAATA
IRA2|YJM320.Contig34.2_20028-2      TGTGCTACGAGATCATTATCTATGCTAGCCAGGTCCAAGGGTAGCGAATA
IRA2|YJM421.Contig23.6_10790-2      TGTGCTACGAGATCATTATCTATGCTAGCCAGGTCCAAGGGTAGCGAATA
IRA2|YJM451.contig00063_46311-      TGTGCTACGAGATCATTATCTATGCTAGCCAGGTCCAAGGGTAGCGAATA
IRA2|YJM653.contig02476_9765-1      TGTGCTACGAGATCATTATCTATGCTAGCCAGGTCCAAGGGTAACGAATA
IRA2|I14.contig01910_47063-563      TGTGCTACGAGATCATTATCTATGCTAGCCAGGTCCAAGGGTAGCGAATA
IRA2|YPS163.Contig90.11_9991-1      TGTGCTACGAGATCATTATCTATGCTAGCCAGGTCCAAGGGTAACGAATA
IRA2|WE372.Contig148.29_10766-      TGTGCTACGAGATCATTATCTATGCTAGCCAGGTCCAAGGGTAGCGAATA
IRA2|T73.contig02574_2659-9610      TGTGCTACGAGATCATTATCTATGCTAGCCAGGTCCAAGGGTAGCGAATA
MIT_Spar_c317_20004                 TGTGCTACGAGATCCTTATCTATGCTAGCTAGGTCCAAAGGTAATGAATA
YOL081W_EC1118                      TGTGCTACGAGATCATTATCTATGCTAGCCAGGTCCAAGGGTAACGAATA
IRA2|PW5.contig01811_24316-327      TGTGCTACGAGATCATTATCTATGCTAGCCAGGTCCAAGGGTAACGAATA
                                    ************** ************** ******** ****  *****

YOL081W_S288C                       TTTGATTCGCACTTTGCAACCATTACTAAAAAAAATTATCCAGAACAGAG
YOL081W_AWRI1631                    TTTGATTCGCACTTTGCAACCATTACTAAAAAAAATTATCCAGAACAGAG
YOL081W_Kyokai7                     TTTGATTCGCACTTTGCAACCATTACTAAAAAAAATTATCCAGAACAGAG
YOL081W_Sigma1278b                  TTTGATTCGCACTTTGCAACCATTACTAAAAAAAATTATCCAGAACAGAG
YOL081W_YJM789                      TTTGATTCGCACTTTGCAACCATTACTAAAAAAAATTATCCAGAACAGAG
IRA2|T7_updated.Contig3.4_1194      TTTGATTCGCACTTTGCAACCATTACTAAAAAAAATTATCCAGAACAGAG
IRA2|UC5.contig00329_14399-236      TTTGATTCGCACTTTGCAACCATTACTAAAAAAAATTATCCAGAACAGAG
IRA2|M22.Contig21.19_10669-199      TTTGATTCGCACTTTGCAACCATTACTAAAAAAAATTATCCAGAACAGAG
IRA2|YJM280.Contig2.21_10114-1      TTTGATTCGCACTTTGCAACCATTACTAAAAAAAATTATCCAGAACAGAG
IRA2|YPS1009.contig02302_17569      TTTGATTCGCACTTTGCAACCATTACTAAAAAAAATTATCCAGAACAGAG
IRA2|Y12.Contig10.9_7336-16575      TTTGATTCGCACTTTGCAACCATTACTAAAAAAAATTATCCAGAACAGAG
IRA2|YJM320.Contig34.2_20028-2      TTTGATTCGCACTTTGCAACCATTACTAAAAAAAATTATCCAGAACAGAG
IRA2|YJM421.Contig23.6_10790-2      TTTGATTCGCACTTTGCAACCATTACTAAAAAAAATTATCCAGAACAGAG
IRA2|YJM451.contig00063_46311-      TTTGATTCGCACTTTGCAACCATTACTAAAAAAAATTATCCAGAACAGAG
IRA2|YJM653.contig02476_9765-1      TTTGATTCGCACTTTGCAACCATTACTAAAAAAAATTATCCAGAACAGAG
IRA2|I14.contig01910_47063-563      TTTGATTCGCACTTTGCAACCATTACTAAAAAAAATTATCCAGAACAGAG
IRA2|YPS163.Contig90.11_9991-1      TTTGATTCGCACTTTGCAACCATTACTAAAAAAAATTATCCAGAACAGAG
IRA2|WE372.Contig148.29_10766-      TTTGATTCGCACTTTGCAACCATTACTAAAAAAAATTATCCAGAACAGAG
IRA2|T73.contig02574_2659-9610      TTTGATTCGCACTTTGCAACCATTACTAAAAAAAATTATCCAGAACAGAG
MIT_Spar_c317_20004                 TTTGATCCGGACTTTGCAACCATTGCTAAAAAAAATTATCGAGAACAAGG
YOL081W_EC1118                      TTTGATTCGCACTTTGCAACCATTACTAAAAAAAATTATCCAGAACAGAG
IRA2|PW5.contig01811_24316-327      TTTGGTTCGCACTTTGCAACCATTACTAAAAAAA-TTATCCAGAACAGAG
                                    **** * ** ************** ********* ***** ******  *

YOL081W_S288C                       ATTTTTTTGAAATTGAGAAACTAAAACCGGAAGATTCAGATGCTGAACGT
YOL081W_AWRI1631                    ATTTTTTTGAAATTGAGAAATTAAAACCGGAAGATTTAGATGCTGAACGT
YOL081W_Kyokai7                     ATTTTTTTGAAATTGAGAAACTAAAACCGGAAGATTCAGATGCTGAACGT
YOL081W_Sigma1278b                  ATTTTTTTGAAATTGAGAAACTAAAACCGGAAGATTCAGATGCTGAACGT
YOL081W_YJM789                      ATTTTTTTGAAATTGAGAAATTAAAACCGGAAGATTCAGATGCTGAACGT
IRA2|T7_updated.Contig3.4_1194      ATTTTTTTGAAATTGAGAAACTAAAACCGGAAGATTCAGATGCTGAACGT
IRA2|UC5.contig00329_14399-236      ATTTTTTTGAAATTGAGAAACTAAAACCGGAAGATTCAGATGCTGAACGT
IRA2|M22.Contig21.19_10669-199      ATTTTTTTGAAATTGAGAAATTAAAACCGGAAGATTTAGATGCTGAACGT
IRA2|YJM280.Contig2.21_10114-1      ATTTTTTTGAAATTGAGAAATTAAAACCGGAAGATTCAGATGCTGAACGT
IRA2|YPS1009.contig02302_17569      ATTTTTTTGAAATTGAGAAACTAAAACCGGAAGATTCAGATGCTGAACGT
IRA2|Y12.Contig10.9_7336-16575      ATTTTTTTGAAATTGAGAAACTAAAACCGGAAGATTCAGATGCTGAACGT
IRA2|YJM320.Contig34.2_20028-2      ATTTTTTTGAAATTGAGAAATTAAAACCGGAAGATTCAGATGCTGAACGT
IRA2|YJM421.Contig23.6_10790-2      ATTTTTTTGAAATTGAGAAACTAAAACCGGAAGATTCAGATGCTGAACGT
IRA2|YJM451.contig00063_46311-      ATTTTTTTGAAATTGAGAAATTAAAACCGGAAGATTTAGATGCTGAACGT
IRA2|YJM653.contig02476_9765-1      ATTTTTTTGAAATTGAGAAACTAAAACCGGAAGATTCAGATGCTGAACGT
IRA2|I14.contig01910_47063-563      ATTTTTTTGAAATTGAGAAATTAAAACCGGAAGATTTAGATGCTGAACGT
IRA2|YPS163.Contig90.11_9991-1      ATTTTTTTGAAATTGAGAAACTAAAACCGGAAGATTCAGATGCTGAACGT
IRA2|WE372.Contig148.29_10766-      ATTTTTTTGAAATTGAGAAATTAAAACCGGAAGATTTAGATGCTGAACGT
IRA2|T73.contig02574_2659-9610      ATTTTTTTGAAATTGAGAAATTAAAACCGGAAGATTCAGATGCTGAACGT
MIT_Spar_c317_20004                 ATTTTTTTGAAATTGAGAAATTAAAACCGGAAGATTCAGATGCTGAACGT
YOL081W_EC1118                      ATTTTTTTGAAATTGAGAAACTAAAACCGGAAGATTCAGATGCTGAACGT
IRA2|PW5.contig01811_24316-327      ATTTTTTTGAAATTGAGAAACTAAAACCGGAAGATTCAGATGCTGAACGT
                                    ******************** *************** *************

YOL081W_S288C                       CAAATAGAGCTCTTCGTTAAATACATGAATGAATTATTGGAATCCATATC
YOL081W_AWRI1631                    CAAATAGAGCTTTTTGTTAAATACATGAATGAATTATTGGAATCCATATC
YOL081W_Kyokai7                     CAAATAGAGCTCTTCGTTAAATACATGAATGAATTATTGGAATCCATATC
YOL081W_Sigma1278b                  CAAATAGAGCTCTTCGTTAAATACATGAATGAATTATTGGAATCCATATC
YOL081W_YJM789                      CAAATAGAGCTTTTTGTTAAATACATGAATGAATTATTGGAATCCATATC
IRA2|T7_updated.Contig3.4_1194      CAAATAGAGCTCTTCGTTAAATACATGAATGAATTATTGGAATCCATATC
IRA2|UC5.contig00329_14399-236      CAAATAGAGCTCTTCGTTAAATACATGAATGAATTATTGGAATCCATATC
IRA2|M22.Contig21.19_10669-199      CAAATAGAGCTTTTTGTTAAATACATGAATGAATTATTGGAATCCATATC
IRA2|YJM280.Contig2.21_10114-1      CAAATAGAGCTTTTTGTTAAATACATGAATGAATTATTGGAATCCATATC
IRA2|YPS1009.contig02302_17569      CAAATAGAGCTCTTCGTTAAATACATGAATGAATTATTGGAATCCATATC
IRA2|Y12.Contig10.9_7336-16575      CAAATAGAGCTCTTCGTTAAATACATGAATGAATTATTGGAATCCATATC
IRA2|YJM320.Contig34.2_20028-2      CAAATAGAGCTTTTTGTTAAATACATGAATGAATTATTGGAATCCATATC
IRA2|YJM421.Contig23.6_10790-2      CAAATAGAGCTCTTCGTTAAATACATGAATGAATTATTGGAATCCATATC
IRA2|YJM451.contig00063_46311-      CAAATAGAGCTTTTTGTTAAATACATGAATGAATTATTGGAATCCATATC
IRA2|YJM653.contig02476_9765-1      CAAATAGAGCTCTTCGTTAAATACATGAATGAATTATTGGAATCCATATC
IRA2|I14.contig01910_47063-563      CAAATAGAGCTTTTTGTTAAATACATGAATGAATTATTGGAATCCATATC
IRA2|YPS163.Contig90.11_9991-1      CAAATAGAGCTCTTCGTTAAATACATGAATGAATTATTGGAATCCATATC
IRA2|WE372.Contig148.29_10766-      CAAATAGAGCTTTTTGTTAAATACATGAATGAATTATTGGAATCCATATC
IRA2|T73.contig02574_2659-9610      CAAATAGAGCTTTTTGTTAAATACATGAATGAATTATTGGAATCCATATC
MIT_Spar_c317_20004                 CAAGTAGAACTTTTCGTGAAGTATATGAATGAACTGTTGGACTCCATATC
YOL081W_EC1118                      CAAATAGAGCTCTTCGTTAAATACATGAATGAATTATTGGAATCCATATC
IRA2|PW5.contig01811_24316-327      CAAATAGAGCTCTTCGTTAAATACATGAATGAATTATTGGAATCCATATC
                                    *** **** ** ** ** ** ** ********* * ***** ********

YOL081W_S288C                       CAACTCCGTATCTTATTTTCCCCCTCCTTTATTTTATATTTGCCAAAACA
YOL081W_AWRI1631                    CAACTCCGTATCTTATTTTCCCCCTCCTTTATTTTATATTTGTCAAAACA
YOL081W_Kyokai7                     CAACTCCGTATCTTATTTCCCCCCTCCTTTATTTTATATTTGCCAAAACA
YOL081W_Sigma1278b                  CAACTCCGTATCCTATTTTCCCCCTCCTTTATTTTATATTTGCCAAAACA
YOL081W_YJM789                      CAACTCCGTATCTTATTTTCCCCCTCCTTTATTTTATATTTGTCAAAACA
IRA2|T7_updated.Contig3.4_1194      CAACTCCGTATCTTATTTTCCCCCTCCTTTATTTTATATTTGCCAAAACA
IRA2|UC5.contig00329_14399-236      CAACTCCGTATCTTATTTTCCCCCTCCTTTATTTTATATTTGCCAAAACA
IRA2|M22.Contig21.19_10669-199      CAACTCCGTATCTTATTTTCCCCCTCCTTTATTTTATATTTGTCAAAACA
IRA2|YJM280.Contig2.21_10114-1      CAACTCCGTATCTTATTTTCCCCCTCCTTTATTTTATATTTGTCAAAACA
IRA2|YPS1009.contig02302_17569      CAACTCCGTATCTTATTTTCCCCCTCCTTTATTTTATATTTGCCAAAACA
IRA2|Y12.Contig10.9_7336-16575      CAACTCCGTATCTTATTTTCCCCCTCCTTTATTTTATATTTGCCAAAACA
IRA2|YJM320.Contig34.2_20028-2      CAACTCCGTATCTTATTTTCCCCCTCCTTTATTTTATATTTGTCAAAACA
IRA2|YJM421.Contig23.6_10790-2      CAACTCCGTATCTTATTTTCCCCCTCCTTTATTTTATATTTGCCAAAACA
IRA2|YJM451.contig00063_46311-      CAACTCCGTATCTTATTTTCCCCCTCCTTTATTTTATATTTGTCAAAACA
IRA2|YJM653.contig02476_9765-1      CAACTCCGTATCTTATTTTCCCCCTCCTTTATTTTATATTTGCCAAAACA
IRA2|I14.contig01910_47063-563      CAACTCCGTATCTTATTTTCCCCCTCCTTTATTTTATATTTGTCAAAACA
IRA2|YPS163.Contig90.11_9991-1      CAACTCCGTATCTTATTTTCCCCCTCCTTTATTTTATATTTGCCAAAACA
IRA2|WE372.Contig148.29_10766-      CAACTCCGTATCTTATTTTCCCCCTCCTTTATTTTATATTTGTCAAAACA
IRA2|T73.contig02574_2659-9610      CAACTCCGTATCTTATTTTCCCCCTCCTTTATTTTATATTTGTCAAAACA
MIT_Spar_c317_20004                 CAATTCTGTCTCTTATTTCCCACCTCCTTTATTTTATATTTGCCAAAACA
YOL081W_EC1118                      CAACTCCGTATCTTATTTTCCCCCTCCTTTATTTTATATTTGCCAAAACA
IRA2|PW5.contig01811_24316-327      CAACTCCGTATCTTATTTTCCCCCTCCTTTATTTTATATTTGCCAAAACA
                                    *** ** ** ** ***** ** ******************** *******

YOL081W_S288C                       TTTATAAAGTTGCGTGTGAAAAATTTCCGGATCACGCAATTATCGCCGCT
YOL081W_AWRI1631                    TTTATAAAGTTGCGTGTGAAAAATTTCCGGATCACGCAATTATCGCCGCT
YOL081W_Kyokai7                     TTTATAAAGTTGCGTGTGAAAAATTTCCGGATCACGCAATTATCGCCGCT
YOL081W_Sigma1278b                  TTTATAAAGTTGCGTGTGAAAAATTTCCGGATCACGCAATTATCGCCGCT
YOL081W_YJM789                      TTTATAAAGTTGCGTGTGAAAAATTTCCGGATCACGCAATTATCGCCGCT
IRA2|T7_updated.Contig3.4_1194      TTTATAAAGTTGCGTGTGAAAAATTTCCGGATCACGCAATTATCGCCGCT
IRA2|UC5.contig00329_14399-236      TTTATAAAGTTGCGTGTGAAAAATTTCCGGATCACGCAATTATCGCCGCT
IRA2|M22.Contig21.19_10669-199      TTTATAAAGTTGCGTGTGAAAAATTTCCGGATCACGCAATTATCGCCGCT
IRA2|YJM280.Contig2.21_10114-1      TTTATAAAGTTGCGTGTGAAAAATTTCCGGATCACGCAATTATCGCCGCT
IRA2|YPS1009.contig02302_17569      TTTATAAAGTTGCGTGTGAAAAATTTCCGGATCACGCAATTATCGCCGCT
IRA2|Y12.Contig10.9_7336-16575      TTTATAAAGTTGCGTGTGAAAAATTTCCGGATCACGCAATTATCGCCGCT
IRA2|YJM320.Contig34.2_20028-2      TTTATAAAGTTGCGTGTGAAAAATTTCCGGATCACGCAATTATCGCCGCT
IRA2|YJM421.Contig23.6_10790-2      TTTATAAAGTTGCGTGTGAAAAATTTCCGGATCACGCAATTATCGCCGCT
IRA2|YJM451.contig00063_46311-      TTTATAAAGTTGCGCGTGAAAAATTTCCGGATCACGCAATTATCGCCGCT
IRA2|YJM653.contig02476_9765-1      TTTATAAAGTTGCGTGTGAAAAATTTCCGGATCACGCAATTATCGCCGCT
IRA2|I14.contig01910_47063-563      TTTATAAAGTTGCGTGTGAAAAATTTCCGGATCACGCAATTATCGCCGCT
IRA2|YPS163.Contig90.11_9991-1      TTTATAAAGTTGCGTGTGAAAAATTTCCGGATCACGCAATTATCGCCGCT
IRA2|WE372.Contig148.29_10766-      TTTATAAAGTTGCGTGTGAAAAATTTCCGGATCACGCAATTATCGCCGCT
IRA2|T73.contig02574_2659-9610      TTTATAAAGTTGCGTGTGAAAAATTTCCGGATCACGCAATTATCGCCGCT
MIT_Spar_c317_20004                 TATATAAAGTTGCGTGTGAAAAATTTCCGGACCATGCAATTATCGCCGCT
YOL081W_EC1118                      TTTATAAAGTTGCGTGTGAAAAATTTCCGGATCACGCAATTATCGCCGCT
IRA2|PW5.contig01811_24316-327      TTTATAAAGTTGCGTTTGAAAAATTTCCGGATTACGCAATTATCGCCGCT
                                    * ************  ***************  * ***************

YOL081W_S288C                       GGGTCTTTCGTGTTTTTACGGTTTTTTTGTCCTGCTTTAGTCAGCCCTGA
YOL081W_AWRI1631                    GGGTCTTTCGTATTTTTACGGTTTTTTTGTCCTGCTTTAGTCAGCCCTGA
YOL081W_Kyokai7                     GGGTCTTTCGTGTTTTTACGGTTTTTTTGTCCTGCTTTAGTCAGCCCTGA
YOL081W_Sigma1278b                  GGGTCTTTCGTGTTTTTACGGTTTTTTTGTCCTGCTTTAGTCAGCCCTGA
YOL081W_YJM789                      GGGTCTTTCGTATTTTTACGGTTTTTTTGTCCTGCTTTAGTCAGCCCTGA
IRA2|T7_updated.Contig3.4_1194      GGGTCTTTCGTGTTTTTACGGTTTTTTTGTCCTGCTTTAGTCAGCCCTGA
IRA2|UC5.contig00329_14399-236      GGGTCTTTCGTGTTTTTACGGTTTTTTTGTCCTGCTTTAGTCAGCCCTGA
IRA2|M22.Contig21.19_10669-199      GGGTCTTTCGTATTTTTACGGTTTTTTTGTCCTGCTTTAGTCAGCCCTGA
IRA2|YJM280.Contig2.21_10114-1      GGGTCTTTCGTATTTTTACGGTTTTTTTGTCCTGCTTTAGTCAGCCCTGA
IRA2|YPS1009.contig02302_17569      GGGTCTTTCGTGTTTTTACGGTTTTTTTGTCCTGCTTTAGTCAGCCCTGA
IRA2|Y12.Contig10.9_7336-16575      GGGTCTTTCGTGTTTTTACGGTTTTTTTGTCCTGCTTTAGTCAGCCCTGA
IRA2|YJM320.Contig34.2_20028-2      GGGTCTTTCGTATTTTTACGGTTTTTTTGTCCTGCTTTAGTCAGCCCTGA
IRA2|YJM421.Contig23.6_10790-2      GGGTCTTTCGTGTTTTTACGGTTTTTTTGTCCTGCTTTAGTCAGCCCTGA
IRA2|YJM451.contig00063_46311-      GGGTCTTTCGTATTTTTACGGTTTTTTTGTCCTGCTTTAGTCAGCCCTGA
IRA2|YJM653.contig02476_9765-1      GGGTCTTTCGTGTTTTTACGGTTTTTTTGTCCTGCTTTAGTCAGCCCTGA
IRA2|I14.contig01910_47063-563      GGGTCTTTCGTATTTT-ACGGTTTTTTTGTCCTGCTTTAGTCAGCCCTGA
IRA2|YPS163.Contig90.11_9991-1      GGGTCTTTCGTGTTTTTACGGTTTTTTTGTCCTGCTTTAGTCAGCCCTGA
IRA2|WE372.Contig148.29_10766-      GGGTCTTTCGTATTTTTACGGTTTTTTTGTCCTGCTTTAGTCAGCCCTGA
IRA2|T73.contig02574_2659-9610      GGGTCTTTCGTATTTTTACGGTTTTTTTGTCCTGCTTTAGTCAGCCCTGA
MIT_Spar_c317_20004                 GGATCTTTCGTATTTTTACGGTTTTTTTGTCCTGCTTTAGTCAGCCCTGA
YOL081W_EC1118                      GGGTCTTTCGTGTTTTTACGGTTTTTTTGTCCTGCTTTAGTCAGCCCTGA
IRA2|PW5.contig01811_24316-327      GGGTCTTTCGTGTTTTTACGGTTTTTTTGTCCTGCTTTAGTCAGCCCTGA
                                    ** ******** **** *********************************

YOL081W_S288C                       TTCTGAAAATATCATAGATATTTCTCACTTGAGCGAAAAGCGTACCTTCA
YOL081W_AWRI1631                    TTCTGAAAATATCATAGATATTTCTCACTTGAGCGAAAAGCGTACCTTCA
YOL081W_Kyokai7                     TTCTGAAAATATCATAGATATTTCTCACTTGAGCGAAAAGCGTACCTTCA
YOL081W_Sigma1278b                  TTCTGAAAATATCATAGATATTTCTCACTTGAGCGAAAAGCGTACCTTCA
YOL081W_YJM789                      TTCTGAAAATATCATAGATATTTCTCACTTGAGCGAAAAGCGTACCTTCA
IRA2|T7_updated.Contig3.4_1194      TTCTGAAAATATCATAGATATTTCTCACTTGAGCGAAAAGCGTACCTTCA
IRA2|UC5.contig00329_14399-236      TTCTGAAAATATCATAGATATTTCTCACTTGAGCGAAAAGCGTACCTTCA
IRA2|M22.Contig21.19_10669-199      TTCTGAAAATATCATAGATATTTCTCACTTGAGCGAAAAGCGTACCTTCA
IRA2|YJM280.Contig2.21_10114-1      TTCTGAAAATATCATAGATATTTCTCACTTGAGCGAAAAGCGTACCTTCA
IRA2|YPS1009.contig02302_17569      TTCTGAAAATATCATAGATATTTCTCACTTGAGCGAAAAGCGTACCTTCA
IRA2|Y12.Contig10.9_7336-16575      TTCTGAAAATATCATAGATATTTCTCACTTGAGCGAAAAGCGTACCTTCA
IRA2|YJM320.Contig34.2_20028-2      TTCTGAAAATATCATAGATATTTCTCACTTGAGCGAAAAGCGTACCTTCA
IRA2|YJM421.Contig23.6_10790-2      TTCTGAAAATATCATAGATATTTCTCACTTGAGCGAAAAGCGTACCTTCA
IRA2|YJM451.contig00063_46311-      TTCTGAAAATATCATAGATATTTCTCACTTGAGCGAAAAGCGTACCTTCA
IRA2|YJM653.contig02476_9765-1      TTCTGAAAATATCATAGATATTTCTCACTTGAGCGAAAAGCGTACCTTCA
IRA2|I14.contig01910_47063-563      TTCTGAAAATATCATAGATATTTCTCACTTGAGCGAAAAGCGTACCTTCA
IRA2|YPS163.Contig90.11_9991-1      TTCTGAAAATATCATAGATATTTCTCACTTGAGCGAAAAGCGTACCTTCA
IRA2|WE372.Contig148.29_10766-      TTCTGAAAATATCATAGATATTTCTCACTTGAGCGAAAAGCGTACCTTCA
IRA2|T73.contig02574_2659-9610      TTCTGAAAATATCATAGATATTTCTCACTTGAGCGAAAAGCGTACCTTCA
MIT_Spar_c317_20004                 TTCTGAAAATATCATAGACATTTCTCATTTAAGTGAAAAGCGTACATTCA
YOL081W_EC1118                      TTCTGAAAATATCATAGATATTTCTCACTTGAGCGAAAAGCGTACCTTCA
IRA2|PW5.contig01811_24316-327      TTCTGAAAATATCATAGATATTTCTCACTTGAGCGAAAAGCGTACCTTCA
                                    ****************** ******** ** ** *********** ****

YOL081W_S288C                       TCAGCTTGGCTAAAGTTATCCAAAATATTGCCAATGGCTCAGAAAATTTC
YOL081W_AWRI1631                    TCAGCTTGGCTAAAGTTATCCAAAATATTGCCAATGGCTCAGAAAATTTC
YOL081W_Kyokai7                     TCAGCTTGGCTAAAGTTATCCAAAATATTGCCAATGGCTCAGAAAATTTC
YOL081W_Sigma1278b                  TCAGCTTGGCTAAAGTTATCCAAAATATTGCCAATGGCTCAGAAAATTTC
YOL081W_YJM789                      TCAGCTTGGCTAAAGTTATCCAAAATATTGCCAATGGCTCAGAAAATTTC
IRA2|T7_updated.Contig3.4_1194      TCAGCTTGGCTAAAGTTATCCAAAATATTGCCAATGGCTCAGAAAATTTC
IRA2|UC5.contig00329_14399-236      TCAGCTTGGCTAAAGTTATCCAAAATATTGCCAATGGCTCAGAAAATTTC
IRA2|M22.Contig21.19_10669-199      TCAGCTTGGCTAAAGTTATCCAAAATATTGCCAATGGCTCAGAAAATTTC
IRA2|YJM280.Contig2.21_10114-1      TCAGCTTGGCTAAAGTTATCCAAAATATTGCCAATGGCTCAGAAAATTTC
IRA2|YPS1009.contig02302_17569      TCAGCTTGGCTAAAGTTATCCAAAATATTGCCAATGGCTCAGAAAATTTC
IRA2|Y12.Contig10.9_7336-16575      TCAGCTTGGCTAAAGTTATCCAAAATATTGCCAATGGCTCAGAAAATTTC
IRA2|YJM320.Contig34.2_20028-2      TCAGCTTGGCTAAAGTTATCCAAAATATTGCCAATGGCTCAGAAAATTTC
IRA2|YJM421.Contig23.6_10790-2      TCAGCTTGGCTAAAGTTATCCAAAATATTGCCAATGGCTCAGAAAATTTC
IRA2|YJM451.contig00063_46311-      TCAGCTTGGCTAAAGTTATCCAAAATATTGCCAATGGCTCAGAAAATTTC
IRA2|YJM653.contig02476_9765-1      TCAGCTTGGCTAAAGTTATCCAAAATATTGCCAATGGCTCAGAAAATTTC
IRA2|I14.contig01910_47063-563      TCAGCTTGGCTAAAGTTATCCAAAATATTGCCAATGGCTCAGAAAATTTC
IRA2|YPS163.Contig90.11_9991-1      TCAGCTTGGCTAAAGTTATCCAAAATATTGCCAATGGCTCAGAAAATTTC
IRA2|WE372.Contig148.29_10766-      TCAGCTTGGCTAAAGTTATCCAAAATATTGCCAATGGCTCAGAAAATTTC
IRA2|T73.contig02574_2659-9610      TCAGCTTGGCTAAAGTTATCCAAAATATTGCCAATGGCTCAGAAAATTTC
MIT_Spar_c317_20004                 TTAGCTTGGCTAAAGTTATTCAGAACATTGCCAATGGCTCAGAAAATTTC
YOL081W_EC1118                      TCAGCTTGGCTAAAGTTATCCAAAATATTGCCAATGGCTCAGAAAATTTC
IRA2|PW5.contig01811_24316-327      TCAGCTTGGCTAAAGTTATCCAAAATATTGCCAATGGCTCAGAAAATTTC
                                    * ***************** ** ** ************************

YOL081W_S288C                       TCCAGATGGCCAGCTTTGTGTTCCCAAAAGGATTTTCTTAAGGAATGTAG
YOL081W_AWRI1631                    TCCAGATGGCCAGCTTTGTGTTCCCAAAAGGATTTTCTTAAGGAATGTAG
YOL081W_Kyokai7                     TCCAGATGGCCAGCTTTGTGTTCCCAAAAGGATTTTCTTAAGGAATGTAG
YOL081W_Sigma1278b                  TCCAGATGGCCAGCTTTGTGTTCCCAAAAGGATTTTCTTAAGGAATGTAG
YOL081W_YJM789                      TCCAGATGGCCAGCTTTGTGTTCCCAAAAGGATTTTCTTAAGGAATGTAG
IRA2|T7_updated.Contig3.4_1194      TCCAGATGGCCAGCTTTGTGTTCCCAAAAGGATTTTCTTAAGGAATGTAG
IRA2|UC5.contig00329_14399-236      TCCAGATGGCCAGCTTTGTGTTCCCAAAAGGATTTTCTTAAGGAATGTAG
IRA2|M22.Contig21.19_10669-199      TCCAGATGGCCAGCTTTGTGTTCCCAAAAGGATTTTCTTAAGGAATGTAG
IRA2|YJM280.Contig2.21_10114-1      TCCAGATGGCCAGCTTTGTGTTCCCAAAAGGATTTTCTTAAGGAATGTAG
IRA2|YPS1009.contig02302_17569      TCCAGATGGCCAGCTTTGTGTTCCCAAAAGAATTTTCTTAAGGAATGTAG
IRA2|Y12.Contig10.9_7336-16575      TCCAGATGGCCAGCTTTGTGTTCCCAAAAGGATTTTCTTAAAGAATGTAG
IRA2|YJM320.Contig34.2_20028-2      TCCAGATGGCCAGCTTTGTGTTCCCAAAAGGATTTTCTTAAGGAATGTAG
IRA2|YJM421.Contig23.6_10790-2      TCCAGATGGCCAGCTTTGTGTTCCCAAAAGGATTTTCTTAAGGAATGTAG
IRA2|YJM451.contig00063_46311-      TCCAGATGGCCAGCTTTGTGTTCCCAAAAGGATTTTCTTAAGGAATGTAG
IRA2|YJM653.contig02476_9765-1      TCCAGATGGCCAGCTTTGTGTTCCCAAAAGGATTTTCTTAAGGAATGTAG
IRA2|I14.contig01910_47063-563      TCCAGATGGCCAGCTTTGTGTTCCCAAAAGGATTTTCTTAAGGAATGTAG
IRA2|YPS163.Contig90.11_9991-1      TCCAGATGGCCAGCTTTGTGTTCCCAAAAGGATTTTCTTAAGGAATGTAG
IRA2|WE372.Contig148.29_10766-      TCCAGATGGCCAGCTTTGTGTTCCCAAAAGGATTTTCTTAAGGAATGTAG
IRA2|T73.contig02574_2659-9610      TCCAGATGGCCAGCTTTGTGTTCCCAAAAGGATTTTCTTAAGGAATGTAG
MIT_Spar_c317_20004                 TCCAGATGGCCAGCTTTATGCTCTCAAAAGGGTTTTCTAAAGGAATGCAG
YOL081W_EC1118                      TCCAGATGGCCAGCTTTGTGTTCCCAAAAGGATTTTCTTAAGGAATGTAG
IRA2|PW5.contig01811_24316-327      TCCAGATGGCCAGCTTTGTGTTCCCAAAAGGATTTTCTTAAGGAATGTAG
                                    ***************** ** ** ******  ****** ** ***** **

YOL081W_S288C                       CGATAGAATTTTCAGATTCCTAGCTGAACTTTGTAGAACAGATCGCACGA
YOL081W_AWRI1631                    CGATAGAATTTTCAGATTCCTAGCTGAACTTTGTAGAACAGATCGCACGA
YOL081W_Kyokai7                     CGATAGAATTTTCAGATTCCTAGCTGAACTTTGTAGAACAGATCGCACGA
YOL081W_Sigma1278b                  CGATAGAATTTTCAGATTCCTAGCTGAACTTTGTAGAACAGATCGCACGA
YOL081W_YJM789                      CGATAGAATTTTCAGATTCCTAGCTGAACTTTGTAGAACAGATCGCACGA
IRA2|T7_updated.Contig3.4_1194      CGATAGAATTTTCAGATTCCTAGCTGAACTTTGTAGAACAGATCGCACGA
IRA2|UC5.contig00329_14399-236      CGATAGAATTTTCAGATTCCTAGCTGAACTTTGTAGAACAGATCGCACGA
IRA2|M22.Contig21.19_10669-199      CGATAGAATTTTCAGATTCCTAGCTGAACTTTGTAGAACAGATCGCACGA
IRA2|YJM280.Contig2.21_10114-1      CGATAGAATTTTCAGATTCCTAGCTGAACTTTGTAGAACAGATCGCACGA
IRA2|YPS1009.contig02302_17569      CGATAGAATTTTCAGATTCCTAGCTGAACTTTGTAGAACAGATCGCACGA
IRA2|Y12.Contig10.9_7336-16575      CGATAGAATTTTCAGATTCCTAGCTGAACTTTGTAGAACAGATCGCACGA
IRA2|YJM320.Contig34.2_20028-2      CGATAGAATTTTCAGATTCCTAGCTGAACTTTGTAGAACAGATCGCACGA
IRA2|YJM421.Contig23.6_10790-2      CGATAGAATTTTCAGATTCCTAGCTGAACTTTGTAGAACAGATCGCACGA
IRA2|YJM451.contig00063_46311-      CGATAGAATTTTCAGATTCCTAGCTGAACTTTGTAGAACAGATCGCACGA
IRA2|YJM653.contig02476_9765-1      CGATAGAATTTTCAGATTCCTAGCTGAACTTTGTAGAACAGATCGCACGA
IRA2|I14.contig01910_47063-563      CGATAGAATTTTCAGATTCCTAGCTGAACTTTGTAGAACAGATCGCACGA
IRA2|YPS163.Contig90.11_9991-1      CGATAGAATTTTCAGATTCCTAGCTGAACTTTGTAGAACAGATCGCACGA
IRA2|WE372.Contig148.29_10766-      CGATAGAATTTTCAGATTCCTAGCTGAACTTTGTAGAACAGATCGCACGA
IRA2|T73.contig02574_2659-9610      CGATAGAATTTTCAGATTCCTAGCTGAACTTTGTAGAACAGATCGCACGA
MIT_Spar_c317_20004                 CAATAGAATTTTTAAGTTCTTAGCTGAACTTTGTAGGACAGATCGGACGA
YOL081W_EC1118                      CGATAGAATTTTCAGATTCCTAGCTGAACTTTGTAGAACAGATCGCACGA
IRA2|PW5.contig01811_24316-327      CGATAGAATTTTCAGATTCCTAGCTGAACTTTGTAGAACAGATCGCACGA
                                    * ********** *  *** **************** ******** ****

YOL081W_S288C                       TAGACATCCAAGTGAGAACAGACCCAACGCCAATTGCATTTGACTATCAA
YOL081W_AWRI1631                    TAGACATCCAAGTGAGAACAGACCCAACGCCAATTGCATTTGACTATCAA
YOL081W_Kyokai7                     TAGACATCCAAGTGAGAACAGACCCAACGCCAATTGCATTTGACTATCAA
YOL081W_Sigma1278b                  TAGACATCCAAGTGAGAACAGACCCAACGCCAATTGCATTTGACTATCAA
YOL081W_YJM789                      TAGACATCCAAGTGAGAACAGACCCAACGCCAATTGCATTTGACTATCAA
IRA2|T7_updated.Contig3.4_1194      TAGACATCCAAGTGAGAACAGACCCAACGCCAATTGCATTTGACTATCAA
IRA2|UC5.contig00329_14399-236      TAGACATCCAAGTGAGAACAGACCCAACGCCAATTGCATTTGACTATCAA
IRA2|M22.Contig21.19_10669-199      TAGACATCCAAGTGAGAACAGACCCAACGCCAATTGCATTTGACTATCAA
IRA2|YJM280.Contig2.21_10114-1      TAGACATCCAAGTGAGAACAGACCCAACGCCAATTGCATTTGACTATCAA
IRA2|YPS1009.contig02302_17569      TAGACATCCAAGTGAGAACAGACCCAACGCCAATTGCATTTGACTATCAA
IRA2|Y12.Contig10.9_7336-16575      TAGACATCCAAGTGAGAACAGACCCAACGCCAATTGCATTTGACTATCAA
IRA2|YJM320.Contig34.2_20028-2      TAGACATCCAAGTGAGAACAGACCCAACGCCAATTGCATTTGACTATCAA
IRA2|YJM421.Contig23.6_10790-2      TAGACATCCAAGTGAGAACAGACCCAACGCCAATTGCATTTGACTATCAA
IRA2|YJM451.contig00063_46311-      TAGACATCCAAGTGAGAACAGACCCAACGCCAATTGCATTTGACTATCAA
IRA2|YJM653.contig02476_9765-1      TAGACATCCAAGTGAGAACAGACCCAACGCCAATTGCATTTGACTATCAA
IRA2|I14.contig01910_47063-563      TAGACATCCAAGTGAGAACAGACCCAACGCCAATTGCATTTGACTATCAA
IRA2|YPS163.Contig90.11_9991-1      TAGACATCCAAGTGAGAACAGACCCAACGCCAATTGCATTTGACTATCAA
IRA2|WE372.Contig148.29_10766-      TAGACATCCAAGTGAGAACAGACCCAACGCCAATTGCATTTGACTATCAA
IRA2|T73.contig02574_2659-9610      TAGACATCCAAGTGAGAACAGACCCAACGCCAATTGCATTTGACTATCAA
MIT_Spar_c317_20004                 TAGACATCCAAGTGAGAACGGACCCAACACCAATAGCATTTGATTTTCAA
YOL081W_EC1118                      TAGACATCCAAGTGAGAACAGACCCAACGCCAATTGCATTTGACTATCAA
IRA2|PW5.contig01811_24316-327      TAGACATCCAAGTGAGAACAGACCCAACGCCAATTGCATTTGACTATCAA
                                    ******************* ******** ***** ******** * ****

YOL081W_S288C                       TTCCTTCATTCCTTTGTTTACCTTTACGGTCTTGAGGTGAGAAGGAATGT
YOL081W_AWRI1631                    TTCCTTCATTCCTTTGTTTACCTTTACGGTCTTGAGGTGAGAAGGAATGT
YOL081W_Kyokai7                     TTCCTTCATTCCTTTGTTTACCTTTACGGTCTTGAGGTGAGAAGGAATGT
YOL081W_Sigma1278b                  TTCCTTCATTCCTTTGTTTACCTTTACGGTCTTGAGGTGAGAAGGAATGT
YOL081W_YJM789                      TTCCTTCATTCCTTTGTTTACCTTTACGGTCTTGAAGTGAGAAGGAATGT
IRA2|T7_updated.Contig3.4_1194      TTCCTTCATTCCTTTGTTTACCTTTACGGTCTTGAGGTGAGAAGGAATGT
IRA2|UC5.contig00329_14399-236      TTCCTTCATTCCTTTGTTTACCTTTACGGTCTTGAGGTGAGAAGGAATGT
IRA2|M22.Contig21.19_10669-199      TTCCTTCATTCCTTTGTTTACCTTTACGGTCTTGAGGTGAGAAGGAATGT
IRA2|YJM280.Contig2.21_10114-1      TTCCTTCATTCCTTTGTTTACCTTTACGGTCTTGAAGTGAGAAGGAATGT
IRA2|YPS1009.contig02302_17569      TTCCTTCATTCCTTTGTTTACCTTTACGGTCTTGAGGTGAGAAGGAATGT
IRA2|Y12.Contig10.9_7336-16575      TTCCTTCATTCCTTTGTTTACCTTTACGGTCTTGAGGTGAGAAGGAATGT
IRA2|YJM320.Contig34.2_20028-2      TTCCTTCATTCCTTTGTTTACCTTTACGGTCTTGAAGTGAGAAGGAATGT
IRA2|YJM421.Contig23.6_10790-2      TTCCTTCATTCCTTTGTTTACCTTTACGGTCTTGAGGTGAGAAGGAATGT
IRA2|YJM451.contig00063_46311-      TTCCTTCATTCCTTTGTTTACCTTTACGGTCTTGAGGTGAGAAGGAATGT
IRA2|YJM653.contig02476_9765-1      TTCCTTCATTCCTTTGTTTACCTTTACGGTCTTGAGGTGAGAAGGAATGT
IRA2|I14.contig01910_47063-563      TTCCTTCATTCCTTTGTTTACCTTTACGGTCTTGAGGTGAGAAGGAATGT
IRA2|YPS163.Contig90.11_9991-1      TTCCTTCATTCCTTTGTTTACCTTTACGGTCTTGAGGTGAGAAGGAATGT
IRA2|WE372.Contig148.29_10766-      TTCCTTCATTCCTTTGTTTACCTTTACGGTCTTGAGGTGAGAAGGAATGT
IRA2|T73.contig02574_2659-9610      TTCCTTCATTCCTTTGTTTACCTTTACGGTCTTGAAGTGAGAAGGAATGT
MIT_Spar_c317_20004                 TTTCTTCATTCCTTTGTTTACCTTTATGGCCTTGAGATGAGAAGGAATGT
YOL081W_EC1118                      TTCCTTCATTCCTTTGTTTACCTTTACGGTCTTGAGGTGAGAAGGAATGT
IRA2|PW5.contig01811_24316-327      TTCCTTCATTCCTTTGTTTACCTTTACGGTCTTGAGGTGAGAAGGAATGT
                                    ** *********************** ** *****  *************

YOL081W_S288C                       GCTAAATGAAGCAAAACATGATGATGGTGACATTGATGGTGACGATTTCT
YOL081W_AWRI1631                    GCTAAATGAAGCAAAACATGATGATGGTGACATTGATGGTGACGATTTCT
YOL081W_Kyokai7                     GCTAAATGAAGCAAAACATGATGATGGTGACATTGATGGTGACGATTTCT
YOL081W_Sigma1278b                  GCTAAATGAAGCAAAACATGATGATGGTGACATTGATGGTGACGATTTCT
YOL081W_YJM789                      GCTAAATGAAGCAAAACATGATGATGGTGACATTGATGGTGACGATTTCT
IRA2|T7_updated.Contig3.4_1194      GCTAAATGAAGCAAAACATGATGATGGTGACATTGATGGTGACGATTTCT
IRA2|UC5.contig00329_14399-236      GCTAAATGAAGCAAAACATGATGATGGTGACATTGATGGTGACGATTTCT
IRA2|M22.Contig21.19_10669-199      GCTAAATGAAGCAAAACATGATGATGGTGACATTGATGGTGACGATTTCT
IRA2|YJM280.Contig2.21_10114-1      GCTAAATGAAGCAAAACATGATGATGGTGACATTGATGGTGACGATTTCT
IRA2|YPS1009.contig02302_17569      GCTAAATGAAGCAAAACATGATGATGGTGACATTGATGGTGACGATTTCT
IRA2|Y12.Contig10.9_7336-16575      GCTAAATGAAGCAAAACATGATGATGGTGACATTGATGGTGACGATTTCT
IRA2|YJM320.Contig34.2_20028-2      GCTAAATGAAGCAAAACATGATGATGGTGACATTGATGGTGACGATTTCT
IRA2|YJM421.Contig23.6_10790-2      GCTAAATGAAGCAAAACATGATGATGGTGACATTGATGGTGACGATTTCT
IRA2|YJM451.contig00063_46311-      GCTAAATGAAGCAAAACATGATGATGGTGACATTGATGGTGACGATTTCT
IRA2|YJM653.contig02476_9765-1      GCTAAATGAAGCAAAACATGATGATGGTGACATTGATGGTGACGATTTCT
IRA2|I14.contig01910_47063-563      GCTAAATGAAGCAAAACATGATGATGGTGACATTGATGGTGACGATTTCT
IRA2|YPS163.Contig90.11_9991-1      GCTAAATGAAGCAAAACATGATGATGGTGACATTGATGGTGACGATTTCT
IRA2|WE372.Contig148.29_10766-      GCTAAATGAAGCAAAACATGATGATGGTGACATTGATGGTGACGATTTCT
IRA2|T73.contig02574_2659-9610      GCTAAATGAAGCAAAACATGATGATGGTGACATTGATGGTGACGATTTCT
MIT_Spar_c317_20004                 GTTAAATGAAGCAAAACATGACGACGGTGACATTGACAGTGACGATTTCT
YOL081W_EC1118                      GCTAAATGAAGCAAAACATGATGATGGTGACATTGATGGTGACGATTTCT
IRA2|PW5.contig01811_24316-327      GCTAAATGAAGCAAAACATGATGATGGTGACATTGATGGTGACGATTTCT
                                    * ******************* ** ***********  ************

YOL081W_S288C                       ATAAGACCACATTTTTACTTATTGATGATGTTCTTGGCCAATTAGGCCAA
YOL081W_AWRI1631                    ATAAGACCACGTTTTTACTTATTGATGATGTTCTTGGCCAATTAGGCCAA
YOL081W_Kyokai7                     ATAAGACCACATTTTTACTTATTGATGATGTTCTTGGCCAATTAGGCCAA
YOL081W_Sigma1278b                  ATAAGACCACATTTTTACTTATTGATGATGTTCTTGGCCAATTAGGCCAA
YOL081W_YJM789                      ATAAGACCACGTTTTTACTTATTGATGATGTTCTTGGCCAATTAGGCCAA
IRA2|T7_updated.Contig3.4_1194      ATAAGACCACATTTTTACTTATTGATGATGTTCTTGGCCAATTAGGCCAA
IRA2|UC5.contig00329_14399-236      ATAAGACCACATTTTTACTTATTGATGATGTTCTTGGCCAATTAGGCCAA
IRA2|M22.Contig21.19_10669-199      ATAAGACCACGTTTTTACTTATTGATGATGTTCTTGGCCAATTAGGCCAA
IRA2|YJM280.Contig2.21_10114-1      ATAAGACCACGTTTTTACTTATTGATGATGTTCTTGGCCAATTAGGCCAA
IRA2|YPS1009.contig02302_17569      ATAAGACCACATTTTTACTTATTGATGATGTTCTTGGCCAATTAGGCCAA
IRA2|Y12.Contig10.9_7336-16575      ATAAGACCACATTTTTACTTATTGATGATGTTCTTGGCCAATTAGGCCAA
IRA2|YJM320.Contig34.2_20028-2      ATAAGACCACGTTTTTACTTATTGATGATGTTCTTGGCCAATTAGGCCAA
IRA2|YJM421.Contig23.6_10790-2      ATAAGACCACATTTTTACTTATTGATGATGTTCTTGGCCAATTAGGCCAA
IRA2|YJM451.contig00063_46311-      ATAAGACCACGTTTTTACTTATTGATGATGTTCTTGGCCAATTAGGCCAA
IRA2|YJM653.contig02476_9765-1      ATAAGACCACGTTTTTACTTATTGATGATGTTCTTGGCCAATTAGGCCAA
IRA2|I14.contig01910_47063-563      ATAAGACCACGTTTTTACTTATTGATGATGTTCTTGGCCAATTAGGCCAA
IRA2|YPS163.Contig90.11_9991-1      ATAAGACCACATTTTTACTTATTGATGATGTTCTTGGCCAATTAGGCCAA
IRA2|WE372.Contig148.29_10766-      ATAAGACCACGTTTTTACTTATTGATGATGTTCTTGGCCAATTAGGCCAA
IRA2|T73.contig02574_2659-9610      ATAAGACCACGTTTTTACTTATTGATGATGTTCTTGGCCAATTAGGCCAA
MIT_Spar_c317_20004                 ATAAGACAACATTTTTACTTATTGACGATGTCCTCGGCCAATTAGGCCAA
YOL081W_EC1118                      ATAAGACCACATTTTTACTTATTGATGATGTTCTTGGCCAATTAGGCCAA
IRA2|PW5.contig01811_24316-327      ATAAGACCACATTTTTACTTATTGATGATGTTCTTGGCCAATTAGGCCAA
                                    ******* ** ************** ***** ** ***************

YOL081W_S288C                       CCTAAAATGGAATTTTCCAATGAAATACCAATATACATAAGAGAACATAT
YOL081W_AWRI1631                    CCTAAAATGGAAGTTTCCAATGAAATACCAATATACATAAGAGAACATAT
YOL081W_Kyokai7                     CCTAAAATGGAATTTTCCAATGAAATACCAATATACATAAGAGAACATAT
YOL081W_Sigma1278b                  CCTAAAATGGAATTTTCCAATGAAATACCAATATACATAAGAGAACATAT
YOL081W_YJM789                      CCTAAAATGGAATTTTCCAATGAAATACCAATATACATAAGAGAACATAT
IRA2|T7_updated.Contig3.4_1194      CCTAAAATGGAATTTTCCAATGAAATACCAATATACATAAGAGAACATAT
IRA2|UC5.contig00329_14399-236      CCTAAAATGGAATTTTCCAATGAAATACCAATATACATAAGAGAACATAT
IRA2|M22.Contig21.19_10669-199      CCTAAAATGGAAGTTTCCAATGAAATACCAATATACATAAGAGAACATAT
IRA2|YJM280.Contig2.21_10114-1      CCTAAAATGGAATTTTCCAATGAAATACCAATATACATAAGAGAACATAT
IRA2|YPS1009.contig02302_17569      CCTAAAATGGAATTTTCCAATGAAATACCAATATACATAAGAGAACATAT
IRA2|Y12.Contig10.9_7336-16575      CCTAAAATGGAATTTTCCAATGAAATACCAATATACATAAGAGAACATAT
IRA2|YJM320.Contig34.2_20028-2      CCTAAAATGGAATTTTCCAATGAAATACCAATATACATAAGAGAACATAT
IRA2|YJM421.Contig23.6_10790-2      CCTAAAATGGAATTTTCCAATGAAATACCAATATACATAAGAGAACATAT
IRA2|YJM451.contig00063_46311-      CCTAAAATGGAAGTTTCCAATGAAATACCAATATACATAAGAGAACATAT
IRA2|YJM653.contig02476_9765-1      CCTAAAATGGAATTTTCCAATGAAATACCAATATACATAAGAGAACATAT
IRA2|I14.contig01910_47063-563      CCTAAAATGGAAGTTTCCAATGAAATACCAATATACATAAGAGAACATAT
IRA2|YPS163.Contig90.11_9991-1      CCTAAAATGGAATTTTCCAATGAAATACCAATATACATAAGAGAACATAT
IRA2|WE372.Contig148.29_10766-      CCTAAAATGGAA--------------------------------------
IRA2|T73.contig02574_2659-9610      CCTAAAATGGAATTTTCCAATGAAATACCAATATACATAAGAGAACATAT
MIT_Spar_c317_20004                 CCCAAAATGGAATTTTCTAACGAAATTCCAATATACATCAGGGAGCATAT
YOL081W_EC1118                      CCTAAAATGGAATTTTCCAATGAAATACCAATATACATAAGAGAACATAT
IRA2|PW5.contig01811_24316-327      CCTAAAATGGAATTTTCCAATGAAATACCAATATACATAAGAGAACATAT
                                    ** *********                                      

YOL081W_S288C                       GGACGACTATCCGGAACTGTATGAGTTCATGAATAGGCACGCGTTCAGAA
YOL081W_AWRI1631                    GGACGACTATCCGGAACTGTATGAGTTCATGAATAGGCACGCGTTCAGAA
YOL081W_Kyokai7                     GGACGACTATCCGGAACTGTATGAGTTCATGAATAGGCACGCGTTCAGAA
YOL081W_Sigma1278b                  GGACGACTATCCGGAACTGTATGAGTTCATGAATAGGCACGCGTTCAGAA
YOL081W_YJM789                      GGACGACTATCCGGAACTGTATGAGTTCATGAATAGGCACGCGTTCAGAA
IRA2|T7_updated.Contig3.4_1194      GGACGACTATCCGGAACTGTATGAGTTCATGAATAGGCACGCGTTCAGAA
IRA2|UC5.contig00329_14399-236      GGACGACTATCCGGAACTGTATGAGTTCATGAATAGGCACGCGTTCAGAA
IRA2|M22.Contig21.19_10669-199      GGACGACTATCCGGAACTGTATGAGTTCATGAATAGGCACGCGTTCAGAA
IRA2|YJM280.Contig2.21_10114-1      GGACGACTATCCGGAACTGTATGAGTTCATGAATAGGCACGCGTTCAGAA
IRA2|YPS1009.contig02302_17569      GGACGACTATCCGGAACTGTATGAGTTCATGAATAGGCACGCGTTCAGAA
IRA2|Y12.Contig10.9_7336-16575      GGACGACTATCCGGAACTGTATGAGTTCATGAATAGGCACGCGTTCAGAA
IRA2|YJM320.Contig34.2_20028-2      GGACGACTATCCGGAACTGTATGAGTTCATGAATAGGCACGCGTTCAGAA
IRA2|YJM421.Contig23.6_10790-2      GGACGACTATCCAGAACTGTATGAGTTCATGAATAGGCACGCGTTCAGAA
IRA2|YJM451.contig00063_46311-      GGACGACTATCCGGAACTGTATGAGTTCATGAATAGGCACGCGTTCAGAA
IRA2|YJM653.contig02476_9765-1      GGACGACTATCCGGAACTGTATGAGTTCATGAATAGGCACGCGTTCAGAA
IRA2|I14.contig01910_47063-563      GGACGACTATCCGGAACTGTATGAGTTCATGAATAGGCACGCGTTCAGAA
IRA2|YPS163.Contig90.11_9991-1      GGACGACTATCCGGAACTGTATGAGTTCATGAATAGGCACGCGTTCAGAA
IRA2|WE372.Contig148.29_10766-      --------ATCCGGAACTGTATGAGTTCATGAATAGGCACGCGTTCAGAA
IRA2|T73.contig02574_2659-9610      GGACGACTATCCGGAACTGTATGAGTTCATGAATAGGCACGCGTTCAGAA
MIT_Spar_c317_20004                 GGATGACTATCCTGAACTATATGAGTTTATGAACAGGCACGCATTCAGAA
YOL081W_EC1118                      GGACGACTATCCGGAACTGTATGAGTTCATGAATAGGCACGCGTTCAGAA
IRA2|PW5.contig01811_24316-327      GGACGACTATCCGGAACTGTATGAGTTCATGAATAGGCACGCGTTCAGAA
                                            **** ***** ******** ***** ******** *******

YOL081W_S288C                       ACATTGAGACTTCAACAGCGTACAGCCCAAGCGTTCACGAGTCCACCTCA
YOL081W_AWRI1631                    ACATTGAGACTTCAACAGCGTACAGCCCAAGCGTTCACGAGTCCACCTCA
YOL081W_Kyokai7                     ACATTGAGACTTCAACAGCGTACAGCCCAAGCGTTCACGAGTCCACCTCA
YOL081W_Sigma1278b                  ACATTGAGACTTCAACAGCGTACAGCCCAAGCGTTCACGAGTCCACCTCA
YOL081W_YJM789                      ACATTGAGACTTCAACAGCGTACAGCCCAAGCGTTCACGAGTCCACCTCA
IRA2|T7_updated.Contig3.4_1194      ACATTGAGACTTCAACAGCGTACAGCCCAAGCGTTCACGAGTCCACCTCA
IRA2|UC5.contig00329_14399-236      ACATTGAGACTTCAACAGCGTACAGCCCAAGCGTTCACGAGTCCACCTCA
IRA2|M22.Contig21.19_10669-199      ACATTGAGACTTCAACAGCGTACAGCCCAAGCGTTCACGAGTCCACCTCA
IRA2|YJM280.Contig2.21_10114-1      ACATTGAGACTTCAACAGCGTACAGCCCAAGCGTTCACGAGTCCACCTCA
IRA2|YPS1009.contig02302_17569      ACATTGAGACTTCAACAGCGTACAGCCCAAGCGTTCACGAGTCCACCTCA
IRA2|Y12.Contig10.9_7336-16575      ACATTGAGACTTCAACAGCGTACAGCCCAAGCGTTCACGAGTCCACCTCA
IRA2|YJM320.Contig34.2_20028-2      ACATTGAGACTTCAACAGCGTACAGCCCAAGCGTTCACGAGTCCACCTCA
IRA2|YJM421.Contig23.6_10790-2      ACATTGAGACTTCAACAGCGTACAGCCCAAGCGTTCACGAGTCCACCTCA
IRA2|YJM451.contig00063_46311-      ACATTGAGACTTCAACAGCGTACAGCCCAAGCGTTCACGAGTCCACCTCA
IRA2|YJM653.contig02476_9765-1      ACATTGAGACTTCAACAGCGTACAGCCCAAGCGTTCACGAGTCCACCTCA
IRA2|I14.contig01910_47063-563      ACATTGAGACTTCAACAGCGTACAGCCCAAGCGTTCACGAGTCCACCTCA
IRA2|YPS163.Contig90.11_9991-1      ACATTGAGACTTCAACAGCGTACAGCCCAAGCGTTCACGAGTCCACCTCA
IRA2|WE372.Contig148.29_10766-      ACATTGAGACTTCAACAGCGTACAGCCCAAGCGTTCACGAGTCCACCTCA
IRA2|T73.contig02574_2659-9610      ACATTGAGACTTCAACAGCGTACAGCCCAAGCGTTCACGAGTCCACCTCA
MIT_Spar_c317_20004                 ACATTGAGACTTCAACAGCGTACAATCCAAACGTCCACGAGTCTACGTCA
YOL081W_EC1118                      ACATTGAGACTTCAACAGCGTACAGCCCAAGCGTTCACGAGTCCACCTCA
IRA2|PW5.contig01811_24316-327      ACATTGAGACTTCAACAGCGTACAGCCCAAGCGTTCACGAGTCCACCTCA
                                    ************************  **** *** ******** ** ***

YOL081W_S288C                       AGTGAAGGCATTCCAATTATTACGTTAACAATGTCAAATTTCTCAGACAG
YOL081W_AWRI1631                    AGTGAAGGCATTCCAATTATTGCGTTAACAATGTCAAATTTCTCAGACAG
YOL081W_Kyokai7                     AGTGAAGGCATTCCAATTATTACGTTAACAATGTCAAATTTCTCAGACAG
YOL081W_Sigma1278b                  AGTGAAGGCATTCCAATTATTACGTTAACAATGTCAAATTTCTCAGACAG
YOL081W_YJM789                      AGTGAAGGCATTCCAATTATTACGTTAACAATGTCAAATTTCTCAGACAG
IRA2|T7_updated.Contig3.4_1194      AGTGAAGGCATTCCAATTATTACGTTAACAATGTCAAATTTCTCAGACAG
IRA2|UC5.contig00329_14399-236      AGTGAAGGCATTCCAATTATTACGTTAACAATGTCAAATTTCTCAGACAG
IRA2|M22.Contig21.19_10669-199      AGTGAAGGCATTCCAATTATTACGTTAACAATGTCAAATTTCTCAGACAG
IRA2|YJM280.Contig2.21_10114-1      AGTGAAGGCATTCCAATTATTACGTTAACAATGTCAAATTTCTCAGACAG
IRA2|YPS1009.contig02302_17569      AGTGAAGGCATTCCAATTATTACGTTAACAATGTCAAATTTCTCAGACAG
IRA2|Y12.Contig10.9_7336-16575      AGTGAAGGCATTCCAATTATTACGTTAACAATGTCAAATTTCTCAGACAG
IRA2|YJM320.Contig34.2_20028-2      AGTGAAGGCATTCCAATTATTACGTTAACAATGTCAAATTTCTCAGACAG
IRA2|YJM421.Contig23.6_10790-2      AGTGAAGGCATTCCAATTATTACGTTAACAATGTCAAATTTCTCAGACAG
IRA2|YJM451.contig00063_46311-      AGTGAAGGCATTCCAATTATTACGTTAACAATGTCAAATTTCTCAGACAG
IRA2|YJM653.contig02476_9765-1      AGTGAAGGCATTCCAATTATTACGTTAACAATGTCAAATTTCTCAGACAG
IRA2|I14.contig01910_47063-563      AGTGAAGGCATTCCAATTATTGCGTTAACAATGTCAAATTTCTCAGACAG
IRA2|YPS163.Contig90.11_9991-1      AGTGAAGGCATTCCAATTATTACGTTAACAATGTCAAATTTCTCAGACAG
IRA2|WE372.Contig148.29_10766-      AGTGAAGGCATTCCAATTATTGCGTTAACAATGTCAAATTTCTCAGACAG
IRA2|T73.contig02574_2659-9610      AGTGAAGGCATTCCAATTATTACGTTAACAATGTCAAATTTCTCAGACAG
MIT_Spar_c317_20004                 AGCGAAGGTATCCCAATCATTACGCTAACAATGTCAAATTTCTCAAACAA
YOL081W_EC1118                      AGTGAAGGCATTCCAATTATTACGTTAACAATGTCAAATTTCTCAGACAG
IRA2|PW5.contig01811_24316-327      AGTGAAGGCATTCCAATTATTACGTTAACAATGTCAAATTTCTCAGACAG
                                    ** ***** ** ***** *** ** ******************** *** 

YOL081W_S288C                       ACATGTGGACATTGATACAGTTGCTTACAAGTTCTTGCAAATTTATGCTC
YOL081W_AWRI1631                    ACATGTGGACATTGATACAGTTGCTTACAAGTTCTTGCAAATTTATGCTC
YOL081W_Kyokai7                     ACATGTGGACATTGATACAGTTGCTTACAAGTTCTTGCAAATTTATGCTC
YOL081W_Sigma1278b                  ACATGTGGACATTGATACAGTTGCTTACAAGTTCTTGCAAATTTATGCTC
YOL081W_YJM789                      ACATGTGGACATTGATACAGTTGCTTACAAGTTCTTGCAAATTTATGCTC
IRA2|T7_updated.Contig3.4_1194      ACATGTGGACATTGATACAGTTGCTTACAAGTTCTTGCAAATTTATGCTC
IRA2|UC5.contig00329_14399-236      ACATGTGGACATTGATACAGTTGCTTACAAGTTCTTGCAAATTTATGCTC
IRA2|M22.Contig21.19_10669-199      ACATGTGGACATTGATACAGTTGCTTACAAGTTCTTGCAAATTTATGCTC
IRA2|YJM280.Contig2.21_10114-1      ACATGTGGACATTGATACAGTTGCTTACAAGTTCTTGCAAATTTATGCTC
IRA2|YPS1009.contig02302_17569      ACATGTGGACATTGATACAGTTGCTTACAAGTTCTTGCAAATTTATGCTC
IRA2|Y12.Contig10.9_7336-16575      ACATGTGGACATTGATACAGTTGCTTACAAGTTCTTGCAAATTTATGCTC
IRA2|YJM320.Contig34.2_20028-2      ACATGTGGACATTGATACAGTTGCTTACAAGTTCTTGCAAATTTATGCTC
IRA2|YJM421.Contig23.6_10790-2      ACATGTGGACATTGATACAGTTGCTTACAAGTTCTTGCAAATTTATGCTC
IRA2|YJM451.contig00063_46311-      ACATGTGGACATTGATACAGTTGCTTACAAGTTCTTGCAAATTTATGCTC
IRA2|YJM653.contig02476_9765-1      ACATGTGGACATTGATACAGTTGCTTACAAGTTCTTGCAAATTTATGCTC
IRA2|I14.contig01910_47063-563      ACATGTGGACATTGATACAGTTGCTTACAAGTTCTTGCAAATTTATGCTC
IRA2|YPS163.Contig90.11_9991-1      ACATGTGGACATTGATACAGTTGCTTACAAGTTCTTGCAAATTTATGCTC
IRA2|WE372.Contig148.29_10766-      ACATGTGGACATTGATACAGTTGCTTACAAGTTCTTGCAAATTTATGCTC
IRA2|T73.contig02574_2659-9610      ACATGTGGACATTGATACAGTTGCTTACAAGTTCTTGCAAATTTATGCTC
MIT_Spar_c317_20004                 ACACGTAGATATCGATACAGTTGCCTACAAGTTCTTACAGATTTATGCTC
YOL081W_EC1118                      ACATGTGGACATTGATACAGTTGCTTACAAGTTCTTGCAAATTTATGCTC
IRA2|PW5.contig01811_24316-327      ACATGTGGACATTGATACAGTTGCTTACAAGTTCTTGCAAATTTATGCTC
                                    *** ** ** ** *********** *********** ** **********

YOL081W_S288C                       GAATCTGGACCACCAAACACTGTTTAATAATCGACTGTACAGAATTTGAC
YOL081W_AWRI1631                    GAATCTGGACCACCAAACACTGTTTAATAATTGACTGTACAGAATTCGAC
YOL081W_Kyokai7                     GAATCTGGACCACCAAACACTGTTTAATAATCGACTGTACAGAATTTGAC
YOL081W_Sigma1278b                  GAATCTGGACCACCAAACACTGTTTAATAATCGACTGTACAGAATTTGAC
YOL081W_YJM789                      GAATCTGGACCACCAAACACTGTTTAATAATCGACTGTACAGAATTTGAC
IRA2|T7_updated.Contig3.4_1194      GAATCTGGACCACCAAACACTGTTTAATAATCGACTGTACAGAATTTGAC
IRA2|UC5.contig00329_14399-236      GAATCTGGACCACCAAACACTGTTTAATAATCGACTGTACAGAATTTGAC
IRA2|M22.Contig21.19_10669-199      GAATCTGGACCACCAAACACTGTTTAATAATTGACTGTACAGAATTCGAC
IRA2|YJM280.Contig2.21_10114-1      GAATCTGGACCACCAAACACTGTTTAATAATCGACTGTACAGAATTTGAC
IRA2|YPS1009.contig02302_17569      GAATCTGGACCACCAAACACTGTTTAATAATCGACTGTACAGAATTTGAC
IRA2|Y12.Contig10.9_7336-16575      GAATCTGGACCACCAAACACTGTTTAATAATCGACTGTACAGAATTTGAC
IRA2|YJM320.Contig34.2_20028-2      GAATCTGGACCACCAAACACTGTTTAATAATCGACTGTACAGAATTTGAC
IRA2|YJM421.Contig23.6_10790-2      GAATCTGGACCACCAAACACTGTTTAATAATTGACTGTACAGAATTTGAC
IRA2|YJM451.contig00063_46311-      GAATCTGGACCACCAAACACTGTTTAATAATTGACTGTACAGAATTCGAC
IRA2|YJM653.contig02476_9765-1      GAATCTGGACCACCAAACACTGTTTAATAATCGACTGTACAGAATTTGAC
IRA2|I14.contig01910_47063-563      GAATCTGGACCACCAAACACTGTTTAATAATTGACTGTACAGAATTCGAC
IRA2|YPS163.Contig90.11_9991-1      GAATCTGGACCACCAAACACTGTTTAATAATCGACTGTACAGAATTTGAC
IRA2|WE372.Contig148.29_10766-      GAATCTGGACCACCAAACACTGTTTAATAATTGACTGTACAGAATTCGAC
IRA2|T73.contig02574_2659-9610      GAATCTGGACCACCAAACACTGTTTAATAATCGACTGTACAGAATTTGAC
MIT_Spar_c317_20004                 GAATCTGGACGACCAAACATTGCTTGATTATCGATTGTACTGAATTTGAT
YOL081W_EC1118                      GAATCTGGACCACCAAACACTGTTTAATAATCGACTGTACAGAATTTGAC
IRA2|PW5.contig01811_24316-327      GAATCTGGACCACCAAACACTGTTTAATAATCGACTGTACAGAATTTGAC
                                    ********** ******** ** ** ** ** ** ***** ***** ** 

YOL081W_S288C                       GAGGGAGGGCTTGATATGAGGAAATTTATTTCTTTGGTTATGGGACTATT
YOL081W_AWRI1631                    GAGGGAGGGCTTGATATGAGGAAATTTATTTCTTTGGTTATGGGACTATT
YOL081W_Kyokai7                     GAGGGAGGGCTTGATATGAGGAAATTTATTTCTTTGGTTATGGGACTATT
YOL081W_Sigma1278b                  GAGGGAGGGCTTGATATGAGGAAATTTATTTCTTTGGTTATGGGACTATT
YOL081W_YJM789                      GAGGGAGGGCTTGATATGAGGAAATTTATTTCTTTGGTTATGGGACTATT
IRA2|T7_updated.Contig3.4_1194      GAGGGAGGGCTTGATATGAGGAAATTTATTTCTTTGGTTATGGGACTATT
IRA2|UC5.contig00329_14399-236      GAGGGAGGGCTTGATATGAGGAAATTTATTTCTTTGGTTATGGGACTATT
IRA2|M22.Contig21.19_10669-199      GAGGGAGGGCTTGATATGAGGAAATTTATTTCTTTGGTTATGGGACTATT
IRA2|YJM280.Contig2.21_10114-1      GAGGGAGGGCTTGATATGAGGAAATTTATTTCTTTGGTTATGGGACTATT
IRA2|YPS1009.contig02302_17569      GAGGGAGGGCTTGATATGAGGAAATTTATTTCTTTGGTTATGGGACTATT
IRA2|Y12.Contig10.9_7336-16575      GAGGGAGGGCTTGATATGAGGAAATTTATTTCTTTGGTTATGGGACTATT
IRA2|YJM320.Contig34.2_20028-2      GAGGGAGGGCTTGATATGAGGAAATTTATTTCTTTGGTTATGGGACTATT
IRA2|YJM421.Contig23.6_10790-2      GAGGGAGGGCTTGATATGAGGAAATTTATTTCTTTGGTTATGGGACTATT
IRA2|YJM451.contig00063_46311-      GAGGGAGGGCTTGATATGAGGAAATTTATTTCTTTGGTTATGGGACTATT
IRA2|YJM653.contig02476_9765-1      GAGGGAGGGCTTGATATGAGGAAATTTATTTCTTTGGTTATGGGACTATT
IRA2|I14.contig01910_47063-563      GAGGGAGGGCTTGATATGAGGAAATTTATTTCTTTGGTTATGGGACTATT
IRA2|YPS163.Contig90.11_9991-1      GAGGGAGGGCTTGATATGAGGAAATTTATTTCTTTGGTTATGGGACTATT
IRA2|WE372.Contig148.29_10766-      GAGGGAGGGCTTGATATGAGGAAATTTATTTCTTTGGTTATGGGACTATT
IRA2|T73.contig02574_2659-9610      GAGGGAGGGCTTGATATGAGGAAATTTATTTCTTTGGTTATGGGACTATT
MIT_Spar_c317_20004                 GAAGGAGGACTTGATATGAGAAAATTTATTTCTTTGGTTATGGGACTATT
YOL081W_EC1118                      GAGGGAGGGCTTGATATGAGGAAATTTATTTCTTTGGTTATGGGACTATT
IRA2|PW5.contig01811_24316-327      GAGGGAGGGCTTGATATGAGGAAATTTATTTCTTTGGTTATGGGACTATT
                                    ** ***** *********** *****************************

YOL081W_S288C                       ACCAGAAGTTGCACCCAAAAATTGTATAGGCTGTTACTACTTTAACGTAA
YOL081W_AWRI1631                    ACCAGAAGTTGCACCCAAAAATTGTATAGGCTGTTACTACTTTAACGTAA
YOL081W_Kyokai7                     ACCAGAAGTTGCACCCAAAAATTGTATAGGCTGTTACTACTTTAACGTAA
YOL081W_Sigma1278b                  ACCAGAAGTTGCACCCAAAAATTGTATAGGCTGTTACTACTTTAACGTAA
YOL081W_YJM789                      ACCAGAAGTTGCACCCAAAAATTGTATAGGCTGTTACTACTTTAACGTAA
IRA2|T7_updated.Contig3.4_1194      ACCAGAAGTTGCACCCAAAAATTGTATAGGCTGTTACTACTTTAACGTAA
IRA2|UC5.contig00329_14399-236      ACCAGAAGTTGCACCCAAAAATTGTATAGGCTGTTACTACTTTAACGTAA
IRA2|M22.Contig21.19_10669-199      ACCAGAAGTTGCACCCAAAAATTGTATAGGCTGTTACTACTTTAACGTAA
IRA2|YJM280.Contig2.21_10114-1      ACCAGAAGTTGCACCCAAAAATTGTATAGGCTGTTACTACTTTAACGTAA
IRA2|YPS1009.contig02302_17569      ACCAGAAGTTGCACCCAAAAATTGTATAGGCTGTTACTACTTTAACGTAA
IRA2|Y12.Contig10.9_7336-16575      ACCAGAAGTTGCACCCAAAAATTGTATAGGCTGTTACTACTTTAACGTAA
IRA2|YJM320.Contig34.2_20028-2      ACCAGAAGTTGCACCCAAAAATTGTATAGGCTGTTACTACTTTAACGTAA
IRA2|YJM421.Contig23.6_10790-2      ACCAGAAGTTGCACCCAAAAATTGTATAGGCTGTTACTACTTTAACGTAA
IRA2|YJM451.contig00063_46311-      ACCAGAAGTTGCACCCAAAAATTGTATAGGCTGTTACTACTTTAACGTAA
IRA2|YJM653.contig02476_9765-1      ACCAGAAGTTGCACCCAAAAATTGTATAGGCTGTTACTACTTTAACGTAA
IRA2|I14.contig01910_47063-563      ACCAGAAGTTGCACCCAAAAATTGTATAGGCTGTTACTACTTTAACGTAA
IRA2|YPS163.Contig90.11_9991-1      ACCAGAAGTTGCACCCAAAAATTGTATAGGCTGTTACTACTTTAACGTAA
IRA2|WE372.Contig148.29_10766-      ACCAGAAGTTGCACCCAAAAATTGTATAGGCTGTTACTACTTTAACGTAA
IRA2|T73.contig02574_2659-9610      ACCAGAAGTTGCACCCAAAAATTGTATAGGCTGTTACTACTTTAACGTAA
MIT_Spar_c317_20004                 ACCAGAAGTCGCACCAAAAAATTGTATGGGCTGTTACTACTTTAATGTGA
YOL081W_EC1118                      ACCAGAAGTTGCACCCAAAAATTGTATAGGCTGTTACTACTTTAACGTAA
IRA2|PW5.contig01811_24316-327      ACCAGAAGTTGCACCCAAAAATTGTATAGGCTGTTACTACTTTAACGTAA
                                    ********* ***** *********** ***************** ** *

YOL081W_S288C                       ACGAGACATTTATGGATAATTATGGAAAATGTTTGGACAAAGACAACGTA
YOL081W_AWRI1631                    ACGAGACATTTATGGATAATTATGGAAAATGTTTGGACAAGGACAACGTA
YOL081W_Kyokai7                     ACGAGACATTTATGGATAATTATGGAAAATGTTTGGACAAAGACAACGTA
YOL081W_Sigma1278b                  ACGAGACATTTATGGATAATTATGGAAAATGTTTGGACAAAGACAACGTA
YOL081W_YJM789                      ACGAGACATTTATGGATAATTATGGAAAATGTTTGGACAAGGACAACGTA
IRA2|T7_updated.Contig3.4_1194      ACGAGACATTTATGGATAATTATGGAAAATGTTTGGACAAAGACAACGTA
IRA2|UC5.contig00329_14399-236      ACGAGACATTTATGGATAATTATGGAAAATGTTTGGACAAAGACAACGTA
IRA2|M22.Contig21.19_10669-199      ACGAGACATTTATGGATAATTATGGAAAATGTTTGGACAAGGACAACGTA
IRA2|YJM280.Contig2.21_10114-1      ACGAGACATTTATGGATAATTATGGAAAATGTTTGGACAAGGACAACGTA
IRA2|YPS1009.contig02302_17569      ACGAGACATTTATGGATAATTATGGAAAATGTTTGGACAAAGACAACGTA
IRA2|Y12.Contig10.9_7336-16575      ACGAGACATTTATGGATAATTATGGAAAATGTTTGGACAAAGACAACGTA
IRA2|YJM320.Contig34.2_20028-2      ACGAGACATTTATGGATAATTATGGAAAATGTTTGGACAAGGACAACGTA
IRA2|YJM421.Contig23.6_10790-2      ACGAGACATTTATGGATAATTATGGAAAATGTTTGGACAAAGACAACGTA
IRA2|YJM451.contig00063_46311-      ACGAGACATTTATGGATAATTATGGAAAATGTTTGGACAAGGACAACGTA
IRA2|YJM653.contig02476_9765-1      ACGAGACATTTATGGATAATTATGGAAAATGTTTGGACAAGGACAACGTA
IRA2|I14.contig01910_47063-563      ACGAGACATTTATGGATAATTATGGAAAATGTTTGGACAAGGACAACGTA
IRA2|YPS163.Contig90.11_9991-1      ACGAGACATTTATGGATAATTATGGAAAATGTTTGGACAAAGACAACGTA
IRA2|WE372.Contig148.29_10766-      ACGAGACATTTATGGATAATTATGGAAAATGTTTGGACAAGGACAACGTA
IRA2|T73.contig02574_2659-9610      ACGAGACATTTATGGATAATTATGGAAAATGTTTGGACAAGGACAACGTA
MIT_Spar_c317_20004                 ATGAGAGGTTTATGGATAATTACGGAAAATGTTTGGACAAAGACAACGTA
YOL081W_EC1118                      ACGAGACATTTATGGATAATTATGGAAAATGTTTGGACAAAGACAACGTA
IRA2|PW5.contig01811_24316-327      ACGAGACATTTATGGATAATTATGGAAAATGTTTGGACAAAGACAACGTA
                                    * ****  ************** ***************** *********

YOL081W_S288C                       TATGTTTCCTCGAAAATTCCTCATTATTTCATTAATAGTAACTCTGATGA
YOL081W_AWRI1631                    TATGTTTCCTCGAAAATTCCTCATTATTTCATTAATAGTAACTCTGATGA
YOL081W_Kyokai7                     TATGTTTCCTCGAAAATTCCTCATTATTTCATTAATAGTAACTCTGATGA
YOL081W_Sigma1278b                  TATGTTTCCTCGAAAATTCCTCATTATTTCATTAATAGTAACTCTGATGA
YOL081W_YJM789                      TATGTTTCCTCGAAAATTCCTCATTATTTCATTAATAGTAACTCTGATGA
IRA2|T7_updated.Contig3.4_1194      TATGTTTCCTCGAAAATTCCTCATTATTTCATTAATAGTAACTCTGATGA
IRA2|UC5.contig00329_14399-236      TATGTTTCCTCGAAAATTCCTCATTATTTCATTAATAGTAACTCTGATGA
IRA2|M22.Contig21.19_10669-199      TATGTTTCCTCGAAAATTCCTCATTATTTCATTAATAGTAACTCTGATGA
IRA2|YJM280.Contig2.21_10114-1      TATGTTTCCTCGAAAATTCCTCATTATTTCATTAATAGTAACTCTGATGA
IRA2|YPS1009.contig02302_17569      TATGTTTCCTCGAAAATTCCTCATTATTTCATTAATAGTAACTCTGATGA
IRA2|Y12.Contig10.9_7336-16575      TATGTTTCCTCGAAAATTCCTCATTATTTCATTAATAGTAACTCTGATGA
IRA2|YJM320.Contig34.2_20028-2      TATGTTTCCTCGAAAATTCCTCATTATTTCATTAATAGTAACTCTGATGA
IRA2|YJM421.Contig23.6_10790-2      TATGTTTCCTCGAAAATTCCTCATTATTTCATTAATAGTAACTCTGATGA
IRA2|YJM451.contig00063_46311-      TATGTTTCCTCGAAAATTCCTCATTATTTCATTAATAGTAACTCTGATGA
IRA2|YJM653.contig02476_9765-1      TATGTTTCCTCGAAAATTCCTCATTATTTCATTAATAGTAACTCTGATGA
IRA2|I14.contig01910_47063-563      TATGTTTCCTCGAAAATTCCTCATTATTTCATTAATAGTAACTCTGATGA
IRA2|YPS163.Contig90.11_9991-1      TATGTTTCCTCGAAAATTCCTCATTATTTCATTAATAGTAACTCTGATGA
IRA2|WE372.Contig148.29_10766-      TATGTTTCCTCGAAAATTCCTCATTATTTCATTAATAGTAACTCTGATGA
IRA2|T73.contig02574_2659-9610      TATGTTTCCTCGAAAATTCCTCATTATTTCATTAATAGTAACTCTGATGA
MIT_Spar_c317_20004                 TATGTTTCTTCGAAAATTCCTCATTATTTCATTAATAGTAATTCTGATGA
YOL081W_EC1118                      TATGTTTCCTCGAAAATTCCTCATTATTTCATTAATAGTAACTCTGATGA
IRA2|PW5.contig01811_24316-327      TATGTTTCCTCGAAAATTCCTCATTATTTCATTAATAGTAACTCTGATGA
                                    ******** ******************************** ********

YOL081W_S288C                       AGGACTTATGAAATCTGTGGGTATAACTGGACAAGGGTTGAAGGTTCTGC
YOL081W_AWRI1631                    AGGACTTATGAAATCTGTGGGTATAACTGGACAAGGGTTGAAGGTTCTGC
YOL081W_Kyokai7                     AGGACTTATGAAATCTGTGGGTATAACTGGACAAGGGTTGAAGGTTCTGC
YOL081W_Sigma1278b                  AGGACTTATGAAATCTGTGGGTATAACTGGACAAGGGTTGAAGGTTCTGC
YOL081W_YJM789                      AGGACTTATGAAATCTGTGGGTATAACTGGACAAGGGTTGAAGGTTCTGC
IRA2|T7_updated.Contig3.4_1194      AGGACTTATGAAATCTGTGGGTATAACTGGACAAGGGTTGAAGGTTCTGC
IRA2|UC5.contig00329_14399-236      AGGACTTATGAAATCTGTGGGTATAACTGGACAAGGGTTGAAGGTTCTGC
IRA2|M22.Contig21.19_10669-199      AGGACTTATGAAATCTGTGGGTATAACTGGACAAGGGTTGAAGGTTCTGC
IRA2|YJM280.Contig2.21_10114-1      AGGACTTATGAAATCTGTGGGTATAACTGGACAAGGGTTGAAGGTTCTGC
IRA2|YPS1009.contig02302_17569      AGGACTTATGAAATCTGTGGGTATAACTGGACAAGGGTTGAAGGTTCTGC
IRA2|Y12.Contig10.9_7336-16575      AGGACTTATGAAATCTGTGGGTATAACTGGACAAGGGTTGAAGGTTCTGC
IRA2|YJM320.Contig34.2_20028-2      AGGACTTATGAAATCTGTGGGTATAACTGGACAAGGGTTGAAGGTTCTGC
IRA2|YJM421.Contig23.6_10790-2      AGGACTTATGAAATCTGTGGGTATAACTGGACAAGGGTTGAAGGTTCTGC
IRA2|YJM451.contig00063_46311-      AGGACTTATGAAATCTGTGGGTATAACTGGACAAGGGTTGAAGGTTCTGC
IRA2|YJM653.contig02476_9765-1      AGGACTTATGAAATCTGTGGGTATAACTGGACAAGGGTTGAAGGTTCTGC
IRA2|I14.contig01910_47063-563      AGGACTTATGAAATCTGTGGGTATAACTGGACAAGGGTTGAAGGTTCTGC
IRA2|YPS163.Contig90.11_9991-1      AGGACTTATGAAATCTGTGGGTATAACTGGACAAGGGTTGAAGGTTCTGC
IRA2|WE372.Contig148.29_10766-      AGGACTTATGAAATCTGTGGGTATAACTGGACAAGGGTTGAAGGTTCTGC
IRA2|T73.contig02574_2659-9610      AGGACTTATGAAATCTGTGGGTATAACTGGACAAGGGTTGAAGGTTCTGC
MIT_Spar_c317_20004                 AGAACTTATGAAATCTGTGGGTATAACAGGGCAAGGATTGAAAGTTCTGC
YOL081W_EC1118                      AGGACTTATGAAATCTGTGGGTATAACTGGACAAGGGTTGAAGGTTCTGC
IRA2|PW5.contig01811_24316-327      AGGACTTATGAAATCTGTGGGTATAACTGGACAAGGGTTGAAGGTTCTGC
                                    ** ************************ ** ***** ***** *******

YOL081W_S288C                       AAGATATTCGTGTCTCTCTGCATGATATCACGCTTTATGACGAAAAAAGA
YOL081W_AWRI1631                    AAGATATTCGTGTCTCTCTGCATGATATCACGCTTTATGACGAAAAAAGA
YOL081W_Kyokai7                     AAGATATTCGTGTCTCTCTGCATGATATCACGCTTTATGACGAAAAAAGA
YOL081W_Sigma1278b                  AAGATATTCGTGTCTCTCTGCATGATATCACGCTTTATGACGAAAAAAGA
YOL081W_YJM789                      AAGATATTCGTGTCTCTCTGCATGATATCACGCTTTATGACGAAAAAAGA
IRA2|T7_updated.Contig3.4_1194      AAGATATTCGTGTCTCTCTGCATGATATCACGCTTTATGACGAAAAAAGA
IRA2|UC5.contig00329_14399-236      AAGATATTCGTGTCTCTCTGCATGATATCACGCTTTATGACGAAAAAAGA
IRA2|M22.Contig21.19_10669-199      AAGATATTCGTGTCTCTCTGCATGATATCACGCTTTATGACGAAAAAAGA
IRA2|YJM280.Contig2.21_10114-1      AAGATATTCGTGTCTCTCTGCATGATATCACGCTTTATGACGAAAAAAGA
IRA2|YPS1009.contig02302_17569      AAGATATTCGTGTCTCTCTGCATGATATCACGCTTTATGACGAAAAAAGA
IRA2|Y12.Contig10.9_7336-16575      AAGATATTCGTGTCTCTCTGCATGATATCACGCTTTATGACGAAAAAAGA
IRA2|YJM320.Contig34.2_20028-2      AAGATATTCGTGTCTCTCTGCATGATATCACGCTTTATGACGAAAAAAGA
IRA2|YJM421.Contig23.6_10790-2      AAGATATTCGTGTCTCTCTGCATGATATCACGCTTTATGACGAAAAAAGA
IRA2|YJM451.contig00063_46311-      AAGATATTCGTGTCTCTCTGCATGATATCACGCTTTATGACGAAAAAAGA
IRA2|YJM653.contig02476_9765-1      AAGATATTCGTGTCTCTCTGCATGATATCACGCTTTATGACGAAAAAAGA
IRA2|I14.contig01910_47063-563      AAGATATTCGTGTCTCTCTGCATGATATCACGCTTTATGACGAAAAAAGA
IRA2|YPS163.Contig90.11_9991-1      AAGATATTCGTGTCTCTCTGCATGATATCACGCTTTATGACGAAAAAAGA
IRA2|WE372.Contig148.29_10766-      AAGATATTCGTGTCTCTCTGCATGATATCACGCTTTATGACGAAAAAAGA
IRA2|T73.contig02574_2659-9610      AAGATATTCGTGTCTCTCTGCATGATATCACGCTTTATGACGAAAAAAGA
MIT_Spar_c317_20004                 AAGATATTCGTGTCTCTTTACATGATATCACGCTTTATGATGAAAGAAGA
YOL081W_EC1118                      AAGATATTCGTGTCTCTCTGCATGATATCACGCTTTATGACGAAAAAAGA
IRA2|PW5.contig01811_24316-327      AAGATATTCGTGTCTCTCTGCATGATATCACGCTTTATGACGAAAAAAGA
                                    ***************** * ******************** **** ****

YOL081W_S288C                       AATAGATTTACGCCGGTATCGTTGAAAATAGGCGATATTTACTTTCAAGT
YOL081W_AWRI1631                    AATAGATTTACGCCGGTATCGTTGAAAATAGGCGATATTTACTTTCAAGT
YOL081W_Kyokai7                     AATAGATTTACGCCGGTATCGTTGAAAATAGGCGATATTTACTTTCAAGT
YOL081W_Sigma1278b                  AATAGATTTACGCCGGTATCGTTGAAAATAGGCGATATTTACTTTCAAGT
YOL081W_YJM789                      AATAGATTTACGCCGGTATCGTTGAAAATAGGCGATATTTACTTTCAAGT
IRA2|T7_updated.Contig3.4_1194      AATAGATTTACGCCGGTATCGTTGAAAATAGGCGATATTTACTTTCAAGT
IRA2|UC5.contig00329_14399-236      AATAGATTTACGCCGGTATCGTTGAAAATAGGCGATATTTACTTTCAAGT
IRA2|M22.Contig21.19_10669-199      AATAGATTTACGCCGGTATCGTTGAAAATAGGCGATATTTACTTTCAAGT
IRA2|YJM280.Contig2.21_10114-1      AATAGATTTACGCCGGTATCGTTGAAAATAGGCGATATTTACTTTCAAGT
IRA2|YPS1009.contig02302_17569      AATAGGTTTACGCCGGTATCGTTGAAAATAGGCGATATTTACTTTCAAGT
IRA2|Y12.Contig10.9_7336-16575      AATAGATTTACGCCGGTATCGTTGAAAATAGGCGATATTTACTTTCAAGT
IRA2|YJM320.Contig34.2_20028-2      AATAGATTTACGCCGGTATCGTTGAAAATAGGCGATATTTACTTTCAAGT
IRA2|YJM421.Contig23.6_10790-2      AATAGATTTACGCCGGTATCGTTGAAAATAGGCGATATTTACTTTCAAGT
IRA2|YJM451.contig00063_46311-      AATAGATTTACGCCGGTATCGTTGAAAATAGGCGATATTTACTTTCAAGT
IRA2|YJM653.contig02476_9765-1      AATAGATTTACGCCGGTATCGTTGAAAATAGGCGATATTTACTTTCAAGT
IRA2|I14.contig01910_47063-563      AATAGATTTACGCCGGTATCGTTGAAAATAGGCGATATTTACTTTCAAGT
IRA2|YPS163.Contig90.11_9991-1      AATAGATTTACGCCGGTATCGTTGAAAATAGGCGATATTTACTTTCAAGT
IRA2|WE372.Contig148.29_10766-      AATAGATTTACGCCGGTATCGTTGAAAATAGGCGATATTTACTTTCAAGT
IRA2|T73.contig02574_2659-9610      AATAGATTTACGCCGGTATCGTTGAAAATAGGCGATATTTACTTTCAAGT
MIT_Spar_c317_20004                 AATAGGTTTACGCCGGTATCACTGAAAATAGGTGATATTTATTTTCAAGT
YOL081W_EC1118                      AATAGATTTACGCCGGTATCGTTGAAAATAGGCGATATTTACTTTCAAGT
IRA2|PW5.contig01811_24316-327      AATAGATTTACGCCGGTATCGTTGAAAATAGGCGATATTTACTTTCAAGT
                                    ***** **************  ********** ******** ********

YOL081W_S288C                       CTTGCATGAAACTCCTAGGCAATATAAAATAAGGGACATGGGTACTTTAT
YOL081W_AWRI1631                    CTTGCATGAAACTCCTAGGCAATATAAAATAAGAGACATGGGTACTTTAT
YOL081W_Kyokai7                     CTTGCATGAAACTCCTAGGCAATATAAAATAAGAGACATGGGTACTTTAT
YOL081W_Sigma1278b                  CTTGCATGAAACTCCTAGGCAATATAAAATAAGAGACATGGGTACTTTAT
YOL081W_YJM789                      CTTGCATGAAACTCCTAGGCAATATAAAATAAGAGACATGGGTACTTTAT
IRA2|T7_updated.Contig3.4_1194      CTTGCATGAAACTCCTAGGCAATATAAAATAAGGGACATGGGTACTTTAT
IRA2|UC5.contig00329_14399-236      CTTGCATGAAACTCCTAGGCAATATAAAATAAGAGACATGGGTACTTTAT
IRA2|M22.Contig21.19_10669-199      CTTGCATGAAACTCCTAGGCAATATAAAATAAGAGACATGGGTACTTTAT
IRA2|YJM280.Contig2.21_10114-1      CTTGCATGAAACTCCTAGGCAATATAAAATAAGAGACATGGGTACTTTAT
IRA2|YPS1009.contig02302_17569      CTTGCATGAAACTCCTAGGCAATATAAAATAAGGGACATGGGTACTTTAT
IRA2|Y12.Contig10.9_7336-16575      CTTGCATGAAACTCCTAGGCAATATAAAATAAGAGACATGGGTACTTTAT
IRA2|YJM320.Contig34.2_20028-2      CTTGCATGAAACTCCTAGGCAATATAAAATAAGAGACATGGGTACTTTAT
IRA2|YJM421.Contig23.6_10790-2      CTTGCATGAAACTCCTAGGCAATATAAAATAAGAGACATGGGTACTTTAT
IRA2|YJM451.contig00063_46311-      CTTGCATGAAACTCCTAGGCAATATAAAATAAGAGACATGGGTACTTTAT
IRA2|YJM653.contig02476_9765-1      CTTGCATGAAACTCCTAGGCAATATAAAATAAGAGACATGGGTACTTTAT
IRA2|I14.contig01910_47063-563      CTTGCATGAAACTCCTAGGCAATATAAAATAAGAGACATGGGTACTTTAT
IRA2|YPS163.Contig90.11_9991-1      CTTGCATGAAACTCCTAGGCAATATAAAATAAGGGACATGGGTACTTTAT
IRA2|WE372.Contig148.29_10766-      CTTGCATGAAACTCCTAGGCAATATAAAATAAGAGACATGGGTACTTTAT
IRA2|T73.contig02574_2659-9610      CTTGCATGAAACTCCTAGGCAATATAAAATAAGAGACATGGGTACTTTAT
MIT_Spar_c317_20004                 TTTGCATGAAACTCCTAGGCAATACAAAATAAGGGACATGGGCACTTTGT
YOL081W_EC1118                      CTTGCATGAAACTCCTAGGCAATATAAAATAAGGGACATGGGTACTTTAT
IRA2|PW5.contig01811_24316-327      CTTGCATGAAACTCCTAGGCAATATAAAATAAGAGACATGGGTACTTTAT
                                     *********************** ******** ******** ***** *

YOL081W_S288C                       TCGACGTAAAATTCAATGATGTCTACGAAATTAGCCGAATATTTGAAGTA
YOL081W_AWRI1631                    TCGACGTAAAATTCAATGATGTCTACGAAATTAGCCGAATATTCGAAGTA
YOL081W_Kyokai7                     TCGACGTAAAATTCAATGATGTCTACGAAATTAGCCGAATATTTGAAGTA
YOL081W_Sigma1278b                  TCGACGTAAAATTCAATGATGTCTACGAAATTAGCCGAATATTTGAAGTA
YOL081W_YJM789                      TCGACGTAAAATTCAATGATGTCTACGAAATTAGCCGAATATTCGAAGTA
IRA2|T7_updated.Contig3.4_1194      TCGACGTAAAATTCAATGATGTCTACGAAATTAGCCGAATATTTGAAGTA
IRA2|UC5.contig00329_14399-236      TCGACGTAAAATTCAATGATGTCTACGAAATTAGCCGAATATTTGAAGTA
IRA2|M22.Contig21.19_10669-199      TCGACGTAAAATTCAATGATGTCTACGAAATTAGCCGAATATTCGAAGTA
IRA2|YJM280.Contig2.21_10114-1      TCGACGTAAAATTCAATGATGTCTACGAAATTAGCCGAATATTCGAAGTA
IRA2|YPS1009.contig02302_17569      TCGACGTAAAATTCAATGATGTCTACGAAATTAGCCGAATATTTGAAGTA
IRA2|Y12.Contig10.9_7336-16575      TCGACGTAAAATTCAATGATGTCTACGAAATTAGCCGAATATTTGAAGTA
IRA2|YJM320.Contig34.2_20028-2      TCGACGTAAAATTCAATGATGTCTACGAAATTAGCCGAATATTCGAAGTA
IRA2|YJM421.Contig23.6_10790-2      TCGACGTAAAATTCAATGATGTCTACGAAATTAGCCGAATATTTGAAGTA
IRA2|YJM451.contig00063_46311-      TCGACGTAAAATTCAATGATGTCTACGAAATTAGCCGAATATTCGAAGTA
IRA2|YJM653.contig02476_9765-1      TCGACGTAAAATTCAATGATGTCTACGAAATTAGCCGAATATTCGAAGTA
IRA2|I14.contig01910_47063-563      TCGACGTAAAATTCAATGATGTCTACGAAATTAGCCGAATATTCGAAGTA
IRA2|YPS163.Contig90.11_9991-1      TCGACGTAAAATTCAATGATGTCTACGAAATTAGCCGAATATTTGAAGTA
IRA2|WE372.Contig148.29_10766-      TCGACGTAAAATTCAATGATGTCTACGAAATTAGCCGAATATTCGAAGTA
IRA2|T73.contig02574_2659-9610      TCGACGTAAAATTCAATGATGTCTACGAAATTAGCCGAATATTCGAAGTA
MIT_Spar_c317_20004                 TCGACGTCAAATTTAATGATGTTTACGAAATTAGCCGGATATTTGAAGTG
YOL081W_EC1118                      TCGACGTAAAATTCAATGATGTCTACGAAATTAGCCGAATATTTGAAGTA
IRA2|PW5.contig01811_24316-327      TCGACGTAAAATTCAATGATGTCTACGAAATTAGCCGAATATTTGAAGTA
                                    ******* ***** ******** ************** ***** ***** 

YOL081W_S288C                       CATGTTTCGTCAATAACTGGAGTGGCAGCTGAATTTACAGTAACTTTTCA
YOL081W_AWRI1631                    CATGTTTCGTCAATAACTGGAGTGGCAGCTGAATTTACAGTAACTTTTCA
YOL081W_Kyokai7                     CATGTTTCGTCAATAACTGGAGTGGCAGCTGAATTTACAGTAACTTTTCA
YOL081W_Sigma1278b                  CATGTTTCGTCAATAACTGGAGTGGCAGCTGAATTTACAGTAACTTTTCA
YOL081W_YJM789                      CATGTTTCGTCAATAACTGGAGTGGCAGCTGAATTTACAGTAACTTTTCA
IRA2|T7_updated.Contig3.4_1194      CATGTTTCGTCAATAACTGGAGTGGCAGCTGAATTTACAGTAACTTTTCA
IRA2|UC5.contig00329_14399-236      CATGTTTCGTCAATAACTGGAGTGGCAGCTGAATTTACAGTAACTTTTCA
IRA2|M22.Contig21.19_10669-199      CATGTTTCGTCAATAACTGGAGTGGCAGCTGAATTTACAGTAACTTTTCA
IRA2|YJM280.Contig2.21_10114-1      CATGTTTCGTCAATAACTGGAGTGGCAGCTGAATTTACAGTAACTTTTCA
IRA2|YPS1009.contig02302_17569      CATGTTTCGTCAATAACTGGAGTGGCAGCTGAATTTACAGTAACTTTTCA
IRA2|Y12.Contig10.9_7336-16575      CATGTTTCGTCAATAACTGGAGTGGCAGCTGAATTTACAGTAACTTTTCA
IRA2|YJM320.Contig34.2_20028-2      CATGTTTCGTCAATAACTGGAGTGGCAGCTGAATTTACAGTAACTTTTCA
IRA2|YJM421.Contig23.6_10790-2      CATGTTTCGTCAATAACTGGAGTGGCAGCTGAATTTACAGTAACTTTTCA
IRA2|YJM451.contig00063_46311-      CATGTTTCGTCAATAACTGGAGTGGCAGCTGAATTTACAGTAACTTTTCA
IRA2|YJM653.contig02476_9765-1      CATGTTTCGTCAATAACTGGAGTGGCAGCTGAATTTACAGTAACTTTTCA
IRA2|I14.contig01910_47063-563      CATGTTTCGTCAATAACTGGAGTGGCAGCTGAATTTACAGTAACTTTTCA
IRA2|YPS163.Contig90.11_9991-1      CATGTTTCGTCAATAACTGGAGTGGCAGCTGAATTTACAGTAACTTTTCA
IRA2|WE372.Contig148.29_10766-      CATGTTTCGTCAATAACTGGAGTGGCAGCTGAATTTACAGTAACTTTTCA
IRA2|T73.contig02574_2659-9610      CATGTTTCGTCAATAACTGGAGTGGCAGCTGAATTTACAGTAACTTTTCA
MIT_Spar_c317_20004                 CATGTTTCTTCAATAACTGGGGTAGCCGCTGAATTTACAGTGACTTTTCA
YOL081W_EC1118                      CATGTTTCGTCAATAACTGGAGTGGCAGCTGAATTTACAGTAACTTTTCA
IRA2|PW5.contig01811_24316-327      CATGTTTCGTCAATAACTGGGGTGGCAGCTGAATTTACAGTAACTTTTCA
                                    ******** *********** ** ** ************** ********

YOL081W_S288C                       GGACGAGAGAAGGTTGATTTTTAGTAGTCCGAAATACCTTGAAATTGTGA
YOL081W_AWRI1631                    GGACGAGAGAAGGTTGATTTTTAGTAGTCCGAAATACCTTGAAATTGTGA
YOL081W_Kyokai7                     GGACGAGAGAAGGTTGATTTTTAGTAGTCCGAAATACCTTGAAATTGTGA
YOL081W_Sigma1278b                  GGACGAGAGAAGGTTGATTTTTAGTAGTCCGAAATACCTTGAAATTGTGA
YOL081W_YJM789                      GGACGAGAGAAGGTTGATTTTTAGTAGTCCGAAATACCTTGAAATTGTGA
IRA2|T7_updated.Contig3.4_1194      GGACGAGAGAAGGTTGATTTTTAGTAGTCCGAAATACCTTGAAATTGTGA
IRA2|UC5.contig00329_14399-236      GGACGAGAGAAGGTTGATTTTTAGTAGTCCGAAATACCTTGAAATTGTGA
IRA2|M22.Contig21.19_10669-199      GGACGAGAGAAGGTTGATTTTTAGTAGTCCGAAATACCTTGAAATTGTGA
IRA2|YJM280.Contig2.21_10114-1      GGACGAGAGAAGGTTGATTTTTAGTAGTCCGAAATACCTTGAAATTGTGA
IRA2|YPS1009.contig02302_17569      GGACGAGAGAAGATTGATTTTTAGTAGTCCGAAATACCTTGAAATTGTGA
IRA2|Y12.Contig10.9_7336-16575      GGACGAGAGAAGGTTGATTTTTAGTAGTCCGAAATACCTTGAAATTGTGA
IRA2|YJM320.Contig34.2_20028-2      GGACGAGAGAAGGTTGATTTTTAGTAGTCCGAAATACCTTGAAATTGTGA
IRA2|YJM421.Contig23.6_10790-2      GGACGAGAGAAGGTTGATTTTTAGTAGTCCGAAATACCTTGAAATTGTGA
IRA2|YJM451.contig00063_46311-      GGACGAGAGAAGGTTGATTTTTAGTAGTCCGAAATACCTTGAAATTGTGA
IRA2|YJM653.contig02476_9765-1      GGACGAGAGAAGGTTGATTTTTAGTAGTCCGAAATACCTTGAAATTGTGA
IRA2|I14.contig01910_47063-563      GGACGAGAGAAGGTTGATTTTTAGTAGTCCGAAATACCTTGAAATTGTGA
IRA2|YPS163.Contig90.11_9991-1      GGACGAGAGAAGGTTGATTTTTAGTAGTCCGAAATACCTTGAAATTGTGA
IRA2|WE372.Contig148.29_10766-      GGACGAGAGAAGGTTGATTTTTAGTAGTCCGAAATACCTTGAAATTGTGA
IRA2|T73.contig02574_2659-9610      GGACGAGAGAAGGTTGATTTTTAGTAGTCCGAAATACCTTGAAATTGTGA
MIT_Spar_c317_20004                 AGACGGGAAGAGGTTGATTTTTAGCAGTCCCAAATATCTCGAAATTGTGA
YOL081W_EC1118                      GGACGAGAGAAGGTTGATTTTTAGTAGTCCGAAATACCTTGAAATTGTGA
IRA2|PW5.contig01811_24316-327      GGACGAAAGAAGGTTGATTTTTAGTAGTCCGAAATACCTTGAAATTGTGA
                                     ****  *  ** *********** ***** ***** ** **********

YOL081W_S288C                       AGATGTTCTATTACGCACAGATCCGGTTAGAAAGTGAATATGAAATGGAT
YOL081W_AWRI1631                    AGATGTTCTATTACGCACAGATCCGGTTAGAAAGTGAATATGAAATGGAT
YOL081W_Kyokai7                     AGATGTTCTATTACGCACAGATCCGGTTAGAAAGTGAATATGAAATGGAT
YOL081W_Sigma1278b                  AGATGTTCTATTACGCACAGATCCGGTTAGAAAGTGAATATGAAATGGAT
YOL081W_YJM789                      AGATGTTCTATTACGCACAGATCCGGTTAGAAAGTGAATATGAAATGGAT
IRA2|T7_updated.Contig3.4_1194      AGATGTTCTATTACGCACAGATCCGGTTAGAAAGTGAATATGAAATGGAT
IRA2|UC5.contig00329_14399-236      AGATGTTCTATTACGCACAGATCCGGTTAGAAAGTGAATATGAAATGGAT
IRA2|M22.Contig21.19_10669-199      AGATGTTCTATTACGCACAGATCCGGTTAGAAAGTGAATATGAAATGGAT
IRA2|YJM280.Contig2.21_10114-1      AGATGTTCTATTACGCACAGATCCGGTTAGAAAGTGAATATGAAATGGAT
IRA2|YPS1009.contig02302_17569      AGATGTTCTATTACGCACAGATCCGGTTAGAAAGTGAATATGAAATGGAT
IRA2|Y12.Contig10.9_7336-16575      AGATGTTCTATTACGCACAGATCCGGTTAGAAAGTGAATATGAAATGGAT
IRA2|YJM320.Contig34.2_20028-2      AGATGTTCTATTACGCACAGATCCGGTTAGAAAGTGAATATGAAATGGAT
IRA2|YJM421.Contig23.6_10790-2      AGATGTTCTATTACGCACAGATCCGGTTAGAAAGTGAATATGAAATGGAT
IRA2|YJM451.contig00063_46311-      AGATGTTCTATTACGCACAGATCCGGTTAGAAAGTGAATATGAAATGGAT
IRA2|YJM653.contig02476_9765-1      AGATGTTCTATTACGCACAGATCCGGTTAGAAAGTGAATATGAAATGGAT
IRA2|I14.contig01910_47063-563      AGATGTTCTATTACGCACAGATCCGGTTAGAAAGTGAATATGAAATGGAT
IRA2|YPS163.Contig90.11_9991-1      AGATGTTCTATTACGCACAGATCCGGTTAGAAAGTGAATATGAAATGGAT
IRA2|WE372.Contig148.29_10766-      AGATGTTCTATTACGCACAGATCCGGTTAGAAAGTGAATATGAAATGGAT
IRA2|T73.contig02574_2659-9610      AGATGTTCTATTACGCACAGATCCGGTTAGAAAGTGAATATGAAATGGAT
MIT_Spar_c317_20004                 AGATGTTCTATTATGCGCAGATCCGATTAGAAAGTGAGTACGAAATGGAT
YOL081W_EC1118                      AGATGTTCTATTACGCACAGATCCGGTTAGAAAGTGAATATGAAATGGAT
IRA2|PW5.contig01811_24316-327      AGATGTTCTATTACGCACAGATCCGGTTAGAAAGTGAATATGAAATGGAT
                                    ************* ** ******** *********** ** *********

YOL081W_S288C                       AATAATTCGAGTACCTCCTCCCCAAATTCAAACAACAAGGACAAACAGCA
YOL081W_AWRI1631                    AATAATTCGAGTACCTCCTCCCCAAATTCAAACAACAAGGACAAACAGCA
YOL081W_Kyokai7                     AATAATTCGAGTACCTCCTCCCCAAATTCAAACAACAAGGACAAACAGCA
YOL081W_Sigma1278b                  AATAATTCGAGTACCTCCTCCCCAAATTCAAACAACAAGGACAAACAGCA
YOL081W_YJM789                      AATAATTCGAGTACCTCCTCCCCAAATTCAAACAACAAGGACAAACAGCA
IRA2|T7_updated.Contig3.4_1194      AATAATTCGAGTACCTCCTCCCCAAATTCAAACAACAAGGACAAACAGCA
IRA2|UC5.contig00329_14399-236      AATAATTCGAGTACCTCCTCCCCAAATTCAAACAACAAGGACAAACAGCA
IRA2|M22.Contig21.19_10669-199      AATAATTCGAGTACCTCCTCCCCAAATTCAAACAACAAGGACAAACAGCA
IRA2|YJM280.Contig2.21_10114-1      AATAATTCGAGTACCTCCTCCCCAAATTCAAACAACAAGGACAAACAGCA
IRA2|YPS1009.contig02302_17569      AATAATTCGAGTACCTCCTCCCCAAATTCAAACAACAAGGACAAACAGCA
IRA2|Y12.Contig10.9_7336-16575      AATAATTCGAGTACCTCCTCCCCAAATTCAAACAACAAGGACAAACAGCA
IRA2|YJM320.Contig34.2_20028-2      AATAATTCGAGTACCTCCTCCCCAAATTCAAACAACAAGGACAAACAGCA
IRA2|YJM421.Contig23.6_10790-2      AATAATTTGAGTACCTCCTCCCCAAATTCAAACAACAAGGACAAACAGCA
IRA2|YJM451.contig00063_46311-      AATAATTCGAGTACCTCCTCCCCAAATTCAAACAACAAGGACAAACAGCA
IRA2|YJM653.contig02476_9765-1      AATAATTCGAGTACCTCCTCCCCAAATTCAAACAACAAGGACAAACAGCA
IRA2|I14.contig01910_47063-563      AATAATTCGAGTACCTCCTCCCCAAATTCAAACAACAAGGACAAACAGCA
IRA2|YPS163.Contig90.11_9991-1      AATAATTCGAGTACCTCCTCCCCAAATTCAAACAACAAGGACAAACAGCA
IRA2|WE372.Contig148.29_10766-      AATAATTCGAGTACCTCCTCCCCAAATTCAAACAACAAGGACAAACAGCA
IRA2|T73.contig02574_2659-9610      AATAATTCGAGTACCTCCTCCCCAAATTCAAACAACAAGGACAAACAGCA
MIT_Spar_c317_20004                 AATAATTCAAGCACATCCTC---AAATTCGAGTAACAAGGACAAACAGCA
YOL081W_EC1118                      AATAATTCGAGTACCTCCTCCCCAAATTCAAACAACAAGGACAAACAGCA
IRA2|PW5.contig01811_24316-327      AATAATTCGAGTACCTCCTCCCCAAATTCAAACAACAAGGACAAACAGCA
                                    *******  ** ** *****   ****** *  *****************

YOL081W_S288C                       GAAAGAGAGAACAAAACTATTGTGCCACCTACTGTTAGTATCTCTTATTG
YOL081W_AWRI1631                    GAAAGAGAGAACAAAATTATTGTGCCACCTACTGTTAGTATCTCTTATTG
YOL081W_Kyokai7                     GAAAGAGAGAACAAAATTATTGTGCCACCTACTGTTAGTATCTCTTATTG
YOL081W_Sigma1278b                  GAAAGAGAGAACAAAATTATTGTGCCACCTACTGTTAGTATCTCTTATTG
YOL081W_YJM789                      GAAAGAGAGAACAAAATTATTGTGCCACCTACTGTTAGTATCTCTTATTG
IRA2|T7_updated.Contig3.4_1194      GAAAGAGAGAACAAAACTATTGTGCCACCTACTGTTAGTATCTCTTATTG
IRA2|UC5.contig00329_14399-236      GAAAGAGAGAACAAAATTATTGTGCCACCTACTGTTAGTATCTCTTATTG
IRA2|M22.Contig21.19_10669-199      GAAAGAGAGAACAAAATTATTGTGCCACCTACTGTTAGTATCTCTTATTG
IRA2|YJM280.Contig2.21_10114-1      GAAAGAGAGAACAAAATTATTGTGCCACCTACTGTTAGTATCTCTTATTG
IRA2|YPS1009.contig02302_17569      GAAAGAGAGAACAAAATTATTGTGCCACCTACTGTTAGTATCTCTTATTG
IRA2|Y12.Contig10.9_7336-16575      GAAAGAGAGAACAAAATTATTGTGCCACCTACTGTTAGTATCTCTTATTG
IRA2|YJM320.Contig34.2_20028-2      GAAAGAGAGAACAAAATTATTGTGCCACCTACTGTTAGTATCTCTTATTG
IRA2|YJM421.Contig23.6_10790-2      GAAAGAGAGAACAAAATTATTGTGCCACCTACTGTTAGTATCTCTTATTG
IRA2|YJM451.contig00063_46311-      GAAAGAGAGAACAAAATTATTGTGCCACCTACTGTTAGTATCTCTTATTG
IRA2|YJM653.contig02476_9765-1      GAAAGAGAGAACAAAACTATTGTGCCACCTACTGTTAGTATCTCTTATTG
IRA2|I14.contig01910_47063-563      GAAAGAGAGAACAAAATTATTGTGCCACCTACTGTTAGTATCTCTTATTG
IRA2|YPS163.Contig90.11_9991-1      GAAAGAGAGAACAAAACTATTGTGCCACCTACTGTTAGTATCTCTTATTG
IRA2|WE372.Contig148.29_10766-      GAAAGAGAGAACAAAATTATTGTGCCACCTACTGTTAGTATCTCTTATTG
IRA2|T73.contig02574_2659-9610      GAAAGAGAGAACAAAATTA-----------ACTGTTAGTATCTCTTATTG
MIT_Spar_c317_20004                 GAAAGAAAGAACGAAATTACTGTGTCATTTACTATTAGTATCTCTTATTG
YOL081W_EC1118                      GAAAGAGAGAACAAAACTATTGTGCCACCTACTGTTAGTATCTCTTATTG
IRA2|PW5.contig01811_24316-327      GAAAGAGAGAACAAAATTATTGTGCCACCTACTGTTAGTATCTCTTATTG
                                    ****** ***** *** **           *** ****************

YOL081W_S288C                       GTCTGTTTGATGAGAGTAAAAAAATGAAAAACAGTTCGTATAACCTAATA
YOL081W_AWRI1631                    GTCTGTTTGATGAGAGTAAAAAAATGAAAAACAGTTCGTATAACCTAATA
YOL081W_Kyokai7                     GTCTGTTTGATGAGAGTAAAAAAATGAAAAACAGTTCGTATAACCTAATA
YOL081W_Sigma1278b                  GTCTGTTTGATGAGAGTAAAAAAATGAAAAACAGTTCGTATAACCTAATA
YOL081W_YJM789                      GTCTGTTTGATGAGAGTAAAAAAATGAAAAACAGTTCGTATAACCTAATA
IRA2|T7_updated.Contig3.4_1194      GTCTGTTTGATGAGAGTAAAAAAATGAAAAACAGTTCGTATAACCTAATA
IRA2|UC5.contig00329_14399-236      GTCTGTTTGATGAGAGTAAAAAAATGAAAAACAGTTCGTATAACCTAATA
IRA2|M22.Contig21.19_10669-199      GTCTGTTTGATGAGAGTAAAAAAATGAAAAACAGTTCGTATAACCTAATA
IRA2|YJM280.Contig2.21_10114-1      GTCTGTTTGATGAGAGTAAAAAAATGAAAAACAGTTCGTATAACCTAATA
IRA2|YPS1009.contig02302_17569      GTCTGTTTGATGAGAGTAAAAAAATGAAAAACAGTTCGTATAACCTAATA
IRA2|Y12.Contig10.9_7336-16575      GTCTGTTTGATGAGAGTAAAAAAATGAAAAACAGTTCGTATAACCTAATA
IRA2|YJM320.Contig34.2_20028-2      GTCTGTTTGATGAGAGTAAAAAAATGAAAAACAGTTCGTATAACCTAATA
IRA2|YJM421.Contig23.6_10790-2      GTCTGTTTGATGAGAGTAAAAAAATGAAAAACAGTTCGTATAACCTAATA
IRA2|YJM451.contig00063_46311-      GTCTGTTTGATGAGAGTAAAAAAATGAAAAACAGTTCGTATAACCTAATA
IRA2|YJM653.contig02476_9765-1      GTCTGTTTGATGAGAGTAAAAAAATGAAAAACAGTTCGTATAACCTAATA
IRA2|I14.contig01910_47063-563      GTCTGTTTGATGAGAGTAAAAAAATGAAAAACAGTTCGTATAACCTAATA
IRA2|YPS163.Contig90.11_9991-1      GTCTGTTTGATGAGAGTAAAAAAATGAAAAACAGTTCGTATAACCTAATA
IRA2|WE372.Contig148.29_10766-      GTCTGTTTGATGAGAGTAAAAAAATGAAAAACAGTTCGTATAACCTAATA
IRA2|T73.contig02574_2659-9610      GTCTGTTTGATGAGAGTAAAAAAATGAAAAACAGTTCGTATAACCTAATA
MIT_Spar_c317_20004                 GTTTGTTTGATGAGAATAAAAAAATGAAAAACAGTTCATATAACCTAATA
YOL081W_EC1118                      GTCTGTTTGATGAGAGTAAAAAAATGAAAAACAGTTCGTATAACCTAATA
IRA2|PW5.contig01811_24316-327      GTCTGTTTGATGAGAGTAAAAAAATGAAAAACAGTTCGTATAACCTAATA
                                    ** ************ ********************* ************

YOL081W_S288C                       GCTGCCACTGAGGCGTCATTTGGTTTGAACTTTGGCTCCCATTTTCATCG
YOL081W_AWRI1631                    GCTGCCACTGAGGCGTCATTTGGTTTGAACTTTGGCTCCCATTTTCATCG
YOL081W_Kyokai7                     GCTGCCACTGAGGCGTCATTTGGCTTGAACTTTGGCTCCCATTTTCATCG
YOL081W_Sigma1278b                  GCTGCCACTGAGGCGTCATTTGGCTTGAACTTTGGCTCCCATTTTCATCG
YOL081W_YJM789                      GCTGCCACTGAGGCGTCATTTGGTTTGAACTTTGGCTCCCATTTTCATCG
IRA2|T7_updated.Contig3.4_1194      GCTGCCACTGAGGCGTCATTTGGTTTGAACTTTGGCTCCCATTTTCATCG
IRA2|UC5.contig00329_14399-236      GCTGCCACTGAGGCGTCATTTGGCTTGAACTTTGGCTCCCATTTTCATCG
IRA2|M22.Contig21.19_10669-199      GCTGCCACTGAGGCGTCATTTGGTTTGAACTTTGGCTCCCATTTTCATCG
IRA2|YJM280.Contig2.21_10114-1      GCTGCCACTGAGGCGTCATTTGGTTTGAACTTTGGCTCCCATTTTCATCG
IRA2|YPS1009.contig02302_17569      GCTGCCACTGAGGCGTCATTTGGCTTGAACTTTGGCTCCCATTTTCATCG
IRA2|Y12.Contig10.9_7336-16575      GCTGCCACTGAGGCGTCATTTGGCTTGAACTTTGGCTCCCATTTTCATCG
IRA2|YJM320.Contig34.2_20028-2      GCTGCCACTGAGGCGTCATTTGGTTTGAACTTTGGCTCCCATTTTCATCG
IRA2|YJM421.Contig23.6_10790-2      GCTGCCACTGAGGCGTCATTTGGTTTGAACTTTGGCTCCCATTTTCATCG
IRA2|YJM451.contig00063_46311-      GCTGCCACTGAGGCGTCATTTGGTTTGAACTTTGGCTCCCATTTTCATCG
IRA2|YJM653.contig02476_9765-1      GCTGCCACTGAGGCGTCATTTGGTTTGAACTTTGGCTCCCATTTTCATCG
IRA2|I14.contig01910_47063-563      GCTGCCACTGAGGCGTCATTTGGTTTGAACTTTGGCTCCCATTTTCATCG
IRA2|YPS163.Contig90.11_9991-1      GCTGCCACTGAGGCGTCATTTGGTTTGAACTTTGGCTCCCATTTTCATCG
IRA2|WE372.Contig148.29_10766-      GCTGCCACTGAGGCGTCATTTGGTTTGAACTTTGGCTCCCATTTTCATCG
IRA2|T73.contig02574_2659-9610      GCTGCCACTGAGGCGTCATTTGGTTTGAACTTTGGCTCCCATTTTCATCG
MIT_Spar_c317_20004                 GCTGCTACTGAGGCATCATTTGGTTTGAACTTTGGCTCTCATTTTCATCG
YOL081W_EC1118                      GCTGCCACTGAGGCGTCATTTGGTTTGAACTTTGGCTCCCATTTTCATCG
IRA2|PW5.contig01811_24316-327      GCTGCCACTGAGGCGTCATTTGGTTTGAACTTTGGCTCCCATTTTCATCG
                                    ***** ******** ******** ************** ***********

YOL081W_S288C                       CTCTCCCGAGGTGTACGTCCCCGAAGATACTACAACATTTTTAGGTGTTA
YOL081W_AWRI1631                    CTCTTCCGAGGTGTACGTCCCCGAAGATACTACAACATTTTTAGGTGTTA
YOL081W_Kyokai7                     CTCTCCCGAGGTGTACGTCCCCGAATATACTACAACATTTTTAGGTGTTA
YOL081W_Sigma1278b                  CTCTCCCGAGGTGTACGTCCCCGAATATACTACAACATTTTTAGGTGTTA
YOL081W_YJM789                      CTCTCCCGAGGTGTACGTCCCCGAAGATACTACAACATTTTTAGGTGTTA
IRA2|T7_updated.Contig3.4_1194      CTCTCCCGAGGTGTACGTCCCCGAAGATACTACAACATTTTTAGGTGTTA
IRA2|UC5.contig00329_14399-236      CTCTCCCGAGGTGTACGTCCCCGAATATACTACAACATTTTTAGGTGTTA
IRA2|M22.Contig21.19_10669-199      CTCTTCCGAGGTGTACGTCCCCGAAGATACTACAACATTTTTAGGTGTTA
IRA2|YJM280.Contig2.21_10114-1      CTCTCCCGAGGTGTACGTCCCCGAAGATACTACAACATTTTTAGGTGTTA
IRA2|YPS1009.contig02302_17569      CTCTCCCGAGGTGTACGTCCCCGAAGATACTACAACATTTTTAGGTGTTA
IRA2|Y12.Contig10.9_7336-16575      CTCTCCCGAGGTGTACGTCCCCGAATATACTACAACATTTTTAGGTGTTA
IRA2|YJM320.Contig34.2_20028-2      CTCTCCCGAGGTGTACGTCCCCGAAGATACTACAACATTTTTAGGTGTTA
IRA2|YJM421.Contig23.6_10790-2      CTCTCCCGAGGTGTACGTCCCCGAAGATACTACAACATTTTTAGGTGTTA
IRA2|YJM451.contig00063_46311-      CTCTTCCGAGGTGTACGTCCCCGAAGATACTACAACATTTTTAGGTGTTA
IRA2|YJM653.contig02476_9765-1      CTCTCCCGAGGTGTACGTCCCCGAAGATACTACAACATTTTTAGGTGTTA
IRA2|I14.contig01910_47063-563      CTCTTCCGAGGTGTACGTCCCCGAAGATACTACAACATTTTTAGGTGTTA
IRA2|YPS163.Contig90.11_9991-1      CTCTCCCGAGGTGTACGTCCCCGAAGATACTACAACATTTTTAGGTGTTA
IRA2|WE372.Contig148.29_10766-      CTCTTCCGAGGTGTACGTCCCCGAAGATACTACAACATTTTTAGGTGTTA
IRA2|T73.contig02574_2659-9610      CTCTCCCGAGGTGTACGTCCCCGAAGATACTACAACATTTTTAGGTGTTA
MIT_Spar_c317_20004                 CTCTCCCGAGGTGTACGTTCCCGAAGATACTACAACATTTTTGGGTGTCA
YOL081W_EC1118                      CTCTCCCGAGGTGTACGTCCCCGAAGATACTACAACATTTTTAGGTGTTA
IRA2|PW5.contig01811_24316-327      CTCTCCCGAGGTGTACGTCCCCGAATATACTACAACATTTTTAGGTGTTA
                                    **** ************* ****** **************** ***** *

YOL081W_S288C                       TTGGAAAGTCTCTTGCAGAGTCTAATCCAGAACTCACAGCCTATATGTTT
YOL081W_AWRI1631                    TTGGAAAGTCTCTTGCAGAGTCTAATCCAGAACTCACAGCCTATATGTTT
YOL081W_Kyokai7                     TTGGAAAGTCTCTTGCAGAGTCTAATCCAGAACTCACAGCCTATATGTTT
YOL081W_Sigma1278b                  TTGGAAAGTCTCTTGCAGAGTCTAATCCAGAACTCACAGCCTATATGTTT
YOL081W_YJM789                      TTGGAAAGTCTCTTGCAGAGTCTAATCCAGAACTCACAGCCTATATGTTT
IRA2|T7_updated.Contig3.4_1194      TTGGAAAGTCTCTTGCAGAGTCTAATCCAGAACTCACAGCCTATATGTTT
IRA2|UC5.contig00329_14399-236      TTGGAAAGTCTCTTGCAGAGTCTAATCCAGAACTCACAGCCTATATGTTT
IRA2|M22.Contig21.19_10669-199      TTGGAAAGTCTCTTGCAGAGTCTAATCCAGAACTCACAGCCTATATGTTT
IRA2|YJM280.Contig2.21_10114-1      TTGGAAAGTCTCTTGCAGAGTCTAATCCAGAACTCACAGCCTATATGTTT
IRA2|YPS1009.contig02302_17569      TTGGAAAGTCTCTTGCAGAGTCTAATCCAGAACTCACAGCCTATATGTTT
IRA2|Y12.Contig10.9_7336-16575      TTGGAAAGTCTCTTGCAGAGTCTAATCCAGAACTCACAGCCTATATGTTT
IRA2|YJM320.Contig34.2_20028-2      TTGGAAAGTCTCTTGCAGAGTCTAATCCAGAACTCACAGCCTATATGTTT
IRA2|YJM421.Contig23.6_10790-2      TTGGAAAGTCTCTTGCAGAGTCTAATCCAGAACTCACAGCCTATATGTTT
IRA2|YJM451.contig00063_46311-      TTGGAAAGTCTCTTGCAGAGTCTAATCCAGAACTCACAGCCTATATGTTT
IRA2|YJM653.contig02476_9765-1      TTGGAAAGTCTCTTGCAGAGTCTAATCCAGAACTCACAGCCTATATGTTT
IRA2|I14.contig01910_47063-563      TTGGAAAGTCTCTTGCAGAGTCTAATCCAGAACTCACAGCCTATATGTTT
IRA2|YPS163.Contig90.11_9991-1      TTGGAAAGTCTCTTGCAGAGTCTAATCCAGAACTCACAGCCTATATGTTT
IRA2|WE372.Contig148.29_10766-      TTGGAAAGTCTCTTGCAGAGTCTAATCCAGAACTCACAGCCTATATGTTT
IRA2|T73.contig02574_2659-9610      TTGGAAAGTCTCTTGCAGAGTCTAATCCAGAACTCACAGCCTATATGTTT
MIT_Spar_c317_20004                 TAGCAAAGTCTCTTGCAGAATCTAATCCAGAACTCACAGCCTATATGTTT
YOL081W_EC1118                      TTGGAAAGTCTCTTGCAGAGTCTAATCCAGAACTCACAGCCTATATGTTT
IRA2|PW5.contig01811_24316-327      TTGGAAAGTCTCTTGCAGAGTCTAATCCAGAACTCACAGCCTATATGTTT
                                    * * *************** ******************************

YOL081W_S288C                       ATCTATGTTTTGGAGGCATTGAAGAACAACGTAATTCCTCACGTTTACAT
YOL081W_AWRI1631                    ATCTATGTTTTGGAGGCATTGAAGAACAACGTGATTCCTCATGTTTACAT
YOL081W_Kyokai7                     ATCTATGTTTTGGAGGCATTGAAGAACAACGTAATTCCTCACGTTTACAT
YOL081W_Sigma1278b                  ATCTATGTTTTGGAGGCATTGAAGAACAACGTAATTCCTCACGTTTACAT
YOL081W_YJM789                      ATCTATGTTTTGGAGGCATTGAAGAACAACGTGATTCCTCATGTTTACAT
IRA2|T7_updated.Contig3.4_1194      ATCTATGTTTTGGAGGCATTGAAGAACAACGTAATTCCTCACGTTTACAT
IRA2|UC5.contig00329_14399-236      ATCTATGTTTTGGAGGCATTGAAGAACAACGTAATTCCTCACGTTTACAT
IRA2|M22.Contig21.19_10669-199      ATCTATGTTTTGGAGGCATTGAAGAACAACGTGATTCCTCATGTTTACAT
IRA2|YJM280.Contig2.21_10114-1      ATCTATGTTTTGGAGGCATTGAAGAACAACGTGATTCCTCATGTTTACAT
IRA2|YPS1009.contig02302_17569      ATCTATGTTTTGGAGGCATTGAAGAACAACGTAATTCCTCACGTTTACAT
IRA2|Y12.Contig10.9_7336-16575      ATCTATGTTTTGGAGGCATTGAAGAACAACGTAATTCCTCACGTTTACAT
IRA2|YJM320.Contig34.2_20028-2      ATCTATGTTTTGGAGGCATTGAAGAACAACGTGATTCCTCATGTTTACAT
IRA2|YJM421.Contig23.6_10790-2      ATCTATGTTTTGGAGGCATTGAAGAACAACGTAATTCCTCACGTTTACAT
IRA2|YJM451.contig00063_46311-      ATCTATGTTTTGGAGGCATTGAAGAACAACGTGATTCCTCATGTTTACAT
IRA2|YJM653.contig02476_9765-1      ATCTATGTTTTGGAGGCATTGAAGAACAACGTAATTCCTCACGTTTACAT
IRA2|I14.contig01910_47063-563      ATCTATGTTTTGGAGGCATTGAAGAACAACGTGATTCCTCATGTTTACAT
IRA2|YPS163.Contig90.11_9991-1      ATCTATGTTTTGGAGGCATTGAAGAACAACGTAATTCCTCACGTTTACAT
IRA2|WE372.Contig148.29_10766-      ATCTATGTTTTGGAGGCATTGAAGAACAACGTGATTCCTCATGTTTACAT
IRA2|T73.contig02574_2659-9610      ATCTATGTTTTGGAGGCATTGAAGAACAACGTGATTCCTCATGTTTACAT
MIT_Spar_c317_20004                 ATCTACATTTTGGATGCATTAAAGAACAACGTGATCCCCCACGTTTACAT
YOL081W_EC1118                      ATCTATGTTTTGGAGGCATTGAAGAACAACGTAATTCCTCACGTTTACAT
IRA2|PW5.contig01811_24316-327      ATCTATGTTTTGGAGGCATTGAAGAACAACGTAATTCCTCACGTTTACAT
                                    *****  ******* ***** *********** ** ** ** ********

YOL081W_S288C                       CCCTCATACCATTTGCGGTTTGTCTTATTGGATCCCTAATTTATACCAAC
YOL081W_AWRI1631                    CCCTCATACCATTTGCGGTTTGTCTTATTGGATCCCTAATTTATACCAAC
YOL081W_Kyokai7                     CCCTCATACCATTTGCGGTTTGTCTTATTGGATCCCTAATTTATACCAAC
YOL081W_Sigma1278b                  CCCTCATACCATTTGCGGTTTGTCTTATTGGATCCCTAATTTATACCAAC
YOL081W_YJM789                      CCCTCATACCATTTGCGGTTTGTCTTATTGGATCCCTAATTTATACCAAC
IRA2|T7_updated.Contig3.4_1194      CCCTCATACCATTTGCGGTTTGTCTTATTGGATCCCTAATTTATACCAAC
IRA2|UC5.contig00329_14399-236      CCCTCATACCATTTGCGGTTTGTCTTATTGGATCCCTAATTTATACCAAC
IRA2|M22.Contig21.19_10669-199      CCCTCATACCATTTGCGGTTTGTCTTATTGGATCCCTAATTTATACCAAC
IRA2|YJM280.Contig2.21_10114-1      CCCTCATACCATTTGCGGTTTGTCTTATTGGATCCCTAATTTATACCAAC
IRA2|YPS1009.contig02302_17569      CCCTCATACCATTTGCGGTTTGTCTTATTGGATCCCTAATTTATACCAAC
IRA2|Y12.Contig10.9_7336-16575      CCCTCATACCATTTGCGGTTTGTCTTATTGGATCCCTAATTTATACCAAC
IRA2|YJM320.Contig34.2_20028-2      CCCTCATACCATTTGCGGTTTGTCTTATTGGATCCCTAATTTATACCAAC
IRA2|YJM421.Contig23.6_10790-2      CCCTCATACCATTTGCGGTTTGTCTTATTGGATCCCTAATTTATACCAAC
IRA2|YJM451.contig00063_46311-      CCCTCATACCATTTGCGGTTTGTCTTATTGGATCCCTAATTTATACCAAC
IRA2|YJM653.contig02476_9765-1      CCCTCATACCATTTGCGGTTTGTCTTATTGGATCCCTAATTTATACCAAC
IRA2|I14.contig01910_47063-563      CCCTCATACCATTTGCGGTTTGTCTTATTGGATCCCTAATTTATACCAAC
IRA2|YPS163.Contig90.11_9991-1      CCCTCATACCATTTGCGGTTTGTCTTATTGGATCCCTAATTTATACCAAC
IRA2|WE372.Contig148.29_10766-      CCCTCATACCATTTGCGGTTTGTCTTATTGGATCCCTAATTTATACCAAC
IRA2|T73.contig02574_2659-9610      CCCTCATACCATTTGCGGTTTGTCTTATTGGATCCCTAATTTATACCAAC
MIT_Spar_c317_20004                 CCCTCATACAATTTGTGGTCTGTCTTATTGGATCCCTAACCTATATCAAT
YOL081W_EC1118                      CCCTCATACCATTTGCGGTTTGTCTTATTGGATCCCTAATTTATACCAAC
IRA2|PW5.contig01811_24316-327      CCCTCATACCATTTGCGGTTTGTCTTATTGGATCCCTAATTTATACCAAC
                                    ********* ***** *** *******************  **** *** 

YOL081W_S288C                       ATGTGTATTTGGCTGATGATGAAGAAGGCCCCGAAAACATATCTCACATT
YOL081W_AWRI1631                    ATGTGTATTTGGCTGATGATGAAGAAGGCCCCGAAAACATATCTCACATT
YOL081W_Kyokai7                     ATGTGTATTTGGCTGATGATGAAGAAGGCCCCGAAAACATATCTCACATT
YOL081W_Sigma1278b                  ATGTGTATTTGGCTGATGATGAAGAAGGCCCCGAAAACATATCTCACATT
YOL081W_YJM789                      ATGTGTATTTGGCTGATGATGAAGAAGGCCCCGAAAACATATCTCACATT
IRA2|T7_updated.Contig3.4_1194      ATGTGTATTTGGCTGATGATGAAGAAGGCCCCGAAAACATATCTCACATT
IRA2|UC5.contig00329_14399-236      ATGTGTATTTGGCTGATGATGAAGAAGGCCCCGAAAACATATCTCACATT
IRA2|M22.Contig21.19_10669-199      ATGTGTATTTGGCTGATGATGAAGAAGGCCCCGAAAACATATCTCACATT
IRA2|YJM280.Contig2.21_10114-1      ATGTGTATTTGGCTGATGATGAAGAAGGCCCCAAAAACATATCTCACATT
IRA2|YPS1009.contig02302_17569      ATGTGTATTTGGCTGATGATGAAGAAGGCCCCGAAAACATATCTCACATT
IRA2|Y12.Contig10.9_7336-16575      ATGTGTATTTGGCTGATGATGAAGAAGGCCCCGAAAACATATCTCACATT
IRA2|YJM320.Contig34.2_20028-2      ATGTGTATTTGGCTGATGATGAAGAAGGCCCCGAAAACATATCTCACATT
IRA2|YJM421.Contig23.6_10790-2      ATGTGTATTTGGCTGATGATGAAGAAGGCCCCGAAAACATATCTCACATT
IRA2|YJM451.contig00063_46311-      ATGTGTATTTGGCTGATGATGAAGAAGGCCCCGAAAACATATCTCACATT
IRA2|YJM653.contig02476_9765-1      ATGTGTATTTGGCTGATGATGAAGAAGGCCCCGAAAACATATCTCACATT
IRA2|I14.contig01910_47063-563      ATGTGTATTTGGCTGATGATGAAGAAGGCCCCGAAAACATATCTCACATT
IRA2|YPS163.Contig90.11_9991-1      ATGTGTATTTGGCTGATGATGAGGAAGGCCCCGAAAACATATCTCACATT
IRA2|WE372.Contig148.29_10766-      ATGTGTATTTGGCTGATGATGAAGAAGGCCCCGAAAACATATCTCACATT
IRA2|T73.contig02574_2659-9610      ATGTGTATTTGGCTGATGATGAAGAAGGCCCCAAAAACATATCTCACATT
MIT_Spar_c317_20004                 ATGTATATCTGGCTGACGATGAAGAAGGTCCCGAAAACATATCTCACATT
YOL081W_EC1118                      ATGTGTATTTGGCTGATGATGAAGAAGGCCCCGAAAACATATCTCACATT
IRA2|PW5.contig01811_24316-327      ATGTGTATTTGGCTGATGATGAAGAAGGCCCCGAAAACATATCTCACATT
                                    **** *** ******* ***** ***** *** *****************

YOL081W_S288C                       TTCCGAATTCTTATCAGGCTCTCTGTGAGAGAGACTGACTTTAAAGCCGT
YOL081W_AWRI1631                    TTCCGAATTCTTATCAGGCTCTCTGTGAGAGAGACCGACTTTAAAGCCGT
YOL081W_Kyokai7                     TTCCGAATTCTTATCAGGCTCTCTGTGAGAGAGACTGACTTTAAAGCCGT
YOL081W_Sigma1278b                  TTCCGAATTCTTATCAGGCTCTCTGTGAGAGAGACTGACTTTAAAGCCGT
YOL081W_YJM789                      TTCCGAATTCTTATCAGGCTCTCTGTGAGAGAGACTGACTTTAAAGCCGT
IRA2|T7_updated.Contig3.4_1194      TTCCGAATTCTTATCAGGCTCTCTGTGAGAGAGACTGACTTTAAAGCCGT
IRA2|UC5.contig00329_14399-236      TTCCGAATTCTTATCAGGCTCTCTGTGAGAGAGACTGACTTTAAAGCCGT
IRA2|M22.Contig21.19_10669-199      TTCCGAATTCTTATCAGGCTCTCTGTGAGAGAGACCGACTTTAAAGCCGT
IRA2|YJM280.Contig2.21_10114-1      TTCCGAATTCTTATCAGGCTCTCTGTGAGAGAGACTGACTTTAAAGCCGT
IRA2|YPS1009.contig02302_17569      TTCCGAATTCTTATCAGGCTCTCTGTGAGAGAGACTGACTTTAAAGCCGT
IRA2|Y12.Contig10.9_7336-16575      TTCCGAATTCTTATCAGGCTCTCTGTGAGAGAGACTGACTTTAAAGCCGT
IRA2|YJM320.Contig34.2_20028-2      TTCCGAATTCTTATCAGGCTCTCTGTGAGAGAGACTGACTTTAAAGCCGT
IRA2|YJM421.Contig23.6_10790-2      TTCCGAATTCTTATCAGGCTCTCTGTGAGAGAGACTGACTTTAAAGCCGT
IRA2|YJM451.contig00063_46311-      TTCCGAATTCTTATCAGGCTCTCTGTGAGAGAGACTGACTTTAAAGCCGT
IRA2|YJM653.contig02476_9765-1      TTCCGAATTCTTATCAGGCTCTCTGTGAGAGAGACTGACTTTAAAGCCGT
IRA2|I14.contig01910_47063-563      TTCCGAATTCTTATCAGGCTCTCTGTGAGAGAGACCGACTTTAAAGCCGT
IRA2|YPS163.Contig90.11_9991-1      TTCCGAATTCTTATCAGGCTCTCTGTGAGAGAGACTGACTTTAAAGCCGT
IRA2|WE372.Contig148.29_10766-      TTCCGAATTCTTATCAGGCTCTCTGTGAGAGAGACCGACTTTAAAGCCGT
IRA2|T73.contig02574_2659-9610      TTCCGAATTCTTATCAGGCTCTCTGTGAGAGAGACTGACTTTAAAGCCGT
MIT_Spar_c317_20004                 TTCCGTGTCCTCATCAGACTTTCTGTGAGAGAGACTGACTTTAAGGCAGT
YOL081W_EC1118                      TTCCGAATTCTTATCAGGCTCTCTGTGAGAGAGACTGACTTTAAAGCCGT
IRA2|PW5.contig01811_24316-327      TTCCGAATTCTTATCAGGCTCTCTGTGAGAGAGACTGACTTTAAAGCCGT
                                    *****  * ** ***** ** ************** ******** ** **

YOL081W_S288C                       ATACATGCAATATGTTTGGTTGCTACTTTTAGATGATGGCCGCTTAACTG
YOL081W_AWRI1631                    ATACATGCAATATGTTTGGCTGCTACTTTTAGATGATGGCCGCTTAACTG
YOL081W_Kyokai7                     ATACATGCAATATGTTTGGTTGCTACTTTTAGATGATGGCCGCTTAACTG
YOL081W_Sigma1278b                  ATACATGCAATATGTTTGGTTGCTACTTTTAGATGATGGCCGCTTAACTG
YOL081W_YJM789                      ATACATGCAATATGTTTGGCTGCTACTTTTAGATGATGGCCGCTTAACTG
IRA2|T7_updated.Contig3.4_1194      ATACATGCAATATGTTTGGTTGCTACTTTTAGATGATGGCCGCTTAACTG
IRA2|UC5.contig00329_14399-236      ATACATGCAATATGTTTGGTTGCTACTTTTAGATGATGGCCGCTTAACTG
IRA2|M22.Contig21.19_10669-199      ATACATGCAATATGTTTGGCTGCTACTTTTAGATGATGGCCGCTTAACTG
IRA2|YJM280.Contig2.21_10114-1      ATACATGCAATATGTTTGGCTGCTACTTTTAGATGATGGCCGCTTAACTG
IRA2|YPS1009.contig02302_17569      ATACATGCAATATGTTTGGTTGCTACTTTTAGATGATGGCCGCTTAACTG
IRA2|Y12.Contig10.9_7336-16575      ATACATGCAATATGTTTGGTTGCTACTTTTAGATGATGGCCGCTTAACTG
IRA2|YJM320.Contig34.2_20028-2      ATACATGCAATATGTTTGGCTGCTACTTTTAGATGATGGCCGCTTAACTG
IRA2|YJM421.Contig23.6_10790-2      ATACATGCAATATGTTTGGTTGCTACTTTTAGATGATGGCCGCTTAACTG
IRA2|YJM451.contig00063_46311-      ATACATGCAATATGTTTGGCTGCTACTTTTAGATGATGGCCGCTTAACTG
IRA2|YJM653.contig02476_9765-1      ATACATGCAATATGTTTGGTTGCTACTTTTAGATGATGGCCGCTTAACTG
IRA2|I14.contig01910_47063-563      ATACATGCAATATGTTTGGCTGCTACTTTTAGATGATGGCCGCTTAACTG
IRA2|YPS163.Contig90.11_9991-1      ATACATGCAATATGTTTGGTTGCTACTTTTAGATGATGGCCGCTTAACTG
IRA2|WE372.Contig148.29_10766-      ATACATGCAATATGTTTGGCTGCTACTTTTAGATGATGGCCGCTTAACTG
IRA2|T73.contig02574_2659-9610      ATACATGCAATATGTTTGGCTGCTACTTTTAGATGATGGCCGCTTAACTG
MIT_Spar_c317_20004                 ATACATGCAATATATTTGGTTACTGCTTTTAGACGATGGCCGCTTATCTG
YOL081W_EC1118                      ATACATGCAATATGTTTGGTTGCTACTTTTAGATGATGGCCGCTTAACTG
IRA2|PW5.contig01811_24316-327      ATACATGCAATATGTTTGGCTGCTACTTTTAGATGATGGCCGCTTAACTG
                                    ************* ***** * ** ******** ************ ***

YOL081W_S288C                       ACATTATCGTTGATGAAGTTATTAATCATGCGTTAGAAAGAGACTCCGAA
YOL081W_AWRI1631                    ACATTATCGTTGATGAAGTTATTAATCATGCGTTAGAAAGAGACTCCGAA
YOL081W_Kyokai7                     ACATTATCGTTGATGAAGTTATTAATCATGCGTTAGAAAGAGACTCCGAA
YOL081W_Sigma1278b                  ACATTATCGTTGATGAAGTTATTAATCATGCGTTAGAAAGAGACTCCGAA
YOL081W_YJM789                      ACATTATCGTTGATGAAGTTATTAATCATGCGTTAGAAAGAGACTCCGAA
IRA2|T7_updated.Contig3.4_1194      ACATTATCGTTGATGAAGTTATTAATCATGCGTTAGAAAGAGACTCCGAA
IRA2|UC5.contig00329_14399-236      ACATTATCGTTGATGAAGTTATTAATCATGCGTTAGAAAGAGACTCCGAA
IRA2|M22.Contig21.19_10669-199      ACATTATCGTTGATGAAGTTATTAATCATGCGTTAGAAAGAGACTCCGAA
IRA2|YJM280.Contig2.21_10114-1      ACATTATCGTTGATGAAGTTATTAATCATGCGTTAGAAAGAGACTCCGAA
IRA2|YPS1009.contig02302_17569      ACATTATCGTTGATGAAGTTATTAATCATGCGTTAGAAAGAGACTCCGAA
IRA2|Y12.Contig10.9_7336-16575      ACATTATCGTTGATGAAGTTATTAATCATGCGTTAGAAAGAGACTCCGAA
IRA2|YJM320.Contig34.2_20028-2      ACATTATCGTTGATGAAGTTATTAATCATGCGTTAGAAAGAGACTCCGAA
IRA2|YJM421.Contig23.6_10790-2      ACATTATCGTTGATGAAGTTATTAATCATGCGTTAGAAAGAGACTCCGAA
IRA2|YJM451.contig00063_46311-      ACATTATCGTTGATGAAGTTATTAATCATGCGTTAGAAAGAGACTCCGAA
IRA2|YJM653.contig02476_9765-1      ACATTATCGTTGATGAAGTTATTAATCATGCGTTAGAAAGAGACTCCGAA
IRA2|I14.contig01910_47063-563      ACATTATCGTTGATGAAGTTATTAATCATGCGTTAGAAAGAGACTCCGAA
IRA2|YPS163.Contig90.11_9991-1      ACATTATCGTTGATGAAGTTATTAATCATGCGTTAGAAAGAGACTCCGAA
IRA2|WE372.Contig148.29_10766-      ACATTATCGTTGATGAAGTTATTAATCATGCGTTAGAAAGAGACTCCGAA
IRA2|T73.contig02574_2659-9610      ACATTATCGTTGATGAAGTTATTAATCATGCGTTAGAAAGAGACTCCGAA
MIT_Spar_c317_20004                 ATATTATCGTCGATGAAGTTATTAATCATGCGTTAGAGAGAGACTCCGAA
YOL081W_EC1118                      ACATTATCGTTGATGAAGTTATTAATCATGCGTTAGAAAGAGACTCCGAA
IRA2|PW5.contig01811_24316-327      ACATTATCGTTGATGAAGTTATTAATCATGCGTTAGAAAGAGACTCCGAA
                                    * ******** ************************** ************

YOL081W_S288C                       AACCGCGATTGGAAGAAAACAATATCGTTACTGACTGTCCTACCCACTAC
YOL081W_AWRI1631                    AACCGCGATTGGAAGAAAACAATATCGTTACTAACTGTCCTACCCACTAC
YOL081W_Kyokai7                     AACCGCGATTGGAAGAAAACAATATCGTTACTGACTGTCCTACCCACTAC
YOL081W_Sigma1278b                  AACCGCGATTGGAAGAAAACAATATCGTTACTGACTGTCCTACCCACTAC
YOL081W_YJM789                      AACCGCGATTGGAAGAAAACAATATCGTTACTAACTGTCCTACCCACTAC
IRA2|T7_updated.Contig3.4_1194      AACCGCGATTGGAAGAAAACAATATCGTTACTGACTGTCCTACCCACTAC
IRA2|UC5.contig00329_14399-236      AACCGCGATTGGAAGAAAACAATATCGTTACTGACTGTCCTACCCACTAC
IRA2|M22.Contig21.19_10669-199      AACCGCGATTGGAAGAAAACAATATCGTTACTAACTGTCCTACCCACTAC
IRA2|YJM280.Contig2.21_10114-1      AACCGCGATTGGAAGAAAACAATATCGTTACTAACTGTCCTACCCACTAC
IRA2|YPS1009.contig02302_17569      AACCGCGATTGGAAGAAAACAATATCGTTACTGACTGTCCTACCCACTAC
IRA2|Y12.Contig10.9_7336-16575      AACCGCGATTGGAAGAAAACAATATCGTTACTGACTGTCCTACCCACTAC
IRA2|YJM320.Contig34.2_20028-2      AACCGCGATTGGAAGAAAACAATATCGTTACTAACTGTCCTACCCACTAC
IRA2|YJM421.Contig23.6_10790-2      AACCGCGATTGGAAAAAAACAATATCGTTACTGACTGTCCTACCCACTAC
IRA2|YJM451.contig00063_46311-      AACCGCGATTGGAAGAAAACAATATCGTTACTAACTGTCCTACCCACTAC
IRA2|YJM653.contig02476_9765-1      AACCGCGATTGGAAGAAAACAATATCGTTACTGACTGTCCTACCCACTAC
IRA2|I14.contig01910_47063-563      AACCGCGATTGGAAGAAAACAATATCGTTACTAACTGTCCTACCCACTAC
IRA2|YPS163.Contig90.11_9991-1      AACCGCGATTGGAAGAAAACAATATCGTTACTGACTGTCCTACCCACTAC
IRA2|WE372.Contig148.29_10766-      AACCGCGATTGGAAGAAAACAATATCGTTACTAACTGTCCTACCCACTAC
IRA2|T73.contig02574_2659-9610      AACCGCGATTGGAAGAAAACAATATCGTTACTAACTGTCCTACCCACTAC
MIT_Spar_c317_20004                 AATCGCGATTGGAAGAAAACAATATCATTACTTACTGTGCTACCAACTAC
YOL081W_EC1118                      AACCGCGATTGGAAGAAAACAATATCGTTACTGACTGTCCTACCCACTAC
IRA2|PW5.contig01811_24316-327      AACCGCGATTGGAAGAAAACAATATCGTTACTAACTGTCCTACCCACTAC
                                    ** *********** *********** ***** ***** ***** *****

YOL081W_S288C                       TGAGGTTGCTAATAATATTATTCAAAAAATATTGGCAAAAATTAGATCAT
YOL081W_AWRI1631                    TGAGGTTGCTAATAATATTATTCAAAAAATATTGGCAAAAATTAGATCAT
YOL081W_Kyokai7                     TGAGGTTGCTAATAACATTATTCAAAAAATATTGGCAAAAATTAGATCAT
YOL081W_Sigma1278b                  TGAGGTTGCTAATAACATTATTCAAAAAATATTGGCAAAAATTAGATCAT
YOL081W_YJM789                      TGAGGTTGCTAATAATATTATTCAAAAAATATTGGCAAAAATTAGATCAT
IRA2|T7_updated.Contig3.4_1194      TGAGGTTGCTAATAATATTATTCAAAAAATATTGGCAAAAATTAGATCAT
IRA2|UC5.contig00329_14399-236      TGAGGTTGCTAATAACATTATTCAAAAAATATTGGCAAAAATTAGATCAT
IRA2|M22.Contig21.19_10669-199      TGAGGTTGCTAATAATATTATTCAAAAAATATTGGCAAAAATTAGATCAT
IRA2|YJM280.Contig2.21_10114-1      TGAGGTTGCTAATAATATTATTCAAAAAATATTGGCAAAAATTAGATCAT
IRA2|YPS1009.contig02302_17569      TGAGGTTGCTAATAATATTATTCAAAAAATATTGGCAAAAATTAGATCAT
IRA2|Y12.Contig10.9_7336-16575      TGAGGTTGCTAATAACATTATTCAAAAAATATTGGCAAAAATTAGATCAT
IRA2|YJM320.Contig34.2_20028-2      TGAGGTTGCTAATAATATTATTCAAAAAATATTGGCAAAAATTAGATCAT
IRA2|YJM421.Contig23.6_10790-2      TGAGGTTGCTAATAATATTATTCAAAAAATATTGGCAAAAATTAGATCAT
IRA2|YJM451.contig00063_46311-      TGAGGTTGCTAATAATATTATTCAAAAAATATTGGCAAAAATTAGATCAT
IRA2|YJM653.contig02476_9765-1      TGAGGTTGCTAATAATATTATTCAAAAAATATTGGCAAAAATTAGATCAT
IRA2|I14.contig01910_47063-563      TGAGGTTGCTAATAATATTATTCAAAAAATATTGGCAAAAATTAGATCAT
IRA2|YPS163.Contig90.11_9991-1      TGAGGTTGCTAATAATATTATTCAAAAAATATTGGCAAAAATTAGATCAT
IRA2|WE372.Contig148.29_10766-      TGAGGTTGCTAATAATATTATTCAAAAAATATTGGCAAAAATTAGATCAT
IRA2|T73.contig02574_2659-9610      TGAGGTTGCTAATAATATTATTCAAAAAATATTGGCAAAAATTAGATCAT
MIT_Spar_c317_20004                 TGAGGTCGCCAATAATATTATTCAAAAAATATTGGCAAAAATCAGATCAT
YOL081W_EC1118                      TGAGGTTGCTAATAATATTATTCAAAAAATATTGGCAAAAATTAGATCAT
IRA2|PW5.contig01811_24316-327      TGAGGTTGCTAATAATATTATTCAAAAAATATTGGCAAAAATTAGATCAT
                                    ****** ** ***** ************************** *******

YOL081W_S288C                       TTTTACCGTCATTGAAGTTAGAAGCTATGACCCAAAGTTGGTCTGAACTA
YOL081W_AWRI1631                    TTTTACCGTCATTGAAGTTAGAAGCTATGACCCAAAGTTGGTCTGAACTA
YOL081W_Kyokai7                     TTTTACCGTCATTGAAGTTAGAAGCTATGACCCAAAGTTGGTCTGAACTA
YOL081W_Sigma1278b                  TTTTACCGTCATTGAAGTTAGAAGCTATGACCCAAAGTTGGTCTGAACTA
YOL081W_YJM789                      TTTTACCGTCATTGAAGTTAGAAGCTATGACCCAAAGTTGGTCTGAACTA
IRA2|T7_updated.Contig3.4_1194      TTTTACCGTCATTGAAGTTAGAAGCTATGACCCAAAGTTGGTCTGAACTA
IRA2|UC5.contig00329_14399-236      TTTTACCGTCATTGAAGTTAGAAGCTATGACCCAAAGTTGGTCTGAACTA
IRA2|M22.Contig21.19_10669-199      TTTTACCGTCATTGAAGTTAGAAGCTATGACCCAAAGTTGGTCTGAACTA
IRA2|YJM280.Contig2.21_10114-1      TTTTACCGTCATTGAAGTTAGAAGCTATGACCCAAAGTTGGTCTGAACTA
IRA2|YPS1009.contig02302_17569      TTTTACCGTCATTGAAGTTAGAAGCTATGACCCAAAGTTGGTCTGAACTA
IRA2|Y12.Contig10.9_7336-16575      TTTTACCGTCATTGAAGTTAGAAGCTATGACCCAAAGTTGGTCTGAACTA
IRA2|YJM320.Contig34.2_20028-2      TTTTACCGTCATTGAAGTTAGAAGCTATGACCCAAAGTTGGTCTGAACTA
IRA2|YJM421.Contig23.6_10790-2      TTTTACCGTCATTGAAGTTAGAAGCTATGACCCAAAGTTGGTCTGAACTA
IRA2|YJM451.contig00063_46311-      TTTTACCGTCATTGAAGTTAGAAGCTATGACCCAAAGTTGGTCTGAACTA
IRA2|YJM653.contig02476_9765-1      TTTTACCGTCATTGAAGTTAGAAGCTATGACCCAAAGTTGGTCTGAACTA
IRA2|I14.contig01910_47063-563      TTTTACCGTCATTGAAGTTAGAAGCTATGACCCAAAGTTGGTCTGAACTA
IRA2|YPS163.Contig90.11_9991-1      TTTTACCGTCATTGAAGTTAGAAGCTATGACCCAAAGTTGGTCTGAACTA
IRA2|WE372.Contig148.29_10766-      TTTTACCGTCATTGAAGTTAGAAGCTATGACCCAAAGTTGGTCTGAACTA
IRA2|T73.contig02574_2659-9610      TTTTACCGTCATTGAAGTTAGAAGCTATGACCCAAAGTTGGTCTGAACTA
MIT_Spar_c317_20004                 TTTTACCATCCCTGAAATTAGAAGCCATGACCCAGAGTTGGTCTGAGTTA
YOL081W_EC1118                      TTTTACCGTCATTGAAGTTAGAAGCTATGACCCAAAGTTGGTCTGAACTA
IRA2|PW5.contig01811_24316-327      TTTTACCGTCATTGAAGTTAGAAGCTATGACCCAAAGTTGGTCTGAACTA
                                    ******* **  **** ******** ******** ***********  **

YOL081W_S288C                       ACAATATTAGTTAAGATAAGCATCCACGTTTTTTTTGAAACTTCTTTGCT
YOL081W_AWRI1631                    ACAATATTAGTTAAGATAAGCATCCATGTTTTTTTTGAAACTTCTTTGCT
YOL081W_Kyokai7                     ACAATATTAGTTAAGATAAGCATCCACGTTTTTTTTGAAACTTCTTTGCT
YOL081W_Sigma1278b                  ACAATATTAGTTAAGATAAGCATCCACGTTTTTTTTGAAACTTCTTTGCT
YOL081W_YJM789                      ACAATATTAGTTAAGATAAGCATCCATGTTTTTTTTGAAACTTCTTTGCT
IRA2|T7_updated.Contig3.4_1194      ACAATATTAGTTAAGATAAGCATCCACGTTTTTTTTGAAACTTCTTTGCT
IRA2|UC5.contig00329_14399-236      ACAATATTAGTTAAGATAAGCATCCACGTTTTTTTTGAAACTTCTTTGCT
IRA2|M22.Contig21.19_10669-199      ACAATATTAGTTAAGATAAGCATCCATGTTTTTTTTGAAACTTCTTTGCT
IRA2|YJM280.Contig2.21_10114-1      ACAATATTAGTTAAGATAAGCATCCATGTTTTTTTTGAAACTTCTTTGCT
IRA2|YPS1009.contig02302_17569      ACAATATTAGTTAAGATAAGCATCCACGTTTTTTTTGAAACTTCTTTGCT
IRA2|Y12.Contig10.9_7336-16575      ACAATATTAGTTAAGATAAGCATCCACGTTTTTTTTGAAACTTCTTTGCT
IRA2|YJM320.Contig34.2_20028-2      ACAATATTAGTTAAGATAAGCATCCATGTTTTTTTTGAAACTTCTTTGCT
IRA2|YJM421.Contig23.6_10790-2      ACAATATTAGTTAAGATAAGCATCCATGTTTTTTTTGAAACTTCTTTGCT
IRA2|YJM451.contig00063_46311-      ACAATATTAGTTAAGATAAGCATCCATGTTTTTTTTGAAACTTCTTTGCT
IRA2|YJM653.contig02476_9765-1      ACAATATTAGTTAAGATAAGCATCCATGTTTTTTTTGAAACTTCTTTGCT
IRA2|I14.contig01910_47063-563      ACAATATTAGTTAAGATAAGCATCCATGTTTTTTTTGAAACTTCTTTGCT
IRA2|YPS163.Contig90.11_9991-1      ACAATATTAGTTAAGATAAGCATCCACGTTTTTTTTGAAACTTCTTTGCT
IRA2|WE372.Contig148.29_10766-      ACAATATTAGTTAAGATAAGCATCCATGTTTTTTTTGAAACTTCTTTGCT
IRA2|T73.contig02574_2659-9610      ACAATATTAGTTAAGATAAGCATCCATGTTTTTTTTGAAACTTCTTTGCT
MIT_Spar_c317_20004                 ACAATACTGGTTAGGATAAGCATCCATGTTTTTTTTGAAACTTCTTTACT
YOL081W_EC1118                      ACAATATTAGTTAAGATAAGCATCCACGTTTTTTTTGAAACTTCTTTGCT
IRA2|PW5.contig01811_24316-327      ACAATATTAGTTAAGATAAGCATCCATGTTTTTTTTGAAACTTCTTTGCT
                                    ****** * **** ************ ******************** **

YOL081W_S288C                       GGTACAGATGTACTTACCAGAGATCCTGTTTATCGTATCCTTATTAATTG
YOL081W_AWRI1631                    GGTACAGATGTACTTACCAGAGATCCTGTTTATCGTATCCTTATTAATTG
YOL081W_Kyokai7                     GGTACAGATGTACTTACCAGAGATCCTGTTTATCGTATCCTTATTAATTG
YOL081W_Sigma1278b                  GGTACAGATGTACTTACCAGAGATCCTGTTTATCGTATCCTTATTAATTG
YOL081W_YJM789                      GGTACAGATGTACTTACCAGAGATCCTGTTTATCGTATCCTTATTAATTG
IRA2|T7_updated.Contig3.4_1194      GGTACAGATGTACTTACCAGAGATCCTGTTTATCGTATCCTTATTAATTG
IRA2|UC5.contig00329_14399-236      GGTACAGATGTACTTACCAGAGATCCTGTTTATCGTATCCTTATTAATTG
IRA2|M22.Contig21.19_10669-199      GGTACAGATGTACTTACCAGAGATCCTGTTTATCGTATCCTTATTAATTG
IRA2|YJM280.Contig2.21_10114-1      GGTACAGATGTACTTACCAGAGATCCTGTTTATCGTATCCTTATTAATTG
IRA2|YPS1009.contig02302_17569      GGTACAGATGTACTTACCAGAGATCCTGTTTATCGTATCCTTATTAATTG
IRA2|Y12.Contig10.9_7336-16575      GGTACAGATGTACTTACCAGAGATCCTGTTTATCGTATCCTTATTAATTG
IRA2|YJM320.Contig34.2_20028-2      GGTACAGATGTACTTACCAGAGATCCTGTTTATCGTATCCTTATTAATTG
IRA2|YJM421.Contig23.6_10790-2      GGTACAGATGTACTTACCAGAGATCCTGTTTATTGTATCCCTATTAATTG
IRA2|YJM451.contig00063_46311-      GGTACAGATGTACTTACCAGAGATCCTGTTTATCGTATCCTTATTAATTG
IRA2|YJM653.contig02476_9765-1      GGTACAGATGTACTTACCAGAGATCCTGTTTATCGTATCCTTATTAATTG
IRA2|I14.contig01910_47063-563      GGTACAGATGTACTTACCAGAGATCCTGTTTATCGTATCCTTATTAATTG
IRA2|YPS163.Contig90.11_9991-1      GGTACAGATGTACTTACCAGAGATCCTGTTTATCGTATCCTTATTAATTG
IRA2|WE372.Contig148.29_10766-      GGTACAGATGTACTTACCAGAGATCCTGTTTATCGTATCCTTATTAATTG
IRA2|T73.contig02574_2659-9610      GGTACAGATGTACTTACCAGAGATCCTGTTTATCGTATCCTTATTAATTG
MIT_Spar_c317_20004                 GGTACAAATGTACTTACCGGAGATCTTGTTTATTGTATCCTTGTTAATTG
YOL081W_EC1118                      GGTACAGATGTACTTACCAGAGATCCTGTTTATCGTATCCTTATTAATTG
IRA2|PW5.contig01811_24316-327      GGTACAGATGTACTTACCAGAGATCCTGTTTATCGTATCCTTATTAATTG
                                    ****** *********** ****** ******* ****** * *******

YOL081W_S288C                       ATGTTGGTCCAAGGGAACTCAGATCATCACTACACCAGCTATTAATGAAT
YOL081W_AWRI1631                    ATGTTGGTCCAAGGGAACTCAGATCATCACTACACCAGCTATTAATGAAT
YOL081W_Kyokai7                     ATGTTGGTCCAAGGGAACTCAGATCATCACTACACCAGCTATTAATGAAT
YOL081W_Sigma1278b                  ATGTTGGTCCAAGGGAACTCAGATCATCACTACACCAGCTATTAATGAAT
YOL081W_YJM789                      ATGTTGGTCCAAGGGAACTCAGATCATCACTACACCAGCTATTAATGAAT
IRA2|T7_updated.Contig3.4_1194      ATGTTGGTCCAAGGGAACTCAGATCATCACTACACCAGCTATTAATGAAT
IRA2|UC5.contig00329_14399-236      ATGTTGGTCCAAGGGAACTCAGATCATCACTACACCAGCTATTAATGAAT
IRA2|M22.Contig21.19_10669-199      ATGTTGGTCCAAGGGAACTCAGATCATCACTACACCAGCTATTAATGAAT
IRA2|YJM280.Contig2.21_10114-1      ATGTTGGTCCAAGGGAACTCAGATCATCACTACACCAGCTATTAATGAAT
IRA2|YPS1009.contig02302_17569      ATGTTGGTCCAAGGGAACTCAGATCATCACTACACCAGCTATTAATGAAT
IRA2|Y12.Contig10.9_7336-16575      ATGTTGGTCCAAGGGAACTCAGATCATCACTACACCAGCTATTAATGAAT
IRA2|YJM320.Contig34.2_20028-2      ATGTTGGTCCAAGGGAACTCAGATCATCACTACACCAGCTATTAATGAAT
IRA2|YJM421.Contig23.6_10790-2      ATGTTGGTCCAAGGGAACTCAGATCATCACTACACCAGCTATTAATGAAT
IRA2|YJM451.contig00063_46311-      ATGTTGGTCCAAGGGAACTCAGATCATCACTACACCAGCTATTAATGAAT
IRA2|YJM653.contig02476_9765-1      ATGTTGGTCCAAGGGAACTCAGATCATCACTACACCAGCTATTAATGAAT
IRA2|I14.contig01910_47063-563      ATGTTGGTCCAAGGGAACTCAGATCATCACTACACCAGCTATTAATGAAT
IRA2|YPS163.Contig90.11_9991-1      ATGTTGGTCCAAGGGAACTCAGATCATCACTACACCAGCTATTAATGAAT
IRA2|WE372.Contig148.29_10766-      ATGTTGGTCCAAGGGAACTCAGATCATCACTACACCAGCTATTAATGAAT
IRA2|T73.contig02574_2659-9610      ATGTTGGTCCAAGGGAACTCAGATCATCACTACACCAGCTATTAATGAAT
MIT_Spar_c317_20004                 ATGTCGGTCCAAGAGAACTCAGGTCATCACTGCACCAACTACTAATGAAT
YOL081W_EC1118                      ATGTTGGTCCAAGGGAACTCAGATCATCACTACACCAGCTATTAATGAAT
IRA2|PW5.contig01811_24316-327      ATGTTGGTCCAAGGGAACTCAGATCATCACTACACCAGCTATTAATGAAT
                                    **** ******** ******** ******** ***** *** ********

YOL081W_S288C                       GTATGCCATTCCTTGGCTATTAACTCAGCTTTACCACAAGATCATAGAAA
YOL081W_AWRI1631                    GTATGCCATTCCTTGGCTATTAACTCAGCTTTACCACAAGATCATAGAAA
YOL081W_Kyokai7                     GTATGCCATTCCTTGGCTATTGACTCAGCTTTATCACAAGATCATAGAAA
YOL081W_Sigma1278b                  GTATGCCATTCCTTGGCTATTGACTCAGCTTTATCACAAGATCATAGAAA
YOL081W_YJM789                      GTATGCCATTCCTTGGCTATTAACTCAGCTTTACCACAAGATCATAGAAA
IRA2|T7_updated.Contig3.4_1194      GTATGCCATTCCTTGGCTATTAACTCAGCTTTACCACAAGATCATAGAAA
IRA2|UC5.contig00329_14399-236      GTATGCCATTCCTTGGCTATTGACTCAGCTTTATCACAAGATCATAGAAA
IRA2|M22.Contig21.19_10669-199      GTATGCCATTCCTTGGCTATTAACTCAGCTTTACCACAAGATCATAGAAA
IRA2|YJM280.Contig2.21_10114-1      GTATGCCATTCCTTGGCTATTAACTCAGCTTTACCACAAGATCATAGAAA
IRA2|YPS1009.contig02302_17569      GTATGCCATTCCTTGGCTATTAACTCAGCTTTACCACAAGATCATAGAAA
IRA2|Y12.Contig10.9_7336-16575      GTATGCCATTCCTTGGCTATTGACTCAGCTTTATCACAAGATCATAGAAA
IRA2|YJM320.Contig34.2_20028-2      GTATGCCATTCCTTGGCTATTAACTCAGCTTTACCACAAGATCATAGAAA
IRA2|YJM421.Contig23.6_10790-2      GTATGCCATTCCTTGGCTATTAACTCAGCTTTACCACAAGATCATAGAAA
IRA2|YJM451.contig00063_46311-      GTATGCCATTCCTTGGCTATTAACTCAGCTTTACCACAAGATCATAGAAA
IRA2|YJM653.contig02476_9765-1      GTATGCCATTCCTTGGCTATTAACTCAGCTTTACCACAAGATCATAGAAA
IRA2|I14.contig01910_47063-563      GTATGCCATTCCTTGGCTATTAACTCAGCTTTACCACAAGATCATAGAAA
IRA2|YPS163.Contig90.11_9991-1      GTATGCCATTCCTTGGCTATTAACTCAGCTTTACCACAAGATCATAGAAA
IRA2|WE372.Contig148.29_10766-      GTATGCCATTCCTTGGCTATTAACTCAGCTTTACCACAAGATCATAGAAA
IRA2|T73.contig02574_2659-9610      GTATGCCATTCCTTGGCTATTAACTCAGCTTTACCACAAGATCATAGAAA
MIT_Spar_c317_20004                 GTATGCCATTCCTTGGCCATTAACTCAGCGTTGCCACAAAATCACAGAAA
YOL081W_EC1118                      GTATGCCATTCCTTGGCTATTAACTCAGCTTTACCACAAGATCATAGAAA
IRA2|PW5.contig01811_24316-327      GTATGCCATTCCTTGGCTATTAACTCAGCTTTACCACAAGATCATAGAAA
                                    ***************** *** ******* **  ***** **** *****

YOL081W_S288C                       TAATCTAGATGAAATAAGTGATATATTTGCACATCAAAAGGTGAAGTTTA
YOL081W_AWRI1631                    TAATCTAGATGAAATAAGTGATATATTTGCACATCAAAAGGTGAAGTTTA
YOL081W_Kyokai7                     TAATCTAGATGAAATAAGTGATATATTTGCACATCAAAAGGTGAAGTTTA
YOL081W_Sigma1278b                  TAATCTAGATGAAATAAGTGATATATTTGCACATCAAAAGGTGAAGTTTA
YOL081W_YJM789                      TAATCTAGATGAAATAAGTGATATATTTGCACATCAAAAGGTGAAGTTTA
IRA2|T7_updated.Contig3.4_1194      TAATCTAGATGAAATAAGTGATATATTTGCACATCAAAAGGTGAAGTTTA
IRA2|UC5.contig00329_14399-236      TAATCTAGATGAAATAAGTGATATATTTGCACATCAAAAGGTGAAGTTTA
IRA2|M22.Contig21.19_10669-199      TAATCTAGATGAAATAAGTGATATATTTGCACATCAAAAGGTGAAGTTTA
IRA2|YJM280.Contig2.21_10114-1      TAATCTAGATGAAATAAGTGATATATTTGCACATCAAAAGGTGAAGTTTA
IRA2|YPS1009.contig02302_17569      TAATCTAGATGAAATAAGTGATATATTTGCACATCAAAAGGTGAAGTTTA
IRA2|Y12.Contig10.9_7336-16575      TAATCTAGATGAAATAAGTGATATATTTGCACATCAAAAGGTGAAGTTTA
IRA2|YJM320.Contig34.2_20028-2      TAATCTAGATGAAATAAGTGATATATTTGCACATCAAAAGGTGAAGTTTA
IRA2|YJM421.Contig23.6_10790-2      TAATCTAGATGAAATAAGTGATATATTTGCACATCAAAAGGTGAAGTTTA
IRA2|YJM451.contig00063_46311-      TAATCTAGATGAAATAAGTGATATATTTGCACATCAAAAGGTGAAGTTTA
IRA2|YJM653.contig02476_9765-1      TAATCTAGATGAAATAAGTGATATATTTGCACATCAAAAGGTGAAGTTTA
IRA2|I14.contig01910_47063-563      TAATCTAGATGAAATAAGTGATATATTTGCACATCAAAAGGTGAAGTTTA
IRA2|YPS163.Contig90.11_9991-1      TAATCTAGATGAAATAAGTGATATATTTGCACATCAAAAGGTGAAGTTTA
IRA2|WE372.Contig148.29_10766-      TAATCTAGATGAAATAAGTGATATATTTGCACATCAAAAGGTGAAGTTTA
IRA2|T73.contig02574_2659-9610      TAATCTAGATGAAATAAGTGATATATTTGCACATCAAAAGGTGAAGTTTA
MIT_Spar_c317_20004                 GAATCTAGATGAAATAAGTGATATATTTGCACATCAGAAAGTGAAGTTTA
YOL081W_EC1118                      TAATCTAGATGAAATAAGTGATATATTTGCACATCAAAAGGTGAAGTTTA
IRA2|PW5.contig01811_24316-327      TAATCTAGATGAAATAAGTGATATATTTGCACATCAAAAGGTGAAGTTTA
                                     *********************************** ** **********

YOL081W_S288C                       TGTTTGGGTTCAGCGAGGACAAAGGACGAATTTTACAGATTTTTAGCGCT
YOL081W_AWRI1631                    TGTTTGGGTTCAGCGAGGACAAAGGACGAATTTTACAGATTTTTAGCGCT
YOL081W_Kyokai7                     TGTTTGGGTTCAGCGAGGACAAAGGACGAATTTTACAGATTTTTAGCGCT
YOL081W_Sigma1278b                  TGTTTGGGTTCAGCGAGGACAAAGGACGAATTTTACAGATTTTTAGCGCT
YOL081W_YJM789                      TGTTTGGGTTCAGCGAGGACAAAGGACGAATTTTACAGATTTTTAGCGCT
IRA2|T7_updated.Contig3.4_1194      TGTTTGGGTTCAGCGAGGACAAAGGACGAATTTTACAGATTTTTAGCGCT
IRA2|UC5.contig00329_14399-236      TGTTTGGGTTCAGCGAGGACAAAGGACGAATTTTACAGATTTTTAGCGCT
IRA2|M22.Contig21.19_10669-199      TGTTTGGGTTCAGCGAGGACAAAGGACGAATTTTACAGATTTTTAGCGCT
IRA2|YJM280.Contig2.21_10114-1      TGTTTGGGTTCAGCGAGGACAAAGGACGAATTTTACAGATTTTTAGCGCT
IRA2|YPS1009.contig02302_17569      TGTTTGGGTTCAGCGAGGACAAAGGACGAATTTTACAGATTTTTAGCGCT
IRA2|Y12.Contig10.9_7336-16575      TGTTTGGGTTCAGCGAGGACAAAGGACGAATTTTACAGATTTTTAGCGCT
IRA2|YJM320.Contig34.2_20028-2      TGTTTGGGTTCAGCGAGGACAAAGGACGAATTTTACAGATTTTTAGCGCT
IRA2|YJM421.Contig23.6_10790-2      TGTTTGGGTTCAGCGAGGACAAAGGACGAATTTTACAGATTTTTAGCGCT
IRA2|YJM451.contig00063_46311-      TGTTTGGGTTCAGCGAGGACAAAGGACGAATTTTACAGATTTTTAGCGCT
IRA2|YJM653.contig02476_9765-1      TGTTTGGGTTCAGCGAGGACAAAGGACGAATTTTACAGATTTTTAGCGCT
IRA2|I14.contig01910_47063-563      TGTTTGGGTTCAGCGAGGACAAAGGACGAATTTTACAGATTTTTAGCGCT
IRA2|YPS163.Contig90.11_9991-1      TGTTTGGGTTCAGCGAGGACAAAGGACGAATTTTACAGATTTTTAGCGCT
IRA2|WE372.Contig148.29_10766-      TGTTTGGGTTCAGCGAGGACAAAGGACGAATTTTACAGATTTTTAGCGCT
IRA2|T73.contig02574_2659-9610      TGTTTGGGTTCAGCGAGGACAAAGGACGAATTTTACAGATTTTTAGCGCT
MIT_Spar_c317_20004                 TGTTTGGGTTCAGCGAAGACAAAGGACGGATTTTACAGATTTTCAGCGCA
YOL081W_EC1118                      TGTTTGGGTTCAGCGAGGACAAAGGACGAATTTTACAGATTTTTAGCGCT
IRA2|PW5.contig01811_24316-327      TGTTTGGGTTCAGCGAGGACAAAGGACGAATTTTACAGATTTTTAGCGCT
                                    **************** *********** ************** ***** 

YOL081W_S288C                       TCTTCTTTTGCAAGCAAGTTTAATATTCTGGATTTCTTCATCAATAATAT
YOL081W_AWRI1631                    TCTTCTTTTGCAAGCAAGTTTAATATCCTGGATTTCTTCATCAATAATAT
YOL081W_Kyokai7                     TCTTCTTTTGCAAGCAAGTTTAATATTCTGGATTTCTTCATCAATAATAT
YOL081W_Sigma1278b                  TCTTCTTTTGCAAGCAAGTTTAATATTCTGGATTTCTTCATCAATAATAT
YOL081W_YJM789                      TCTTCTTTTGCAAGCAAGTTTAATATCCTGGATTTCTTCATCAATAATAT
IRA2|T7_updated.Contig3.4_1194      TCTTCTTTTGCAAGCAAGTTTAATATTCTGGATTTCTTCATCAATAATAT
IRA2|UC5.contig00329_14399-236      TCTTCTTTTGCAAGCAAGTTTAATATTCTGGATTTCTTCATCAATAATAT
IRA2|M22.Contig21.19_10669-199      TCTTCTTTTGCAAGCAAGTTTAATATCCTGGATTTCTTCATCAATAATAT
IRA2|YJM280.Contig2.21_10114-1      TCTTCTTTTGCAAGCAAGTTTAATATCCTGGATTTCTTCATCAATAATAT
IRA2|YPS1009.contig02302_17569      TCTTCTTTTGCAAGCAAGTTTAATATTCTGGATTTCTTCATCAATAATAT
IRA2|Y12.Contig10.9_7336-16575      TCTTCTTTTGCAAGCAAGTTTAATATTCTGGATTTCTTCATCAATAATAT
IRA2|YJM320.Contig34.2_20028-2      TCTTCTTTTGCAAGCAAGTTTAATATCCTGGATTTCTTCATCAATAATAT
IRA2|YJM421.Contig23.6_10790-2      TCTTCGTTTGCAAGCAAGTTTAATATTCTGGATTTCTTCATCAATAATAT
IRA2|YJM451.contig00063_46311-      TCTTCTTTTGCAAGCAAGTTTAATATCCTGGATTTCTTCATCAATAATAT
IRA2|YJM653.contig02476_9765-1      TCTTCTTTTGCAAGCAAGTTTAATATCCTGGATTTCTTCATCAATAATAT
IRA2|I14.contig01910_47063-563      TCTTCTTTTGCAAGCAAGTTTAATATCCTGGATTTCTTCATCAATAATAT
IRA2|YPS163.Contig90.11_9991-1      TCTTCTTTTGCAAGCAAGTTTAATATTCTGGATTTCTTCATCAATAATAT
IRA2|WE372.Contig148.29_10766-      TCTTCTTTTGCAAGCAAGTTTAATATCCTGGATTTCTTCATCAATAATAT
IRA2|T73.contig02574_2659-9610      TCTTCTTTTGCAAGCAAGTTTAATATCCTGGATTTCTTCATCAATAATAT
MIT_Spar_c317_20004                 TCCTCATTTGCAAGCAAGTTTAATATTCTGGATTTTTTCATCAATAATAT
YOL081W_EC1118                      TCTTCTTTTGCAAGCAAGTTTAATATTCTGGATTTCTTCATCAATAATAT
IRA2|PW5.contig01811_24316-327      TCTTCTTTTGCAAGCAAGTTTAATATTCTGGATTTCTTCATCAATAATAT
                                    ** ** ******************** ******** **************

YOL081W_S288C                       ATTATTGCTGATGGAATATTCTTCAACGTACGAAGCAAACGTGTGGAAGA
YOL081W_AWRI1631                    ATTATTGCTGATGGAATATTCTTCAACGTACGAAGCAAACGTGTGGAAGA
YOL081W_Kyokai7                     ATTATTGCTGATGGAATATTCTTCAACGTACGAAGCAAACGTGTGGAAGA
YOL081W_Sigma1278b                  ATTATTGCTGATGGAATATTCTTCAACGTACGAAGCAAACGTGTGGAAGA
YOL081W_YJM789                      ATTATTGCTGATGGAATATTCTTCAACGTACGAAGCAAACGTGTGGAAGA
IRA2|T7_updated.Contig3.4_1194      ATTATTGCTGATGGAATATTCTTCAACGTACGAAGCAAACGTGTGGAAGA
IRA2|UC5.contig00329_14399-236      ATTATTGCTGATGGAATATTCTTCAACGTACGAAGCAAACGTGTGGAAGA
IRA2|M22.Contig21.19_10669-199      ATTATTGCTGATGGAATATTCTTCAACGTACGAAGCAAACGTGTGGAAGA
IRA2|YJM280.Contig2.21_10114-1      ATTATTGCTGATGGAATATTCTTCAACGTACGAAGCAAACGTGTGGAAGA
IRA2|YPS1009.contig02302_17569      ATTATTGCTGATGGAATATTCTTCAACGTACGAAGCAAACGTGTGGAAGA
IRA2|Y12.Contig10.9_7336-16575      ATTATTGCTGATGGAATATTCTTCAACGTACGAAGCAAACGTGTGGAAGA
IRA2|YJM320.Contig34.2_20028-2      ATTATTGCTGATGGAATATTCTTCAACGTACGAAGCAAACGTGTGGAAGA
IRA2|YJM421.Contig23.6_10790-2      ATTATTGCTGATGGAATATTCTTCAACGTACGAAGCAAACGTGTGGAAGA
IRA2|YJM451.contig00063_46311-      ATTATTGCTGATGGAATATTCTTCAACGTACGAAGCAAACGTGTGGAAGA
IRA2|YJM653.contig02476_9765-1      ATTATTGCTGATGGAATATTCTTCAACGTACGAAGCAAACGTGTGGAAGA
IRA2|I14.contig01910_47063-563      ATTATTGCTGATGGAATATTCTTCAACGTACGAAGCAAACGTGTGGAAGA
IRA2|YPS163.Contig90.11_9991-1      ATTATTGCTGATGGAATATTCTTCAACGTACGAAGCAAACGTGTGGAAGA
IRA2|WE372.Contig148.29_10766-      ATTATTGCTGATGGAATATTCTTCAACGTACGAAGCAAACGTGTGGAAGA
IRA2|T73.contig02574_2659-9610      ATTATTGCTGATGGAATATTCTTCAACGTACGAAGCAAACGTGTGGAAGA
MIT_Spar_c317_20004                 ATTATTGCTCATGGAATATTCTTCAACCTACGAAGCAAACGTGTGGAAGA
YOL081W_EC1118                      ATTATTGCTGATGGAATATTCTTCAACGTACGAAGCAAACGTGTGGAAGA
IRA2|PW5.contig01811_24316-327      ATTATTGCTGATGGAATATTCTTCAACGTACGAAGCAAACGTGTGGAAGA
                                    ********* ***************** **********************

YOL081W_S288C                       CAAGATACAAGAAATATGTCTTGGAATCTGTGTTTACAAGTAATTCTTTT
YOL081W_AWRI1631                    CAAGATACAAGAAATATGTCTTGGAATCTGTGTTTACAAGTAATTCTTTT
YOL081W_Kyokai7                     CAAGATACAAGAAATATGTCTTGGAATCTGTGTTTACAAGTAATTCTTTT
YOL081W_Sigma1278b                  CAAGATACAAGAAATATGTCTTGGAATCTGTGTTTACAAGTAATTCTTTT
YOL081W_YJM789                      CAAGATACAAGAAATATGTCTTGGAATCTGTGTTTACAAGTAATTCTTTT
IRA2|T7_updated.Contig3.4_1194      CAAGATACAAGAAATATGTCTTGGAATCTGTGTTTACAAGTAATTCTTTT
IRA2|UC5.contig00329_14399-236      CAAGATACAAGAAATATGTCTTGGAATCTGTGTTTACAAGTAATTCTTTT
IRA2|M22.Contig21.19_10669-199      CAAGATACAAGAAATATGTCTTGGAATCTGTGTTTACAAGTAATTCTTTT
IRA2|YJM280.Contig2.21_10114-1      CAAGATACAAGAAATATGTCTTGGAATCTGTGTTTACAAGTAATTCTTTT
IRA2|YPS1009.contig02302_17569      CAAGATACAAGAAATATGTCTTGGAATCTGTGTTTACAAGTAATTCTTTT
IRA2|Y12.Contig10.9_7336-16575      CAAGATACAAGAAATATGTCTTGGAATCTGTGTTTACAAGTAATTCTTTT
IRA2|YJM320.Contig34.2_20028-2      CAAGATACAAGAAATATGTCTTGGAATCTGTGTTTACAAGTAATTCTTTT
IRA2|YJM421.Contig23.6_10790-2      CAAGATACAAGAAATATGTCTTGGAATCTGTGTTTACAAGTAATTCTTTT
IRA2|YJM451.contig00063_46311-      CAAGATACAAGAAATATGTCTTGGAATCTGTGTTTACAAGTAATTCTTTT
IRA2|YJM653.contig02476_9765-1      CAAGATACAAGAAATATGTCTTGGAATCTGTGTTTACAAGTAATTCTTTT
IRA2|I14.contig01910_47063-563      CAAGATACAAGAAATATGTCTTGGAATCTGTGTTTACAAGTAATTCTTTT
IRA2|YPS163.Contig90.11_9991-1      CAAGATACAAGAAATATGTCTTGGAATCTGTGTTTACAAGTAATTCTTTT
IRA2|WE372.Contig148.29_10766-      CAAGATACAAGAAATATGTCTTGGAATCTGTGTTTACAAGTAATTCTTTT
IRA2|T73.contig02574_2659-9610      CAAGATACAAGAAATATGTCTTGGAATCTGTGTTTACAAGTAATTCTTTT
MIT_Spar_c317_20004                 CAAGATACAAGAAATATGTTTTGGAATCTGTGTTTACCAGTAATTCTTTC
YOL081W_EC1118                      CAAGATACAAGAAATATGTCTTGGAATCTGTGTTTACAAGTAATTCTTTT
IRA2|PW5.contig01811_24316-327      CAAGATACAAGAAATATGTCTTGGAATCTGTGTTTACAAGTAATTCTTTT
                                    ******************* ***************** *********** 

YOL081W_S288C                       CTTTCGGCACGTTCAATCATGATTGTTGGTATAATGGGTAAATCTTACAT
YOL081W_AWRI1631                    CTTTCGGCACGTTCAATCATGATTGTTGGTATAATGGGTAAATCTTACAT
YOL081W_Kyokai7                     CTTTCGGCACGTTCAATCATGATTGTTGGTATAATGGGTAAATCTTACAT
YOL081W_Sigma1278b                  CTTTCGGCACGTTCAATCATGATTGTTGGTATAATGGGTAAATCTTACAT
YOL081W_YJM789                      CTTTCGGCACGTTCAATCATGATTGTTGGTATAATGGGTAAATCTTACAT
IRA2|T7_updated.Contig3.4_1194      CTTTCGGCACGTTCAATCATGATTGTTGGTATAATGGGTAAATCTTACAT
IRA2|UC5.contig00329_14399-236      CTTTCGGCACGTTCAATCATGATTGTTGGTATAATGGGTAAATCTTACAT
IRA2|M22.Contig21.19_10669-199      CTTTCGGCACGTTCAATCATGATTGTTGGTATAATGGGTAAATCTTACAT
IRA2|YJM280.Contig2.21_10114-1      CTTTCGGCACGTTCAATCATGATTGTTGGTATAATGGGTAAATCTTACAT
IRA2|YPS1009.contig02302_17569      CTTTCGGCACGTTCAATCATGATTGTTGGTATAATGGGTAAATCTTACAT
IRA2|Y12.Contig10.9_7336-16575      CTTTCGGCACGTTCAATCATGATTGTTGGTATAATGGGTAAATCTTACAT
IRA2|YJM320.Contig34.2_20028-2      CTTTCGGCACGTTCAATCATGATTGTTGGTATAATGGGTAAATCTTACAT
IRA2|YJM421.Contig23.6_10790-2      CTTTCGGCACGTTCAATCATGATTGTTGGTATAATGGGTAAATCTTACAT
IRA2|YJM451.contig00063_46311-      CTTTCGGCACGTTCAATCATGATTGTTGGTATAATGGGTAAATCTTACAT
IRA2|YJM653.contig02476_9765-1      CTTTCGGCACGTTCAATCATGATTGTTGGTATAATGGGTAAATCTTACAT
IRA2|I14.contig01910_47063-563      CTTTCGGCACGTTCAATCATGATTGTTGGTATAATGGGTAAATCTTACAT
IRA2|YPS163.Contig90.11_9991-1      CTTTCGGCACGTTCAATCATGATTGTTGGTATAATGGGTAAATCTTACAT
IRA2|WE372.Contig148.29_10766-      CTTTCGGCACGTTCAATCATGATTGTTGGTATAATGGGTAAATCTTACAT
IRA2|T73.contig02574_2659-9610      CTTTCGGCACGTTCAATCATGATTGTTGGTATAATGGGTAAATCTTACAT
MIT_Spar_c317_20004                 CTTTCGGCACGTTCGATCATGATTGTCGGTATAATGGGTAAATCTTACAT
YOL081W_EC1118                      CTTTCGGCACGTTCAATCATGATTGTTGGTATAATGGGTAAATCTTACAT
IRA2|PW5.contig01811_24316-327      CTTTCGGCACGTTCAATCATGATTGTTGGTATAATGGGTAAATCTTACAT
                                    ************** *********** ***********************

YOL081W_S288C                       AACTGAAGGGTTATGCAAGGCTATGTTAATTGAAACCATGAAAGTTATCG
YOL081W_AWRI1631                    AACTGAAGGGTTATGCAAGGCTATGTTAATTGAAACCATGAAAGTTATCG
YOL081W_Kyokai7                     AACTGAAGGGTTATGCAAGGCTATGTTAATTGAAACCATGAAAGTTATCG
YOL081W_Sigma1278b                  AACTGAAGGGTTATGCAAGGCTATGTTAATTGAAACCATGAAAGTTATCG
YOL081W_YJM789                      AACTGAAGGGTTATGCAAGGCTATGTTAATTGAAACCATGAAAGTTATCG
IRA2|T7_updated.Contig3.4_1194      AACTGAAGGGTTATGCAAGGCTATGTTAATTGAAACCATGAAAGTTATCG
IRA2|UC5.contig00329_14399-236      AACTGAAGGGTTATGCAAGGCTATGTTAATTGAAACCATGAAAGTTATCG
IRA2|M22.Contig21.19_10669-199      AACTGAAGGGTTATGCAAGGCTATGTTAATTGAAACCATGAAAGTTATCG
IRA2|YJM280.Contig2.21_10114-1      AACTGAAGGGTTATGCAAGGCTATGTTAATTGAAACCATGAAAGTTATCG
IRA2|YPS1009.contig02302_17569      AACTGAAGGGTTATGCAAGGCTATGTTAATTGAAACCATGAAAGTTATCG
IRA2|Y12.Contig10.9_7336-16575      AACTGAAGGGTTATGCAAGGCTATGTTAATTGAAACCATGAAAGTTATCG
IRA2|YJM320.Contig34.2_20028-2      AACTGAAGGGTTATGCAAGGCTATGTTAATTGAAACCATGAAAGTTATCG
IRA2|YJM421.Contig23.6_10790-2      AACTGAAGGGTTATGCAAGGCTATGTTAATTGAAACCATGAAAGTTATCG
IRA2|YJM451.contig00063_46311-      AACTGAAGGGTTATGCAAGGCTATGTTAATTGAAACCATGAAAGTTATCG
IRA2|YJM653.contig02476_9765-1      AACTGAAGGGTTATGCAAGGCTATGTTAATTGAAACCATGAAAGTTATCG
IRA2|I14.contig01910_47063-563      AACTGAAGGGTTATGCAAGGCTATGTTAATTGAAACCATGAAAGTTATCG
IRA2|YPS163.Contig90.11_9991-1      AACTGAAGGGTTATGCAAGGCTATGTTAATTGAAACCATGAAAGTTATCG
IRA2|WE372.Contig148.29_10766-      AACTGAAGGGTTATGCAAGGCTATGTTAATTGAAACCATGAAAGTTATCG
IRA2|T73.contig02574_2659-9610      AACTGAAGGGTTATGCAAGGCTATGTTAATTGAAACCATGAAAGTTATCG
MIT_Spar_c317_20004                 AACTGAGGGATTATGCAAAGCAATGTTGATCGAAACCATGAAAGTTGTTG
YOL081W_EC1118                      AACTGAAGGGTTATGCAAGGCTATGTTAATTGAAACCATGAAAGTTATCG
IRA2|PW5.contig01811_24316-327      AACTGAAGGGTTATGCAAGGCTATGTTAATTGAAACCATGAAAGTTATCG
                                    ****** ** ******** ** ***** ** *************** * *

YOL081W_S288C                       CCGAACCAAAGATTACTGACGAGCATCTTTTCTTAGCCATATCTCATATT
YOL081W_AWRI1631                    CCGAACCAAAGATTACTGACGAGCATCTTTTCTTAGCCATATCTCATATT
YOL081W_Kyokai7                     CCGAACCAAAGATTACTGACGAGCATCTTTTCTTAGCCATATCTCATATT
YOL081W_Sigma1278b                  CCGAACCAAAGATTACTGACGAGCATCTTTTCTTAGCCATATCTCATATT
YOL081W_YJM789                      CCGAACCAAAGATTACTGACGAGCATCTTTTCTTAGCCATATCTCATATT
IRA2|T7_updated.Contig3.4_1194      CCGAACCAAAGATTACTGACGAGCATCTTTTCTTAGCCATATCTCATATT
IRA2|UC5.contig00329_14399-236      CCGAACCAAAGATTACTGACGAGCATCTTTTCTTAGCCATATCTCATATT
IRA2|M22.Contig21.19_10669-199      CCGAACCAAAGATTACTGACGAGCATCTTTTCTTAGTCATATCTCATATT
IRA2|YJM280.Contig2.21_10114-1      CCGAACCAAAGATTACTGACGAGCATCTTTTCTTAGCCATATCTCATATT
IRA2|YPS1009.contig02302_17569      CCGAACCAAAGATTACTGACGAGCATCTTTTCTTAGCCATATCTCATATT
IRA2|Y12.Contig10.9_7336-16575      CCGAACCAAAGATTACTGACGAGCATCTTTTCTTAGCCATATCTCATATT
IRA2|YJM320.Contig34.2_20028-2      CCGAACCAAAGATTACTGACGAGCATCTTTTCTTAGCCATATCTCATATT
IRA2|YJM421.Contig23.6_10790-2      CCGAACCAAATATTACTGACGAGCATCTTTTCTTAGCCATATCTCATATT
IRA2|YJM451.contig00063_46311-      CCGAACCAAAGATTACTGACGAGCATCTTTTCTTAGCCATATCTCATATT
IRA2|YJM653.contig02476_9765-1      CCGAACCAAAGATTACTGACGAGCATCTTTTCTTAGCCATATCTCATATT
IRA2|I14.contig01910_47063-563      CCGAACCAAAGATTACTGACGAGCATCTTTTCTTAGCCATATCTCATATT
IRA2|YPS163.Contig90.11_9991-1      CCGAACCAAAGATTACTGACGAGCATCTTTTCTTAGCCATATCTCATATT
IRA2|WE372.Contig148.29_10766-      CCGAACCAAAGATTACTGACGAGCATCTTTTCTTAGCCATATCTCATATT
IRA2|T73.contig02574_2659-9610      CCGAACCAAAGATTACTGACGAGCATCTTTTCTTAGCCATATCTCATATT
MIT_Spar_c317_20004                 CTGAACCAAGAATTACTGACGAGCATCTTTTCTTAGCCATATCTCATATC
YOL081W_EC1118                      CCGAACCAAAGATTACTGACGAGCATCTTTTCTTAGCCATATCTCATATT
IRA2|PW5.contig01811_24316-327      CCGAACCAAAGATTACTGACGAGCATCTTTTCTTAGCCATATCTCATATT
                                    * *******  ************************* ************ 

YOL081W_S288C                       TTTACTTATTCCAAAATTGTTGAAGGTTTGGATCCCAACCTTGACTTAAT
YOL081W_AWRI1631                    TTTACTTATTCCAAAATTGTTGAAGGTTTGGATCCCAACCTTGACTTAAT
YOL081W_Kyokai7                     TTTACTTATTCCAAAATTGTTGAAGGTTTGGATCCCAACCTTGACTTAAT
YOL081W_Sigma1278b                  TTTACTTATTCCAAAATTGTTGAAGGTTTGGATCCCAACCTTGACTTAAT
YOL081W_YJM789                      TTTACTTATTCCAAAATTGTTGAAGGTTTGGATCCCAACCTTGACTTAAT
IRA2|T7_updated.Contig3.4_1194      TTTACTTATTCCAAAATTGTTGAAGGTTTGGATCCCAACCTTGACTTAAT
IRA2|UC5.contig00329_14399-236      TTTACTTATTCCAAAATTGTTGAAGGTTTGGATCCCAACCTTGACTTAAT
IRA2|M22.Contig21.19_10669-199      TTTACTTATTCCAAAATTGTTGAAGGTTTGGATCCCAACCTTGACTTAAT
IRA2|YJM280.Contig2.21_10114-1      TTTACTTATTCCAAAATTGTTGAAGGTTTGGATCCCAACCTTGACTTAAT
IRA2|YPS1009.contig02302_17569      TTTACTTATTCCAAAATTGTTGAAGGTTTGGATCCCAACCTTGACTTAAT
IRA2|Y12.Contig10.9_7336-16575      TTTACTTATTCCAAAATTGTTGAAGGTTTGGATCCCAACCTTGACTTAAT
IRA2|YJM320.Contig34.2_20028-2      TTTACTTATTCCAAAATTGTTGAAGGTTTGGATCCCAACCTTGACTTAAT
IRA2|YJM421.Contig23.6_10790-2      TTTACTTATTCCAAAATTGTTGAAGGTTTGGATCCCAACCTTGACTTAAT
IRA2|YJM451.contig00063_46311-      TTTACTTATTCCAAAATTGTTGAAGGTTTGGATCCCAACCTTGACTTAAT
IRA2|YJM653.contig02476_9765-1      TTTACTTATTCCAAAATTGTTGAAGGTTTGGATCCCAACCTTGACTTAAT
IRA2|I14.contig01910_47063-563      TTTACTTATTCCAAAATTGTTGAAGGTTTGGATCCCAACCTTGACTTAAT
IRA2|YPS163.Contig90.11_9991-1      TTTACTTATTCCAAAATTGTTGAAGGTTTGGATCCCAACCTTGACTTAAT
IRA2|WE372.Contig148.29_10766-      TTTACTTATTCCAAAATTGTTGAAGGTTTGGATCCCAACCTTGACTTAAT
IRA2|T73.contig02574_2659-9610      TTTACTTATTCCAAAATTGTTGAAGGTTTGGATCCCAACCTTGACTTAAT
MIT_Spar_c317_20004                 TTTACTTATTCCAAAATTGTTGAAGGTTTGGATCCCAACCTTGACTTAAT
YOL081W_EC1118                      TTTACTTATTCCAAAATTGTTGAAGGTTTGGATCCCAACCTTGACTTAAT
IRA2|PW5.contig01811_24316-327      TTTACTTATTCCAAAATTGTTGAAGGTTTGGATCCCAACCTTGACTTAAT
                                    **************************************************

YOL081W_S288C                       GAAGCACTTATTTTGGTTTTCAACACTCTTCCTTGAATCACGTCACCCGA
YOL081W_AWRI1631                    GAAGCACTTATTTTGGTTTTCAACACTCTTCCTTGAATCACGTCACCCGA
YOL081W_Kyokai7                     GAAGCACTTATTTTGGTTTTCAACACTCTTCCTTGAATCACGTCACCCGA
YOL081W_Sigma1278b                  GAAGCACTTATTTTGGTTTTCAACACTCTTCCTTGAATCACGTCACCCGA
YOL081W_YJM789                      GAAGCACTTATTTTGGTTTTCAACACTCTTCCTTGAATCACGTCACCCGA
IRA2|T7_updated.Contig3.4_1194      GAAGCACTTATTTTGGTTTTCAACACTCTTCCTTGAATCACGTCACCCGA
IRA2|UC5.contig00329_14399-236      GAAGCACTTATTTTGGTTTTCAACACTCTTCCTTGAATCACGTCACCCGA
IRA2|M22.Contig21.19_10669-199      GAAGCACTTATTTTGGTTTTCAACACTCTTCCTTGAATCACGTCACCCGA
IRA2|YJM280.Contig2.21_10114-1      GAAGCACTTATTTTGGTTTTCAACACTCTTCCTTGAATCACGTCACCCGA
IRA2|YPS1009.contig02302_17569      GAAGCACTTATTTTGGTTTTCAACACTCTTCCTTGAATCACGTCACCCGA
IRA2|Y12.Contig10.9_7336-16575      GAAGCACTTATTTTGGTTTTCAACACTCTTCCTTGAATCACGTCACCCGA
IRA2|YJM320.Contig34.2_20028-2      GAAGCACTTATTTTGGTTTTCAACACTCTTCCTTGAATCACGTCACCCGA
IRA2|YJM421.Contig23.6_10790-2      GAAGCACTTATTTTGGTTTTCAACACTCTTCCTTGAATCACGTCACCCGA
IRA2|YJM451.contig00063_46311-      GAAGCACTTATTTTGGTTTTCAACACTCTTCCTTGAATCACGTCACCCGA
IRA2|YJM653.contig02476_9765-1      GAAGCACTTATTTTGGTTTTCAACACTCTTCCTTGAATCACGTCACCCGA
IRA2|I14.contig01910_47063-563      GAAGCACTTATTTTGGTTTTCAACACTCTTCCTTGAATCACGTCACCCGA
IRA2|YPS163.Contig90.11_9991-1      GAAGCACTTATTTTGGTTTTCAACACTCTTCCTTGAATCACGTCACCCGA
IRA2|WE372.Contig148.29_10766-      GAAGCACTTATTTTGGTTTTCAACACTCTTCCTTGAATCACGTCACCCGA
IRA2|T73.contig02574_2659-9610      GAAGCACTTATTTTGGTTTTCAACACTCTTCCTTGAATCACGTCACCCGA
MIT_Spar_c317_20004                 GAAGCACTTATTTTGGCTTTCAACACTTTTCGTTGAATCACGTCACCCGA
YOL081W_EC1118                      GAAGCACTTATTTTGGTTTTCAACACTCTTCCTTGAATCACGTCACCCGA
IRA2|PW5.contig01811_24316-327      GAAGCACTTATTTTGGTTTTCAACACTCTTCCTTGAATCACGTCACCCGA
                                    **************** ********** *** ******************

YOL081W_S288C                       TAATTTTTGAGGGTGCCCTTCTCTTTGTGTCAAACTGTATAAGGCGCCTA
YOL081W_AWRI1631                    TAATTTTTGAGGGTGCCCTTCTCTTTGTGTCAAACTGTATAAGGCGCCTA
YOL081W_Kyokai7                     TAATTTTTGAGGGTGCCCTTCTCTTTGTGTCAAACTGTATAAGGCGCCTA
YOL081W_Sigma1278b                  TAATTTTTGAGGGTGCCCTTCTCTTTGTGTCAAACTGTATAAGGCGCCTA
YOL081W_YJM789                      TAATTTTTGAGGGTGCCCTTCTCTTTGTGTCAAACTGTATAAGGCGCCTA
IRA2|T7_updated.Contig3.4_1194      TAATTTTTGAGGGTGCCCTTCTCTTTGTGTCAAACTGTATAAGGCGCCTA
IRA2|UC5.contig00329_14399-236      TAATTTTTGAGGGTGCCCTTCTCTTTGTGTCAAACTGTATAAGGCGCCTA
IRA2|M22.Contig21.19_10669-199      TAATTTTTGAGGGTGCCCTTCTCTTTGTGTCAAACTGTATAAGGCGCCTA
IRA2|YJM280.Contig2.21_10114-1      TAATTTTTGAGGGTGCCCTTCTCTTTGTGTCAAACTGTATAAGGCGCCTA
IRA2|YPS1009.contig02302_17569      TAATTTTTGAGGGTGCCCTTCTCTTTGTGTCAAACTGTATAAGGCGCCTA
IRA2|Y12.Contig10.9_7336-16575      TAATTTTTGAGGGTGCCCTTCTCTTTGTGTCAAACTGTATAAGGCGCCTA
IRA2|YJM320.Contig34.2_20028-2      TAATTTTTGAGGGTGCCCTTCTCTTTGTGTCAAACTGTATAAGGCGCCTA
IRA2|YJM421.Contig23.6_10790-2      TAATTTTTGAAGGTGCCCTTCTCTTTGTGTCAAACTGTATAAGGCGCCTA
IRA2|YJM451.contig00063_46311-      TAATTTTTGAGGGTGCCCTTCTCTTTGTGTCAAACTGTATAAGGCGCCTA
IRA2|YJM653.contig02476_9765-1      TAATTTTTGAGGGTGCCCTTCTCTTTGTGTCAAACTGTATAAGGCGCCTA
IRA2|I14.contig01910_47063-563      TAATTTTTGAGGGTGCCCTTCTCTTTGTGTCAAACTGTATAAGGCGCCTA
IRA2|YPS163.Contig90.11_9991-1      TAATTTTTGAGGGTGCCCTTCTCTTTGTGTCAAACTGTATAAGGCGCCTA
IRA2|WE372.Contig148.29_10766-      TAATTTTTGAGGGTGCCCTTCTCTTTGTGTCAAACTGTATAAGGCGCCTA
IRA2|T73.contig02574_2659-9610      TAATTTTTGAGGGTGCCCTTCTCTTTGTGTCAAACTGTATAAGGCGCCTA
MIT_Spar_c317_20004                 TAATTTTTGAAGGTGCTCTTTTGTTTCTGTCAAACTGTATAAGGCGACTT
YOL081W_EC1118                      TAATTTTTGAGGGTGCCCTTCTCTTTGTGTCAAACTGTATAAGGCGCCTA
IRA2|PW5.contig01811_24316-327      TAATTTTTGAGGGTGCCCTTCTCTTTGTGTCAAACTGTATAAGGCGCCTA
                                    ********** ***** *** * *** ******************* ** 

YOL081W_S288C                       TACATGGCCCAGTTTGAAAATGAAAGCGAAACATCATTGATAAGTACTTT
YOL081W_AWRI1631                    TACATGGCCCAGTTTGAAAATGAAAGTGAAACATCATTGATAAGTACTTT
YOL081W_Kyokai7                     TACATGGCCCAGTTTGAAAATGAAAGCGAAACATCATTGATAAGTACTTT
YOL081W_Sigma1278b                  TACATGGCCCAGTTTGAAAATGAAAGCGAAACATCATTGATAAGTACTTT
YOL081W_YJM789                      TACATGGCCCAGTTTGAAAATGAAAGTGAAACATCATTGATAAGTACTTT
IRA2|T7_updated.Contig3.4_1194      TACATGGCCCAGTTTGAAAATGAAAGCGAAACATCATTGATAAGTACTTT
IRA2|UC5.contig00329_14399-236      TACATGGCCCAGTTTGAAAATGAAAGCGAAACATCATTGATAAGTACTTT
IRA2|M22.Contig21.19_10669-199      TACATGGCCCAGTTTGAAAATGAAAGTGAAACATCATTGATAAGTACTTT
IRA2|YJM280.Contig2.21_10114-1      TACATGGCCCAGTTTGAAAATGAAAGTGAAACATCATTGATAAGTACTTT
IRA2|YPS1009.contig02302_17569      TACATGGCCCAGTTTGAAAATGAAAGCGAAACATCATTGATAAGTACTTT
IRA2|Y12.Contig10.9_7336-16575      TACATGGCCCAGTTTGAAAATGAAAGCGAAACATCATTGATAAGTACTTT
IRA2|YJM320.Contig34.2_20028-2      TACATGGCCCAGTTTGAAAATGAAAGTGAAACATCATTGATAAGTACTTT
IRA2|YJM421.Contig23.6_10790-2      TACATGGCCCAGTTTGAAAATGAAAGCGAAACATCATTGATAACTACTTT
IRA2|YJM451.contig00063_46311-      TACATGGCCCAGTTTGAAAATGAAAGTGAAACATCATTGATAAGTACTTT
IRA2|YJM653.contig02476_9765-1      TACATGGCCCAGTTTGAAAATGAAAGTGAAACATCATTGATAAGTACTTT
IRA2|I14.contig01910_47063-563      TACATGGCCCAGTTTGAAAATGAAAGTGAAACATCATTGATAAGTACTTT
IRA2|YPS163.Contig90.11_9991-1      TACATGGCCCAGTTTGAAAATGAAAGTGAAACATCATTGATAAGTACTTT
IRA2|WE372.Contig148.29_10766-      TACATGGCCCAGTTTGAAAATGAAAGTGAAACATCATTGATAAGTACTTT
IRA2|T73.contig02574_2659-9610      TACATGGCCCAGTTTGAAAATGAAAGTGAAACATCATTGATAAGTACTTT
MIT_Spar_c317_20004                 TACATGTCCCAGTTTGAAAACGAAAGCGAAGTATCATTGATAACTACTTT
YOL081W_EC1118                      TACATGGCCCAGTTTGAAAATGAAAGCGAAACATCATTGATAAGTACTTT
IRA2|PW5.contig01811_24316-327      TACATGGCCCAGTTTGAAAATGAAAGTGAAACATCATTGATAAGTACTTT
                                    ****** ************* ***** ***  *********** ******

YOL081W_S288C                       ACTTAAGGGGAGAAAGTTTGCTCATACCTTTTTAAGCAAGATAGAGAATC
YOL081W_AWRI1631                    ACTTAAGGGGAGAAAGTTTGCTCATACCTTTTTAAGCAAGATAGAGAATC
YOL081W_Kyokai7                     ACTTAAGGGGAGAAAGTTTGCTCATACCTTTTTAAGCAAGATAGAGAATC
YOL081W_Sigma1278b                  ACTTAAGGGGAGAAAGTTTGCTCATACCTTTTTAAGCAAGATAGAGAATC
YOL081W_YJM789                      ACTTAAGGGGAGAAAGTTTGCTCATACCTTTTTAAGCAAGATAGAGAATC
IRA2|T7_updated.Contig3.4_1194      ACTTAAGGGGAGAAAGTTTGCTCATACCTTTTTAAGCAAGATAGAGAATC
IRA2|UC5.contig00329_14399-236      ACTTAAGGGGAGAAAGTTTGCTCATACCTTTTTAAGCAAGATAGAGAATC
IRA2|M22.Contig21.19_10669-199      ACTTAAGGGGAGAAAGTTTGCTCATACCTTTTTAAGCAAGATAGAGAATC
IRA2|YJM280.Contig2.21_10114-1      ACTTAAGGGGAGAAAGTTTGCTCATACCTTTTTAAGCAAGATAGAGAATC
IRA2|YPS1009.contig02302_17569      ACTTAAGGGGAGAAAGTTTGCTCATACCTTTTTAAGCAAGATAGAGAATC
IRA2|Y12.Contig10.9_7336-16575      ACTTAAGGGGAGAAAGTTTGCTCATACCTTTTTAAGCAAGATAGAGAATC
IRA2|YJM320.Contig34.2_20028-2      ACTTAAGGGGAGAAAGTTTGCTCATACCTTTTTAAGCAAGATAGAGAATC
IRA2|YJM421.Contig23.6_10790-2      ACTTAAGGGGAGAAAGTTTGCTCATACCTTTTTAAGCAAGATAGAGAATC
IRA2|YJM451.contig00063_46311-      ACTTAAGGGGAGAAAGTTTGCTCATACCTTTTTAAGCAAGATAGAGAATC
IRA2|YJM653.contig02476_9765-1      ACTTAAGGGGAGAAAGTTTGCTCATACCTTTTTAAGCAAGATAGAGAATC
IRA2|I14.contig01910_47063-563      ACTTAAGGGGAGAAAGTTTGCTCATACCTTTTTAAGCAAGATAGAGAATC
IRA2|YPS163.Contig90.11_9991-1      ACTTAAGGGGAGAAAGTTTGCTCATACCTTTTTAAGCAAGATAGAGAATC
IRA2|WE372.Contig148.29_10766-      ACTTAAGGGGAGAAAGTTTGCTCATACCTTTTTAAGCAAGATAGAGAATC
IRA2|T73.contig02574_2659-9610      ACTTAAGGGGAGAAAGTTTGCTCATACCTTTTTAAGCAAGATAGAGAATC
MIT_Spar_c317_20004                 ACTGAAGGAAAGGAAATTTGCTGATACCTTTCTAAGGAAAATGGAGCATC
YOL081W_EC1118                      ACTTAAGGGGAGAAAGTTTGCTCATACCTTTTTAAGCAAGATAGAGAATC
IRA2|PW5.contig01811_24316-327      ACTTAAGGGGAGAAAGTTTGCTCATACCTTTTTAAGCAAGATAGAGAATC
                                    *** ****  ** ** ****** ******** **** ** ** *** ***

YOL081W_S288C                       TTAGTGGTATTGTTTGGAATGAAGATAATTTTACACACATTCTGATTTTC
YOL081W_AWRI1631                    TTAGTGGTATTGTTTGGAATGAAGATAATTTTACACACATTCTGATTTTC
YOL081W_Kyokai7                     TTAGTGGTATTGTTTGGAATGAAGATAATTTTACACACATTCTGATTTTC
YOL081W_Sigma1278b                  TTAGTGGTATTGTTTGGAATGAAGATAATTTTACACACATTCTGATTTTC
YOL081W_YJM789                      TTAGTGGTATTGTTTGGAATGAAGATAATTTTACACACATTCTGATTTTC
IRA2|T7_updated.Contig3.4_1194      TTAGTGGTATTGTTTGGAATGAAGATAATTTTACACACATTCTGATTTTC
IRA2|UC5.contig00329_14399-236      TTAGTGGTATTGTTTGGAATGAAGATAATTTTACACACATTCTGATTTTC
IRA2|M22.Contig21.19_10669-199      TTAGTGGTATTGTTTGGAATGAAGATAATTTTACACACATTCTGATTTTC
IRA2|YJM280.Contig2.21_10114-1      TTAGTGGTATTGTTTGGAATGAAGATAATTTTACACACATTCTGATTTTC
IRA2|YPS1009.contig02302_17569      TTAGTGGTATTGTTTGGAATGAAGATAATTTTACACACATTCTGATTTTC
IRA2|Y12.Contig10.9_7336-16575      TTAGTGGTATTGTTTGGAATGAAGATAATTTTACACACATTCTGATTTTC
IRA2|YJM320.Contig34.2_20028-2      TTAGTGGTATTGTTTGGAATGAAGATAATTTTACACACATTCTGATTTTC
IRA2|YJM421.Contig23.6_10790-2      TTAGTGGTATTGTTTGGAATGAAGATAATTTTACACACATTCTGATTTCC
IRA2|YJM451.contig00063_46311-      TTAGTGGTATTGTTTGGAATGAAGATAATTTTACACACATTCTGATTTTC
IRA2|YJM653.contig02476_9765-1      TTAGTGGTATTGTTTGGAATGAAGATAATTTTACACACATTCTGATTTTC
IRA2|I14.contig01910_47063-563      TTAGTGGTATTGTTTGGAATGAAGATAATTTTACACACATTCTGATTTTC
IRA2|YPS163.Contig90.11_9991-1      TTAGTGGTATTGTTTGGAATGAAGATAATTTTACACACATTCTGATTTTC
IRA2|WE372.Contig148.29_10766-      TTAGTGGTATTGTTTGGAATGAAGATAATTTTACACACATTCTGATTTTC
IRA2|T73.contig02574_2659-9610      TTAGTGGTATTGTTTGGAATGAAGATAATTTTACACACATTCTGATTTTC
MIT_Spar_c317_20004                 TTAGTGATATCGTTTGGAATGAAGATAATTTTACACATATTCTAGTTTCC
YOL081W_EC1118                      TTAGTGGTATTGTTTGGAATGAAGATAATTTTACACACATTCTGATTTTC
IRA2|PW5.contig01811_24316-327      TTAGTGGTATTGTTTGGAATGAAGATAATTTTACACACATTCTGATTTTC
                                    ****** *** ************************** *****  *** *

YOL081W_S288C                       ATCATTAATAAAGGACTATCCAATCCTTTCATTAAGAGTACGGCTTTTGA
YOL081W_AWRI1631                    ATCATTAATAAAGGACTATCCAATCCTTTCATTAAGAGTACGGCTTTTGA
YOL081W_Kyokai7                     ATCATTAATAAAGGACTATCCAATCCTTTCATTAAGAGTACGGCTTTTGA
YOL081W_Sigma1278b                  ATCATTAATAAAGGACTATCCAATCCTTTCATTAAGAGTACGGCTTTTGA
YOL081W_YJM789                      ATCATTAATAAAGGACTATCCAATCCTTTCATTAAGAGTACGGCTTTTGA
IRA2|T7_updated.Contig3.4_1194      ATCATTAATAAAGGACTATCCAATCCTTTCATTAAGAGTACGGCTTTTGA
IRA2|UC5.contig00329_14399-236      ATCATTAATAAAGGACTATCCAATCCTTTCATTAAGAGTACCGCTTTTGA
IRA2|M22.Contig21.19_10669-199      ATCATTAATAAAGGACTATCCAATCCTTTCATTAAGAGTACGGCTTTGGA
IRA2|YJM280.Contig2.21_10114-1      ATCATTAATAAAGGACTATCCAATCCTTTCATTAAGAGTACGGCTTTTGA
IRA2|YPS1009.contig02302_17569      ATCATTAATAAAGGACTATCCAATCCTTTCATTAAGAGTACGGCTTTTGA
IRA2|Y12.Contig10.9_7336-16575      ATCATTAATAAAGGACTATCCAATCCTTTCATTAAGAGTACGGCTTTTGA
IRA2|YJM320.Contig34.2_20028-2      ATCATTAATAAAGGACTATCCAATCCTTTCATTAAGAGTACGGCTTTTGA
IRA2|YJM421.Contig23.6_10790-2      ATCATTAATAAAGGACTATCCAATCCTTTCATTAAGAGTACGGCTTTTGA
IRA2|YJM451.contig00063_46311-      ATCATTAATAAAGGACTATCCAATCCTTTCATTAAGAGTACGGCTTTTGA
IRA2|YJM653.contig02476_9765-1      ATCATTAATAAAGGACTATCCAATCCTTTCATTAAGAGTACGGCTTTTGA
IRA2|I14.contig01910_47063-563      ATCATTAATAAAGGACTATCCAATCCTTTCATTAAGAGTACGGCTTTTGA
IRA2|YPS163.Contig90.11_9991-1      ATCATTAATAAAGGACTATCCAATCCTTTCATTAAGAGTACGGCTTTTGA
IRA2|WE372.Contig148.29_10766-      ATCATTAATAAAGGACTATCCAATCCTTTCATTAAGAGTACGGCTTTTGA
IRA2|T73.contig02574_2659-9610      ATCATTAATAAAGGACTATCCAATCCTTTCATTAAGAGTACGGCTTTTGA
MIT_Spar_c317_20004                 ATTATCAATAAAGGGCTGTCCAACCCTTTCATCAAAAGTACTGCGTTTGA
YOL081W_EC1118                      ATCATTAATAAAGGACTATCCAATCCTTTCATTAAGAGTACGGCTTTTGA
IRA2|PW5.contig01811_24316-327      ATCATTAATAAAGGACTATCCAATCCTTTCATTAAGAGTACGGCTTTTGA
                                    ** ** ******** ** ***** ******** ** ***** ** ** **

YOL081W_S288C                       TTTCTTGAAGATGATGTTTAGAAACTCCTACTTTGAGCATCAAATCAATC
YOL081W_AWRI1631                    TTTCTTGAAGATGATGTTTAGAAACTCCTACTTTGAGCATCAAATCAATC
YOL081W_Kyokai7                     TTTCTTGAAGATGATGTTTAGAAACTCCTACTTTGAGCATCAAATCAATC
YOL081W_Sigma1278b                  TTTCTTGAAGATGATGTTTAGAAACTCCTACTTTGAGCATCAAATCAATC
YOL081W_YJM789                      TTTCTTGAAGATGATGTTTAGAAACTCCTACTTTGAGCATCAAATCAATC
IRA2|T7_updated.Contig3.4_1194      TTTCTTGAAGATGATGTTTAGAAACTCCTACTTTGAGCATCAAATCAATC
IRA2|UC5.contig00329_14399-236      TTTCTTGAAGATGATGTTTAGAAACTCCTACTTTGAGCATCAAATCAATC
IRA2|M22.Contig21.19_10669-199      TTTCTTGAAGATGATGTTTAGAAACTCCTACTTTGAGCATCAAATCAATC
IRA2|YJM280.Contig2.21_10114-1      TTTCTTGAAGATGATGTTTAGAAACTCCTACTTTGAGCATCAAATCAATC
IRA2|YPS1009.contig02302_17569      TTTCTTGAAGATGATGTTTAGAAACTCCTACTTTGAGCATCAAATCAATC
IRA2|Y12.Contig10.9_7336-16575      TTTCTTGAAGATGATGTTTAGAAACTCCTACTTTGAGCATCAAATCAATC
IRA2|YJM320.Contig34.2_20028-2      TTTCTTGAAGATGATGTTTAGAAACTCCTACTTTGAGCATCAAATCAATC
IRA2|YJM421.Contig23.6_10790-2      TTTCTTGAAGATGATGTTTAGAAACTCCTACTTTGAGCATCAAATCAATC
IRA2|YJM451.contig00063_46311-      TTTCTTGAAGATGATGTTTAGAAACTCCTACTTTGAGCATCAAATCAATC
IRA2|YJM653.contig02476_9765-1      TTTCTTGAAGATGATGTTTAGAAACTCCTACTTTGAGCATCAAATCAATC
IRA2|I14.contig01910_47063-563      TTTCTTGAAGATGATGTTTAGAAACTCCTACTTTGAGCATCAAATCAATC
IRA2|YPS163.Contig90.11_9991-1      TTTCTTGAAGATGATGTTTAGAAACTCCTACTTTGAGCATCAAATCAATC
IRA2|WE372.Contig148.29_10766-      TTTCTTGAAGATGATGTTTAGAAACTCCTACTTTGAGCATCAAATCAATC
IRA2|T73.contig02574_2659-9610      TTTCTTGAAGATGATGTTTAGAAACTCCTACTTTGAGCATCAAATCAATC
MIT_Spar_c317_20004                 TTTCTTAAAGATGATGTTTAGAAACTCCTATTTTGAACATCAAATTGATC
YOL081W_EC1118                      TTTCTTGAAGATGATGTTTAGAAACTCCTACTTTGAGCATCAAATCAATC
IRA2|PW5.contig01811_24316-327      TTTCTTGAAGATGATGTTTAGAAACTCCTACTTTGAGCATCAAATCAATC
                                    ****** *********************** ***** ********  ***

YOL081W_S288C                       AGAAATCTGATCATTATTTGTGCTATATGTTCCTATTGTATTTTGTTTTA
YOL081W_AWRI1631                    AGAAATCTGATCATTATTTGTGCTATATGTTCCTATTGTATTTTGTTTTA
YOL081W_Kyokai7                     AGAAATCTGATCATTATTTGTGCTATATGTTCCTATTGTATTTTGTTTTA
YOL081W_Sigma1278b                  AGAAATCTGATCATTATTTGTGCTATATGTTCCTATTGTATTTTGTTTTA
YOL081W_YJM789                      AGAAATCTGATCATTATTTGTGCTATATGTTCCTATTGTATTTTGTTTTA
IRA2|T7_updated.Contig3.4_1194      AGAAATCTGATCATTATTTGTGCTATATGTTCCTATTGTATTTTGTTTTA
IRA2|UC5.contig00329_14399-236      AGAAATCTGATCATTATTTGTGCTATATGTTCCTATTGTATTTTGTTTTA
IRA2|M22.Contig21.19_10669-199      AGAAATCTGATCATTATTTGTGCTATATGTTCCTATTGTATTTTGTTTTA
IRA2|YJM280.Contig2.21_10114-1      AGAAATCTGATCATTATTTGTGCTATATGTTCCTATTGTATTTTGTTTTA
IRA2|YPS1009.contig02302_17569      AGAAATCTGATCATTATTTGTGCTATATGTTCCTATTGTATTTTGTTTTA
IRA2|Y12.Contig10.9_7336-16575      AGAAATCCGATCATTATTTGTGCTATATGTTCCTATTGTATTTTGTTTTA
IRA2|YJM320.Contig34.2_20028-2      AGAAATCTGATCATTATTTGTGCTATATGTTCCTATTGTATTTTGTTTTA
IRA2|YJM421.Contig23.6_10790-2      AGAAATCTGATCATTATTTGTGCTATATGTTCCTATTGTATTTTGTTTTA
IRA2|YJM451.contig00063_46311-      AGAAATCTGATCATTATTTGTGCTATATGTTCCTATTGTATTTTGTTTTA
IRA2|YJM653.contig02476_9765-1      AGAAATCTGATCATTATTTGTGCTATATGTTCCTATTGTATTTTGTTTTA
IRA2|I14.contig01910_47063-563      AGAAATCTGATCATTATTTGTGCTATATGTTCCTATTGTATTTTGTTTTA
IRA2|YPS163.Contig90.11_9991-1      AGAAATCTGATCATTATTTGTGCTATATGTTCCTATTGTATTTTGTTTTA
IRA2|WE372.Contig148.29_10766-      AGAAATCTGATCATTATTTGTGCTATATGTTCCTATTGTATTTTGTTTTA
IRA2|T73.contig02574_2659-9610      AGAAATCTGATCATTATTTGTGCTATATGTTCCTATTGTATTTTGTTTTA
MIT_Spar_c317_20004                 CGAAATCTGATCATTATTTGTGTTACATGTTCCTATTGTATTTTGTTTTA
YOL081W_EC1118                      AGAAATCTGATCATTATTTGTGCTATATGTTCCTATTGTATTTTGTTTTA
IRA2|PW5.contig01811_24316-327      AGAAATCTGATCATTATTTGTGCTATATGTTCCTATTGTATTTTGTTTTA
                                     ****** ************** ** ************************

YOL081W_S288C                       AACTGCAATCAATTTGAGGAACTTTTAGGTGACGTTGATTTTGAAGGAGA
YOL081W_AWRI1631                    AACTGTAATCAATTTGAGGAACTTTTAGGTGACGTTGATTTTGAAGGAGA
YOL081W_Kyokai7                     AACTGCAATCAATTTGAGGAACTTTTAGGTGACGTTGATTTTGAAGGAGA
YOL081W_Sigma1278b                  AACTGTAATCAATTTGAGGAACTTTTAGGTGACGTTGATTTTGAAGGAGA
YOL081W_YJM789                      AACTGTAATCAATTTGAGGAACTTTTAGGTGACGTTGATTTTGAAGGAGA
IRA2|T7_updated.Contig3.4_1194      AACTGCAATCAATTTGAGGAACTTTTAGGTGACGTTGATTTTGAAGGAGA
IRA2|UC5.contig00329_14399-236      AACTGCAATCAATTTGAGGAACTTTTAGGTGACGTTGATTTTGAAGGAGA
IRA2|M22.Contig21.19_10669-199      AACTGTAATCAATTTGAGGAACTTTTAGGTGACGTTGATTTTGAAGGAGA
IRA2|YJM280.Contig2.21_10114-1      AACTGTAATCAATTTGAGGAACTTTTAGGTGACGTTGATTTTGAAGGAGA
IRA2|YPS1009.contig02302_17569      AACTGCAATCAATTTGAGGAACTTTTAGGTGACGTTGATTTTGAAGGAGA
IRA2|Y12.Contig10.9_7336-16575      AACTGCAATCAATTTGAGGAACTTTTAGGTGACGTTGATTTTGAAGGAGA
IRA2|YJM320.Contig34.2_20028-2      AACTGTAATCAATTTGAGGAACTTTTAGGTGACGTTGATTTTGAAGGAGA
IRA2|YJM421.Contig23.6_10790-2      AACTGTAATCAGTTTGAGGAACTTTTAGGTGACGTTGATTTTGAAGGAGA
IRA2|YJM451.contig00063_46311-      AACTGTAATCAATTTGAGGAACTTTTAGGTGACGTTGATTTTGAAGGAGA
IRA2|YJM653.contig02476_9765-1      AACTGTAATCAATTTGAGGAACTTTTAGGTGACGTTGATTTTGAAGGAGA
IRA2|I14.contig01910_47063-563      AACTGTAATCAATTTGAGGAACTTTTAGGTGACGTTGATTTTGAAGGAGA
IRA2|YPS163.Contig90.11_9991-1      AACTGCAATCAATTTGAGGAACTTTTAGGTGACGTTGATTTTGAAGGAGA
IRA2|WE372.Contig148.29_10766-      AACTGTAATCAATTTGAGGAACTTTTAGGTGACGTTGATTTTGAAGGAGA
IRA2|T73.contig02574_2659-9610      AACTGTAATCAATTTGAGGAACTTTTAGGTGACGTTGATTTTGAAGGAGA
MIT_Spar_c317_20004                 AGCTCTAGTCAATTTGAAGAACTTCTGGGTGATATTGATTTTGAAGGAGA
YOL081W_EC1118                      AACTGCAATCAATTTGAGGAACTTTTAGGTGACGTTGATTTTGAAGGAGA
IRA2|PW5.contig01811_24316-327      AACTGTAATCAATTTGAGGAACTTTTAGGTGACGTTGATTTTGAAGGAGA
                                    * **  * *** ***** ****** * *****  ****************

YOL081W_S288C                       AATGGTTAACATTGAAAACAAGAACACCATTCCTAAAATTTTGTTAGAGT
YOL081W_AWRI1631                    AATGGTTAACATTGAAAACAAGAACACCATTCCTAAAATTTTGTTGGAGT
YOL081W_Kyokai7                     AATGGTTAACATTGAAAACAAGAACACCATTCCTAAAATTTTGTTAGAGT
YOL081W_Sigma1278b                  AATGGTTAACATTGAAAACAAGAACACCATTCCTAAAATTTTGTTGGAGT
YOL081W_YJM789                      AATGGTTAACATTGAAAACAAGAACACCATTCCTAAAATTTTGTTGGAGT
IRA2|T7_updated.Contig3.4_1194      AATGGTTAACATTGAAAACAAGAACACCATTCCTAAAATTTTGTTAGAGT
IRA2|UC5.contig00329_14399-236      AATGGTTAACATTGAAAACAAGAACACCATTCCTAAAATTTTGTTAGAGT
IRA2|M22.Contig21.19_10669-199      AATGGTTAACATTGAAAACAAGAACACCATTCCTAAAATTTTGTTGGAGT
IRA2|YJM280.Contig2.21_10114-1      AATGGTTAACATTGAAAACAAGAACACCATTCCTAAAATTTTGTTGGAGT
IRA2|YPS1009.contig02302_17569      AATGGTTAACATTGAAAACAAGAACACCATTCCTAAAATTTTGTTAGAGT
IRA2|Y12.Contig10.9_7336-16575      AATGGTTAACATTGAAAACAAGAACACCATTCCTAAAATTTTGTTAGAGT
IRA2|YJM320.Contig34.2_20028-2      AATGGTTAACATTGAAAACAAGAACACCATTCCTAAAATTTTGTTGGAGT
IRA2|YJM421.Contig23.6_10790-2      AATGGTTAACATTGAAAACAAGAACACCATTCCTAAAATTTTGTTAGAGT
IRA2|YJM451.contig00063_46311-      AATGGTTAACATTGAAAACAAGAACACCATTCCTAAAATTTTGTTGGAGT
IRA2|YJM653.contig02476_9765-1      AATGGTTAACATTGAAAACAAGAACACCATTCCTAAAATTTTGTTGGAGT
IRA2|I14.contig01910_47063-563      AATGGTTAACATTGAAAACAAGAACACCATTCCTAAAATTTTGTTGGAGT
IRA2|YPS163.Contig90.11_9991-1      AATGGTTAACATTGAAAACAAGAACACCATTCCTAAAATTTTGTTAGAGT
IRA2|WE372.Contig148.29_10766-      AATGGTTAACATTGAAAACAAGAACACCATTCCTAAAATTTTGTTGGAGT
IRA2|T73.contig02574_2659-9610      AATGGTTAACATTGAAAACAAGAACACCATTCCTAAAATTTTGTTGGAGT
MIT_Spar_c317_20004                 AATGGTAAACATTGAAAACAAGAACATCATTCCAAAGATTTTATTAGAGT
YOL081W_EC1118                      AATGGTTAACATTGAAAACAAGAACACCATTCCTAAAATTTTGTTAGAGT
IRA2|PW5.contig01811_24316-327      AATGGTTAACATTGAAAACAAGAACACCATTCCTAAAATTTTGTTAGAGT
                                    ****** ******************* ****** ** ***** ** ****

YOL081W_S288C                       GGTTGAGTTCGGATAACGAAAATGCAAACATTACCCTCTATCAAGGTGCG
YOL081W_AWRI1631                    GGTTGAGTTCGGATAACGAAAATGCAAACATTACCCTCTATCAAGGTGCG
YOL081W_Kyokai7                     GGTTGAGTTCGGATAACGAAAATGCAAACATTACCCTCTATCAAGGTGCG
YOL081W_Sigma1278b                  GGTTGAGTTCGGATAACGAAAATGCAAACATTACCCTCTATCAAGGTGCG
YOL081W_YJM789                      GGTTGAGTTCGGATAACGAAAATGCAAACATTACCCTCTATCAAGGTGCG
IRA2|T7_updated.Contig3.4_1194      GGTTGAGTTCGGATAACGAAAATGCAAACATTACCCTCTATCAAGGTGCG
IRA2|UC5.contig00329_14399-236      GGTTGAGTTCGGATAACGAAAATGCAAACATTACCCTCTATCAAGGTGCG
IRA2|M22.Contig21.19_10669-199      GGTTGAGTTCGGATAACGAAAATGCAAACATTACCCTCTATCAAGGTGCG
IRA2|YJM280.Contig2.21_10114-1      GGTTGAGTTCGGATAACGAAAATGCAAACATTACCCTCTATCAAGGTGCG
IRA2|YPS1009.contig02302_17569      GGTTGAGTTCGGATAACGAAAATGCAAACATTACCCTCTATCAAGGTGCG
IRA2|Y12.Contig10.9_7336-16575      GGTTGAGTTCGGATAACGAAAATGCAAACATTACCCTCTATCAAGGTGCG
IRA2|YJM320.Contig34.2_20028-2      GGTTGAGTTCGGATAACGAAAATGCAAACATTACCCTCTATCAAGGTGCG
IRA2|YJM421.Contig23.6_10790-2      GGTTGAGTTCGGATAACGAAAATGCAAACATTACCCTCTATCAAGGTGCG
IRA2|YJM451.contig00063_46311-      GGTTGAGTTCGGATAACGAAAATGCAAACATTACCCTCTATCAAGGTGCG
IRA2|YJM653.contig02476_9765-1      GGTTGAGTTCGGATAACGAAAATGCAAACATTACCCTCTATCAAGGTGCG
IRA2|I14.contig01910_47063-563      GGTTGAGTTCGGATAACGAAAATGCAAACATTACCCTCTATCAAGGTGCG
IRA2|YPS163.Contig90.11_9991-1      GGTTGAGTTCGGATAACGAAAATGCAAACATTACCCTCTATCAAGGTGCG
IRA2|WE372.Contig148.29_10766-      GGTTGAGTTCGGATAACGAAAATGCAAACATTACCCTCTATCAAGGTGCG
IRA2|T73.contig02574_2659-9610      GGTTGAGTTCGGATAACGAAAATGCAAACATTACCCTCTATCAAGGTGCG
MIT_Spar_c317_20004                 GGTTGAGTTCGGACAACGAAAATGCAAACATTACGCTCTATCAAGGTGCG
YOL081W_EC1118                      GGTTGAGTTCGGATAACGAAAATGCAAACATTACCCTCTATCAAGGTGCG
IRA2|PW5.contig01811_24316-327      GGTTGAGTTCGGATAACGAAAATGCAAACATTACCCTCTATCAAGGTGCG
                                    ************* ******************** ***************

YOL081W_S288C                       ATACTGTTCAAATGTTCAGTTACGGATGAACCAAGTAGATTTAGGTTTGC
YOL081W_AWRI1631                    ATACTGTTCAAATGTTCAGTTACGGATGAACCAAGTAGATTTAGGTTTGC
YOL081W_Kyokai7                     ATACTGTTCAAATGTTCAGTTACGGATGAACCAAGTAAATTTAGGTTTGC
YOL081W_Sigma1278b                  ATACTGTTCAAATGTTCAGTTACGGATGAACCAAGTAGATTTAGGTTTGC
YOL081W_YJM789                      ATACTGTTCAAATGTTCAGTTACGGATGAACCAAGTAGATTTAGGTTTGC
IRA2|T7_updated.Contig3.4_1194      ATACTGTTCAAATGTTCAGTTACGGATGAACCAAGTAGATTTAGGTTTGC
IRA2|UC5.contig00329_14399-236      ATACTGTTCAAATGTTCAGTTACGGATGAACCAAGTAAATTTAGGTTTGC
IRA2|M22.Contig21.19_10669-199      ATACTGTTCAAATGTTCAGTTACGGATGAACCAAGTAGATTTAGGTTTGC
IRA2|YJM280.Contig2.21_10114-1      ATACTGTTCAAATGTTCAGTTACGGATGAACCAAGTAGATTTAGGTTTGC
IRA2|YPS1009.contig02302_17569      ATACTGTTCAAATGTTCAGTTACGGATGAACCAAGTAGATTTAGGTTTGC
IRA2|Y12.Contig10.9_7336-16575      ATACTGTTCAAATGTTCAGTTACGGATGAACCAAGTAAATTTAGGTTTGC
IRA2|YJM320.Contig34.2_20028-2      ATACTGTTCAAATGTTCAGTTACGGATGAACCAAGTAGATTTAGGTTTGC
IRA2|YJM421.Contig23.6_10790-2      ATACTGTTCAAATGTTCAGTTACGGATGAACCAAGTAGATTTAGGTTTGC
IRA2|YJM451.contig00063_46311-      ATACTGTTCAAATGTTCAGTTACGGATGAACCAAGTAGATTTAGGTTTGC
IRA2|YJM653.contig02476_9765-1      ATACTGTTCAAATGTTCAGTTACGGATGAACCAAGTAGATTTAGGTTTGC
IRA2|I14.contig01910_47063-563      ATACTGTTCAAATGTTCAGTTACGGATGAACCAAGTAGATTTAGGTTTGC
IRA2|YPS163.Contig90.11_9991-1      ATACTGTTCAAATGTTCAGTTACGGATGAACCAAGTAGATTTAGGTTTGC
IRA2|WE372.Contig148.29_10766-      ATACTGTTCAAATGTTCAGTTACGGATGAACCAAGTAGATTTAGGTTTGC
IRA2|T73.contig02574_2659-9610      ATACTGTTCAAATGTTCAGTTACGGATGAACCAAGTAGATTTAGGTTTGC
MIT_Spar_c317_20004                 ATACTATTCAAAGGTTCAGTAACGGATGAACCAAGTAGGTTTAGGTTTGC
YOL081W_EC1118                      ATACTGTTCAAATGTTCAGTTACGGATGAACCAAGTAGATTTAGGTTTGC
IRA2|PW5.contig01811_24316-327      ATACTGTTCAAATGTTCAGTTACGGATGAACCAAGTAGATTTAGGTTTGC
                                    ***** ****** ******* ****************  ***********

YOL081W_S288C                       GTTGATTATTAGGCATCTATTGACAAAGAAACCCATTTGTGCATTGCGTT
YOL081W_AWRI1631                    GTTGATTATTAGGCATCTATTGACAAAGAAACCCATTTGTGCATTGCGTT
YOL081W_Kyokai7                     GTTGATTATTAGGCATCTATTGACAAAGAAACCCATTTGTGCATTGCGTT
YOL081W_Sigma1278b                  GTTGATTATTAGGCATCTATTGACAAAGAAACCCATTTGTGCATTGCGTT
YOL081W_YJM789                      GTTGATTATTAGGCATCTATTGACAAAGAAACCCATTTGTGCATTGCGTT
IRA2|T7_updated.Contig3.4_1194      GTTGATTATTAGGCATCTATTGACAAAGAAACCCATTTGTGCATTGCGTT
IRA2|UC5.contig00329_14399-236      GTTGATTATTAGGCATCTATTGACAAAGAAACCCATTTGTGCATTGCGTT
IRA2|M22.Contig21.19_10669-199      GTTGATTATTAGGCATCTATTGACAAAGAAACCCATTTGTGCATTGCGTT
IRA2|YJM280.Contig2.21_10114-1      GTTGATTATTAGGCATCTATTGACAAAGAAACCCATTTGTGCATTGCGTT
IRA2|YPS1009.contig02302_17569      GTTGATTATTAGGCATCTATTGACAAAGAAACCCATTTGTGCATTGCGTT
IRA2|Y12.Contig10.9_7336-16575      GTTGATTATTAGGCATCTATTGACAAAGAAACCCATTTGTGCATTGCGTT
IRA2|YJM320.Contig34.2_20028-2      GTTGATTATTAGGCATCTATTGACAAAGAAACCCATTTGTGCATTGCGTT
IRA2|YJM421.Contig23.6_10790-2      GTTGATTATTAGGCATCTATTGACAAAGAAACCCATTTGTGCATTGCGTT
IRA2|YJM451.contig00063_46311-      GTTGATTATTAGGCATCTATTGACAAAGAAACCCATTTGTGCATTGCGTT
IRA2|YJM653.contig02476_9765-1      GTTGATTATTAGGCATCTATTGACAAAGAAACCCATTTGTGCATTGCGTT
IRA2|I14.contig01910_47063-563      GTTGATTATTAGGCATCTATTGACAAAGAAACCCATTTGTGCATTGCGTT
IRA2|YPS163.Contig90.11_9991-1      GTTGATTATTAGGCATCTATTGACAAAGAAACCCATTTGTGCATTGCGTT
IRA2|WE372.Contig148.29_10766-      GTTGATTATTAGGCATCTATTGACAAAGAAACCCATTTGTGCATTGCGTT
IRA2|T73.contig02574_2659-9610      GTTGATTATTAGGCATCTATTGACAAAGAAACCCATTTGTGCATTGCGTT
MIT_Spar_c317_20004                 ATTGATCATTAGACATCTATTGATGGTGAAACCCATTTGTGCATTGCGTT
YOL081W_EC1118                      GTTGATTATTAGGCATCTATTGACAAAGAAACCCATTTGTGCATTGCGTT
IRA2|PW5.contig01811_24316-327      GTTGATTATTAGGCATCTATTGACAAAGAAACCCATTTGTGCATTGCGTT
                                     ***** ***** **********    ***********************

YOL081W_S288C                       TTTACAGTGTTATTCGTAACGAAATAAGAAAAATATCAGCATTTGAGCAA
YOL081W_AWRI1631                    TTTACAGTGTTATTCGTAACGAAATAAGAAAAATATCAGCATTTGAGCAA
YOL081W_Kyokai7                     TTTACAGTGTTATTCGTAACGAAATAAGAAAAATATCAGCATTTGAGCAA
YOL081W_Sigma1278b                  TTTACAGTGTTATTCGTAACGAAATAAGAAAAATATCAGCATTTGAGCAA
YOL081W_YJM789                      TTTACAGTGTTATTCGTAACGAAATAAGAAAAATATCAGCATTTGAGCAA
IRA2|T7_updated.Contig3.4_1194      TTTACAGTGTTATTCGTAACGAAATAAGAAAAATATCAGCATTTGAGCAA
IRA2|UC5.contig00329_14399-236      TTTACAGTGTTATTCGTAACGAAATAAGAAAAATATCAGCATTTGAGCAA
IRA2|M22.Contig21.19_10669-199      TTTACAGTGTTATTCGTAACGAAATAAGAAAAATATCAGCATTTGAGCAA
IRA2|YJM280.Contig2.21_10114-1      TTTACAGTGTTATTCGTAACGAAATAAGAAAAATATCAGCATTTGAGCAA
IRA2|YPS1009.contig02302_17569      TTTACAGTGTTATTCGTAACGAAATAAGAAAAATATCAGCATTTGAGCAA
IRA2|Y12.Contig10.9_7336-16575      TTTACAGTGTTATTCGTAACGAAATAAGAAAAATATCAGCATTTGAGCAA
IRA2|YJM320.Contig34.2_20028-2      TTTACAGTGTTATTCGTAACGAAATAAGAAAAATATCAGCATTTGAGCAA
IRA2|YJM421.Contig23.6_10790-2      TTTACAGTGTTATTCGTAACGAAATAAGAAAAATATCAGCATTTGAGCAA
IRA2|YJM451.contig00063_46311-      TTTACAGTGTTATTCGTAACGAAATAAGAAAAATATCAGCATTTGAGCAA
IRA2|YJM653.contig02476_9765-1      TTTACAGTGTTATTCGTAACGAAATAAGAAAAATATCAGCATTTGAGCAA
IRA2|I14.contig01910_47063-563      TTTACAGTGTTATTCGTAACGAAGTAAGAAAAATATCAGCATTTGAGCAA
IRA2|YPS163.Contig90.11_9991-1      TTTACAGTGTTATTCGTAACGAAATAAGAAAAATATCAGCATTTGAGCAA
IRA2|WE372.Contig148.29_10766-      TTTACAGTGTTATTCGTAACGAAGTAAGAAAAATATCAGCATTTGAGCAA
IRA2|T73.contig02574_2659-9610      TTTACAGTGTTATTCGTAACGAAATAAGAAAAATATCAGCATTTGAGCAA
MIT_Spar_c317_20004                 TTTACAGCGTTATTCGTAACGAAATAAGAAAAATCTCAGCATTTGAACAA
YOL081W_EC1118                      TTTACAGTGTTATTCGTAACGAAATAAGAAAAATATCAGCATTTGAGCAA
IRA2|PW5.contig01811_24316-327      TTTACAGTGTTATTCGTAACGAAATAAGAAAAATATCAGCATTTGAGCAA
                                    ******* *************** ********** *********** ***

YOL081W_S288C                       AATTCGGATTGTGTTCCACTTGCTTTCGATATTTTAAACTTATTAGTGAC
YOL081W_AWRI1631                    ACTTCGGATTGTGTTCCACTTGCTTTCGATATTTTAAACTTATTAGTGAC
YOL081W_Kyokai7                     AATTCGGATTGTGTTCCACTTGCTTTCGATATTTTAAACTTATTAGTGAC
YOL081W_Sigma1278b                  ACTTCGGATTGTGTTCCACTTGCTTTCGATATTTTAAACTTATTAGTGAC
YOL081W_YJM789                      ACTTCGGATTGTGTTCCACTTGCTTTCGATATTTTAAACTTATTAGTGAC
IRA2|T7_updated.Contig3.4_1194      AATTCGGATTGTGTTCCACTTGCTTTCGATATTTTAAACTTATTAGTGAC
IRA2|UC5.contig00329_14399-236      AATTCGGATTGTGTTCCACTTGCTTTCGATATTTTAAACTTATTAGTGAC
IRA2|M22.Contig21.19_10669-199      ACTTCGGATTGTGTTCCACTTGCTTTCGATATTTTAAACTTATTAGTGAC
IRA2|YJM280.Contig2.21_10114-1      ACTTCGGATTGTGTTCCACTTGCTTTCGATATTTTAAACTTATTAGTGAC
IRA2|YPS1009.contig02302_17569      AATTCGGATTGTGTTCCACTTGCTTTCGATATTTTAAACTTATTAGTGAC
IRA2|Y12.Contig10.9_7336-16575      AATTCGGATTGTGTTCCACTTGCTTTCGATATTTTAAACTTATTAGTGAC
IRA2|YJM320.Contig34.2_20028-2      ACTTCGGATTGTGTTCCACTTGCTTTCGATATTTTAAACTTATTAGTGAC
IRA2|YJM421.Contig23.6_10790-2      AATTCGGATTGTGTTCCACTTGCTTTCGATATTTTAAACTTATTAGTGAC
IRA2|YJM451.contig00063_46311-      ACTTCGGATTGTGTTCCACTTGCTTTCGATATTTTAAACTTATTAGTGAC
IRA2|YJM653.contig02476_9765-1      ACTTCGGATTGTGTTCCACTTGCTTTCGATATTTTAAACTTATTAGTGAC
IRA2|I14.contig01910_47063-563      ACTTCGGATTGTGTTCCACTTGCTTTCGATATTTTAAACTTATTAGTGAC
IRA2|YPS163.Contig90.11_9991-1      AATTCGGATTGTGTTCCACTTGCTTTCGATATTTTAAACTTATTAGTGAC
IRA2|WE372.Contig148.29_10766-      ACTTCGGATTGTGTTCCACTTGCTTTCGATATTTTAAACTTATTAGTGAC
IRA2|T73.contig02574_2659-9610      ACTTCGGATTGTGTTCCACTTGCTTTCGATATTTTAAACTTATTAGTGAC
MIT_Spar_c317_20004                 ACTTCGGACTGTGTTCCTCTAGCCTTCGATATCTTAAATTTATTGGTAAC
YOL081W_EC1118                      AATTCGGATTGTGTTCCACTTGCTTTCGATATTTTAAACTTATTAGTGAC
IRA2|PW5.contig01811_24316-327      ACTTCGGATTGTGTTCCACTTGCTTTCGATATTTTAAACTTATTAGTGAC
                                    * ****** ******** ** ** ******** ***** ***** ** **

YOL081W_S288C                       GCATTCAGAGTCTAATTCGTTAGAAAAACTTCACGAAGAATCCATTGAAC
YOL081W_AWRI1631                    GCATTCAGAGTCTAATTCCTTAGAAAAACTTCACGAAGAATCCATTGAAC
YOL081W_Kyokai7                     GCATTCAGAGTCTAATTCGTTAGAAAAACTTCACGAAGAATCCATTGAAC
YOL081W_Sigma1278b                  GCATTCAGAGTCTAATTCCTTAGAAAAACTTCACGAAGAATCCATTGAAC
YOL081W_YJM789                      GCATTCAGAGTCTAATTCCTTAGAAAAACTTCACGAAGAATCCATTGAAC
IRA2|T7_updated.Contig3.4_1194      GCATTCAGAGTCTAATTCGTTAGAAAAACTTCACGAAGAATCCATTGAAC
IRA2|UC5.contig00329_14399-236      GCATTCAGAGTCTAATTCGTTAGAAAAACTTCACGAAGAATCCATTGAAC
IRA2|M22.Contig21.19_10669-199      GCATTCAGAGTCTAATTCCTTAGAAAAACTTCACGAAGAATCCATTGAAC
IRA2|YJM280.Contig2.21_10114-1      GCATTCAGAGTCTAATTCCTTAGAAAAACTTCACGAAGAATCCATTGAAC
IRA2|YPS1009.contig02302_17569      GCATTCAGAGTCTAATTCGTTAGAAAAACTTCACGAAGAATCCATTGAAC
IRA2|Y12.Contig10.9_7336-16575      GCATTCAGAGTCTAATTCGTTAGAAAAACTTCACGAAGAATCCATTGAAC
IRA2|YJM320.Contig34.2_20028-2      GCATTCAGAGTCTAATTCCTTAGAAAAACTTCACGAAGAATCCATTGAAC
IRA2|YJM421.Contig23.6_10790-2      GCATTCAGAGTCTAATTCGTTAGAAAAACTTCACGAAGAATCCATTGAAC
IRA2|YJM451.contig00063_46311-      GCATTCAGAGTCTAATTCCTTAGAAAAACTTCACGAAGAATCCATTGAAC
IRA2|YJM653.contig02476_9765-1      GCATTCAGAGTCTAATTCCTTAGAAAAACTTCACGAAGAATCCATTGAAC
IRA2|I14.contig01910_47063-563      GCATTCAGAGTCTAATTCCTTAGAAAAACTTCACGAAGAATCCATTGAAC
IRA2|YPS163.Contig90.11_9991-1      GCATTCAGAGTCTAATTCGTTAGAAAAACTTCACGAAGAATCCATTGAAC
IRA2|WE372.Contig148.29_10766-      GCATTCAGAGTCTAATTCCTTAGAAAAACTTCACGAAGAATCCATTGAAC
IRA2|T73.contig02574_2659-9610      GCATTCAGAGTCTAATTCCTTAGAAAAACTTCACGAAGAATCCATTGAAC
MIT_Spar_c317_20004                 GCATTCAGAGTCTAACTCCCTAGAAAAACTGCACGAAAAATCCATTGAAC
YOL081W_EC1118                      GCATTCAGAGTCTAATTCGTTAGAAAAACTTCACGAAGAATCCATTGAAC
IRA2|PW5.contig01811_24316-327      GCATTCAGAGTCTAATTCCTTAGAAAAACTTCACGAAGAATCCATTGAAC
                                    *************** **  ********** ****** ************

YOL081W_S288C                       GTCTAACCAAAAGAGGTTTATCGATTGTGACTTCTTCTGGTATATTTGCG
YOL081W_AWRI1631                    GTCTGACTAAAAGAGGTTTATCAATTGTGACTTCTTCTGGTATATTTGCG
YOL081W_Kyokai7                     GTCTAACCAAAAGAGGTTTATCGATTGTGACTTCTTCTGGTATATTTGCG
YOL081W_Sigma1278b                  GTCTGACCAAAAGAGGTTTATCAATTGTGACTTCTTCTGGTATATTTGCG
YOL081W_YJM789                      GTCTGACCAAAAGAGGTTTATCAATTGTGACTTCTTCTGGTATATTTGCG
IRA2|T7_updated.Contig3.4_1194      GTCTAACCAAAAGAGGTTTATCGATTGTGACTTCTTCTGGTATATTTGCG
IRA2|UC5.contig00329_14399-236      GTCTAACCAAAAGAGGTTTATCGATTGTGACTTCTTCTGGTATATTTGCG
IRA2|M22.Contig21.19_10669-199      GTCTGACCAAAAGAGGTTTATCAATTGTGACTTCTTCTGGTATATTTGCG
IRA2|YJM280.Contig2.21_10114-1      GTCTGACCAAAAGAGGTTTATCAATTGTGACTTCTTCTGGTATATTTGCG
IRA2|YPS1009.contig02302_17569      GTCTAACCAAAAGAGGTTTATCGATTGTGACTTCTTCTGGTATATTTGCG
IRA2|Y12.Contig10.9_7336-16575      GTCTAACCAAAAGAGGTTTATCGATTGTGACTTCTTCTGGTATATTTGCG
IRA2|YJM320.Contig34.2_20028-2      GTCTGACCAAAAGAGGTTTATCAATTGTGACTTCTTCTGGTATATTTGCG
IRA2|YJM421.Contig23.6_10790-2      GTCTAACCAAAAGAGGTTTATCGATTGTGACTTCTTCTGGTATATTTACG
IRA2|YJM451.contig00063_46311-      GTCTGACCAAAAGAGGTTTATCAATTGTGACTTCTTCTGGTATATTTGCG
IRA2|YJM653.contig02476_9765-1      GTCTAACCAAAAGAGGTTTATCAATTGTGACTTCTTCTGGTATATTTGCG
IRA2|I14.contig01910_47063-563      GTCTGACTAAAAGAGGTTTATCAATTGTGACTTCTTCTGGTATATTTGCG
IRA2|YPS163.Contig90.11_9991-1      GTCTAACCAAAAGAGGTTTATCGATTGTGACTTCTTCTGGTATATTTGCG
IRA2|WE372.Contig148.29_10766-      GTCTGACTAAAAGAGGTTTATCAATTGTGACTTCTTCTGGTATATTTGCG
IRA2|T73.contig02574_2659-9610      GTCTGACCAAAAGAGGTTTATCAATTGTGACTTCTTCTGGTATATTTGCG
MIT_Spar_c317_20004                 GTTTGACTAAAAGGGGTTTGTTAATTGTGACTTCTGCTAGTGTATTTGCA
YOL081W_EC1118                      GTCTAACCAAAAGAGGTTTATCGATTGTGACTTCTTCTGGTATATTTGCG
IRA2|PW5.contig01811_24316-327      GTCTGACCAAAAGAGGTTTATCAATTGTGACTTCTTCTGGTATATTTGCG
                                    ** * ** ***** ***** *  ************ ** ** ***** * 

YOL081W_S288C                       AAGAACTCCGACATGATGATACCTTTAGATGTAAAACCTGAAGATATCTA
YOL081W_AWRI1631                    AAGAATTCCGACATGATGATACCGTTAGATGTAAAACCTGAAGATATCTA
YOL081W_Kyokai7                     AAGAATTCCGACATGATGATACCTTTAGATGTAAAACCTGAAGATATCTA
YOL081W_Sigma1278b                  AAGAATTCCGACATGATGATACCGTTAGATGTAAAACCTGAAGATATCTA
YOL081W_YJM789                      AAGAATTCCGACATGATGATACCGTTAGATGTAAAACCTGAAGATATCTA
IRA2|T7_updated.Contig3.4_1194      AAGAATTCCGACATGATGATACCTTTAGATGTAAAACCTGAAGATATCTA
IRA2|UC5.contig00329_14399-236      AAGAATTCCGACATGATGATACCTTTAGATGTAAAACCTGAAGATATCTA
IRA2|M22.Contig21.19_10669-199      AAGAATTCCGACATGATGATACCGTTAGATGTAAAACCTGAAGATATCTA
IRA2|YJM280.Contig2.21_10114-1      AAGAATTCCGACATGATGATACCGTTAGATGTAAAACCTGAAGATATCTA
IRA2|YPS1009.contig02302_17569      AAGAATTCCGACATGATGATACCTTTAGATGTAAAACCTGAAGATATCTA
IRA2|Y12.Contig10.9_7336-16575      AAGAATTCCGACATGATGATACCTTTAGATGTAAAACCTGAAGATATCTA
IRA2|YJM320.Contig34.2_20028-2      AAGAATTCCGACATGATGATACCGTTAGATGTAAAACCTGAAGATATCTA
IRA2|YJM421.Contig23.6_10790-2      AAGAATTCCGACATGATGATACCTTTAGATGTAAAACCTGAAGATATCTA
IRA2|YJM451.contig00063_46311-      AAGAATTCCGACATGATGATACCGTTAGATGTAAAACCTGAAGATATCTA
IRA2|YJM653.contig02476_9765-1      AAGAACTCCGACATGATGATACCTTTAGATGTAAAACCTGAAGATATCTA
IRA2|I14.contig01910_47063-563      AAGAATTCCGACATGATGATACCGTTAGATGTAAAACCTGAAGATATCTA
IRA2|YPS163.Contig90.11_9991-1      AAGAATTCCGACATGATGATACCTTTAGATGTAAAACCTGAA--------
IRA2|WE372.Contig148.29_10766-      AAGAATTCCGACATGATGATACCGTTAGATGTAAAACCTGAAGATATCTA
IRA2|T73.contig02574_2659-9610      AAGAATTCCGACATGATGATACCGTTAGATGTAAAACCTGAAGATATCTA
MIT_Spar_c317_20004                 AAGAATTCTGACATGATGATACCATTAGATGTTGAACCTGAAGATATCTA
YOL081W_EC1118                      AAGAACTCCGACATGATGATACCTTTAGATGTAAAACCTGAAGATATCTA
IRA2|PW5.contig01811_24316-327      AAGAATTCCGACATGATGATACCTTTAGATGTAAAACCTGAAGATATCTA
                                    ***** ** ************** ********  ********        

YOL081W_S288C                       TGAACGTAAGAGAATAATGACAATGATTTTATCAAGGATGTCATGTTCTG
YOL081W_AWRI1631                    TGAACGTAAGAGAATAATGACAATGATTTTATCAAGGATGTCATGTTCTG
YOL081W_Kyokai7                     TGAACGTAAGAGAATAATGACAATGATTTTATCAAGGATGTCATGTTCTG
YOL081W_Sigma1278b                  TGAACGTAAGAGAATAATGACAATGATTTTATCAAGGATGTCATGTTCTG
YOL081W_YJM789                      TGAACGTAAGAGAATAATGACAATGATTTTATCAAGGATGTCATGTTCTG
IRA2|T7_updated.Contig3.4_1194      TGAACGTAAGAGAATAATGACAATGATTTTATCAAGGATGTCATGTTCTG
IRA2|UC5.contig00329_14399-236      TGAACGTAAGAGAATAATGACAATGATTTTATCAAGGATGTCATGTTCTG
IRA2|M22.Contig21.19_10669-199      TGAACGTAAGAGAATAATGACAATGATTTTATCAAGGATGTCATGTTCTG
IRA2|YJM280.Contig2.21_10114-1      TGAACGTAAGAGAATAATGACAATGATTTTATCAAGGATGTCATGTTCTG
IRA2|YPS1009.contig02302_17569      TGAACGTAAGAGAATAATGACAATGATTTTATCAAGGATGTCATGTTCTG
IRA2|Y12.Contig10.9_7336-16575      TGAACGTAAGAGAATAATGACAATGATTTTATCAAGGATGTCATGTTCTG
IRA2|YJM320.Contig34.2_20028-2      TGAACGTAAGAGAATAATGACAATGATTTTATCAAGGATGTCATGTTCTG
IRA2|YJM421.Contig23.6_10790-2      TGAACGTAAGAGAATAATGACAATGATTTTATCAAGGATGTCATGTTCTG
IRA2|YJM451.contig00063_46311-      TGAACGTAAGAGAATAATGACAATGATTTTATCAAGGATGTCATGTTCTG
IRA2|YJM653.contig02476_9765-1      TGAACGTAAGAGAATAATGACAATGATTTTATCAAGGATGTCATGTTCTG
IRA2|I14.contig01910_47063-563      TGAACGTAAGAGAATAATGACAATGATTTTATCAAGGATGTCATGTTCTG
IRA2|YPS163.Contig90.11_9991-1      --------------------CAATGATTTTATCAAGGATGTCATGTTCTG
IRA2|WE372.Contig148.29_10766-      TGAACGTAAGAGAATAATGACAATGATTTTATCAAGGATGTCATGTTCTG
IRA2|T73.contig02574_2659-9610      TGAACGTAAGAGAATAATGACAATGATTTTATCAAGGATGTCATGTTCTG
MIT_Spar_c317_20004                 TGAACGTAAAAGAATAATGACAATGATTTTATCAAGGATGTCATGCTCTG
YOL081W_EC1118                      TGAACGTAAGAGAATAATGACAATGATTTTATCAAGGATGTCATGTTCTG
IRA2|PW5.contig01811_24316-327      TGAACGTAAGAGAATAATGACAATGATTTTATCAAGGATGTCATGTTCTG
                                                        ************************* ****

YOL081W_S288C                       CTTAG
YOL081W_AWRI1631                    CTTAG
YOL081W_Kyokai7                     CTTAG
YOL081W_Sigma1278b                  CTTAG
YOL081W_YJM789                      CTTAG
IRA2|T7_updated.Contig3.4_1194      CTTAG
IRA2|UC5.contig00329_14399-236      CTTAG
IRA2|M22.Contig21.19_10669-199      CTTAG
IRA2|YJM280.Contig2.21_10114-1      CTTAG
IRA2|YPS1009.contig02302_17569      CTTAG
IRA2|Y12.Contig10.9_7336-16575      CTTAG
IRA2|YJM320.Contig34.2_20028-2      CTTAG
IRA2|YJM421.Contig23.6_10790-2      CTTAA
IRA2|YJM451.contig00063_46311-      CTTAG
IRA2|YJM653.contig02476_9765-1      CTTAG
IRA2|I14.contig01910_47063-563      CTTAG
IRA2|YPS163.Contig90.11_9991-1      CTTAG
IRA2|WE372.Contig148.29_10766-      CTTAG
IRA2|T73.contig02574_2659-9610      CTTAG
MIT_Spar_c317_20004                 TTTAG
YOL081W_EC1118                      CTTAG
IRA2|PW5.contig01811_24316-327      CTTAG
                                     *** 
