# Supplementary material for: ZRT1 Harbors an Excess of Nonsynonymous Polymorphism and Shows Evidence of Balancing Selection in Saccharomyces cerevisiae
Source: G3 (Bethesda). 2013 Apr 1;3(4):665–73. doi: 10.1534/g3.112.005082 (PMC3618353; doi:10.1534/g3.112.005082)
Supplement: Supporting Information [file supp_g3.112.005082_FileS1.zip › YPR194C_FullLength_SparALN.aln]

CLUSTAL 2.1 multiple sequence alignment


YPR194C_S288C                       ATGAGTGAAACAGTCAAAGATAAAGTTATAATTGATGAGAAGGTATCCAC
YPR194C_EC1118                      ATGAGTGAAACAGTCAAAGATAAAGTTATAATTGATGAGAAGGTATCCAC
YPR194C_Kyokai7                     ATGAGTGAAACAGTCAAAGATAAAGTTATAATTGATGAGAAGGTATCCAC
YPR194C_Vin13                       --------------------------------------------------
YPR194C_YJM789                      ATGAGTGAAACAGTCAAAGATAAAGTTATAATTGATGAGAAGGTATCCAC
lcl|UC5.contig01231_252-2885        ATGAGTGAAACAGTCAAAGATAAAGTTATAATTGATGAGAAGGTATCCAC
lcl|Y12.Contig13.1_15688-18321      ATGAGTGAAACAGTCAAAGATAAAGTTATAATTGATGAGAAGGTATCCAC
lcl|YJM280.Contig36.12_1300-39      ATGAGTGAAACAGTCAAAGATAAAGTTATAATTGATGAGAAGGTATCCAC
lcl|YJM451.contig00863_6449-90      ATGAGTGAAACAGTCAAAGATAAAGTTATAATTGATGAGAAGGTATCCAC
lcl|YJM653.contig03324_25242-2      ATGAGTGAAACAGTCAAAGATAAAGTTATAATTGATGAGAAGGTATCCAC
lcl|WE372.Contig266.37_12268-1      ATGAGTGAAACAGTCAAAGATAAAGTTATAATTGATGAGAAGGTATCCAC
lcl|I14.contig00133_12897-1553      ATGAGTGAAACAGTCAAAGATAAAGTTATAATTGATGAGAAGGTATCCAC
lcl|YJM421.Contig13.16_2416-50      ATGAGTGAAACAGTCAAAGATAAAGTTATAATTGATGAGAAGGTATCCAC
lcl|YPS1009.contig01437_126-27      ATGAGTGAAACAGTCAAAGATAAAGTTATAATTGATGAGAAGGTATCCAC
lcl|Y9.Contig18.2_9701-12333        ATGAGTGAAACAGTCAAAGATAAAGTTATAATTGATGAGAAGGTATCCAC
lcl|T7_updated.Contig12.5_4804      ATGAGTGAAACAGTCAAAGATAAAGTTATAATTGATGAGAAGGTATCCAC
lcl|YJM320.Contig27.3_44200-46      ATGAGTGAAACAGTCAAAGATAAAGTTATAATTGATGAGAAGGTATCCAC
lcl|YJM269.Contig118.6_15840-1      ATGAGTGAAACAGTCAAAGATAAAGTTATAATTGATGAGAAGGTATCCAC
lcl|CBS7960.Contig134.5_8907-1      ATGAGTGAAACAGTCAAAGATAAAGTTATAATTGATGAGAAGGTATCCAC
lcl|CLIB215.Contig162.2_6694-9      ATGAGTGAAACAGTCAAAGATAAAGTTATAATTGATGAGAAGGTATCCAC
lcl|YPS163.Contig67.1_15598-18      ATGAGTGAAACAGTCAAAGATAAAGTTATAATTGATGAGAAGGTATCCAC
lcl|YJM326.contig00640_571-320      ATGAGTGAAACAGTCAAAGATAAAGTTATAATTGATGAGAAGGTATCCAC
MIT_Spar_c565_22704                 ATGAGTGAAACGGTCAAAGATAAAATTATAATCGACGAGAAGGTATCCAC
                                                                                      

YPR194C_S288C                       AAAAGGTACTGTTGATTACGCCGAGGGTGCTGAGTATTCTGAGAGGCTTT
YPR194C_EC1118                      AAAAGGTACTGTTGATTACGCCGAGGGTGCTGAGTATTCTGAGAGGCTTT
YPR194C_Kyokai7                     AAAAGGTACTGTTGATTACGCCGAGGGTGCTGAGTACTCTGAGAGGCTTT
YPR194C_Vin13                       --------------------------------------------------
YPR194C_YJM789                      AAAAGGTACTGTTGATTACGCCGAGGGTGCTGAGTACTCTGAGAGGCTTT
lcl|UC5.contig01231_252-2885        AAAAGGTACTGTTGATTACGCCGAGGGTGCTGAGTACTCTGAGAGGCTTT
lcl|Y12.Contig13.1_15688-18321      AAAAGGTACTGTTGATTACGCCGAGGGTGCTGAGTACTCTGAGAGGCTTT
lcl|YJM280.Contig36.12_1300-39      AAAAGGTACTGTTGATTACGCCGAGGGTGCTGAGTACTCTGAGAGGCCTT
lcl|YJM451.contig00863_6449-90      AAAAGGTACTGTTGATTACGCCGAGGGTGCTGAGTACTCTGAGAGGCTTT
lcl|YJM653.contig03324_25242-2      AAAAGGTACTGTTGATTACGCCGAGGGTGCTGAGTATTCTGAGAGGCTTT
lcl|WE372.Contig266.37_12268-1      AAAAGGTACTGTTGATTACGCCGAGGGTGCTGAGTATTCTGAGAGGCTTT
lcl|I14.contig00133_12897-1553      AAAAGGTACTGTTGATTACGCCGAGGGTGCTGAGTATTCTGAGAGGCTTT
lcl|YJM421.Contig13.16_2416-50      AAAAGGTACTGTTGATTACGCCGAGGGTGCTGAGTACTCTGAGAGGCTTT
lcl|YPS1009.contig01437_126-27      AAAAGGTACTGTTGATTACGCCGAGGGTGCTGAGTACTCTGAGAGGCTTT
lcl|Y9.Contig18.2_9701-12333        AAAAGGTACTGTTGATTACGCCGAGGGTGCTGAGTACTCTGAGAGGCTTT
lcl|T7_updated.Contig12.5_4804      AAAAGGTACTGTTGATTACGCCGAGGGTGCTGAGTACTCTGAGAGGCTTT
lcl|YJM320.Contig27.3_44200-46      AAAAGGTACTGTTGATTACGCCGAGGGTGCTGAGTACTCTGAGAGGCTTT
lcl|YJM269.Contig118.6_15840-1      AAAAGGTACTGTTGATTACGCCGAGGGTGCTGAGTACTCTGAGAGGCTTT
lcl|CBS7960.Contig134.5_8907-1      AAAAGGTACTGTTGATTACGCCGAGGGTGCTGAGTACTCTGAGAGGCCTT
lcl|CLIB215.Contig162.2_6694-9      AAAAGGTACTGTTGATTACGCCGAGGGTGCTGAGTATTCTGAGAGGCTTT
lcl|YPS163.Contig67.1_15598-18      AAAAGGTACTGTTGATT-CGCCGAGGGTGCTGAGTACTCTGAGAGGCTTT
lcl|YJM326.contig00640_571-320      AAAAGGTACTGTTGATTACGCCGAGGGTGCTGAGTACTCTGAGAGGCTTT
MIT_Spar_c565_22704                 GAAAGGTACCGTTGATTACGTCGAAGGTGCTGAGTACTCTGAAAGGCTTT
                                                                                      

YPR194C_S288C                       CAAATCATTCATCAGACTTTTCTCAGTGGTATACGGATGAACAGATACTG
YPR194C_EC1118                      CAAATCATTCATCAGACTTTTCTCAGTGGTATACGGATGAACAGATACTG
YPR194C_Kyokai7                     CAAATCATTCATCAGACTTTTCTCAGTGGTATACGGATGAACAGATACTG
YPR194C_Vin13                       --------------------------------------------------
YPR194C_YJM789                      CAAATCATTCATCAGACTTTTCTCAGTGGTATACGGATGAACAGATACTG
lcl|UC5.contig01231_252-2885        CAAATCATTCATCAGACTTTTCTCAGTGGTATACGGATGAACAGATACTG
lcl|Y12.Contig13.1_15688-18321      CAAATCATTCATCAGACTTTTCTCAGTGGTATACGGATGAACAGATACTG
lcl|YJM280.Contig36.12_1300-39      CAAATCATTCATCAGACTTTTCTCAGTGGTATACGGATGAACAGATACTG
lcl|YJM451.contig00863_6449-90      CAAATCATTCATCAGACTTTTCTCAGTGGTATACGGATGAACAGATACTG
lcl|YJM653.contig03324_25242-2      CAAATCATTCATCAGACTTTTCTCAGTGGTATACGGATGAACAGATACTG
lcl|WE372.Contig266.37_12268-1      CAAATCATTCATCAGACTTTTCTCAGTGGTATACGGATGAACAGATACTG
lcl|I14.contig00133_12897-1553      CAAATCATTCATCAGACTTTTCTCAGTGGTATACGGATGAACAGATACTG
lcl|YJM421.Contig13.16_2416-50      CAAATCATTCATCAGACTTTTCTCAGTGGTATACGGATGAACAGATACTG
lcl|YPS1009.contig01437_126-27      CAAATCATTCATCAGACTTTTCTCAGTGGTATACGGATGAACAGATACTG
lcl|Y9.Contig18.2_9701-12333        CAAATCATTCATCAGACTTTTCTCAGTGGTATACGGATGAACAGATACTG
lcl|T7_updated.Contig12.5_4804      CAAATCATTCATCAGACTTTTCTCAGTGGTATACGGATGAACAGATACTG
lcl|YJM320.Contig27.3_44200-46      CAAATCATTCATCAGACTTTTCTCAGTGGTATACGGATGAACAGATACTG
lcl|YJM269.Contig118.6_15840-1      CAAATCATTCATCAGACTTTTCTCAGTGGTATACGGATGAACAGATACTG
lcl|CBS7960.Contig134.5_8907-1      CAAATCATTCATCAGACTTTTCTCAGTGGTATACGGATGAACAGATACTG
lcl|CLIB215.Contig162.2_6694-9      CAAATCATTCATCAGACTTTTCTCAGTGGTATACGGATGAACAGATACTG
lcl|YPS163.Contig67.1_15598-18      CAAATCATTCATCAGACTTTTCTCAGTGGTATACGGATGAACAGATACTG
lcl|YJM326.contig00640_571-320      CAAATCATTCATCAGACTTTTCTCAGTGGTATACGGATGAACAGATACTG
MIT_Spar_c565_22704                 CCAATCATTCATCGGATTTTTCTCAATGGTACACAGATGAACAAATATTG
                                                                                      

YPR194C_S288C                       CACTTTATGAAGAAGCTGGGTTATGAAAATCGCACTCTTTATGATATTCC
YPR194C_EC1118                      CACTTTATGAAGAAGCTGGGTTATGAAAATCGCACTCTTTATGATATTCC
YPR194C_Kyokai7                     CACTTTATGAAGAAGCTGGGTTATGAAAATCGCACTCTTTATGATATTCC
YPR194C_Vin13                       ----------------------ATGAAAATCGCACTCTTTATGATATTCC
YPR194C_YJM789                      CACTTTATGAAGAAGCTGGGTTATGAAAATCGCACTCTTTATGATATTCC
lcl|UC5.contig01231_252-2885        CACTTTATGAAGAAGCTGGGTTATGAAAATCGCACTCTTTATGATATTCC
lcl|Y12.Contig13.1_15688-18321      CACTTTATGAAGAAGCTGGGTTATGAAAATCGCACTCTTTATGATATTCC
lcl|YJM280.Contig36.12_1300-39      CACTTTATGAAGAAGCTGGGTTATGAAAATCGCACTCTTTATGATATTCC
lcl|YJM451.contig00863_6449-90      CACTTTATGAAGAAGCTGGGTTATGAAAATCGCACTCTTTATGATATTCC
lcl|YJM653.contig03324_25242-2      CACTTTATGAAGAAGCTGGGTTATGAAAATCGCACTCTTTATGATATTCC
lcl|WE372.Contig266.37_12268-1      CACTTTATGAAGAAGCTGGGTTATGAAAATCGCACTCTTTATGATATTCC
lcl|I14.contig00133_12897-1553      CACTTTATGAAGAAGCTGGGTTATGAAAATCGCACTCTTTATGATATTCC
lcl|YJM421.Contig13.16_2416-50      CACTTTATGAAGAAGCTGGGTTATGAAAATCGCACTCTTTATGATATTCC
lcl|YPS1009.contig01437_126-27      CACTTTATGAAGAAGCTGGGTTATGAAAATCGCACTCTTTATGATATTCC
lcl|Y9.Contig18.2_9701-12333        CACTTTATGAAGAAGCTGGGTTATGAAAATCGCACTCTTTATGATATTCC
lcl|T7_updated.Contig12.5_4804      CACTTTATGAAGAAGCTGGGTTATGAAAATCGCACTCTTTATGATATTCC
lcl|YJM320.Contig27.3_44200-46      CACTTTATGAAGAAGCTGGGTTATGAAAATCGCACTCTTTATGATATTCC
lcl|YJM269.Contig118.6_15840-1      CACTTTATGAAGAAGCTGGGTTATGAAAATCGCACTCTTTATGATATTCC
lcl|CBS7960.Contig134.5_8907-1      CACTTTATGAAGAAGCTGGGTTATGAAAATCGCACTCTTTATGATATTCC
lcl|CLIB215.Contig162.2_6694-9      CACTTTATGAAGAAGCTGGGTTATGAAAATCGCACTCTTTATGATATTCC
lcl|YPS163.Contig67.1_15598-18      CACTTTATGAAGAAGCTGGGTTATGAAAATCGCACTCTTTATGATATTCC
lcl|YJM326.contig00640_571-320      CACTTTATGAAGAAGCTGGGTTATGAAAATCGCACTCTTTATGATATTCC
MIT_Spar_c565_22704                 CACTTCATGAAAAAGTTGGGTTATGAAAATCGCACTCTTTATGATATCCC
                                                          ************************* **

YPR194C_S288C                       GGAAGACGTTGCGTATATCCTCAAAAAAATGCCTGAATTGACACTTGAGG
YPR194C_EC1118                      GGAAGACGTTGCGTATATCCTCAAAAAAATGCCTGAATTGACACTTGAGG
YPR194C_Kyokai7                     GGAAGACGTTGCGTATATCCTCAAAAAAATGCCTGAATTGACACTTGAGG
YPR194C_Vin13                       GGAAGACGTTGCGTATATCCTCAAAAAAATGCCTGAATTGACACTTGAGG
YPR194C_YJM789                      GGAAGACGTTGCGTATATCCTCAAAAAAATGCCTGAATTGACACTTGAGG
lcl|UC5.contig01231_252-2885        GGAAGACGTTGCGTATATCCTCAAAAAAATGCCTGAATTGACACTTGAGG
lcl|Y12.Contig13.1_15688-18321      GGAAGACGTTGCGTATATCCTCAAAAAAATGCCTGAATTGACACTTGAGG
lcl|YJM280.Contig36.12_1300-39      GGAAGACGTTGCGTATATCCTCAAAAAAATGCCTGAATTGACACTTGAGG
lcl|YJM451.contig00863_6449-90      GGAAGACGTTGCGTATATCCTCAAAAAAATGCCTGAATTGACACTTGAGG
lcl|YJM653.contig03324_25242-2      GGAAGACGTTGCGTATATCCTCAAAAAAATGCCTGAATTGACACTTGAGG
lcl|WE372.Contig266.37_12268-1      GGAAGACGTTGCGTATATCCTCAAAAAAATGCCTGAATTGACACTTGAGG
lcl|I14.contig00133_12897-1553      GGAAGACGTTGCGTATATCCTCAAAAAAATGCCTGAATTGACACTTGAGG
lcl|YJM421.Contig13.16_2416-50      GGAAGACGTTGCGTATATCCTCAAAAAAATGCCTGAATTGACACTTGAGG
lcl|YPS1009.contig01437_126-27      GGAAGACGTTGCGTATATCCTCAAAAAAATGCCTGAATTGACACTTGAGG
lcl|Y9.Contig18.2_9701-12333        GGAAGACGTTGCGTATATCCTCAAAAAAATGCCTGAATTGACACTTGAGG
lcl|T7_updated.Contig12.5_4804      GGAAGACGTTGCGTATATCCTCAAAAAAATGCCTGAATTGACACTTGAGG
lcl|YJM320.Contig27.3_44200-46      GGAAGACGTTGCGTATATCCTCAAAAAAATGCCTGAATTGACACTTGAGG
lcl|YJM269.Contig118.6_15840-1      GGAAGACGTTGCGTATATCCTCAAAAAAATGCCTGAATTGACACTTGAGG
lcl|CBS7960.Contig134.5_8907-1      GGAAGACGTTGCGTATATCCTCAAAAAAATGCCTGAATTGACACTTGAGG
lcl|CLIB215.Contig162.2_6694-9      GGAAGACGTTGCGTATATCCTCAAAAAAATGCCTGAATTGACACTTGAGG
lcl|YPS163.Contig67.1_15598-18      GGAAGACGTTGCGTATATCCTCAAAAAAATGCCTGAATTGACACTTGAGG
lcl|YJM326.contig00640_571-320      GGAAGACGTTGCGTATATCCTCAAAAAAATGCCTGAATTGACACTTGAGG
MIT_Spar_c565_22704                 AGAAGATGTTGCGTATATCCTCAAAAAAATGCCTGAACTGACGCTTGAAG
                                     ***** ****************************** **** ***** *

YPR194C_S288C                       ATTCCTTCAAAATACTAAAAGACTCTATCATCTATTTCAAGGATGATGAG
YPR194C_EC1118                      ATTCCTTCAAAATACTAAAAGACTCTATCATCTATTTCAAGGATGATGAG
YPR194C_Kyokai7                     ATTCCTTCAAAATACTAAAAGACTCTATCATCTATTTCGAGGATGATGAG
YPR194C_Vin13                       ATTCCTTCAAAATACTAAAAGACTCTATCATCTATTTCAAGGATGATGAG
YPR194C_YJM789                      ATTCCTTCAAAATACTAAAAGACTCTATCATCTATTTCAAGGATGATGAG
lcl|UC5.contig01231_252-2885        ATTCCTTCAAAATACTAAAAGACTCTATCATCTATTTCAAGGATGATGAG
lcl|Y12.Contig13.1_15688-18321      ATTCCTTCAAAATACTAAAAGACTCTATCATCTATTTCAAGGATGATGAG
lcl|YJM280.Contig36.12_1300-39      ATTCCTTCAAAATACTAAAAGACTCTATCATCTATTTCAAGGATGATGAG
lcl|YJM451.contig00863_6449-90      ATTCCTTCAAAATACTAAAAGACTCTATCATCTATTTCAAGGATGATGAG
lcl|YJM653.contig03324_25242-2      ATTCCTTCAAAATACTAAAAGACTCTATCATCTATTTCAAGGATGATGAG
lcl|WE372.Contig266.37_12268-1      ATTCCTTCAAAATACTAAAAGACTCTATCATCTATTTCAAGGATGATGAG
lcl|I14.contig00133_12897-1553      GTTCCTTCAAAATACTAAAAGACTCTATCATCTATTTCAAGGATGATGAG
lcl|YJM421.Contig13.16_2416-50      ATTCCTTCAAAATACTAAAAGACTCTATCATCTATTTCAAGGATGATGAG
lcl|YPS1009.contig01437_126-27      ATTCCTTCAAAATACTAAAAGACTCTATCATCTATTTCAAGGATGATGAG
lcl|Y9.Contig18.2_9701-12333        ATTCCTTCAAAATACTAAAAGACTCTATCATCTATTTCGAGGATGATGAG
lcl|T7_updated.Contig12.5_4804      ATTCCTTCAAAATACTAAAAGACTCTATCATCTATTTCAAGGATGATGAG
lcl|YJM320.Contig27.3_44200-46      ATTCCTTCAAAATACTAAAAGACTCTATCATCTATTTCAAGGATGATGAG
lcl|YJM269.Contig118.6_15840-1      ATTCCTTCAAAATACTAAAAGACTCTATCATCTATTTCGAGGATGATGAG
lcl|CBS7960.Contig134.5_8907-1      ATTCCTTCAAAATACTAAAAGACTCTATCATCTATTTCAAGGATGATGAG
lcl|CLIB215.Contig162.2_6694-9      ATTCCTTCAAAATACTAAAAGACTCTATCATCTATTTCAAGGATGATGAG
lcl|YPS163.Contig67.1_15598-18      ATTCCTTCAAAATACTAAAAGACTCTATCATCTATTTCAAGGATGATGAG
lcl|YJM326.contig00640_571-320      ATTCCTTCAAAATACTAAAAGACTCTATCATCTATTTCAAGGATGATGAG
MIT_Spar_c565_22704                 ATTCCTTCGAAATACTAAAAGACTCCATCATCTATTACAAGGACGACGAA
                                     ******* **************** ********** * **** ** ** 

YPR194C_S288C                       AACATTCCACACGATCAATATGAGGAGTGGAAGAGATTGGTTGACTTGGA
YPR194C_EC1118                      AACATTCCACACGATCAATATGAGGAGTGGAAGAGATTGGTTGACTTGGA
YPR194C_Kyokai7                     AACATTCCACACGATCAATATGAGGAGTGGAAGAGATTGGTTGACTTGGA
YPR194C_Vin13                       AACATTCCACACGATCAATATGAGGAGTGGAAGAGATTGGTTGACTTGGA
YPR194C_YJM789                      AACATTCCACACGATCAATATGAGGAGTGGAAGAGATTGGTTGACTTGGA
lcl|UC5.contig01231_252-2885        AACATTCCACACGATCAATATGAGGAGTGGAAGAGATTGGTTGACTTGGA
lcl|Y12.Contig13.1_15688-18321      AACATTCCACACGATCAATATGAGGAGTGGAAGAGATTGGTTGACTTGGA
lcl|YJM280.Contig36.12_1300-39      AACATTCCACACGATCAATATGAGGAGTGGAAGAGATTGGTTGACTTGGA
lcl|YJM451.contig00863_6449-90      AACATTCCACACGATCAATATGAGGAGTGGAAGAGATTGGTTGACTTGGA
lcl|YJM653.contig03324_25242-2      AACATTCCACACGATCAATATGAGGAGTGGAAGAGATTGGTTGACTTGGA
lcl|WE372.Contig266.37_12268-1      AACATTCCACACGATCAATATGAGGAGTGGAAGAGATTGGTTGACTTGGA
lcl|I14.contig00133_12897-1553      AACATTCCACACGATCAATATGAGGAGTGGAAGAGATTGGTTGACTTGGA
lcl|YJM421.Contig13.16_2416-50      AACATTCCACACGATCAATATGAGGAGTGGAAGAGATTGGTTGACTTGGA
lcl|YPS1009.contig01437_126-27      AACATTCCACACGATCAATATGAGGAGTGGAAGAGATTGGTTGACTTGGA
lcl|Y9.Contig18.2_9701-12333        AACATTCCACACGATCAATATGAGGAGTGGAAGAGATTGGTTGACTTGGA
lcl|T7_updated.Contig12.5_4804      AACATTCCACACGATCAATATGAGGAGTGGAAGAGATTGGTTGACTTGGA
lcl|YJM320.Contig27.3_44200-46      AACATTCCACACGATCAATATGAGGAGTGGAAGAGATTGGTTGACTTGGA
lcl|YJM269.Contig118.6_15840-1      AACATTCCACACGATCAATATGAGGAGTGGAAGAGATTGGTTGACTTGGA
lcl|CBS7960.Contig134.5_8907-1      AACATTCCACACGATCAATATGAGGAGTGGAAGAGATTGGTTGACTTGGA
lcl|CLIB215.Contig162.2_6694-9      AACATTCCACACGATCAATATGAGGAGTGGAAGAGATTGGTTGACTTGGA
lcl|YPS163.Contig67.1_15598-18      AACATTCCACACGATCAATATGAGGAGTGGAAGAGATTGGTTGACTTGGA
lcl|YJM326.contig00640_571-320      AACATTCCACACGATCAATATGAGGAGTGGAAGAGATTGGTTGACTTGGA
MIT_Spar_c565_22704                 AACATACCACATGATCAATATGAGGAGTGGAAGAGATTGGT---------
                                    ***** ***** *****************************         

YPR194C_S288C                       GGACTTGGATTCAAAAGAGGGGATAGATGAATATGATAGCTTTGACATTA
YPR194C_EC1118                      GGACTTGGATTCAAAAGAGGGGATAGATGAATATGATAGCTTTGACATTA
YPR194C_Kyokai7                     GGACTTGGATTCAAAAGAGGGGATAAATGAATATGATAGCTTTGACATTA
YPR194C_Vin13                       GGACTTGGATTCAAAAGAGGGGATAGATGAATATGATAGCTTTGACATTA
YPR194C_YJM789                      GGACTTGGATTCAAAAGAGGGGATAAATGAATATGATAGCTTTGACATTA
lcl|UC5.contig01231_252-2885        GGACTTGGATTCAAAAGAGGGGATAAATGAATATGATAGCTTTGACATTA
lcl|Y12.Contig13.1_15688-18321      GGACTTGGATTCAAAAGAGGGGATAAATGAATATGATAGCTTTGACATTA
lcl|YJM280.Contig36.12_1300-39      GGACTTGGATTCAAAAGAGGGGATAGATGAATATGATAGCTTTGACATTA
lcl|YJM451.contig00863_6449-90      GGACTTGGATTCAAAAGAGGGGATAAATGAATATGATAGCTTTGACATTA
lcl|YJM653.contig03324_25242-2      GGACTTGGATTCAAAAGAGGGGATAAATGAATATGATAGCTTTGACATTA
lcl|WE372.Contig266.37_12268-1      GGACTTGGATTCAAAAGAGGGGATAGATGAATATGATAGCTTTGACATTA
lcl|I14.contig00133_12897-1553      GGACTTGGATTCAAAAGAGGGGATAGATGAATATGATAGCTTTGACATTA
lcl|YJM421.Contig13.16_2416-50      GGACTTGGATTCAAAAGAGGGGATAGATGAATATGATAGCTTTGACATTA
lcl|YPS1009.contig01437_126-27      GGACTTGGATTCAAAAGAGGGGATAGATGAATATGATAGCTTTGACATCA
lcl|Y9.Contig18.2_9701-12333        GGACTTGGATTCAAAAGAGGGGATAAATGAATATGATAGCTTTGACATTA
lcl|T7_updated.Contig12.5_4804      GGACTTGGATTCAAAAGAGGGGATAGATGAATATGATAGCTTTGACATCA
lcl|YJM320.Contig27.3_44200-46      GGACTTGGATTCAAAAGAGGGGATAGATGAATATGATAGCTTTGACATTA
lcl|YJM269.Contig118.6_15840-1      GGACTTGGATTCAAAAGAGGGGATAAATGAATATGATAGCTTTGACATTA
lcl|CBS7960.Contig134.5_8907-1      GGACTTGGATTCAAAAGAGGGGATAGATGAATATGATAGCTTTGACATTA
lcl|CLIB215.Contig162.2_6694-9      GGACTTGGATTCAAAAGAGGGGATAGATGAATATGATAGCTTTGACATTA
lcl|YPS163.Contig67.1_15598-18      GGACTTGGATTCAAAAGAGGGGATAGATGAATATGATAGCTTTGACATTA
lcl|YJM326.contig00640_571-320      GGACTTGGATTCAAAAGAGGGGATAGATGAATATGATAGCTTTGACATTA
MIT_Spar_c565_22704                 ATATTTGGATTCAAAAGAGGGGACAGATGACTACGACAGCTTTGACGTTA
                                      * ******************* * **** ** ** ********* * *

YPR194C_S288C                       GAGCATTTGCTTCTGCTATTAAATTTCATTCGCCTTACCAAGAGGTTAGA
YPR194C_EC1118                      GAGCATTTGCTTCTGCTATTAAATTTCATTCGCCTTACCAAGAGGTTAGA
YPR194C_Kyokai7                     GAGCATTTGCTTCTGCTATTAAATTCCATTCGCCTTACCAAGAGGTTAGA
YPR194C_Vin13                       GAGCATTTGCTTCTGCTATTAAATTTCATTCGCCTTACCAAGAGGTTAGA
YPR194C_YJM789                      GAGCATTTGCTTCTGCTATTAAATTCCATTCGCCTTACCAAGAGGTTAGA
lcl|UC5.contig01231_252-2885        GAGCATTTGCTTCTGCTATTAAATTCCATTCGCCTTACCAAGAGGTTAGA
lcl|Y12.Contig13.1_15688-18321      GAGCATTTGCTTCTGCTATTAAATTCCATTCGCCTTACCAAGAGGTTAGA
lcl|YJM280.Contig36.12_1300-39      GAGCATTTGCTTCTGCTATTAAATTTCATTCGCCTTACCAAGAGGTTAGA
lcl|YJM451.contig00863_6449-90      GAGCATTTGCTTCTGCTATTAAATTCCATTCGCCTTACCAAGAGGTTAGA
lcl|YJM653.contig03324_25242-2      GAGCATTTGCTTCTGCTATTAAATTC-ATTCGCCTTACCAAGAGGTTAGA
lcl|WE372.Contig266.37_12268-1      GAGCATTTGCTTCTGCTATTAAATTTCATTCGCCTTACCAAGAGGTTAGA
lcl|I14.contig00133_12897-1553      GAGCATTTGCTTCTGCTATTAAATTTCATTCGCCTTACCAAGAGGTTAGA
lcl|YJM421.Contig13.16_2416-50      GAGCATTTGCTTCTGCTATTAAATTCCATTCGCCTTACCAAGAGGTTAGA
lcl|YPS1009.contig01437_126-27      GAGCATTTGCTTCTGCTATTAAATTCCATTCGCCTTACCAAGAGGTTAGA
lcl|Y9.Contig18.2_9701-12333        GAGCATTTGCTTCTGCTATTAAATTCCATTCGCCTTACCAAGAGGTTAGA
lcl|T7_updated.Contig12.5_4804      GAGCATTTGCTTCTGCTATTAAATTCCATTCGCCTTACCAAGAGGTTAGA
lcl|YJM320.Contig27.3_44200-46      GAGCATTTGCTTCTGCTATTAAATTCCATTCGCCTTACCAAGAGGTTAGA
lcl|YJM269.Contig118.6_15840-1      GAGCATTTGCTTCTGCTATTAAATTCCATTCGCCTTACCAAGAGGTTAGA
lcl|CBS7960.Contig134.5_8907-1      GAGCATTTGCTTCTGCTATTAAATTTCATTCGCCTTACCAAGAGGTTAGA
lcl|CLIB215.Contig162.2_6694-9      GAGCATTTGCTTCTGCTATTAAATTTCATTCGCCTTACCAAGAGGTTAGA
lcl|YPS163.Contig67.1_15598-18      GAGCATTTGCTTCTGCTATTAAATTCCATTCGCCTTACCAAGAGGTTAGA
lcl|YJM326.contig00640_571-320      GAGCATTTGCTTCTGCTATTAAATTCCATTCGCCTTACCAAGAGGTTAGA
MIT_Spar_c565_22704                 GGGCATTTGCTTCAGCTATCAAATTTCATTCTCCTTACCAAGAGGTTAGA
                                    * *********** ***** *****  **** ******************

YPR194C_S288C                       GCTGTTGTTGATCCAGAAGATGATCCCACCATTCCAGTGGAGACATTCCG
YPR194C_EC1118                      GCTGTTGTTGATCCAGAAGATGATCCCACCATTCCAGTGGAGACATTCCG
YPR194C_Kyokai7                     GCTGTTGTTGATCCAGAAGATGATCCCACCATTCCAGTGGAGACATTCCG
YPR194C_Vin13                       GCTGTTGTTGATCCAGAAGATGATCCCACCATTCCAGTGGAGACATTCCG
YPR194C_YJM789                      GCTGTTGTTGATCCAGAAGATGATCCCACCATTCCAGTGGAGACATTCCG
lcl|UC5.contig01231_252-2885        GCTGTTGTTGATCCAGAAGATGATCCCACCATTCCAGTGGAGACATTCCG
lcl|Y12.Contig13.1_15688-18321      GCTGTTGTTGATCCAGAAGATGATCCCACCATTCCAGTGGAGACATTCCG
lcl|YJM280.Contig36.12_1300-39      GCTGTTGTTGATCCAGAAGATGATCCCACCATTCCAGTGGAGACATTCCG
lcl|YJM451.contig00863_6449-90      GCTGTTGTTGATCCAGAAGATGATCCCACCATTCCAGTGGAGACATTCCG
lcl|YJM653.contig03324_25242-2      GCTGTTGTTGATCCAGAAGATGATCCCACCATTCCAGTGGAGACATTCCG
lcl|WE372.Contig266.37_12268-1      GCTGTTGTTGATCCAGAAGATGATCCCACCATTCCAGTGGAGACATTCCG
lcl|I14.contig00133_12897-1553      GCTGTTGTTGATCCAGAAGATGATCCCACCATTCCAGTGGAGACATTCCG
lcl|YJM421.Contig13.16_2416-50      GCTGTTGTTGATCCAGAAGATGATCCCACCATTCCAGTGGAGACATTCCG
lcl|YPS1009.contig01437_126-27      GCTGTTGTTGATCCAGAAGATGATCCCACCATTCCAGTGGAGACATTCCG
lcl|Y9.Contig18.2_9701-12333        GCTGTTGTTGATCCAGAAGATGATCCCACCATTCCAGTGGAGACATTCCG
lcl|T7_updated.Contig12.5_4804      GCTGTTGTTGATCCAGAAGATGATCCCACCATTCCAGTGGAGACATTCCG
lcl|YJM320.Contig27.3_44200-46      GCTGTTGTTGATCCAGAAGATGATCCCACCATTCCAGTGGAGACATTCCG
lcl|YJM269.Contig118.6_15840-1      GCTGTTGTTGATCCAGAAGATGATCCCACCATTCCAGTGGAGACATTCCG
lcl|CBS7960.Contig134.5_8907-1      GCTGTTGTTGATCCAGAAGATGATCCCACCATTCCAGTGGAGACATTCCG
lcl|CLIB215.Contig162.2_6694-9      GCTGTTGTTGATCCAGAAGATGATCCCACCATTCCAGTGGAGACATTCCG
lcl|YPS163.Contig67.1_15598-18      GCTGTTGTTGATCCAGAAGATGATCCCACCATTCCAGTGGAGACATTCCG
lcl|YJM326.contig00640_571-320      GCTGTTGTTGATCCAGAAGATGATCCCACCATTCCAGTGGAGACATTCCG
MIT_Spar_c565_22704                 GCTGTCGTTGATCCAGAAGATGACCCCACTATTCCAGTGGAGACGTTCCG
                                    ***** ***************** ***** ************** *****

YPR194C_S288C                       AGCATATTTTCTGGCAATAATTTGGTCTGTCATCGGTTCAGGATTTAATG
YPR194C_EC1118                      AGCATATTTTCTGGCAATAATTTGGTCTGTCATCGGTTCAGGATTTAATG
YPR194C_Kyokai7                     AGCATATTTTCTGGCAATAATTTGGTCTGTCATCGGTTCAGGATTTAATG
YPR194C_Vin13                       AGCATATTTTCTGGCAATAATTTGGTCTGTCATCGGTTCAGGATTTAATG
YPR194C_YJM789                      AGCATATTTTCTGGCAATAATTTGGTCTGTCATCGGTTCAGGATTTAATG
lcl|UC5.contig01231_252-2885        AGCATATTTTCTGGCAATAATTTGGTCTGTCATCGGTTCAGGATTTAATG
lcl|Y12.Contig13.1_15688-18321      AGCATATTTTCTGGCAATAATTTGGTCTGTCATCGGTTCAGGATTTAATG
lcl|YJM280.Contig36.12_1300-39      AGCATATTTTCTGGCAATAATTTGGTCTGTCATCGGTTCAGGATTTAATG
lcl|YJM451.contig00863_6449-90      AGCATATTTTCTGGCAATAATTTGGTCTGTCATCGGTTCAGGATTTAATG
lcl|YJM653.contig03324_25242-2      AGCATATTTTCTGGCAATAATTTGGTCTGTCATCGGTTCAGGATTTAATG
lcl|WE372.Contig266.37_12268-1      AGCATATTTTCTGGCAATAATTTGGTCTGTCATCGGTTCAGGATTTAATG
lcl|I14.contig00133_12897-1553      AGCATATTTTCTGGCAATAATTTGGTCTGTCATCGGTTCAGGATTTAATG
lcl|YJM421.Contig13.16_2416-50      AGCATATTTTCTGGCAATAATTTGGTCTGTCATCGGTTCAGGATTTAATG
lcl|YPS1009.contig01437_126-27      AGCATATTTTCTGGCAATAATTTGGTCTGTCATCGGTTCAGGATTTAATG
lcl|Y9.Contig18.2_9701-12333        AGCATATTTTCTGGCAATAATTTGGTCTGTCATCGGTTCAGGATTTAATG
lcl|T7_updated.Contig12.5_4804      AGCATATTTTCTGGCAATAATTTGGTCTGTCATCGGTTCAGGATTTAATG
lcl|YJM320.Contig27.3_44200-46      AGCATATTTTCTGGCAATAATTTGGTCTGTCATCGGTTCAGGATTTAATG
lcl|YJM269.Contig118.6_15840-1      AGCATATTTTCTGGCAATAATTTGGTCTGTCATCGGTTCAGGATTTAATG
lcl|CBS7960.Contig134.5_8907-1      AGCATATTTTCTGGCAATAATTTGGTCTGTCATCGGTTCAGGATTTAATG
lcl|CLIB215.Contig162.2_6694-9      AGCATATTTTCTGGCAATAATTTGGTCTGTCATCGGTTCAGGATTTAATG
lcl|YPS163.Contig67.1_15598-18      AGCATATTTTCTGGCAATAATTTGGTCTGTCATCGGTTCAGGATTTAATG
lcl|YJM326.contig00640_571-320      AGCATATTTTCTGGCAATAATTTGGTCTGTCATCGGTTCAGGATTTAATG
MIT_Spar_c565_22704                 AGCATATTTTTTGGCGATAATTTGGTCTATCATCGGTTCTGGATTTAATG
                                    ********** **** ************ ********** **********

YPR194C_S288C                       AGTTTTTTTCACACAGGGTGGTTTCAATTTCACTGAATACTCCAATTATC
YPR194C_EC1118                      AGTTTTTTTCACACAGGGTGGTTTCAATTTCACTGAATACTCCAATTATC
YPR194C_Kyokai7                     AGTTTTTTTCACACAGGGTGATTTCAATTTCACTGGGTACTCCAATTATC
YPR194C_Vin13                       AGTTTTTTTCACACAGGGTGGTTTCAATTTCACTGAATACTCCAATTATC
YPR194C_YJM789                      AGTTTTTTTCACACAGGGTGGTTTCAATTTCACTGGGTACTCCAATTATC
lcl|UC5.contig01231_252-2885        AGTTTTTTTCACACAGGGTGGTTTCAATTTCACTGGGTACTCCAATTATC
lcl|Y12.Contig13.1_15688-18321      AGTTTTTTGCACACAGGGTGGTTTCAATTTCACTGGGTACTCCAATTATC
lcl|YJM280.Contig36.12_1300-39      AGTTTTTTTCACACAGGGTGGTTTCAATTTCACTGAATACTCCAATTATC
lcl|YJM451.contig00863_6449-90      AGTTTTTTTCACACAGGGTGGTTTCAATTTCACTGGGTACTCCAATTATC
lcl|YJM653.contig03324_25242-2      AGTTTTTTTCACACAGGGTGGTTTCAATTTCACTGGGTACTCCAATTATC
lcl|WE372.Contig266.37_12268-1      AGTTTTTTTCACACAGGGTGGTTTCAATTTCACTGGATACTCCAATTATC
lcl|I14.contig00133_12897-1553      AGTTTTTTTCACACAGGGTGGTTTCAATTTCACTGAATACTCCAATTATC
lcl|YJM421.Contig13.16_2416-50      AGTTTTTTTCACACAGGGTGGTTTCAATTTCACTGGATACTCCAATTATC
lcl|YPS1009.contig01437_126-27      AGTTTTTTTCACACAGGGTGGTTTCAATTTCACTGGATACTCCAATTATC
lcl|Y9.Contig18.2_9701-12333        AGTTTTTTTCACACAGGGTGGTTTCAATTTCACTGGGTACTCCAATTATC
lcl|T7_updated.Contig12.5_4804      AGTTTTTTTCACACAGGGTGGTTTCAATTTCACTGGATACTCCAATTATC
lcl|YJM320.Contig27.3_44200-46      AGTTTTTTTCACACAGGGTGGTTTCAATTTCACTGGATACTCCAATTATC
lcl|YJM269.Contig118.6_15840-1      AGTTTTTTTCACACAGGGTGGTTTCAATTTCACTGGGTACTCCAATTATC
lcl|CBS7960.Contig134.5_8907-1      AGTTTTTTTCACACAGGGTGGTTTCAATTTCACTGAATACTCCAATTATC
lcl|CLIB215.Contig162.2_6694-9      AGTTTTTTTCACACAGGGTGGTTTCAATTTCACTGAATACTCCAATTATC
lcl|YPS163.Contig67.1_15598-18      AGTTTTTTTCACACAGGGTGGTTTCAATTTCACTGGATACTCCAATTATC
lcl|YJM326.contig00640_571-320      AGTTTTTTGCACACAGGGTGGTTTCAATTTCACTGGGTACTCCAATTATC
MIT_Spar_c565_22704                 AGTTCTTTTCGCACAGAGTGGTTTCAATTTCATTGGATACTCCAATTATC
                                    **** *** * ***** *** *********** **  *************

YPR194C_S288C                       CAAATGTTTTTATATATCTGTGGTAAGGCTTGGGCTAAAACTATCCCCTG
YPR194C_EC1118                      CAAATGTTTTTATATATCTGTGGTAAGGCTTGGGCTAAAACTATCCCCTG
YPR194C_Kyokai7                     CAAATGTTTTTATATATCTGTGGTAAGGCTTGGGCTAAAACTATCCCCTG
YPR194C_Vin13                       CAAATGTTTTTATATATCTGTGGTAAGGCTTGGGCTAAAACTATCCCCTG
YPR194C_YJM789                      CAAATGTTTTTATATATCTGTGGTAAGGCTTGGGCTAAAACTATCCCCTG
lcl|UC5.contig01231_252-2885        CAAATGTTTTTATATATCTGTGGTAAGGCTTGGGCTAAAACTATCCCCTG
lcl|Y12.Contig13.1_15688-18321      CAAATGTTTTTATATATCTGTGGTAAGGCTTGGGCTAAAACTATCCCCTG
lcl|YJM280.Contig36.12_1300-39      CAAATGTTTTTATATATCTGTGGTAAGGCTTGGGCTAAAACTATCCCCTG
lcl|YJM451.contig00863_6449-90      CAAATGTTTTTATATATCTGTGGTAAGGCTTGGGCTAAAACTATCCCCTG
lcl|YJM653.contig03324_25242-2      CAAATGTTTTTATATATCTGTGGTAAGGCTTGGGCTAAAACTATCCCCTG
lcl|WE372.Contig266.37_12268-1      CAAATGTTTTTATATATCTGTGGTAAGGCTTGGGCTAAAACTATCCCCTG
lcl|I14.contig00133_12897-1553      CAAATGTTTTTATATATCTGTGGTAAGGCTTGGGCTAAAACTATCCCCTG
lcl|YJM421.Contig13.16_2416-50      CAAATGTTTTTATATATCTGTGGTAAGGCTTGGGCTAAAACTATCCCCTG
lcl|YPS1009.contig01437_126-27      CAAATGTTTTTATATATCTGTGGTAAGGCTTGGGCTAAAACTATCCCCTG
lcl|Y9.Contig18.2_9701-12333        CAAATGTTTTTATATATCTGTGGTAAGGCTTGGGCTAAAACTATCCCCTG
lcl|T7_updated.Contig12.5_4804      CAAATGTTTTTATATATCTGTGGTAAGGCTTGGGCTAAAACTATCCCCTG
lcl|YJM320.Contig27.3_44200-46      CAAATGTTTTTATATATCTGTGGTAAGGCTTGGGCTAAAACTATCCCCTG
lcl|YJM269.Contig118.6_15840-1      CAAATGTTTTTATATTTCTGTGGTAAGGCTTGGGCTAAAACTATCCCCTG
lcl|CBS7960.Contig134.5_8907-1      CAAATGTTTTTATATATCTGTGGTAAGGCTTGGGCTAAAACTATCCCCTG
lcl|CLIB215.Contig162.2_6694-9      CAAATGTTTTTATATATCTGTGGTAAGGCTTGGGCTAAAACTATCCCCTG
lcl|YPS163.Contig67.1_15598-18      CAAATGTTTTTATATATCTGTGGTAAGGCTTGGGCTAAAACTATCCCCTG
lcl|YJM326.contig00640_571-320      CAAATGTTTTTATATATCTGTGGTAAGGCTTGGGCTAAAACTATCCCCTG
MIT_Spar_c565_22704                 CAAATGTTTTTATACATCTGTGGTAAAGCTTGGGCAAAAACTGTTCCCTG
                                    **************  ********** ******** ****** * *****

YPR194C_S288C                       TTGGACTATAACCATCAGGGGCAGAAAGTATGGTATCAATATCGATAAAC
YPR194C_EC1118                      TTGGACTATAACCATCAGGGGCAGAAAGTATGGTATCAATATCGATAAAC
YPR194C_Kyokai7                     TTGGGCTATAACCATAAGGGGCAGAAAGTATGGTATCAATATCGATAAAC
YPR194C_Vin13                       TTGGACTATAACCATCAGGGGCAGAAAGTATGGTATCAATATCGATAAAC
YPR194C_YJM789                      TTGGGCTATAACCATAAGGGGCAGAAAGTATGGTATCAATATCGATAAAC
lcl|UC5.contig01231_252-2885        TTGGGCTATAACCATAAGGGGCAGAAAGTATGGTATCAATATCGATAAAC
lcl|Y12.Contig13.1_15688-18321      TTGGGCTATAACCATAAGGGGCAGAAAGTATGGTATCAATATCGATAAAC
lcl|YJM280.Contig36.12_1300-39      TTGGACTATAACCATCAGGGGCAGAAAGTATGGTATCAATATCGATAAAC
lcl|YJM451.contig00863_6449-90      TTGGGCTATAACCATAAGGGGCAGAAAGTATGGTATCAATATCGATAAAC
lcl|YJM653.contig03324_25242-2      TTGGGCTATAACCATAAGGGGCAGAAAGTATGGTATCAATATCGATAAAC
lcl|WE372.Contig266.37_12268-1      TTGGACTATAACCATCAGGGGCAGAAAGTATGGTATCAATATCGATAAAC
lcl|I14.contig00133_12897-1553      TTGGACTATAACCATCAGGGGCAGAAAGTATGGTATCAATATCGATAAAC
lcl|YJM421.Contig13.16_2416-50      TTGGACTATAACCATAAGGGGCAGAAAGTATGGTATCAATATCGATAAAC
lcl|YPS1009.contig01437_126-27      TTGGACTATAACCATCAGGGGCAGAAAGTATGGTATCAATATCGATAAAC
lcl|Y9.Contig18.2_9701-12333        TTGGGCTATAACCATAAGGGGCAGAAAGTATGGTATCAATATCGATAAAC
lcl|T7_updated.Contig12.5_4804      TTGGACTATAACCATCAGGGGCAGAAAGTATGGTATCAATATCGATAAAC
lcl|YJM320.Contig27.3_44200-46      TTGGACTATAACCATAAGGGGCAGAAAGTATGGTATCAATATCGATAAAC
lcl|YJM269.Contig118.6_15840-1      TTGGGCTATAACCATAAGGGGCAGAAAGTATGGTATCAATATCGATAAAC
lcl|CBS7960.Contig134.5_8907-1      TTGGACTATAACCATCAGGGGCAGAAAGTATGGTATCAATATCGATAAAC
lcl|CLIB215.Contig162.2_6694-9      TTGGACTATAACCATCAGGGGCAGAAAGTATGGTATCAATATCGATAAAC
lcl|YPS163.Contig67.1_15598-18      TTGGACTATAACCATAAGGGGCAGAAAGTATGGTATCAATATCGATAAAC
lcl|YJM326.contig00640_571-320      TTGGGCTATAACCATAAGGGGCAGAAAGTATGGTATCAATATCGATAAAC
MIT_Spar_c565_22704                 TTGGACTATAACCATCAGAGGCAGAAAGTATGGTATCAATATCGACAAAC
                                    **** ********** ** ************************** ****

YPR194C_S288C                       CATGGACCCAAAAAGAGCAAATGTTTTCAACCTTGTTATATGCAATTTGT
YPR194C_EC1118                      CATGGACCCAAAAAGAGCAAATGTTTTCAACCTTGTTATATGCAATTTGT
YPR194C_Kyokai7                     CATGGACCCAAAAAGAGCAAATGTTTTCAACCTTGTTATATGCAATTTGT
YPR194C_Vin13                       CATGGACCCAAAAAGAGCAAATGTTTTCAACCTTGTTATATGCAATTTGT
YPR194C_YJM789                      CATGGACCCAAAAAGAGCAAATGTTTTCAACCTTGTTATATGCAATTTGT
lcl|UC5.contig01231_252-2885        CATGGACCCAAAAAGAGCAAATGTTTTCAACCTTGTTATATGCAATTTGT
lcl|Y12.Contig13.1_15688-18321      CATGGACCCAAAAAGAGCAAATGTTTTCAACCTTGTTATATGCAATTTGT
lcl|YJM280.Contig36.12_1300-39      CATGGACCCAAAAAGAGCAAATGTTTTCAACCTTGTTATATGCAATTTGT
lcl|YJM451.contig00863_6449-90      CATGGACCCAAAAAGAGCAAATGTTTTCAACCTTGTTATATGCAATTTGT
lcl|YJM653.contig03324_25242-2      CATGGACCCAAAAAGAGCAAATGTTTTCAACCTTGTTATATGCAATTTGT
lcl|WE372.Contig266.37_12268-1      CATGGACCCAAAAAGAGCAAATGTTTTCAACCTTGTTATATGCAATTTGT
lcl|I14.contig00133_12897-1553      CATGGACCCAAAAAGAGCAAATGTTTTCAACCTTGTTATATGCAATTTGT
lcl|YJM421.Contig13.16_2416-50      CATGGACCCAAAAAGAGCAAATGTTTTCAACCTTGTTATATGCAATTTGT
lcl|YPS1009.contig01437_126-27      CATGGACCCAAAAAGAGCAAATGTTTTCAACCTTGTTATATGCAATTTGT
lcl|Y9.Contig18.2_9701-12333        CATGGACCCAAAAAGAGCAAATGTTTTCAACCTTGTTATATGCAATTTGT
lcl|T7_updated.Contig12.5_4804      CATGGACCCAAAAAGAGCAAATGTTTTCAACCTTGTTATATGCAATTTGT
lcl|YJM320.Contig27.3_44200-46      CATGGACCCAAAAAGAGCAAATGTTTTCAACCTTGTTATATGCAATTTGT
lcl|YJM269.Contig118.6_15840-1      CATGGACCCAAAAAGAGCAAATGTTTTCAACCTTGTTATATGGAATTTGT
lcl|CBS7960.Contig134.5_8907-1      CATGGACCCAAAAAGAGCAAATGTTTTCAACCTTGTTATATGCAATTTGT
lcl|CLIB215.Contig162.2_6694-9      CATGGACCCAAAAAGAGCAAATGTTTTCAACCTTGTTATATGCAATTTGT
lcl|YPS163.Contig67.1_15598-18      CATGGACCCAAAAAGAGCAAATGTTTTCAACCTTGTTATATGCAATTTGT
lcl|YJM326.contig00640_571-320      CATGGACCCAAAAAGAGCAAATGTTTTCAACCTTGTTATATGCAATTTGT
MIT_Spar_c565_22704                 CATGGACTCAAAAAGAGCAAATGTTTTCAACCTTGTTATATGCAATTTGT
                                    ******* ********************************** *******

YPR194C_S288C                       CAAGGCGCGTTCTATACTCATTACAATATTCTAACGCAAAAACTCTTTTA
YPR194C_EC1118                      CAAGGCACGTTCTATACTCATTACAATATTCTAACGCAAAAACTCTTTTA
YPR194C_Kyokai7                     CAAGGCGCGTTCTATACTCATTACAATATTCTAACGCAAAAACTCTTTTA
YPR194C_Vin13                       CAAGGCACGTTCTATACTCATTACAATATTCTAACGCAAAAACTCTTTTA
YPR194C_YJM789                      CAAGGCGCGTTCTATACTCATTACAATATTCTAACGCAAAAACTCTTTTA
lcl|UC5.contig01231_252-2885        CAAGGCGCGTTCTATACTCATTACAATATTCTAACGCAAAAACTCTTTTA
lcl|Y12.Contig13.1_15688-18321      CAAGGCACGTTCTATACTCATTACAATATTCTAACGCAAAAACTCTTTTA
lcl|YJM280.Contig36.12_1300-39      CAAGGCGCGTTCTATACTCATTACAATATTCTAACGCAAAAACTCTTTTA
lcl|YJM451.contig00863_6449-90      CAAGGCGCGTTCTATACTCATTACAATATTCTAACGCAAAAACTCTTTTA
lcl|YJM653.contig03324_25242-2      CAAGGCACGTTCTATACTCATTACAATATTCTAACGCAAAAACTCTTTTA
lcl|WE372.Contig266.37_12268-1      CAAGGCACGTTCTATACTCATTACAATATTCTAACGCAAAAACTCTTTTA
lcl|I14.contig00133_12897-1553      CAAGGCGCGTTCTATACTCATTACAATATTCTAACGCAAAAACTCTTTTA
lcl|YJM421.Contig13.16_2416-50      CAAGGCACGTTCTATACTCATTACAATATTCTAACGCAAAAACTCTTTTA
lcl|YPS1009.contig01437_126-27      CAAGGCACGTTCTATACTCATTACAATATTCTAACGCAAAAACTCTTTTA
lcl|Y9.Contig18.2_9701-12333        CAAGGCACGTTCTATACTCATTACAATATTCTAACGCAAAAACTCTTTTA
lcl|T7_updated.Contig12.5_4804      CAAGGCACGTTCTATACTCATTACAATATTCTAACGCAAAAACTCTTTTA
lcl|YJM320.Contig27.3_44200-46      CAAGGCACGTTCTATACTCATTACAATATTCTAACGCAAAAACTCTTTTA
lcl|YJM269.Contig118.6_15840-1      CAAGGCACGTTCTATACTCATTACAATATTCTAACGCAAAAACTCTTTTA
lcl|CBS7960.Contig134.5_8907-1      CAAGGCACGTTCTATACTCATTACAATATTCTAACGCAAAAACTCTTTTA
lcl|CLIB215.Contig162.2_6694-9      CAAGGCACGTTCTATACTCATTACAATATTCTAACGCAAAAACTCTTTTA
lcl|YPS163.Contig67.1_15598-18      CAAGGCACGTTCTATACTCATTACAATATTCTAACGCAAAAACTCTTTTA
lcl|YJM326.contig00640_571-320      CAAGGCACGTTCTATACTCATTACAATATTCTAACGCAAAAACTCTTTTA
MIT_Spar_c565_22704                 CAAGGCGCGTTCTACACACATTACAATATTTTGACGCAAAAACTCTTCTA
                                    ****** ******* ** ************ * ************** **

YPR194C_S288C                       CCATTCTGCTTTCTCGTTTGGCTACCAATTTTTACTTTCGTTATCCGTAC
YPR194C_EC1118                      CCATTCTGCTTTCTCGTTTGGCTACCAATTTTTACTTTCGTTATCCGTAC
YPR194C_Kyokai7                     CCATTCTGCTTTCTCGTTTGGCTACCAATTTTTACTTTCGTTATCCGTAC
YPR194C_Vin13                       CCATTCTGCTTTCTCGTTTGGCTACCAATTTTTACTTTCGTTATCCGTAC
YPR194C_YJM789                      CCATTCTGCTTTCTCGTTTGGCTACCAATTTTTACTTTCGTTATCCGTAC
lcl|UC5.contig01231_252-2885        CCATTCTGCTTTCTCGTTTGGCTACCAATTTTTACTTTCGTTATCCGTAC
lcl|Y12.Contig13.1_15688-18321      CCATTCTGCTTTCTCGTTTGGCTACCAATTTTTACTTTCGTTATCCGTAC
lcl|YJM280.Contig36.12_1300-39      CCATTCTGCTTTCTCGTTTGGCTACCAATTTTTACTTTCGTTATCCGTAC
lcl|YJM451.contig00863_6449-90      CCATTCTGCTTTCTCGTTTGGCTACCAATTTTTACTTTCGTTATCCGTAC
lcl|YJM653.contig03324_25242-2      CCATTCTGCTTTCTCGTTTGGCTACCAATTTTTACTTTCGTTATCCGTAC
lcl|WE372.Contig266.37_12268-1      CCATTCTGCTTTCTCGTTTGGCTACCAATTTTTACTTTCGTTATCCGTAC
lcl|I14.contig00133_12897-1553      CCATTCTGCTTTCTCGTTTGGCTACCAATTTTTACTTTCGTTATCCGTAC
lcl|YJM421.Contig13.16_2416-50      CCATTCTGCTTTCTCGTTTGGCTACCAATTTTTACTTTCGTTATCCGTAC
lcl|YPS1009.contig01437_126-27      CCATTCTGCTTTCTCGTTTGGCTACCAATTTTTACTTTCGTTATCCGTAC
lcl|Y9.Contig18.2_9701-12333        CCATTCTGCTTTCTCGTTTGGCTACCAATTTTTACTTTCGTTATCCGTAC
lcl|T7_updated.Contig12.5_4804      CCATTCTGCTTTCTCGTTTGGCTACCAATTTTTACTTTCGTTATCCGTAC
lcl|YJM320.Contig27.3_44200-46      CCATTCTGCTTTCTCGTTTGGCTACCAATTTTTACTTTCGTTATCCGTAC
lcl|YJM269.Contig118.6_15840-1      CCATTCTGCTTTCTCGTTTGGCTACCAATTTTTACTTTCGTTATCCGTAC
lcl|CBS7960.Contig134.5_8907-1      CCATTCTGCTTTCTCGTTTGGCTACCAATTTTTACTTTCGTTATCCGTAC
lcl|CLIB215.Contig162.2_6694-9      CCATTCTGCTTTCTCGTTTGGCTACCAATTTTTACTTTCGTTATCCGTAC
lcl|YPS163.Contig67.1_15598-18      CCATTCTGCTTTCTCGTTTGGCTACCAATTTTTACTTTCGTTATCCGTAC
lcl|YJM326.contig00640_571-320      CCATTCTGCTTTCTCGTTTGGCTACCAATTTTTACTTTCGTTATCCGTAC
MIT_Spar_c565_22704                 CCATTCTGCCTTTTCGTTTGGTTACCAATTCCTACTATCGTTATCTGTAC
                                    ********* ** ******** ********  **** ******** ****

YPR194C_S288C                       AATTTATTGGATTTGGATTTGCTGGCATCCTTAGAAAATTCGTTGTTTAT
YPR194C_EC1118                      AATTTATTGGATTTGGATTTGCTGGCATCCTTAGAAAATTCGTTGTTTAT
YPR194C_Kyokai7                     AATTTATTGGATTTGGATTTGCTGGCATCCTTAGAAAATTCGTTGTTTAT
YPR194C_Vin13                       AATTTATTGGATTTGGATTTGCTGGCATCCTTAGAAAATTCGTTGTTTAT
YPR194C_YJM789                      AATTTATTGGATTTGGATTTGCTGGCATCCTTAGAAAATTCGTTGTTTAT
lcl|UC5.contig01231_252-2885        AATTTATTGGATTTGGATTTGCTGGCATCCTTAGAAAATTCGTTGTTTAT
lcl|Y12.Contig13.1_15688-18321      AATTTATTGGATTTGGATTTGCTGGCATCCTTAGAAAATTCGTTGTTTAT
lcl|YJM280.Contig36.12_1300-39      AATTTATTGGATTTGGATTTGCTGGCATCCTTAGAAAATTCGTTGTTTAT
lcl|YJM451.contig00863_6449-90      AATTTATTGGATTTGGATTTGCTGGCATCCTTAGAAAATTCGTTGTTTAT
lcl|YJM653.contig03324_25242-2      AATTTATTGGATTTGGATTTGCTGGCATCCTTAGAAAATTCGTTGTTTAT
lcl|WE372.Contig266.37_12268-1      AATTTATTGGATTTGGATTTGCTGGCATCCTTAGAAAATTCGTTGTTTAT
lcl|I14.contig00133_12897-1553      AATTTATTGGATTTGGATTTGCTGGCATCCTTAGAAAATTCGTTGTTTAT
lcl|YJM421.Contig13.16_2416-50      AATTTATTGGATTTGGATTTGCTGGCATCCTTAGAAAATTCGTTGTTTAT
lcl|YPS1009.contig01437_126-27      AATTTATTGGATTTGGATTTGCTGGCATCCTTAGAAAATTCGTTGTTTAT
lcl|Y9.Contig18.2_9701-12333        AATTTATTGGATTTGGATTTGCTGGCATCCTTAGAAAATTCGTTGTTTAT
lcl|T7_updated.Contig12.5_4804      AATTTATTGGATTTGGATTTGCTGGCATCCTTAGAAAATTCGTTGTTTAT
lcl|YJM320.Contig27.3_44200-46      AATTTATTGGATTTGGATTTGCTGGCATCCTTAGAAAATTCGTTGTTTAT
lcl|YJM269.Contig118.6_15840-1      AATTTATTGGATTTGGATTTGCTGGCATCCTTAGAAAATTCGTTGTTTAT
lcl|CBS7960.Contig134.5_8907-1      AATTTATTGGATTTGGATTTGCTGGCATCCTTAGAAAATTCGTTGTTTAT
lcl|CLIB215.Contig162.2_6694-9      AATTTATTGGATTTGGATTTGCTGGCATCCTTAGAAAATTCGTTGTTTAT
lcl|YPS163.Contig67.1_15598-18      AATTTATTGGATTTGGATTTGCTGGCATCCTTAGAAAATTCGTTGTTTAT
lcl|YJM326.contig00640_571-320      AATTTATTGGATTTGGATTTGCTGGCATCCTTAGAAAATTCGTTGTTTAT
MIT_Spar_c565_22704                 AATTTATTGGATTTGGATTTGCTGGCATTCTTAGGAAATTTGTTGTTTAT
                                    **************************** ***** ***** *********

YPR194C_S288C                       CCAGCCCGTGCACTATGGCCAACAGTCATGCCAACTATTGCTATCAACAA
YPR194C_EC1118                      CCAGCCCGTGCACTATGGCCAACAGTCATGCCAACTATTGCTATCAACAA
YPR194C_Kyokai7                     CCAGCCCGTGCACTATGGCCAACAGTCATGCCAACTATTGCTATCAACAA
YPR194C_Vin13                       CCAGCCCGTGCACTATGGCCAACAGTCATGCCAACTATTGCTATCAACAA
YPR194C_YJM789                      CCAGCCCGTGCACTATGGCCAACAGTCATGCCAACTATTGCTATCAACAA
lcl|UC5.contig01231_252-2885        CCAGCCCGTGCACTATGGCCAACAGTCATGCCAACTATTGCTATCAACAA
lcl|Y12.Contig13.1_15688-18321      CCAGCCCGTGCACTATGGCCAACAGTCATGCCAACTATTGCTATCAACAA
lcl|YJM280.Contig36.12_1300-39      CCAGCCCGTGCACTATGGCCAACAGTCATGCCAACTATTGCTATCAACAA
lcl|YJM451.contig00863_6449-90      CCAGCCCGTGCACTATGGCCAACAGTCATGCCAACTATTGCTATCAACAA
lcl|YJM653.contig03324_25242-2      CCAGCCCGTGCACTATGGCCAACAGTCATGCCAACTATTGCTATCAACAA
lcl|WE372.Contig266.37_12268-1      CCAGCCCGTGCACTATGGCCAACAGTCATGCCAACTATTGCTATCAACAA
lcl|I14.contig00133_12897-1553      CCAGCCCGTGCACTATGGCCAACAGTCATGCCAACTATTGCTATCAACAA
lcl|YJM421.Contig13.16_2416-50      CCAGCCCGTGCACTATGGCCAACAGTCATGCCAACTATTGCTATCAACAA
lcl|YPS1009.contig01437_126-27      CCAGCCCGTGCACTATGGCCAACAGTCATGCCAACTATTGCTATCAACAA
lcl|Y9.Contig18.2_9701-12333        CCAGCCCGTGCACTATGGCCAACAGTCATGCCAACTATTGCTATCAACAA
lcl|T7_updated.Contig12.5_4804      CCAGCCCGTGCACTATGGCCAACAGTCATGCCAACTATTGCTATCAACAA
lcl|YJM320.Contig27.3_44200-46      CCAGCCCGTGCACTATGGCCAACAGTCATGCCAACTATTGCTATCAACAA
lcl|YJM269.Contig118.6_15840-1      CCAGCCCGTGCACTATGGCCAACAGTCATGCCAACTATTGCTATCAACAA
lcl|CBS7960.Contig134.5_8907-1      CCAGCCCGTGCACTATGGCCAACAGTCATGCCAACTATTGCTATCAACAA
lcl|CLIB215.Contig162.2_6694-9      CCAGCCCGTGCACTATGGCCAACAGTCATGCCAACTATTGCTATCAACAA
lcl|YPS163.Contig67.1_15598-18      CCAGCCCGTGCACTATGGCCAACAGTCATGCCAACTATTGCTATCAACAA
lcl|YJM326.contig00640_571-320      CCAGCCCGTGCACTATGGCCAACAGTCATGCCAACTATTGCTATCAACAA
MIT_Spar_c565_22704                 CCAGCTCGCGCATTATGGCCAACAGTCATGCCAACTATTGCTATAAATAA
                                    ***** ** *** ******************************* ** **

YPR194C_S288C                       GGCACTATTGGGTAAAGAAAAGCATGAATCTGGAATGAGCAGGTATAAAT
YPR194C_EC1118                      GGCACTATTGGGTAAAGAAAAGCATGAATCTGGAATGAGCAGGTATAAGT
YPR194C_Kyokai7                     GGCACTATTGGGTAAAGAAAAGCATGAATCTGGAATGAGCAGGTATAAAT
YPR194C_Vin13                       GGCACTATTGGGTAAAGAAAAGCATGAATCTGGAATGAGCAGGTATAAGT
YPR194C_YJM789                      GGCACTATTGGGTAAAGAAAAGCATGAATCTGGAATGAGCAGGTATAAAT
lcl|UC5.contig01231_252-2885        GGCACTATTGGGTAAAGAAAAGCATGAATCTGGAATGAGCAGGTATAAAT
lcl|Y12.Contig13.1_15688-18321      GGCACTATTGGGTAAAGAAAAGCATGAATCTGGAATGAGCAGGTATAAAT
lcl|YJM280.Contig36.12_1300-39      GGCACTATTGGGTAAAGAAAAGCATGAATCTGGAATGAGCAGGTATAAAT
lcl|YJM451.contig00863_6449-90      GGCACTATTGGGTAAAGAAAAGCATGAATCTGGAATGAGCAGGTATAAAT
lcl|YJM653.contig03324_25242-2      GGCACTATTGGGTAAAGAAAAGCATGAATCTGGAATGAGCAGGTATAAGT
lcl|WE372.Contig266.37_12268-1      GGCACTATTGGGTAAAGAAAAGCATGAATCTGGAATGAGCAGGTATAAGT
lcl|I14.contig00133_12897-1553      GGCACTATTGGGTAAAGAAAAGCATGAATCTGGAATGAGCAGGTATAAGT
lcl|YJM421.Contig13.16_2416-50      GGCACTATTGGGTAAAGAAAAGCATGAATCTGGAATGAGCAGGTATAAAT
lcl|YPS1009.contig01437_126-27      GGCACTATTGGGTAAAGAAAAGCATGAATCTGGAATGAGCAGGTATAAAT
lcl|Y9.Contig18.2_9701-12333        GGCACTATTGGGTAAAGAAAAGCATGAATCTGGAATGAGCAGGTATAAAT
lcl|T7_updated.Contig12.5_4804      GGCACTATTGGGTAAAGAAAAGCATGAATCTGGAATGAGCAGGTATAAAT
lcl|YJM320.Contig27.3_44200-46      GGCACTATTGGGTAAAGAAAAGCATGAATCTGGAATGAGCAGGTATAAAT
lcl|YJM269.Contig118.6_15840-1      GGCACTATTGGGTAAAGAAAAGCATGAATCTGGAATGAGCAGGTATAAAT
lcl|CBS7960.Contig134.5_8907-1      GGCACTATTGGGTAAAGAAAAGCATGAATCTGGAATGAGCAGGTATAAGT
lcl|CLIB215.Contig162.2_6694-9      GGCACTATTGGGTAAAGAAAAGCATGAATCTGGAATGAGCAGGTATAAGT
lcl|YPS163.Contig67.1_15598-18      GGCACTATTGGGTAAAGAAAAGCATGAATCTGGAATGAGCAGGTATAAAT
lcl|YJM326.contig00640_571-320      GGCACTATTGGGTAAAGAAAAGCATGAATCTGGAATGAGCAGGTATAAAT
MIT_Spar_c565_22704                 AGCTCTATTGGGCAAAGAAAAGCATGAGTCTGGTATGAGCAGGTATAAGT
                                     ** ******** ************** ***** ************** *

YPR194C_S288C                       TCTTTTTCTTGACTTTTTTTATCATGTTCATCTATAACTGGTTTCCCACT
YPR194C_EC1118                      TCTTTTTCTTGACTTTTTTTATCATGTTCATCTATAACTGGTTTCCCACT
YPR194C_Kyokai7                     TCTTTTTCTTGACTTTTTTTATCATGTTCATCTATAACTGGTTTCCCACT
YPR194C_Vin13                       TCTTTTTCTTGACTTTTTTTATCATGTTCATCTATAACTGGTTTCCCACT
YPR194C_YJM789                      TCTTTTTCTTGACTTTTTTTATCATGTTCATCTATAACTGGTTTCCCACT
lcl|UC5.contig01231_252-2885        TCTTTTTCTTGACTTTTTTTATCATGTTCATCTATAACTGGTTTCCCACT
lcl|Y12.Contig13.1_15688-18321      TCTTTTTCTTGACTTTTTTTATCATGTTCATCTATAACTGGTTTCCCACT
lcl|YJM280.Contig36.12_1300-39      TCTTTTTCTTGACTTTTTT-ATCATGTTCATCTATAACTGGTTTCCCACT
lcl|YJM451.contig00863_6449-90      TCTTTTTCTTGACTTTTTTTATCATGTTCATCTATAACTGGTTTCCCACT
lcl|YJM653.contig03324_25242-2      TCTTTTTCTTGACTTTTTTTATCATGTTCATCTATAACTGGTTTCCCACT
lcl|WE372.Contig266.37_12268-1      TCTTTTTCTTGACTTTTTTTATCATGTTCATCTATAACTGGTTTCCCACT
lcl|I14.contig00133_12897-1553      TCTTTTTCTTGACTTTTTTTATCATGTTCATCTATAACTGGTTTCCCACT
lcl|YJM421.Contig13.16_2416-50      TCTTTTTCTTGACTTTTTTTATCATGTTCATCTATAACTGGTTTCCCACT
lcl|YPS1009.contig01437_126-27      TCTTTTTCTTGACTTTTTTTATCATGTTCATCTATAACTGGTTTCCCACT
lcl|Y9.Contig18.2_9701-12333        TCTTTTTCTTGACTTTTTTTATCATGTTCATCTATAACTGGTTTCCCACT
lcl|T7_updated.Contig12.5_4804      TCTTTTTCTTGACTTTTTTTATCATGTTCATCTATAACTGGTTTCCCACT
lcl|YJM320.Contig27.3_44200-46      TCTTTTTCTTGACTTTTTTTATCATGTTCATCTATAACTGGTTTCCCACT
lcl|YJM269.Contig118.6_15840-1      TCTTTTTCTTGACTTTTTTTATCATGTTCATCTATAACTGGTTTCCCACT
lcl|CBS7960.Contig134.5_8907-1      TCTTTTTCTTGACTTTTTT-ATCATGTTCATCTATAACTGGTTTCCCACT
lcl|CLIB215.Contig162.2_6694-9      TCTTTTTCTTGACTTTTTTTATCATGTTCATCTATAACTGGTTTCCCACT
lcl|YPS163.Contig67.1_15598-18      TCTTTTTCTTGACTTTTTTTATCATGTTCATCTATAACTGGTTTCCCACT
lcl|YJM326.contig00640_571-320      TCTTTTTCTTGACTTTTTTTATCATGTTCATCTATAAGTGGTTTCCCACT
MIT_Spar_c565_22704                 TTTTCTTCTTGGCTTTTTTTATCATATTCATCTATAACTGGTTTCCCACT
                                    * ** ****** ******* ***** *********** ************

YPR194C_S288C                       TACATTATTAATATTCTAAACACTTTCAATTGGATGACCTGGATCAAGCC
YPR194C_EC1118                      TACATTATTAATATTCTAAACACTTTCAATTGGATGACCTGGATCAAGCC
YPR194C_Kyokai7                     TACATTATTAATATTCTAAACACTTTCAATTGGATGACCTGGATCAAGCC
YPR194C_Vin13                       TACATTATTAATATTCTAAACACTTTCAATTGGATGACCTGGATCAAGCC
YPR194C_YJM789                      TACATTATTAATATTCTAAACACTTTCAATTGGATGACCTGGATCAAGCC
lcl|UC5.contig01231_252-2885        TACATTATTAATATTCTAAACACTTTCAATTGGATGACCTGGATCAAGCC
lcl|Y12.Contig13.1_15688-18321      TACATTATTAATATTCTAAACACTTTCAATTGGATGACCTGGATCAAGCC
lcl|YJM280.Contig36.12_1300-39      TACATTATTAATATTCTAAACACTTTCAATTGGATGACCTGGATCAAGCC
lcl|YJM451.contig00863_6449-90      TACATTATTAATATTCTAAACACTTTCAATTGGATGACCTGGATCAAGCC
lcl|YJM653.contig03324_25242-2      TACATTATTAATATTCTAAACACTTTCAATTGGATGACCTGGATCAAGCC
lcl|WE372.Contig266.37_12268-1      TACATTATTAATATTCTAAACACTTTCAATTGGATGACCTGGATCAAGCC
lcl|I14.contig00133_12897-1553      TACATTATTAATATTCTAAACACTTTCAATTGGATGACCTGGATCAAGCC
lcl|YJM421.Contig13.16_2416-50      TACATTATTAATATTCTAAACACTTTCAATTGGATGACCTGGATCAAGCC
lcl|YPS1009.contig01437_126-27      TACATTATTAATATTCTAAACACTTTCAATTGGATGACCTGGATCAAGCC
lcl|Y9.Contig18.2_9701-12333        TACATTATTAATATTCTAAACACTTTCAATTGGATGACCTGGATCAAGCC
lcl|T7_updated.Contig12.5_4804      TACATTATTAATATTCTAAACACTTTCAATTGGATGACCTGGATCAAGCC
lcl|YJM320.Contig27.3_44200-46      TACATTATTAATATTCTAAACACTTTCAATTGGATGACCTGGATCAAGCC
lcl|YJM269.Contig118.6_15840-1      TACATTATTAATATTCTAAACACTTTCAATTGGATGACCTGGATCAAGCC
lcl|CBS7960.Contig134.5_8907-1      TACATTATTAATATTCTAAACACTTTCAATTGGATGACCTGGATCAAGCC
lcl|CLIB215.Contig162.2_6694-9      TACATTATTAATATTCTAAACACTTTCAATTGGATGACCTGGATCAAGCC
lcl|YPS163.Contig67.1_15598-18      TACATTATTAATATTCTAAACACTTTCAATTGGATGACCTGGATCAAGCC
lcl|YJM326.contig00640_571-320      TACATTATTAATATTCTAAACACTTTCAATTGGATGACCTGGATCAAGCC
MIT_Spar_c565_22704                 TACATTATTAATATTCTGAATACTTTTAATTGGATGACCTGGATCAAGCC
                                    ***************** ** ***** ***********************

YPR194C_S288C                       AAGTAACATTAATCTCGCAAACATCACGGGAGGAGTCACTGGTCTTGGGA
YPR194C_EC1118                      AAGTAACATTAATCTCGCAAACATCACGGGAGGAGTCACTGGTCTTGGGA
YPR194C_Kyokai7                     AAGTAACATTAATCTCGCAAACATCACGGGAGGAGTCACTGGTCTTGGGA
YPR194C_Vin13                       AAGTAACATTAATCTCGCAAACATCACGGGAGGAGTCACTGGTCTTGGGA
YPR194C_YJM789                      AAGTAACATTAATCTCGCAAACATCACGGGAGGAGTCACTGGTCTTGGGA
lcl|UC5.contig01231_252-2885        AAGTAACATTAATCTCGCAAACATCACGGGAGGAGTCACTGGTCTTGGGA
lcl|Y12.Contig13.1_15688-18321      AAGTAACATTAATCTCGCAAACATCACGGGAGGAGTCACTGGTCTTGGGA
lcl|YJM280.Contig36.12_1300-39      AAGTAACATTAATCTCGCAAACATCACGGGAGGAGTCACTGGTCTTGGGA
lcl|YJM451.contig00863_6449-90      AAGTAACATTAATCTCGCAAACATCACGGGAGGAGTCACTGGTCTTGGGA
lcl|YJM653.contig03324_25242-2      AAGTAACATTAATCTCGCAAACATCACGGGAGGAGTCACTGGTCTTGGGA
lcl|WE372.Contig266.37_12268-1      AAGTAACATTAATCTCGCAAACATCACGGGAGGAGTCACTGGTCTTGGGA
lcl|I14.contig00133_12897-1553      AAGTAACATTAATCTCGCAAACATCACGGGAGGAGTCACTGGTCTTGGGA
lcl|YJM421.Contig13.16_2416-50      AAGTAACATTAATCTCGCAAACATCACGGGAGGAGTCACTGGTCTTGGGA
lcl|YPS1009.contig01437_126-27      AAGTAACATTAATCTCGCAAACATCACGGGAGGAGTCACTGGTCTTGGGA
lcl|Y9.Contig18.2_9701-12333        AAGTAACATTAATCTCGCAAACATCACGGGAGGAGTCACTGGTCTTGGGA
lcl|T7_updated.Contig12.5_4804      AAGTAACATTAATCTCGCAAACATCACGGGAGGAGTCACTGGTCTTGGGA
lcl|YJM320.Contig27.3_44200-46      AAGTAACATTAATCTCGCAAACATCACGGGAGGAGTCACTGGTCTTGGGA
lcl|YJM269.Contig118.6_15840-1      AAGTAACATTAATCTCGCAAACATCACGGGAGGAGTCACTGGTCTTGGGA
lcl|CBS7960.Contig134.5_8907-1      AAGTAACATTAATCTCGCAAACATCACGGGAGGAGTCACTGGTCTTGGGA
lcl|CLIB215.Contig162.2_6694-9      AAGTAACATTAATCTCGCAAACATCACGGGAGGAGTCACTGGTCTTGGGA
lcl|YPS163.Contig67.1_15598-18      AAGTAACATTAATCTCGCAAACATCACGGGAGGAGTCACTGGTCTTGGGA
lcl|YJM326.contig00640_571-320      AAGTAACATTAATCTCGCAAACATCACGGGAGGAGTCACTGGTCTTGGGA
MIT_Spar_c565_22704                 AAATAACATTAATCTCGCAAATATCACGGGGGGTGTCACTGGTCTTGGAA
                                    ** ****************** ******** ** ************** *

YPR194C_S288C                       TTAATCCTATCTCATCTTTTGACTGGAATGTTATTTCGTTTAATTCTCCT
YPR194C_EC1118                      TTAATCCTATCTCATCTTTTGACTGGAATGTTATTTCGTTTAATTCTCCT
YPR194C_Kyokai7                     TTAATCCTATCTCATCTTTTGACTGGAATGTTATTTCGTATAATTCTCCT
YPR194C_Vin13                       TTAATCCTATCTCATCTTTTGACTGGAATGTTATTTCGTTTTATTCTCCT
YPR194C_YJM789                      TTAATCCTATCTCATCTTTTGACTGGAATGTTATTTCGTTTAATTCTCCT
lcl|UC5.contig01231_252-2885        TTAATCCTATCTCATCTTTTGACTGGAATGTTATTTCGTTTAATTCTCCT
lcl|Y12.Contig13.1_15688-18321      TTAATCCTATCTCATCTTTTGACTGGAATGTTATTTCGTTTAATTCTCCT
lcl|YJM280.Contig36.12_1300-39      TTAATCCTATCTCATCTTTTGACTGGAATGTTATTTCGTTTAATTCTCCT
lcl|YJM451.contig00863_6449-90      TTAATCCTATCTCATCTTTTGACTGGAATGTTATTTCGTTTAATTCTCCT
lcl|YJM653.contig03324_25242-2      TTAATCCTATCTCATCTTTTGACTGGAATGTTATTTCGTTTAATTCTCCT
lcl|WE372.Contig266.37_12268-1      TTAATCCTATCTCATCTTTTGACTGGAATGTTATTTCGTTTAATTCTCCT
lcl|I14.contig00133_12897-1553      TTAATCCTATCTCATCTTTTGACTGGAATGTTATTTCGTTTTATTCTCCT
lcl|YJM421.Contig13.16_2416-50      TTAATCCTATCTCATCTTTTGACTGGAATGTTATTTCGTTTAATTCTCCT
lcl|YPS1009.contig01437_126-27      TTAATCCTATCTCATCTTTTGACTGGAATGTTATTTCGTTTAATTCTCCT
lcl|Y9.Contig18.2_9701-12333        TTAATCCTATCTCATCTTTTGACTGGAATGTTATTTCGTATAATTCTCCT
lcl|T7_updated.Contig12.5_4804      TTAATCCTATCTCATCTTTTGACTGGAATGTTATTTCGTTTAATTCTCCT
lcl|YJM320.Contig27.3_44200-46      TTAATCCTATCTCATCTTTTGACTGGAATGTTATTTCGTTTAATTCTCCT
lcl|YJM269.Contig118.6_15840-1      TTAATCCTATCTCATCTTTTGACTGGAATGTTATTTCGTTTAATTCTCCT
lcl|CBS7960.Contig134.5_8907-1      TTAATCCTATCTCATCTTTTGACTGGAATGTTATTTCGTTTAATTCTCCT
lcl|CLIB215.Contig162.2_6694-9      TTAATCCTATCTCATCTTTTGACTGGAATGTTATTTCGTTTTATTCTCCT
lcl|YPS163.Contig67.1_15598-18      TTAATCCTATCTCATCTTTTGACTGGAATGTTATTTCGTTTAATTCTCCT
lcl|YJM326.contig00640_571-320      TTAATCCTATCTCATCTTTTGACTGGAATGTTATTTCGTTTAATTCTCCT
MIT_Spar_c565_22704                 TAAATCCTATCTCATCTTTTGATTGGAATGTTATCTCGTTTAATTCTCCC
                                    * ******************** *********** **** * ******* 

YPR194C_S288C                       TTAGTTTACCCATTTTGGTCATACTTAACACAATATCTTGGTTGCATATT
YPR194C_EC1118                      TTAGTTTACCCATTTTGGTCATACTTAACACAATATCTTGGTTGCATATT
YPR194C_Kyokai7                     TTAATTTACCCATTTTGGTCATACTTAACACAATATCTTGGTTGCATATT
YPR194C_Vin13                       TTAGTTTACCCATTTTGGTCATACTTAACACAATATCTTGGTTGCATATT
YPR194C_YJM789                      TTAGTTTACCCATTTTGGTCATACTTAACACAATATCTTGGTTGCATATT
lcl|UC5.contig01231_252-2885        TTAGTTTACCCATTTTGGTCATACTTAACACAATATCTTGGTTGCATATT
lcl|Y12.Contig13.1_15688-18321      TTAGTTTACCCATTTTGGTCATACTTAACACAATATCTTGGTTGCATATT
lcl|YJM280.Contig36.12_1300-39      TTAGTTTACCCATTTTGGTCATACTTAACACAATATCTTGGTTGCATATT
lcl|YJM451.contig00863_6449-90      TTAGTTTACCCATTTTGGTCATACTTAACACAATATCTTGGTTGCATATT
lcl|YJM653.contig03324_25242-2      TTAGTTTACCCATTTTGGTCATACTTAACACAATATCTTGGTTGCATATT
lcl|WE372.Contig266.37_12268-1      TTAGTTTACCCATTTTGGTCATACTTAACACAATATCTTGGTTGCATATT
lcl|I14.contig00133_12897-1553      TTAGTTTACCCATTTTGGTCATACTTAACACAATATCTTGGTTGCATATT
lcl|YJM421.Contig13.16_2416-50      TTAGTTTACCCATTTTGGTCATACTTAACACAATATCTTGGTTGCATATT
lcl|YPS1009.contig01437_126-27      TTAGTTTACCCATTTTGGTCATACTTAACACAATATCTTGGTTGCATATT
lcl|Y9.Contig18.2_9701-12333        TTAATTTACCCATTTTGGTCATACTTAACACAATATCTTGGTTGCATATT
lcl|T7_updated.Contig12.5_4804      TTAGTTTACCCATTTTGGTCATACTTAACACAATATCTTGGTTGCATATT
lcl|YJM320.Contig27.3_44200-46      TTAGTTTACCCATTTTGGTCATACTTAACACAATATCTTGGTTGCATATT
lcl|YJM269.Contig118.6_15840-1      TTAATTTACCCATTTTGGTCATACTTAACACAATATCTTGGTTGCATATT
lcl|CBS7960.Contig134.5_8907-1      TTAGTTTACCCATTTTGGTCATACTTAACACAATATCTTGGTTGCATATT
lcl|CLIB215.Contig162.2_6694-9      TTAGTTTACCCATTTTGGTCATACTTAACACAATATCTTGGTTGCATATT
lcl|YPS163.Contig67.1_15598-18      TTAGTTTACCCATTTTGGTCATACTTAACACAATATCTTGGTTGCATATT
lcl|YJM326.contig00640_571-320      TTAGTTTACCCATTTTGGTCATACTTAACACAATATCTTGGTTGCATATT
MIT_Spar_c565_22704                 TTAGTTTATCCATTTTGGTCTTACCTAACACAGTATCTCGGCTGTATATT
                                    *** **** *********** *** ******* ***** ** ** *****

YPR194C_S288C                       AGCAGCTTTAATTGTTATTGCAGTATACTATAGTAATTATATGAGTTGCC
YPR194C_EC1118                      AGCAGCTTTAATTGTTATTGCAGTATACTATAGTAATTATATGAGTTGCC
YPR194C_Kyokai7                     AGCAGCTTTAATTGTTATTGCAGTATACTATAGTAATTATATGAGTTGCC
YPR194C_Vin13                       AGCAGCTTTAATTGTTATTGCAGTATACTATAGTAATTATATGAGTTGCC
YPR194C_YJM789                      AGCAGCTTTAATTGTTATTGCAGTATACTATAGTAATTATATGAGTTGCC
lcl|UC5.contig01231_252-2885        AGCAGCTTTAATTGTTATTGCAGTATACTATAGTAATTATATGAGTTGCC
lcl|Y12.Contig13.1_15688-18321      AGCAGCTTTAATTGTTATTGCAGTATACTATAGTAATTATATGAGTTGCC
lcl|YJM280.Contig36.12_1300-39      AGCAGCTTTAATTGTTATTGCAGTATACTATAGTAATTATATGAGTTGCC
lcl|YJM451.contig00863_6449-90      AGCAGCTTTAATTGTTATTGCAGTATACTATAGTAATTATATGAGTTGCC
lcl|YJM653.contig03324_25242-2      AGCAGCTTTAATTGTTATTGCAGTATACTATAGTAATTATATGAGTTGCC
lcl|WE372.Contig266.37_12268-1      AGCAGCTTTAATTGTTATTGCAGTATACTATAGTAATTATATGAGTTGCC
lcl|I14.contig00133_12897-1553      AGCAGCTTTAATTGTTATTGCAGTATACTATAGTAATTATATGAGTTGCC
lcl|YJM421.Contig13.16_2416-50      AGCAGCTTTAATTGTTATTGCAGTATACTATAGTAATTATATGAGTTGCC
lcl|YPS1009.contig01437_126-27      AGCGGCTTTAATTGTTATTGCAGTATACTATAGTAATTATATGAGTTGCC
lcl|Y9.Contig18.2_9701-12333        AGCAGCTTTAATTGTTATTGCAGTATACTATAGTAATTATATGAGTTGCC
lcl|T7_updated.Contig12.5_4804      AGCGGCTTTAATTGTTATTGCAGTATACTATAGTAATTATATGAGTTGCC
lcl|YJM320.Contig27.3_44200-46      AGCAGCTTTAATTGTTATTGCGGTATACTATAGTAATTATATGAGTTGCC
lcl|YJM269.Contig118.6_15840-1      AGCAGCTTTAATTGTTATTGCAGTATACTATAGTAATTATATGAGTTGCC
lcl|CBS7960.Contig134.5_8907-1      AGCAGCTTTAATTGTTATTGCAGTATACTATAGTAATTATATGAGTTGCC
lcl|CLIB215.Contig162.2_6694-9      AGCAGCTTTAATTGTTATTGCAGTATACTATAGTAATTATATGAGTTGCC
lcl|YPS163.Contig67.1_15598-18      AGCGGCTTTAATTGTTATTGCAGTATACTATAGTAATTATATGAGTTGCC
lcl|YJM326.contig00640_571-320      AGCAGCTTTAATTGTTATTGCGGTATACTATAGTAATTATATGAGTTGCC
MIT_Spar_c565_22704                 AGCAGCTTTAATTGTCATTGCAGTATACTATAGTAATTATATGAGTTGTC
                                    *** *********** ***** ************************** *

YPR194C_S288C                       AATACCTGCCAATATTCACAAATTCTTTGTATACTAATACTGGCCATTCC
YPR194C_EC1118                      AATACCTGCCAATATTCACAAATTCTTTGTATACTAATACTGGCGATTCC
YPR194C_Kyokai7                     AATACCTGCCAATATTCACAAATTCTTTGTATACTAATACTGGCCATTCC
YPR194C_Vin13                       AATACCTGCCAATATTCACAAATTCTTTGTATACTAATACTGGCGATTCC
YPR194C_YJM789                      AATACCTGCCAATATTCACAAATTCTTTGTATACTAATACTGGCCATTCC
lcl|UC5.contig01231_252-2885        AATACCTGCCAATATTCACAAATTCTTTGTATACTAATACTGGCCATTCC
lcl|Y12.Contig13.1_15688-18321      AATACCTGCCAATATTCACAAATTCTTTGTATACTAATACTGGCCATTCC
lcl|YJM280.Contig36.12_1300-39      AATACCTGCCAATATTCACAAATTCTTTGTATACTAATACTGGCCATTCC
lcl|YJM451.contig00863_6449-90      AATACCTGCCAATATTCACAAATTCTTTGTATACTAATACTGGCGATTCC
lcl|YJM653.contig03324_25242-2      AATACCTGCCAATATTCACAAATTCTTTGTATACTAATACTGGCGATTCC
lcl|WE372.Contig266.37_12268-1      AATACCTGCCAATATTCACAAATTCTTTGTATACTAATACTGGCGATTCC
lcl|I14.contig00133_12897-1553      AATACCTGCCAATATTCACAAATTCTTTGTATACTAATACTGGCGATTCC
lcl|YJM421.Contig13.16_2416-50      AATACCTGCCAATATTCACAAATTCTTTGTACACTAATACTGGCGATTCC
lcl|YPS1009.contig01437_126-27      AATACCTGCCAATATTCACAAATTCTTTGTATACTAATACTGGCGATTCC
lcl|Y9.Contig18.2_9701-12333        AATACCTGCCAATATTCACAAATTCTTTGTATACTAATACTGGCCATTCC
lcl|T7_updated.Contig12.5_4804      AATACCTGCCAATATTCACAAATTCTTTGTATACTAATACTGGCGATTCC
lcl|YJM320.Contig27.3_44200-46      AATACCTGCCAATATTCACAAATTCTTTGTACACTAATACTGGCGATTCC
lcl|YJM269.Contig118.6_15840-1      AATACCTGCCAATATTCACAAATTCTTTGTATACTAATACTGGCCATTCC
lcl|CBS7960.Contig134.5_8907-1      AATACCTGCCAATATTCACAAATTCTTTGTATACTAATACTGGCGATTCC
lcl|CLIB215.Contig162.2_6694-9      AATACCTGCCAATATTCACAAATTCTTTGTATACTAATACTGGCGATTCC
lcl|YPS163.Contig67.1_15598-18      AATACCTGCCAATATTCACAAATTCTTTGTATACTAATACTGGCGATTCC
lcl|YJM326.contig00640_571-320      AATACCTGCCAATATTCACAAATTCTTTGTACACTAATACTGGCGATTCC
MIT_Spar_c565_22704                 AGTACCTGCCAATATTCACAAATTCCTTGTATACAAACACTGGCGACTCC
                                    * *********************** ***** ** ** ****** * ***

YPR194C_S288C                       TTTAAAGTTACTGAGGTATTAGACAGTGACAATAAGCTAGATGTGAAAAA
YPR194C_EC1118                      TTTGAAGTTACTGAGATATTAGACAGTGGCAATAAGCTAGATGTGAAAAA
YPR194C_Kyokai7                     TTTAAAGTTACTGAGATATTAGACAGTGACAATAAGCTAGATGTGAAAAA
YPR194C_Vin13                       TTTGAAGTTACTGAGATATTAGACAGTGGCAATAAGCTAGATGTGAAAAA
YPR194C_YJM789                      TTTAAAGTTACTGAGGTATTAGACAGTGACAATAAGCTAGATGTGAAAAA
lcl|UC5.contig01231_252-2885        TTTAAAGTTACTGAGGTATTAGACAGTGACAATAAGCTAGATGTGAAAAA
lcl|Y12.Contig13.1_15688-18321      TTTAAAGTTACTGAGGTATTAGACAGTGACAATAAGCTAGATGTGAAAAA
lcl|YJM280.Contig36.12_1300-39      TTTAAAGTTACTGAGGTATTAGACAGTGACAATAAGCTAGATGTGAAAAA
lcl|YJM451.contig00863_6449-90      TTTGAAGTTACTGAGGTATTAGACAGTGACAATAACCTAGATGTGAAAAA
lcl|YJM653.contig03324_25242-2      TTTGAAGTTACTGAGATATTAGACAGTGGCAATAAGCTAGATGTGAAAAA
lcl|WE372.Contig266.37_12268-1      TTTGAAGTTACTGAGATATTAGACAGTGGCAATAAGCTAGATGTGAAAAA
lcl|I14.contig00133_12897-1553      TTTGAAGTTACTGAGATATTAGACAGTGGCAATAAGCTAGATGTGAAAAA
lcl|YJM421.Contig13.16_2416-50      TTTGAAGTTACTGAGATATTAGACAGTGACAATAAGCTAGATGTGAAAAA
lcl|YPS1009.contig01437_126-27      TTTGAAGTTACTGAGATATTAGACAGTGACAATAAGCTAGATGTGAAAAA
lcl|Y9.Contig18.2_9701-12333        TTTAAAGTTACTGAGGTATTAGACAGTGACAATAAGCTAGATGTGAAAAA
lcl|T7_updated.Contig12.5_4804      TTTGAAGTTACTGAGATATTAGACAGTGACAATAAGCTAGATGTGAAAAA
lcl|YJM320.Contig27.3_44200-46      TTTGAAGTTACTGAGATATTAGACAGTGACAATAAGCTAGATGTGAAAAA
lcl|YJM269.Contig118.6_15840-1      TTTAAAGTTACTGAGATATTAGACAGTGACAATAAGCTAGATGTGAAAAA
lcl|CBS7960.Contig134.5_8907-1      TTTGAAGTTACTGAGATATTAGACAGTGGCAATAAGCTAGATGTGAAAAA
lcl|CLIB215.Contig162.2_6694-9      TTTGAAGTTACTGAGATATTAGACAGTGGCAATAAGCTAGATGTGAAAAA
lcl|YPS163.Contig67.1_15598-18      TTTGAAGTTACTGAGATATTAGACAGTGACAATAAGCTAGATGTGAAAAA
lcl|YJM326.contig00640_571-320      TTTGAAGTTACTGAGATATTAGACAGTGACAATAAGCTAGATGTGAAAAA
MIT_Spar_c565_22704                 TTTGAAGTTTCTGAGATATTAGATAGTGACAATAAACTAGATGTGAAGAA
                                    *** ***** ***** ******* **** ****** *********** **

YPR194C_S288C                       ATATCAAAGCTACTCGCCACCATACTATAGTGCTGGAAATTTGGTATCAT
YPR194C_EC1118                      ATACCAAAGCTACTCGCCACCATACTATAGTGCTGGAAATGTGGTAGCAT
YPR194C_Kyokai7                     ATATCAAAGCTACTCGCCACCATACTATAGTGCTGGAACTTTGGTATCAT
YPR194C_Vin13                       ATACCAAAGCTACTCGCCACCATACTATAGTGCTGGAAATGTGGTAGCAT
YPR194C_YJM789                      ATATCAAAGCTACTCGCCACCATACTATAGTGCTGGAAATTTGGTATCAT
lcl|UC5.contig01231_252-2885        ATATCAAAGCTACTCGCCACCATACTATAGTGCTGGAAATTTGGTATCAT
lcl|Y12.Contig13.1_15688-18321      ATATCAAAGCTACTCGCCACCATACTATAGTGCTGGAAATTTGGTATCAT
lcl|YJM280.Contig36.12_1300-39      ATATCAAAGCTACTCGCCACCATACTATAGTGCTGGAAATTTGGTATCAT
lcl|YJM451.contig00863_6449-90      ATATCAAAGCTACTCGCCACCATACTATAGTGCTGGAAATTTGGTATCAT
lcl|YJM653.contig03324_25242-2      ATATCAAAGCTACTCGCCACCATACTATAGTGCTGGAAATTTGGTATCAT
lcl|WE372.Contig266.37_12268-1      ATATCAAAGCTACTCGCCACCATACTATAGTGCTGGAAATTTGGTAACAT
lcl|I14.contig00133_12897-1553      ATACCAAAGCTACTCGCCACCATACTATAGTGCTGGAAATTTGGTAGCAT
lcl|YJM421.Contig13.16_2416-50      ATATCAAAGCTACTCGCCACCATACTATAGTGCTGGAAATTTGGTAACAT
lcl|YPS1009.contig01437_126-27      ATATCAAAGCTACTCGCCACCATACTATAGTGCTGGAAATTTGGTAACAT
lcl|Y9.Contig18.2_9701-12333        ATATCAAAGCTACTCGCCACCATACTATAGTGCTGGAAATTTGGTATCAT
lcl|T7_updated.Contig12.5_4804      ATATCAAAGCTACTCGCCACCATACTATAGTGCTGGAAATTTGGTAACAT
lcl|YJM320.Contig27.3_44200-46      ATATCAAAGCTACTCGCCACCATACTATAGTGCTGGAAATTTGGTAACAT
lcl|YJM269.Contig118.6_15840-1      ATATCAAAGCTACTCGCCACCATACTATAGTGCTGGAAATTTGGTAACAT
lcl|CBS7960.Contig134.5_8907-1      ATATCAAAGCTACTCGCCACCATACTATAGTGCTGGAAATTTGGTAACAT
lcl|CLIB215.Contig162.2_6694-9      ATACCAAAGCTACTCGCCACCATACTATAGTGCTGGAAATGTGGTAGCAT
lcl|YPS163.Contig67.1_15598-18      ATATCAAAGCTACTCGCCACCATACTATAGTGCTGGAAATTTGGTGACAT
lcl|YJM326.contig00640_571-320      ATATCAAAGCTACTCGCCACCATACTATAGTGCTGGAAATTTGGTAACAT
MIT_Spar_c565_22704                 ATATCAAAGCTACTCGCCACCGTACTACAGCGCTGGAAATTTGGTAACAT
                                    *** ***************** ***** ** ******* * ****  ***

YPR194C_S288C                       ATGGTGCTTTCATTTGCGCATATCCTCTGATGATTACATGGTCGTTTATT
YPR194C_EC1118                      ATGGTGCTTTCATTTGCGCATATCCTCTGATGATTACATGGTCGTTTATT
YPR194C_Kyokai7                     ATGGTGCTTTCATTTGCGCATATCCTCTGATGATTACATGGTCGTTTATT
YPR194C_Vin13                       ATGGTGCTTTCATTTGCGCATATCCTCTGATGATTACATGGTCGTTTATT
YPR194C_YJM789                      ATGGTGCTTTCATTTGCGCATATCCTCTGATGATTACATGGTCGTTTATT
lcl|UC5.contig01231_252-2885        ATGGTGCTTTCATTTGCGCATATCCTCTGATGATTACATGGTCGTTTATT
lcl|Y12.Contig13.1_15688-18321      ATGGTGCTTTCATTTGCGCATATCCTCTGATGATTACATGGTCGTTTATT
lcl|YJM280.Contig36.12_1300-39      ATGGTGCTTTCATTTGCGCATATCCTCTGATGATTACATGGTCGTTTATT
lcl|YJM451.contig00863_6449-90      ATGGTGCTTTCATTTGCGCATATCCTCTGATGATTACATGGTCGTTTATT
lcl|YJM653.contig03324_25242-2      ATGGTGCTTTCATTTGCGCATATCCTCTGATGATTACATGGTCGTTTATT
lcl|WE372.Contig266.37_12268-1      ATGGTGCTTTCATTTGCGCATATCCTCTGATGATTACATGGTCGTTTATT
lcl|I14.contig00133_12897-1553      ATGGTGCTTTCATTTGCGCATATCCTCTGATGATTACATGGTCGTTTATT
lcl|YJM421.Contig13.16_2416-50      ATGGTGCTTTCATTTGCGCATATCCTCTGATGATTACATGGTCGTTTATT
lcl|YPS1009.contig01437_126-27      ATGGTGCTTTCATTTGCGCATATCCTCTGATGATTACATGGTCGTTTATT
lcl|Y9.Contig18.2_9701-12333        ATGGTGCTTTCATTTGCGCATATCCTCTGATGATTACATGGTCGTTTATT
lcl|T7_updated.Contig12.5_4804      ATGGTGCTTTCATTTGCGCATATCCTCTGATGATTACATGGTCGTTTATT
lcl|YJM320.Contig27.3_44200-46      ATGGTGCTTTCATTTGCGCATATCCTCTGATGATTACATGGTCGTTTATT
lcl|YJM269.Contig118.6_15840-1      ATGGTGCTTTCATTTGCGCATATCCTCTGATGATTACATGGTCGTTTATT
lcl|CBS7960.Contig134.5_8907-1      ATGGTGCTTTCATTTGCGCATATCCTCTGATGATTACATGGTCGTTTATT
lcl|CLIB215.Contig162.2_6694-9      ATGGTGCTTTCATTTGCGCATATCCTCTGATGATTACATGGTCGTTTATT
lcl|YPS163.Contig67.1_15598-18      ATGGTGCTTTCATTTGCGCATATCCTCTGATGATTACATGGTCGTTTATT
lcl|YJM326.contig00640_571-320      ATGGTGCTTTCATTTGCGCATATCCTCTGATGATTACATGGTCGTTTATT
MIT_Spar_c565_22704                 ATGGCGCTTTCATTTGCGCATACCCCCTTATGATTACGTGGTCATTTATT
                                    **** ***************** ** ** ******** ***** ******

YPR194C_S288C                       GTACACTCAAAGTTATTGTTCAATGCTTTCAAAGATTGGGCTTTGAATTT
YPR194C_EC1118                      GTACACTCAAAGTTATTGTTCAATGCTTTCAAAGATTGGGCTTTGAATTT
YPR194C_Kyokai7                     GTACACTCAAAGTTATTGTTCAATGCTTTCAAAGATTGGGCTTTGAATTT
YPR194C_Vin13                       GTACACTCAAAGTTATTGTTCAATGCTTTCAAAGATTGGGCTTTGAATTT
YPR194C_YJM789                      GTACACTCAAAGTTATTGTTCAATGCTTTCAAAGATTGGGCTTTGAATTT
lcl|UC5.contig01231_252-2885        GTACACTCAAAGTTATTGTTCAATGCTTTCAAAGATTGGGCTTTGAATTT
lcl|Y12.Contig13.1_15688-18321      GTACACTCAAAGTTATTGTTCAATGCTTTCAAAGATTGGGCTTTGAATTT
lcl|YJM280.Contig36.12_1300-39      GTACACTCAAAGTTATTGTTCAATGCTTTCAAAGATTGGGCTTTGAATTT
lcl|YJM451.contig00863_6449-90      GTACACTCAAAGTTATTGTTCAATGCTTTCAAAGATTGGGCTTTGAATTT
lcl|YJM653.contig03324_25242-2      GTACACTCAAAGTTATTGTTCAATGCTTTCAAAGATTGGGCTTTGAATTT
lcl|WE372.Contig266.37_12268-1      GTACACTCAAAGTTATTGTTCAATGCTTTCAAAGATTGGGCTTTGAATTT
lcl|I14.contig00133_12897-1553      GTACACTCAAAGTTATTGTTCAATGCTTTCAAAGATTGGGCTTTGAATTT
lcl|YJM421.Contig13.16_2416-50      GTACACTCAAAGTTATTGTTCAATGCTTTCAAAGATTGGGCTTTGAATTT
lcl|YPS1009.contig01437_126-27      GTACACTCAAAGTTATTGTTCAATGCTTTCAAAGATTGGGCTTTGAATTT
lcl|Y9.Contig18.2_9701-12333        GTACACTCAAAGTTATTGTTCAATGCTTTCAAAGATTGGGCTTTGAATTT
lcl|T7_updated.Contig12.5_4804      GTACACTCAAAGTTATTGTTCAATGCTTTCAAAGATTGGGCTTTGAATTT
lcl|YJM320.Contig27.3_44200-46      GTACACTCAAAGTTATTGTTCAATGCTTTCAAAGATTGGGCTTTGAATTT
lcl|YJM269.Contig118.6_15840-1      GTACACTCAAAGTTATTGTTCAATGCTTTCAAAGATTGGGCTTTGAATTT
lcl|CBS7960.Contig134.5_8907-1      GTACACTCAAAGTTATTGTTCAATGCTTTCAAAGATTGGGCTTTGAATTT
lcl|CLIB215.Contig162.2_6694-9      GTACACTCAAAGTTATTGTTCAATGCTTTCAAAGATTGGGCTTTGAATTT
lcl|YPS163.Contig67.1_15598-18      GTACACTCAAAGTTATTGTTCAATGCTTTCAAAGATTGGGCTTTGAATTT
lcl|YJM326.contig00640_571-320      GTACACTCAAAGTTATTGTTCAATGCTTTCAAAGATTGGGCTTTGAATTT
MIT_Spar_c565_22704                 GTACATTCAAAACTATTATTCAATGCTTTTAAAGATTGGGCTTTGAATTT
                                    ***** *****  **** *********** ********************

YPR194C_S288C                       GTGGGCCATGAGAAAACTTAAATCTTGGGTCACAATGTTCAAAAGCGATT
YPR194C_EC1118                      GTGGGCCATGAGAAAACTTAAATCTTGGGTCACAATGTTCAAAAGCGATT
YPR194C_Kyokai7                     GTGGGCCATGAGAAAACTTAAATCTTGGGTCACAATGTTCAAAAGCGATT
YPR194C_Vin13                       GTGGGCCATGAGAAAACTTAAATCTTGGGTCACAATGTTCAAAAGCGATT
YPR194C_YJM789                      GTGGGCCATGAGAAAACTTAAATCTTGGGTCACAATGTTCAAAAGCGATT
lcl|UC5.contig01231_252-2885        GTGGGCCATGAGAAAACTTAAATCTTGGGTCACAATGTTCAAAAGCGATT
lcl|Y12.Contig13.1_15688-18321      GTGGGCCATGAGAAAACTTAAATCTTGGGTCACAATGTTCAAAAGCGATT
lcl|YJM280.Contig36.12_1300-39      GTGGGCCATGAGAAAACTTAAATCTTGGGCCACAATGTTCAAAAGCGATT
lcl|YJM451.contig00863_6449-90      GTGGGCCATGAGAAAACTTAAATCTTGGGTCACAATGTTCAAAAGCGATT
lcl|YJM653.contig03324_25242-2      GTGGGCCATGAGAAAACTTAAATCTTGGGTCACAATGTTCAAAAGCGATT
lcl|WE372.Contig266.37_12268-1      GTGGGCCATGAGAAAACTTAAATCTTGGGTCACAATGTTCAAAAGCGATT
lcl|I14.contig00133_12897-1553      GTGGGCCATGAGAAAACTTAAATCTTGGGTCACAATGTTCAAAAGCGATT
lcl|YJM421.Contig13.16_2416-50      GTGGGCCATGAGAAAACTTAAATCTTGGGTCACAATGTTCAAAAGCGATT
lcl|YPS1009.contig01437_126-27      GTGGGCCATGAGAAAACTTAAATCTTGGGTCACAATGTTCAAAAGCGATT
lcl|Y9.Contig18.2_9701-12333        GTGGGCCATGAGAAAACTTAAATCTTGGGTCACAATGTTCAAAAGCGATT
lcl|T7_updated.Contig12.5_4804      GTGGGCCATGAGAAAACTTAAATCTTGGGTCACAATGTTCAAAAGCGATT
lcl|YJM320.Contig27.3_44200-46      GTGGGCCATGAGAAAACTTAAATCTTGGGTCACAATGTTCAAAAGCGATT
lcl|YJM269.Contig118.6_15840-1      GTGGGCCATGAGAAAACTTAAATCTTGGGTCACAATGTTCAAAAGCGATT
lcl|CBS7960.Contig134.5_8907-1      GTGGGCCATGAGAAAACTTAAATCTTGGGCCACAATGTTCAAAAGCGATT
lcl|CLIB215.Contig162.2_6694-9      GTGGGCCATGAGAAAACTTAAATCTTGGGTCACAATGTTCAAAAGCGATT
lcl|YPS163.Contig67.1_15598-18      GTGGGCCATGAGAAAACTTAAATCTTGGGTCACAATGTTCAAAAGCGATT
lcl|YJM326.contig00640_571-320      GTGGGCCATGAGAAAACTTAAATCTTGGGTCACAATGTTCAAAAGCGATT
MIT_Spar_c565_22704                 GTGGGCCTTGAGAAAACTTAAATCTTGGGTTACAATGTTCAAAAGCAATT
                                    ******* *********************  *************** ***

YPR194C_S288C                       ACAGGGCGCTCGACGATTATGATGACCCACATTCTAATGCCATGAAAAAC
YPR194C_EC1118                      ACAGGGCGCTCGACGATTATGATGACCCACATTCTAATGCCATGAAAAAC
YPR194C_Kyokai7                     ACAGGGCGCTCGACGATTATGATGACCCACATTCTAATGCCATGAAAAAC
YPR194C_Vin13                       ACAGGGCGCTCGACGATTATGATGACCCACATTCTAATGCCATGAAAAAC
YPR194C_YJM789                      ACAGGGCGCTCGACGATTATGATGACCCACATTCTAATGCCATGAAAAAC
lcl|UC5.contig01231_252-2885        ACAGGGCGCTCGACGATTATGATGACCCACATTCTAATGCCATGAAAAAC
lcl|Y12.Contig13.1_15688-18321      ACAGGGCGCTCGACGATTATGATGACCCACATTCTAATGCCATGAAAAAC
lcl|YJM280.Contig36.12_1300-39      ACAGGGCGCTCGACGATTATGATGACCCACATTCTAATGCCATGAAAAAC
lcl|YJM451.contig00863_6449-90      ACAGGGCGCTCGACGATTATGATGACCCACATTCTAATGCCATGAAAAAC
lcl|YJM653.contig03324_25242-2      ACAGGGCGCTCGACGATTATGATGACCCACATTCTAATGCCATGAAAAAC
lcl|WE372.Contig266.37_12268-1      ACAGGGCGCTCGACGATTATGATGACCCACATTCTAATGCCATGAAAAAC
lcl|I14.contig00133_12897-1553      ACAGGGCGCTCGACGATTATGATGACCCACATTCTAATGCCATGAAAAAC
lcl|YJM421.Contig13.16_2416-50      ACAGGGCGCTCGACGATTATGATGACCCACATTCTAATGCCATGAAAAAC
lcl|YPS1009.contig01437_126-27      ACAGGGCGCTCGACGATTATGATGACCCACATTCTAATGCCATGAAAAAC
lcl|Y9.Contig18.2_9701-12333        ACAGGGCGCTCGACGATTATGATGACCCACATTCTAATGCCATGAAAAAC
lcl|T7_updated.Contig12.5_4804      ACAGGGCGCTCGACGATTATGATGACCCACATTCTAATGCCATGAAAAAC
lcl|YJM320.Contig27.3_44200-46      ACAGGGCGCTCGACGATTATGATGACCCACATTCTAATGCCATGAAAAAC
lcl|YJM269.Contig118.6_15840-1      ACAGGGCGCTCGACGATTATGATGACCCACATTCTAATGCCATGAAAAAC
lcl|CBS7960.Contig134.5_8907-1      ACAGGGCGCTCGACGATTATGATGACCCACATTCTAATGCCATGAAAAAC
lcl|CLIB215.Contig162.2_6694-9      ACAGGGCGCTCGACGATTATGATGACCCACATTCTAATGCCATGAAAAAC
lcl|YPS163.Contig67.1_15598-18      ACAGGGCGCTCGACGATTATGATGACCCACATTCTAATGCCATGAAAAAC
lcl|YJM326.contig00640_571-320      ACAGGGCGCTCGACGATTATGATGACCCACATTCTAATGCCATGAAAAAC
MIT_Spar_c565_22704                 ACAGGATTCTGGATGATTATGATGACCCTCACTCTAATGCGATGAAAAAT
                                    *****   ** ** ************** ** ******** ******** 

YPR194C_S288C                       TATAAAGAAGTTCCAGATTGGTGGTATTTTGCCATATTGATAGGTTCACT
YPR194C_EC1118                      TATAAAGAAGTTCCAGATTGGTGGTATTTTGCCATATTGATAGGTTCTCT
YPR194C_Kyokai7                     TATAAAGAAGTTCCAGATTGGTGGTATTTTGCCATATTGATAGGTTCACT
YPR194C_Vin13                       TATAAAGAAGTTCCAGATTGGTGGTATTTTGCCATATTGATAGGTTCTCT
YPR194C_YJM789                      TATAAAGAAGTTCCAGATTGGTGGTATTTTGCCATATTGATAGGTTCACT
lcl|UC5.contig01231_252-2885        TATAAAGAAGTTCCAGATTGGTGGTATTTTGCCATATTGATAGGTTCACT
lcl|Y12.Contig13.1_15688-18321      TATAAAGAAGTTCCAGATTGGTGGTATTTTGCCATATTGATAGGTTCACT
lcl|YJM280.Contig36.12_1300-39      TATAAAGAAGTTCCAGATTGGTGGTATTTTGCCATATTGATAGGTTCTCT
lcl|YJM451.contig00863_6449-90      TATAAAGAAGTTCCAGATTGGTGGTATTTTGCCATATTGATAGGTTCACT
lcl|YJM653.contig03324_25242-2      TATAAAGAAGTTCCAGATTGGTGGTATTTTGCCATATTGATAGGTTCACT
lcl|WE372.Contig266.37_12268-1      TATAAAGAAGTTCCAGATTGGTGGTATTTTGCCATATTGATAGGTTCTCT
lcl|I14.contig00133_12897-1553      TATAAAGAAGTTCCAGATTGGTGGTATTTTGCCATATTGATAGGTTCTCT
lcl|YJM421.Contig13.16_2416-50      TATAAAGAAGTTCCAGATTGGTGGTATTTTGCCATATTGATAGGTTCACT
lcl|YPS1009.contig01437_126-27      TATAAAGAAGTTCCAGATTGGTGGTATTTTGCCATATTGATAGGTTCACT
lcl|Y9.Contig18.2_9701-12333        TATAAAGAAGTTCCAGATTGGTGGTATTTTGCCATATTGATAGGTTCACT
lcl|T7_updated.Contig12.5_4804      TATAAAGAAGTTCCAGATTGGTGGTATTTTGCCATATTGATAGGTTCACT
lcl|YJM320.Contig27.3_44200-46      TATAAAGAAGTTCCAGATTGGTGGTATTTTGCCATATTGATAGGTTCACT
lcl|YJM269.Contig118.6_15840-1      TATAAAGAAGTTCCAGATTGGTGGTATTTTGCCATATTGATAGGTTCACT
lcl|CBS7960.Contig134.5_8907-1      TATAAAGAAGTTCCAGATTGGTGGTATTTTGCCATATTGATAGGTTCTCT
lcl|CLIB215.Contig162.2_6694-9      TATAAAGAAGTTCCAGATTGGTGGTATTTTGCCATATTGATAGGTTCTCT
lcl|YPS163.Contig67.1_15598-18      TATAAAGAAGTTCCAGATTGGTGGTATTTTGCCATATTGATAGGTTCACT
lcl|YJM326.contig00640_571-320      TATAAAGAAGTTCCAGATTGGTGGTATTTTGCCATATTGATAGGTTCACT
MIT_Spar_c565_22704                 TACAAAGAAGTTCCAGATTGGTGGTACTTTGCAATATTGATAGCTTCACT
                                    ** *********************** ***** ********** *** **

YPR194C_S288C                       TGTTGTTGGAATAGCTGTTGTAGAGCACTACCCAACAAATACACCAGTTT
YPR194C_EC1118                      TGTTGTTGGAATAGCTGTTGTAGAGCACTACCCAACAAATACACCAGTTT
YPR194C_Kyokai7                     TGTTGTTGGAATAGCTGTTGTAGAGCACTACCCAACAAATACACCAGTTT
YPR194C_Vin13                       TGTTGTTGGAATAGCTGTTGTAGAGCACTACCCAACAAATACACCAGTTT
YPR194C_YJM789                      TGTTGTTGGAATAGCTGTTGTAGAGCACTACCCAACAAATACACCAGTTT
lcl|UC5.contig01231_252-2885        TGTTGTTGGAATAGCTGTTGTAGAGCACTACCCAACAAATACACCAGTTT
lcl|Y12.Contig13.1_15688-18321      TGTTGTTGGAATAGCTGTTGTAGAGCACTACCCAACAAATACACCAGTTT
lcl|YJM280.Contig36.12_1300-39      TGTTGTTGGAATAGCTGTTGTAGAGCACTACCCAACAAATACACCAGTTT
lcl|YJM451.contig00863_6449-90      TGTTGTTGGAATAGCTGTTGTAGAGCACTACCCAACAAATACACCAGTTT
lcl|YJM653.contig03324_25242-2      TGTTGTTGGAATAGCTGTTGTAGAGCACTACCCAACAAATACACCAGTTT
lcl|WE372.Contig266.37_12268-1      TGTTGTTGGAATAGCTGTTGTAGAGCACTACCCAACAAATACACCAGTTT
lcl|I14.contig00133_12897-1553      TGTTGTTGGAATAGCTGTTGTAGAGCACTACCCAACAAATACACCAGTTT
lcl|YJM421.Contig13.16_2416-50      TGTTGTTGGAATAGCTGTTGTAGAGCACTACCCAACAAATACACCAGTTT
lcl|YPS1009.contig01437_126-27      TGTTGTTGGAATAGCTGTTGTAGAGCACTACCCAACAAATACACCAGTTT
lcl|Y9.Contig18.2_9701-12333        TGTTGTTGGAATAGCTGTTGTAGAGCACTACCCAACAAATACACCAGTTT
lcl|T7_updated.Contig12.5_4804      TGTTGTTGGAATAGCTGTTGTAGAGCACTACCCAACAAATACACCAGTTT
lcl|YJM320.Contig27.3_44200-46      TGTTGTTGGAATAGCTGTTGTAGAGCACTACCCAACAAATACACCAGTTT
lcl|YJM269.Contig118.6_15840-1      TGTTGTTGGAATAGCTGTTGTAGAGCACTACCCAACAAATACACCAGTTT
lcl|CBS7960.Contig134.5_8907-1      TGTTGTTGGAATAGCTGTTGTAGAGCACTACCCAACAAATACACCAGTTT
lcl|CLIB215.Contig162.2_6694-9      TGTTGTTGGAATAGCTGTTGTAGAGCACTACCCAACAAATACACCAGTTT
lcl|YPS163.Contig67.1_15598-18      TGTTGTTGGAATAGCTGTTGTAGAGCACTACCCAACAAATACACCAGTTT
lcl|YJM326.contig00640_571-320      TGTTGTTGGAATAGCTGTTGTAGAGCACTACCCAACAAATACACCAGTTT
MIT_Spar_c565_22704                 TGTTGTCGGGATAGCTGTTGTAGAGCATTACCCAACGAATACACCAGTCT
                                    ****** ** ***************** ******** *********** *

YPR194C_S288C                       GGGGTCTTTTTGTTTGTTTAGGATTTAATTTTGTTTTCTTGATTCCAACT
YPR194C_EC1118                      GGGGTCTTTTTGTTTCTTTAGGATTTAATTTTGTTTTCTTGATTCCAACC
YPR194C_Kyokai7                     GGGGTCTTTTTGTTTGTTTAGGATTTAATTTTGTTTTCTTGATTCCAACT
YPR194C_Vin13                       GGGGTCTTTTTGTTTCTTTAGGATTTAATTTTGTTTTCTTGATTCCAACC
YPR194C_YJM789                      GGGGTCTTTTTGTTTGTTTAGGATTTAATTTTGTTTTCTTGATTCCAACT
lcl|UC5.contig01231_252-2885        GGGGTCTTTTTGTTTGTTTAGGATTTAATTTTGTTTTCTTGATTCCAACT
lcl|Y12.Contig13.1_15688-18321      GGGGTCTTTTTGTTTGTTTAGGATTTAATTTTGTTTTCTTGATTCCAACT
lcl|YJM280.Contig36.12_1300-39      GGGGTCTTTTTGTTTCTTTAGGATTTAATTTTGTTTTCTTGATTCCAACC
lcl|YJM451.contig00863_6449-90      GGGGTCTTTTTGTTTGTTTAGGATTTAATTTTGTTTTCTTGATTCCAACT
lcl|YJM653.contig03324_25242-2      GGGGTCTTTTTGTTTGTTTAGGATTTAATTTTGTTTTCTTGATTCCAACT
lcl|WE372.Contig266.37_12268-1      GGGGTCTTTTTGTTTCTTTAGGATTTAATTTTGTTTTCTTGATTCCAACC
lcl|I14.contig00133_12897-1553      GGGGTCTTTTTGTTTCTTTAGGATTTAATTTTGTTTTCTTGATTCCAACC
lcl|YJM421.Contig13.16_2416-50      GGGGTCTTTTTGTTTGTTTAGGATTTAATTTTGTTTTCTTGATTCCAACT
lcl|YPS1009.contig01437_126-27      GGGGTCTTTTTGTTTCTTTAGGATTTAATTTTGTTTTCTTGATTCCAACT
lcl|Y9.Contig18.2_9701-12333        GGGGTCTTTTTGTTTGTTTAGGATTTAATTTTGTTTTCTTGATTCCAACT
lcl|T7_updated.Contig12.5_4804      GGGGTCTTTTTGTTTCTTTAGGATTTAATTTTGTTTTCTTGATTCCAACT
lcl|YJM320.Contig27.3_44200-46      GGGGTCTTTTTGTTTCTTTAGGATTTAATTTTGTTTTCTTGATTCCAACT
lcl|YJM269.Contig118.6_15840-1      GGGGTCTTTTTGTTTGTTTAGGATTTAATTTTGTTTTCTTGATTCCAACT
lcl|CBS7960.Contig134.5_8907-1      GGGGTCTTTTTGTTTCTTTAGGATTTAATTTTGTTTTCTTGATTCCAACC
lcl|CLIB215.Contig162.2_6694-9      GGGGTCTTTTTGTTTCTTTAGGATTTAATTTTGTTTTCTTGATTCCAACC
lcl|YPS163.Contig67.1_15598-18      GGGGTCTTTTTGTTTCTTTAGGATTTAATTTTGTTTTCTTGATTCCAACT
lcl|YJM326.contig00640_571-320      GGGGTCTTTTTGTTTCTTTAGGATTTAATTTTGTTTTCTTGATTCCAACT
MIT_Spar_c565_22704                 GGGGCCTTTTCGTTTCTTTGGGTTTCAATTTTGTTTTCTTGATCCCAACT
                                    **** ***** **** *** ** ** ***************** ***** 

YPR194C_S288C                       ACTATCCTTCAAGCAACCACTGGTTATTCGTTTGGTTTGAATCTACTAAT
YPR194C_EC1118                      ACTATCCTTCAAGCAACCACTGGTTATTCGTTTGGTTTGAATCTGCTAAT
YPR194C_Kyokai7                     ACTATCCTTCAAGCAACCACTGGTTTTTCGTTTGGTTTGAATCTACTAAT
YPR194C_Vin13                       ACTATCCTTCAAGCAACCACTGGTTATTCGTTTGGTTTGAATCTGCTAAT
YPR194C_YJM789                      ACTATCCTTCAAGCAACCACTGGTTATTCGTTTGGTTTGAATCTACTAAT
lcl|UC5.contig01231_252-2885        ACTATCCTTCAAGCAACCACTGGTTATTCGTTTGGTTTGAATCTACTAAT
lcl|Y12.Contig13.1_15688-18321      ACTATCCTTCAAGCAACCACTGGTTATTCGTTTGGTTTGAATCTACTAAT
lcl|YJM280.Contig36.12_1300-39      ACTATCCTTCAAGCAACCACTGGTTATTCGTTTGGTTTGAATCTGCTAAT
lcl|YJM451.contig00863_6449-90      ACTATCCTTCAAGCAACCACTGGTTATTCGTTTGGTTTGAATCTACTAAT
lcl|YJM653.contig03324_25242-2      ACTATCCTTCAAGCAACCACTGGTTATTCGTTTGGTTTGAATCTACTAAT
lcl|WE372.Contig266.37_12268-1      ACTATCCTTCAAGCAACCACTGGTTATTCGTTTGGTTTGAATCTGCTAAT
lcl|I14.contig00133_12897-1553      ACTATCCTTCAAGCAACCACTGGTTATTCGTTTGGTTTGAATCTGCTAAT
lcl|YJM421.Contig13.16_2416-50      ACTATCCTTCAAGCAACCACTGGTTATTCGTTTGGTTTGAATCTGCTAAT
lcl|YPS1009.contig01437_126-27      ACTATCCTTCAAGCAACCACTGGTTATTCGTTTGGTTTGAATCTGCTAAT
lcl|Y9.Contig18.2_9701-12333        ACTATCCTTCAAGCAACCACTGGTTATTCGTTTGGTTTGAATCTACTAAT
lcl|T7_updated.Contig12.5_4804      ACTATCCTTCAAGCAACCACTGGTTATTCGTTTGGTTTGAATCTGCTAAT
lcl|YJM320.Contig27.3_44200-46      ACTATCCTTCAAGCAACCACTGGTTATTCGTTTGGTTTGAATCTGCTAAT
lcl|YJM269.Contig118.6_15840-1      ACTATCCTTCAAGCAACCACTGGTTTTTCGTTTGGTTTGAATCTACTAAT
lcl|CBS7960.Contig134.5_8907-1      ACTATCCTTCAAGCAACCACTGGTTATTCGTTTGGTTTGAATCTGCTAAT
lcl|CLIB215.Contig162.2_6694-9      ACTATCCTTCAAGCAACCACTGGTTATTCGTTTGGTTTGAATCTGCTAAT
lcl|YPS163.Contig67.1_15598-18      ACTATCCTTCAAGCAACCACTGGTTATTCGTTTGGTTTGAATCTGCTAAT
lcl|YJM326.contig00640_571-320      ACTATCCTTCAAGCAACCACTGGTTATTCGTTTGGTTTGAATCTGCTAAT
MIT_Spar_c565_22704                 ACTATCCTACAAGCAACAACCGGTTATTCTTTTGGTTTGAATCTGTTGAT
                                    ******** ******** ** **** *** **************  * **

YPR194C_S288C                       TGAAATGGTGATGGGGTACGCTTTACCAGGTAATCCAATCGCCATAATGA
YPR194C_EC1118                      TGAAATGGTGATGGGCTACGCTTTACCAGGTAATCCAATCGCCATAATGA
YPR194C_Kyokai7                     TGAAATGGTGATGGGATACGCTTTACCAGGTAATCCAATCGCCATAATGA
YPR194C_Vin13                       TGAAATGGTGATGGGATACGCTTTACCAGGTAATCCAATCGCCATAATGA
YPR194C_YJM789                      TGAAATGGTGATGGGGTACGCTTTACCAGGTAATCCAATCGCCATAATGA
lcl|UC5.contig01231_252-2885        TGAAATGGTGATGGGGTACGCTTTACCAGGTAATCCAATCGCCATAATGA
lcl|Y12.Contig13.1_15688-18321      TGAAATGGTGATGGGGTACGCTTTACCAGGTAATCCAATTGCCATAATGA
lcl|YJM280.Contig36.12_1300-39      TGAAATGGTGATGGGGTACGCTTTACCAGGTAATCCAATCGCCATAATGA
lcl|YJM451.contig00863_6449-90      TGAAATGGTGATGGGGTACGCTTTACCAGGTAATCCAATCGCCATAATGA
lcl|YJM653.contig03324_25242-2      TGAAATGGTGATGGGGTACGCTTTACCAGGTAATCCAATCGCCATAATGA
lcl|WE372.Contig266.37_12268-1      TGAAATGGTGATGGGGTACGCTTTACCAGGTAATCCAATCGCCATAATGA
lcl|I14.contig00133_12897-1553      TGAAATGGTGATGGGGTACGCTTTACCAGGTAATCCAATCGCCATAATGA
lcl|YJM421.Contig13.16_2416-50      TGAAATGGTGATGGGGTACGCTTTACCAGGTAATCCAATCGCCATAATGA
lcl|YPS1009.contig01437_126-27      TGAAATGGTGATGGGGTACGCTTTACCAGGTAATCCAATCGCCATAATGA
lcl|Y9.Contig18.2_9701-12333        TGAAATGGTGATGGGGTACGCTTTACCAGGTAATCCAATTGCCATAATGA
lcl|T7_updated.Contig12.5_4804      TGAAATGGTGATGGGGTACGCTTTACCAGGTAATCCAATCGCCATAATGA
lcl|YJM320.Contig27.3_44200-46      TGAAATGGTGATGGGGTACGCTTTACCAGGTAATCCAATCGCCATAATGA
lcl|YJM269.Contig118.6_15840-1      TGAAATGGTGATGGGGTACGCTTTACCAGGTAATCCAATCGCCATAATGA
lcl|CBS7960.Contig134.5_8907-1      TGAAATGGTGATGGGGTACGCTTTACCAGGTAATCCAATCGCCATAATGA
lcl|CLIB215.Contig162.2_6694-9      TGAAATGGTGATGGGCTACGCTTTACCAGGTAATCCAATCGCCATAATGA
lcl|YPS163.Contig67.1_15598-18      TGAAATGGTGATGGGGTACGCTTTACCAGGTAATCCAATCGCCATAATGA
lcl|YJM326.contig00640_571-320      TGAAATGGTGATGGGGTACGCTTTACCAGGTAATCCAATCGCCATAATGA
MIT_Spar_c565_22704                 CGAAATGGTGATGGGGTATGCTTTACCAGGCAATCCTATCGCCATAATGA
                                     ************** ** *********** ***** ** **********

YPR194C_S288C                       TTTTGAAGGCTTTTGGTTATAACATCGACGGCCAAGCAGATAATTACGTT
YPR194C_EC1118                      TTTTGAAGGCTTTTGGTTATAACATCGACGGCCAAGCAGATAATTACGTT
YPR194C_Kyokai7                     TTTTGAAGGCTTTTGGTTATAACATCGACGGCCAAGCAGATAATTACGTT
YPR194C_Vin13                       TTTTGAAGGCTTTTGGTTATAACATCGACGGCCAAGCAGATAATTACGTT
YPR194C_YJM789                      TTTTGAAGGCTTTTGGTTATAACATCGACGGCCAAGCAGATAATTACGTT
lcl|UC5.contig01231_252-2885        TTTTGAAGGCTTTTGGTTATAACATCGACGGCCAAGCAGATAATTACGTT
lcl|Y12.Contig13.1_15688-18321      TTTTGAAGGCTTTTGGTTATAACATCGACGGCCAAGCAGATAATTACGTT
lcl|YJM280.Contig36.12_1300-39      TTTTGAAGGCTTTTGGTTATAACATCGACGGCCAAGCAGATAATTACGTT
lcl|YJM451.contig00863_6449-90      TTTTGAAGGCTTTTGGTTATAACATCGACGGCCAAGCAGATAATTACGTT
lcl|YJM653.contig03324_25242-2      TTTTGAAGGCTTTTGGTTATAACATCGACGGCCAAGCAGATAATTACGTT
lcl|WE372.Contig266.37_12268-1      TTTTGAAGGCTTTTGGTTATAACATCGACGGCCAAGCAGATAATTACGTT
lcl|I14.contig00133_12897-1553      TTTTGAAGGCTTTTGGTTATAACATCGACGGCCAAGCAGATAATTACGTT
lcl|YJM421.Contig13.16_2416-50      TTTTAAAGGCCTTTGGTTATAACATTGACGGCCAAGCAGATAATTACGTT
lcl|YPS1009.contig01437_126-27      TTTTAAAGGCCTTTGGTTATAACATTGACGGCCAAGCAGATAATTACGTT
lcl|Y9.Contig18.2_9701-12333        TTTTGAAGGCTTTTGGTTATAACATCGACGGCCAAGCAGATAATTACGTT
lcl|T7_updated.Contig12.5_4804      TTTTAAAGGCCTTTGGTTATAACATTGACGGCCAAGCAGATAATTACGTT
lcl|YJM320.Contig27.3_44200-46      TTTTAAAGGCCTTTGGTTATAACATTGACGGCCAAGCAGATAATTACGTT
lcl|YJM269.Contig118.6_15840-1      TTTTGAAGGCTTTTGGTTATAACATCGACGGCCAAGCAGATAATTACGTT
lcl|CBS7960.Contig134.5_8907-1      TTTTGAAGGCTTTTGGTTATAACATCGACGGCCAAGCAGATAATTACGTT
lcl|CLIB215.Contig162.2_6694-9      TTTTGAAGGCTTTTGGTTATAACATCGACGGCCAAGCAGATAATTACGTT
lcl|YPS163.Contig67.1_15598-18      TTTTAAAGGCCTTTGGTTATAACATTGACGGCCAAGCAGATAATTACGTT
lcl|YJM326.contig00640_571-320      TTTTAAAGGCCTTTGGTTATAACATTGACGGCCAAGCAGATAATTACGTT
MIT_Spar_c565_22704                 TTTTGAAGGCTTTTGGTTATAACATCGACGGCCAAGCAGATAATTACGTT
                                    **** ***** ************** ************************

YPR194C_S288C                       TCTAACTTAAAAATAGCGCATTATTGTAAGATTCCGCCAATGGCGCTATT
YPR194C_EC1118                      TCTAACTTAAAAATAGCGCATTATTGTAAGATTCCGCCAATGGCGCTATT
YPR194C_Kyokai7                     TCTAACTTAAAAATAGCGCATTATTGTAAGATTCCGCCAATGGCGCTATT
YPR194C_Vin13                       TCTAACTTAAAAATAGCGCATTATTGTAAGATTCCGCCAATGGCGCTATT
YPR194C_YJM789                      TCTAACTTAAAAATAGCGCATTATTGTAAGATTCCGCCAATGGCGCTATT
lcl|UC5.contig01231_252-2885        TCTAACTTAAAAATAGCGCATTATTGTAAGATTCCGCCAATGGCGCTATT
lcl|Y12.Contig13.1_15688-18321      TCTAACTTAAAAATAGCGCATTATTGTAAGATTCCGCCAATGGCGCTATT
lcl|YJM280.Contig36.12_1300-39      TCTAACTTAAAAATAGCGCATTATTGTAAGATTCCGCCAATGGCGCTATT
lcl|YJM451.contig00863_6449-90      TCTAACTTAAAAATAGCGCATTATTGTAAGATTCCGCCAATGGCGCTATT
lcl|YJM653.contig03324_25242-2      TCTAACTTAAAAATAGCGCATTATTGTAAGATTCCGCCAATGGCGCTATT
lcl|WE372.Contig266.37_12268-1      TCTAACTTAAAAATAGCGCATTATTGTAAGATTCCGCCAATGGCGCTATT
lcl|I14.contig00133_12897-1553      TCTAACTTAAAAATAGCGCATTATTGTAAGATTCCGCCAATGGCGCTATT
lcl|YJM421.Contig13.16_2416-50      TCTAACTTAAAAATAGCGCATTATTGTAAGATTCCGCCAATGGCGCTATT
lcl|YPS1009.contig01437_126-27      TCTAACTTAAAAATAGCGCATTATTGTAAGATTCCGCCAATGGCGCTATT
lcl|Y9.Contig18.2_9701-12333        TCTAACTTAAAAATAGCGCATTATTGTAAGATTCCGCCAATGGCGCTATT
lcl|T7_updated.Contig12.5_4804      TCTAACTTAAAAATAGCGCATTATTGTAAGATTCCGCCAATGGCGCTATT
lcl|YJM320.Contig27.3_44200-46      TCTAACTTAAAAATAGCGCATTATTGTAAGATTCCGCCAATGGCGCTATT
lcl|YJM269.Contig118.6_15840-1      TCTAACTTAAAAATAGCGCATTATTGTAAGATTCCGCCAATGGCGCTATT
lcl|CBS7960.Contig134.5_8907-1      TCTAACTTAAAAATAGCGCATTATTGTAAGATTCCGCCAATGGCGCTATT
lcl|CLIB215.Contig162.2_6694-9      TCTAACTTAAAAATAGCGCATTATTGTAAGATTCCGCCAATGGCGCTATT
lcl|YPS163.Contig67.1_15598-18      TCTAACTTAAAAATAGCGCATTATTGTAAGATTCCGCCAATGGCGCTATT
lcl|YJM326.contig00640_571-320      TCTAACTTAAAAATAGCGCATTATTGTAAGATTCCGCCAATGGCGCTATT
MIT_Spar_c565_22704                 TCTAATTTAAAAATTGCGCATTACTGTAAGATTCCGCCAATGGCACTGTT
                                    ***** ******** ******** ******************** ** **

YPR194C_S288C                       CAGGGGACAATGTGTTATAGTTTTCATTCAGATATTTGTCAATCTAGGTG
YPR194C_EC1118                      CAGGGGACAATGTGTTATAGTTCTCATTCAGATATTTGTCAATCTAGGTG
YPR194C_Kyokai7                     CAGGGGACAATGTGTTATAGTTTTCATTCAGATATTTGTCAATCTCGGTG
YPR194C_Vin13                       CAGGGGACAATGTGTTATAGTTCTCATTCAGATATTTGTCAATCTAGGTG
YPR194C_YJM789                      CAGGGGACAATGTGTTATAGTTTTCATTCAGATATTTGTCAATCTAGGTG
lcl|UC5.contig01231_252-2885        CAGGGGACAATGTGTTATAGTTTTCATTCAGATATTTGTCAATCTAGGTG
lcl|Y12.Contig13.1_15688-18321      CAGGGGACAATGTGTTATAGTTTTCATTCAGATATTTGTCAATCTAGGTG
lcl|YJM280.Contig36.12_1300-39      CAGGGGACAATGTGTTATAGTTCTCATTCAGATATTTGTCAATCTAGGTG
lcl|YJM451.contig00863_6449-90      CAGGGGACAATGTGTTATAGTTTTCATTCAGATATTTGTCAATCTAGGTG
lcl|YJM653.contig03324_25242-2      CAGGGGACAATGTGTTATAGTTTTCATTCAGATATTTGTCAATCTAGGTG
lcl|WE372.Contig266.37_12268-1      CAGGGGACAATGTGTTATAGTTCTCATTCAGATATTTGTCAATCTAGGTG
lcl|I14.contig00133_12897-1553      CAGGGGACAATGTGTTATAGTTCTCATTCAGATATTTGTCAATCTAGGTG
lcl|YJM421.Contig13.16_2416-50      CAGGGGACAATGTGTTATAGTTCTCATTCAGATATTTGTCAATCTAGGTG
lcl|YPS1009.contig01437_126-27      CAGGGGACAATGTGTTATAGTTCTCATTCAGATATTTGTCAATCTAGGTG
lcl|Y9.Contig18.2_9701-12333        CAGGGGACAATGTGTTATAGTTTTCATTCAGATATTTGTCAATCTAGGTG
lcl|T7_updated.Contig12.5_4804      CAGGGGACAATGTGTTATAGTTCTCATTCAGATATTTGTCAATCTAGGTG
lcl|YJM320.Contig27.3_44200-46      CAGGGGACAATGTGTTATAGTTCTCATTCAGATATTTGTCAATCTAGGTG
lcl|YJM269.Contig118.6_15840-1      CAGGGGACAATGTGTTATAGTTCTCATTCAGATATTTGTCAATCTAGGTG
lcl|CBS7960.Contig134.5_8907-1      CAGGGGACAATGTGTTATAGTTCTCATTCAGATATTTGTCAATCTAGGTG
lcl|CLIB215.Contig162.2_6694-9      CAGGGGACAATGTGTTATAGTTCTCATTCAGATATTTGTCAATCTAGGTG
lcl|YPS163.Contig67.1_15598-18      CAGGGGACAATGTGTTATAGTTCTCATTCAGATATTTGTCAATCTAGGTG
lcl|YJM326.contig00640_571-320      CAGGGGACAATGTGTTATAGTTTTCATTCAGATATTTGTCAATCTAGGTG
MIT_Spar_c565_22704                 CAGGGGACAATGTATCATAGTTCTTATTCAAATATTCGTTAACCTAGGTG
                                    ************* * ****** * ***** ***** ** ** ** ****

YPR194C_S288C                       TTCTGAATTGGCAAATCTCCAATATCAAAGACTTTTGCACACCTCATCAA
YPR194C_EC1118                      TTCTGAATTGGCAAATCTCCAATATCAAAGACTTTTGCACACCTCATCAA
YPR194C_Kyokai7                     TTCTGAATTGGCAAATCTCCAATATCAAAGACTTTTGCACACCTCATCAA
YPR194C_Vin13                       TTCTGAATTGGCAAATCTCCAATATCAAAGACTTTTGCACACCTCATCAA
YPR194C_YJM789                      TTCTGAATTGGCAAATCTCCAATATCAAAGACTTTTGCACACCTCATCAA
lcl|UC5.contig01231_252-2885        TTCTGAATTGGCAAATCTCCAATATCAAAGACTTTTGCACACCTCATCAA
lcl|Y12.Contig13.1_15688-18321      TTCTGAATTGGCAAATCTCCAATATCAAAGACTTTTGCACACCTCATCAA
lcl|YJM280.Contig36.12_1300-39      TTCTGAATTGGCAAATCTCCAATATCAAAGACTTTTGCACACCTCATCAA
lcl|YJM451.contig00863_6449-90      TTCTGAATTGGCAAATCTCCAATATCAAAGACTTTTGCACACCTCATCAA
lcl|YJM653.contig03324_25242-2      TTCTGAATTGGCAAATCTCCAATATCAAAGACTTTTGCACACCTCATCAA
lcl|WE372.Contig266.37_12268-1      TTCTGAATTGGCAAATCTCCAATATCAAAGACTTTTGCACACCTCATCAA
lcl|I14.contig00133_12897-1553      TTCTGAATTGGCAAATCTCCAATATCAAAGACTTTTGCACACCTCATCAA
lcl|YJM421.Contig13.16_2416-50      TTCTGAATTGGCAAATCTCCAATATCAAAGACTTTTGCACACCTCATCAA
lcl|YPS1009.contig01437_126-27      TTCTGAATTGGCAAATCTCCAATATCAAAGACTTTTGCACACCTCATCAA
lcl|Y9.Contig18.2_9701-12333        TTCTGAATTGGCAAATCTCCAATATCAAAGACTTTTGCACACCTCATCAA
lcl|T7_updated.Contig12.5_4804      TTCTGAATTGGCAAATCTCCAATATCAAAGACTTTTGCACACCTCATCAA
lcl|YJM320.Contig27.3_44200-46      TTCTGAATTGGCAAATCTCCAATATCAAAGACTTTTGCACACCTCATCAA
lcl|YJM269.Contig118.6_15840-1      TTCTGAATTGGCAAATCTCCAATATCAAAGACTTTTGCACACCTCATCAA
lcl|CBS7960.Contig134.5_8907-1      TTCTGAATTGGCAAATCTCCAATATCAAAGACTTTTGCACACCTCATCAA
lcl|CLIB215.Contig162.2_6694-9      TTCTGAATTGGCAAATCTCCAATATCAAAGACTTTTGCACACCTCATCAA
lcl|YPS163.Contig67.1_15598-18      TTCTGAATTGGCAAATCTCCAATATCAAAGACTTTTGCACACCTCATCAA
lcl|YJM326.contig00640_571-320      TTCTGAATTGGCAAATCTCCAATATCAAAGACTTTTGCACACCTCATCAA
MIT_Spar_c565_22704                 TTTTGAACTGGCAAATCTCTAATATCAAAGATTTTTGCACGCCTCACCAA
                                    ** **** *********** *********** ******** ***** ***

YPR194C_S288C                       AACGCAAAATTCACCTGTCCTGATGCTGTGACCTACTATAATGCTTCCGT
YPR194C_EC1118                      AACGCAAAATTCACCTGTCCTGATGCTGTGACCTACTATAATGCTTCCGT
YPR194C_Kyokai7                     AACGCAAAATTCACCTGTCCTAATGCTGTGACCTACTATAATGCTTCCGT
YPR194C_Vin13                       AACGCAAAATTCACCTGTCCTGATGCTGTGACCTACTATAATGCTTCCGT
YPR194C_YJM789                      AACGCAAAATTCACCTGTCCTGATGCTGTGACCTACTATAATGCTTCCGT
lcl|UC5.contig01231_252-2885        AACGCAAAATTCACCTGTCCTGATGCTGTGACCTACTATAATGCTTCCGT
lcl|Y12.Contig13.1_15688-18321      AACGCAAAATTCACCTGTCCTGATGCTGTGACCTACTATAATGCTTCCGT
lcl|YJM280.Contig36.12_1300-39      AACGCAAAATTCACCTGTCCTGATGCTGTGACCTACTATAATGCTTCCGT
lcl|YJM451.contig00863_6449-90      AACGCAAAATTCACCTGTCCTGATGCTGTGACCTACTATAATGCTTCCGT
lcl|YJM653.contig03324_25242-2      AACGCAAAATTCACCTGTCCTGATGCTGTGACCTACTATAATGCTTCCGT
lcl|WE372.Contig266.37_12268-1      AACGCAAAATTCACCTGTCCTGATGCTGTGACCTACTATAATGCTTCCGT
lcl|I14.contig00133_12897-1553      AACGCAAAATTCACCTGTCCTGATGCTGTGACCTACTATAATGCTTCCGT
lcl|YJM421.Contig13.16_2416-50      AACGCAAAATTCACCTGTCCTGATGCTGTGACCTACTATAATGCTTCCGT
lcl|YPS1009.contig01437_126-27      AACGCAAAATTCACCTGTCCTGATGCTGTGACCTACTATAATGCTTCCGT
lcl|Y9.Contig18.2_9701-12333        AACGCAAAATTCACCTGTCCTGATGCTGTGACCTACTATAATGCTTCCGT
lcl|T7_updated.Contig12.5_4804      AACGCAAAATTCACCTGTCCTGATGCTGTGACCTACTATAATGCTTCCGT
lcl|YJM320.Contig27.3_44200-46      AACGCAAAATTCACCTGTCCTGATGCTGTGACCTACTATAATGCTTCCGT
lcl|YJM269.Contig118.6_15840-1      AACGCAAAATTCACCTGTCCTGATGCTGTGACCTACTATAATGCTTCCGT
lcl|CBS7960.Contig134.5_8907-1      AACGCAAAATTCACCTGTCCTGATGCTGTGACCTACTATAATGCTTCCGT
lcl|CLIB215.Contig162.2_6694-9      AACGCAAAATTCACCTGTCCTGATGCTGTGACCTACTATAATGCTTCCGT
lcl|YPS163.Contig67.1_15598-18      AACGCAAAATTCACCTGTCCTGATGCTGTGACCTACTATAATGCTTCCGT
lcl|YJM326.contig00640_571-320      AACGCAAAATTCACCTGTCCTGATGCTGTGACCTACTATAATGCTTCCGT
MIT_Spar_c565_22704                 AACGCAAAATTCACCTGTCCCGATGCTGTGACCTATTATAATGCTTCCGT
                                    ********************  ************* **************

YPR194C_S288C                       TGTCTGGGGTGCAATTGGGCCAAAAAGAATTTTCAATTACATTTATCCAA
YPR194C_EC1118                      TGTCTGGGGTGCAATTGGGCCAAAAAGAATTTTCAATTACATTTATCCAA
YPR194C_Kyokai7                     TGTCTGGGGTACAATTGGGCCAAAAAGAATTTTCAATTACATTTATCCAA
YPR194C_Vin13                       TGTCTGGGGTGCAATTGGGCCAAAAAGAATTTTCAATTACATTTATCCAA
YPR194C_YJM789                      TGTCTGGGGTGCAATTGGGCCAAAAAGAATTTTCAATTACATTTATCCAA
lcl|UC5.contig01231_252-2885        TGTCTGGGGTGCAATTGGGCCAAAAAGAATTTTCAATTACATTTATCCAA
lcl|Y12.Contig13.1_15688-18321      TGTCTGGGGTGCAATTGGGCCAAAAAGAATTTTCAATTACATTTATCCAA
lcl|YJM280.Contig36.12_1300-39      TGTCTGGGGTGCAATTGGGCCAAAAAGAATTTTCAATCACATTTATCCAA
lcl|YJM451.contig00863_6449-90      TGTCTGGGGTGCAATTGGGCCAAAAAGAATTTTCAATTACATTTATCCAA
lcl|YJM653.contig03324_25242-2      TGTCTGGGGTGCAATTGGGCCAAAAAGAATTTTCAATTACATTTATCCAA
lcl|WE372.Contig266.37_12268-1      TGTCTGGGGTGCAATTGGGCCAAAAAGAATTTTCAATTACATTTATCCAA
lcl|I14.contig00133_12897-1553      TGTCTGGGGTGCAATTGGGCCAAAAAGAATTTTCAATTACATTTATCCAA
lcl|YJM421.Contig13.16_2416-50      TGTCTGGGGTGCAATTGGGCCAAAAAGAATTTTCAATTACATTTATCCAA
lcl|YPS1009.contig01437_126-27      TGTCTGGGGTGCAATTGGGCCAAAAAGAATTTTCAATTACATTTATCCAA
lcl|Y9.Contig18.2_9701-12333        TGTCTGGGGTGCAATTGGGCCAAAAAGAATTTTCAATTACATTTATCCAA
lcl|T7_updated.Contig12.5_4804      TGTCTGGGGTGCAATTGGGCCAAAAAGAATTTTCAATTACATTTATCCAA
lcl|YJM320.Contig27.3_44200-46      TGTCTGGGGTGCAATTGGGCCAAAAAGAATTTTCAATTACATTTATCCAA
lcl|YJM269.Contig118.6_15840-1      TGTCTGGGGTGCAATTGGGCCAAAAAGAATTTTCAATTACATTTATCCAA
lcl|CBS7960.Contig134.5_8907-1      TGTCTGGGGTGCAATTGGGCCAAAAAGAATTTTCAATCACATTTATCCAA
lcl|CLIB215.Contig162.2_6694-9      TGTCTGGGGTGCAATTGGGCCAAAAAGAATTTTCAATTACATTTATCCAA
lcl|YPS163.Contig67.1_15598-18      TGTCTGGGGTGCAATTGGGCCAAAAAGAATTTTCAATTACATTTATCCAA
lcl|YJM326.contig00640_571-320      TGTCTGGGGTGCAATTGGGCCAAAAAGAATTTTCAATTACATTTATCCAA
MIT_Spar_c565_22704                 TGTCTGGGGTGCCATTGGACCAAAAAGAATTTTCAATTATATTTATCCAA
                                    ********** * ***** ****************** * **********

YPR194C_S288C                       TATTTAAATGGTGTTGGTTGATAGGCGCATGCATTGGCATATTTTTTGGT
YPR194C_EC1118                      TATTTAAATGGTGTTGGTTGATAGGCGCATGCATTGGCATATTTTTTGGT
YPR194C_Kyokai7                     TATTTAAATGGTGTTGGTTGATAGGCGCATGCATTGGCATATTTTTTGGT
YPR194C_Vin13                       TATTTAAATGGTGTTGGTTGATAGGCGCATGCATTGGCATATTTTTTGGT
YPR194C_YJM789                      TATTTAAATGGTGTTGGTTGATAGGCGCATGCATTGGCATATTTTTTGGT
lcl|UC5.contig01231_252-2885        TATTTAAATGGTGTTGGTTGATAGGCGCATGCATTGGCATATTTTTTGGT
lcl|Y12.Contig13.1_15688-18321      TATTTAAATGGTGTTGGTTGATAGGCGCATGCATTGGCATATTTTTTGGT
lcl|YJM280.Contig36.12_1300-39      TATTTAAATGGTGTTGGTTGATAGGCGCATGCATTGGCATATTTTTTGGT
lcl|YJM451.contig00863_6449-90      TATTTAAATGGTGTTGGTTGATAGGCGCATGCATTGGCATATTTTTTGGT
lcl|YJM653.contig03324_25242-2      TATTTAAATGGTGTTGGTTGATAGGCGCATGCATTGGCATATTTTTTGGT
lcl|WE372.Contig266.37_12268-1      TATTTAAATGGTGTTGGTTGATAGGCGCATGCATTGGCATATTTTTTGGT
lcl|I14.contig00133_12897-1553      TATTTAAATGGTGTTGGTTGATAGGCGCATGCATTGGCATATTTTTTGGT
lcl|YJM421.Contig13.16_2416-50      TATTTAAATGGTGTTGGTTGATAGGCGCATGCATTGGCATATTTTTTGGT
lcl|YPS1009.contig01437_126-27      TATTTAAATGGTGTTGGTTGATAGGCGCATGCATTGGCATATTTTTTGGT
lcl|Y9.Contig18.2_9701-12333        TATTTAAATGGTGTTGGTTGATAGGCGCATGCATTGGCATATTTTTTGGT
lcl|T7_updated.Contig12.5_4804      TATTTAAATGGTGTTGGTTGATAGGCGCATGCATTGGCATATTTTTTGGT
lcl|YJM320.Contig27.3_44200-46      TATTTAAATGGTGTTGGTTGATAGGCGCATGCATTGGCATATTTTTTGGT
lcl|YJM269.Contig118.6_15840-1      TATTTAAATGGTGTTGGTTGATAGGCGCATGCATTGGCATATTTTTTGGT
lcl|CBS7960.Contig134.5_8907-1      TATTTAAATGGTGTTGGTTGATAGGCGCATGCATTGGCATATTTTTTGGT
lcl|CLIB215.Contig162.2_6694-9      TATTTAAATGGTGTTGGTTGATAGGCGCATGCATTGGCATATTTTTTGGT
lcl|YPS163.Contig67.1_15598-18      TATTTAAATGGTGTTGGTTGATAGGCGCATGCATTGGCATATTTTTTGGT
lcl|YJM326.contig00640_571-320      TATTTAAATGGTGTTGGTTGATAGGCGCATGCATTGGCATATTTTTTGGT
MIT_Spar_c565_22704                 TCTTTAAATGGTGTTGGTTGATAGGTGCATGTATTGGCATATTTTTTGGT
                                    * *********************** ***** ******************

YPR194C_S288C                       GTTTGGAAGCGCTGGGGTAAGTTTTATCCCAGATATTTTGACCCAATGTT
YPR194C_EC1118                      GTTTGGAAGCGCTGGGGTAAGTTTTATCCCAGATATTTTGACCCAATGTT
YPR194C_Kyokai7                     GTTTGGAAGCGCTGGGGTAAGTTTTATCCCAGATATTTTGACCCAATGTT
YPR194C_Vin13                       GTTTGGAAGCGCTGGGGTAAGTTTTATCCCAGATATTTTGACCCAATGTT
YPR194C_YJM789                      GTTTGGAAGCGCTGGGGTAAGTTTTATCCCAGATATTTTGACCCAATGTT
lcl|UC5.contig01231_252-2885        GTTTGGAAGCGCTGGGGTAAGTTTTATCCCAGATATTTTGACCCAATGTT
lcl|Y12.Contig13.1_15688-18321      GTTTGGAAGCGCTGGGGTAAGTTTTATCCCAGATATTTTGACCCAATGTT
lcl|YJM280.Contig36.12_1300-39      GTTTGGAAGCGCTGGGGTAAGTTTTATCCCAGATATTTTGACCCAATGTT
lcl|YJM451.contig00863_6449-90      GTTTGGAAGCGCTGGGGTAAGTTTTATCCCAGATATTTTGACCCAATGTT
lcl|YJM653.contig03324_25242-2      GTTTGGAAGCGCTGGGGTAAGTTTTATCCCAGATATTTTGACCCAATGTT
lcl|WE372.Contig266.37_12268-1      GTTTGGAAGCGCTGGGGTAAGTTTTATCCCAGATATTTTGACCCAATGTT
lcl|I14.contig00133_12897-1553      GTTTGGAAGCGCTGGGGTAAGTTTTATCCCAGATATTTTGACCCAATGTT
lcl|YJM421.Contig13.16_2416-50      GTTTGGAAGCGCTGGGGTAAGTTTTATCCCAGATATTTTGACCCAATGTT
lcl|YPS1009.contig01437_126-27      GTTTGGAAGCGCTGGGGTAAGTTTTATCCCAGATATTTTGACCCAATGTT
lcl|Y9.Contig18.2_9701-12333        GTTTGGAAGCGCTGGGGTAAGTTTTATCCCAGATATTTTGACCCAATGTT
lcl|T7_updated.Contig12.5_4804      GTTTGGAAGCGCTGGGGTAAGTTTTATCCCAGATATTTTGACCCAATGTT
lcl|YJM320.Contig27.3_44200-46      GTTTGGAAGCGCTGGGGTAAGTTTTATCCCAGATATTTTGACCCAATGTT
lcl|YJM269.Contig118.6_15840-1      GTTTGGAAGCGCTGGGGTAAGTTTTATCCCAGATATTTTGACCCAATGTT
lcl|CBS7960.Contig134.5_8907-1      GTTTGGAAGCGCTGGGGTAAGTTTTATCCCAGATATTTTGACCCAATGTT
lcl|CLIB215.Contig162.2_6694-9      GTTTGGAAGCGCTGGGGTAAGTTTTATCCCAGATATTTTGACCCAATGTT
lcl|YPS163.Contig67.1_15598-18      GTTTGGAAGCGCTGGGGTAAGTTTTATCCCAGATATTTTGACCCAATGTT
lcl|YJM326.contig00640_571-320      GTTTGGAAGCGCTGGGGTAAGTTTTATCCCAGATATTTTGACCCAATGTT
MIT_Spar_c565_22704                 GTTTGGAAGCGTTGGGGTAAATTTTATCCAAGATATTTCGACCCGATGTT
                                    *********** ******** ******** ******** ***** *****

YPR194C_S288C                       ATTTGTAGGTGGAATGCTTAATATGAGCCCTCCATATAACCTGATGTATT
YPR194C_EC1118                      ATTTGTAGGTGGAATGCTTAATATGAGCCCTCCATATAACCTGATGTATT
YPR194C_Kyokai7                     ATTTGTAGGTGGAATGCTTAATATGAGCCCTCCATATAACCTGATGTATT
YPR194C_Vin13                       ATTTGTAGGTGGAATGCTTAATATGAGCCCTCCATATAACCTGATGTATT
YPR194C_YJM789                      ATTTGTAGGTGGAATGCTTAATATGAGCCCTCCATATAACCTGATGTATT
lcl|UC5.contig01231_252-2885        ATTTGTAGGTGGAATGCTTAATATGAGGCCTCCATATAACCTGATGTATT
lcl|Y12.Contig13.1_15688-18321      ATTTGTAGGTGGAATGCTTAATATGAGCCCTCCATATAACCTGATGTATT
lcl|YJM280.Contig36.12_1300-39      ATTTGTAGGTGGAATGCTTAATATGAGCCCTCCATATAACCTGATGTATT
lcl|YJM451.contig00863_6449-90      ATTTGTAGGTGGAATGCTTAATATGAGCCCTCCATATAACCTGATGTATT
lcl|YJM653.contig03324_25242-2      ATTTGTAGGTGGAATGCTTAATATGAGCCCTCCATATAACCTGATGTATT
lcl|WE372.Contig266.37_12268-1      ATTTGTAGGTGGAATGCTTAATATGAGCCCTCCATATAACCTGATGTATT
lcl|I14.contig00133_12897-1553      ATTTGTAGGTGGAATGCTTAATATGAGCCCTCCATATAACCTGATGTATT
lcl|YJM421.Contig13.16_2416-50      ATTTGTAGGTGGAATGCTTAATATGAGCCCTCCATATAACCTGATGTATT
lcl|YPS1009.contig01437_126-27      ATTTGTAGGTGGAATGCTTAATATGAGCCCTCCATATAACCTGATGTATT
lcl|Y9.Contig18.2_9701-12333        ATTTGTAGGTGGAATGCTTAATATGGGCCCTCCATATAACCTGATGTATT
lcl|T7_updated.Contig12.5_4804      ATTTGTAGGTGGAATGCTTAATATGAGCCCTCCATATAACCTGATGTATT
lcl|YJM320.Contig27.3_44200-46      ATTTGTAGGTGGAATGCTTAATATGAGCCCTCCATATAACCTGATGTATT
lcl|YJM269.Contig118.6_15840-1      ATTTGTAGGTGGAATGCTTAATATGAGCCCTCCATATAACCTGATGTATT
lcl|CBS7960.Contig134.5_8907-1      ATTTGTAGGTGGAATGCTTAATATGAGCCCTCCATATAACCTGATGTATT
lcl|CLIB215.Contig162.2_6694-9      ATTTGTAGGTGGAATGCTTAATATGGGCCCTCCATATAACCTGATGTATT
lcl|YPS163.Contig67.1_15598-18      ATTTGTAGGTGGAATGCTTAATATGAGCCCTCCATATAACCTGATGTATT
lcl|YJM326.contig00640_571-320      ATTTGTAGGTGGAATGCTTAATATGAGCCCTCCATATAACCTGATGTATT
MIT_Spar_c565_22704                 ATTTGTAGGTGGAATGCTTAATATGAGTCCTCCATATAACTTGATGTATT
                                    ************************* * ************ *********

YPR194C_S288C                       ACACTTCTGGTATGATTGTTAGTTACATTTCCCAGTACTACATGAAAAGA
YPR194C_EC1118                      ACACTTCTGGTATGATTGTTAGTTACATTTCCCAGTACTACATGAAAAGA
YPR194C_Kyokai7                     ACACTTCTGGTATGATTGTTAGTTACATTTCCCAGTACTACATGAAAAGA
YPR194C_Vin13                       ACACTTCTGGTATGATTGTTAGTTACATTTCCCAGTACTACATGAAAAGA
YPR194C_YJM789                      ACACTTCTGGTATGATTGTTAGTTACATTTCCCAGTACTACATGAAAAGA
lcl|UC5.contig01231_252-2885        ACACTTCTGGTATGATTGTTAGTTACATTTCCCAGTACTACATGAAAAGA
lcl|Y12.Contig13.1_15688-18321      ACACTTCTGGTATGATTGTTAGTTACATTTCCCAGTACTACATGAAAAGA
lcl|YJM280.Contig36.12_1300-39      ACACTTCTGGTATGATTGTTAGTTACATTTCCCAGTACTACATGAAAAGA
lcl|YJM451.contig00863_6449-90      ACACTTCTGGTATGATTGTTAGTTACATTTCCCAGTACTACATGAAAAGA
lcl|YJM653.contig03324_25242-2      ACACTTCTGGTATGATTGTTAGTTACATTTCCCAGTACTACATGAAAAGA
lcl|WE372.Contig266.37_12268-1      ACACTTCTGGTATGATTGTTAGTTACATTTCCCAGTACTACATGAAAAGA
lcl|I14.contig00133_12897-1553      ACACTTCTGGTATGATTGTTAGTTACATTTCCCAGTACTACATGAAAAGA
lcl|YJM421.Contig13.16_2416-50      ACACTTCTGGTATGATTGTTAGTTACATTTCCCAGTACTACATGAAAAGA
lcl|YPS1009.contig01437_126-27      ACACTTCTGGTATGATTGTTAGTTACATTTCCCAGTACTACATGAAAAGA
lcl|Y9.Contig18.2_9701-12333        ACACTTCTGGTATGATTGTTAGTTACATTTCCCAGTACTACATGAAAAGA
lcl|T7_updated.Contig12.5_4804      ACACTTCTGGTATGATTGTTAGTTACATTTCCCAGTACTACATGAAAAGA
lcl|YJM320.Contig27.3_44200-46      ACACTTCTGGTATGATTGTTAGTTACATTTCCCAGTACTACATGAAAAGA
lcl|YJM269.Contig118.6_15840-1      ACACTTCTGGTATGATTGTTAGTTACATTTCCCAGTACTACATGAAAAGA
lcl|CBS7960.Contig134.5_8907-1      ACACTTCTGGTATGATTGTTAGTTACATTTCCCAGTACTACATGAAAAGA
lcl|CLIB215.Contig162.2_6694-9      ACACTTCTGGTATGATTGTTAGTTACATTTCCCAGTACTACATGAAAAGA
lcl|YPS163.Contig67.1_15598-18      ACACTTCTGGTATGATTGTTAGTTACATTTCCCAGTACTACATGAAAAGA
lcl|YJM326.contig00640_571-320      ACACTTCTGGTATGATTGTTAGTTACATTTCCCAGTACTACATGAAAAGA
MIT_Spar_c565_22704                 ACACTTCTGGTATGATTGTTAGTTATATTTCCCAGTACTATATGAAAAGA
                                    ************************* ************** *********

YPR194C_S288C                       CACCATTTAAATCTGTGGGAGAAATATAATTATGTTTTATCGGCAGGCTT
YPR194C_EC1118                      CACCATTTAAATCTGTGGGAGAAATATAATTATGTTTTATCGGCAGGCTT
YPR194C_Kyokai7                     CACCATTTAAATCTGTGGGAGAAATATAATTATGTTTTATCGGCAGGCTT
YPR194C_Vin13                       CACCATTTAAATCTGTGGGAGAAATATAATTATGTTTTATCGGCAGGCTT
YPR194C_YJM789                      CACCATTTAAATCTGTGGGAGAAATATAATTATGTTTTATCGGCAGGCTT
lcl|UC5.contig01231_252-2885        CACCATTTAAATCTGTGGGAGAAATATAATTATGTTTTATCGGCAGGCTT
lcl|Y12.Contig13.1_15688-18321      CACCATTTAAATCTGTGGGAGAAATATAATTATGTTTTATCGGCAGGCTT
lcl|YJM280.Contig36.12_1300-39      CACCATTTAAATCTGTGGGAGAAATATAATTATGTTTTATCGGCAGGCTT
lcl|YJM451.contig00863_6449-90      CACCATTTAAATCTGTGGGAGAAATATAATTATGTTTTATCGGCAGGCTT
lcl|YJM653.contig03324_25242-2      CACCATTTAAATCTGTGGGAGAAATATAATTATGTTTTATCGGCAGGCTT
lcl|WE372.Contig266.37_12268-1      CACCATTTAAATCTGTGGGAGAAATATAATTATGTTTTATCGGCAGGCTT
lcl|I14.contig00133_12897-1553      CACCATTTAAATCTGTGGGAGAAATATAATTATGTTTTATCGGCAGGCTT
lcl|YJM421.Contig13.16_2416-50      CACCATTTAAATCTGTGGGAGAAATATAATTATGTTTTATCGGCAGGCTT
lcl|YPS1009.contig01437_126-27      CACCATTTAAATCTGTGGGAGAAATATAATTATGTTTTATCGGCAGGCTT
lcl|Y9.Contig18.2_9701-12333        CACCATTTAAATCTGTGGGAGAAATATAATTATGTTTTATCGGCAGGCTT
lcl|T7_updated.Contig12.5_4804      CACCATTTAAATCTGTGGGAGAAATATAATTATGTTTTATCGGCAGGCTT
lcl|YJM320.Contig27.3_44200-46      CACCATTTAAATCTGTGGGAGAAATATAATTATGTTTTATCGGCAGGCTT
lcl|YJM269.Contig118.6_15840-1      CACCATTTAAATCTGTGGGAGAAATATAATTATGTTTTATCGGCAGGCTT
lcl|CBS7960.Contig134.5_8907-1      CACCATTTAAATCTGTGGGAGAAATATAATTATGTTTTATCGGCAGGCTT
lcl|CLIB215.Contig162.2_6694-9      CACCATTTAAATCTGTGGGAGAAATATAATTATGTTTTATCGGCAGGCTT
lcl|YPS163.Contig67.1_15598-18      CACCATTTAAATCTGTGGGAGAAATATAATTATGTTTTATCGGCAGGCTT
lcl|YJM326.contig00640_571-320      CACCATTTAAATCTGTGGGAGAAATATAATTATGTTTTATCGGCAGGCTT
MIT_Spar_c565_22704                 CATCATTTAAATTTGTGGGAGAAGTATAATTACGTTTTATCGGCAGGCTT
                                    ** ********* ********** ******** *****************

YPR194C_S288C                       TTCAACGGGCTTGGTTTTATCAGCTATTATCATTTTCTTTGCTGTCCAAT
YPR194C_EC1118                      TTCAACGGGCTTGGTTTTATCAGCTATTATCATTTTCTTTGCTGTCCAAT
YPR194C_Kyokai7                     TTCAACGGGCTTGGTTTTATCAGCTATTATCATTTTCTTTGCTGTCCAAT
YPR194C_Vin13                       TTCAACGGGCTTGGTTTTATCAGCTATTATCATTTTCTTTGCTGTCCAAT
YPR194C_YJM789                      TTCAACGGGCTTGGTTTTATCAGCTATTATCATTTTCTTTGCTGTCCAAT
lcl|UC5.contig01231_252-2885        TTCAACGGGCTTGGTTTTATCAGCTATTATCATTTTCTTTGCTGTCCAAT
lcl|Y12.Contig13.1_15688-18321      TTCAACGGGCTTGGTTTTATCAGCTATTATCATTTTCTTTGCTGTCCAAT
lcl|YJM280.Contig36.12_1300-39      TTCAACGGGCTTGGTTTTATCAGCTATTATCATTTTCTTTGCTGTCCAAT
lcl|YJM451.contig00863_6449-90      TTCAACGGGCTTGGTTTTATCAGCTATTATCATTTTCTTTGCTGTCCAAT
lcl|YJM653.contig03324_25242-2      TTCAACGGGCTTGGTTTTATCAGCTATTATCATTTTCTTTGCTGTCCAAT
lcl|WE372.Contig266.37_12268-1      TTCAACGGGCTTGGTTTTATCAGCTATTATCATTTTCTTTGCTGTCCAAT
lcl|I14.contig00133_12897-1553      TTCAACGGGCTTGGTTTTATCAGCTATTATCATTTTCTTTGCTGTCCAAT
lcl|YJM421.Contig13.16_2416-50      TTCAACGGGCTTGGTTTTATCAGCTATTATCATTTTCTTTGCTGTCCAAT
lcl|YPS1009.contig01437_126-27      TTCAACGGGCTTGGTTTTATCAGCTATTATCATTTTCTTTGCTGTCCAAT
lcl|Y9.Contig18.2_9701-12333        TTCAACGGGCTTGGTTTTATCAGCTATTATCATTTTCTTTGCTGTCCAAT
lcl|T7_updated.Contig12.5_4804      TTCAACGGGCTTGGTTTTATCAGCTATTATCATTTTCTTTGCTGTCCAAT
lcl|YJM320.Contig27.3_44200-46      TTCAACGGGCTTGGTTTTATCAGCTATTATCATTTTCTTTGCTGTCCAAT
lcl|YJM269.Contig118.6_15840-1      TTCAACGGGCTTGGTTTTATCAGCTATTATCATTTTCTTTGCTGTCCAAT
lcl|CBS7960.Contig134.5_8907-1      TTCAACGGGCTTGGTTTTATCAGCTATTATCATTTTCTTTGCTGTCCAAT
lcl|CLIB215.Contig162.2_6694-9      TTCAACGGGCTTGGTTTTATCAGCTATTATCATTTTCTTTGCTGTCCAAT
lcl|YPS163.Contig67.1_15598-18      TTCAACGGGCTTGGTTTTATCAGCTATTATCATTTTCTTTGCTGTCCAAT
lcl|YJM326.contig00640_571-320      TTCAACGGGCTTGGTTTTATCAGCTATTATCATTTTCTTTGCTGTCCAAT
MIT_Spar_c565_22704                 TTCAACAGGCTTGGTTTTGTCAGCTATTATCATTTTCTTTGCTGTCCAAT
                                    ****** *********** *******************************

YPR194C_S288C                       ATAAAGACACAGCTTTTAATTGGTGGGGCAATACAGTTCCGTATGCTGGT
YPR194C_EC1118                      ATAAAGACACAGCTTTTAATTGGTGGGGCAATACAGTTCCGTATGCTGGT
YPR194C_Kyokai7                     ATAAAGACACAGCTTTTAATTGGTGGGGCAATAAAGTTCCGTATGCTGGT
YPR194C_Vin13                       ATAAAGACACAGCTTTTAATTGGTGGGGCAATACAGTTCCGTATGCTGGT
YPR194C_YJM789                      ATAAAGACACAGCTTTTAATTGGTGGGGCAATACAGTTCCGTATGCTGGT
lcl|UC5.contig01231_252-2885        ATAAAGACACAGCTTTTAATTGGTGGGGCAATAAAGTTCCGTATGCTGGT
lcl|Y12.Contig13.1_15688-18321      ATAAAGACACAGCTTTTAATTGGTGGGGCAATAAAGTTCCGTATGCTGGT
lcl|YJM280.Contig36.12_1300-39      ATAAAGACACAGCTTTTAATTGGTGGGGCAATACAGTTCCGTATGCTGGT
lcl|YJM451.contig00863_6449-90      ATAAAGACACAGCTTTTAATTGGTGGGGCAATAAAGTTCCGTATGCTGGT
lcl|YJM653.contig03324_25242-2      ATAAAGACACAGCTTTTAATTGGTGGGGCAATACAGTTCCGTATGCTGGT
lcl|WE372.Contig266.37_12268-1      ATAAAGACACAGCTTTTAATTGGTGGGGCAATACAGTTCCGTATGCTGGT
lcl|I14.contig00133_12897-1553      ATAAAGACACAGCTTTTAATTGGTGGGGCAATACAGTTCCGTATGCTGGT
lcl|YJM421.Contig13.16_2416-50      ATAAAGACACAGCTTTTAATTGGTGGGGCAATACAGTTCCGTATGCTGGT
lcl|YPS1009.contig01437_126-27      ATAAAGACACAGCTTTTAATTGGTGGGGCAATACAGTTCCGTATGCTGGT
lcl|Y9.Contig18.2_9701-12333        ATAAAGACACAGCTTTTAATTGGTGGGGCAATACAGTTCCGTATGCTGGT
lcl|T7_updated.Contig12.5_4804      ATAAAGACACAGCTTTTAATTGGTGGGGCAATACAGTTCCGTATGCTGGT
lcl|YJM320.Contig27.3_44200-46      ATAAAGACACAGCTTTTAATTGGTGGGGCAATACAGTTCCGTATGCTGGT
lcl|YJM269.Contig118.6_15840-1      ATAAAGACACAGCTTTTAATTGGTGGGGCAATAAAGTTCCGTATGCTGGT
lcl|CBS7960.Contig134.5_8907-1      ATAAAGACACAGCTTTTAATTGGTGGGGCAATACAGTTCCGTATGCTGGT
lcl|CLIB215.Contig162.2_6694-9      ATAAAGACATAGCTTTTAATTGGTGGGGCAATACAGTTCCGTATGCTGGT
lcl|YPS163.Contig67.1_15598-18      ATAAAGACACAGCTTTTAATTGGTGGGGCAATACAGTTCCGTATGCTGGT
lcl|YJM326.contig00640_571-320      ATAAAGACACAGCTTTTAATTGGTGGGGCAATACAGTTCCGTATGCTGGT
MIT_Spar_c565_22704                 ATAAAGACACAGCTTTCAATTGGTGGGGCAATACAGTTCCGTATGCCGGT
                                    ********* ****** **************** ************ ***

YPR194C_S288C                       GCCGATGGCGTTGGCTATCCTCTAAAGAACATAACTGATACAGCAAATGG
YPR194C_EC1118                      GCCGATGGCGTTGGCTATCCTCTAAAGAACATAACTGATACAGCAAATGG
YPR194C_Kyokai7                     GCCGATGGCGTTGGCTATCCTCTAAAGAACATAACTGATACAGCAAATGG
YPR194C_Vin13                       GCCGATGGCGTTGGCTATCCTCTAAAGAACATAACTGATACAGCAAATGG
YPR194C_YJM789                      GCCGATGGCGTTGGCTATCCTCTAAAGAACATAACTGATACAGCAAATGG
lcl|UC5.contig01231_252-2885        GCCGATGGCGTTGGCTATCCTCTAAAGAACATAACTGATACAGCAAATGG
lcl|Y12.Contig13.1_15688-18321      GCCGATGGCGTTGGCTATCCTCTAAAGAACATAACTGATACAGCAAATGG
lcl|YJM280.Contig36.12_1300-39      GCCGATGGCGTTGGCTATCCTCTAAAGAACATAACTGATACAGCAAATGG
lcl|YJM451.contig00863_6449-90      GCCGATGGCGTTGGCTATCCTCTAAAGAACATAACTGATACAGCAAATGG
lcl|YJM653.contig03324_25242-2      GCCGATGGCGTTGGCTATCCTCTAAAGAACATAACTGATACAGCAAATGG
lcl|WE372.Contig266.37_12268-1      GCCGATGGCGTTGGCTATCCTCTAAAGAACATAACTGATACAGCAAATGG
lcl|I14.contig00133_12897-1553      GCCGATGGCGTTGGCTATCCTCTAAAGAACATAACTGATACAGCAAATGG
lcl|YJM421.Contig13.16_2416-50      GCCGATGGCGTTGGCTATCCTCTAAAGAACATAACTGATACAGCAAATGG
lcl|YPS1009.contig01437_126-27      GCCGATGGCGTTGGCTATCCTCTAAAGAACATAACTGATACAGCAAATGG
lcl|Y9.Contig18.2_9701-12333        GCCGATGGCGTTGGCTATCCTCTAAAGAACATAACTGATACAGCAAATGG
lcl|T7_updated.Contig12.5_4804      GCCGATGGCGTTGGCTATCCTCTAAAGAACATAACTGATACAGCAAATGG
lcl|YJM320.Contig27.3_44200-46      GCCGATGGCGTTGGCTATCCTCTAAAGAACATAACTGATACAGCAAATGG
lcl|YJM269.Contig118.6_15840-1      GCCGATGGCGTTGGCTATCCTCTAAAGAACATAACTGATACAGCAAATGG
lcl|CBS7960.Contig134.5_8907-1      GCCGATGGCGTTGGCTATCCTCTAAAGAACATAACTGATACAGCAAATGG
lcl|CLIB215.Contig162.2_6694-9      GCCGATGGCGTTGGCTATCCTCTAAAGAACATAACTGATACAGCAAATGG
lcl|YPS163.Contig67.1_15598-18      GCCGATGGCGTTGGCTATCCTCTAAAGAACATAACTGATACAGCAAATGG
lcl|YJM326.contig00640_571-320      GCCGATGGCGTTGGCTATCCTCTAAAGAACATAACTGATACAGCAAATGG
MIT_Spar_c565_22704                 GCCGATGGAGTTGGTTATCCACTGAAAAACATAACTGATACGGCAAATGG
                                    ******** ***** ***** ** ** ************** ********

YPR194C_S288C                       CTATTTCGGCTATGCTCCAGGACACTATCCATGA
YPR194C_EC1118                      CTATTTCGGCTATGCTCCAGGACACTATCCATGA
YPR194C_Kyokai7                     CTATTTCGGCTATGCTCCAGGACACTATCCATGA
YPR194C_Vin13                       CTATTTCGGCTATGCTCCAGGACACTATCCATGA
YPR194C_YJM789                      CTATTTCGGCTATGCTCCAGGACACTATCCATGA
lcl|UC5.contig01231_252-2885        CTATTTCGGCTATGCTCCAGGACACTATCCATGA
lcl|Y12.Contig13.1_15688-18321      CTATTTCGGCTATGCTCCAGGACACTATCCATGA
lcl|YJM280.Contig36.12_1300-39      CTATTTCGGCTATGCTCCAGGACACTATCCATGA
lcl|YJM451.contig00863_6449-90      CTATTTCGGCTATGCTCCAGGACACTATCCATGA
lcl|YJM653.contig03324_25242-2      CTATTTCGGCTATGCTCCAGGACACTATCCATGA
lcl|WE372.Contig266.37_12268-1      CTATTTCGGCTATGCTCCAGGACACTATCCATGA
lcl|I14.contig00133_12897-1553      CTATTTCGGCTATGCTCCAGGACACTATCCATGA
lcl|YJM421.Contig13.16_2416-50      CTATTTCGGCTATGCTCCAGGACACTATCCATGA
lcl|YPS1009.contig01437_126-27      CTATTTCGGCTATGCTCCAGGACACTATCCATGA
lcl|Y9.Contig18.2_9701-12333        TTATTTCGGCTATGCTC-AGGACACTATCCATGA
lcl|T7_updated.Contig12.5_4804      CTATTTCGGCTATGCTCCAGGACACTATCCATGA
lcl|YJM320.Contig27.3_44200-46      CTATTTCGGCTATGCTCCAGGACACTATCCATGA
lcl|YJM269.Contig118.6_15840-1      CTATTTCGGCTATGCTCCAGGACACTATCCATGA
lcl|CBS7960.Contig134.5_8907-1      CTATTTCGGCTATGCTCCAGGACACTATCCATGA
lcl|CLIB215.Contig162.2_6694-9      CTATTTCGGCTATGCTCCAGGACACTATCCATGA
lcl|YPS163.Contig67.1_15598-18      CTATTTCGGCTATGCTCCAGGACACTATCCATGA
lcl|YJM326.contig00640_571-320      CTATTTCGGCTATGCTCCAGGACACTATCCATGA
MIT_Spar_c565_22704                 CTATTTCGGCTATGCTCCAGGACACTATCCGTGA
                                     **************** ************ ***
