# Supplementary material for: ZRT1 Harbors an Excess of Nonsynonymous Polymorphism and Shows Evidence of Balancing Selection in Saccharomyces cerevisiae
Source: G3 (Bethesda). 2013 Apr 1;3(4):665–73. doi: 10.1534/g3.112.005082 (PMC3618353; doi:10.1534/g3.112.005082)
Supplement: Supporting Information [file supp_g3.112.005082_FileS1.zip › YBL017C_FullLength_SparALN.fasta]

>YBL017C_S288C
ATGATATTACTTCATTTTGTCTATTCTCTTTGGGCCTTACTTCTCATTCC
TTTAACTAATGCCGAAGAATTCACCCCCAAAGTGACAAAGACTATCGCGC
AAGATTCATTTGATATATTAAGCTTTGATGATTCCAACACTTTAATTAGA
AAACAAGACACCTCCGTTACTATAAGCTTTGACGATGGTGAAACATGGGA
AAAAGTTGAAGGCATTGAAGGCGAAATCACTTGGATATACATCGACCCCT
TCAATAGACATGACAGAGCCGTTGCAACGGCAATGAATGGGTCGTACCTT
TATATAACCAATGATCAAGGTAAGTCATGGGAGCGTATAACGCTACCTGA
CTCCGGAGAAAGTATTTCACCTCGTGAATGCTATATAGAAACCCATCCCT
TGAATAAGAACTATTTTCTTGCAAAGTGCAACTATTGTGAGAAAACAGAA
GTAAACAATGACAATGAAGAGAATTCGGGGGACGAAGAGGGACAATTTGA
A------ATATTTAATATTACACGTTGCACAGACAAGGTTTTTGCAAGTA
ATGATGGTGGAAAATCCTTTTCTGAGATCAAGTCTTCTCTAGAAAGGAAC
GAAAATAGTCCTATCAGCATTTCTGATTGTGGCTTTGCCAAGACCAGCAA
AGATTCTGACCTTGAAAGTAGTGATACCTCAATAATCTGTCTTTTTCAAA
ATATGCAGCTTATTATGGATGAGTTTAGTTCTCCTTACACCGAAAGTAAA
TTGGTCCTAACTACGGACTGGGGCAAATCACTAAAAGAATTTGACCAATT
TAAAGATAAGGTCGTCAATGGTTACAGGATATTGAAATCTCACATGGTTG
TCTTAACCCAGGGCGACAGATATAATGATATGTCTTCCATGGATGTGTGG
GTATCAAATGATCTGTCAAACTTTAAAATGGCTTACATGCCTACTCAGTT
AAGGCATTCTATGCAAGGAGAAATATATGAGGACGCTATGGGAAGAATTA
TCTTGCCCATGAGTAGGGAAAGAAGTGATCAAGAGGAGGATAAGGGCATC
GTGTCTGAAATTTTAATTTCCGACTCACAAGGGTTAAAATTTTCCCCCAT
CCCATGGACCGCAAATGAGGTGTTTGGTTATATTAATTTTTATCAACCTA
CTTACTTGAAAGGAACGATGATTGCCTCACTTTACCCTCTATCTAGGCGT
CGTAACCGTAAAGGAAAAGCCAAAGGAGTAAAGAGTAAGGGGGTAACCAA
AATATCTGTTGATAATGGCCTCACATGGACAATGTTAAAAGTTGTTGATC
CAGATAACGCAGACTCATTCGACTGTGATATTACTGATTTTGAGAATTGT
TCGCTTCAAAATATGTTTTACACACGGGAGGGTTCCACTCCAACCGCCGG
AATTCTAATGACAACAGGTATTGTTGGCGATGGTAGTGTCTTCGACTGGG
GAGATCAAAGAACCTTTATTTCTAGGGATGGTGGCTTAACATGGAAACTC
GCCTTTGATTTTCCTTGTTTATACGCTGTTGGTGATTACGGAAATGTTAT
TGTGGCTATACCGTATAATGCGGATGAAGACGACGATCCTCAATCCGAAT
TTTATTACTCTTTAGACCAAGGTAAAACTTGGACCGAATATCAGCTAGAA
ACTACTATCTACCCAAATGAAGTAATGAATACAACGCCCGACGGATCTGG
AGCTAAATTTATTCTAAATGGGTTTACTTTGGCGCATATGGATGGTACAA
CGAATTTCATCTATGCAATTGATTTTTCAACAGCCTTTAATGATAAGACA
TGCGAAGAAAATGATTTCGAGGATTGGAATTTAGCTGAGGGGAAGTGTGT
CAATGGAGTCAAGTACAAGATCAGAAGAAGAAAACAGGACGCTCAGTGCT
TGGTGAAGAAAGTTTTTGAAGACTTACAATTATTTGAGACTGCTTGTGAC
AAGTGTACCGAGGCTGATTACGAATGCGCGTTTGAATTTGTTAGGGACGC
GACCGGGAAATGCGTACCAGACTACAACCTAATCGTTCTCTCTGACGTAT
GTGATAAGACAAAGAAAAAAACTGTGCCTGTAAAACCATTGCAACTAGTT
AAAGGTGATAAATGTAAAAAACCAATGACAGTCAAATCAGTGGATATTTC
GTGTGAGGGAGTTCCAAAGAAGGGAACGAATGATAAAGAAATAGTGGTTA
CAGAAAACAAATTTGATTTCAAGATTCAATTCTATCAATACTTTGACACA
GTCACCGACGAATCCCTCCTCATGATCAATTCAAGAGGAGAAGCTTATAT
ATCTCATGATGGTGGACAAACAATAAAAAGGTTCGACAGTAATGGTGAAA
CAATTATTGAAGTTGTGTTTAATCCATACTACAATTCTTCAGCTTATCTG
TTTGGTTCCAAAGGTAGCATTTTCTCTACCCATGATAGGGGATACTCTTT
TATGACTGCTAAATTGCCCGAGGCTAGGCAGTTAGGTATGCCATTAGACT
TTAACGCTAAGGCACAGGATACATTTATCTATTATGGTGGTAAGAATTGT
GAGTCAATCTTAAGTCCGGAATGTCATGCGGTAGCATACCTGACCAATGA
TGGGGGCGAAACGTTTACGGAAATGCTTGATAATGCAATTCATTGTGAGT
TTGCGGGCTCACTTTTCAAATATCCGTCAAATGAGGATATGGTTATGTGT
CAAGTGAAGGAAAAGTCTTCGCAGACAAGAAGCTTAGTTTCTTCTACTGA
TTTTTTCCAGGATGATAAAAATACCGTCTTTGAAAATATTATCGGCTACT
TATCCACTGGTGGCTATATCATCGTTGCTGTTCCTCATGAGAACAACGAA
TTGAGAGCATACGTAACTATCGATGGTACTGAGTTTGCCGAGGCAAAATT
CCCATATGATGAAGATGTTGGGAAGCAAGAGGCATTCACTATATTAGAGT
CTGAGAAAGGATCGATATTCTTACATTTAGCAACAAACTTAGTACCAGGA
CGCGATTTTGGCAATCTTTTGAAATCCAACTCAAATGGTACTTCTTTTGT
CACGTTGGAGCATGCCGTTAATAGAAACACATTCGGCTATGTTGACTTTG
AAAAAATTCAAGGTCTCGAAGGCATTATTCTCACCAACATCGTTTCAAAT
AGTGACAAGGTCGCCGAGAATAAAGAAGACAAACAATTGAAGACGAAGAT
CACCTTTAATGAAGGTTCAGATTGGAACTTTTTGAAACCTCCGAAGAGGG
ATTCAGAAGGAAAAAAGTTTTCTTGCAGCTCCAAATCACTGGATGAGTGT
TCATTGCACTTACATGGCTATACTGAACGTAAGGATATTAGAGATACATA
TTCTTCCGGTTCTGCATTAGGAATGATGTTCGGCGTTGGCAACGTTGGTC
CTAACCTTTTACCATATAAAGAATGTTCCACCTTCTTCACCACCGATGGT
GGCGAAACGTGGGCTGAAGTTAAGAAGACTCCTCACCAATGGGAATACGG
TGACCACGGTGGGATTTTAGTTTTAGTTCCTGAAAACTCAGAAACTGATT
CTATTTCCTATTCTACCGATTTTGGTAAAACATGGAAAGATTATAAATTC
TGCGCTGATAAGGTTTTAGTAAAGGATATAACCACTGTTCCCAGGGATTC
TGCTTTGAGATTTTTGCTGTTTGGAGAGGCAGCAGATATTGGAGGCAGCT
CATTTAGAACGTACACAATTGATTTTAGAAACATCTTCGAAAGACAATGT
GATTTCGACATCACTGGTAAGGAAAGCGCAGATTATAAATACTCTCCTCT
GGGTTCCAAAAGCAATTGCCTATTTGGTCACCAAACCGAGTTTTTACGTA
AAACCGATGAAAATTGTTTTATTGGGAATATTCCACTTTCTGAATTTTCA
AGAAATATCAAAAACTGTTCTTGTACAAGACAAGATTTCGAGTGTGATTA
CAACTTTTACAAAGCTAACGATGGTACTTGTAAATTAGTCAAAGGACTAA
GCCCAGCAAATGCTGCAGACGTTTGTAAAAAAGAGCCAGATTTAATCGAA
TATTTTGAATCGTCAGGCTACAGAAAGATCCCTCTATCAACCTGTGAGGG
TGGCCTGAAATTGGATGCTCCCTCATCACCACATGCTTGCCCAGGAAAAG
AAAAAGAATTCAAGGAAAAGTACTCAGTAAGTGCCGGTCCCTTTGCATTT
ATTTTCATTTCAATTCTTTTAATAATTTTCTTTGCCGCATGGTTTGTATA
TGACAGAGGTATCAGAAGAAATGGGGGATTTGCAAGGTTTGGAGAAATTA
GGCTAGGTGACGATGGTTTAATAGAAAACAATAATACTGACAGAGTTGTC
AATAACATTGTGAAATCAGGATTTTACGTTTTCTCAAATATCGGGTCTCT
TTTACAGCACACAAAAACTAATATAGCGCATGCTATCTCCAAAATTAGAG
GAAGGTTTGGAAACAGAACAGGTCCAAGCTACTCATCCCTGATCCATGAT
CAATTTTTGGATGAAGCAGATGACCTGCTTGCTGGCCACGATGAAGACGC
CAATGACTTATCCAGTTTCATGGATCAGGGTAGTAATTTTGAAATCGAAG
AAGATGATGTTCCAACACTTGAAGAAGAGCATACATCATATACAGATCAA
CCTACGACCACCGATGTTCCAGATACATTACCAGAAGGAAATGAGGAAAA
CATCGACAGGCCTGATTCTACAGCGCCATCTAACGAAAACCAGTAG
>YBL017C_AWRI1631
ATGATATTACTTCATTTTGTCTATTCTCTTTGGGCCTTACTTCTCATTCC
TTTAATTAATGCGGAAGAATTCACCCCCAAAGTGACAAAGACTATCGCGC
AAGATTCATTTGAAATATTAAGCTTTGATGATTCCAACACTTTAATTAGA
AAACAAGACGCTTCCGTTACTATAAGCTTTGACGATGGTGAAACATGGGA
AAAAGTCGAAGGCATTGAAGACGAAATCACTTGGATATACATCGACCCCT
TCAATAGACATGACAGAGCCGTGGCAACGTCAATGTATGAGTCGCGCCTT
TACATAACCAATGATCAAGGTAAGTCATGGGAGCGTATAACTCTACCTGA
CTCCGAAAAAAATATTTCATCTCGTGGATGCTATATAGAAACCCATCCCT
TGAATAAGAACTATTTTCTTGCAAAGTGCAACTATTGTGAGAAAACAGAA
GT------CGACAATGAAGAGAATTCGGGGGACGAAGAGGGAGCACCTGT
A------ATATTTAATATTACACATTGCACAGACAAGGTTTTTGCAAGTA
ATGATGGTGGAAAATCCTTTTCTGAGATCAAGTCTTCTCTAGAAAGGAAC
GAAAATAGTGCTATCAGCATTTCTGATTGTGGCTTTGCCAAGACCGGCAA
AGATTCTGACCTTGAAAGTAGTGATACCTCAATAATCTGTCTTTTTCAAA
ATATGCAGCTTATTATGGATGAGTTTAGTTCTCCTTACACCGAAAGTAAA
TTGGTCCTAACTACGGACTGGGGTAAATCACTAAAAGAATTTGACCAATT
TAAAGATAAGGTCGTCAATGGTTACAGGATATTGAAATCTCACATGGTTG
TCATAACCCAGGGCGACAGATATAATGATATGTCTTCCATGGATGTGTGG
GTATCAAATGATCTGTCAAACTTTAAAATGGCTTACATGCCTACTCAGTT
AAGGCATTCTATGCAAGGAGAAATATATGAGGACGCTATGGGAAGAATTA
TCTTGCCCATGAGTAGGGAAAGAAGTGATCAAGAGGAGGATAAGGGCATC
GTGTCTGAAATTTTAATTTCCGACTCACAAGGGTTAAAATTTTCCCCCAT
CCCATGGACCGCAAATGAGGTGTTTGGTTATATTAATCTTTATCAACCTA
CTTACTTGAAAGGAACGATGATTGCCTCACTTTACCCTCTATCTAGGCGT
CGTAACCGTAAAGGAAAAGCCAAAGGAGTAAAGAATAAAGGGGTAACCAA
AATATCTGTTGATAATGGCCTCACATGGACAGTGTTAAAAGTTGTTGATC
CAGATAACGCAGACTCATTCGACTGTGATATTACCGATTTTGAAAATTGT
TCGCTTCAAAATATGTTTTACACACGGGAGGGTTCCACTCCAACCGCCGG
AATTCTAATGACAACAGGTATTGTTGGCGATGGTAGTGTCTTCGACTGGG
GAGATCAAAGAACCTTTATTTCTAGGGATGGTGGCTTAACATGGAAACTC
GCCTTTGATTTTCCTTGTTTATACGCTGTTGGTGATTACGGAAATGTTAT
TGTGGCTATACCGTATAATGCGGATGAAGACGACGATCCTCAATCCGAAT
TTTATTACTCTTTAGACCAAGGTAAAACTTGGACCGAATATCAGCTAGAA
ACTACTATCTACCCAAATGAAGTAATGAATACAACGCCCGACGGATCTGG
AGCTAAATTTATTCTAAATGGGTTTACTTTGGCGCATATGGATGGTACAA
CGAATTTCATCTATGCAATTGATTTTTCAACAGCCTTTAATGATAAGACA
TGCGAAGAAAATGATTTCGAGGATTGGAATTTAGCTGAGGGGAAGTGTGT
GAATGGAGTCAAGTACAAGATCAGAAGAAGAAAACAGGACGCTCAGTGCT
TGGTGAAGAAAGTTTTTGAAGACTTACAATTATTTGAGACTGCTTGTGAC
AAGTGTACCGAGGCTGATTACGAATGCGCGTTTGAATTTGTTAGGGACGC
GACCGGGAAATGCGTACCAGACTACAACCTAATCGTTCTCTCTGACGTAT
GTGATAAGACAAAGAAAAAAACTGTGCCTGTAAAACCATTGCAACTAGTT
AAAGGTGATAAATGTAAAAAACCAATGACAGTCAAATCAGTGGATATTTC
GTGTGAGGGAGTTCCAAAGAAGGGAACGAATGATAAAGAAATAGTGGTTA
CAGAAAACAAATTTGATTTCAAGATTCAATTCTATCAATACTTTGACACA
GTCACCGACGAATCCCTCCTCATGATCAATTCAAGAGGAGAAGCTTATAT
ATCTCATGATGGTGGACAAACAATAAGAAGGTTCGACAGTAATGGTGAAA
CAATTATTGAAGTTGTGTTTAATCCATACTACAATTCTTCAGCTTATCTG
TTTGGTTCCAAAGGTAGCATTTTCTCGACCCATGATAGGGGATACTCTTT
TATGACTGCTAAATTGCCCGAGGCTAGGCAGTTAGGTATGCCATTAGACT
TTAACGCTAAGGCACAGGATACATTTATCTATTATGGTGGTAAGAATTGT
GAGTCAATCTTAAGTCCGGAATGTCATGCGGTAGCATACCTGACCAATGA
TGGGGGCGAAACGTTTACGGAAATGCTTGATAATGCAATTCATTGTGAGT
TTGCGGGCTCACTTTTCAAATATCCGTCAAATGAGGATATGGTTATGTGT
CAAGTGAAGGAAAAGTCTTCGCAGACAAGAAGCTTAGTTTCTTCTACTGA
TTTTTTCCAGGATGATAAAAATACCGTCTTTGAAAATATTATCGGCTACT
TATCCACTGGTGGCTATATCATCGTTGCTGTTCCTCATGAGAACAATGAA
TTGAGGGCATACGTAACTATCGATGGTACTGAGTTTGCTGAGGCAAAATT
CCCATATGATGAAGATGTTGGGAAGCAAGAGGCATTCACTATATTAGAGT
CTGAGAAAGGATCGATATTCTTACATTTAGCAACAAACTTAGTACCAGGA
CGCGATTTTGGCAATCTTTTGAAATCCAACTCAAATGGTACTTCTTTTGT
CACGTTGGAGCATGCCGTTAATAGAAACACATTCGGCTATGTTGACTTTG
AAAAAATTCAAGGTCTCGAAGGCATTATTCTCACCAACATCGTTTCAAAT
AGTGACAAGGTCGCCGAGAATAAAGAAGACAAACAATTGAAGACGAAGAT
CACCTTTAATGAAGGTTCAGATTGGAACTTTTTGAAACCTCCGAAGAGGG
ATTCAGAAGGAAAAAAGTTTTCTTGCAGCTCCAAATCACTGGATGAGTGT
TCATTGCACTTACATGGCTATACTGAACGTAAGGATATTAGAGATACATA
TTCTTCCGGTTCTGCATTAGGAATGATGTTCGGCGTTGGCAACGTTGGTC
CTAACCTTTTACCATATAAAGAATGTTCCACCTTCTTCACCACCGATGGT
GGCGAAACGTGGGCTGAAGTTAAGAAGACTCCTCACCAATGGGAATACGG
TGACCACGGTGGGATTTTAGTTTTAGTTCCTGAAAACTCAGAAACTGATT
CTATTTCCTATTCTACCGATTTTGGTAAAACATGGAAAGATTATAAATTC
TGCGCTGATAAGGTTTTAGTAAAGGATATAACCACTGTTCCCAGGGATTC
TGCTTTGAGATTTTTGCTGTTTGGAGAGGCAGCAGATATTGGAGGCAGCT
CATTTAGAACGTACACGATTGATTTTAGAAACATCTTCGAAAGACAATGT
GATTTCGACATCACTGGTAAGGAAAGCGCAGATTATAAATACTCTCCTCT
GAGTTCCAAAAGCAATTGCCTATTTGGTCACCAAACCGAGTTTTTACGTA
AAACCGATGAAAATTGTTTTATTGGGAATATTCCACTTTCTGAATTTTCA
AGAAATATCAAAAACTGTTCTTGTACAAGACAAGATTTCGAGTGTGATTA
CAACTTTTACAAAGCTAACGATGGTACTTGTAAATTAGTCAAAGGACTAA
GCCCAGCAAATGCTGCAGACGTTTGTAAAAAAGAGCCAGATTTAATCGAA
TATTTTGAATCGTCAGGCTACAGAAAGATCCCTCTATCAACCTGTGAGGG
TGGCCTGAAATTGGATGCTCCCTCATCACCACATGCTTGCCCAGGAAAAG
AAAAAGAATTCAAGGAAAAGTACTCAGTAAGTGCCGGTCCCTTTGCATTT
ATTTTCATTTCAATTCTTTTAATAATTTTCTTTGCCGCATGGTTTGTATA
TGACAGAGGTATCAGAAGAAATGGGGGATTTGCAAGGTTTGGAGAAATTA
GGCTAGGTGACGATGGTTTAATAGAAAACAATAATACTGACAGAGTTGTC
AATAACATTGTGAAATCAGGATTTTACGTTTTCTCAAATATCGGGTCTCT
TTTACAGCACACAAAAACTAATATAGCGCATGTTATTTCCAAAATTAGAG
GAAGGTTTGGAAACAGAACAGGTCCAAGCTACTCATCCCTGATCCATGAT
CAATTTTTGGATGAAGCAGATGACCTGCTTGCTGGCCACGATGAAGACGC
CAATGACTTATCCAGTTTCATGGATCAGGGTAGTAATTTTGAAATCGAAG
AAGATGATGTTCCAACACTTGAAGAAGAGCATACATCATATACAGATCAA
CCTACGACCACCGATGTTCCAGATGCATTACCAGAAGGAAATGAGGAAAA
CATCGACAGGCCTGATTCTACAGCGCCATCTAACGAAAACCAGTAG
>YBL017C_AWRI796
ATGATATTACTTCATTTTGTCTATTCTCTTTGGGCCTTACTTCTCATTCC
TTTAATTAATGCGGAAGAATTCACCCCCAAAGTGACAAAGACTATCGCGC
AAGATTCATTTGAAATATTAAGCTTTGATGATTCCAACACTTTAATTAGA
AAACAAGACGCTTCCGTTACTATAAGCTTTGACGATGGTGAAACATGGGA
AAAAGTCGAAGGCATTGAAGACGAAATCACTTGGATATACATCGACCCCT
TCAATAGACATGACAGAGCCGTGGCAACGTCAATGTATGAGTCGCGCCTT
TACATAACCAATGATCAAGGTAAGTCATGGGAGCGTATAACTCTACCTGA
CTCCGAAAAAAATATTTCATCTCGTGGATGCTATATAGAAACCCATCCCT
TGAATAAGAACTATTTTCTTGCAAAGTGCAACTATTGTGAGAAAACAGAA
GT------CGACAATGAAGAGAATTCGGGGGACGAAGAGGGAGCACCTGT
A------ATATTTAATATTACACATTGCACAGACAAGGTTTTTGCAAGTA
ATGATGGTGGAAAATCCTTTTCTGAGATCAAGTCTTCTCTAGAAAGGAAC
GAAAATAGTGCTATCAGCATTTCTGATTGTGGCTTTGCCAAGACCGGCAA
AGATTCTGACCTTGAAAGTAGTGATACCTCAATAATCTGTCTTTTTCAAA
ATATGCAGCTTATTATGGATGAGTTTAGTTCTCCTTACACCGAAAGTAAA
TTGGTCCTAACTACGGACTGGGGTAAATCACTAAAAGAATTTGACCAATT
TAAAGATAAGGTCGTCAATGGTTACAGGATATTGAAATCTCACATGGTTG
TCATAACCCAGGGCGACAGATATAATGATATGTCTTCCATGGATGTGTGG
GTATCAAATGATCTGTCAAACTTTAAAATGGCTTACATGCCTACTCAGTT
AAGGCATTCTATGCAAGGAGAAATATATGAGGACGCTATGGGAAGAATTA
TCTTGCCCATGAGTAGGGAAAGAAGTGATCAAGAGGAGGATAAGGGCATC
GTGTCTGAAATTTTAATTTCCGACTCACAAGGGTTAAAATTTTCCCCCAT
CCCATGGACCGCAAATGAGGTGTTTGGTTATATTAATCTTTATCAACCTA
CTTACTTGAAAGGAACGATGATTGCCTCACTTTACCCTCTATCTAGGCGT
CGTAACCGTAAAGGAAAAGCCAAAGGAGTAAAGAATAAAGGGGTAACCAA
AATATCTGTTGATAATGGCCTCACATGGACAGTGTTAAAAGTTGTTGATC
CAGATAACGCAGACTCATTCGACTGTGATATTACCGATTTTGAAAATTGT
TCGCTTCAAAATATGTTTTACACACGGGAGGGTTCCACTCCAACCGCCGG
AATTCTAATGACAACAGGTATTGTTGGCGATGGTAGTGTCTTCGACTGGG
GAGATCAAAGAACCTTTATTTCTAGGGATGGTGGCTTAACATGGAAACTC
GCCTTTGATTTTCCTTGTTTATACGCTGTTGGTGATTACGGAAATGTTAT
TGTGGCTATACCGTATAATGCGGATGAAGACGACGATCCTCAATCCGAAT
TTTATTACTCTTTAGACCAAGGTAAAACTTGGACCGAATATCAGCTAGAA
ACTACTATCTACCCAAATGAAGTAATGAATACAACGCCCGACGGATCTGG
AGCTAAATTTATTCTAAATGGGTTTACTTTGGCGCATATGGATGGTACAA
CGAATTTCATCTATGCAATTGATTTTTCAACAGCCTTTAATGATAAGACA
TGCGAAGAAAATGATTTCGAGGATTGGAATTTAGCTGAGGGGAAGTGTGT
GAATGGAGTCAAGTACAAGATCAGAAGAAGAAAACAGGACGCTCAGTGCT
TGGTGAAGAAAGTTTTTGAAGACTTACAATTATTTGAGACTGCTTGTGAC
AAGTGTACCGAGGCTGATTACGAATGCGCGTTTGAATTTGTTAGGGACGC
GACCGGGAAATGCGTACCAGACTACAACCTAATCGTTCTCTCTGACGTAT
GTGATAAGACAAAGAAAAAAACTGTGCCTGTAAAACCATTGCAACTAGTT
AAAGGTGATAAATGTAAAAAACCAATGACAGTCAAATCAGTGGATATTTC
GTGTGAGGGAGTTCCAAAGAAGGGAACGAATGATAAAGAAATAGTGGTTA
CAGAAAACAAATTTGATTTCAAGATTAAATTCTATCAATACTTTGACACA
GTCACCGACGAATCCCTCCTCATGATCAATTCAAGAGGAGAAGCTTATAT
ATCTCATGATGGTGGACAAACAATAAGAAGGTTCGACAGTAATGGTGAAA
CAATTATTGAAGTTGTGTTTAATCCATACTACAATTCTTCAGCTTATCTG
TTTGGTTCCAAAGGTAGCATTTTCTCGACCCATGATAGGGGATACTCTTT
TATGACTGCTAAATTGCCCGAGGCTAGGCAGTTAGGTATGCCATTAGACT
TTAACGCTAAGGCACAGGATACATTTATCTATTATGGTGGTAAGAATTGT
GAGTCAATCTTAAGTCCGGAATGTCATGCGGTAGCATACCTGACCAATGA
TGGGGGCGAAACGTTTACGGAAATGCTTGATAATGCAATTCATTGTGAGT
TTGCGGGCTCACTTTTCAAATATCCGTCAAATGAGGATATGATTATGTGT
CAAGTGAAGGAAAAGTCTTCGCAGACAAGAAGCTTAGTTTCTTCTACTGA
TTTTTTCCAGGATGATAAAAATACCGTCTTTGAAAATATTATCGGCTACT
TATCCACTGGTGGCTATATCATCGTTGCTGTTCCTCATGAGAACAATGAA
TTGAGGGCATACGTAACTATCGATGGTACTGAGTTTGCTGAGGCAAAATT
CCCATATGATGAAGATGTTGGGAAGCAAGAGGCATTCACTATATTAGAGT
CTGAGAAAGGATCGATATTCTTACATTTAGCAACAAACTTAGTACCAGGA
CGCGATTTTGGCAATCTTTTGAAATCCAACTCAAATGGTACTTCTTTTGT
CACGTTGGAGCATGCCGTTAATAGAAACACATTCGGCTATGTTGACTTTG
AAAAAATTCAAGGTCTCGAAGGCATTATTCTCACCAACATCGTTTCAAAT
AGTGACAAGGTCGCCGAGAATAAAGAAGACAAACAATTGAAGACGAAGAT
CACCTTTAATGAAGGTTCAGATTGGAACTTTTTGAAACCTCCGAAGAGGG
ATTCAGAAGGAAAAAAGTTTTCTTGCAGCTCCAAATCACTGGATGAGTGT
TCATTGCACTTACATGGCTATACTGAACGTAAGGATATTAGAGATACATA
TTCTTCCGGTTCTGCATTAGGAATGATGTTCGGCGTTGGCAACGTTGGTC
CTAACCTTTTACCATATAAAGAATGTTCCACCTTCTTCACCACCGATGGT
GGCGAAACGTGGGCTGAAGTTAAGAAGACTCCTCACCAATGGGAATACGG
TGACCACGGTGGGATTTTAGTTTTAGTTCCTGAAAACTCAGAAACTGATT
CTATTTCCTATTCTACCGATTTTGGTAAAACATGGAAAGATTATAAATTC
TGCGCTGATAAGGTTTTAGTAAAGGATATAACCACTGTTCCCAGGGATTC
TGCTTTGAGATTTTTGCTGTTTGGAGAGGCAGCAGATATTGGAGGCAGCT
CATTTAGAACGTACACGATTGATTTTAGAAACATCTTCGAAAGACAATGT
GATTTCGACATCACTGGTAAGGAAAGCGCAGATTATAAATACTCTCCTCT
GAGTTCCAAAAGCAATTGCCTATTTGGTCACCAAACCGAGTTTTTACGTA
AAACCGATGAAAATTGTTTTATTGGGAATATTCCACTTTCTGAATTTTCA
AGAAATATCAAAAACTGTTCTTGTACAAGACAAGATTTCGAGTGTGATTA
CAACTTTTACAAAGCTAACGATGGTACTTGTAAATTAGTCAAAGGACTAA
GCCCAGCAAATGCTGCAGACGTTTGTAAAAAAGAGCCAGATTTAATCGAA
TATTTTGAATCGTCAGGCTACAGAAAGATCCCTCTATCAACCTGTGAGGG
TGGCCTGAAATTGGATGCTCCCTCATCACCACATGCTTGCCCAGGAAAAG
AAAAAGAATTCAAGGAAAAGTACTCAGTAAGTGCCGGTCCCTTTGCATTT
ATTTTCATTTCAATTCTTTTAATAATTTTCTTTGCCGCATGGTTTGTATA
TGACAGAGGTATCAGAAGAAATGGGGGATTTGCAAGGTTTGGAGAAATTA
GGCTAGGTGACGATGGTTTAATAGAAAACAATAATACTGACAGAGTTGTC
AATAACATTGTGAAATCAGGATTTTACGTTTTCTCAAATATCGGGTCTCT
TTTACAGCACACAAAAACTAATATAGCGCATGTTATTTCCAAAATTAGAG
GAAGGTTTGGAAACAGAACAGGTCCAAGCTACTCATCCCTGATCCATGAT
CAATTTTTGGATGAAGCAGATGACCTGCTTGCTGGCCACGATGAAGACGC
CAATGACTTATCCAGTTTCATGGATCAGGGTAGTAATTTTGAAATCGAAG
AAGATGATGTTCCAACACTTGAAGAAGAGCATACATCATATACAGATCAA
CCTACGACCACCGATGTTCCAGATGCATTACCAGAAGGAAATGAGGAAAA
CATCGACAGGCCTGATTCTACAGCGCCATCTAACGAAAACCAGTAG
>YBL017C_EC1118
ATGATATTACTTCATTTTGTCTATTCTCTTTGGGCCTTACTTCTCATTCC
TTTAATTAATGCGGAAGAATTCACCCCCAAAGTGACAAAGACTATCGCGC
AAGATTCATTTGAAATATTAAGCTTTGATGATTCCAACACTTTAATTAGA
AAACAAGACGCTTCCGTTACTATAAGCTTTGACGATGGTGAAACATGGGA
AAAAGTCGAAGGCATTGAAGACGAAATCACTTGGATATACATCGACCCCT
TCAATAGACATGACAGAGCCGTGGCAACGTCAATGTATGAGTCGCGCCTT
TACATAACCAATGATCAAGGTAAGTCATGGGAGCGTATAACTCTACCTGA
CTCCGAAAAAAATATTTCATCTCGTGGATGCTATATAGAAACCCATCCCT
TGAATAAGAACTATTTTCTTGCAAAGTGCAACTATTGTGAGAAAACAGAA
GT------CGACAATGAAGAGAATTCGGGGGACGAAGAGGGAGCACCTGT
A------ATATTTAATATTACACATTGCACAGACAAGGTTTTTGCAAGTA
ATGATGGTGGAAAATCCTTTTCTGAGATCAAGTCTTCTCTAGAAAGGAAC
GAAAATAGTGCTATCAGCATTTCTGATTGTGGCTTTGCCAAGACCGGCAA
AGATTCTGACCTTGAAAGTAGTGATACCTCAATAATCTGTCTTTTTCAAA
ATATGCAGCTTATTATGGATGAGTTTAGTTCTCCTTACACCGAAAGTAAA
TTGGTCCTAACTACGGACTGGGGTAAATCACTAAAAGAATTTGACCAATT
TAAAGATAAGGTCGTCAATGGTTACAGGATATTGAAATCTCACATGGTTG
TCATAACCCAGGGCGACAGATATAATGATATGTCTTCCATGGATGTGTGG
GTATCAAATGATCTGTCAAACTTTAAAATGGCTTACATGCCTACTCAGTT
AAGGCATTCTATGCAAGGAGAAATATATGAGGACGCTATGGGAAGAATTA
TCTTGCCCATGAGTAGGGAAAGAAGTGATCAAGAGGAGGATAAGGGCATC
GTGTCTGAAATTTTAATTTCCGACTCACAAGGGTTAAAATTTTCCCCCAT
CCCATGGACCGCAAATGAGGTGTTTGGTTATATTAATCTTTATCAACCTA
CTTACTTGAAAGGAACGATGATTGCCTCACTTTACCCTCTATCTAGGCGT
CGTAACCGTAAAGGAAAAGCCAAAGGAGTAAAGAATAAAGGGGTAACCAA
AATATCTGTTGATAATGGCCTCACATGGACAGTGTTAAAAGTTGTTGATC
CAGATAACGCAGACTCATTCGACTGTGATATTACCGATTTTGAAAATTGT
TCGCTTCAAAATATGTTTTACACACGGGAGGGTTCCACTCCAACCGCCGG
AATTCTAATGACAACAGGTATTGTTGGCGATGGTAGTGTCTTCGACTGGG
GAGATCAAAGAACCTTTATTTCTAGGGATGGTGGCTTAACATGGAAACTC
GCCTTTGATTTTCCTTGTTTATACGCTGTTGGTGATTACGGAAATGTTAT
TGTGGCTATACCGTATAATGCGGATGAAGACGACGATCCTCAATCCGAAT
TTTATTACTCTTTAGACCAAGGTAAAACTTGGACCGAATATCAGCTAGAA
ACTACTATCTACCCAAATGAAGTAATGAATACAACGCCCGACGGATCTGG
AGCTAAATTTATTCTAAATGGGTTTACTTTGGCGCATATGGATGGTACAA
CGAATTTCATCTATGCAATTGATTTTTCAACAGCCTTTAATGATAAGACA
TGCGAAGAAAATGATTTCGAGGATTGGAATTTAGCTGAGGGGAAGTGTGT
GAATGGAGTCAAGTACAAGATCAGAAGAAGAAAACAGGACGCTCAGTGCT
TGGTGAAGAAAGTTTTTGAAGACTTACAATTATTTGAGACTGCTTGTGAC
AAGTGTACCGAGGCTGATTACGAATGCGCGTTTGAATTTGTTAGGGACGC
GACCGGGAAATGCGTACCAGACTACAACCTAATCGTTCTCTCTGACGTAT
GTGATAAGACAAAGAAAAAAACTGTGCCTGTAAAACCATTGCAACTAGTT
AAAGGTGATAAATGTAAAAAACCAATGACAGTCAAATCAGTGGATATTTC
GTGTGAGGGAGTTCCAAAGAAGGGAACGAATGATAAAGAAATAGTGGTTA
CAGAAAACAAATTTGATTTCAAGATTCAATTCTATCAATACTTTGACACA
GTCACCGACGAATCCCTCCTCATGATCAATTCAAGAGGAGAAGCTTATAT
ATCTCATGATGGTGGACAAACAATAAGAAGGGTCGACAGTAATGGTGAAA
CAATTATTGAAGTTGTGTTTAATCCATACTACAATTCTTCAGCTTATCTG
TTTGGTTCCAAAGGTAGCATTTTCTCTACCCATGATAGGGGATACTCTTT
TATGACTGCTAAATTGCCCGAGGCTAGGCAGTTAGGTATGCCATTAGACT
TTAACGCTAAGGCACAGGATACATTTATCTATTATGGTGGTAAGAATTGT
GAGTCAATCTTAAGTCCGGAATGTCATGCGGTAGCATACCTGACCAATGA
TGGGGGCGAAACGTTTACGGAAATGCTTGATAATGCAATTCATTGTGAGT
TTGCGGGCTCACTTTTCAAATATCCGTCAAATGAGGATATGGTTATGTGT
CAAGTGAAGGAAAAGTCTTCGCAGACAAGAAGCTTAGTTTCTTCTACTGA
TTTTTTCCAGGATGATAAAAATACCGTCTTTGAAAATATTATCGGCTACT
TATCCACTGGTGGCTATATCATCGTTGCTGTTCCTCATGAGAACAATGAA
TTGAGGGCATACGTAACTATCGATGGTACTGAGTTTGCTGAGGCAAAATT
CCCATATGATGAAGATGTTGGGAAGCAAGAGGCATTCACTATATTAGAGT
CTGAGAAAGGATCGATATTCTTACATTTAGCAACAAACTTAGTACCAGGA
CGCGATTTTGGCAATCTTTTGAAATCCAACTCAAATGGTACTTCTTTTGT
CACGTTGGAGCATGCCGTTAATAGAAACACATTCGGCTATGTTGACTTTG
AAAAAATTCAAGGTCTCGAAGGCATTATTCTCACCAACATCGTTTCAAAT
AGTGACAAGGTCGCCGAGAATAAAGAAGACAAACAATTGAAGACGAAGAT
CACCTTTAATGAAGGTTCAGATTGGAACTTTTTGAAACCTCCGAAGAGGG
ATTCAGAAGGAAAAAAGTTTTCTTGCAGCTCCAAATCACTGGATGAGTGT
TCATTGCACTTACATGGCTATACTGAACGTAAGGATATTAGAGATACATA
TTCTTCCGGTTCTGCATTAGGAATGATGTTCGGCGTTGGCAACGTTGGTC
CTAACCTTTTACCATATAAAGAATGTTCCACCTTCTTCACCACCGATGGT
GGCGAAACGTGGGCTGAAGTTAAGAAGACTCCTCACCAATGGGAATACGG
TGACCACGGTGGGATTTTAGTTTTAGTTCCTGAAAACTCAGAAACTGATT
CTATTTCCTATTCTACCGATTTTGGTAAAACATGGAAAGATTATAAATTC
TGCGCTGATAAGGTTTTAGTAAAGGATATAACCACTGTTCCCAGGGATTC
TGCTTTGAGATTTTTGCTGTTTGGAGAGGCAGCAGATATTGGAGGCAGCT
CATTTAGAACGTACACGATTGATTTTAGAAACATCTTCGAAAGACAATGT
GATTTCGACATCACTGGTAAGGAAAGCGCAGATTATAAATACTCTCCTCT
GAGTTCCAAAAGCAATTGCCTATTTGGTCACCAAACCGAGTTTTTACGTA
AAACCGATGAAAATTGTTTTATTGGGAATATTCCACTTTCTGAATTTTCA
AGAAATATCAAAAACTGTTCTTGTACAAGACAAGATTTCGAGTGTGATTA
CAACTTTTACAAAGCTAACGATGGTACTTGTAAATTAGTCAAAGGACTAA
GCCCAGCAAATGCTGCAGACGTTTGTAAAAAAGAGCCAGATTTAATCGAA
TATTTTGAATCGTCAGGCTACAGAAAGATCCCTCTATCAACCTGTGAGGG
TGGCCTGAAATTGGATGCTCCCTCATCACCACATGCTTGCCCAGGAAAAG
AAAAAGAATTCAAGGAAAAGTACTCAGTAAGTGCCGGTCCCTTTGCATTT
ATTTTCATTTCAATTCTTTTAATAATTTTCTTTGCCGCATGGTTTGTATA
TGACAGAGGTATCAGAAGAAATGGGGGATTTGCAAGGTTTGGAGAAATTA
GGCTAGGTGACGATGGTTTAATAGAAAACAATAATACTGACAGAGTTGTC
AATAACATTGTGAAATCAGGATTTTACGTTTTCTCAAATATCGGGTCTCT
TTTACAGCACACAAAAACTAATATAGCGCATGTTATTTCCAAAATTAGAG
AAAGGTTTGGAAACAGAACAGGTCCAAGCTACTCATCCCTGATCCATGAT
CAATTTTTGGATGAAGCAGATGACCTGCTTGCTGGCCACGATGAAGACGC
CAATGACTTATCCAGTTTCATGGATCAGGGTAGTAATTTTGAAATCGAAG
AAGATGACGTTCCAACACTTGAAGAAGAGCATACATCATATACAGATCAA
CCTACGACCACCGATGTTCCAGATGCATTACCAGAAGGAAATGAGGAAAA
CATCGACAGGCCTGATTCTACAGCGCCATCTAACGAAAACCAGTAG
>YBL017C_JAY291
ATGATATTACTTCATTTTGTCTATTCTCTTTGGGCCTTACTTCTCATTCC
TTTAATTAATGCGGAAGAATTCACCCCCAAAGTGACAAAGACTATCGCGC
AAGATTCATTTGAAATATTAAGCTTTGATGATTCCAACACTTTAATTAGA
AAACAAGACGCTTCCGTTACTATAAGCTTTGACGATGGTGAAACATGGGA
AAAAGTCGAAGGCATTGAAGACGAAATCACTTGGATATACATCGACCCCT
TCAATAGACATGACAGAGCCGTGGCAACGTCAATGTATGAGTCGCGCCTT
TACATAACCAATGATCAAGGTAAGTCATGGGAGCGTATAACTCTACCTGA
CTCCGAAAAAAATATTTCATCTCGTGGATGCTATATAGAAACCCATCCCT
TGAATAAGAACTATTTTCTTGCAAAGTGCAACTATTGTGAGAAAACAGAA
GT------CGACAATGAAGAGAATTCGGGGGACGAAGAGGGAGCACCTGT
A------ATATTTAATATTACACATTGCACAGACAAGGTTTTTGCAAGTA
ATGATGGTGGAAAATCCTTTTCTGAGATCAAGTCTTCTCTAGAAAGGAAC
GAAAATAGTGCTATCAGCATTTCTGATTGTGGCTTTGCCAAGACCGGCAA
AGATTCTGACCTTGAAAGTAGTGATACCTCAATAATCTGTCTTTTTCAAA
ATATGCAGCTTATTATGGATGAGTTTAGTTCTCCTTACACCGAAAGTAAA
TTGGTCCTAACTACGGACTGGGGTAAATCACTAAAAGAATTTGACCAATT
TAAAGATAAGGTCGTCAATGGTTACAGGATATTGAAATCTCACATGGTTG
TCATAACCCAGGGCGACAGATATAATGATATGTCTTCCATGGATGTGTGG
GTATCAAATGATCTGTCAAACTTTAAAATGGCTTACATGCCTACTCAGTT
AAGGCATTCTATGCAAGGAGAAATATATGAGGACGCTATGGGAAGAATTA
TCTTGCCCATGAGTAGGGAAAGAAGTGATCAAGAGGAGGATAAGGGCATC
GTGTCTGAAATTTTAATTTCCGACTCACAAGGGTTAAAATTTTCCCCCAT
CCCATGGACCGCAAATGAGGTGTTTGGTTATATTAATCTTTATCAACCTA
CTTACTTGAAAGGAACGATGATTGCCTCACTTTACCCTCTATCTAGGCGT
CGTAACCGTAAAGGAAAAGCCAAAGGAGTAAAGAATAAAGGGGTAACCAA
AATATCTGTTGATAATGGCCTCACATGGACAGTGTTAAAAGTTGTTGATC
CAGATAACGCAGACTCATTCGACTGTGATATTACCGATTTTGAAAATTGT
TCGCTTCAAAATATGTTTTACACACGGGAGGGTTCCACTCCAACCGCCGG
AATTCTAATGACAACAGGTATTGTTGGCGATGGTAGTGTCTTCGACTGGG
GAGATCAAAGAACCTTTATTTCTAGGGATGGTGGCTTAACATGGAAACTC
GCCTTTGATTTTCCTTGTTTATACGCTGTTGGTGATTACGGAAATGTTAT
TGTGGCTATACCGTATAATGCGGATGAAGACGACGATCCTCAATCCGAAT
TTTATTACTCTTTAGACCAAGGTAAAACTTGGACCGAATATCAGCTAGAA
ACTACTATCTACCCAAATGAAGTAATGAATACAACGCCCGACGGATCTGG
AGCTAAATTTATTCTAAATGGGTTTACTTTGGCGCATATGGATGGTACAA
CGAATTTCATCTATGCAATTGATTTTTCAACAGCCTTTAATGATAAGACA
TGCGAAGAAAATGATTTCGAGGATTGGAATTTAGCTGAGGGGAAGTGTGT
GAATGGAGTCAAGTACAAGATCAGAAGAAGAAAACAGGACGCTCAGTGCT
TGGTGAAGAAAGTTTTTGAAGACTTACAATTATTTGAGACTGCTTGTGAC
AAGTGTACCGAGGCTGATTACGAATGCGCGTTTGAATTTGTTAGGGACGC
GACCGGGAAATGCGTACCAGACTACAACCTAATCGTTCTCTCTGACGTAT
GTGATAAGACAAAGAAAAAAACTGTGCCTGTAAAACCATTGCAACTAGTT
AAAGGTGATAAATGTAAAAAACCAATGACAGTCAAATCAGTGGATATTTC
GTGTGAGGGAGTTCCAAAGAAGGGAACGAATGATAAAGAAATAGTGGTTA
CAGAAAACAAATTTGATTTCAAGATTCAATTCTATCAATACTTTGACACA
GTCACCGACGAATCCCTCCTCATGATCAATTCAAGAGGAGAAGCTTATAT
ATCTCATGATGGTGGACAAACAATAAGAAGGTTCGACAGTAATGGTGAAA
CAATTATTGAAGTTGTGTTTAATCCATACTACAATTCTTCAGCTTATCTG
TTTGGTTCCAAAGGTAGCATTTTCTCGACCCATGATAGGGGATACTCTTT
TATGACTGCTAAATTGCCCGAGGCTAGGCAGTTAGGTATGCCATTAGACT
TTAACGCTAAGGCACAGGATACATTTATCTATTATGGTGGTAAGAATTGT
GAGTCAATCTTAAGTCCGGAATGTCATGCGGTAGCATACCTGACCAATGA
TGGGGGCGAAACGTTTACGGAAATGCTTGATAATGCAATTCATTGTGAGT
TTGCGGGCTCACTTTTCAAATATCCGTCAAATGAGGATATGGTTATGTGT
CAAGTGAAGGAAAAGTCTTCGCAGACAAGAAGCTTAGTTTCTTCTACTGA
TTTTTTCCAGGATGATAAAAATACCGTCTTTGAAAATATTATCGGCTACT
TATCCACTGGTGGCTATATCATCGTTGCTGTTCCTCATGAGAACAATGAA
TTGAGGGCATACGTAACTATCGATGGTACTGAGTTTGCTGAGGCAAAATT
CCCATATGATGAAGATGTTGGGAAGCAAGAGGCATTCACTATATTAGAGT
CTGAGAAAGGATCGATATTCTTACATTTAGCAACAAACTTAGTACCAGGA
CGCGATTTTGGCAATCTTTTGAAATCCAACTCAAATGGTACTTCTTTTGT
CACGTTGGAGCATGCCGTTAATAGAAACACATTCGGCTATGTTGACTTTG
AAAAAATTCAAGGTCTCGAAGGCATTATTCTCACCAACATCGTTTCAAAT
AGTGACAAGGTCGCCGAGAATAAAGAAGACAAACAATTGAAGACGAAGAT
CACCTTTAATGAAGGTTCAGATTGGAACTTTTTGAAACCTCCGAAGAGGG
ATTCAGAAGGAAAAAAGTTTTCTTGCAGCTCCAAATCACTGGATGAGTGT
TCATTGCACTTACATGGCTATACTGAACGTAAGGATATTAGAGATACATA
TTCTTCCGGTTCTGCATTAGGAATGATGTTCGGCGTTGGCAACGTTGGTC
CTAACCTTTTACCATATAAAGAATGTTCCACCTTCTTCACCACCGATGGT
GGCGAAACGTGGGCTGAAGTTAAGAAGACTCCTCACCAATGGGAATACGG
TGACCACGGTGGGATTTTAGTTTTAGTTCCTGAAAACTCAGAAACTGATT
CTATTTCCTATTCTACCGATTTTGGTAAAACATGGAAAGATTATAAATTC
TGCGCTGATAAGGTTTTAGTAAAGGATATAACCACTGTTCCCAGGGATTC
TGCTTTGAGATTTTTGCTGTTTGGAGAGGCAGCAGATATTGGAGGCAGCT
CATTTAGAACGTACACGATTGATTTTAGAAACATCTTCGAAAGACAATGT
GATTTCGACATCACTGGTAAGGAAAGCGCAGATTATAAATACTCTCCTCT
GAGTTCCAAAAGCAATTGCCTATTTGGTCACCAAACCGAGTTTTTACGTA
AAACCGATGAAAATTGTTTTATTGGGAATATTCCACTTTCTGAATTTTCA
AGAAATATCAAAAACTGTTCTTGTACAAGACAAGATTTCGAGTGTGATTA
CAACTTTTACAAAGCTAACGATGGTACTTGTAAATTAGTCAAAGGACTAA
GCCCAGCAAATGCTGCAGACGTTTGTAAAAAAGAGCCAGATTTAATCGAA
TATTTTGAATCGTCAGGCTACAGAAAGATCCCTCTATCAACCTGTGAGGG
TGGCCTGAAATTGGATGCTCCCTCATCACCACATGCTTGCCCAGGAAAAG
AAAAAGAATTCAAGGAAAAGTACTCAGTAAGTGCCGGTCCCTTTGCATTT
ATTTTCATTTCAATTCTTTTAATAATTTTCTTTGCCGCATGGTTTGTATA
TGACAGAGGTATCAGAAGAAATGGGGGATTTGCAAGGTTTGGAGAAATTA
GGCTAGGTGACGATGGTTTAATAGAAAACAATAATACTGACAGAGTTGTC
AATAACATTGTGAAATCAGGATTTTACGTTTTCTCAAATATCGGGTCTCT
TTTACAGCACACAAAAACTAATATAGCGCATGTTATTTCCAAAATTAGAG
GAAGGTTTGGAAACAGAACAGGTCCAAGCTACTCATCCCTGATCCATGAT
CAATTTTTGGATGAAGCAGATGACCTGCTTGCTGGCCACGATGAAGACGC
CAATGACTTATCCAGTTTCATGGATCAGGGTAGTAATTTTGAAATCGAAG
AAGATGATGTTCCAACACTTGAAGAAGAGCATACATCATATACAGATCAA
CCTACGACCACCGATGTTCCAGATGCATTACCAGAAGGAAATGAGGAAAA
CATCGACAGGCCTGATTCTACAGCGCCATCTAACGAAAACCAGTAG
>YBL017C_Kyokai7
ATGATATTACTTCATTTTGTCTATTCTCTTTGGGCCTTACTTCTCATTCC
TTTAATTAATGCCGAAGAATTCACCCCCAAAGTGACAAAGACTATCGCGC
AAGATTCATTTGAAATATTAAGCTTTGATGATTCCAACACTTTAATTAGA
AAACAAGACGCCTCCGTTACTATAAGCTTTGACGATGGTGAAACATGGGA
AAAAGTTGAAGGCATTGAAGGCGAAATCACTTGGATATACATCGACCCCT
TCAATAGACATGACAGAGCCGTTGCAACGGCAATGAATGGGTCGTACCTT
TATATAACCAATGATCAAGGTAAGTCATGGGAGCGTATAACTCTACCTGA
CTCCGGAGAAAGTATTTCACCTCGTGGATGCTATATAGAAACCCATCCCT
TGAATAAGAACTATTTTCTTGCAAAGTGCAACTATTGTGAGAAAACAGAA
GTAAACAATGACAATGAAGAGAATTCGGGGGACGAAGAGGGAGAATTTGA
A------ATATTTAATATTACACGTTGCACAGACAAGGTCTTTGCAAGTA
ATGATGGTGGAAAATCCTTTTCTGAGATTAAGTCTTCTCTAGAAAGGAAC
GAAAATAGTCCTATCAGCATTTCTGATTGTGGCTTTGCCAAGACCAGCAA
AGATTCTGACCTTGAAAGTAGTGATACCTCAATAATCTGTCTTTTTCAAA
ATATGCAGTTTATTATGGATGAGTTTAGTTCTCCTTACACCGAAAGTAAA
TTGGTCCTAACTACGGACTGGGGTAAATCACTAAAAGAATTTGACCAATT
TAAAGATAAGGTCGTCAATGGTTACAGGATATTGAAATCTCACATGGTTG
TCTTAACCCAGGGCGACAGATATAATGATATGTCTTCCATGGATGTGTGG
GTATCAAATGATCTGTCAAGCTTTAAAATGGCTTACATGCCTACTCAGTT
AAGGCATTCTATGCAAGGACAAATATATGAGGACGCTATGGGAAGAATTA
TCTTGCTCATGAGTAGGGAAAGAAGTGATCAAGAGGAGGATAAGGGCATC
GTGTCTGAAATTTTAATTTCCGACTCACAAGGGTTAAAATTTTCCCCCAT
CCCATGGACCGCAAATGAGGTGTTTGGTTATATTAATCTTTATCAACCTA
CTTACTTGAAAGGAACGATGATTGCCTCACTTTACCCTCTATCTAGGCGT
CGTAACCGTAAAGGAAAAGCCAAAGGAGTAAAGAGTAAGGGGGTAACCAA
AATATCTGTTGATAATGGCCTCACATGGACAATGTTAAAAGTTGTTGATC
CAGATAACGCAGACTCATTCGACTGTGATATTACTGATTTTGAAAATTGT
TCGCTTCAAAATATGTTTTACACACGGGAGGGTTCCACTCCAACCGCCGG
AATTCTAATGACAACAGGTATTGTTGGCGATGGTAGTGTCTTCGACTGGG
GAGATCAAAGAACTTTTATTTCTAGGGATGGTGGCTTAACATGGAAACTC
GCCTTTGATTTTCCTTGTTTATACGCTGTTGGTGATTACGGAAATGTTAT
TGTGGCTATACCGTATAATGCGGATGAAGACGACGATCCTCAATCCGAAT
TTTATTACTCTTTAGACCAAGGTAAAACTTGGACCGAATATCAGCTAGAA
ACTACTATCTACCCAAATGAAGTAATGAATACAACGCCCGACGGATCTGG
AGCTAAATTTATTCTAAATGGGTTTACTTTGGCGCATATGGATGGTACAA
CGAATTTCATCTATGCAATTGATTTTTCAACAGCCTTTAATGATAAGACA
TGCGAAGAAAATGATTTCGAGGATTGGAATTTAGCTGAGGGGAAGTGTGT
CAATGGAGTCAAGTACAAGATCAGAAGAAGAAAACAGGACGCTCAGTGCT
TGGTGAAGAAAGTTTTCGAAGACTTACAATTATTTGAGACTGCTTGTGAC
AAGTGTACCGAGGCTGATTACGAATGCGCGTTTGAATTTGTTAGGGACGC
GACCGGGAAATGCGTACCAGACTACAACCTAATCGTTCTCTCTGACGTAT
GTGATAAGACAAAGAAAAAAACTGTGCCTGTAAAACCATTGCAACTAGTT
AAAGGTGATAAATGTAAAAAACCAATGACAGTCAAATCAGTGGATATTTC
CTGTGAGGGAGTTCCAAAGAAGGGAACGAATGATAAAGAAATAGTGGTTA
CAGAAAACAAATTTGATTTCAAGATTCAATTCTATCAATACTTTGACACA
GTCACCGACGAATCCCTCCTCATGATCAATTCAAGAGGAGAAGCTTATAT
ATCTCATGATGGTGGACAAACAATAAAAAGGTTCGACAGTAATGGTGAAA
CAATTATTGAAGTTGTGTTTAATCCATACTTCAATTCTTCAGCTTATCTG
TTTGGTTCCAAAGGTAGCATTTTCTCTACCCATGATAGGGGATACTCTTT
TATGACTGCTAAATTGCCCGAGGCTAGGCAGTTAGGTATGCCATTAGACT
TTAACGCTAAGGCACAGGATACATTTATCTATTATGGTGGTAAGAATTGT
GAGTCTATCTTAAGTCCGGAATGTCATGCGGTAGCATACCTGACCAATGA
TGGGGGCGAAACGTTTACGGAAATGCTTGATAATGCAATTCATTGTGAGT
TTGCGGGCTCACTTTTCAAATATCCGTCAAATGAGGATATGGTTATGTGT
CAAGTGAAGGAAAAGTCTTCGCAGACAAGAAGCTTAGTTTCTTCTACTGA
TTTTTTCCAAGATGATAAAAATACCGTCTTTGAAAATATTATCGGCTACT
TATCCACTGGTGGCTATATCATCGTTGCTGTTCCTCATGAGAACAATGAA
TTGAGAGCATACGTAACTATCGATGGTACTGAGTTTGCCGAGGCAAAATT
CCCATATGATGAAGATGTTGGGAAGCAAGAGGCATTCACTATATTAGAGT
CTGAGAAAGGATCGATATTCTTACATTTAGCAACAAACTTAGTACCAGGA
CGCGATTTTGGCAATCTTTTGAAATCCAACTCAAATGGTACTTCTTTTGT
CACGTTGGAGCATGCCGTTAATAGAAACACATTCGGCTATGTTGACTTTG
AAAAAATTCAAGGTCTCGAAGGCATTATTCTCACCAACATCGTTTCAAAT
AGTGACAAGGTCGCCGAGAATAAAGAAGACAAACAATTGAAGACGAAGAT
CACCTTTAATGAAGGTTCAGATTGGAACTTTTTGAAACCTCCGAAGAGGG
ATTCAGAAGGAAAAAAGTTTTCTTGCAGCTCCAAATCACTGGATGAGTGT
TCATTGCACCTACATGGCTATACTGAACGTAAGGATATTAGAGATACATA
TTCTTCCGGTTCTGCATTAGGAATGATGTTCGGCGTTGGCAACGTTGGTC
CTAACCTTTTACCATATAAAGAATGTTCCACCTTCTTCACCACCGATGGT
GGCGAAACGTGGGCTGAAGTTAAGAAGACTCCTCACCAATGGGAATACGG
TGACCACGGTGGGATTTTAGTTTTAGTTCCTGAAAACTCAGAAACTGATT
CTATTTCCTATTCTACCGATTTTGGTAAAACATGGAAAGATTATAAATTC
TGCGCTGATAAGGTTTTAGTAAAGGATATAACCACTGTTCCCAGGGATTC
TGCTTTGAGATTTTTGCTGTTTGGAGAGGCAGCAGATATTGGAGGCAGCT
CATTTAGAACGTACACAATTGATTTTAGAAACATCTTCGAAAGACAATGT
GATTTCGATATCACTGATAAGGAAAGCGCAGATTATAAATACTCTCCTCT
GGGTTCCAAAAGCAATTGCCTATTTGGTCACCAAACCGAGTTTTTGCGTA
AAACCGATGAAAATTGTTTTATTGGAAATATTCCACTTTCTGAATTTTCA
AGAAATATCAAAAACTGTTCTTGTACAAGACAAGATTTCGAGTGTGATTA
CAACTTTTACAAAGCTAACGATGGTACTTGTAAATTAGTCAAAGGACTAA
GCCCAGCAAATGCTGCAGACGTTTGTAAAAAAGAGCCTGATTTAATCGAA
TATTTTGAATCGTCAGGCTACAGAAAGATCCCTCTATCAACCTGTGAGGG
TGGCCTGAAATTGGATGCTCCCTCATCACCACATGCTTGCCCAGGAAAAG
AAAAAGAATTCAAGGAAAAGTACTCAGTAAGTGCCGGTCCCTTTGCATTT
ATTTTCATTTCAATTCTTTTAATAATTTTCTTTGCCGCATGGTTTGTATA
TGACAGAGGTATCAGAAGAAATGGGGGATTTGCAAGGTTTGGAGAAATTA
GGCTAGGTGACGATGGTTTAATAGAAAACAATAATACTGACAGAGTTGTC
AATAACATTGTGAAATCAGGATTTTACGTTTTCTCAAATATCGGGTCTCT
TTTACAGCACACAAAAACTAATATAGCGCATGCTATTTCCAAAATTAGAG
GAAGGTTTGGAAACAGAACAGGTCCAAGCTACTCATCCCTGATCCATGAT
CAATTTTTGGATGAAGCAGATGACCTGCTTGCTGGCCACGATGAAGACGC
CAATGACTTATCCAGTTTAATGGATCAGGGTAGTAATTTTGAAATCGAAG
AAGATGATGTTCCAACACTTGAAGAAGAGCATACATCATATACAGATCAA
CCTACGACCACCGATGTTCCAGATGCATTACCAGAAGGAAATGAGGAAAA
CATCGACAGGCCTGATTCTACAGCGCCATCTAACGAAAACCAGTAG
>YBL017C_RM11-1a
ATGATATTACTTCATTTTGTCTATTCTCTTTGGGCCTTACTTCTCATTCC
TTTAATTAATGCGGAAGAATTCACCCCCAAAGTGACAAAGACTATCGCGC
AAGATTCATTTGAAATATTAAGCTTTGATGATTCCAACACTTTAATTAGA
AAACAAGACGCTTCCGTTACTATAAGCTTTGACGATGGTGAAACATGGGA
AAAAGTCGAAGGCATTGAAGACGAAATCACTTGGATATACATCGACCCCT
TCAATAGACATGACAGAGCCGTGGCAACGTCAATGTATGAGTCGCGCCTT
TACATAACCAATGATCAAGGTAAGTCATGGGAGCGTATAACTCTACCTGA
CTCCGAAAAAAATATTTCATCTCGTGGATGCTATATAGAAACCCATCCCT
TGAATAAGAACTATTTTCTTGCAAAGTGCAACTATTGTGAGAAAACAGAA
GT------CGACAATGAAGAGAATTCGGGGGACGAAGAGGGAGCACCTGT
A------ATATTTAATATTACACGTTGCACAGACAAGGTTTTTGCAAGTA
ATGATGGTGGAAAATCCTTTTCTGAGATCAAGTCTTCTCTAGAAAGGAAC
GAAAATAGTGCTATCAGCATTTCTGATTGTGGCTTTGCCAAGACCGGCAA
AGATTCTGACCTTGAAAGTAGTGATACCTCAATAATCTGTCTTTTTCAAA
ATATGCAGCTTATTATGGATGAGTTTAGTTCTCCTTACACCGAAAGTAAA
TTGGTCCTAACTACGGACTGGGGTAAATCACTAAAAGAATTTGACCAATT
TAAAGATAAGGTCGTCAATGGTTACAGGATATTGAAATCTCACATGGTTG
TCATAACCCAGGGCGACAGATATAATGATATGTCTTCCATGGATGTGTGG
GTATCAAATGATCTGTCAAACTTTAAAATGGCTTACATGCCTACTCAGTT
AAGGCATTCTATGCAAGGAGAAATATATGAGGACGCTATGGGAAGAATTA
TCTTGCCCATGAGTAGGGAAAGAAGTGATCAAGAGGAGGATAAGGGCATC
GTGTCTGAAATTTTAATTTCCGACTCACAAGGGTTAAAATTTTCCCCCAT
CCCATGGACCGCAAATGAGGTGTTTGGTTATATTAATCTTTATCAACCTA
CTTACTTGAAAGGAACGATGATTGCCTCACTTTACCCTCTATCTAGGCGT
CGTAACCGTAAAGGAAAAGCCAAAGGAGTAAAGAATAAAGGGGTAACCAA
AATATCTGTTGATAATGGCCTCACATGGACAGTGTTAAAAGTTGTTGATC
CAGATAACGCAGACTCATTCGACTGTGATATTACCGATTTTGAAAATTGT
TCGCTTCAAAATATGTTTTACACACGGGAGGGTTCCACTCCAACCGCCGG
AATTCTAATGACAACAGGTATTGTTGGCGATGGTAGTGTCTTCGACTGGG
GAGATCAAAGAACCTTTATTTCTAGGGATGGTGGCTTAACATGGAAACTC
GCCTTTGATTTTCCTTGTTTATACGCTGTTGGTGATTACGGAAATGTTAT
TGTGGCTATACCGTATAATGCGGATGAAGACGACGATCCTCAATCCGAAT
TTTATTACTCTTTAGACCAAGGTAAAACTTGGACCGAATATCAGCTAGAA
ACTACTATCTACCCAAATGAAGTAATGAATACAACGCCCGACGGATCTGG
AGCTAAATTTATTCTAAATGGGTTTACTTTGGCGCATATGGATGGTACAA
CGAATTTCATCTATGCAATTGATTTTTCAACAGCCTTTAATGATAAGACA
TGCGAAGAAAATGATTTCGAGGATTGGAATTTAGCTGAGGGGAAGTGTGT
GAATGGAGTCAAGTACAAGATCAGAAGAAGAAAACAGGACGCTCAGTGCT
TGGTGAAGAAAGTTTTTGAAGACTTACAATTATTTGAGACTGCTTGTGAC
AAGTGTACCGAGGCTGATTACGAATGCGCGTTTGAATTTGTTAGGGACGC
GACCGGGAAATGCGTACCAGACTACAACCTAATCGTTCTCTCTGACGTAT
GTGATAAGACAAAGAAAAAAACTGTGCCTGTAAAACCATTGCAACTAGTT
AAAGGTGATAAATGTAAAAAACCAATGACAGTCAAATCAGTGGATATTTC
GTGTGAGGGAGTTCCAAAGAAGGGAACGAATGATAAAGAAATAGTGGTTA
CAGAAAACAAATTTGATTTCAAGATTCAATTCTATCAATACTTTGACACA
GTCACCGACGAATCCCTCCTCATGATCAATTCAAGAGGAGAAGCTTATAT
ATCTCATGATGGTGGACAAACAATAAGAAGGTTCGACAGTAATGGTGAAA
CAATTATTGAAGTTGTGTTTAATCCATACTACAATTCTTCAGCTTATCTG
TTTGGTTCCAAAGGTAGCATTTTCTCGACCCATGATAGGGGATACTCTTT
TATGACTGCTAAATTGCCCGAGGCTAGGCAGTTAGGTATGCCATTAGACT
TTAACGCTAAGGCACAGGATACATTTATCTATTATGGTGGTAAGAATTGT
GAGTCAATCTTAAGTCCGGAATGTCATGCGGTAGCATACCTGACCAATGA
TGGGGGCGAAACGTTTACGGAAATGCTTGATAATGCAATTCATTGTGAGT
TTGCGGGCTCACTTTTCAAATATCCGTCAAATGAGGATATGGTTATGTGT
CAAGTGAAGGAAAAGTCTTCGCAGACAAGAAGCTTAGTTTCTTCTACTGA
TTTTTTCCAGGATGATAAAAATACCGTCTTTGAAAATATTATCGGCTACT
TATCCACTGGTGGCTATATCATCGTTGCTGTTCCTCATGAGAACAATGAA
TTGAGGGCATACGTAACTATCGATGGTACTGAGTTTGCTGAGGCAAAATT
CCCATATGATGAAGATGTTGGGAAGCAAGAGGCATTCACTATATTAGAGT
CTGAGAAAGGATCGATATTCTTACATTTAGCAACAAACTTAGTACCAGGA
CGCGATTTTGGCAATCTTTTGAAATCCAACTCAAATGGTACTTCTTTTGT
CACGTTGGAGCATGCCGTTAATAGAAACACATTCGGCTATGTTGACTTTG
AAAAAATTCAAGGTCTCGAAGGCATTATTCTCACCAACATCGTTTCAAAT
AGTGACAAGGTCGCCGAGAATAAAGAAGACAAACAATTGAAGACGAAGAT
CACCTTTAATGAAGGTTCAGATTGGAACTTTTTGAAACCTCCGAAGAGGG
ATTCAGAAGGAAAAAAGTTTTCTTGCAGCTCCAAATCACTGGATGAGTGT
TCATTGCACTTACATGGCTATACTGAACGTAAGGATATTAGAGATACATA
TTCTTCCGGTTCTGCATTAGGAATGATGTTCGGCGTTGGCAACGTTGGTC
CTAACCTTTTACCATATAAAGAATGTTCCACCTTCTTCACCACCGATGGT
GGCGAAACGTGGGCTGAAGTTAAGAAGACTCCTCACCAATGGGAATACGG
TGACCACGGTGGGATTTTAGTTTTAGTTCCTGAAAACTCAGAAACTGATT
CTATTTCCTATTCTACCGATTTTGGTAAAACATGGAAAGATTATAAATTC
TGCGCTGATAAGGTTTTAGTAAAGGATATAACCACTGTTCCCAGGGATTC
TGCTTTGAGATTTTTGCTGTTTGGAGAGGCAGCAGATATTGGAGGCAGCT
CATTTAGAACGTACACGATTGATTTTAGAAACATCTTCGAAAGACAATGT
GATTTCGACATCACTGGTAAGGAAAGCGCAGATTATAAATACTCTCCTCT
GAGTTCCAAAAGCAATTGCCTATTTGGTCACCAAACCGAGTTTTTACGTA
AAACCGATGAAAATTGTTTTATTGGGAATATTCCACTTTCTGAATTTTCA
AGAAATATCAAAAACTGTTCTTGTACAAGACAAGATTTCGAGTGTGATTA
CAACTTTTACAAAGCTAACGATGGTACTTGTAAATTAGTCAAAGGACTAA
GCCCAGCAAATGCTGCAGACGTTTGTAAAAAAGAGCCAGATTTAATCGAA
TATTTTGAATCGTCAGGCTACAGAAAGATCCCTCTATCAACCTGTGAGGG
TGGCCTGAAATTGGATGCTCCCTCATCACCACATGCTTGCCCAGGAAAAG
AAAAAGAATTCAAGGAAAAGTACTCAGTAAGTGCCGGTCCCTTTGCATTT
ATTTTCATTTCAATTCTTTTAATAATTTTCTTTGCCGCATGGTTTGTATA
TGACAGAGGTATCAGAAGAAATGGGGGATTTGCAAGGTTTGGAGAAATTA
GGCTAGGTGACGATGGTTTAATAGAAAACAATAATACTGACAGAGTTGTC
AATAACATTGTGAAATCAGGATTTTACGTTTTCTCAAATATCGGGTCTCT
TTTACAGCACACAAAAACTAATATAGCGCATGTTATTTCCAAAATTAGAG
GAAGGTTTGGAAACAGAACAGGTCCAAGCTACTCATCCCTGATCCATGAT
CAATTTTTGGATGAAGCAGATGACCTGCTTGCTGGCCACGATGAAGACGC
CAATGACTTATCCAGTTTCATGGATCAGGGTAGTAATTTTGAAATCGAAG
AAGATGATGTTCCAACACTTGAAGAAGAGCATACATCATATACAGATCAA
CCTACGACCACCGATGTTCCAGATGCATTACCAGAAGGAAATGAGGAAAA
CATCGACAGGCCTGATTCTACAGCGCCATCTAACGAAAACCAGTAG
>YBL017C_VL3
ATGATATTACTTCATTTTGTCTATTCTCTTTGGGCCTTACTTCTCATTCC
TTTAATTAATGCGGAAGAATTCACCCCCAAAGTGACAAAGACTATCGCGC
AAGATTCATTTGAAATATTAAGCTTTGATGATTCCAACACTTTAATTAGA
AAACAAGACGCTTCCGTTACTATAAGCTTTGACGATGGTGAAACATGGGA
AAAAGTCGAAGGCATTGAAGACGAAATCACTTGGATATACATCGACCCCT
TCAATAGACATGACAGAGCCGTGGCAACGTCAATGTATGAGTCGCGCCTT
TACATAACCAATGATCAAGGTAAGTCATGGGAGCGTATAACTCTACCTGA
CTCCGAAAAAAATATTTCATCTCGTGGATGCTATATAGAAACCCATCCCT
TGAATAAGAACTATTTTCTTGCAAAGTGCAACTATTGTGAGAAAACAGAA
GT------CGACAATGAAGAGAATTCGGGGGACGAAGAGGGAGCACCTGT
A------ATATTTAATATTACACGTTGCACAGACAAGGTTTTTGCAAGTA
ATGATGGTGGAAAATCCTTTTCTGAGATCAAGTCTTCTCTAGAAAGGAAC
GAAAATAGTGCTATCAGCATTTCTGATTGTGGCTTTGCCAAGACCGGCAA
AGATTCTGACCTTGAAAGTAGTGATACCTCAATAATCTGTCTTTTTCAAA
ATATGCAGCTTATTATGGATGAGTTTAGTTCTCCTTACACCGAAAGTAAA
TTGGTCCTAACTACGGACTGGGGTAAATCACTAAAAGAATTTGACCAATT
TAAAGATAAGGTCGTCAATGGTTACAGGATATTGAAATCTCACATGGTTG
TCATAACCCAGGGCGACAGATATAATGATATGTCTTCCATGGATGTGTGG
GTATCAAATGATCTGTCAAACTTTAAAATGGCTTACATGCCTACTCAGTT
AAGGCATTCTATGCAAGGAGAAATATATGAGGACGCTATGGGAAGAATTA
TCTTGCCCATGAGTAGGGAAAGAAGTGATCAAGAGGAGGATAAGGGCATC
GTGTCTGAAATTTTAATTTCCGACTCACAAGGGTTAAAATTTTCCCCCAT
CCCATGGACCGCAAATGAGGTGTTTGGTTATATTAATCTTTATCAACCTA
CTTACTTGAAAGGAACGATGATTGCCTCACTTTACCCTCTATCTAGGCGT
CGTAACCGTAAAGGAAAAGCCAAAGGAGTAAAGAATAAAGGGGTAACCAA
AATATCTGTTGATAATGGCCTCACATGGACAGTGTTAAAAGTTGTTGATC
CAGATAACGCAGACTCATTCGACTGTGATATTACCGATTTTGAAAATTGT
TCGCTTCAAAATATGTTTTACACACGGGAGGGTTCCACTCCAACCGCCGG
AATTCTAATGACAACAGGTATTGTTGGCGATGGTAGTGTCTTCGACTGGG
GAGATCAAAGAACCTTTATTTCTAGGGATGGTGGCTTAACATGGAAACTC
GCCTTTGATTTTCCTTGTTTATACGCTGTTGGTGATTACGGAAATGTTAT
TGTGGCTATACCGTATAATGCGGATGAAGACGACGATCCTCAATCCGAAT
TTTATTACTCTTTAGACCAAGGTAAAACTTGGACCGAATATCAGCTAGAA
ACTACTATCTACCCAAATGAAGTAATGAATACAACGCCCGATGGATCTGG
AGCTAAATTTATTCTAAATGGGTTTACTTTGGCGCATATGGATGGTACAA
CGAATTTCATCTATGCAATTGATTTTTCAACAGCCTTTAATGATAAGACA
TGCGAAGAAAATGATTTCGAGGATTGGAATTTAGCTGAGGGGAAGTGTGT
GAATGGAGTCAAGTACAAGATCAGAAGAAGAAAACAGGACGCTCAGTGCT
TGGTGAAGAAAGTTTTTGAAGACTTACAATTATTTGAGACTGCTTGTGAC
AAGTGTACCGAGGCTGATTACGAATGCGCGTTTGAATTTGTTAGGGACGC
GACCGGGAAATGCGTACCAGACTACAACCTAATCGTTCTCTCTGACGTAT
GTGATAAGACAAAGAAAAAAACTGTGCCTGTAAAACCATTGCAACTAGTT
AAAGGTGATAAATGTAAAAAACCAATGACAGTCAAATCAGTGGATATTTC
GTGTGAGGGAGTTCCAAAGAAGGGAACGAATGATAAAGAAATAGTGGTTA
CAGAAAACAAATTTGATTTCAAGATTCAATTCTATCAATACTTTGACACA
GTCACCGACGAATCCCTCCTCATGATCAATTCAAGAGGAGAAGCTTATAT
ATCTCATGATGGTGGACAAACAATAAGAAGGTTCGACAGTAATGGTGAAA
CAATTATTGAAGTTGTGTTTAATCCATACTACAATTCTTCAGCTTATCTG
TTTGGTTCCAAAGGTAGCATTTTCTCGACCCATGATAGGGGATACTCTTT
TATGACTGCTAAATTGCCCGAGGCTAGGCAGTTAGGTATGCCATTAGACT
TTAACGCTAAGGCACAGGATACATTTATCTATTATGGTGGTAAGAATTGT
GAGTCAATCTTAAGTCCGGAATGTCATGCGGTAGCATACCTGACCAATGA
TGGGGGCGAAACGTTTACGGAAATGCTTGATAATGCAATTCATTGTGAGT
TTGCGGGCTCACTTTTCAAATATCCGTCAAATGAGGATATGGTTATGTGT
CAAGTGAAGGAAAAGTCTTCGCAGACAAGAAGCTTAGTTTCTTCTACTGA
TTTTTTCCAGGATGATAAAAATACCGTCTTGGAAAATATTATCGGCTACT
TATCCACTGGTGGCTATATCATCGTTGCTGTTCCTCATGAGAACAATGAA
TTGAGGGCATACGTAACTATCGATGGTACTGAGTTTGCTGAGGCAAAATT
CCCATATGATGAAGATGTTGGGAAGCAAGAGGCATTCACTATATTAGAGT
CTGAGAAAGGATCGATATTCTTACATTTAGCAACAAACTTAGTACCAGGA
CGCGATTTTGGCAATCTTTTGAAATCCAACTCAAATGGTACTTCTTTTGT
CACGTTGGAGCATGCCGTTAATAGAAACACATTCGGCTATGTTGACTTTG
AAAAAATTCAAGGTCTCGAAGGCATTATTCTCACCAACATCGTTTCAAAT
AGTGACAAGGTCGCCGAGAATAAAGAAGACAAATAATTGAAGACGAAGAT
CACCTTTAATGAAGGTTCAGATTGGAACTTTTTGAAACCTCCGAAGAGGG
ATTCAGAAGGAAAAAAGTTTTCTTGCAGCTCCAAATCACTGGATGAGTGT
TCATTGCACTTACATGGCTATACTGAACGTAAGGATATTAGAGATACATA
TTCTTCCGGTTCTGCATTAGGAATGATGTTCGGCGTTGGCAACGTTGGTC
CTAACCTTTTACCATATAAAGAATGTTCCACCTTCTTCACCACCGATGGT
GGCGAAACGTGGGCTGAAGTTAAGAAGACTCCTCACCAATGGGAATACGG
TGACCACGGTGGGATTTTAGTTTTAGTTCCTGAAAACTCAGAAACTGATT
CTATTTCCTATTCTACCGATTTTGGTAAAACATGGAAAGATTATAAATTC
TGCGCTGATAAGGTTTTAGTAAAGGATATAACCACTGTTCCCAGGGATTC
TGCTTTGAGATTTTTGCTGTTTGGAGAGGCAGCAGATATTGGAGGCAGCT
CATTTAGAACGTACACGATTGATTTTAGAAACATCTTCGAAAGACAATGT
GATTTCGACATCACTGGTAAGGAAAGCGCAGATTATAAATACTCTCCTCT
GAGTTCCAAAAGCAATTGCCTATTTGGTCACCAAACCGAGTTTTTACGTA
AAACCGATGAAAATTGTTTTATTGGGAATATTCCACTTTCTGAATTTTCA
AGAAATATCAAAAACTGTTCTTGTACAAGACAAGATTTCGAGTGTGATTA
CAACTTTTACAAAGCTAACGATGGTACTTGTAAATTAGTCAAAGGACTAA
GCCCAGCAAATGCTGCAGACGTTTGTAAAAAAGAGCCAGATTTAATCGAA
TATTTTGAATCGTCAGGCTACAGAAAGATCCCTCTATCAACCTGTGAGGG
TGGCCTGAAATTGGATGCTCCCTCATCACCACATGCTTGCCCAGGAAAAG
AAAAAGAATTCAAGGAAAAGTACTCAGTAAGTACCGGTCCCTTTGCATTT
ATTTTCATTTCAATTCTTTTAATAATTTTCTTTGCCGCATGGTTTGTATA
TGACAGAGGTATCAGAAGAAATGGGGGATTTGCAAGGTTTGGAGAAATTA
GGCTAGGTGACGATGGTTTAATAGAAAACAATAATACTGACAGAGTTGTC
AATAACATTGTGAAATCAGGATTTTACGTTTTCTCAAATATCGGGTCTCT
TTTACAGCACACAAAAACTAATATAGCGCATGTTATTTCCAAAATTAGAG
GAAGGTTTGGAAACAGAACAGGTCCAAGCTACTCATCCCTGATCCATGAT
CAATTTTTGGATGAAGCAGATGACCTGCTTGCTGGCCACGATGAAGACGC
CAATGACTTATCCAGTTTCATGGATCAGGGTAGTAATTTTGAAATCGAAG
AAGATGATGTTCCAACACTTGAAGAAGAGCATACATCATATACAGATCAA
CCTACGACCACCGATGTTCCAGATGCATTACCAGAAGGAAATGAGGAAAA
CATCGACAGGCCTGATTCTACAGCGCCATCTAACGAAAACCAGTAG
>YBL017C_YJM789
ATGATATTACTTCATTTTGTCTATTCTCTTTGGGCCTTACTTCTCATTCC
TTTAATTAATGCCGAAGAATTCACCCCCAAAGTGACAAAGACTATCGCGC
AAGATTCATTTGAAATATTAAGCTTTGATGATTCCAACACTTTAATTAGA
AAACAAGACACCTCCGTTACTATAAGCTTTGACGATGGTGAAACATGGGA
AAAAGTTGAAGGCATTGAAGGCGAAATCACTTGGATATACATCGACCCCT
TCAATAGACATGACAGAGCCGTTGCAACGGCAATGAATGGGTCGTACCTT
TATATAACCAATGATCAAGGTAAGTCATGGGAGCGTATAACTCTACCTGA
CTCCGGAGAAAGTATTTCACCTCGTGGATGCTATATAGAAACCCATCCCT
TGAATAAGAACTATTTTCTTGCAAAGTGCAACTATTGTGAGAAAACAGAA
GTAAACAATGACAATGAAGAGAATTCGGGGGACGAAGAGGGAGAATTTGA
A------ATATTTAATATTACACGTTGCACAGACAAGGTCTTTGCAAGTA
ATGATGGTGGAAAATCCTTTTCTGAGATCAAGTCTTCTCTAGAAAGGAAC
GAAAATAGTCCTATCAGCATTTCTGATTGTGGCTTTGCCAAGACCAGCAA
AGATTCTGACCTTGAAAGTAGTGATACCTCAATAATCTGTCTTTTTCAAA
ATATGCAGTTTATTATGGATGAGTTTAGTTCTCCTTACACCGAAAGTAAA
TTGGTCCTAACTACGGACTGGGGTAAATCACTAAAAGAATTTGACCAATT
TAAAGATAAGGTCGTCAATGGTTACAGGATATTGAAATCTCACATGGTTG
TCTTAACCCAGGGCGACAGATATAATGATATGTCTTCCATGGATGTGTGG
GTATCAAATGATCTGTCAAGCTTTAAAATGGCTTACATGCCTACTCAGTT
AAGGCATTCTATGCAAGGAGAAATATATGAGGACGCTATGGGAAGAATTA
TCTTGCTCATGAGTAGGGAAAGAAGTGATCAAGAGGAGGATAAGGGCATC
GTGTCTGAAATTTTAATTTCCGACTCACAAGGGTTAAAATTTTCCCCCAT
CCCATGGACCGCAAATGAGGTGTTTGGTTATATTAATCTTTATCAACCTA
CTTACTTGAAAGGAACGATGATTGCCTCACTCTACCCTCTATCTAGGCGT
CGTAACCGTAAAGGAAAAGCCAAAGGAGTAAAGAGTAAGGGGGTAACCAA
AATATCTGTTGATAATGGCCTCACATGGACAATGTTAAAAGTTGTTGATC
CAGATAACGCAGACTCATTCGACTGTGATATTACTGATTTTGAAAATTGT
TCGCTTCAAAATATGTTTTACACACGGGAGGGTTCCACTCCAACCGCCGG
AATTCTAATGACAACAGGTATTGTTGGCGATGGTAGTGTCTTCGACTGGG
GAGATCAAAGAACCTTTATTTCTAGGGATGGTGGCTTAACATGGAAACTC
GCCTTTGATTTTCCTTGTTTGTACGCTGTTGGTGATTACGGAAATGTTAT
TGTGGCTATACCGTATAATGCGGATGAAGACGACGATCCTCAATCCGAAT
TTTATTACTCTTTAGACCAAGGTAAAACTTGGACCGAATATCAGCTAGAA
ACTACTATCTACCCAAATGAAGTAATGAATACAACGCCGGACGGATCTGG
AGCTAAATTTATTCTAAATGGGTTTACTTTGGCGCATATGGATGGTACAA
CGAATTTCATCTATGCAATTGATTTTTCAACAGCCTTTAATGATAAGACA
TGCGAAGAAAATGATTTCGAGGATTGGAATTTAGCTGAGGGGAAGTGTGT
CAATGGAGTCAAGTACAAGATCAGAAGAAGAAAACAGGACGCTCAGTGCT
TGGTGAAGAAAGTTTTCGAAGACTTACAATTATTTGAGACTGCTTGTGAC
AAGTGTACCGAGGCTGATTACGAATGCGCGTTTGAATTTGTTAGGGACGC
GACCGGGAAATGCGTACCAGACTACAACCTAATCGTTCTCTCTGACGTAT
GTGATAAGACAAAGAAAAAAACTGTGCCTGTAAAACCATTGCAACTAGTT
AAAGGTGATAAATGTAAAAAACCAATGACAGTCAAATCAGTGGATATTTC
GTGTGAAGGAGTTCCAAAGAAGGGAACGAATGATAAAGAAATAGTGGTTA
CAGAAAACAAATTTGATTTCAAGATTCAATTCTATCAATACTTTGACACA
GTCACCGACGAATCCCTCCTCATGATCAATTCAAGAGGAGAAGCTTATAT
ATCTCATGATGGTGGACAAACAATAAAAAGGTTCGACAGTAATGGTGAAA
CAATTATTGAAGTTGTGTTTAATCCATACTTCAATTCTTCAGCTTATCTG
TTTGGTTCCAAAGGTAGCATTTTCTCTACCCATGATAGGGGATACTCTTT
TATGACTGCTAAATTGCCCGAGGCTAGGCAGTTAGGTATGCCATTAGACT
TTAACGCTAAGGCACAGGATACATTTATCTATTATGGTGGTAAGAATTGT
GAGTCAATCTTAAGTCCGGAATGTCATGCGGTAGCATACCTGACCAATGA
TGGGGGCGAAACGTTTACGGAAATGCTTGATAATGCAATTCATTGTGAGT
TTGCGGGCTCACTTTTCAAATATCCGTCAAATGAGGATATGGTTATGTGT
CAAGTGAAGGAAAAGTCTTCGCAGACAAGAAGCTTAGTTTCTTCTACTGA
TTTTTTCCAGGATGATAAAAATACCGTCTTTGAAAATATTATCGGCTACT
TATCCACTGGTGGCTATATCATCGTTGCTGTTCCTCATGAGAACAATGAA
TTGAGGGCATACGTAACTATCGATGGTACTGAGTTTGCTGAGGCAAAATT
CCCATATGATGAAGATGTTGGGAAGCAAGAGGCATTCACTATATTAGAGT
CTGAGAAAGGATCGATATTCTTACATTTAGCAACAAACTTAGTACCAGGA
CGCGATTTTGGCAATCTTTTGAAATCCAACTCAAATGGTACTTCTTTTGT
CACGTTGGAGCATGCCGTTAATAGAAACACATTCGGCTATGTTGACTTTG
AAAAAATTCAAGGTCTCGAAGGCATTATTCTCACCAACATCGTTTCAAAT
AGTGACAAGGTCGCCGAGAATAAAGAAGACAAACAATTGAAGACGAAGAT
CACCTTTAATGAAGGTTCAGATTGGAACTTTTTGAAACCTCCGAAGAGGG
ATTCAGAAGGAAAAAAGTTTTCTTGCAGCTCCAAATCACTGGATGAGTGT
TCATTGCACTTACATGGCTATACTGAACGTAAGGATATTAGAGATACATA
TTCTTCCGGTTCTGCATTAGGAATGATGTTCGGCGTTGGCAACGTTGGTC
CTAACCTTTTACCATATAAAGAATGTTCCACCTTCTTCACCACCGATGGT
GGCGAAACGTGGGCTGAAGTTAAGAAGACTCCTCACCAATGGGAATACGG
TGACCACGGTGGGATTTTAGTTTTAGTTCCTGAAAACTCAGAAACTGATT
CTATTTCCTATTCTACCGATTTTGGTAAAACATGGAAAGATTATAAATTC
TGCGCTGATAAGGTTTTAGTAAAGGATATAACCACTGTTCCCAGGGATTC
TGCTTTGAGATTTTTGCTGTTTGGAGAGGCAGCAGATATTGGAGGCAGCT
CATTTAGAACGTACACGATTGATTTTAGAAACATCTTCGAAAGACAATGT
GATTTCGACATCACTGGTAAGGAAAGCGCAGATTATAAATACTCTCCTCT
GAGTTCCAAAAGCAATTGCCTATTTGGTCACCAAACCGAGTTTTTACGTA
AAACCGATGAAAATTGTTTTATTGGGAATATTCCACTTTCTGAATTTTCA
AGAAATATCAAAAACTGTTCTTGTACAAGACAAGATTTCGAGTGTGATTA
CAACTTTTACAAAGCTAACGATGGTACTTGTAAATTAGTCAAAGGACTAA
GCCCAGCAAATGCTGCAGACGTTTGTAAAAAAGAGCCAGATTTAATCGAA
TATTTTGAATCGTCAGGCTACAGAAAGATCCCTCTATCAACCTGTGAGGG
TGGCCTGAAATTGGATGCTCCCTCATCACCACATGCTTGCCCAGGAAAAG
AAAAAGAATTCAAGGAAAAGTACTCAGTAAGTGCCGGTCCCTTTGCATTT
ATTTTCATTTCAATTCTTTTAATAATTTTCTTTGCCGCATGGTTTGTATA
TGACAGAGGTATCAGAAGAAATGGGGGATTTGCAAGGTTTGGAGAAATTA
GGCTAGGTGACGATGGTTTAATAGAAAACAATAATACTGACAGAGTTGTC
AATAACATTGTGAAATCAGGATTTTACGTTTTCTCAAATATCGGGTCTCT
TTTACAGCACACAAAAACTAATATAGCGCATGCTATTTCCAAAATTAGAG
GAAGGTTTGGAAACAGAACAGGTCCAAGCTACTCATCCCTGATCCATGAT
CAATTTTTGGATGAAGCAGATGACCTGCTTGCTGGCCACGATGAAGACGC
CAATGACTTATCCAGTTTCATGGATCAGGGTAGTAATTTTGAAATCGAAG
AAGATGATGTTCCAACACTTGAAGAAGAGCATACATCATATACAGATCAA
CCTACGACCACCGATGTTCCAGATGCATTACCAGAAGGAAATGAGGAAAA
CATCGACAGGCCTGATTCTACAGCGCCATCTAACGAAAACCAGTAG
>lcl|UC5.contig00731_10149-1488
ATGATATTACTTCATTTTGTCTATTCTCTTTGGGCCTTACTTCTCATTCC
TTTAACTAATGCCGAAGAATTCACCCCCAAAGTGACAAAGACTATCGCGC
AAGATTCATTTGATATATTAAGCTTTGATGATTCCAACACTTTAATTAGA
AAACAAGACACCTCCGTTACTATAAGCTTTGACGATGGTGAAACATGGGA
AAAAGTTGAAGGCATTGAAGGCGAAATCACTTGGATATACATCGACCCCT
TCAATAGACATGACAGAGCCGTTGCAACGGCAATGAATGGGTCGTACCTT
TATATAACCAATGATCAAGGTAAGTCATGGGAGCGTATAACTCTACCTGA
CTCCGGAGAAAGTATTTCACCTCGTGGATGCTATATAGAAACCCATCCCT
TGAATAAGAACTATTTTCTTGCAAAGTGCAACTATTGTGAGAAAACAGAA
GTAAACAATGACAATGAAGAGAATTCGGGGGACGAAGAGGGACAATTTGA
A------ATATTTAATATTACACGTTGCACAGACAAGGTTTTTGCAAGTA
ATGATGGTGGAAAATCCTTTTCTGAGATCAAGTCTTCTCTAGAAAGGAAC
GAAAATAGTCCTATCAGCATTTCTGATTGTGGCTTTGCCAAGACCAGCAA
AGATTCTGACCTTGAAAGTAGTGATACCTCAATAATCTGTCTTTTTCAAA
ATATGCAGCTTATTATGGATGAGTTTAGTTCTCCTTACACCGAAAGTAAA
TTGGTCCTAACTACGGACTGGGGCAAATCACTAAAAGAATTTGACCAATT
TAAAGATAAGGTCGTCAATGGTTACAGGATATTGAAATCTCACATGGTTG
TCTTAACCCAGGGCGACAGATATAATGATATGTCTTCCATGGATGTGTGG
GTATCAAATGATCTGTCAAACTTTAAAATGGCTTACATGCCTACTCAGTT
AAGGCATTCTATGCAAGGAGAAATATATGAGGACGCTATGGGAAGAATTA
TCTTGCCCATGAGTAGGGAAAGAAGTGATCAAGAGGAGGATAAGGGCATC
GTGTCTGAAATTTTAATTTCCGACTCACAAGGGTTAAAATTTTCCCCCAT
CCCATGGACCGCAAATGAGGTGTTTGGTTATATTAATCTTTATCAACCTA
CTTACTTGAAAGGAACGATGATTGCCTCACTTTACCCTCTATCTAGGCGT
CGTAACCGTAAAGGAAAAGCCAAAGGAGTAAAGAGTAAGGGGGTAACCAA
AATATCTGTTGATAATGGCCTCACATGGACAATGTTAAAAGTTGTTGATC
CAGATAACGCAGACTCATTCGACTGTGATATTACTGATTTTGAAAATTGT
TCGCTTCAAAATATGTTTTACACACGGGAGGGTTCCACTCCAACCGCCGG
AATTCTAATGACAACAGGTATTGTTGGCGATGGTAGTGTCTTCGACTGGG
GAGATCAAAGAACCTTTATTTCTAGGGATGGTGGCTTAACATGGAAACTC
GCCTTTGATTTTCCTTGTTTATACGCTGTTGGTGATTACGGAAATGTTAT
TGTGGCTATACCGTATAATGCGGATGAAGACGACGATCCTCAATCCGAAT
TTTATTACTCTTTAGACCAAGGTAAAACTTGGACCGAATATCAGCTAGAA
ACTACTATCTACCCAAATGAAGTAATGAATACAACGCCCGACGGATCTGG
AGCTAAATTTATTCTAAATGGGTTTACTTTGGCGCATATGGATGGTACAA
CGAATTTCATCTATGCAATTGATTTTTCAACAGCCTTTAATGATAAGACA
TGCGAAGAAAATGATTTCGAGGATTGGAATTTAGCTGAGGGGAAGTGTGT
CAATGGAGTCAAGTACAAGATCAGAAGAAGAAAACAGGACGCTCAGTGCT
TGGTGAAGAAAGTTTTCGAAGACTTACAATTATTTGAGACTGCTTGTGAC
AAGTGTACCGAGGCTGATTACGAATGCGCGTTTGAATTTGTTAGGGACGC
GACCGGGAAATGCATACCAGACTACAACCTAATCGTTCTCTCTGACGTAT
GTGATAAGACAAAGAAAAAAACTGTGCCTGTAAAACCATTGCAACTAGTT
AAAGGTGATAAATGTAAAAAACCAATGACAGTCAAATCAGTGGATATTTC
GTGTGAGGGAGTTCCAAAGAAGGGAACGAATGATAAAGAAATAGTGGTTA
CAGAAAACAAATTTGATTTCAAGATTCAATTCTATCAATACTTTGACACA
GTCACCGACGAATCCCTCCTCATGATCAATTCAAGAGGAGAAGCTTATAT
ATCTCATGATGGTGGACAAACAATAAAAAGGTTCGACAGTAATGGTGAAA
CAATTATTGAAGTTGTATTTAATCCATACTTCAATTCTTCAGCTTATCTG
TTTGGTTCCAAAGGTAGCATTTTCTCTACCCATGATAGGGGATACTCTTT
TATGACTGCTAAATTGCCCGAGGCTAGGCAGTTAGGTATGCCATTAGACT
TTAACGCTAAGGCACAGGATACATTTATCTATTATGGTGGTAAGAATTGT
GAGTCAATCTTAAGTCCGGAATGTCATGCGGTAGCATACCTGACCAATGA
TGGGGGCGAAACGTTTACGGAAATGCTTGATAATGCAATTCATTGTGAGT
TTGCGGGCTCACTTTTCAAATATCCGTCAAATGAGGATATGGTTATGTGT
CAAGTGAAGGAAAAGTCTTCGCAGACAAGAAGCTTAGTTTCTTCTACTGA
TTTTTTCCAGGATGATAAAAATACCGTCTTTGAAAATATTATCGGCTACT
TATCCACTGGTGGCTATATCATCGTTGCTGTTCCTCATGAGAACAACGAA
TTGAGAGCATACGTAACTATCGATGGTACTGAGTTTGCCGAGGCAAAATT
CCCATATGATGAAGATGTTGGGAAGCAAGAGGCATTCACTATATTAGAGT
CTGAGAAAGGATCGATATTCTTACATTTAGCAACAAACTTAGTACCAGGA
CGCGATTTTGGCAATCTTTTGAAATCCAACTCAAATGGTACTTCTTTTGT
CACGTTGGAGCATGCCGTTAATAGAAACACATTCGGCTATGTTGACTTTG
AAAAAATTCAAGGTCTCGAAGGCATTATTCTCACCAACATCGTTTCAAAT
AGTGACAAGGTCGCCGAGAATAAAGAAGACAAACAATTGAAGACGAAGAT
CACCTTTAATGAAGGTTCAGATTGGAACTTTTTGAAACCTCCGAAGAGGG
ATTCAGAAGGAAAAAAGTTTTCTTGCAGCTCCAAATCACTGGATGAGTGT
TCATTGCACTTACATGGCTATACTGAACGTAAGGATATTAGAGATACATA
TTCTTCCGGTTCTGCATTAGGAATGATGTTCGGCGTTGGCAACGTTGGTC
CTAACCTTTTACCATATAAAGAATGTTCCACCTTCTTCACCACCGATGGT
GGCGAAACGTGGGCTGAAGTTAAGAAGACTCCTCACCAATGGGAATACGG
TGACCACGGTGGGATTTTAGTTTTAGTTCCTGAAAACTCAGAAACTGATT
CTATTTCTTATTCTACCGATTTTGGTAAAACATGGAAAGATTATAAATTC
TGCGCTGATAAGGTTTTAGTAAAGGATATAACCACTGTTCCCAGGGATTC
TGCTTTGAGATTTTTGCTGTTTGGAGAGGCAGCAGATATTGGAGGCAGCT
CATTTAGAACGTACACGATTGATTTTAGAAACATCTTCGAAAGACAATGT
GATTTCGACATCACTGGTAAGGAAAGCGCAGATTATAAATACTCTCCTCT
GGGTTCCAAAAGCAATTGTCTATTTGGTCACCAAACCGAGTTTTTGCGTA
AAACCGATGAAAATTGTTTTATTGGAAATATTCCACTTTCTGAATTTTCA
AGAAATATCAAAAACTGTTCTTGTACAAGACAAGATTTCGAGTGTGATTA
CAACTTTTACAAAGCTAACGATGGTACTTGTAAATTAGTCAAAGGACTAA
GCCCAGCAAATGCTGCAGACGTTTGTAAAAAAGAGCCTGATTTAATCGAA
TATTTTGAATCGTCAGGCTACAGAAAGATCCCTCTATCAACCTGTGAGGG
TGGCCTGAAATTGGATGCTCCCTCATCACCACATGCTTGCCCAGGAAAAG
AAAAAGAATTCAAGGAAAAGTACTCAGTAAGTGCCGGTCCCTTTGCATTT
ATTTTCATTTCAATTCTTTTAATAATTTTCTTTGCCGCATGGTTTGTATA
TGACAGAGGTATCAGAAGAAATGGGGGATTTGCAAGGTTTGGAGAAATTA
GGCTAGGTGACGATGGTTTAATAGAAAACAATAATACTGACAGAGTTGTC
AATAACATTGTGAAATCAGGATTTTACGTTTTCTCAAATATCGGGTCTCT
TTTACAGCACACAAAAACTAATATAGCGCATGCTATTTCCAAAATTAGAG
GAAGGTTTGGAAACAGAACAGGTCCAAGCTACTCATCCCTGATCCATGAT
CAATTTTTGGATGAAGCAGATGACCTGCTTGCTGGCCACGATGAAGACGC
CAATGACTTATCCAGTTTCATGGATCAGGGTAGTAATTTTGAAATCGAAG
AAGATGATGTTCCAACACTTGAAGAAGAGCATACATCATATACAGATCAA
CCTACGACCACCGATGTTCCAGATGCATTACCAGAAGGAAATGAGGAAAA
CATCGACAGGCCTGATTCTACAGCGCCATCTAACGAAAACCAGTAG
>lcl|Y12.Contig61.7_6378-11117
ATGATATTACTTCATTTTGTCTATTCTCTTTGGGCCTTACTTCTCATTCC
TTTAACTAATGCCGAAGAATTCACCCCCAAAGTGACAAAGACTATCGCGC
AAGATTCATTTGATATATTAAGCTTTGATGATTCCAACACTTTAATTAGA
AAACAAGACACCTCCGTTACTATAAGCTTTGACGATGGTGAAACATGGGA
AAAAGTTGAAGGCATTGAAGGCGAAATCACTTGGATATACATCGACCCCT
TCAATAGACATGACAGAGCCGTTGCAACGGCAATGAATGGGTCGTACCTT
TATATAACCAATGATCAAGGTAAGTCATGGGAGCGTATAACTCTACCTGA
CTCCGGAGAAAGTATTTCACCTCGTGGATGCTATATAGAAACCCATCCCT
TGAATAAGAACTATTTTCTTGCAAAGTGCAACTATTGTGAGAAAACAGAA
GTAAACAATGACAATGAAGAGAATTCGGGGGACGAAGAGGGACAATTTGA
A------ATATTTAATATTACACGTTGCACAGACAAGGTTTTTGCAAGTA
ATGATGGTGGAAAATCCTTTTCTGAGATCAAGTCTTCTCTAGAAAGGAAC
GAAAATAGTCCTATCAGCATTTCTGATTGTGGCTTTGCCAAGACCAGCAA
AGATTCTGACCTTGAAAGTAGTGATACCTCAATAATCTGTCTTTTTCAAA
ATATGCAGCTTATTATGGATGAGTTTAGTTCTCCTTACACCGAAAGTAAA
TTGGTCCTAACTACGGACTGGGGCAAATCACTAAAAGAATTTGACCAATT
TAAAGATAAGGTCGTCAATGGTTACAGGATATTGAAATCTCACATGGTTG
TCTTAACCCAGGGCGACAGATATAATGATATGTCTTCCATGGATGTGTGG
GTATCAAATGATCTGTCAAACTTTAAAATGGCTTACATGCCTACTCAGTT
AAGGCATTCTATGCAAGGAGAAATATATGAGGACGCTATGGGAAGAATTA
TCTTGCCCATGAGTAGGGAAAGAAGTGATCAAGAGGAGGATAAGGGCATC
GTGTCTGAAATTTTAATTTCCGACTCACAAGGGTTAAAATTTTCCCCCAT
CCCATGGACCGCAAATGAGGTGTTTGGTTATATTAATCTTTATCAACCTA
CTTACTTGAAAGGAACGATGATTGCCTCACTTTACCCTCTATCTAGGCGT
CGTAACCGTAAAGGAAAAGCCAAAGGAGTAAAGAGTAAGGGGGTAACCAA
AATATCTGTTGATAATGGCCTCACATGGACAATGTTAAAAGTTGTTGATC
CAGATAACGCAGACTCATTCGACTGTGATATTACTGATTTTGAAAATTGT
TCGCTTCAAAATATGTTTTACACACGGGGGGGTTCCACTCCAACCGCCGG
AATTCTAATGACAACAGGTATTGTTGGCGATGGTAGTGTCTTCGACTGGG
GAGATCAAAGAACCTTTATTTCTAGGGATGGTGGCTTAACATGGAAACTC
GCCTTTGATTTTCCTTGTTTATACGCTGTTGGTGATTACGGAAATGTTAT
TGTGGCTATACCGTATAATGCGGATGAAGACGACGATCCTCAATCCGAAT
TTTATTACTCTTTAGACCAAGGTAAAACTTGGACCGAATATCAGCTAGAA
ACTACTATCTACCCAAATGAAGTAATGAATACAACGCCCGACGGATCTGG
AGCTAAATTTATTCTAAATGGGTTTACTTTGGCGCATATGGATGGTACAA
CGAATTTCATCTATGCAATTGATTTTTCAACAGCCTTTAATGATAAGACA
TGCGAAGAAAATGATTTCGAGGATTGGAATTTAGCTGAGGGGAAGTGTGT
CAATGGAGTCAAGTACAAGATCAGAAGAAGAAAACAGGACGCTCAGTGCT
TGGTGAAGAAAGTTTTCGAAGACTTACAATTATTTGAGACTGCTTGTGAC
AAGTGTACCGAGGCTGATTACGAATGCGCGTTTGAATTTGTTAGGGACGC
GACCGGGAAATGCATACCAGACTACAACCTAATCGTTCTCTCTGACGTAT
GTGATAAGACAAAGAAAAAAACTGTGCCTGTAAAACCATTGCAACTAGTT
AAAGGTGATAAATGTAAAAAACCAATGACAGTCAAATCAGTGGATATTTC
GTGTGAGGGAGTTCCAAAGAAGGGAACGAATGATAAAGAAATAGTGGTTA
CAGAAAACAAATTTGATTTCAAGATTCAATTCTATCAATACTTTGACACA
GTCACCGACGAATCCCTCCTCATGATCAATTCAAGAGGAGAAGCTTATAT
ATCTCATGATGGTGGACAAACAATAAAAAGGTTCGACAGTAATGGTGAAA
CAATTATTGAAGTTGTATTTAATCCATACTTCAATTCTTCAGCTTATCTG
TTTGGTTCCAAAGGTAGCATTTTCTCTACCCATGATAGGGGATACTCTTT
TATGACTGCTAAATTGCCCGAGGCTAGGCAGTTAGGTATGCCATTAGACT
TTAACGCTAAGGCACAGGATACATTTATCTATTATGGTGGTAAGAATTGT
GAGTCAATCTTAAGTCCGGAATGTCATGCGGTAGCATACCTGACCAATGA
TGGGGGCGAAACGTTTACGGAAATGCTTGATAATGCAATTCATTGTGAGT
TTGCGGGCTCACTTTTCAAATATCCGTCAAATGAGGATATGGTTATGTGT
CAAGTGAAGGAAAAGTCTTCGCAGACAAGAAGCTTAGTTTCTTCTACTGA
TTTTTTCCAGGATGATAAAAATACCGTCTTTGAAAATATTATCGGCTACT
TATCCACTGGTGGCTATATCATCGTTGCTGTTCCTCATGAGAACAACGAA
TTGAGAGCATACGTAACTATCGATGGTACTGAGTTTGCCGAGGCAAAATT
CCCATATGATGAAGATGTTGGGAAGCAAGAGGCATTCACTATATTAGAGT
CTGAGAAAGGATCGATATTCTTACATTTAGCAACAAACTTAGTACCAGGA
CGCGATTTTGGCAATCTTTTGAAATCCAACTCAAATGGTACTTCTTTTGT
CACGTTGGAGCATGCCGTTAATAGAAACACATTCGGCTATGTTGACTTTG
AAAAAATTCAAGGTCTCGAAGGCATTATTCTCACCAACATCGTTTCAAAT
AGTGACAAGGTCGCCGAGAATAAAGAAGACAAACAATTGAAGACGAAGAT
CACCTTTAATGAAGGTTCAGATTGGAACTTTTTGAAACCTCCGAAGAGGG
ATTCAGAAGGAAAAAAGTTTTCTTGCAGCTCCAAATCACTGGATGAGTGT
TCATTGCACTTACATGGCTATACTGAACGTAAGGATATTAGAGATACATA
TTCTTCCGGTTCTGCATTAGGAATGATGTTCGGCGTTGGCAACGTTGGTC
CTAACCTTTTACCATATAAAGAATGTTCCACCTTCTTCACCACCGATGGT
GGCGAAACGTGGGCTGAAGTTAAGAAGACTCCTCACCAATGGGAATACGG
TGACCACGGTGGGATTTTAGTTTTAGTTCCTGAAAACTCGGAAACTGATT
CTATTTCTTATTCTACCGATTTTGGTAAAACATGGAAAGATTATAAATTC
TGCGCTGATAAGGTTTTAGTAAAGGATATAACCACTGTTCCCAGGGATTC
TGCTTTGAGATTTTTGCTGTTTGGAGAGGCAGCAGATATTGGAGGCAGCT
CATTTAGAACGTACACGATTGATTTTAGAAACATCTTCGAAAGACAATGT
GATTTCGACATCACTGGTAAGGAAAGCGCAGATTATAAATACTCCCCTCT
GGGTTCCAAAAGCAATTGCCTATTTGGTCACCAAACCGAGTTTTTGCGTA
AAACCGATGAAAATTGTTTTATTGGAAATATTCCACTTTCTGAATTTTCA
AGAAATATCAAAAACTGTTCTTGTACAAGACAAGATTTCGAGTGTGATTA
CAACTTTTACAAAGCTAACGATGGTACTTGTAAATTAGTCAAAGGACTAA
GCCCAGCAAATGCTGCAGACGTTTGTAAAAAAGAGCCTGATTTAATCGAA
TATTTTGAATCGTCAGGCTACAGAAAGATCCCTCTATCAACCTGTGAGGG
TGGCCTGAAATTGGATGCTCCCTCATCACCACATGCTTGCCCAGGAAAAG
AAAAAGAATTCAAGGAAAAGTACTCAGTAAGTGCCGGTCCCTTTGCATTT
ATTTTCATTTCAATTCTTTTAATAATTTTCTTTGCCGCATGGTTTGTATA
TGACAGAGGTATCAGAAGAAATGGGGGATTTGCAAGGTTTGGAGAAATTA
GGCTAGGTGACGATGGTTTAATAGAAAACAATAATACTGACAGAGTTGTC
AATAACATTGTGAAATCAGGATTTTACGTTTTCTCAAATATCGGGTCTCT
TTTACAGCACACAAAAACTAATATAGCGCATGCTATTTCCAAAATTAGAG
GAAGGTTTGGAAACAGAACAGGTCCAAGCTACTCATCCCTGATCCATGAT
CAATTTTTGGATGAAGCAGATGACCTGCTTGCTGGCCACGATGAAGACGC
CAATGACTTATCCAGTTTCATGGATCAGGGTAGTAATTTTGAAATCGAAG
AAGATGATGTTCCAACACTTGAAGAAGAGCATACATCATATACAGATCAA
CCTACGACCACCGATGTTCCAGATGCATTACCAGAAGGAAATGAGGAAAA
CATCGACAGGCCTGATTCTACAGCGCCATCTAACGAAAACCAGTAG
>lcl|T7_updated.Contig15.3_2090
ATGATATTACTTCATTTTGTCTATTCTCTTTGGGCCTTACTTCTCATTCC
TTTAATTAATGCCGAAGAATTCACCCCCAAAGTGACAAAGACTATCGCGC
AAGATTCATTTGAAATATTAAGCTTTGATGATTCCAACACTTTAATTAGA
AAACAAGACACCTCCGTTACTATAAGCTTTGACGATGGTGAAACATGGGA
AAAAGTTGAAGGCATTGAAGGCGAAATCACTTGGATATACATCGACCCCT
TCAATAGACATGACAGAGCCGTTGCAACGGCAATGAATGGGTCGTACCTT
TATATAACCAATGATCAAGGTAAGTCATGGGAGCGTATAACTCTACCTGA
CTCCGGAGAAAGTATTTCACCTCGTGGATGCTATATAGAAACCCATCCCT
TGAATAAGAACTATTTTCTTGCAAAGTGCAACTATTGTGAGAAAACAGAA
GTAAACAATGACAATGAAGAGAATTCGGGGGACGAAGAGGGACAATTTGA
A------ATATTTAATATTACACGTTGCACAGACAAGGTTTTTGCAAGTA
ATGATGGTGGAAAATCCTTTTCTGAGATCAAGTCTTCTCTAGAAAGGAAC
GAAAATAGTCCTATCAGCATTTCTGATTGTGGCTTTGCCAAGACCAGCAA
AGATTCTGACCTTGAAAGTAGTGATACCTCAATAATCTGTCTTTTTCAAA
ATATGCAGTTTATTATGGATGAGTTTAGTTCTCCTTACACCGAAAGTAAA
TTGGTCCTAACTACGGACTGGGGCAAATCACTAAAAGAATTTGACCAATT
TAAAGATAAGGTCGTCAATGGTTACAGGATATTGAAATCTCACATGGTTG
TCTTAACCCAGGGCGACAGATATAATGATATGTCTTCCATGGATGTGTGG
GTATCAAATGATCTGTCAAGCTTTAAAATGGCTTACATGCCTACTCAGTT
AAGGCATTCTATGCAAGGACAAATATATGAGGACGCTATGGGAAGAATTA
TCTTGCTCATGAGTAGGGAAAGAAGTGATCAAGAGGAGGATAAGGGCATC
GTGTCTGAAATTTTAATTTCCGACTCACAAGGGTTAAAATTTTCCCCCAT
CCCATGGACCGCAAATGAGGTGTTTGGTTATATTAATCTTTATCAACCTA
CTTACTTGAAAGGAACGATGATTGCCTCACTTTACCCTCTATCTAGGCGT
CGTAACCGTAAAGGAAAAGCCAAAGGAGTAAAGAGTAAGGGGGTAACCAA
AATATCTGTTGATAATGGCCTCACATGGACAATGTTAAAAGTTGTTGATC
CAGATAACGCAGACTCATTCGACTGTGATATTACTGATTTTGAAAATTGT
TCGCTTCAAAATATGTTTTACACACGGGAGGGTTCCACTCCAACCGCCGG
AATTCTAATGACAACAGGTATTGTTGGCGATGGTAGTGTCTTCGACTGGG
GAGATCAAAGAACCTTTATTTCTAGGGATGGTGGCTTAACATGGAAACTC
GCCTTTGATTTTCCTTGTTTATACGCTGTTGGTGATTACGGAAATGTTAT
TGTGGCTATACCGTATAATGCGGATGAAGACGACGATCCTCAATCCGAAT
TTTATTACTCTTTAGACCAAGGTAAAACTTGGACCGAATATCAGCTAGAA
ACTACTATCTACCCAAATGAAGTAATGAATACAACGCCCGACGGATCTGG
AGCTAAATTTATTCTAAATGGGTTTACTTTGGCGCATATGGATGGTACAA
CGAATTTCATCTATGCAATTGATTTTTCAACAGCCTTTAATGATAAGACA
TGCGAAGAAAATGATTTCGAGGATTGGAATTTAGCTGAGGGGAAGTGTGT
CAATGGAGTCAAGTACAAGATCAGAAGAAGAAAACAGGACGCTCAGTGCT
TGGTGAAGAAAGTTTTTGAAGACTTACAATTATTTGAGACTGCTTGTGAC
AAGTGTACCGAGGCTGATTACGAATGCGCGTTTGAATTTGTTAGGGACGC
GACCGGGAAATGCGTACCAGACTACAACCTAATCGTTCTCTCTGACGTAT
GTGATAAGACAAAGAAAAAAACTGTGCCTGTAAAACCATTGCAACTAGTT
AAAGGTGATAAATGTAAAAAACCAATGACAGTCAAATCAGTGGATATTTC
GTGTGAGGGAGTTCCAAAGAAGGGAACGAATGATAAAGAAATAGTGGTTA
CAGAAAACAAATTTGATTTCAAGATTCAATTCTATCAATACTTTGACACA
GTCACCGACGAATCCCTCCTCATGATCAATTCAAGAGGAGAAGCTTATAT
ATCTCATGATGGTGGACAAACAATAAAAAGGTTCGACAGTAATGGTGAAA
CAATTATTGAAGTTGTGTTTAATCCATACTTCAATTCTTCAGCTTATCTG
TTTGGTTCCAAAGGTAGCATTTTCTCTACCCATGATAGGGGATACTCTTT
TATGACTGCTAAATTGCCCGAGGCTAGGCAGTTAGGTATGCCATTAGACT
TTAACGCTAAGGCACAGGATACATTTATCTATTATGGTGGTAAGAATTGT
GAGTCAATCTTAAGTCCGGAATGTCATGCGGTAGCATACCTGACCAATGA
TGGGGGCGAAACGTTTACGGAAATGCTTGATAATGCAATTCATTGTGAGT
TTGCGGGCTCACTTTTCAAATATCCGTCAAATGAGGATATGGTTATGTGT
CAAGTGAAGGAAAAGTCTTCGCAGACAAGAAGCTTAGTTTCTTCTACTGA
TTTTTTCCAGGATGATAAAAATACCGTCTTTGAAAATATTATCGGCTACT
TATCCACTGGTGGCTATATCATCGTTGCTGTTCCTCATGAGAACAACGAA
TTGAGAGCATACGTAACTATCGATGGTACTGAGTTTGCCGAGGCAAAATT
CCCATATGATGAAGATGTTGGGAAGCAAGAGGCATTCACTATATTAGAGT
CTGAGAAAGGATCGATATTCTTACATTTAGCAACAAACTTAGTACCAGGA
CGCGATTTTGGCAATCTTTTGAAATCCAACTCAAATGGTACTTCTTTTGT
CACGTTGGAGCATGCCGTTAATAGAAACACATTCGGCTACGTTGACTTTG
AAAAAATTCAAGGTCTCGAAGGCATTATTCTCACCAACATCGTTTCAAAT
AGTGACAAGGTCGCCGAGAATAAAGAAGACAAACAATTGAAGACGAAGAT
CACCTTTAATGAAGGTTCAGATTGGAACTTTTTGAAACCTCCGAAGAGGG
ATTCAGAAGGAAAAAAGTTTTCTTGCAGCTCCAAATCACTGGATGAGTGT
TCATTGCACTTACATGGCTATACTGAACGTAAGGATATTAGAGATACATA
TTCTTCCGGTTCTGCATTAGGAATGATGTTCGGCGTTGGCAACGTTGGAC
CTAACCTTTTACCATATAAAGAATGTTCCACCTTCTTCACCACCGATGGT
GGCGAAACGTGGGCTGAAGTTAAGAAGACTCCTCACCAATGGGAATACGG
TGACCACGGTGGAATTTTAGTTTTAGTTCCTGAAAACTCAGAAACTGATT
CTATTTCCTATTCTACCGATTTTGGTAAAACATGGAAAGATTATAAATTC
TGCGCTGATAAGGTTTTAGTAAAGGATATAACCACTGTTCCCAGGGATTC
TGCTTTGAGATTTTTGCTGTTTGGAGAGGCAGCAGATATTGGAGGCAGCT
CATTTAGAACGTACACGATTGATTTTAGAAACATCTTCGAAAGACAATGT
GATTTCGACATCACTGGTAAGGAAAGCGCAGATTATAAATACTCTCCTCT
GGGTTCCAAAAGCAATTGCCTATTTGGTCACCAAACCGAGTTTTTGCGTA
AAACCGATGAAAATTGTTTTATTGGGAATATTCCACTTTCTGAATTTTCA
AGAAATATCAAAAACTGTTCTTGTACAAGACAAGATTTCGAGTGTGATTA
CAACTTTTACAAAGCTAACGATGGTACTTGTAAATTAGTCAAAGGACTAA
GCCCAGCAAATGCTGCAGACGTTTGTAAAAAAGAGCCTGATTTAATCGAA
TATTTTGAATCGTCAGGCTACAGAAAGATCCCTCTATCAACCTGTGAGGG
TGGCCTGAAATTGGATGCTCCCTCATCACCACATGCTTGCCCAGGAAAAG
AAAAAGAATTCAAGGAAAAGTACTCAGTAAGTGCCGGTCCCTTTGCATTT
ATTTTCATTTCAATTCTTTTAATAATTTTCTTTGCCGCATGGTTTGTATA
TGACAGAGGTATCAGAAGAAATGGGGGATTTGCAAGGTTTGGAGAAATTA
GGCTAGGTGACGATGGTTTAATAGAAAACAATAATACTGACAGAGTTGTC
AATAACATTGTGAAATCAGGATTTTACGTTTTCTCAAATATCGGGTCTCT
TTTACAGCACACAAAAACTAATATAGCGCATGCTATTTCCAAAATTAGAG
GAAGGTTTGGAAACAGAACAGGTCCAAGCTACTCATCCCTGATCCATGAT
CAATTTTTGGATGAAGCAGATGACCTGCTTGCTGGCCACGATGAAGACGC
CAATGACTTATCCAGTTTCATGGATCAGGGTAGTAATTTTGAAATCGAAG
AAGATGATGTTCCAACACTTGAAGAAGAGCATACATCATATACAGATCAA
CCTACGACCACCGATGTTCCAGATACATTACCAGAAGGAAATGAGGAAAA
CATCGACAGGCCTGATTCTACAGCGCCATCTAACGAAAACCAGTAG
>lcl|I14.contig00149_1505-6244
ATGATATTACTTCATTTTGTCTATTCTCTTTGGGCCTTACTTCTCATTCC
TTTAATTAATGCCGAAGAATTCACCCCCAAAGTGACAAAGACTATCGCGC
AAGATTCATTTGAAATATTAAGCTTTGATGATTCCAACACTTTAATTAGA
AAACAAGACACCTCCGTTACTATAAGCTTTGACGATGGTGAAACATGGGA
AAAAGTTGAAGGCATTGAAGGCGAAATCACTTGGATATACATCGACCCCT
TCAATAGACATGACAGAGCCGTTGCAACGGCAATGAATGGGTCGTACCTT
TATATAACCAATGATCAAGGTAAGTCATGGGAGCGTATAACTCTACCTGA
CTCCGGAGAAAGTATTTCACCTCGTGGATGCTATATAGAAACCCATCCCT
TGAATAAGAACTATTTTCTTGCAAAGTGCAACTATTGTGAGAAAACAGAA
GTAAACAATGACAATGAAGAGAATTCGGGGGACGAAGAGGGACAATTTGA
A------ATATTTAATATTACACGTTGCACAGACAAGGTTTTTGCAAGTA
ATGATGGTGGAAAATCCTTTTCTGAGATCAAGTCTTCTCTAGAAAGGAAC
GAAAATAGTCCTATCAGCATTTCTGATTGTGGCTTTGCCAAGACCAGCAA
AGATTCTGACCTTGAAAGTAGTGATACCTCAATAATCTGTCTTTTTCAAA
ATATGCAGTTTATTATGGATGAGTTTAGTTCTCCTTACACCGAAAGTAAA
TTGGTCCTAACTACGGACTGGGGCAAATCACTAAAAGAATTTGACCAATT
TAAAGATAAGGTCGTCAATGGTTACAGGATATTGAAATCTCACATGGTTG
TCTTAACCCAGGGCGACAGATATAATGATATGTCTTCCATGGATGTGTGG
GTATCAAATGATCTGTCAAGCTTTAAAATGGCTTACATGCCTACTCAGTT
AAGGCATTCTATGCAAGGACAAATATATGAGGACGCTATGGGAAGAATTA
TCTTGCTCATGAGTAGGGAAAGAAGTGATCAAGAGGAGGATAAGGGCATC
GTGTCTGAAATTTTAATTTCCGACTCACAAGGGTTAAAATTTTCCCCCAT
CCCATGGACCGCAAATGAGGTGTTTGGTTATATTAATCTTTATCAACCTA
CTTACTTGAAAGGAACGATGATTGCCTCACTTTACCCTCTATCTAGGCGT
CGTAACCGTAAAGGAAAAGCCAAAGGAGTAAAGAGTAAGGGGGTAACCAA
AATATCTGTTGATAATGGCCTCACATGGACAATGTTAAAAGTTGTTGATC
CAGATAACGCAGACTCATTCGACTGTGATATTACTGATTTTGAAAATTGT
TCGCTTCAAAATATGTTTTACACACGGGAGGGTTCCACTCCAACCGCCGG
AATTCTAATGACAACAGGTATTGTTGGCGATGGTAGTGTCTTCGACTGGG
GAGATCAAAGAACCTTTATTTCTAGGGATGGTGGCTTAACATGGAAACTC
GCCTTTGATTTTCCTTGTTTATACGCTGTTGGTGATTACGGAAATGTTAT
TGTGGCTATACCGTATAATGCGGATGAAGACGACGATCCTCAATCCGAAT
TTTATTACTCTTTAGACCAAGGTAAAACTTGGACCGAATATCAGCTAGAA
ACTACTATCTACCCAAATGAAGTAATGAATACAACGCCCGACGGATCTGG
AGCTAAATTTATTCTAAATGGGTTTACTTTGGCGCATATGGATGGTACAA
CGAATTTCATCTATGCAATTGATTTTTCAACAGCCTTTAATGATAAGACA
TGCGAAGAAAATGATTTCGAGGATTGGAATTTAGCTGAGGGGAAGTGTGT
CAATGGAGTCAAGTACAAGATCAGAAGAAGAAAACAGGACGCTCAGTGCT
TGGTGAAGAAAGTTTTTGAAGACTTACAATTATTTGAGACTGCTTGTGAC
AAGTGTACCGAGGCTGATTACGAATGCGCGTTTGAATTTGTTAGGGACGC
GACCGGGAAATGCGTACCAGACTACAACCTAATCGTTCTCTCTGACGTAT
GTGATAAGACAAAGAAAAAAACTGTGCCTGTAAAACCATTGCAACTAGTT
AAAGGTGATAAATGTAAAAAACCAATGACAGTCAAATCAGTGGATATTTC
GTGTGAGGGAGTTCCAAAGAAGGGAACGAATGATAAAGAAATAGTGGTTA
CAGAAAACAAATTTGATTTCAAGATTCAATTCTATCAATACTTTGACACA
GTCACCGACGAATCCCTCCTCATGATCAATTCAAGAGGAGAAGCTTATAT
ATCTCATGATGGTGGACAAACAATAAAAAGGTTCGACAGTAATGGTGAAA
CAATTATTGAAGTTGTGTTTAATCCATACTTCAATTCTTCAGCTTATCTG
TTTGGTTCCAAAGGTAGCATTTTCTCTACCCATGATAGGGGATACTCTTT
TATGACTGCTAAATTGCCCGAGGCTAGGCAGTTAGGTATGCCATTAGACT
TTAACGCTAAGGCACAGGATACATTTATCTATTATGGTGGTAAGAATTGT
GAGTCAATCTTAAGTCCGGAATGTCATGCGGTAGCATACCTGACCAATGA
TGGGGGCGAAACGTTTACGGAAATGCTTGATAATGCAATTCATTGTGAGT
TTGCGGGCTCACTTTTCAAATATCCGTCAAATGAGGATATGGTTATGTGT
CAAGTGAAGGAAAAGTCTTCGCAGACAAGAAGCTTAGTTTCTTCTACTGA
TTTTTTCCAGGATGATAAAAATACCGTCTTTGAAAATATTATCGGCTACT
TATCCACTGGTGGCTATATCATCGTTGCTGTTCCTCATGAGAACAACGAA
TTGAGAGCATACGTAACTATCGATGGTACTGAGTTTGCCGAGGCAAAATT
CCCATATGATGAAGATGTTGGGAAGCAAGAGGCATTCACTATATTAGAGT
CTGAGAAAGGATCGATATTCTTACATTTAGCAACAAACTTAGTACCAGGA
CGCGATTTTGGCAATCTTTTGAAATCCAACTCAAATGGTACTTCTTTTGT
CACGTTGGAGCATGCCGTTAATAGAAACACATTCGGCTACGTTGACTTTG
AAAAAATTCAAGGTCTCGAAGGCATTATTCTCACCAACATCGTTTCAAAT
AGTGACAAGGTCGCCGAGAATAAAGAAGACAAACAATTGAAGACGAAGAT
CACCTTTAATGAAGGTTCAGATTGGAACTTTTTGAAACCTCCGAAGAGGG
ATTCAGAAGGAAAAAAGTTTTCTTGCAGCTCCAAATCACTGGATGAGTGT
TCATTGCACTTACATGGCTATACTGAACGTAAGGATATTAGAGATACATA
TTCTTCCGGTTCTGCATTAGGAATGATGTTCGGCGTTGGCAACGTTGGAC
CTAACCTTTTACCATATAAAGAATGTTCCACCTTCTTCACCACCGATGGT
GGCGAAACGTGGGCTGAAGTTAAGAAGACTCCTCACCAATGGGAATACGG
TGACCACGGTGGAATTTTAGTTTTAGTTCCTGAAAACTCAGAAACTGATT
CTATTTCCTATTCTACCGATTTTGGTAAAACATGGAAAGATTATAAATTC
TGCGCTGATAAGGTTTTAGTAAAGGATATAACCACTGTTCCCAGGGATTC
TGCTTTGAGATTTTTGCTGTTTGGAGAGGCAGCAGATATTGGAGGCAGCT
CATTTAGAACGTACACGATTGATTTTAGAAACATCTTCGAAAGACAATGT
GATTTCGACATCACTGGTAAGGAAAGCGCAGATTATAAATACTCTCCTCT
GGGTTCCAAAAGCAATTGCCTATTTGGTCACCAAACCGAGTTTTTGCGTA
AAACCGATGAAAATTGTTTTATTGGGAATATTCCACTTTCTGAATTTTCA
AGAAATATCAAAAACTGTTCTTGTACAAGACAAGATTTCGAGTGTGATTA
CAACTTTTACAAAGCTAACGATGGTACTTGTAAATTAGTCAAAGGACTAA
GCCCAGCAAATGCTGCAGACGTTTGTAAAAAAGAGCCTGATTTAATCGAA
TATTTTGAATCGTCAGGCTACAGAAAGATCCCTCTATCAACCTGTGAGGG
TGGCCTGAAATTGGATGCTCCCTCATCACCACATGCTTGCCCAGGAAAAG
AAAAAGAATTCAAGGAAAAGTACTCAGTAAGTGCCGGTCCCTTTGCATTT
ATTTTCATTTCAATTCTTTTAATAATTTTCTTTGCCGCATGGTTTGTATA
TGACAGAGGTATCAGAAGAAATGGGGGATTTGCAAGGTTTGGAGAAATTA
GGCTAGGTGACGATGGTTTAATAGAAAACAATAATACTGACAGAGTTGTC
AATAACATTGTGAAATCAGGATTTTACGTTTTCTCAAATATCGGGTCTCT
TTTACAGCACACAAAAACTAATATAGCGCATGCTATTTCCAAAATTAGAG
GAAGGTTTGGAAACAGAACAGGTCCAAGCTACTCATCCCTGATCCATGAT
CAATTTTTGGATGAAGCAGATGACCTGCTTGCTGGCCACGATGAAGACGC
CAATGACTTATCCAGTTTCATGGATCAGGGTAGTAATTTTGAAATCGAAG
AAGATGATGTTCCAACACTTGAAGAAGAGCATACATCATATACAGATCAA
CCTACGACCACCGATGTTCCAGATACATTACCAGAAGGAAATGAGGAAAA
CATCGACAGGCCTGATTCTACAGCGCCATCTAACGAAAACCAGTAG
>lcl|YPS163.Contig79.14_1189-59
ATGATATTACTTCATTTTGTATATTCTCTTTGGGCCTTACTTCTCATTCC
TTTAATTAATGCCGAAGAATTCACCCCCAAAGTGACAAAGACTATCGCGC
AAGATTCATTTGAAATATTAAGCTTTGATGATTCCAACACTTTAATTAGA
AAACAAGACACCTCCGTTACTATAAGCTTTGACGATGGTGAAACATGGGA
AAAAGTTGAAGGCATTGAAGGCGAAATCACTTGGATATACATCGACCCCT
TCAATAGACATGACAGAGCCGTTGCAACGGCAATGAATGGGTCGTACCTT
TATATAACCAATGATCAAGGTAAGTCATGGGAGCGTATAACTCTACCTGA
CTCCGGAGAAAGTATTTCACCTCGTGGATGCTATATAGAAACCCATCCCT
TGAATAAGAACTATTTTCTTGCAAAGTGCAACTATTGTGAGAAAACAGAA
GTAAACAATGACAATGAAGAGAATTCGGGGGACGAAGAGGGACAATTTGA
A------ATATTTAATATTACACGTTGCACAGACAAGGTTTTTGCAAGTA
ATGATGGTGGAAAATCCTTTTCTGAGATCAAGTCTTCTCTAGAAAGGAAC
GAAAATAGTCCTATCAGCATTTCTGATTGTGGCTTTGCCAAGACCAGCAA
AGATTCTGACCTTGAAAGTAGTGATACCTCAATAATCTGTCTTTTTCAAA
ATATGCAGTTTATTATGGATGAGTTTAGTTCTCCTTACACCGAAAGTAAA
TTGGTCCTAACTACGGACTGGGGCAAATCACTAAAAGAATTTGACCAATT
TAAAGATAAGGTCGTCAATGGTTACAGGATATTGAAATCTCACATGGTTG
TCTTAACCCAGGGCGACAGATATAATGATATGTCTTCCATGGATGTGTGG
GTATCAAATGATCTGTCAAGCTTTAAAATGGCTTACATGCCTACTCAGTT
AAGGCATTCTATGCAAGGACAAATATATGAGGACGCTATGGGAAGAATTA
TCTTGCTCATGAGTAGGGAAAGAAGTGATCAAGAGGAGGATAAGGGCATC
GTGTCTGAAATTTTAATTTCCGACTCACAAGGGTTAAAATTTTCCCCCAT
CCCATGGACCGCAAATGAGGTGTTTGGTTATATTAATCTTTATCAACCTA
CTTACTTGAAAGGAACGATGATTGCCTCACTTTACCCTCTATCTAGGCGT
CGTAACCGTAAAGGAAAAGCCAAAGGAGTAAAGAGTAAGGGGGTAACCAA
AATATCTGTTGATAATGGCCTCACATGGACAATGTTAAAAGTTGTTGATC
CAGATAACGCAGACTCATTCGACTGTGATATTACTGATTTTGAAAATTGT
TCGCTTCAAAATATGTTTTACACACGGGAGGGTTCCACTCCAACCGCCGG
AATTCTAATGACAACAGGTATTGTTGGCGATGGTAGTGTCTTCGACTGGG
GAGATCAAAGAACCTTTATTTCTAGGGATGGTGGCTTAACATGGAAACTC
GCCTTTGATTTTCCTTGTTTATACGCTGTTGGTGATTACGGAAATGTTAT
TGTGGCTATACCGTATAATGCGGATGAAGACGACGATCCTCAATCCGAAT
TTTATTACTCTTTAGACCAAGGTAAAACTTGGACCGAATATCAGCTAGAA
ACTACTATCTACCCAAATGAAGTAATGAATACAACGCCCGACGGATCTGG
AGCTAAATTTATTCTAAATGGGTTTACTTTGGCGCATATGGATGGTACAA
CGAATTTCATCTATGCAATTGATTTTTCAACAGCCTTTAATGATAAGACA
TGCGAAGAAAATGATTTCGAGGATTGGAATTTAGCTGAGGGGAAGTGTGT
CAATGGAGTCAAGTACAAGATCAGAAGAAGAAAACAGGACGCTCAGTGCT
TGGTGAAGAAAGTTTTTGAAGACTTACAATTATTTGAGACTGCTTGTGAC
AAGTGTACCGAGGCTGATTACGAATGCGCGTTTGAATTTGTTAGGGACGC
GACCGGGAAATGCGTACCAGACTACAACCTAATCGTTCTCTCTGACGTAT
GTGATAAGACAAAGAAAAAAACTGTGCCTGTAAAACCATTGCAACTAGTT
AAAGGTGATAAATGTAAAAAACCAATGACAGTCAAATCAGTGGATATTTC
GTGTGAGGGAGTTCCAAAGAAGGGAACGAATGATAAAGAAATAGTGGTTA
CAGAAAACAAATTTGATTTCAAGATTCAATTCTATCAATACTTTGACACA
GTCACCGACGAATCCCTCCTCATGATCAATTCAAGAGGAGAAGCTTATAT
ATCTCATGATGGTGGACAAACAATAAAAAGGTTCGACAGTAATGGTGAAA
CAATTATTGAAGTTGTGTTTAATCCATACTTCAATTCTTCAGCTTATCTG
TTTGGTTCCAAAGGTAGCATTTTCTCTACCCATGATAGGGGATACTCTTT
TATGACTGCTAAATTGCCCGAGGCTAGGCAGTTAGGTATGCCATTAGACT
TTAACGCTAAGGCACAGGATACATTTATCTATTATGGTGGTAAGAATTGT
GAGTCAATCTTAAGTCCGGAATGTCATGCGGTAGCATACCTGACCAATGA
TGGGGGCGAAACGTTTACGGAAATGCTTGATAATGCAATTCATTGTGAGT
TTGCGGGCTCACTTTTCAAATATCCGTCAAATGAAAATATGGTTATGTGT
CAAGTGAAGGAAAAGTCTTCGCAGACAAGAAGCTTAGTTTCTTCTACTGA
TTTTTTCCAGGATGATAAAAATACCGTCTTTGAAAATATTATCGGCTACT
TATCCACTGGTGGCTATATCATCGTTGCTGTTCCTCATGAGAACAACGAA
TTGAGAGCATACGTAACTATCGATGGTACTGAGTTTGCCGAGGCAAAATT
CCCATATGATGAAGATGTTGGGAAGCAAGAGGCATTCACTATATTAGAGT
CTGAGAAAGGATCGATATTCTTACATTTAGCAACAAACTTAGTACCAGGA
CGCGATTTTGGCAATCTTTTGAAATCCAACTCAAATGGTACTTCTTTTGT
CACGTTGGAGCATGCCGTTAATAGAAACACATTCGGCTACGTTGACTTTG
AAAAAATTCAAGGTCTCGAAGGCATTATTCTCACCAACATCGTTTCAAAT
AGTGACAAGGTCGCCGAGAATAAAGAAGACAAACAATTGAAGACGAAGAT
CACCTTTAATGAAGGTTCAGATTGGAACTTTTTGAAACCTCCGAAGAGGG
ATTCAGAAGGAAAAAAGTTTTCTTGCAGCTCCAAATCACTGGATGAGTGT
TCATTGCACTTACATGGCTATACTGAACGTAAGGATATTAGAGATACATA
TTCTTCCGGTTCTGCATTAGGAATGATGTTCGGCGTTGGCAACGTTGGAC
CTAACCTTTTACCATATAAAGAATGTTCCACCTTCTTCACCACCGATGGT
GGCGAAACGTGGGCTGAAGTTAAGAAGACTCCTCACCAATGGGAATACGG
TGACCACGGTGGAATTTTAGTTTTAGTTCCTGAAAACTCAGAAACTGATT
CTATTTCCTATTCTACCGATTTTGGTAAAACATGGAAAGATTATAAATTC
TGCGCTGATAAGGTTTTAGTAAAGGATATAACCACTGTTCCCAGGGATTC
TGCTTTGAGATTTTTGCTGTTTGGAGAGGCAGCAGATATTGGAGGCAGCT
CATTTAGAACGTACACGATTGATTTTAGAAACATCTTCGAAAGACAATGT
GATTTCGACATCACTGGTAAGGAAAGCGCAGATTATAAATACTCTCCTCT
GGGTTCCAAAAGCAATTGCCTATTTGGTCACCAAACCGAGTTTTTGCGTA
AAACCGATGAAAATTGTTTTATTGGGAATATTCCACTTTCTGAATTTTCA
AGAAATATCAAAAACTGTTCTTGTACAAGACAAGATTTCGAGTGTGATTA
CAACTTTTACAAAGCTAACGATGGTACTTGTAAATTAGTCAAAGGACTAA
GCCCAGCAAATGCTGCAGACGTTTGTAAAAAAGAGCCTGATTTAATCGAA
TATTTTGAATCGTCAGGCTACAGAAAGATCCCTCTATCAACCTGTGAGGG
TGGCCTGAAATTGGATGCTCCCTCATCACCACATGCTTGCCCAGGAAAAG
AAAAAGAATTCAAGGAAAAGTACTCAGTAAGTGCCGGTCCCTTTGCATTT
ATTTTCATTTCAATTCTTTTAATAATTTTCTTTGCCGCATGGTTTGTATA
TGACAGAGGTATCAGAAGAAATGGGGGATTTGCAAGGTTTGGAGAAATTA
GGCTAGGTGACGATGGTTTAATAGAAAACAATAATACTGACAGAGTTGTC
AATAACATTGTGAAATCAGGATTTTACGTTTTCTCAAATATCGGGTCTCT
TTTACAGCACACAAAAACTAATATAGCGCATGCTATTTCCAAAATTAGAG
GAAGGTTTGGAAACAGAACAGGTCCAAGCTACTCATCCCTGATCCATGAT
CAATTTTTGGATGAAGCAGATGACCTGCTTGCTGGCCACGATGAAGACGC
CAATGACTTATCCAGTTTCATGGATCAGGGTAGTAATTTTGAAATCGAAG
AAGATGATGTTCCAACACTTGAAGAAGAGCATACATCATATACAGATCAA
CCTACGACCACCGATGTTCCAGATACATTACCAGAAGGAAATGAGGAAAA
CATCGACAGGCCTGATTCTACAGCGCCATCTAACGAAAACCAGTAG
>lcl|YJM421.Contig20.1_6037-107
ATGATATTACTTCATTTTGTCTATTCTCTTTGGGCCTTACTTCTCATTCC
TTTAACTAATGCCGAAGAATTCACCCCCAAAGTGACAAAGACTATCGCGC
AAGATTCATTTGATATATTAAGCTTTGATGATTCCAACACTTTAATTAGA
AAACAAGACACCTCCGTTACTATAAGCTTTGACGATGGTGAAACATGGGA
AAAAGTTGAAGGCATTGAAGGCGAAATCACTTGGATATACGTCGACCCCT
TCAATAGACATGACAGAGCCGTTGCAACGGCAATGAATGGGTCGTACCTT
TATATAACCAATGATCAAGGTAAGTCATGGGAGCGTATAACTCTACCTGA
CTCCGGAGAAAGTATTTCACCTCGTGGATGCTATATAGAAACCCATCCCT
TGAATAAGAACTATTTTCTTGCAAAGTGCAACTATTGTGAGAAAACAGAA
GTAAACAATGACAATGAAGAGAATTCGGGGGACGAAGAGGGAGAATTTGA
A------ATATTTAATATTACACGTTGCACAGACAAGGTCTTTGCAAGTA
ATGATGGTGGAAAATCCTTTTCTGAGATCAAGTCTTCTCTAGAAAGGAAC
GAAAATAGTCCTATCAGCATTTCTGATTGTGGCTTTGCCAAGACCAGCAA
AGATTCTGACCTTGAAAGTAGTGATACCTCAATAATCTGTCTTTTTCAAA
ATATGCAGTTTATTATGGATGAGTTTAGTTCTCCTTACACCGAAAGTAAA
TTGGTCCTAACTACGGACTGGGGCAAATCACTAAAAGAATTTGACCAATT
TAAAGATAAGGTCGTCAATGGTTACAGGATATTGAAATCTCACATGGTTG
TCTTAACCCAGGGCGACAGATATAATGATATGTCTTCCATGGATGTGTGG
GTATCAAATGATCTGTCAAGCTTTAAAATGGCTTACATGCCTACTCAGTT
AAGGCATTCTATGCAAGGAGAAATATATGAGGACGCTATGGGAAGAATTA
TCTTGCCCATGAGTAGGGAAAGAAGTGATCAAGAGGAGGATAAGGGCATC
ATGTCTGAATTTTTAATTTCCGACTCACAAGGGTTAAAATTTTCCCCCAT
CCCATGGACCGCAAATGAGGTGTTTGGTTATATTAATCTTTATCAACCTA
CTTACTTGAAAGGAACGATGATTGCCTCACTTTACCCTCTATCTAGGCGT
CGTAACCGTAAAGGAAAAGCCAAAGGAGTAAAGAATAAGGGGGTAACCAA
AATATCTGTTGATAATGGCCTCACATGGACAGTGTTAAAAGTTGTTGATC
CAGATAACGCAGACTCATTCGACTGTGATATTACTGATTTTGAAAATTGT
TCGCTTCAAAATATGTTTTACACACGGGAGGGTTCCACTCCAACCGCCGG
AATTCTAATGACAACAGGTATTGTTGGCGATGGTAGTGTCTTCGACTGGG
GAGATCAAAGAACCTTTATTTCTAGGGATGGTGGCTTAACATGGAAACTC
GCCTTTGATTTTCCTTGTTTATACGCTGTTGGTGATTACGGAAATGTTAT
TGTGGCTATACCGTATAATGCGGATGAAGACGACGATCCTCAATCCGAAT
TTTATTACTCTTTAGACCAAGGTAAAACTTGGACCGAATATCAGCTAGAA
ACTACTATCTACCCAAATGAATTAATGAATACAACGCCCGACGGATCTGG
AGCTAAATTTATTCTAAATGGGTTTACTTTGGCGCATATGGATGGTACAA
CGAATTTCATCTATGCAATTGATTTTTCAACAGCCTTTAATGATAAGACA
TGCGAAGAAAATGATTTCGAGGATTGGAATTTAGCTGAGGGGAAGTGTGT
CAATGGAGTCAAGTACAAGATCAGAAGAAGAAAACAGGACGCTCAGTGCT
TGGTGAAGAAAGTTTTCGAAGACTTACAATTATTTGAGACTGCTTGTGAC
AAGTGTACCGAGGCTGATTACGAATGCGCGTTTGAATTTGTTAGGGACGC
GACCGGGAAATGCGTACCAGACTACAACCTAATCGTTCTCTCTGACGTAT
GTGATAAGACAAAGAAAAAAACTGTGCCTGTAAAACCATTGCAACTAGTT
AAAGGTGATAAATGTAAAAAACCAATGACAGTCAAATCAGTGGATATTTC
GTGTGAGGGAGTTCCAAAGAAGGGAACGAATGATAAAGAAATAGTGGTTA
CAGAAAACAAATTTGATTTCAAGATTCAATTCTATCAATACTTTGACACA
GTCACCGACGAATCCCTCCTCATGATCAATTCAAGAGGAGAAGCTTATAT
ATCTCATGATGGTGGACAAACAATAAAAAGGTTCGACAGTAATGGTGAAA
CAATTATTGAAGTTGTATTTAATCCATACTTCAATTCTTCAGCTTATCTG
TTTGGTTCCAAAGGTAGCATTTTCTCTACCCATGATAGGGGATACTCTTT
TATGACTGCTAAATTGCCCGAGGCTAGGCAGTTAGGTATGCCATTAGACT
TTAACGCTAAGGCACAGGATACATTTATCTATTATGGTGGTAAGAATTGT
GAGTCAATCTTAAGTCCGGAATGTCATGCGGTAGCATACCTGACCAATGA
TGGGGGCGAAACGTTTACGGAAATGCTTGATAATGCAATTCATTGTGAGT
TTGCGGGCTCACTTTTCAAATATCCGTCAAATGAGGATATGGTTATGTGT
CAAGTGAAGGAAAAGTCTTCGCAGACAAGAAGCTTAGTTTCTTCTACTGA
TTTTTTCCAGGATGATAAAAATACCGTCTTTGAAAATATTATCGGCTACT
TATCCACTGGTGGCTATATCATCGTTGCTGTTCCTCATGAGAACAACGAA
TTGAGAGCATACGTAACTATCGATGGTACTGAGTTTGCCGAGGCAAAATT
CCCATATGATGAAGATGTTGGGAAGCAAGAGGCATTCACTATATTAGAGT
CTGAGAAAGGATCGATATTCTTACATTTAGCAACAAACTTAGTACCAGGA
CGCGATTTTGGCAATCTTTTGAAATCCAACTCAAATGGTACTTCTTTTGT
CACGTTGGAGCATGCCGTTAATAGAAACACATTCGGCTATGTTGACTTTG
AAAAAATTCAAGGTCTCGAAGGCATTATTCTCACCAACATCGTTTCAAAT
AGTGACAAGGTCGCCGAGAATAAAGAAGACAAACAATTGAAGACGAAGAT
CACCTTTAATGAAGGTTCAGATTGGAACTTTTTGAAACCTCCGAAGAGGG
ATTCAGAAGGAAAAAAGTTTTCTTGCAGCTCCAAATCACTGGATGAGTGT
TCATTGCACTTACATGGCTATACTGAACGTAAGGATATTAGAGATACATA
TTCTTCCGGTTCTGCATTAGGAATGATGTTCGGCGTTGGCAACGTTGGTC
CTAACCTTTTACCATATAAAGAATGTTCCACCTTCTTCACCACCGATGGT
GGCGAAACGTGGGCTGAAGTTAAGAAGACTCCTCACCAATGGGAATATGG
TGACCACGGTGGGATTTTAGTTTTAGTTCCTGAAAACTCAGAAACTGATT
CTATTTCTTATTCTACCGATTTTGGTAAAACATGGAAAGATTATAAATTC
TGCGCTGATAAGGTTTTAGTAAAGGATATAACCACTGTTCCCAGGGATTC
TGCTTTGAGATTTTTGCTGTTTGGAGAGGCAGCAGATATTGGAGGCAGCT
CATTTAGAACGTACACGATTGATTTTAGAAACATCTTCGAAAGACAATGT
GATTTCGACATCACTGGTAAGGAAAGCGCAGATTATAAATACTCTCCTCT
GGGTTCCAAAAGCAATTGCCTATTTGGTCACCAAACCGAGTTTTTGCGTA
AAACCGATGAAAATTGTTTTATTGGAAATATTCCACTTTCTGAATTTTCA
AGAAATATCAAAAACTGTTCTTGTACAAGACAAGATTTCGAGTGTGATTA
CAACTTTTACAAAGCTAACGATGGTACTTGTAAATTAGTCAAAGGACTAA
GCCCAGCAAATGCTGCAGACGTTTGTAAAAAAGAGCCAGATTTAATCGAA
TATTTTGAATCGTCAGGCTACAGAAAGATCCCTCTATCAACCTGTGAGGG
TGGCCTGAAATTGGATGCTCCCTCATCACCACATGCTTGCCCAGGAAAAG
AAAAAGAATTCAAGGAAAAGTACTCAGTAAGTGCCGGTCCCTTTGCATTT
ATTTTCATTTCAATTCTTTTAATAATTTTCTTTGCCGCATGGTTTGTATA
TGACAGAGGTATCAGAAGAAATGGGGGATTTGCAAGGTTTGGAGAAATTA
GGCTAGGTGACGATGGTTTAATAGAAAACAATAATACTGACAGAGTTGTC
AATAACATTGTGAAATCAGGATTTTACGTTTTCTCAAATATCGGGTCTCT
TTTACAGCACACAAAAACTAATATAGCGCATGCTATTTCCAAAATTAGAG
GAAGGTTTGGAAACAGAACAGGTCCAAGCTACTCATCCCTGATCCATGAT
CAATTTTTGGATGAAGCAGATGACCTGCTTGCTGGCCACGATGAAGACGC
CAATGACTTATCCAGTTTCATGGATCAGGGTAGTAATTTTGAAATCGAAG
AAGATGATGTTCCAACACTTGAAGAAGAGCATACATCATATACAGATCAA
CCTACGACCACCGATGTTCCAGATGCATTACCAGAAGGAAATGAGGAAAA
CATCGACAGGCCTGATTCTACAGCGCCATCTAACGAAAACCAGTAG
>lcl|YJM326.contig00286_21075-2
ATGATATTACTTCATTTTGTCTATTCTCTTTGGGCCTTACTTCTCATTCC
TTTAACTAATGCCGAAGAATTCACCCCCAAAGTGACAAAGACTATCGCGC
AAGATTCATTTGATATATTAAGCTTTGATGATTCCAACACTTTAATTAGA
AAACAAGACACCTCCGTTACTATAAGCTTTGACGATGGTGAAACATGGGA
AAAAGTTGAAGGCATTGAAGGCGAAATCACTTGGATATACGTCGACCCCT
TCAATAGACATGACAGAGCCGTTGCAACGGCAATGAATGGGTCGTACCTT
TATATAACCAATGATCAAGGTAAGTCATGGGAGCGTATAACTCTACCTGA
CTCCGGAGAAAGTATTTCACCTCGTGGATGCTATATAGAAACCCATCCCT
TGAATAAGAACTATTTTCTTGCAAAGTGCAACTATTGTGAGAAAACAGAA
GTAAACAATGACAATGAAGAGAATTCGGGGGACGAAGAGGGAGAATTTGA
A------ATATTTAATATTACACGTTGCACAGACAAGGTCTTTGCAAGTA
ATGATGGTGGAAAATCCTTTTCTGAGATCAAGTCTTCTCTAGAAAGGAAC
GAAAATAGTCCTATCAGCATTTCTGATTGTGGCTTTGCCAAGACCAGCAA
AGATTCTGACCTTGAAAGTAGTGATACCTCAATAATCTGTCTTTTTCAAA
ATATGCAGTTTATTATGGATGAGTTTAGTTCTCCTTACACCGAAAGTAAA
TTGGTCCTAACTACGGACTGGGGCAAATCACTAAAAGAATTTGACCAATT
TAAAGATAAGGTCGTCAATGGTTACAGGATATTGAAATCTCACATGGTTG
TCTTAACCCAGGGCGACAGATATAATGATATGTCTTCCATGGATGTGTGG
GTATCAAATGATCTGTCAAGCTTTAAAATGGCTTACATGCCTACTCAGTT
AAGGCATTCTATGCAAGGAGAAATATATGAGGACGCTATGGGAAGAATTA
TCTTGCCCATGAGTAGGGAAAGAAGTGATCAAGAGGAGGATAAGGGCATC
ATGTCTGAATTTTTAATTTCCGACTCACAAGGGTTAAAATTTTCCCCCAT
CCCATGGACCGCAAATGAGGTGTTTGGTTATATTAATCTTTATCAACCTA
CTTACTTGAAAGGAACGATGATTGCCTCACTTTACCCTCTATCTAGGCGT
CGTAACCGTAAAGGAAAAGCCAAAGGAGTAAAGAATAAGGGGGTAACCAA
AATATCTGTTGATAATGGCCTCACATGGACAGTGTTAAAAGTTGTTGATC
CAGATAACGCAGACTCATTCGACTGTGATATTACTGATTTTGAAAATTGT
TCGCTTCAAAATATGTTTTACACACGGGAGGGTTCCACTCCAACCGCCGG
AATTCTAATGACAACAGGTATTGTTGGCGATGGTAGTGTCTTCGACTGGG
GAGATCAAAGAACCTTTATTTCTAGGGATGGTGGCTTAACATGGAAACTC
GCCTTTGATTTTCCTTGTTTATACGCTGTTGGTGATTACGGAAATGTTAT
TGTGGCTATACCGTATAATGCGGATGAAGACGACGATCCTCAATCCGAAT
TTTATTACTCTTTAGACCAAGGTAAAACTTGGACCGAATATCAGCTAGAA
ACTACTATCTACCCAAATGAATTAATGAATACAACGCCCGACGGATCTGG
AGCTAAATTTATTCTAAATGGGTTTACTTTGGCGCATATGGATGGTACAA
CGAATTTCATCTATGCAATTGATTTTTCAACAGCCTTTAATGATAAGACA
TGCGAAGAAAATGATTTCGAGGATTGGAATTTAGCTGAGGGGAAGTGTGT
CAATGGAGTCAAGTACAAGATCAGAAGAAGAAAACAGGACGCTCAGTGCT
TGGTGAAGAAAGTTTTCGAAGACTTACAATTATTTGAGACTGCTTGTGAC
AAGTGTACCGAGGCTGATTACGAATGCGCGTTTGAATTTGTTAGGGACGC
GACCGGGAAATGCGTACCAGACTACAACCTAATCGTTCTCTCTGACGTAT
GTGATAAGACAAAGAAAAAAACTGTGCCTGTAAAACCATTGCAACTAGTT
AAAGGTGATAAATGTAAAAAACCAATGACAGTCAAATCAGTGGATATTTC
GTGTGAGGGAGTTCCAAAGAAGGGAACGAATGATAAAGAAATAGTGGTTA
CAGAAAACAAATTTGATTTCAAGATTCAATTCTATCAATACTTTGACACA
GTCACCGACGAATCCCTCCTCATGATCAATTCAAGAGGAGAAGCTTATAT
ATCTCATGATGGTGGACAAACAATAAAAAGGTTCGACAGTAATGGTGAAA
CAATTATTGAAGTTGTATTTAATCCATACTTCAATTCTTCAGCTTATCTG
TTTGGTTCCAAAGGTAGCATTTTCTCTACCCATGATAGGGGATACTCTTT
TATGACTGCTAAATTGCCCGAGGCTAGGCAGTTAGGTATGCCATTAGACT
TTAACGCTAAGGCACAGGATACATTTATCTATTATGGTGGTAAGAATTGT
GAGTCAATCTTAAGTCCGGAATGTCATGCGGTAGCATACCTGACCAATGA
TGGGGGCGAAACGTTTACGGAAATGCTTGATAATGCAATTCATTGTGAGT
TTGCGGGCTCACTTTTCAAATATCCGTCAAATGAGGATATGGTTATGTGT
CAAGTGAAGGAAAAGTCTTCGCAGACAAGAAGCTTAGTTTCTTCTACTGA
TTTTTTCCAGGATGATAAAAATACCGTCTTTGAAAATATTATCGGCTACT
TATCCACTGGTGGCTATATCATCGTTGCTGTTCCTCATGAGAACAACGAA
TTGAGAGCATACGTAACTATCGATGGTACTGAGTTTGCCGAGGCAAAATT
CCCATATGATGAAGATGTTGGGAAGCAAGAGGCATTCACTATATTAGAGT
CTGAGAAAGGATCGATATTCTTACATTTAGCAACAAACTTAGTACCAGGA
CGCGATTTTGGCAATCTTTTGAAATCCAACTCAAATGGTACTTCTTTTGT
CACGTTGGAGCATGCCGTTAATAGAAACACATTCGGCTATGTTGACTTTG
AAAAAATTCAAGGTCTCGAAGGCATTATTCTCACCAACATCGTTTCAAAT
AGTGACAAGGTCGCCGAGAATAAAGAAGACAAACAATTGAAGACGAAGAT
CACCTTTAATGAAGGTTCAGATTGGAACTTTTTGAAACCTCCGAAGAGGG
ATTCAGAAGGAAAAAAGTTTTCTTGCAGCTCCAAATCACTGGATGAGTGT
TCATTGCACTTACATGGCTATACTGAACGTAAGGATATTAGAGATACATA
TTCTTCCGGTTCTGCATTAGGAATGATGTTCGGCGTTGGCAACGTTGGTC
CTAACCTTTTACCATATAAAGAATGTTCCACCTTCTTCACCACCGATGGT
GGCGAAACGTGGGCTGAAGTTAAGAAGACTCCTCACCAATGGGAATATGG
TGACCACGGTGGGATTTTAGTTTTAGTTCCTGAAAACTCAGAAACTGATT
CTATTTCTTATTCTACCGATTTTGGTAAAACATGGAAAGATTATAAATTC
TGCGCTGATAAGGTTTTAGTAAAGGATATAACCACTGTTCCCAGGGATTC
TGCTTTGAGATTTTTGCTGTTTGGAGAGGCAGCAGATATTGGAGGCAGCT
CATTTAGAACGTACACGATTGATTTTAGAAACATCTTCGAAAGACAATGT
GATTTCGACATCACTGGTAAGGAAAGCGCAGATTATAAATACTCTCCTCT
GGGTTCCAAAAGCAATTGCCTATTTGGTCACCAAACCGAGTTTTTGCGTA
AAACCGATGAAAATTGTTTTATTGGAAATATTCCACTTTCTGAATTTTCA
AGAAATATCAAAAACTGTTCTTGTACAAGACAAGATTTCGAGTGTGATTA
CAACTTTTACAAAGCTAACGATGGTACTTGTAAATTAGTCAAAGGACTAA
GCCCAGCAAATGCTGCAGACGTTTGTAAAAAAGAGCCAGATTTAATCGAA
TATTTTGAATCGTCAGGCTACAGAAAGATCCCTCTATCAACCTGTGAGGG
TGGCCTGAAATTGGATGCTCCCTCATCACCACATGCTTGCCCAGGAAAAG
AAAAAGAATTCAAGGAAAAGTACTCAGTAAGTGCCGGTCCCTTTGCATTT
ATTTTCATTTCAATTCTTTTAATAATTTTCTTTGCCGCATGGTTTGTATA
TGACAGAGGTATCAGAAGAAATGGGGGATTTGCAAGGTTTGGAGAAATTA
GGCTAGGTGACGATGGTTTAATAGAAAACAATAATACTGACAGAGTTGTC
AATAACATTGTGAAATCAGGATTTTACGTTTTCTCAAATATCGGGTCTCT
TTTACAGCACACAAAAACTAATATAGCGCATGCTATTTCCAAAATTAGAG
GAAGGTTTGGAAACAGAACAGGTCCAAGCTACTCATCCCTGATCCATGAT
CAATTTTTGGATGAAGCAGATGACCTGCTTGCTGGCCACGATGAAGACGC
CAATGACTTATCCAGTTTCATGGATCAGGGTAGTAATTTTGAAATCGAAG
AAGATGATGTTCCAACACTTGAAGAAGAGCATACATCATATACAGATCAA
CCTACGACCACCGATGTTCCAGATGCATTACCAGAAGGAAATGAGGAAAA
CATCGACAGGCCTGATTCTACAGCGCCATCTAACGAAAACCAGTAG
>lcl|YJM451.contig00893_22475-2
ATGATATTACTTCATTTTGTCTATTCTCTTTGGGCCTTACTTCTCATTCC
TTTAATTAATGCGGAAGAATTCACCCCCAAAGTGACAAAGACTATCGCGC
AAGATTCATTTGAAATATTAAGCTTTGATGATTCCAACACTTTAATTAGA
AAACAAGACGCTTCCGTTACTATAAGCTTTGACGATGGTGAAACATGGGA
AAAAGTCGAAGGCATTGAAGACGAAATCACTTGGATATACATCGACCCCT
TCAATAGACATGACAGAGCCGTGGCAACGTCAATGTATGAGTCGCGCCTT
TACATAACCAATGATCAAGGTAAGTCATGGGAGCGTATAACTCTACCTGA
CTCCGAAAAAAATATTTCATCTCGTGGATGCTATATAGAAACCCATCCCT
TGAATAAGAACTATTTTCTTGCAAAGTGCAACTATTGTGAGAAAACAGAA
GT------CGACAATGAAGAGAATTCGGGGGACGAAGAGGGAGCACCTGT
A------ATATTTAATATTACACATTGCACAGACAAGGTTTTTGCAAGTA
ATGATGGTGGAAAATCCTTTTCTGAGATCAAGTCTTCTCTAGAAAGGAAC
GAAAATAGTGCTATCAGCATTTCTGATTGTGGCTTTGCCAAGACCGGCAA
AGATTCTGACCTTGAAAGTAGTGATACCTCAATAATCTGTCTTTTTCAAA
ATATGCAGCTTATTATGGATGAGTTTAGTTCTCCTTACACCGAAAGTAAA
TTGGTCCTAACTACGGACTGGGGTAAATCACTAAAAGAATTTGACCAATT
TAAAGATAAGGTCGTCAATGGTTACAGGATATTGAAATCTCACATGGTTG
TCATAACCCAGGGCGACAGATATAATGATATGTCTTCCATGGATGTGTGG
GTATCAAATGATCTGTCAAACTTTAAAATGGCTTACATGCCTACTCAGTT
AAGGCATTCTATGCAAGGAGAAATATATGAGGACGCTATGGGAAGAATTA
TCTTGCCCATGAGTAGGGAAAGAAGTGATCAAGAGGAGGATAAGGGCATC
GTGTCTGAAATTTTAATTTCCGACTCACAAGGGTTAAAATTTTCCCCCAT
CCCATGGACCGCAAATGAGGTGTTTGGTTATATTAATCTTTATCAACCTA
CTTACTTGAAAGGAACGATGATTGCCTCACTTTACCCTCTATCTAGGCGT
CGTAACCGTAAAGGAAAAGCCAAAGGAGTAAAGAATAAAGGGGTAACCAA
AATATCTGTTGATAATGGCCTCACATGGACAGTGTTAAAAGTTGTTGATC
CAGATAACGCAGACTCATTCGACTGTGATATTACCGATTTTGAAAATTGT
TCGCTTCAAAATATGTTTTACACACGGGAGGGTTCCACTCCAACCGCCGG
AATTCTAATGACAACAGGTATTGTTGGCGATGGTAGTGTCTTCGACTGGG
GAGATCAAAGAACCTTTATTTCTAGGGATGGTGGCTTAACATGGAAACTC
GCCTTTGATTTTCCTTGTTTATACGCTGTTGGTGATTACGGAAATGTTAT
TGTGGCTATACCGTATAATGCGGATGAAGACGACGATCCTCAATCCGAAT
TTTATTACTCTTTAGACCAAGGTAAAACTTGGACCGAATATCAGCTAGAA
ACTACTATCTACCCAAATGAAGTAATGAATACAACGCCCGACGGATCTGG
AGCTAAATTTATTCTAAATGGGTTTACTTTGGCGCATATGGATGGTACAA
CGAATTTCATCTATGCAATTGATTTTTCAACAGCCTTTAATGATAAGACA
TGCGAAGAAAATGATTTCGAGGATTGGAATTTAGCTGAGGGGAAGTGTGT
GAATGGAGTCAAGTACAAGATCAGAAGAAGAAAACAGGACGCTCAGTGCT
TGGTGAAGAAAGTTTTTGAAGACTTACAATTATTTGAGACTGCTTGTGAC
AAGTGTACCGAGGCTGATTACGAATGCGCGTTTGAATTTGTTAGGGACGC
GACCGGGAAATGCGTACCAGACTACAACCTAATCGTTCTCTCTGACGTAT
GTGATAAGACAAAGAAAAAAACTGTGCCTGTAAAACCATTGCAACTAGTT
AAAGGTGATAAATGTAAAAAACCAATGACAGTCAAATCAGTGGATATTTC
GTGTGAGGGAGTTCCAAAGAAGGGAACGAATGATAAAGAAATAGTGGTTA
CAGAAAACAAATTTGATTTCAAGATTCAATTCTATCAATACTTTGACACA
GTCACCGACGAATCCCTCCTCATGATCAATTCAAGAGGAGAAGCTTATAT
ATCTCATGATGGTGGACAAACAATAAGAAGGTTCGACAGTAATGGTGAAA
CAATTATTGAAGTTGTGTTTAATCCATACTACAATTCTTCAGCTTATCTG
TTTGGTTCCAAAGGTAGCATTTTCTCGACCCATGATAGGGGATACTCTTT
TATGACTGCTAAATTGCCCGAGGCTAGGCAGTTAGGTATGCCATTAGACT
TTAACGCTAAGGCACAGGATACATTTATCTATTATGGTGGTAAGAATTGT
GAGTCAATCTTAAGTCCGGAATGTCATGCGGTAGCATACCTGACCAATGA
TGGGGGCGAAACGTTTACGGAAATGCTTGATAATGCAATTCATTGTGAGT
TTGCGGGCTCACTTTTCAAATATCCGTCAAATGAGGATATGGTTATGTGT
CAAGTGAAGGAAAAGTCTTCGCAGACAAGAAGCTTAGTTTCTTCTACTGA
TTTTTTCCAGGATGATAAAAATACCGTCTTTGAAAATATTATCGGCTACT
TATCCACTGGTGGCTATATCATCGTTGCTGTTCCTCATGAGAACAATGAA
TTGAGGGCATACGTAACTATCGATGGTACTGAGTTTGCTGAGGCAAAATT
CCCATATGATGAAGATGTTGGGAAGCAAGAGGCATTCACTATATTAGAGT
CTGAGAAAGGATCGATATTCTTACATTTAGCAACAAACTTAGTACCAGGA
CGCGATTTTGGCAATCTTTTGAAATCCAACTCAAATGGTACTTCTTTTGT
CACGTTGGAGCATGCCGTTAATAGAAACACATTCGGCTATGTTGACTTTG
AAAAAATTCAAGGTCTCGAAGGCATTATTCTCACCAACATCGTTTCAAAT
AGTGACAAGGTCGCCGAGAATAAAGAAGACAAACAATTGAAGACGAAGAT
CACCTTTAATGAAGGTTCAGATTGGAACTTTTTGAAACCTCCGAAGAGGG
ATTCAGAAGGAAAAAAGTTTTCTTGCAGCTCCAAATCACTGGATGAGTGT
TCATTGCACTTACATGGCTATACTGAACGTAAGGATATTAGAGATACATA
TTCTTCCGGTTCTGCATTAGGAATGATGTTCGGCGTTGGCAACGTTGGTC
CTAACCTTTTACCATATAAAGAATGTTCCACCTTCTTCACCACCGATGGT
GGCGAAACGTGGGCTGAAGTTAAGAAGACTCCTCACCAATGGGAATACGG
TGACCACGGTGGGATTTTAGTTTTAGTTCCTGAAAACTCAGAAACTGATT
CTATTTCCTATTCTACCGATTTTGGTAAAACATGGAAAGATTATAAATTC
TGCGCTGATAAGGTTTTAGTAAAGGATATAACCACTGTTCCCAGGGATTC
TGCTTTGAGATTTTTGCTGTTTGGAGAGGCAGCAGATATTGGAGGCAGCT
CATTTAGAACGTACACGATTGATTTTAGAAACATCTTCGAAAGACAATGT
GATTTCGACATCACTGGTAAGGAAAGCGCAGATTATAAATACTCTCCTCT
GAGTTCCAAAAGCAATTGCCTATTTGGTCACCAAACCGAGTTTTTACGTA
AAACCGATGAAAATTGTTTTATTGGGAATATTCCACTTTCTGAATTTTCA
AGAAATATCAAAAACTGTTCTTGTACAAGACAAGATTTCGAGTGTGATTA
CAACTTTTACAAAGCTAACGATGGTACTTGTAAATTAGTCAAAGGACTAA
GCCCAGCAAATGCTGCAGACGTTTGTAAAAAAGAGCCAGATTTAATCGAA
TATTTTGAATCGTCAGGCTACAGAAAGATCCCTCTATCAACCTGTGAGGG
TGGCCTGAAATTGGATGCTCCCTCATCACCACATGCTTGCCCAGGAAAAG
AAAAAGAATTCAAGGAAAAGTACTCAGTAAGTGCCGGTCCCTTTGCATTT
ATTTTCATTTCAATTCTTTTAATAATTTTCTTTGCCGCATGGTTTGTATA
TGACAGAGGTATCAGAAGAAATGGGGGATTTGCAAGGTTTGGAGAAATTA
GGCTAGGTGACGATGGTTTAATAGAAAACAATAATACTGACAGAGTTGTC
AATAACATTGTGAAATCAGGATTTTACGTTTTCTCAAATATCGGGTCTCT
TTTACAGCACACAAAAACTAATATAGCGCATGTTATTTCCAAAATTAGAG
GAAGGTTTGGAAACAGAACAGGTCCAAGCTACTCATCCCTGATCCATGAT
CAATTTTTGGATGAAGCAGATGACCTGCTTGCTGGCCACGATGAAGACGC
CAATGACTTATCCAGTTTCATGGATCAGGGTAGTAATTTTGAAATCGAAG
AAGATGATGTTCCAACACTTGAAGAAGAGCATACATCATATACAGATCAA
CCTACGACCACCGATGTTCCAGATGCATTACCAGAAGGAAATGAGGAAAA
CATCGACAGGCCTGATTCTACAGCGCCATCTAACGAAAACCAGTAG
>lcl|WE372.Contig19.2_669-5402
ATGATATTACTTCATTTTGTCTATTCTCTTTGGGCCTTACTTCTCATTCC
TTTAATTAATGCGGAAGAATTCACCCCCAAAGTGACAAAGACTATCGCGC
AAGATTCATTTGAAATATTAAGCTTTGATGATTCCAACACTTTAATTAGA
AAACAAGACGCTTCCGTTACTATAAGCTTTGACGATGGTGAAACATGGGA
AAAAGTCGAAGGCATTGAAGACGAAATCACTTGGATATACATCGACCCCT
TCAATAGACATGACAGAGCCGTGGCAACGTCAATGTATGAGTCGCGCCTT
TACATAACCAATGATCAAGGTAAGTCATGGGAGCGTATAACTCTACCTGA
CTCCGAAAAAAATATTTCATCTCGTGGATGCTATATAGAAACCCATCCCT
TGAATAAGAACTATTTTCTTGCAAAGTGCAACTATTGTGAGAAAACAGAA
GT------CGACAATGAAGAGAATTCGGGGGACGAAGAGGGAGCACCTGT
A------ATATTTAATATTACACATTGCACAGACAAGGTTTTTGCAAGTA
ATGATGGTGGAAAATCCTTTTCTGAGATCAAGTCTTCTCTAGAAAGGAAC
GAAAATAGTGCTATCAGCATTTCTGATTGTGGCTTTGCCAAGACCGGCAA
AGATTCTGACCTTGAAAGTAGTGATACCTCAATAATCTGTCTTTTTCAAA
ATATGCAGCTTATTATGGATGAGTTTAGTTCTCCTTACACCGAAAGTAAA
TTGGTCCTAACTACGGACTGGGGTAAATCACTAAAAGAATTTGACCAATT
TAAAGATAAGGTCGTCAATGGTTACAGGATATTGAAATCTCACATGGTTG
TCATAACCCAGGGCGACAGATATAATGATATGTCTTCCATGGATGTGTGG
GTATCAAATGATCTGTCAAACTTTAAAATGGCTTACATGCCTACTCAGTT
AAGGCATTCTATGCAAGGAGAAATATATGAGGACGCTATGGGAAGAATTA
TCTTGCCCATGAGTAGGGAAAGAAGTGATCAAGAGGAGGATAAGGGCATC
GTGTCTGAAATTTTAATTTCCGACTCACAAGGGTTAAAATTTTCCCCCAT
CCCATGGACCGCAAATGAGGTGTTTGGTTATATTAATCTTTATCAACCTA
CTTACTTGAAAGGAACGATGATTGCCTCACTTTACCCTCTATCTAGGCGT
CGTAACCGTAAAGGAAAAGCCAAAGGAGTAAAGAATAAAGGGGTAACCAA
AATATCTGTTGATAATGGCCTCACATGGACAGTGTTAAAAGTTGTTGATC
CAGATAACGCAGACTCATTCGACTGTGATATTACCGATTTTGAAAATTGT
TCGCTTCAAAATATGTTTTACACACGGGAGGGTTCCACTCCAACCGCCGG
AATTCTAATGACAACAGGTATTGTTGGCGATGGTAGTGTCTTCGACTGGG
GAGATCAAAGAACCTTTATTTCTAGGGATGGTGGCTTAACATGGAAACTC
GCCTTTGATTTTCCTTGTTTATACGCTGTTGGTGATTACGGAAATGTTAT
TGTGGCTATACCGTATAATGCGGATGAAGACGACGATCCTCAATCCGAAT
TTTATTACTCTTTAGACCAAGGTAAAACTTGGACCGAATATCAGCTAGAA
ACTACTATCTACCCAAATGAAGTAATGAATACAACGCCCGACGGATCTGG
AGCTAAATTTATTCTAAATGGGTTTACTTTGGCGCATATGGATGGTACAA
CGAATTTCATCTATGCAATTGATTTTTCAACAGCCTTTAATGATAAGACA
TGCGAAGAAAATGATTTCGAGGATTGGAATTTAGCTGAGGGGAAGTGTGT
GAATGGAGTCAAGTACAAGATCAGAAGAAGAAAACAGGACGCTCAGTGCT
TGGTGAAGAAAGTTTTTGAAGACTTACAATTATTTGAGACTGCTTGTGAC
AAGTGTACCGAGGCTGATTACGAATGCGCGTTTGAATTTGTTAGGGACGC
GACCGGGAAATGCGTACCAGACTACAACCTAATCGTTCTCTCTGACGTAT
GTGATAAGACAAAGAAAAAAACTGTGCCTGTAAAACCATTGCAACTAGTT
AAAGGTGATAAATGTAAAAAACCAATGACAGTCAAATCAGTGGATATTTC
GTGTGAGGGAGTTCCAAAGAAGGGAACGAATGATAAAGAAATAGTGGTTA
CAGAAAACAAATTTGATTTCAAGATTAAATTCTATCAATACTTTGACACA
GTCACCGACGAATCCCTCCTCATGATCAATTCAAGAGGAGAAGCTTATAT
ATCTCATGATGGTGGACAAACAATAAGAAGGTTCGACAGTAATGGTGAAA
CAATTATTGAAGTTGTGTTTAATCCATACTACAATTCTTCAGCTTATCTG
TTTGGTTCCAAAGGTAGCATTTTCTCGACCCATGATAGGGGATACTCTTT
TATGACTGCTAAATTGCCCGAGGCTAGGCAGTTAGGTATGCCATTAGACT
TTAACGCTAAGGCACAGGATACATTTATCTATTATGGTGGTAAGAATTGT
GAGTCAATCTTAAGTCCGGAATGTCATGCGGTAGCATACCTGACCAATGA
TGGGGGCGAAACGTTTACGGAAATGCTTGATAATGCAATTCATTGTGAGT
TTGCGGGCTCACTTTTCAAATATCCGTCAAATGAGGATATGATTATGTGT
CAAGTGAAGGAAAAGTCTTCGCAGACAAGAAGCTTAGTTTCTTCTACTGA
TTTTTTCCAGGATGATAAAAATACCGTCTTTGAAAATATTATCGGCTACT
TATCCACTGGTGGCTATATCATCGTTGCTGTTCCTCATGAGAACAATGAA
TTGAGGGCATACGTAACTATCGATGGTACTGAGTTTGCTGAGGCAAAATT
CCCATATGATGAAGATGTTGGGAAGCAAGAGGCATTCACTATATTAGAGT
CTGAGAAAGGATCGATATTCTTACATTTAGCAACAAACTTAGTACCAGGA
CGCGATTTTGGCAATCTTTTGAAATCCAACTCAAATGGTACTTCTTTTGT
CACGTTGGAGCATGCCGTTAATAGAAACACATTCGGCTATGTTGACTTTG
AAAAAATTCAAGGTCTCGAAGGCATTATTCTCACCAACATCGTTTCAAAT
AGTGACAAGGTCGCCGAGAATAAAGAAGACAAACAATTGAAGACGAAGAT
CACCTTTAATGAAGGTTCAGATTGGAACTTTTTGAAACCTCCGAAGAGGG
ATTCAGAAGGAAAAAAGTTTTCTTGCAGCTCCAAATCACTGGATGAGTGT
TCATTGCACTTACATGGCTATACTGAACGTAAGGATATTAGAGATACATA
TTCTTCCGGTTCTGCATTAGGAATGATGTTCGGCGTTGGCAACGTTGGTC
CTAACCTTTTACCATATAAAGAATGTTCCACCTTCTTCACCACCGATGGT
GGCGAAACGTGGGCTGAAGTTAAGAAGACTCCTCACCAATGGGAATACGG
TGACCACGGTGGGATTTTAGTTTTAGTTCCTGAAAACTCAGAAACTGATT
CTATTTCCTATTCTACCGATTTTGGTAAAACATGGAAAGATTATAAATTC
TGCGCTGATAAGGTTTTAGTAAAGGATATAACCACTGTTCCCAGGGATTC
TGCTTTGAGATTTTTGCTGTTTGGAGAGGCAGCAGATATTGGAGGCAGCT
CATTTAGAACGTACACGATTGATTTTAGAAACATCTTCGAAAGACAATGT
GATTTCGACATCACTGGTAAGGAAAGCGCAGATTATAAATACTCTCCTCT
GAGTTCCAAAAGCAATTGCCTATTTGGTCACCAAACCGAGTTTTTACGTA
AAACCGATGAAAATTGTTTTATTGGGAATATTCCACTTTCTGAATTTTCA
AGAAATATCAAAAACTGTTCTTGTACAAGACAAGATTTCGAGTGTGATTA
CAACTTTTACAAAGCTAACGATGGTACTTGTAAATTAGTCAAAGGACTAA
GCCCAGCAAATGCTGCAGACGTTTGTAAAAAAGAGCCAGATTTAATCGAA
TATTTTGAATCGTCAGGCTACAGAAAGATCCCTCTATCAACCTGTGAGGG
TGGCCTGAAATTGGATGCTCCCTCATCACCACATGCTTGCCCAGGAAAAG
AAAAAGAATTCAAGGAAAAGTACTCAGTAAGTGCCGGTCCCTTTGCATTT
ATTTTCATTTCAATTCTTTTAATAATTTTCTTTGCCGCATGGTTTGTATA
TGACAGAGGTATCAGAAGAAATGGGGGATTTGCAAGGTTTGGAGAAATTA
GGCTAGGTGACGATGGTTTAATAGAAAACAATAATACTGACAGAGTTGTC
AATAACATTGTGAAATCAGGATTTTACGTTTTCTCAAATATCGGGTCTCT
TTTACAGCACACAAAAACTAATATAGCGCATGTTATTTCCAAAATTAGAG
GAAGGTTTGGAAACAGAACAGGTCCAAGCTACTCATCCCTGATCCATGAT
CAATTTTTGGATGAAGCAGATGACCTGCTTGCTGGCCACGATGAAGACGC
CAATGACTTATCCAGTTTCATGGATCAGGGTAGTAATTTTGAAATCGAAG
AAGATGATGTTCCAACACTTGAAGAAGAGCATACATCATATACAGATCAA
CCTACGACCACCGATGTTCCAGATGCATTACCAGAAGGAAATGAGGAAAA
CATCGACAGGCCTGATTCTACAGCGCCATCTAACGAAAACCAGTAG
>lcl|YJM269.Contig259.2_2-4309
ATGATATTACTTCATTTTGTCTATTCTCTTTGGGCCTTACTTCTCATTCC
TTTAACTAATGCCGAAGAATTCACCCCCAAAGTGACAAAGACTATCGCGC
AAGATTCATTTGAAATATTAAGCTTTGATGATTCCAACACTTTAATTAGA
AAACAAGACACCTCCGTTACTATAAGCTTTGACGATGGTGAAACATGGGA
AAAAGTTGAAGGCATTGAAGGCGAAATCACTTGGATATACATCGACCCCT
TCAATAGACATGACAGAGCCGTTGCAACGGCAATGAATGGGTCGTACCTT
TATATAACCAATGATCAAGGTAAGTCATGGGAGCGTATAACTCTACCTGA
CTCCGGAGAAAGTATTTCACCTCGTGGATGCTATATAGAAACCCATCCCT
TGAATAAGAACTATTTTCTTGCAAAGTGCAACTATTGTGAGAAAACAGAA
GTAAACAATGACAATGAAGAGAATTCGGGGGACGAAGAGGGACAATTTGA
A------ATATTTAATATTACACGTTGCACAGACAAGGTTTTTGCAAGTA
ATGATGGTGGAAAATCCTTTTCTGAGATCAAGTCTTCTCTAGAAAGGAAC
GAAAATAGTCCTATCAGCATTTCTGATTGTGGCTTTGCCAAGACCAGCAA
AGATTCTGACCTTGAAAGTAGTGATACCTCAATAATCTGTCTTTTTCAAA
ATATGCAGTTTATTATGGATGAGTTTAGTTCTCCTTACACCGAAAGTAAA
TTGGTCCTAACTACGGACTGGGGCAAATCACTAAAAGAATTTGACCAATT
TAAAGATAAGGTCGTCAATGGTTACAGGATATTGAAATCTCACATGGTTG
TCTTAACCCAGGGCGACAGATATAATGATATGTCTTCCATGGATGTGTGG
GTATCAAATGATCTGTCAAGCTTTAAAATGGCTTACATGCCTACTCAGTT
AAGGCATTCTATGCAAGGACAAATATATGAGGACGCTATGGGAAGAATTA
TCTTGCTCATGAGTAGGGAAAGAAGTGATCAAGAGGAGGATAAGGGCATC
GTGTCTGAAATTTTAATTTCCGACTCACAAGGGTTAAAATTTTCCCCCAT
CCCATGGACCGCAAATGAGGTGTTTGGTTATATTAATCTTTATCAACCTA
CTTACTTGAAAGGAACGATGATTGCCTCACTTTACCCTCTATCTAGGCGT
CGTAACCGTAAAGGAAAAGCCAAAGGAGTAAAGAGTAAGGGGGTAACCAA
AATATCTGTTGATAATGGCCTCACATGGACAATGTTAAAAGTTGTTGATC
CAGATAACGCAGACTCATTCGACTGTGATATTACTGATTTTGAAAATTGT
TCGCTTCAAAATATGTTTTACACACGGGAGGGTTCCACTCCAACCGCCGG
AATTCTAATGACAACAGGTATTGTTGGCGATGGTAGTGTCTTCGACTGGG
GAGATCAAAGAACCTTTATTTCTAGGGATGGTGGCTTAACATGGAAACTC
GCCTTTGATTTTCCTTGTTTATACGCTGTTGGTGATTACGGAAATGTTAT
TGTGGCTGTACCGTATAATGCGGATGAAGACGACGATCCTCAATCCGAAT
TTTATTACTCTTTAGACCAAGGTAAAACTTGGACCGAATATCAGCTAGAA
ACTACTATCTACCCAAATGAAGTAATGAATACAACGCCCGACGGATCTGG
AGCTAAATTTATTCTAAATGGGTTTACTTTGGCGCATATGGATGGTACAA
CGAATTTCATCTATGCAATTGATTTTTCAACAGCCTTTAATGATAAGACA
TGCGAAGAAAATGATTTCGAGGATTGGAATTTAGCTGAGGGGAAGTGTGT
CAATGGAGTCAAGTACAAGATCAGAAGAAGAAAACAGGACGCTCAGTGCT
TGGTGAAGAAAGTTTTTGAAGACTTACAATTATTTGAGACTGCTTGTGAC
AAGTGTACCGAGGCTGATTACGAATGCGCGTTTGAATTTGTTAGGGACGC
GACCGGGAAATGCGTACCAGACTACAACCTAATCGTTCTCTCTGACGTAT
GTGATAAGACAAAGAAAAAAACTGTGCCTGTAAAACCATTGCAACTAGTT
AAAGGTGATAAATGTAAAAAACCAATGACAGTCAAATCAGTGGATATTTC
GTGTGAGGGAGTTCCAAAGAAGGGAACGAATGATAAAGAAATAGTGGTTA
CAGAAAACAAATTTGATTTCAAGATTCAATTCTATCAATACTTTGACACA
GTCACCGACGAATCCCTCCTCATGATCAATTCAAGAGGAGAAGCTTATAT
ATCTCATGATGGTGGACAAACAATAAAAAGGTTCGACAGTAATGGTGAAA
CAATTATTGAAGTTGTGTTTAATCCATACTACAATTCTTCAGCTTATCTG
TT-GGTTCCAAAGGTAGCATTTTCTCTACCCATGATAGGGGATACTCTTT
-ATGACTGCTAAATTGCCCGAGGCTAGGCAGTTAGGTATGCCATTAGACT
TTAACGCTAAGGCACAGAATACATTTATCTATTATGGTGGTAAGAATTGT
GAGTCAATCTTAAGTCCGGAATGTCATGCGGTAGCATACCTGACCAATGA
TGGGGGCGAAACGTTTACGGAAATGCTTGATAATGCAATTCATTGTGAGT
TTGCGGGCTCACTTTTCAAATATCCGTCAAATGAGGATATGGTTATGTGT
CAAGTGAAGGAAAAGTCTTCGCAGACAAGAAGCTTAGTTTCTTCTACTGA
TTTTTTCCAGGATGATAAAAATACCGTCTTTGAAAATATTATCGGCTACT
TATCCACTGGTGGCTATATCATCGTTGCTGTTCCTCATGAGAACAACGAA
TTGAGAGCATACGTAACTATCGATGGTACTGAGTTTGCCGAGGCAAAATT
CCCATATGATGAAGATGTTGGGAAGCAAGAGGCATTCACTATATTAGAGT
CTGAGAAAGGATCGATATTCTTACATTTAGCAACAAACTTAGTACCAGGA
CGCGATTTTGGCAATCTTTTGAAATCCAACTCAAATGGTACTTCTTTTGT
CACGTTGGAGCATGCCGTTAATAGAAACACATTCGGCTATGTTGACTTTG
AAAAAATTCAAGGTCTCGAAGGCATTATTCTCACCAACATCGTTTCAAAT
AGTGACAAGGTCGCCGAGAATAAAGAAGACAAACAATTGAAGACGAAGAT
CACCTTTAATGAAGGTTCAGATTGGAACTTTTTGAAACCTCCGAAGAGGG
ATTCAGAAGGAAAAAAGTTTTCTTGCAGCTCCAAATCACTGGATGAGTGT
TCGTTGCACTTACATGGCTATACTGAACGTAAGGATATTAGAGATACATA
TTCTTCCGGTTCTGCATTAGGAATGATGTTCGGCGTTGGCAACGTTGGTC
CTAACCTTTTACCATATAAAGAATGTTCCACCTTCTTCACCACCGATGGT
GGCGAAACGTGGGCTGAAGTTAAGAAGACTCCTCACCAATGGGAATACGG
TGACCACGGTGGGATTTTAGTTTTAGTTCCTGAAAACTCAGAAACTGATT
CTATTTCCTATTCTACCGATTTTGGTAAAACATGGAAAGATTATAAATTC
TGCGCTGATAAGGTTTTAGTAAAGGATATAACCACTGTTCCCAGGGATGC
TGCTTTGAGATTTTTGCTGTTTGGAGAGGCAGCAGATATTGGAGGCAGCT
CATTTAGAACGTACACAATTGATTTTAGAAACATCTTCGAAAGACAATGT
GATTTCGACATCACTGGTAAGGAAAGCGCAGATTATAAATACTCTCCTCT
GGGTTCCAAAAGCAATTGCCTATTTGGTCACCAAACCGAGTTTTTACGTA
AAACCGATGAAAAATGTTTTATTGGGAATATTCCACTTTCTGAATTTTCA
AGAAATATCAAAAACTGTTCTTGTACAAGACAAGATTTCGAGTGTGATTA
CAACTTTTACAAAGCTAACGATGGTACTTGTAAATTAGTCAAAGGACTAA
GCCCAGCAAATGCTGCAGACGTTTGTAAAAAAGAGCCAGATTTAATCGAA
TATTTTGAATCGTCAGGCTACAGAAAGATCCCTCTATCAACCTGTGAGGG
TGGCCTGAAATTGGATGCTCCCTCATCACCACATGCTTGCCCAGGAAAAG
AAAAAGAATTCAAGGAAAAGTATTCAGTAAGTGCCGGTCCCTTTGCATTT
ATTTTCATTTCAATTCTTTTAATAATTTTCTTTGCCGCATGGTTTGTATA
TGACAGAGGTATCAGAAGAAATGGGGGATTTGCAAGGTTTGGAGAAATTA
GGCTAGGTGACGATGG----------------------------------
--------------------------------------------------
--------------------------------------------------
--------------------------------------------------
--------------------------------------------------
--------------------------------------------------
--------------------------------------------------
--------------------------------------------------
----------------------------------------------
>MIT_Spar_c363_820
ATGATATTACTTCATTTAGTCTATTCCCTTTGGGCCCTTCTTCTCATTCC
TTTAATCAATGCGGAAGAATTCACTCCCAAAGTAACTAAGACTATCGCGC
AAGATTCATTTGAAATATTATGCTTTGATGATTCCAACACTATAGTTAGA
ACGCAAGGTCATTCCATGACGATAAGTTTTAACGATGGAGAAACATGGGA
AGAAGTTGAAGACATCAAAGACGATATCGCTTGGATGTCTATTGACCCGT
TCAACAGACACGACAGAGCCATTGCAACGGCAGTTGAAGGATCGCACTTT
TACATAACCGATGATCAAGGTAAAACATGGAGGCCTATAGCTCTAACCGA
TCCTGAAGAAGATGTTTCGCCCCGTGGATGTAATATACAAACCCACCCTA
CGAAGAAAGACTATCTTCTTGCAAGTTGCAACTACTGTGAGAGAACCGAA
ATCGACAGCGGCAGTGAAGTAATTTCCGGGGACGAAGAGGGCTCAGCTGA
AGTTTTGATTTTTAATATTACACGTTGTACAGAGAAGGTTTTTGCAAGTA
ATGATGGCGGAAAATCCTTTTCTGAAATTAAGTCTTCTCTGGAAAAGAAC
GAAGATAGTCCTATCGGCATCTCGGATTGTCGTTTTGCCAAGACCAGCAA
AGATTCTGACCTCGGCGGTAATGACGCCTCAGTGGTTTGCCTTTTCCAAA
ATATGCAGTTTATTAGAGGGGAGTTTAGTTCTCCTTACACCGAAAGTAAA
TTGGTTCTAACTACGGACTGGGGTAAATCATTAAACGAAATTGACCAATT
TAAAGATAAAGTCGTCAATAATTACAGAATATTGAAGTCTCATATGGTTG
TCTTGACCCAGGGCGACAGATATAATGATATGTCTTCCATAGATGTGTGG
ATATCAAATGATCTGTCGAGCTTTCAAATGGCTTACATGCCTACTCAGTT
AAGACATTTCGTCCAAGGACAAATACATGAGGACGCCACGGGAAGAATCA
TTTTGCCTGTAAGCAGAGAAAGAAATGATCAAGAAGAGGATAAGGGCATC
GTATCTGAAATTTTAGTTTCCGATTCACAAGGGCTAAAATTCTCTCCCAT
TCCATGGACGACAGATGAGGTTTTTGGTTATATTTATCTCGATCAATCTA
CTTTCTTAAAAGGAACAATGATTGCCTCTCTTTTCCCTCTATCTAGGCGT
CATAACCGTAAAGGAAAAGGCAAGAAAGTAAAAAGTAAGGGAATAACCAA
AATATCTGTTGATAATGGTCTCACATGGTCAAATTTGAAAGTCATTGATC
CAGATTATATAGACTCATTCGACTGCGATGTTACAGATTTTGAAAATTGC
TCGCTTCAAACTACGTTTTACCCACTGGAGGGTTCGACTCCGGCCGCCGG
AATTGTAATGACAACAGGTAATGTTGGCGATGGCAGTTCCTTTGACTGGG
GAGACCAAAAAACCTTTATTTCTAGGGATGGTGGTTTAACATGGAAAGTC
GCTTTTGACTTTCCTTGTTTATACGCTATTGGTGATTACGGAAATGTTAT
TGTGGCCGTACCATACAATTCGGACGAAGACGATGATCCTCAATCCGAAT
TTTACTACTCCTTAGACCAAGGTAAAACTTGGACCGAATATCAGTTAAAA
ACTACTATCTACCCAGCAGAATTAATCAACACAACGCCGGATGGATCCGG
AACCAAATTTATTCTAAATGGGTTTACTATGGCGCATATGGATGGTTCAA
CAAATTTCATCTATGCAATTGATTTTTCAGCGGCCTTTAATCACGAAACA
TGCAAAGAAAAAGATTTTGAGGATTGGAATTTAGCTGAAGGGAAATGTGT
CAATGGTGTCAAGTACAAGTTTAGAAGAAGAAAACAGGACGCTCAGTGTT
TGGTGAACAAAGTGTTCGAGGATTTACAATTATATGAGACCGATTGTGAC
AAATGTACTGAGAGTGATTACGAATGTGCATTTGAATTCGTTAGGGACGC
AACCGGAAAATGCGTACCAGACTACAACTCAATCGTTCTCTCTGATGTAT
GTGATAAGACAAGGAAAAAAACTGTGTCTGTGAAACCATTGCAGTTGATT
AAAGGTGATAAATGTAAAAAGCCAATGACAGTCAAACCGGTAGATATTTC
ATGTGAGGGAGTTCCAAAGAAGGGCTCGAATGGCAAGGAAATAGTGACTA
CTGAAAACAAATTTGACTTTGAAATTAAATTTTATCAATACTTCGATACA
GTTGCGGACGAATCTTTGGTCATGATTAATTCAAGAGGAGAGGCCTATAT
ATCCCACGATGGTGGACAAACAATAAAAAGGTTTGACAGTAACGGTGAAA
CAATTGTCGAAGTTGTGTTTAATCCATATTTCAATTCTTCTGCTTATCTG
TTTGGTTCTAAAGGTAGCATTTTCTCTACCCACGATAGAGGATACTCTTT
TATGACTGCTAAATTGCCTGAAGCCAGACAATTAGGTATGCCATTAGACT
TCAATGCTAAAGCACAGGATACATTTATTTATTATGGTGGTAAGGATTGT
GAATCAATCTTAAGTCCAGAATGTCATGCCGTGGCATATCTCACTAAAGA
TGGTGGCGAAACATTTACAGAAATGCTTAATGATGCAATTCATTGCGAAT
TTGCAGGTTCACTTTTCAAATACCCATCGAATGAGGACATGGTTATGTGC
CAGGTAAAGGAAAAATCTTCAAAAACAAGAAGCTTAGTTTCTTCCACAGA
TTTTTTTCACGATGATAAAAATACCGTCTTTGAAAACATTATCGGCTATT
TGTCCACCGGTGGCTATATCATCGTTGCTGCACCTCATGAAAACAATGAG
TTGAGGGCGTATGTAACTATCGATGGTGCTGAGTTTGCGGAGGCAAAATT
CCCATATGATGAAGACGTTAGAAAGCAAGAGGCATTCACTATTTTAGAGT
CTGAGAAAGGATCGATATTCTTACATTTGGCAACAAACTTAGTACCAGGA
GGCGATTTTGGTAATCTCTTGAAATCTAACTCAAATGGTACTTCTTTTGT
CACTTTAGAGCATGCCGTTAATAGAAACACGTTCGGCTATGTAGACTTTG
AAAAAATTCAAGGTCTCGAAGGCATTATTCTTACCAACATCGTTTCAAAT
AGTGAGAAGGTTGCCGAGAATAAGGAAAACAAACAATTGAAGACAAAGAT
CACGTTTAATGAAGGTTCGGATTGGAACTTTTTGAAACCTCCGAAGAAGG
ACTCAGAAGGAAAAAAGTTTTCTTGCAGCTCCAAGTCATTAGATAAGTGT
TCGCTGCACTTGCATGGCTACACTGAACGTAAGGATATCAGAGATACATA
TTCTTCAGGTTCCGCATTAGGGATGATGTTTGGTGTTGGAAACGTTGGAG
CTAACCTTTTACCATATGAAGAATGTTCTACTTTTTTCACCACCGATGGA
GGTGAGACGTGGGCTGAAGTTAAGAAAACTCCCCACCAATGGGAATACGG
CGACCACGGTGGGATCTTAGTTCTGGTGCCTGAAAACGCAGAAACTGATT
CTATTTCCTATTCTACTGATTTTGGTAAAACATGGAAAGACTATAAATTC
TGTGATGATAAAGTTTCGGTAAAGGATATAACCACCGTCCCCAGAGATTC
TGCTTTGAGATTTTTGCTATTTGGAGAAGCAACAAATGTTGAAGGCAGCT
CATTCAGAACGTACACGATTGATTTTAAAAACATCTTCGAAAGACAATGT
GACTTCGATATTACCGGTAAGGAGAGCGCTGATTATAAGTACTCTCCTCT
AGGTTCCAAAACCAGTTGCCTATTTGGTCATCAAACGGAATTTTTACGTA
AAACGGATGAAAAGTGTTTCATTGGGAATATTCCACTTTCTGAGTTTTCA
AGAAACATTAAAAATTGTTCCTGTACAAGACAGGATTTCGAGTGTGACTA
TAACTTTTATAAAGCTAACGATGGTACTTGTAAATTAGTCAAAGGCTTGA
GCCCAGCAAATGCTGCAGACATTTGTAAAAAGGAGCCAGATTTAATCGAA
TATTTTGAATCTTCAGGCTACAGAAAGATCCCTCTATCAACATGTGAGGG
TGGCCTGAAATTGGATGCCCCTTCGTCACCACACGCTTGCCCAGGAAAAG
AAAAAGAATTTAAAGAAAAACATTCAGTAAGTGCCGGTCCCTTCGCATTT
ATTTTCATTTCAATTCTTCTCGTCATTTTCTTTGCCGCATGGTTCGTATA
TGATAGGGGTATCAGAAGGAATGGGGGATTTGCAAGGTTTGGAGAAATTA
GACTAGGAGACGATGGACTGATAGAAAACAATAATACCGATAGAGTTGTC
AATAACATTGTGAAATCAGGATTTTACGTCTTTTCGAATATCGGGTCTCT
TTTACAGCACACAAAAGCTAATATAGCGCATGTTATTTCTAAAATTAGAG
GAAGGTTTGGTAACAGAACAGGCCCAAGTTACTCATCGCTGATTCATGAT
CAATTTTTGGATGAAGCAGATGACCTGCTTGCTGGTCATGATGAAGACGC
CAACGACTTATCTAGTTTTATAGATCAGGGCAGTAATTTTGAAATTGAGG
AAGAGGATGTTCCAACATTTGAACAGGAGCATACATCATATACGGATCAA
CCTACGACCAGCGACGTTCCGGATGCATTACCAGCACGTAATGAGGAAGA
CGCTGACAAGTCTGATTCAGCACCCCCACCCAGCGAAAATTAG---
