# Supplementary material for: ZRT1 Harbors an Excess of Nonsynonymous Polymorphism and Shows Evidence of Balancing Selection in Saccharomyces cerevisiae
Source: G3 (Bethesda). 2013 Apr 1;3(4):665–73. doi: 10.1534/g3.112.005082 (PMC3618353; doi:10.1534/g3.112.005082)
Supplement: Supporting Information [file supp_g3.112.005082_FileS1.zip › YDL153C_FullLength_SparALN.fasta]

>YDL153C_S288C
ATGGTACGCAAAGGCTCAAACAGAACTAAGACCTCTGAAG
TTGGGGATGAGATTAATCCGTATGGTTTAAACGAAGTTGA
TGATTTTGCTTCTAAAAGGGAAAAGGTTTTACTTGGACAA
TCCACCTTTGGCGACAGTAATAAAGATGATGACCATTCTC
TGTTAGAAGACGAAGATGAGGAAGAAGTCTTAGCCATGGA
TGAAGATGATGAGTCAATAGATGAAAGAGAAGATGAGGAA
GAAGAAGAGGAAGAGGAA---CTAGATGGTGCTGCAGCCT
ATAAGAAAATATTTGGTAGAAACTTAGAAACTGACCAGCT
TCCTGAGGAAGATGAAGAGAATGGTATGTTAGACAACGAG
AATGCCTGGGGGTCCACAAAAGGAGAATATTATGGGGCTG
ATGATTTAGATGATGACGAAGCTGCTAAGGAAATAGAAAA
GGAAGCTTTACGACAACAAAAGAAGCATCTGGAAGAACTT
AATATGAACGATTACTTAGATGAAGAAGAAGAAGAAGAGT
GGGTCAAAAGTGCCAAAGAATTTGACATGGGTGAATTTAA
GAACTCGACCAAGCAGGCTGATACTAAAACTTCCATAACG
GATATTCTAAATATGGATGACGAAGCAAGGGATAACTATT
TAAGGACAATGTTTCCTGAATTTGCTCCACTTTCAAAAGA
ATTCACAGAATTAGCTCCAAAGTTTGACGAATTAAAGAAA
TCTGAGGAAAATGAGTTCAATAAATTAAAGCTAATTGCAC
TTGGAAGTTACCTAGGCACAATATCATGTTACTATAGTAT
CTTGTTGCACGAACTCCATAATAATGAAGATTTCACATCT
ATGAAGGGACATCCGGTCATGGAAAAGATTTTAACGACAA
AAGAGATTTGGAGGCAAGCCAGCGAATTGCCATCTAGTTT
TGATGTGAATGAAGGAGATGGTTCTGAAAGTGAAGAAACC
GCAAACATTGAGGCCTTTAACGAAAAGAAGCTGAATGAGT
TGCAAAACAGTGAAGATTCTGATGCAGAGGA---TGGAGG
AAAACAAAAGCAAGAAATTGATGAAGAAGAAAGAGAAAGC
GATGAAGAAGAAGAAGAAGAAGA---TGTTGATATTGACG
ATTTTGAAGAGTACGTAGCACAATCACGTCTGCATTCTAA
ACCGAAAACATCATCAATGCCTGAAGCTGATGATTTCATT
GAATCTGAGATTGCTGATGTGGACGCACAAGACAAAAAAG
CTCGTAGAAGAACTTTGCGTTTCTATACTTCGAAAATTGA
TCAACAAGAAAATAAAAAGACGGATAGATTCAAAGGTGAT
GATGATATTCCATATAAGGAACGTTTATTTGAAAGGCAGC
AACGTCTGTTGGATGAAGCTCGTAAACGTGGTATGCATGA
TAATAATGGTGCTGACCTAGACGATAAGGATTACGGTTCT
GAAGATGAAGCTGTGTCTAGGAGCATCAACACTCAAGGCG
AGAACGATTATTATCAACAGGTTCAGAGAGGTAAACAAGA
CAAGAAAATATCTCGTAAAGAGGCTCATAAGAATGCTGTT
ATTGCTGCAAGGGAAGGAAAATTGGCGGAATTGGCTGAAA
ATGTCTCAGGTGATGGTAAGCGTGCCATTAATTATCAAAT
TTTAAAGAACAAGGGTCTAACGCCTAAAAGAAACAAGGAT
AACAGAAACTCTCGTGTCAAGAAGAGAAAGAAATACCAAA
AGGCACAAAAGAAACTCAAGTCGGTTCGTGCAGTTTATTC
TGGTGGTCAATCTGGCGTCTATGAAGGTGAAAAGACAGGT
ATCAAGAAGGGTTTGACGAGGTCTGTTAAATTCAAGAATT
AA
>YDL153C_AWRI1631
ATGGTACACAAAGGCTCAAACAGAACTAAGACCTCTGAAG
TTGGGAATGAGATTAATCCGTATGGTTTAAACGAAGTTGA
TGATTTTGCTTCTAAAAGGGAAAAGGTTTTACTTGGACAA
TCCACCTTTGGCGACAGTAATAAAGATGATGACCATTCTT
TGTTAGAAGACGAAGATGAGGAAGAAGTCTTAGCCATGGA
TGAAGATGATGAGTCAATAGATGAAAGAGAAGATGAGGAA
GAAGAAGAGGAAGAGGAA---CTAGATGGTGCTGCAGCCT
ATAAGAAAATATTTGGTAGAAACTTAGAAACTGACCAGCT
TCCTGAGGAAGATGAAGAGAATGGTATGTTAGACAACGAG
AATGCCTGGGGGTCCACAAAAGGAGAATATTATGGGGCTG
ATGATTTAGATGATGACGAAGGTGCTAAGGAAATAGAAAA
GGAAGCTTTACGACAACAAAAGAAGCATCTGGAAGAACTT
AATATGAACGATTACTTAGATGAAGAAGAAGAAGAAGAGT
GGGCCAAAAGTGCCAAAGAATTTGACATGGGTGAATTTAA
GAACTCGACCAAGCAGGCTGATACTAAAACTTCCATAACG
GATATTCTAAATATGGATGACGAAGCAAGGGATAACTATT
TAAGGACAATGTTTCCTGAATTTGCTCCACTTTCAAAAGA
ATTCACAGAATTAGCTCCAAAGTTTGACGAATTAAAGAAA
TCTGAGGAAAATGAGTTCAATAAATTAAAGCTAATTGCAC
TTGGAAGTTACCTAGGCACAATATCATGTTACTATAGTAT
CTTGTTGCACGAACTCCATAATAATGAAGATTTCACATCT
ATGAAGGGACATCCGGTCATGGAAAAGATTTTAACGACAA
AAGAGATTTGGAGGCAAGCCAGCGAATTGCCATCTAGTTT
TGATGTGAATGAAGGAGATGGTTCTGAAAGTGAAGAAACC
GCAAACATTGAGGCCTTTAACGAAAAGAAGCTGAATGAGT
TGGAAAACAGTGAAGATTCTGATGCAGAGGA---TGAAGG
AAAACACAAGCAAGAAATTGATGAAGAAGAAAGAGAAAGC
GATGAAGAAGAAGAAGA---------TGTTGATATTGACG
ATTTTGAAGAGTACGTAGCACAATCACGTCTGCATTCTAA
ACCGAAAACATCATCAATGCCTGAAGCTGATGATTTCATT
GAATCTGAGATTGCTGATGTGGACGCACAAGACAAAAAAG
CTCGTAGAAGAACTTTGCGTTTCTATACTTCGAAAATTGA
TCAACAAGAAAATAAAAAGACGGATAGATTCAAAGGTGAT
GATGATATTCCATATAAGGAACGTTTATTTGAAAGGCAGC
AACGTCTGTTGGATGAAGCTCGTAAACGTGGTATGCATGA
TAATAATGGTGCTGACCTAGACGATAAGGATTACGGTTCT
GAAGATGAAGCTGTGTCTAGGAGCATCAACACTCAAGGCG
AGAACGATTATTATCAACAGGTTCAGAGAGGTAAACAAGA
CAAGAAAATATCTCGTAAAGAGGCTCATAAGAATGCTGTT
ATTGCTGCAAGGGAAGGAAAATTGGCGGAATTGGCTGAAA
ATGTCTCAGGTGATGGTAAGCGTGCCATTAATTATCAAAT
TTTAAAGAACAAGGGTCTAACGCCTAAAAGAAACAAGGAT
AACAGAAACTCTCGTGTCAAGAAGAGAAAGAAATACCAAA
AGGCACAAAAGAAACTCAAGTCGGTTCGTGCAGTTTATTC
TGGTGGTCAATCTGGCGTCTATGAAGGTGAAAAGACAGGT
ATCAAGAAGGGTTTGACGAGGTCTGTTAAATTCAAGAATT
AA
>YDL153C_AWRI796
ATGGTACACAAAGGCTCAAACAGAACTAAGACCTCTGAAG
TTGGGGATGAGATTAATCCGTATGGTTTAAACGAAGTTGA
TGATTTTGCTTCTAAAAGGGAAAAGGTTTTACTTGGACAA
TCCACCTTTGGCGACAGTAATAAAGATGATGACCATTCTT
TGTTAGAAGACGAAGATGAGGAAGAAGTCTTAGCCATGGA
TGAAGATGATGAGTCAATAGATGAAAGAGAAGATGAGGAA
GAAGAAGAGGAAGAGGAA---CTAGATGGTGCTGCAGCCT
ATAAGAAAATATTTGGTAGAAACTTAGAAACTGACCAGCT
TCCTGAGGAAGATGAAGAGAATGGTATGTTAGACAACGAG
AATGCCTGGGGGTCCACAAAAGGAGAATATTATGGGGCTG
ATGATTTAGATGATGACGAAGGTGCTAAGGAAATAGAAAA
GGAAGCTTTACGACAACAAAAGAAGCATCTGGAAGAACTT
AATATGAACGATTACTTAGATGAAGAAGAAGAAGAAGAGT
GGGCCAAAAGTGCCAAAGAATTTGACATGGGTGAATTTAA
GAACTCGACCAAGCAGGCTGATACTAAAACTTCCATAACG
GATATTCTAAATATGGATGACGAAGCAAGGGATAACTATT
TGAGGACAATGTTTCCTGAATTTGCTCCACTTTCAAAAGA
ATTCACAGAATTAGCTCCAAAGTTTGACGAATTAAAGAAA
TCTGAGGAAAATGAGTTCAATAAATTAAAGCTAATTGCAC
TTGGAAGTTACCTAGGCACAATATCATGTTACTATAGTAT
CTTGTTGCACGAACTCCATAATAATGAAGATTTCACATCT
ATGAAGGGACATCCGGTCATGGAAAAGATTTTAACGACAA
AAGAGATTTGGAGGCAAGCCAGCGAATTGCCATCTAGTTT
TGATGTGAATGAAGGAGATGGTTCTGAAAGTGAAGAAACC
GCAAACATTGAGGCCTTTAACGAAAAGAAGCTGAATGAGT
TGGAAAACAGTGAAGATTCTGATGCAGAGGA---TGAAGG
AAAACACAAGCAAGAAATTGATGAAGAAGAAAGAGAAAGC
GATGAAGAAGAAGAAGA---------TGTTGATATTGACG
ATTTTGAAGAGTACGTAGCACAATCACGTCTGCATTCTAA
ACCGAAAACATCATCAATGCCTGAAGCTGATGATTTCATT
GAATCTGAGATTGCTGATGTGGACGCACAAGACAAAAAAG
CTCGTAGAAGAACTTTGCGTTTCTATACTTCGAAAATTGA
TCAACAAGAAAATAAAAAGACGGATAGATTCAAAGGTGAT
GATGATATTCCATATAAGGAACGTTTATTTGAAAGGCAGC
AACGTCTGTTGGATGAAGCTCGTAAACGTGGTATGCATGA
TAATAATGGTGCTGACCTAGACGATAAGGATTACGGTTCT
GAAGATGAAGCTGTGTCTAGGAGCATCAACACTCAAGGCG
AGAACGATTATTATCAACAGGTTCAGAGAGGTAAACAAGA
CAAGAAAATATCTCGTAAAGAGGCTCATAAGAATGCTGTT
ATTGCTGCAAGGGAAGGAAAATTGGCGGAATTGGCTGAAA
ATGTCTCAGGTGATGGTAAGCGTGCCATTAATTATCAAAT
TTTAAAGAACAAGGGTCTAACGCCTAAAAGAAACAAGGAT
AACAGAAACTCTCGTGTCAAGAAGAGAAAGAAATACCAAA
AGGCACAAAAGAAACTCAAGTCGGTTCGTGCAGTTTATTC
TGGTGGTCAATCTGGCGTCTATGAAGGTGAAAAGACAGGT
ATCAAGAAGGGTTTGACGAGGTCTGTTAAATTCAAGAATT
AA
>YDL153C_EC1118
ATGGTACACAAAGGCTCAAACAGAACTAAGACCTCTGAAG
TTGGGGATGAGATTAATCCGTATGGTTTAAACGAAGTTGA
TGATTTTGCTTCTAAAAGGGAAAAGGTTTTACTTGGACAA
TCCACCTTTGGCGACAGTAATAAAGATGATGACCATTCTT
TGTTAGAAGACGAAGATGAGGAAGAAGTCTTAGCCATGGA
TGAAGATGATGAGTCAATAGATGAAAGAGAAGATGAGGAA
GAAGAAGAGGAAGAGGAA---CTAGATGGTGCTGCAGCCT
ATAAGAAAATATTTGGTAGAAACTTAGAAACTGACCAGCT
TCCTGAGGAAGATGAAGAGAATGGTATGTTAGACAACGAG
AATGCCTGGGGGTCCACAAAAGGAGAATATTATGGGGCTG
ATGATTTAGATGATGACGAAGGTGCTAAGGAAATAGAAAA
GGAAGCTTTACGACAACAAAAGAAGCATCTGGAAGAACTT
AATATGAACGATTACTTAGATGAAGAAGAAGAAGAAGAGT
GGGCCAAAAGTGCCAAAGAATTTGACATGGGTGAATTTAA
GAACTCGACCAAGCAGGCTGATACTAAAACTTCCATAACG
GATATTCTAAATATGGATGACGAAGCAAGGGATAACTATT
TGAGGACAATGTTTCCTGAATTTGCTCCACTTTCAAAAGA
ATTCACAGAATTAGCTCCAAAGTTTGACGAATTAAAGAAA
TCTGAGGAAAATGAGTTCAATAAATTAAAGCTAATTGCAC
TTGGAAGTTACCTAGGCACAATATCATGTTACTATAGTAT
CTTGTTGCACGAACTCCATAATAATGAAGATTTCACATCT
ATGAAGGGACATCCGGTCATGGAAAAGATTTTAACGACAA
AAGAGATTTGGAGGCAAGCCAGCGAATTGCCATCTAGTTT
TGATGTGAATGAAGGAGATGGTTCTGAAAGTGAAGAAACC
GCAAACATTGAGGCCTTTAACGAAAAGAAGCTGAATGAGT
TGGAAAACAGTGAAGATTCTGATGCAGAGGA---TGAAGG
AAAACACAAGCAAGAAATTGATGAAGAAGAAAGAGAAAGC
GATGAAGAAGAAGAAGA---------TGTTGATATTGACG
ATTTTGAAGAGTACGTAGCACAATCACGTCTGCATTCTAA
ACCGAAAACATCATCAATGCCTGAAGCTGATGATTTCATT
GAATCTGAGATTGCTGATGTGGACGCACAAGACAAAAAAG
CTCGTAGAAGAACTTTGCGTTTCTATACTTCGAAAATTGA
TCAACAAGAAAATAAAAAGACGGATAGATTCAAAGGTGAT
GATGATATTCCATATAAGGAACGTTTATTTGAAAGGCAGC
AACGTCTGTTGGATGAAGCTCGTAAACGTGGTATGCATGA
TAATAATGGTGCTGACCTAGACGATAAGGATTACGGTTCT
GAAGATGAAGCTGTGTCTAGGAGCATCAACACTCAAGGCG
AGAACGATTATTATCAACAGGTTCAGAGAGGTAAACAAGA
CAAGAAAATATCTCGTAAAGAGGCTCATAAGAATGCTGTT
ATTGCTGCAAGGGAAGGAAAATTGGCGGAATTGGCTGAAA
ATGTCTCAGGTGATGGTAAGCGTGCCATTAATTATCAAAT
TTTAAAGAACAAGGGTCTAACGCCTAAAAGAAACAAGGAT
AACAGAAACTCTCGTGTCAAGAAGAGAAAGAAATACCAAA
AGGCACAAAAGAAACTCAAGTCGGTTCGTGCAGTTTATTC
TGGTGGTCAATCTGGCGTCTATGAAGGTGAAAAGACAGGT
ATCAAGAAGGGTTTGACGAGGTCTGTTAAATTCAAGAATT
AA
>YDL153C_JAY291
ATGGTACACAAAGGCTCAAACAGAACTAAGACCTCTGAAG
TTGGGGATGAGATTAATCCGTATGGTTTAAACGAAGTTGA
TGATTTTGCTTCTAAAAGGGAAAAGGTTTTACTTGGACAA
TCCACCTTTGGCGACAGTAATAAAGATGATGACCATTCTT
TGTTAGAAGACGAAGATGAGGAAGAAGTCTTAGCCATGGA
TGAAGATGATGAGTCAATAGATGAAAGAGAAGATGAGGAA
GAAGAAGAGGAAGAGGAA---CTAGATGGTGCTGCAGCCT
ATAAGAAAATATTTGGTAGAAACTTAGAAACTGACCAGCT
TCCTGAGGAAGATGAAGAGAATGGTATGTTAGACAACGAG
AATGCCTGGGGGTCCACAAAAGGAGAATATTATGGGGCTG
ATGATTTAGATGATGACGAAGGTGCTAAGGAAATAGAAAA
GGAAGCTTTACGACAACAAAAGAAGCATCTGGAAGAACTT
AATATGAACGATTACTTAGATGAAGAAGAAGAAGAAGAGT
GGGCCAAAAGTGCCAAAGAATTTGACATGGGTGAATTTAA
GAACTCGACCAAGCAGGCTGATACTAAAACTTCCATAACG
GATATTCTAAATATGGATGACGAAGCAAGGGATAACTATT
TAAGGACATTGTTTCCTGAATTTGCTCCACTTTCAAAAGA
ATTCACAGAATTAGCTCCAAAGTTTGACGAATTAAAGAAA
TCTGAGGAAAATGAGTTCAATAAATTAAAGCTAATTGCAC
TTGGAAGTTACCTAGGCACAATATCATGTTACTATAGTAT
CTTGTTGCACGAACTCCATAATAATGAAGATTTCACATCT
ATGAAGGGACATCCGGTCATGGAAAAGATTTTAACGACAA
AAGAGATTTGGAGGCAAGCCAGCGAATTGCCATCTAGTTT
TGATGTGAATGAAGGAGATGGTTCTGAAAGTGAAGAAACC
GCAAACATTGAGGCCTTTAACGAAAAGAAGCTGAATGAGT
TGGAAAACAGTGAAGATTCTGATGCAGAGGA---TGAAGG
AAAACACAAGCAAGAAATTGATGAAGAAGAAAGAGAAAGC
GATGAAGAAGAAGAAGA---------TGTTGATATTGACG
ATTTTGAAGAGTACGTAGCACAATCACGTCTGCATTCTAA
ACCGAAAACATCATCAATGCCTGAAGCTGATGATTTCATT
GAATCTGAGATTGCTGATGTGGACGCACAAGACAAAAAAG
CTCGTAGAAGAACTTTGCGTTTCTATACTTCGAAAATTGA
TCAACAAGAAAATAAAAAGACGGATAGATTCAAAGGTGAT
GATGATATTCCATATAAGGAACGTTTATTTGAAAGGCAGC
AACGTCTGTTGGATGAAGCTCGTAAACGTGGTATGCATGA
TAATAATGGTGCTGACCTAGACGATAAGGATTACGGTTCT
GAAGATGAAGCTGTGTCTAGGAGCATCAACACTCAAGGCG
AGAACGATTATTATCAACAGGTTCAGAGAGGTAAACAAGA
CAAGAAAATATCTCGTAAAGAGGCTCATAAGAATGCTGTT
ATTGCTGCAAGGGAAGGAAAATTGGCGGAATTGGCTGAAA
ATGTCTCAGGTGATGGTAAGCGTGCCATTAATTATCAAAT
TTTAAAGAACAAGGGTCTAACGCCTAAAAGAAACAAGGAT
AACAGAAACTCTCGTGTCAGGAAGAGAAAGAAATACCAAA
AGGCACAAAAGAAACTCAAGTCGGTTCGTGCAGTTTATTC
TGGTGGTCAATCTGGCGTCTATGAAGGTGAAAAGACAGGT
ATCAAGAAGGGTTTGACGAGGTCTGTTAAATTCAAGAATT
AA
>YDL153C_Kyokai7
ATGGTACGCAAAGGCTCAAACAGAACTAAGACCTCTGAAG
TTGGGGATGAGATTAATCCGTATGGTTTAAACGAAGTTGA
TGATTTTGCTTCTAAAAGGGAAAAGGTTTTACTTGGACAA
TCCACCTTTGGCGACAGTAATAAAGATGATGACCATTCTC
TGTTAGAAGACGAAGATGAGGAAGAAGTCTTAGCCATGGA
TGAAGATGATGAGTCAATAGATGAAAGAGAAGATGAGGAA
GAAGAAGAGGAAGAGGAA---CTAGATGGTGCTGCAGCCT
ATAAGAAAATATTTGGTAGAAACTTAGAAACTGACCAGCT
TCCTGAGGAAGATGAAGAGAATGGTATGTTAGACAACGAG
AATGCCTGGGGGTCCACAAAAGGAGAATATTATGGGGCTG
ATGATTTAGATGATGACGAAGCTGCTAAGGAAATAGAAAA
GGAAGCTTTACGACAACAAAAGAAGCATCTGGAAGAACTT
AATATGAACGATTACTTAGATGAAGAAGAAGAAGAAGAGT
GGGTCAAAAGTGCCAAAGAATTTGACATGGGTGAATTTAA
GAACTCGACCAAGCAGGCTGATACTAAAACTTCCATAACG
GATATTCTAAATATGGATGACGAAGCAAGGGATAACTATT
TAAGGACAATGTTTCCTGAATTTGCTCCACTTTCAAAAGA
ATTCACAGAATTAGCTCCAAAGTTTGACGAATTAAAGAAA
TCTGAGGAAAATGAGTTCAATAAATTAAAGCTAATTGCAC
TTGGAAGTTACCTAGGCACAATATCATGTTACTATAGTAT
CTTGTTGCACGAACTCCATAATAATGAAGATTTCACATCT
ATGAAGGGACATCCGGTCATGGAAAAGATTTTAACGACAA
AAGAGATTTGGAGGCAAGCCAGCGAATTGCCATCTAGTTT
TGATGTGAATGAAGGAGATGGTTCTGAAAGTGAAGAAACC
GCAAACATTGAGGCCTTTAACGAAAAGAAGCTGAATGAGT
TGCAAAACAGTGAAGATTCTGATGCAGAGGA---TGGAGG
AAAACAAAAGCAAGAAATTGATGAAGAAGAAAGAGAAAGC
GATGAAGAAGAAGAAGAAGAAGA---TGTTGATATTGACG
ATTTTGAAGAGTACGTAGCACAATCACGTCTGCATTCTAA
ACCGAAAACATCATCAATGCCTGAAGCTGATGATTTCATT
GAATCTGAGATTGCTGATGTGGACGCACAAGACAAAAAAG
CTCGTAGAAGAACTTTGCGTTTCTATACTTCGAAAATTGA
TCAACAAGAAAATAAAAAGACGGATAGATTCAAAGGTGAT
GATGATATTCCATATAAGGAACGTTTATTTGAAAGGCAGC
AACGTCTGTTGGATGAAGCTCGTAAACGTGGTATGCATGA
TAATAATGGTGCTGACCTAGACGATAAGGATTACGGTTCT
GAAGATGAAGCTGTGTCTAGGAGCATCAACACTCAAGGCG
AGAACGATTATTATCAACAGGTTCAGAGAGGTAAACAAGA
CAAGAAAATATCTCGTAAAGAGGCTCATAAGAATGCTGTT
ATTGCTGCAAGGGAAGGAAAATTGGCGGAATTGGCTGAAA
ATGTCTCAGGTGATGGTAAGCGTGCCATTAATTATCAAAT
TTTAAAGAACAAGGGTCTAACGCCTAAAAGAAACAAGGAT
AACAGAAACTCTCGTGTCAAGAAGAGAAAGAAATACCAAA
AGGCACAAAAGAAACTCAAGTCGGTTCGTGCAGTTTATTC
TGGTGGTCAATCTGGCGTCTATGAAGGTGAAAAGACAGGT
ATCAAGAAGGGTTTGACGAGGTCTGTTAAATTCAAGAATT
AA
>YDL153C_PW5
ATGGTACGCAAAGGCTCAAACAGAACTAAGACCTCTGAAG
TTGGGGATGAGATTAATCCGTATGGTTTAAACGAAGTTGA
TGATTTTGCTTCTAAAAGGGAAAAGGTTTTACTTGGACAA
TCCACCTTTGACGACAGTAATAAAGATGATGACCATCCTC
TGTTAGAAGACGAAGATGAGGAAGAAGTCTTAGCCATGGA
TGAAGATGATGAGTCAATAGATGAAAGAGAAGATGAGGAA
GAAGAAGAGGAAGAGGAA---CTAGATGGTGCTGCAGCCT
ATAAGAAAATATTTGGTAGAAACTTAGAAACTGACCAGCT
TCCTGAGGAAGATGAAGAGAATGGTATGTTAGACAACGAG
AATGCCTGGGGGTCCACAAAAGGAGAATATTATGGGGCTG
ATGATTTAGATGATGACGAAGCTGCTAAGGAAATAGAAAA
GGAAGCTTTACGACAACAAAAGAAGCATCTGGAAGAACTT
AATATGAACGATTACTTAGATGAAGAAGAAGAAGAAGAGT
GGGTCAAAAGTGCCAAAGAATTTGACATGGGTGAATTTAA
GAACTCGACCAAGCAGGCTGATACTAAAACTTCCATAACG
GATATTCTAAATATGGATGACGAAGCAAGGGATAACTATT
TAAGGACAATGTTTCCTGAATTTGCTCCACTTTCAAAAGA
ATTCACAGAATTAGCTCCAAAGTTTGACGAATTAAAGAAA
TCTGAGGAAAATGAGTTCAATAAATTAAAGCTAATTGCAC
TTGGAAGTTACCTAGGCACAATATCATGTTACTATAGTAT
CTTGTTGCACGAACTCCATAATAATGAAGATTTCACATCT
ATGAAGGGACATCCGGTCATGGAAAAGATTTTAACGACAA
AAGAGATTTGGAGGCAAGCCAGCGAATTGCCATCTAGTTT
TGATGTGAATGAAGGAGATGGTTCTGAAAGTGAAGAAACC
GCAAACATTGAGGCCTTTAACGAAAAGAAGCTGAATGAGT
TGGAAAACAGTGAAGATTCTGATGCAGAGGA---TGAAGG
AAAACAAAAGCAAGAAATTGATGAAGAAGAAAGAGAAAGC
GATGAAGAAGAAGAAGA---------TGTTGATATTGACG
ATTTTGAAGAGTACGTAGCACAATCACGTCTGCATTCTAA
ACCGAAAAGATCATCAATGCCTGAAGCTGATGATTTCATT
GAATCTGAGATTGCTGATGTTGACGCACAAGACAAAAAAG
CTCGTAGAAGAACTTTGCGTTTCTATACTTCGAAAATTGA
TCAACAAGAAAATAAAAAGACGGATAGATTCAAAGGTGAT
GATGATATTCCATATAAGGAACGTTTATTCGAAAGGCAGC
AACGTCTGTTGGATGAAGCTCGTAAACGTGGTATGCATGA
TAATAATGGTGCTGACCTAGACGATAAGGATTACGGTTCT
GAAGATGAAGCTGTGTCTAGGAGCATCAACACTCAAGGCG
AGAACGATTATTATCAACAGGTTCAGAGAGGTAAACAAGA
CAAGAAAATATCTCGTAAAGAGGCTCATAAGAATGCTGTT
ATTGCTGCAAGGGAAGGAAAATTGGCGGAATTGGCTGAAA
ATGTCTCAGGTGATGGTAAGCGTGCCATTAATTATCAAAT
TTTAAAGAACAAGGGTCTAACGCCTAAAAGAAACAAGGAT
AACAGAAACTCTCGTGTCAAGAAGAGAAAGAAATACCAAA
AGGCACAAAAGAAACTCAAGTCGGTTCGTGCAGTTTATTC
TGGTGGTCAATCTGGCGTCTATGAAGGTGAAAAGACAGGT
ATCAAGAAGGGTTTGACGAGGTCTGTTAAATTCAAGAATT
AA
>YDL153C_RM11-1a
ATGGTACACAAAGGCTCAAACAGAACTAAGACCTCTGAAG
TTGGGGATGAGATTAATCCGTATGGTTTAAACGAAGTTGA
TGATTTTGCTTCTAAAAGGGAAAAGGTTTTACTTGGACAA
TCCACCTTTGGCGACAGTAATAAAGATGATGACCATTCTT
TGTTAGAAGACGAAGATGAGGAAGAAGTCTTAGCCATGGA
TGAAGATGATGAGTCAATAGATGAAAGAGAAGATGAGGAA
GAAGAAGAGGAAGAGGAA---CTAGATGGTGCTGCAGCCT
ATAAGAAAATATTTGGTAGAAACTTAGAAACTGACCAGCT
TCCTGAGGAAGATGAAGAGAATGGTATGTTAGACAACGAG
AATGCCTGGGGGTCCACAAAAGGAGAATATTATGGGGCTG
ATGATTTAGATGATGACGAAGGTGCTAAGGAAATAGAAAA
GGAAGCTTTACGACAACAAAAGAAGCATCTGGAAGAACTT
AATATGAACGATTACTTAGATGAAGAAGAAGAAGAAGAGT
GGGCCAAAAGTGCCAAAGAATTTGACATGGGTGAATTTAA
GAACTCGACCAAGCAGGCTGATACTAAAACTTCCATAACG
GATATTCTAAATATGGATGACGAAGCAAGGGATAACTATT
TAAGGACAATGTTTCCTGAATTTGCTCCACTTTCAAAAGA
ATTCACAGAATTAGCTCCAAAGTTTGACGAATTAAAGAAA
TCTGAGGAAAATGAGTTCAATAAATTAAAGCTAATTGCAC
TTGGAAGTTACCTAGGCACAATATCATGTTACTATAGTAT
CTTGTTGCACGAACTCCATAATAATGAAGATTTCACATCT
ATGAAGGGACATCCGGTCATGGAAAAGATTTTAACGACAA
AAGAGATTTGGAGGCAAGCCAGCGAATTGCCATCTAGTTT
TGATGTGAATGAAGGAGATGGTTCTGAAAGTGAAGAAACC
GCAAACATTGAGGCCTTTAACGAAAAGAAGCTGAATGAGT
TGGAAAACAGTGAAGATTCTGATGCAGAGGA---TGAAGG
AAAACACAAGCAAGAAATTGATGAAGAAGAAAGAGAAAGC
GATGAAGAAGAAGAAGA---------TGTTGATATTGACG
ATTTTGAAGAGTACGTAGCACAATCACGTCTGCATTCTAA
ACCGAAAACATCATCAATGCCTGAAGCTGATGATTTCATT
GAATCTGAGATTGCTGATGTGGACGCACAAGACAAAAAAG
CTCGTAGAAGAACTTTGCGTTTCTATACTTCGAAAATTGA
TCAACAAGAAAATAAAAAGACGGATAGATTCAAAGGTGAT
GATGATATTCCATATAAGGAACGTTTATTTGAAAGGCAGC
AACGTCTGTTGGATGAAGCTCGTAAACGTGGTATGCATGA
TAATAATGGTGCTGACCTAGACGATAAGGATTACGGTTCT
GAAGATGAAGCTGTGTCTAGGAGCATCAACACTCAAGGCG
AGAACGATTATTATCAACAGGTTCAGAGAGGTAAACAAGA
CAAGAAAATATCTCGTAAAGAGGCTCATAAGAATGCTGTT
ATTGCTGCAAGGGAAGGAAAATTGGCGGAATTGGCTGAAA
ATGTCTCAGGTGATGGTAAGCGTGCCATTAATTATCAAAT
TTTAAAGAACAAGGGTCTAACGCCTAAAAGAAACAAGGAT
AACAGAAACTCTCGTGTCAAGAAGAGAAAGAAATACCAAA
AGGCACAAAAGAAACTCAAGTCGGTTCGTGCAGTTTATTC
TGGTGGTCAATCTGGCGTCTATGAAGGTGAAAAGACAGGT
ATCAAGAAGGGTTTGACGAGGTCTGTTAAATTCAAGAATT
AA
>YDL153C_Sigma1278b
ATGGTACGCAAAGGCTCAAACAGAACTAAGACCTCTGAAG
TTGGGGATGAGATTAATCCGTATGGTTTAAACGAAGTTGA
TGATTTTGCTTCTAAAAGGGAAAAGGTTTTACTTGGACAA
TCCACCTTTGGCGACAGTAATAAAGATGATGACCATTCTC
TGTTAGAAGACGAAGATGAGGAAGAAGTCTTAGCCATGGA
TGAAGATGATGAGTCAATAGATGAAAGAGAAGATGAGGAA
GAAGAAGAGGAAGAGGAA---CTAGATGGTGCTGCAGCCT
ATAAGAAAATATTTGGTAGAAACTTAGAAACTGACCAGCT
TCCTGAGGAAGATGAAGAGAATGGTATGTTAGACAACGAG
AATGCCTGGGGGTCCACAAAAGGAGAATATTATGGGGCTG
ATGATTTAGATGATGACGAAGCTGCTAAGGAAATAGAAAA
GGAAGCTTTACGACAACAAAAGAAGCATCTGGAAGAACTT
AATATGAACGATTACTTAGATGAAGAAGAAGAAGAAGAGT
GGGTCAAAAGTGCCAAAGAATTTGACATGGGTGAATTTAA
GAACTCGACCAAGCAGGCTGATACTAAAACTTCCATAACG
GATATTCTAAATATGGATGACGAAGCAAGGGATAACTATT
TAAGGACAATGTTTCCTGAATTTGCTCCACTTTCAAAAGA
ATTCACAGAATTAGCTCCAAAGTTTGACGAATTAAAGAAA
TCTGAGGAAAATGAGTTCAATAAATTAAAGCTAATTGCAC
TTGGAAGTTACCTAGGCACAATATCATGTTACTATAGTAT
CTTGTTGCACGAACTCCATAATAATGAAGATTTCACATCT
ATGAAGGGACATCCGGTCATGGAAAAGATTTTAACGACAA
AAGAGATTTGGAGGCAAGCCAGCGAATTGCCATCTAGTTT
TGATGTGAATGAAGGAGATGGTTCTGAAAGTGAAGAAACC
GCAAACATTGAGGCCTTTAACGAAAAGAAGCTGAATGAGT
TGCAAAACAGTGAAGATTCTGATGCAGAGGA---TGGAGG
AAAACAAAAGCAAGAAATTGATGAAGAAGAAAGAGAAAGC
GATGAAGAAGAAGAAGAAGAAGA---TGTTGATATTGACG
ATTTTGAAGAGTACGTAGCACAATCACGTCTGCATTCTAA
ACCGAAAACATCATCAATGCCTGAAGCTGATGATTTCATT
GAATCTGAGATTGCTGATGTGGACGCACAAGACAAAAAAG
CTCGTAGAAGAACTTTGCGTTTCTATACTTCGAAAATTGA
TCAACAAGAAAATAAAAAGACGGATAGATTCAAAGGTGAT
GATGATATTCCATATAAGGAACGTTTATTTGAAAGGCAGC
AACGTCTGTTGGATGAAGCTCGTAAACGTGGTATGCATGA
TAATAATGGTGCTGACCTAGACGATAAGGATTACGGTTCT
GAAGATGAAGCTGTGTCTAGGAGCATCAACACTCAAGGCG
AGAACGATTATTATCAACAGGTTCAGAGAGGTAAACAAGA
CAAGAAAATATCTCGTAAAGAGGCTCATAAGAATGCTGTT
ATTGCTGCAAGGGAAGGAAAATTGGCGGAATTGGCTGAAA
ATGTCTCAGGTGATGGTAAGCGTGCCATTAATTATCAAAT
TTTAAAGAACAAGGGTCTAACGCCTAAAAGAAACAAGGAT
AACAGAAACTCTCGTGTCAAGAAGAGAAAGAAATACCAAA
AGGCACAAAAGAAACTCAAGTCGGTTCGTGCAGTTTATTC
TGGTGGTCAATCTGGCGTCTATGAAGGTGAAAAGACAGGT
ATCAAGAAGGGTTTGACGAGGTCTGTTAAATTCAAGAATT
AA
>YDL153C_T7
ATGGTACGCAAAGGCTCAAACAGAACTAAGACCTCTGAAG
TTGGGGATGAGATTAATCCGTATGGTTTAAACGAAGTTGA
TGATTTTGCTTCTAAAAGGGAAAAGGTTTTACTTGGACAA
TCCACCTTTGGCGACAGTAATAAAGATGATGACCATTCTC
TGTTAGAAGACGAAGATGAGGAAGAAGTCTTAGCCATGGA
TGAAGATGATGAGTCAATAGATGAAAGAGAAGATGAGGAA
GAAGAAGAGGAAGAGGAA---CTAGATGGTGCTGCAGCCT
ATAAGAAAATATTTGGTAGAAACTTAGAAACTGACCAGCT
TCCTGAGGAAGATGAAGAGAATGGTATGTTAGACAACGAG
AATGCCTGGGGGTCCACAAAAGGAGAATATTATGGGGCTG
ATGATTTAGATGATGACGAAGCTGCTAAGGAAATAGAAAA
GGAAGCTTTACGACAACAAAAGAAGCATCTGGAAGAACTT
AATATGAACGATTACTTAGATGAAGAAGAAGAAGAAGAGT
GGGTCAAAAGTGCCAAAGAATTTGACATGGGTGAATTTAA
GAACTCGACCAAGCAGGCTGATACTAAAACTTCCATAACG
GATATTCTAAATATGGATGACGAAGCAAGGGATAACTATT
TAAGGACAATGTTTCCTGAATTTGCTCCACTTTCAAAAGA
ATTCACAGAATTAGCTCCAAAGTTTGACGAATTAAAGAAA
TCTGAGGAAAATGAGTTCAATAAATTAAAGCTAATTGCAC
TTGGAAGTTACCTAGGCACAATATCATGTTACTATAGTAT
CTTGTTGCACGAACTCCATAATAATGAAGATTTCACATCT
ATGAAGGGACATCCGGTCATGGAAAAGATTTTAACGACAA
AAGAGATTTGGAGGCAAGCCAGCGAATTGCCATCTAGTTT
TGATGTGAATGAAGGAGATGGTTCTGAAAGTGAAGAAACC
GCAAACATTGAGGCCTTTAACGAAAAGAAGCTGAATGAGT
TGGAAAACAGTGAAGATTCTGATGCAGAGGA---TGGAGG
AAAACAAAAGCAAGAAATTGATGAAGAAGAAAGAGAAAGC
GATGAAGAAGAAGAAGAAGAAGA---TGTTGATATTGACG
ATTTTGAAGAGTACGTAGCACAATCACGTCTGCATTCTAA
ACCGAAAACATCATCAATGCCTGAAGCTGATGATTTCATT
GAATCTGAGATTGCTGATGTGGACGCACAAGACAAAAAAG
CTCGTAGAAGAACTTTGCGTTTCTATACTTCGAAAATTGA
TCAACAAGAAAATAAAAAGACGGATAGATTCAAAGGTGAT
GATGATATTCCATATAAGGAACGTTTATTTGAAAGGCAGC
AACGTCTGTTGGATGAAGCTCGTAAACGTGGTATGCATGA
TAATAATGGTGCTGACCTAGACGATAAGGATTACGGTTCT
GAAGATGAAGCTGTGTCTAGGAGCATCAACACTCAAGGCG
AGAACGATTATTATCAACAGGTTCAGAGAGGTAAACAAGA
CAAGAAAATATCTCGTAAAGAGGCTCATAAGAATGCTGTT
ATTGCTGCAAGGGAAGGAAAATTGGCGGAATTGGCTGAAA
ATGTCTCAGGTGATGGTAAGCGTGCCATTAATTATCAAAT
TTTAAAGAACAAGGGTCTAACGCCTAAAAGAAACAAGGAT
AACAGAAACTCTCGTGTCAAGAAGAGAAAGAAATACCAAA
AGGCACAAAAGAAACTCAAGTCGGTTCGTGCAGTTTATTC
TGGTGGTCAATCTGGCGTCTATGAAGGTGAAAAGACAGGT
ATCAAGAAGGGTTTGACGAGGTCTGTTAAATTCAAGAATT
AA
>YDL153C_UC5
ATGGTACGCAAAGGCTCAAACAGAACTAAGACCTCTGAAG
TTGGGGATGAGATTAATCCGTATGGTTTAAACGAAGTTGA
TGATTTTGCTTCTAAAAGGGAAAAGGTTTTACTTGGACAA
TCCACCTTTGGCGACAGTAATAAAGATGATGACCATTCTC
TGTTAGAAGACGAAGATGAGGAAGAAGTCTTAGCCATGGA
TGAAGATGATGAGTCAATAGATGAAAGAGAAGATGAGGAA
GAAGAAGAGGAAGAGGAA---CTAGATGGTGCTGCAGCCT
ATAAGAAAATATTTGGTAGAAACTTAGAAACTGACCAGCT
TCCTGAGGAAGATGAAGAGAATGGTATGTTAGACAACGAG
AATGCCTGGGGGTCCACAAAAGGAGAATATTATGGGGCTG
ATGATTTAGATGATGACGAAGCTGCTAAGGAAATAGAAAA
GGAAGCTTTACGACAACAAAAGAAGCATCTGGAAGAACTT
AATATGAACGATTACTTAGATGAAGAAGAAGAAGAAGAGT
GGGTCAAAAGTGCCAAAGAATTTGACATGGGTGAATTTAA
GAACTCGACCAAGCAGGCTGATACTAAAACTTCCATAACG
GATATTCTAAATATGGATGACGAAGCAAGGGATAACTATT
TAAGGACAATGTTTCCTGAATTTGCTCCACTTTCAAAAGA
ATTCACAGAATTAGCTCCAAAGTTTGACGAATTAAAGAAA
TCTGAGGAAAATGAGTTCAATAAATTAAAGCTAATTGCAC
TTGGAAGTTACCTAGGCACAATATCATGTTACTATAGTAT
CTTGTTGCACGAACTCCATAATAATGAAGATTTCACATCT
ATGAAGGGACATCCGGTCATGGAAAAGATTTTAACGACAA
AAGAGATTTGGAGGCAAGCCAGCGAATTGCCATCTAGTTT
TGATGTGAATGAAGGAGATGGTTCTGAAAGTGAAGAAACC
GCAAACATTGAGGCCTTTAACGAAAAGAAGCTGAATGAGT
TGCAAAACAGTGAAGATTCTGATGCAGAGGA---TGGAGG
AAAACAAAAGCAAGAAATTGATGAAGAAGAAAGAGAAAGC
GATGAAGAAGAAGAAGAAGAAGAAGATGTTGATATTGACG
ATTTTGAAGAGTACGTAGCACAATCACGTCTGCATTCTAA
ACCGAAAACATCATCAATGCCTGAAGCTGATGATTTCATT
GAATCTGAGATTGCTGATGTGGACGCACAAGACAAAAAAG
CTCGTAGAAGAACTTTGCGTTTCTATACTTCGAAAATTGA
TCAACAAGAAAATAAAAAGACGGATAGATTCAAAGGTGAT
GATGATATTCCATATAAGGAACGTTTATTTGAAAGGCAGC
AACGTCTGTTGGATGAAGCTCGTAAACGTGGTATGCATGA
TAATAATGGTGCTGACCTAGACGATAAGGATTACGGTTCT
GAAGATGAAGCTGTGTCTAGGAGCATCAACACTCAAGGCG
AGAACGATTATTATCAACAGGTTCAGAGAGGTAAACAAGA
CAAGAAAATATCTCGTAAAGAGGCTCATAAGAATGCTGTT
ATTGCTGCAAGGGAAGGAAAATTGGCGGAATTGGCTGAAA
ATGTCTCAGGTGATGGTAAGCGTGCCATTAATTATCAAAT
TTTAAAGAACAAGGGTCTAACGCCTAAAAGAAACAAGGAT
AACAGAAACTCTCGTGTCAAGAAGAGAAAGAAATACCAAA
AGGCACAAAAGAAACTCAAGTCGGTTCGTGCAGTTTATTC
TGGTGGTCAATCTGGCGTCTATGAAGGTGAAAAGACAGGT
ATCAAGAAGGGTTTGACGAGGTCTGTTAAATTCAAGAATT
AA
>YDL153C_YJM789
ATGGTACACAAAGGCTCAAACAGAACTAAGACCTCTGAAG
TTGGGGATGAGATTAATCCGTATGGTTTAAACGAAGTTGA
TGATTTTGCTTCTAAAAGGGAAAAGGTTTTACTTGGACAA
TCCACCTTTGGCGACAGTAATAAAGATGATGACCATTCTT
TGTTAGAAGACGAAGATGAGGAAGAAGTCTTAGCCATGGA
TGAAGATGATGAGTCAATAGATGAAAGAGAAGATGAGGAA
GAAGAAGAGGAAGAGGAA---CTAGATGGTGCTGCAGCCT
ATAAGAAAATATTTGGTAGAAACTTAGAAACTGACCAGCT
TCCTGAGGAAGATGAAGAGAATGGTATGTTAGACAACGAG
AATGCCTGGGGGTCCACAAAAGGAGAATATTATGGGGCTG
ATGATTTAGATGATGACGAAGGTGCTAAGGAAATAGAAAA
GGAAGCTTTACGACAACAAAAGAAGCATCTGGAAGAACTT
AATATGAACGATTACTTAGATGAAGAAGAAGAAGAAGAGT
GGGCCAAAAGTGCCAAAGAATTTGACATGGGTGAATTTAA
GAACTCGACCAAGCAGGCTGATACTAAAACTTCCATAACG
GATATTCTAAATATGGATGACGAAGCAAGGGATAACTATT
TAAGGACAATGTTTCCTGAATTTGCTCCACTTTCAAAAGA
ATTCACAGAATTAGCTCCAAAGTTTGACGAATTAAAGAAA
TCTGAGGAAAATGAGTTCAATAAATTAAAGCTAATTGCAC
TTGGAAGTTACCTAGGCACAATATCATGTTACTATAGTAT
CTTGTTGCACGAACTCCATAATAATGAAGATTTCACATCT
ATGAAGGGACATCCGGTCATGGAAAAGATTTTAACGACAA
AAGAGATTTGGAGGCAAGCCAGCGAATTGCCATCTAGTTT
TGATGTGAATGAAGGAGATGGTTCTGAAAGTGAAGAAACC
GCAAACATTGAGGCCTTTAACGAAAAGAAGCTGAATGAGT
TGGAAAACAGTGAAGATTCTGATGCAGAGGA---TGAAGG
AAAACACAAGCAAGAAATTGATGAAGAAGAAAGAGAAAGC
GATGAAGAAGAAGAAGA---------TGTTGATATTGACG
ATTTTGAAGAGTACGTAGCACAATCACGTCTGCATTCTAA
ACCGAAAACATCATCAATGCCTGAAGCTGATGATTTCATT
GAATCTGAGATTGCTGATGTGGACGCACAAGACAAAAAAG
CTCGTAGAAGAACTTTGCGTTTCTATACTTCGAAAATTGA
TCAACAAGAAAATAAAAAGACGGATAGATTCAAAGGTGAT
GATGATATTCCATATAAGGAACGTTTATTTGAAAGGCAGC
AACGTCTGTTGGATGAAGCTCGTAAACGTGGTATGCATGA
TAATAATGGTGCTGACCTAGACGATAAGGATTACGGTTCT
GAAGATGAAGCTGTGTCTAGGAGCATCAACACTCAAGGCG
AGAACGATTATTATCAACAGGTTCAGAGAGGTAAACAAGA
CAAGAAAATATCTCGTAAAGAGGCTCATAAGAATGCTGTT
ATTGCTGCAAGGGAAGGAAAATTGGCGGAATTGGCTGAAA
ATGTCTCAGGTGATGGTAAGCGTGCCATTAATTATCAAAT
TTTAAAGAACAAGGGTCTAACGCCTAAAAGAAACAAGGAT
AACAGAAACTCTCGTGTCAAGAAGAGAAAGAAATACCAAA
AGGCACAAAAGAAACTCAAGTCGGTTCGTGCAGTTTATTC
TGGTGGTCAATCTGGCGTCTATGAAGGTGAAAAGACAGGT
ATCAAGAAGGGTTTGACGAGGTCTGTTAAATTCAAGAATT
AA
>SAS10|SPGP|Y12.Contig28.9assembled
ATGGTACGCAAAGGCTCAAACAGAACTAAGACCTCTGAAG
TTGGGGATGAGATTAATCCGTATGGTTTAAACGAAGTTGA
TGATTTTGCTTCTAAAAGGGAAAAGGTTTTACTTGGACAA
TCCACCTTTGGCGACAGTAATAAAGATGATGACCATTCTC
TGTTAGAAGACGAAGATGAGGAAGAAGTCTTAGCC-----
----------------------------------------
----------------------------GTGCTGCAGCCT
ATAAGAAAATATTTGGTAGAAACTTAGAAACTGACCAGCT
TCCTGAGGAAGATGAAGAGAATGGTATGTTAGACAACGAG
AATGCCTGGGGGTCCACAAAAGGAGAATATTATGGGGCTG
ATGATTTAGATGATGACGAAGCTGCTAAGGAAATAGAAAA
GGAAGCTTTACGACAACAAAAGAAGCATCTGGAAGAACTT
AATATGAACGATTACTTAGATGAAGAAGAAGAAGAAGAGT
GGGTCAAAAGTGCCAAAGAATTTGACATGGGTGAATTTAA
GAACTCGACCAAGCAGGCTGATACTAAAACTTCCATAACG
GATATTCTAAATATGGATGACGAAGCAAGGGATAACTATT
TAAGGACAATGTTTCCTGAATTTGCTCCACTTTCAAAAGA
ATTCACAGAATTAGCTCCAAAGTTTGACGAATTAAAGAAA
TCTGAGGAAAATGAGTTCAATAAATTAAAGCTAATTGCAC
TTGGAAGTTACCTAGGCACAATATCATGTTACTATAGTAT
CTTGTTGCACGAACTCCATAATAATGAAGATTTCACATCT
ATGAAGGGACATCCGGTCATGGAAAAGATTTTAACGACAA
AAGAGATTTGGAGGCAAGCCAGCGAATTGCCATCTAGTTT
TGATGTGAATGAAGGAGATGGTTCTGAAAGTGAAGAAACC
GCAAACATTGAGGCCTTTAACGAAAAGAAGCTGAATGAGT
TGCAAAACAGTGAAGATTCTGATGCAGAGGA---TGGAG-
----------------------------------------
--------------------------TGTTGATATTGACG
ATTTTGAAGAGTACGTAGCACAATCACGTCTGCATTCTAA
ACCGAAAACATCATCAATGCCTGAAGCTGATGATTTCATT
GAATCTGAGATTGCTGATGTGGACGCACAAGACAAAAAAG
CTCGTAGAAGAACTTTGCGTTTCTATACTTCGAAAATTGA
TCAACAAGAAAATAAAAAGACGGATAGATTCAAAGGTGAT
GATGATATTCCATATAAGGAACGTTTATTTGAAAGGCAGC
AACGTCTGTTGGATGAAGCTCGTAAACGTGGTATGCATGA
TAATAATGGTGCTGACCTAGACGATAAGGATTACGGTTCT
GAAGATGAAGCTGTGTCTAGGAGCATCAACACTCAAGGCG
AGAACGATTATTATCAACAGGTTCAGAGAGGTAAACAAGA
CAAGAAAATATCTCGTAAAGAGGCTCATAAGAATGCTGTT
ATTGCTGCAAGGGAAGGAAAATTGGCGGAATTGGCTGAAA
ATGTCTCAGGTGATGGTAAGCGTGCCATTAATTATCAAAT
TTTAAAGAACAAGGGTCTAACGCCTAAAAGAAACAAGGAT
AACAGAAACTCTCGTGTCAAGAAGAGAAAGAAATACCAAA
AGGCACAAAAGAAACTCAAGTCGGTTCGTGCAGTTTATTC
TGGTGGTCAATCTGGCGTCTATGAAGGTGAAAAGACAGGT
ATCAAGAAGGGTTTGACGAGGTCTGTTAAATTCAAGAATT
AA
>SAS10|SPGP|I14.contig00622assembled
ATGGTACACAAAGGCTCAAACAGAACTAAGACCTCTGAAG
TTGGAGATGAGATTAATCCGTATGGTTTAAACGAAGTTGA
TGATTTTGCTTCTAAAAGGGAAAAGGTTTTACTTGGACAA
TCCACCTTTGGCGACAGTAATAAAGATGATGACCATTCTT
TGTTAGAAGACGAAGATGAGGAAGAAGTCTTAGCC-----
----------------------------------------
----------------------------GTGCTGCAGCCT
ATAAGAAAATATTTGGTAGAAACTTAGAAACTGACCAGCT
TCCTGAGGAAGATGAAGAGAATGGTATGTTAGACAACGAG
AATGCCTGGGGGTCCACAAAAGGAGAATATTATGGGGCTG
ATGATTTAGATGATGACGAAGGTGCTAAGGAAATAGAAAA
GGAAGCTTTACGACAACAAAAGAAGCATCTGGAAGAACTT
AATATGAACGATTACTTAGATGAAGAAGAAGAAGAAGAGT
GGGCCAAAAGTGCCAAAGAATTTGACATGGGTGAATTTAA
GAACTCGACCAAGCAGGCTGATACTAAAACTTCCATAACG
GATATTCTAAATATGGATGACGAAGCAAGGGATAACTATT
TAAGGACAATGTTTCCTGAATTTGCTCCACTTTCAAAAGA
ATTCACAGAATTAGCTCCAAAGTTTGACGAATTAAAGAAA
TCTGAGGAAAATGAGTTCAATAAATTAAAGCTAATTGCAC
TTGGAAGTTACCTAGGCACAATATCATGTTACTATAGTAT
CTTGTTGCACGAACTCCATAATAATGAAGATTTCACATCT
ATGAAGGGACATCCGGTCATGGAAAAGATTTTAACGACAA
AAGAGATTTGGAGGCAAGCCAGCGAATTGCCATCTAGTTT
TGATGTGAATGAAGGAGATGGTTCTGAAAGTGAAGAAACC
GCAAACATTGAGGCCTTTAACGAAAAGAAGCTGAATGAGT
TGGAAAACAGTGAAGATTCTGATGCAGAGGA---TG----
----------------------------------------
--------------------------TGTTGATATTGACG
ATTTTGAAGAGTACGTAGCACAATCACGTCTGCATTCTAA
ACCGAAAACATCATCAATGCCTGAAGCTGATGATTTCATT
GAATCTGAGATTGCTGATGTGGACGCACAAGACAAAAAAG
CTCGTAGAAGAACTTTGCGTTTCTATACTTCGAAAATTGA
TCAACAAGAAAATAAAAAGACGGATAGATTCAAAGGTGAT
GATGATATTCCATATAAGGAACGTTTATTTGAAAGGCAGC
AACGTCTGTTGGATGAAGCTCGTAAACGTGGTATGCATGA
TAATAATGGTGCTGACCTAGACGATAAGGATTACGGTTCT
GAAGATGAAGCTGTGTCTAGGAGCATCAACACTCAAGGCG
AGAACGATTATTATCAACAGGTTCAGAGAGGTAAACAAGA
CAAGAAAATATCTCGTAAAGAGGCTCATAAGAATGCTGTT
ATTGCTGCAAGGGAAGGAAAATTGGCGGAATTGGCTGAAA
ATGTCTCAGGTGATGGTAAGCGTGCCATTAATTATCAAAT
TTTAAAGAACAAGGGTCTAACGCCTAAAAGAAACAAGGAT
AACAGAAACTCTCGTGTCAAGAAGAGAAAGAAATACCAAA
AGGCACAAAAGAAACTCAAGTCGGTTCGTGCAGTTTATTC
TGGTGGTCAATCTGGCGTCTATGAAGGTGAAAAGACAGGT
ATCAAGAAGGGTTTGACGAGGTCTGTTAAATTCAAGAATT
AA
>SAS10|SPGP|M22.Contig35.25assembled
ATGGTACACAAAGGCTCAAACAGAACTAAGACCTCTGAAG
TTGG-GATGAGATTAATCCGTATGGTTTAAACGAAGTTGA
TGATTTTGCTTCTAAAAGGGAAAAGGTTTTACTTGGACAA
TCCACCTTTGGCGACAGTAATAAAGATGATGACCATTCTT
TGTTAGAAGACGAAGATGAGGAAGAAGTCTTAGCC-----
----------------------------------------
----------------------------GTGCTGCAGCCT
ATAAGAAAATATTTGGTAGAAACTTAGAAACTGACCAGCT
TCCTGAGGAAGATGAAGAGAATGGTATGTTAGACAACGAG
AATGCCTGGGGGTCCACAAAAGGAGAATATTATGGGGCTG
ATGATTTAGATGATGACGAAGGTGCTAAGGAAATAGAAAA
GGAAGCTTTACGACAACAAAAGAAGCATCTGGAAGAACTT
AATATGAACGATTACTTAGATGAAGAAGAAGAAGAAGAGT
GGGCCAAAAGTGCCAAAGAATTTGACATGGGTGAATTTAA
GAACTCGACCAAGCAGGCTGATACTAAAACTTCCATAACG
GATATTCTAAATATGGATGACGAAGCAAGGGATAACTATT
TAAGGACAATGTTTCCTGAATTTGCTCCACTTTCAAAAGA
ATTCACAGAATTAGCTCCAAAGTTTGACGAATTAAAGAAA
TCTGAGGAAAATGAGTTCAATAAATTAAAGCTAATTGCAC
TTGGAAGTTACCTAGGCACAATATCATGTTACTATAGTAT
CTTGTTGCACGAACTCCATAATAATGAAGATTTCACATCT
ATGAAGGGACATCCGGTCATGGAAAAGATTTTAACGACAA
AAGAGATTTGGAGGCAAGCCAGCGAATTGCCATCTAGTTT
TGATGTGAATGAAGGAGATGGTTCTGAAAGTGAAGAAACC
GCAAACATTGAGGCCTTTAACGAAAAGAAGCTGAATGAGT
TGGAAAACAGTGAAGATTCTGATGCAGAGGA---TG----
----------------------------------------
--------------------------TGTTGATATTGACG
ATTTTGAAGAGTACGTAGCACAATCACGTCTGCATTCTAA
ACCGAAAACATCATCAATGCCTGAAGCTGATGATTTCATT
GAATCTGAGATTGCTGATGTGGACGCACAAGACAAAAAAG
CTCGTAGAAGAACTTTGCGTTTCTATACTTCGAAAATTGA
TCAACAAGAAAATAAAAAGACGGATAGATTCAAAGGTGAT
GATGATATTCCATATAAGGAACGTTTATTTGAAAGGCAGC
AACGTCTGTTGGATGAAGCTCGTAAACGTGGTATGCATGA
TAATAATGGTGCTGACCTAGACGATAAGGATTACGGTTCT
GAAGATGAAGCTGTGTCTAGGAGCATCAACACTCAAGGCG
AGAACGATTATTATCAACAGGTTCAGAGAGGTAAACAAGA
CAAGAAAATATCTCGTAAAGAGGCTCATAAGAATGCTGTT
ATTGCTGCAAGGGAAGGAAAATTGGCGGAATTGGCTGAAA
ATGTCTCAGGTGATGGTAAGCGTGCCATTAATTATCAAAT
TTTAAAGAACAAGGGTCTAACGCCTAAAAGAAACAAGGAT
AACAGAAACTCTCGTGTCAAGAAGAGAAAGAAATACCAAA
AGGCACAAAAGAAACTCAAGTCGGTTCGTGCAGTTTATTC
TGGTGGTCAATCTGGCGTCTATGAAGGTGAAAAGACAGGT
ATCAAGAAGGGTTTGACGAGGTCTGTTAAATTCAAGAATT
AA
>SAS10|SPGP|WE372.Contig3.59assembled
ATGGTACACAAAGGCTCAAACAGAACTAAGACCTCTGAAG
TTGGGGATGAGATTAATCCGTATGGTTTAAACGAAGTTGA
TGATTTTGCTTCTAAAAGGGAAAAGGTTTTACTTGGACAA
TCCACCTTTGGCGACAGTAATAAAGATGATGACCATTCTT
TGTTAGAAGACGAAGATGAGGAAGAAGTCTTAGCC-----
----------------------------------------
----------------------------GTGCTGCAGCCT
ATAAGAAAATATTTGGTAGAAACTTAGAAACTGACCAGCT
TCCTGAGGAAGATGAAGAGAATGGTATGTTAGACAACGAG
AATGCCTGGGGGTCCACAAAAGGAGAATATTATGGGGCTG
ATGATTTAGATGATGACGAAGGTGCTAAGGAAATAGAAAA
GGAAGCTTTACGACAACAAAAGAAGCATCTGGAAGAACTT
AATATGAACGATTACTTAGATGAAGAAGAAGAAGAAGAGT
GGGCCAAAAGTGCCAAAGAATTTGACATGGGTGAATTTAA
GAACTCGACCAAGCAGGCTGATACTAAAACTTCCATAACG
GATATTCTAAATATGGATGACGAAGCAAGGGATAACTATT
TGAGGACAATGTTTCCTGAATTTGCTCCACTTTCAAAAGA
ATTCACAGAATTAGCTCCAAAGTTTGACGAATTAAAGAAA
TCTGAGGAAAATGAGTTCAATAAATTAAAGCTAATTGCAC
TTGGAAGTTACCTAGGCACAATATCATGTTACTATAGTAT
CTTGTTGCACGAACTCCATAATAATGAAGATTTCACATCT
ATGAAGGGACATCCGGTCATGGAAAAGATTTTAACGACAA
AAGAGATTTGGAGGCAAGCCAGCGAATTGCCATCTAGTTT
TGATGTGAATGAAGGAGATGGTTCTGAAAGTGAAGAAACC
GCAAACATTGAGGCCTTTAACGAAAAGAAGCTGAATGAGT
TGGAAAACAGTGAAGATTCTGATGCAGAGGA---TG----
----------------------------------------
--------------------------TGTTGATATTGACG
ATTTTGAAGAGTACGTAGCACAATCACGTCTGCATTCTAA
ACCGAAAACATCATCAATGCCTGAAGCTGATGATTTCATT
GAATCTGAGATTGCTGATGTGGACGCACAAGACAAAAAAG
CTCGTAGAAGAACTTTGCGTTTCTATACTTCGAAAATTGA
TCAACAAGAAAATAAAAAGACGGATAGATTCAAAGGTGAT
GATGATATTCCATATAAGGAACGTTTATTTGAAAGGCAGC
AACGTCTGTTGGATGAAGCTCGTAAACGTGGTATGCATGA
TAATAATGGTGCTGACCTAGACGATAAGGATTACGGTTCT
GAAGATGAAGCTGTGTCTAGGAGCATCAACACTCAAGGCG
AGAACGATTATTATCAACAGGTTCAGAGAGGTAAACAAGA
CAAGAAAATATCTCGTAAAGAGGCTCATAAGAATGCTGTT
ATTGCTGCAAGGGAAGGAAAATTGGCGGAATTGGCTGAAA
ATGTCTCAGGTGATGGTAAGCGTGCCATTAATTATCAAAT
TTTAAAGAACAAGGGTCTAACGCCTAAAAGAAACAAGGAT
AACAGAAACTCTCGTGTCAAGAAGAGAAAGAAATACCAAA
AGGCACAAAAGAAACTCAAGTCGGTTCGTGCAGTTTATTC
TGGTGGTCAATCTGGCGTCTATGAAGGTGAAAAGACAGGT
ATCAAGAAGGGTTTGACGAGGTCTGTTAAATTCAAGAATT
AA
>SAS10|SPGP|YJM280.Contig11.36assembled
ATGGTACGCAAAGGCTCAAACAGAACTAAGACCTCTGAAG
TTGGGGATGAGATTAATCCGTATGGTTTAAACGAAGTTGA
TGATTTTGCTTCTAAAAGGGAAAAGGTTTTACTTGGACAA
TCCACCTTTGGCGACAGTAATAAAGATGATGACCATTCTC
TGTTAGAAGACGAAGATGAGGAAGAAGTCTTAGCC-----
----------------------------------------
----------------------------GTGCTGCAGCCT
ATAAGAAAATATTTGGTAGAAACTTAGAAACTGACCAGCT
TCCTGAGGAAGATGAAGAGAATGGTATGTTAGACAACGAG
AATGCCTGGGGGTCCACAAAAGGAGAATATTATGGGGCTG
ATGATTTAGATGATGACGAAGCTGCTAAGGAAATAGAAAA
GGAAGCTTTACGACAACAAAAGAAGCATCTGGAAGAACTT
AATATGAACGATTACTTAGATGAAGAAGAAGAAGAAGAGT
GGG-CAAAAGTGCCAAAGAATTTGACATGGGTGAATTTAA
GAACTCGACCAAGCAGGCTGATACTAAAACTTCCATAACG
GATATTCTAAATATGGATGACGAAGCAAGGGATAACTATT
TAAGGACAATGTTTCCTGAATTTGCTCCACTTTCAAAAGA
ATTCACAGAATTAGCTCCAAAGTTTGACGAATTAAAGAAA
TCTGAGGAAAATGAGTTCAATAAATTAAAGCTAATTGCAC
TTGGAAGTTACCTAGGCACAATATCATGTTACTATAGTAT
CTTGTTGCACGAACTCCATAATAATGAAGATTTCACATCT
ATGAAGGGACATCCGGTCATGGAAAAGATTTTAACGACAA
AAGAGATTTGGAGGCAAGCCAGCGAATTGCCATCTAGTTT
TGATGTGAATGAAGGAGATGGTTCTGAAAGTGAAGAAACC
GCAAACATTGAGGCCTTTAACGAAAAGAAGCTGAATGAGT
TGCAAAACAGTGAAGATTCTGATGCAGAGGA---TG----
----------------------------------------
--------------------------TGTTGATATTGACG
ATTTTGAAGAGTACGTAGCACAATCACGTCTGCATTCTAA
ACCGAAAACATCATCAATGCCTGAAGCTGATGATTTCATT
GAATCTGAGATTGCTGATGTGGACGCACAAGACAAAAAAG
CTCGTAGAAGAACTTTGCGTTTCTATACTTCGAAAATTGA
TCAACAAGAAAATAAAAAGACGGATAGATTCAAAGGTGAT
GATGATATTCCATATAAGGAACGTTTATTTGAAAGGCAGC
AACGTCTGTTGGATGAAGCTCGTAAACGTGGTATGCATGA
TAATAATGGTGCTGACCTAGACGATAAGGATTACGGTTCT
GAAGATGAAGCTGTGTCTAGGAGCATCAACACTCAAGGCG
AGAACGATTATTATCAACAGGTTCAGAGAGGTAAACAAGA
CAAGAAAATATCTCGTAAAGAGGCTCATAAGAATGCTGTT
ATTGCTGCAAGGGAAGGAAAATTGGCGGAATTGGCTGAAA
ATGTCTCAGGTGATGGTAAGCGTGCCATTAATTATCAAAT
TTTAAAGAACAAGGGTCTAACGCCTAAAAGAAACAAGGAT
AACAGAAACTCTCGTGTCAGGAAGAGAAAGAAATACCAAA
AGGCACAAAAGAAACTCAAGTCGGTTCGTGCAGTTTATTC
TGGTGGTCAATCTGGCGTCTATGAAGGTGAAAAGACAGGT
ATCAAGAAGGGTTTGACGAGGTCTGTTAAATTCAAGAATT
AA
>SAS10|SPGP|YJM320.Contig73.24assembled
ATGGTACGCAAAGGCTCAAACAGAACTAAGACCTCTGAAG
TTGGGGATGAGATTAATCCGTATGGTTTAAACGAAGTTGA
TGATTTTGCTTCTAAAAGGGAAAAGGTTTTACTTGGACAA
TCCACCTTTGGCGACAGTAATAAAGATGATGACCATTCTC
TGTTAGAAGACGAAGATGAGGAAGAAGTCTTAGCC-----
----------------------------------------
----------------------------GTGCTGCAGCCT
ATAAGAAAATATTTGGTAGAAACTTAGAAACTGACCAGCT
TCCTGAGGAAGATGAAGAGAATGGTATGTTAGACAACGAG
AATGCCTGGGGGTCCACAAAAGGAGAATATTATGGGGCTG
ATGATTTAGATGATGACGAAGCTGCTAAGGAAATAGAAAA
GGAAGCTTTACGACAACAAAAGAAGCATCTGGAAGAACTT
AATATGAACGATTACTTAGATGAAGAAGAAGAAGAAGAGT
GGGTCAAAAGTGCCAAAGAATTTGACATGGGTGAATTTAA
GAACTCGACCAAGCAGGCTGATACTAAAACTTCCATAACG
GATATTCTAAATATGGATGACGAAGCAAGGGATAACTATT
TAAGGACAATGTTTCCTGAATTTGCTCCACTTTCAAAAGA
ATTCACAGAATTAGCTCCAAAGTTTGACGAATTAAAGAAA
TCTGAGGAAAATGAGTTCAATAAATTAAAGCTAATTGCAC
TTGGAAGTTACCTAGGCACAATATCATGTTACTATAGTAT
CTTGTTGCACGAACTCCATAATAATGAAGATTTCACATCT
ATGAAGGGACATCCGGTCATGGAAAAGATTTTAACGACAA
AAGAGATTTGGAGGCAAGCCAGCGAATTGCCATCTAGTTT
TGATGTGAATGAAGGAGATGGTTCTGAAAGTGAAGAAACC
GCAAACATTGAGGCCTTTAACGAAAAGAAGCTGAATGAGT
TGCAAAACAGTGAAGATTCTGATGCAGAGGA---TGGAG-
----------------------------------------
--------------------------TGTTGATATTGACG
ATTTTGAAGAGTACGTAGCACAATCACGTCTGCATTCTAA
ACCGAAAACATCATCAATGCCTGAAGCTGATGATTTCATT
GAATCTGAGATTGCTGATGTGGACGCACAAGACAAAAAAG
CTCGTAGAAGAACTTTGCGTTTCTATACTTCGAAAATTGA
TCAACAAGAAAATAAAAAGACGGATAGATTCAAAGGTGAT
GATGATATTCCATATAAGGAACGTTTATTTGAAAGGCAGC
AACGTCTGTTGGATGAAGCTCGTAAACGTGGTATGCATGA
TAATAATGGTGCTGACCTAGACGATAAGGATTACGGTTCT
GAAGATGAAGCTGTGTCTAGGAGCATCAACACTCAAGGCG
AGAACGATTATTATCAACAGGTTCAGAGAGGTAAACAAGA
CAAGAAAATATCTCGTAAAGAGGCTCATAAGAATGCTGTT
ATTGCTGCAAGGGAAGGAAAATTGGCGGAATTGGCTGAAA
ATGTCTCAGGTGATGGTAAGCGTGCCATTAATTATCAAAT
TTTAAAGAACAAGGGTCTAACGCCTAAAAGAAACAAGGAT
AACAGAAACTCTCGTGTCAAGAAGAGAAAGAAATACCAAA
AGGCACAAAAGAAACTCAAGTCGGTTCGTGCAGTTTATTC
TGGTGGTCAATCTGGCGTCTATGAAGGTGAAAAGACAGGT
ATCAAGAAGGGTTTGACGAGGTCTGTTAAATTCAAGAATT
AA
>SAS10|SPGP|YJM326.contig00812assembled
ATGGTACACAAAGGCTCAAACAGAACTAAGACCTCTGAAG
TTGGGGATGAGATTAATCCGTATGGTTTAAACGAAGTTGA
TGATTTTGCTTCTAAAAGGGAAAAGGTTTTACTTGGACAA
TCCACCTTTGGCGACAGTAATAAAGATGATGACCATTCTT
TGTTAGAAGACGAAGATGAGGAAGAAGTCTTAGCC-----
----------------------------------------
----------------------------GTGCTGCAGCCT
ATAAGAAAATATTTGGTAGAAACTTAGAAACTGACCAGCT
TCCTGAGGAAGATGAAGAGAATGGTATGTTAGACAACGAG
AATGCCTGGGGGTCCACAAAAGGAGAATATTATGGGGCTG
ATGATTTAGATGATGACGAAGGTGCTAAGGAAATAGAAAA
GGAAGCTTTACGACAACAAAAGAAGCATCTGGAAGAACTT
AATATGAACGATTACTTAGATGAAGAAGAAGAAGAAGAGT
GGGCCAAAAGTGCCAAAGAATTTGACATGGGTGAATTTAA
GAACTCGACCAAGCAGGCTGATACTAAAACTTCCATAACG
GATATTCTAAATATGGATGACGAAGCAAGGGATAACTATT
TAAGGACAATGTTTCCTGAATTTGCTCCACTTTCAAAAGA
ATTCACAGAATTAGCTCCAAAGTTTGACGAATTAAAGAAA
TCTGAGGAAAATGAGTTCAATAAATTAAAGCTAATTGCAC
TTGGAAGTTACCTAGGCACAATATCATGTTACTATAGTAT
CTTGTTGCACGAACTCCATAATAATGAAGATTTCACATCT
ATGAAGGGACATCCGGTCATGGAAAAGATTTTAACGACAA
AAGAGATTTGGAGGCAAGCCAGCGAATTGCCATCTAGTTT
TGATGTGAATGAAGGAGATGGTTCTGAAAGTGAAGAAACC
GCAAACATTGAGGCCTTTAACGAAAAGAAGCTGAATGAGT
TGGAAAACAGTGAAGATTCTGATGCAGAGGA---TG----
----------------------------------------
--------------------------TGTTGATATTGACG
ATTTTGAAGAGTACGTAGCACAATCACGTCTGCATTCTAA
ACCGAAAACATCATCAATGCCTGAAGCTGATGATTTCATT
GAATCTGAGATTGCTGATGTGGACGCACAAGACAAAAAAG
CTCGTAGAAGAACTTTGCGTTTCTATACTTCGAAAATTGA
TCAACAAGAAAATAAAAAGACGGATAGATTCAAAGGTGAT
GATGATATTCCATATAAGGAACGTTTATTTGAAAGGCAGC
AACGTCTGTTGGATGAAGCTCGTAAACGTGGTATGCATGA
TAATAATGGTGCTGACCTAGACGATAAGGATTACGGTTCT
GAAGATGAAGCTGTGTCTAGGAGCATCAACACTCAAGGCG
AGAACGATTATTATCAACAGGTTCAGAGAGGTAAACAAGA
CAAGAAAATATCTCGTAAAGAGGCTCATAAGAATGCTGTT
ATTGCTGCAAGGGAAGGAAAATTGGCGGAATTGGCTGAAA
ATGTCTCAGGTGATGGTAAGCGTGCCATTAATTATCAAAT
TTTAAAGAACAAGGGTCTAACGCCTAAAAGAAACAAGGAT
AACAGAAACTCTCGTGTCAAGAAGAGAAAGAAATACCAAA
AGGCACAAAAGAAACTCAAGTCGGTTCGTGCAGTTTATTC
TGGTGGTCAATCTGGCGTCTATGAAGGTGAAAAGACAGGT
ATCAAGAAGGGTTTGACGAGGTCTGTTAAATTCAAGAATT
AA
>SAS10|SPGP|YJM421.Contig11.13assembled
ATGGTACACAAAGGCTCAAACAGAACTAAGACCTCTGAAG
TTGGGGATGAGATTAATCCGTATGGTTTAAACGAAGTTGA
TGATTTTGCTTCTAAAAGGGAAAAGGTTTTACTTGGACAA
TCCACCTTTGGCGACAGTAATAAAGATGATGACCATTCTT
TGTTAGAAGACGAAGATGAGGAAGAAGTCTTAGCC-----
----------------------------------------
----------------------------GTGCTGCAGCCT
ATAAGAAAATATTTGGTAGAAACTTAGAAACTGACCAGCT
TCCTGAGGAAGATGAAGAGAATGGTATGTTAGACAACGAG
AATGCCTGGGGGTCCACAAAAGGAGAATATTATGGGGCTG
ATGATTTAGATGATGACGAAGGTGCTAAGGAAATAGAAAA
GGAAGCTTTACGACAACAAAAGAAGCATCTGGAAGAACTT
AATATGAACGATTACTTAGATGAAGAAGAAGAAGAAGAGT
GGGCCAAAAGTGCCAAAGAATTTGACATGGGTGAATTTAA
GAACTCGACCAAGCAGGCTGATACTAAAACTTCCATAACG
GATATTCTAAATATGGATGACGAAGCAAGGGATAACTATT
TAAGGACAATGTTTCCTGAATTTGCTCCACTTTCAAAAGA
ATTCACAGAATTAGCTCCAAAGTTTGACGAATTAAAGAAA
TCTGAGGAAAATGAGTTCAATAAATTAAAGCTAATTGCAC
TTGGAAGTTACCTAGGCACAATATCATGTTACTATAGTAT
CTTGTTGCACGAACTCCATAATAATGAAGATTTCACATCT
ATGAAGGGACATCCGGTCATGGAAAAGATTTTAACGACAA
AAGAGATTTGGAGGCAAGCCAGCGAATTGCCATCTAGTTT
TGATGTGAATGAAGGAGATGGTTCTGAAAGTGAAGAAACC
GCAAACATTGAGGCCTTTAACGAAAAGAAGCTGAATGAGT
TGGAAAACAGTGAAGATTCTGATGCAGAGGA---TG----
----------------------------------------
--------------------------TGTTGATATTGACG
ATTTTGAAGAGTACGTAGCACAATCACGTCTGCATTCTAA
ACCGAAAACATCATCAATGCCTGAAGCTGATGATTTCATT
GAATCTGAGATTGCTGATGTGGACGCACAAGACAAAAAAG
CTCGTAGAAGAACTTTGCGTTTCTATACTTCGAAAATTGA
TCAACAAGAAAATAAAAAGACGGATAGATTCAAAGGTGAT
GATGATATTCCATATAAGGAACGTTTATTTGAAAGGCAGC
AACGTCTGTTGGATGAAGCTCGTAAACGTGGTATGCATGA
TAATAATGGTGCTGACCTAGACGATAAGGATTACGGTTCT
GAAGATGAAGCTGTGTCTAGGAGCATCAACACTCAAGGCG
AGAACGATTATTATCAACAGGTTCAGAGAGGTAAACAAGA
CAAGAAAATATCTCGTAAAGAGGCTCATAAGAATGCTGTT
ATTGCTGCAAGGGAAGGAAAATTGGCGGAATTGGCTGAAA
ATGTCTCAGGTGATGGTAAGCGTGCCATTAATTATCAAAT
TTTAAAGAACAAGGGTCTAACGCCTAAAAGAAACAAGGAT
AACAGAAACTCTCGTGTCAAGAAGAGAAAGAAATACCAAA
AGGCACAAAAGAAACTCAAGTCGGTTCGTGCAGTTTATTC
TGGTGGTCAATCTGGCGTCTATGAAGGTGAAAAGACAGGT
ATCAAGAAGGGTTTGACGAGGTCTGTTAAATTCAAGAATT
AA
>SAS10|SPGP|YJM451.contig00876assembled
ATGGTACGCAAAGGCTCAAACAGAACTAAGACCTCTGAAG
TTGGGGATGAGATTAATCCGTATGGTTTAAACGAAGTTGA
TGATTTTGCTTCTAAAAGGGAAAAGGTTTTACTTGGACAA
TCCACCTTTGGCGACAGTAATAAAGATGATGACCATTCTT
TGTTAGAAGACGAAGATGAGGAAGAAGTCTTAGCC-----
----------------------------------------
----------------------------GTGCTGCAGCCT
ATAAGAAAATATTTGGTAGAAACTTAGAAACTGACCAGCT
TCCTGAGGAAGATGAAGAGAATGGTATGTTAGACAACGAG
AATGCCTGGGGGTCCACAAAAGGAGAATATTATGGGGCTG
ATGATTTAGATGATGACGAAGGTGCTAAGGAAATAGAAAA
GGAAGCTTTACGACAACAAAAGAAGCATCTGGAAGAACTT
AATATGAACGATTACTTAGATGAAGAAGAAGAAGAAGAGT
GGGCCAAAAGTGCCAAAGAATTTGACATGGGTGAATTTAA
GAACTCGACCAAGCAGGCTGATACTAAAACTTCCATAACG
GATATTCTAAATATGGATGACGAAGCAAGGGATAACTATT
TAAGGACAATGTTTCCTGAATTTGCTCCACTTTCAAAAGA
ATTCACAGAATTAGCTCCAAAGTATGACGAATTAAAGAAA
TCTGAGGAAAATGAGTTCAATAAATTAAAGCTAATTGCAC
TTGGAAGTTACCTAGGCACAATATCATGTTACTATAGTAT
CTTGTTGCACGAACTCCATAATAATGAAGATTTCACATCT
ATGAAGGGACATCCGGTCATGGAAAAGATTTTAACGACAA
AAGAGATTTGGAGGCAAGCCAGCGAATTGCCATCTAGTTT
TGATGTGAATGAAGGAGATGGTTCTGAAAGTGAAGAAACC
GCAAACATTGAGGCCTTTAACGAAAAGAAGCTGAATGAGT
TGGAAAACAGTGAAGATTCTGATGCAGAGGA---TG----
----------------------------------------
--------------------------TGTTGATATTGACG
ATTTTGAAGAGTACGTAGCACAATCACGTCTGCATTCTAA
ACCGAAAACATCATCAATGCCTGAAGCTGATGATTTCATT
GAATCTGAGATTGCTGATGTGGACGCACAAGACAAAAAAG
CTCGTAGAAGAACTTTGCGTTTCTATACTTCGAAAATTGA
TCAACAAGAAAATAAAAAGACGGATAGATTCAAAGGTGAT
GATGATATTCCATATAAGGAACGTTTATTTGAAAGGCAGC
AACGTCTGTTGGATGAAGCTCGTAAACGTGGTATGCATGA
TAATAATGGTGCTGACCTAGACGATAAGGATTACGGTTCT
GAAGATGAAGCTGTGTCTAGGAGCATCAACACTCAAGGCG
AGAACGATTATTATCAACAGGTTCAGAGAGGTAAACAAGA
CAAGAAAATATCTCGTAAAGAGGCTCATAAGAATGCTGTT
ATTGCTGCAAGGGAAGGAAAATTGGCGGAATTGGCTGAAA
ATGTCTCAGGTGATGGTAAGCGTGCCATTAATTATCAAAT
TTTAAAGAACAAGGGTCTAACGCCTAAAAGAAACAAGGAT
AACAGAAACTCTCGTGTCAAGAAGAGAAAGAAATACCAAA
AGGCACAAAAGAAACTCAAGTCGGTTCGTGCAGTTTATTC
TGGTGGTCAATCTGGCGTCTATGAAGGTGAAAAGACAGGT
ATCAAGAAGGGTTTGACGAGGTCTGTTAAATTCAAGAATT
AA
>SAS10|SPGP|YJM653.contig01887assembled
ATGGTACACAAAGGCTCAAACAGAACTAAGACCTCTGAAG
TTGGGGATGAGATTAATCCGTATGGTTTAAACGAAGTTGA
TGATTTTGCTTCTAAAAGGGAAAAGGTTTTACTTGGACAA
TCCACCTTTGGCGACAGTAATAAAGATGATGACCATTCTT
TGTTAGAAGACGAAGATGAGGAAGAAGTCTTAGCC-----
----------------------------------------
----------------------------GTGCTGCAGCCT
ATAAGAAAATATTTGGTAGAAACTTAGAAACTGACCAGCT
TCCTGAGGAAGATGAAGAGAATGGTATGTTAGACAACGAG
AATGCCTGGGGGCCCACAAAAGGAGAATATTATGGGGCTG
ATGATTTAGATGATGACGAAGCTGCTAAGGAAATAGAAAA
GGAAGCTTTACGACAACAAAAGAAGCATCTGGAAGAACTT
AATATGAACGATTACTTAGATGAAGAAGAAGAAGAAGAGT
GGGTCAAAAGTGCCAAAGAATTTGACATGGGTGAATTTAA
GAACTCGACCAAGCAGGCTGATACTAAAACTTCCATAACG
GATATTCTAAATATGGATGACGAAGCAAGGGATAACTATT
TAAGGACAATGTTTCCTGAATTTGCTCCACTTTCAAAAGA
ATTCACAGAATTAGCTCCAAAGTTTGACGAATTAAAGAAA
TCTGAGGAAAATGAGTTCAATAAATTAAAGCTAATTGCAC
TTGGAAGTTACCTAGGCACAATATCATGTTACTATAGTAT
CTTGTTGCACGAACTCCATAATAATGAAGATTTCACATCT
ATGAAGGGACATCCGGTCATGGAAAAGATTTTAACGACAA
AAGAGATTTGGAGGCAAGCCAGCGAATTGCCATCTAGTTT
TGATGTGAATGAAGGAGATGGTTCTGAAAGTGAAGAAACC
GCAAACATTGAGGCCTTTAACGAAAAGAAGCTGAATGAGT
TGGAAAACAGTGAAGATTCTGATGCAGAGGA---TG----
----------------------------------------
--------------------------TGTTGATATTGACG
ATTTTGAAGAGTACGTAGCACAATCACGTCTGCATTCTAA
ACCGAAAACATCATCAATGCCTGAAGCTGATGATTTCATT
GAATCTGAGATTGCTGATGTGGACGCACAAGACAAAAAAG
CTCGTAGAAGAACTTTGCGTTTCTATACTTCGAAAATTGA
TCAACAAGAAAATAAAAAGACGGATAGATTCAAAGGTGAT
GATGATATTCCATATAAGGAACGTTTATTTGAAAGGCAGC
AACGTCTGTTGGATGAAGCTCGTAAACGTGGTATGCATGA
TAATAATGGTGCTGACCTAGACGATAAGGATTACGGTTCT
GAAGATGAAGCTGTGTCTAGGAGCATCAACACTCAAGGCG
AGAACGATTATTATCAACAGGTTCAGAGAGGTAAACAAGA
CAAGAAAATATCTCGTAAAGAGGCTCATAAGAATGCTGTT
ATTGCTGCAAGGGAAGGAAAATTGGCGGAATTGGCTGAAA
ATGTCTCAGGTGATGGTAAGCGTGCCATTAATTATCAAAT
TTTAAAGAACAAGGGTCTAACGCCTAAAAGAAACAAGGAT
AACAGAAACTCTCGTGTCAAGAAGAGAAAGAAATACCAAA
AGGCACAAAAGAAACTCAAGTCGGTTCGTGCAGTTTATTC
TGGTGGTCAATCTGGCGTCTATGAAGGTGAAAAGACAGGT
ATCAAGAAGGGTTTGACGAGGTCTGTTAAATTCAAGAATT
AA
>SAS10|SPGP|YPS1009.contig01964assembled
ATGGTACGCAAAGGCTCAAACAGAACTAAGACCTCTGAAG
TTGGGGATGAGATTAATCCGTATGGTTTAAACGAAGTTGA
TGATTTTGCTTCTAAAAGGGAAAAGGTTTTACTTGGACAA
TCCACCTTTGGCGACAGTAATAAAGATGATGACCATTCTT
TGTTAGAAGACGAAGATGAGGAAGAAGTCTTAGCC-----
----------------------------------------
----------------------------GTGCTGCAGCCT
ATAAGAAAATATTTGGTAGAAACTTAGAAACTGACCAGCT
TCCTGAGGAAGATGAAGAGAATGGTATGTTAGACAACGAG
AATGCCTGGGGGTCCACAAAAGGAGAATATTATGGGGCTG
ATGATTTAGATGATGACGAAGCTGCTAAGGAAATAGAAAA
GGAAGCTTTACGACAACAAAAGAAGCATCTGGAAGAACTT
AATATGAACGATTACTTAGATGAAGAAGAAGAAGAAGAGT
GGGTCAAAAGTGCCAAAGAATTTGACATGGGTGAATTTAA
GAACTCGACCAAGCAGGCTGATACTAAAACTTCCATAACG
GATATTCTAAATATGGATGACGAAGCAAGGGATAACTATT
TAAGGACAATGTTTCCTGAATTTGCTCCACTTTCAAAAGA
ATTCACAGAATTAGCTCCAAAGTTTGACGAATTAAAGAAA
TCTGAGGAAAATGAGTTCAATAAATTAAAGCTAATTGCAC
TTGAAAGTTACCTAGGCACAATATCATGTTACTATAGTAT
CTTGTTGCACGAACTCCATAATAATGAAGATTTCACATCT
ATGAAGGGACATCCGGTCATGGAAAAGATTTTAACGACAA
AAGAGATTTGGAGGCAAGCCAGCGAATTGCCATCTAGCTT
TGATGTGAATGAAGGAGATGGTTCTGAAAGTGAAGAGACC
GCAAACATTGAAGCCTTTAACGAAAAGAAGCTGAATGAGT
TGGAAAACAGTGAAGATTCTGATGCAGAGGA---TG----
----------------------------------------
--------------------------TGTTGATATTGACG
ATTTTGAAGAGTACGTAGCACAATCACGTCTGCATTCTAA
ACCGAAAACATCATCAATGCCTGAAGCTGATGATTTCATT
GAATCTGAGATTGCTGATGTGGACGCACAAGACAAAAAAG
CTCGTAGAAGAACTTTGCGTTTCTATACTTCGAAAATTGA
TCAACAAGAAAATAAAAAGACGGATAGATTCAAAGGTGAT
GATGATATTCCATATAAGGAACGTTTATTTGAAAGGCAGC
AACGTCTGTTGGATGAAGCTCGTAAACGTGGTATGCATGA
TAATAATGGTGCTGACCTAGACGATAAGGATTACGGTTCT
GAAGATGAAGCTGTGTCTAGGAGCATCAACACTCAAGGCG
AGAACGATTATTATCAACAGGTTCAGAGAGGTAAACAAGA
CAAGAAAATATCTCGTAAAGAGGCTCATAAGAATGCTGTT
ATTGCTGCAAGGGAAGGAAAATTGGCGGAATTGGCTGAAA
ATGTCTCAGGTGATGGTAAGCGTGCCATTAATTATCAAAT
TTTAAAGAACAAGGGTCTAACGCCTAAAAGAAACAAGGAT
AACAGAAACTCTCGTGTCAAGAAGAGAAAGAAATACCAAA
AGGCACAAAAGAAACTCAAGTCGGTTCGTGCAGTTTATTC
TGGTGGTCAATCTGGCGTCTATGAAGGTGAAAAGACAGGT
ATCAAGAAGGGTTTGACGAGGTCTGTTAAATTCAAGAATT
AA
>SAS10|SPGP|YPS163.Contig65.18assembled
ATGGTACGCAAAGGCTCAAACAGAACTAAGACCTCTGAAG
TTGGGGATGAGATTAATCCGTATGGTTTAAACGAAGTTGA
TGATTTTGCTTCTAAAAGGGAAAAGGTTTTACTTGGACAA
TCCACCTTTGGCGACAGTAATAAAGATGATGACCATTCTT
TGTTAGAAGACGAAGATGAGGAAGAAGTCTTAGCC-----
----------------------------------------
----------------------------GTGCTGCAGCCT
ATAAGAAAATATTTGGTAGAAACTTAGAAACTGACCAGCT
TCCTGAGGAAGATGAAGAGAATGGTATGTTAGACAACGAG
AATGCCTGGGGGTCCACAAAAGGAGAATATTATGGGGCTG
ATGATTTAGATGATGACGAAGCTGCTAAGGAAATAGAAAA
GGAAGCTTTACGACAACAAAAGAAGCATCTGGAAGAACTT
AATATGAACGATTACTTAGATGAAGAAGAAGAAGAAGAGT
GGGTCAAAAGTGCCAAAGAATTTGACATGGGTGAATTTAA
GAACTCGACCAAGCAGGCTGATACTAAAACTTCCATAACG
GATATTCTAAATATGGATGACGAAGCAAGGGATAACTATT
TAAGGACAATGTTTCCTGAATTTGCTCCACTTTCAAAAGA
ATTCACAGAATTAGCTCCAAAGTTTGACGAATTAAAGAAA
TCTGAGGAAAATGAGTTCAATAAATTAAAGCTAATTGCAC
TTGGAAGTTACCTAGGCACAATATCATGTTACTATAGTAT
CTTGTTGCACGAACTCCATAATAATGAAGATTTCACATCT
ATGAAGGGACATCCGGTCATGGAAAAGATTTTAACGACAA
AAGAGATTTGGAGGCAAGCCAGCGAATTGCCATCTAGCTT
TGATGTGAATGAAGGAGATGGTTCTGAAAGTGAAGAGACC
GCAAACATTGAGGCCTTTAACGAAAAGAAGCTGAATGAGT
TGGAAAACAGTGAAGATTCTGATGCAGAGGA---TG----
----------------------------------------
--------------------------TGTTGATATTGACG
ATTTTGAAGAGTACGTAGCACAATCACGTCTGCATTCTAA
ACCGAAAACATCATCAATGCCTGAAGCTGATGATTTCATT
GAATCTGAGATTGCTGATGTGGACGCACAAGACAAAAAAG
CTCGTAGAAGAACTTTGCGTTTCTATACTTCGAAAATTGA
TCAACAAGAAAATAAAAAGACGGATAGATTCAAAGGTGAT
GATGATATTCCATATAAGGAACGTTTATTTGAAAGGCAGC
AACGTCTGTTGGATGAAGCTCGTAAACGTGGTATGCATGA
TAATAATGGTGCTGACCTAGACGATAAGGATTACGGTTCT
GAAGATGAAGCTGTGTCTAGGAGCATCAACACTCAAGGCG
AGAACGATTATTATCAACAGGTTCAGAGAGGTAAACAAGA
CAAGAAAATATCTCGTAAAGAGGCTCATAAGAATGCTGTT
ATTGCTGCAAGGGAAGGAAAATTGGCGGAATTGGCTGAAA
ATGTCTCAGGTGATGGTAAGCGTGCCATTAATTATCAAAT
TTTAAAGAACAAGGGTCTAACGCCTAAAAGAAACAAGGAT
AACAGAAACTCTCGTGTCAAGAAGAGAAAGAAATACCAAA
AGGCACAAAAGAAACTCAAGTCGGTTCGTGCAGTTTATTC
TGGTGGTCAATCTGGCGTCTATGAAGGTGAAAAGACAGGT
ATCAAGAAGGGTTTGACGAGGTCTGTTAAATTCAAGAATT
AA
>MIT_Spar_c429_3200
ATGGTAAGAAAAAGTTCAGACAGAGCCAAAATCCCCAGCG
TTGGAGATGAGGTTAATCCATATGGGTTAAACGAAGTTGA
TGATTTTGCTTCTAAAAGGGAAAAAGTTTTACTTGGACAG
TCCACATTTGGCGACAGCGCTAAGGATTTTGATCACTCTT
TGCTAGAAGACGAAGATGAGGAAGAAGTCTTGGCTATGGA
TGAGGATGATGAGTCTATGGATGAAAGAGAGGATGAAGAA
GAAGAAGAAGAAGAAGAAGAACTAGATGGTGCTGCAGCCT
ATAAGAAAATATTTGGCAGAAACTTAGAAACAGATCAGCT
TCCCGAAGAAGATGAAGAAAATGGTATGTTAGACAACGAA
AATGCCTGGGGGTCCACAAAGGGAGAATACTACGGGGCTG
ATGATTTAGATGATGAAGAAGCTGCTAAAGAAATAGAAAA
GGAAGCTTTACGACAACAAAAGAAGCACTTGGAAGAACTT
AATATGAATGATTACTTAGATGAGGAAGAAGAACAAGAGT
GGGTCAAAAGTGCCAAAGAATTTGACATGGGTGAGTTTAA
AAACTCCACTAAGCAGGCAGACACTAATATTTCCATAAGG
GATATTCTGAATATGGATGACGAAGCAAGAGATAACTATT
TAAAGACAATGTTTCCCGAATTTGCTCCACTTTCAAAAGA
ATTCACAAAATTAGCTCCCAAGTTTGACGAATTAAAGAAA
TCTGAGAACAATGAGTTCAATAAGTTAAAATTAATTGCAC
TTGGAAGTTACCTAGGTACGATATCATGTTACTATAGCAT
CTTATTGCACGAACTCCATAATAATGAAGATTTCACGTCC
ATGAAGGGCCATCCAGTCATGGAAAAGATTCTAACGACAA
AGGAAATTTGGAGGCAAGCCAGTGAACTTCCATCTAGTTT
TGACATGAATGAAGGAGATGGTTCCGAAAGTGAAGAAACC
TCAAACCTTGAAGCCTTCAGCGAAAAGAAGCTGAATGAGT
TAGAGAACAGTGAAGCTTCTGACGTAGAAGAAAATGAAGA
AGAACAAAAGGAAGAAAATAATGAAGAAGAAGGAGAAAGT
GATGAAGAAGATGA------------TGTGAGTATCGACG
ATTTTGAAGAATACGTAGCACAATCGCGTGTGCATTCCAA
ACCAAAATCTTTGTCCACATCTGAAGCTGATGACTTTATT
GAATCTGGAATTGCCGATGTTGACGCACAGGATAAAAAAG
CTCGTAGAAGAACTTTGCGTTTCTATACTTCGAAAATTGA
TCAACAAGAAAATAAAAAAACAGACAGATTCAAAGGTGAT
GACGATATTCCATATAAGGAACGTTTATTTGAAAGGCAGC
AACGTCTGTTGGATGAAGCTCGTAAACGTGGTATGCATGA
CAAAAATGGTGCTGACCTAGACGATAAGGAATACGGTTCG
GAAGATGAAGCAGTTTCCAGGAGCATTAACGCTCAAGGTG
AAAATGATTATTATCAACAGGTTCAGAGAGGTAAGCAAGA
CAAGAAGATTTCTCGTAAAGAGGCTCATAAGAATGCTGTT
ATCGCTGCAAGAGAAGGCAAATTGGCTGAATTGGCTGAAA
ATGTCGTAGGTGATGGTAAGCGTGCTATCAATTATCAAAT
TCTAAAGAACAAGGGTCTAACGCCTAGAAGAAACAAAGAT
AACAGAAACTCTCGTGTTAAAAAGAGGAAGAAGTACCAAA
AGGCGCAAAAGAAACTCAAATCTGTTCGTGCAGTTTATTC
TGGTGGCCAATCAGGCGTCTATGAAGGTGAGAAGACAGGT
ATCAAGAAGGGTTTGACGAGATCTGTCAAATTCAAGAATT
AA
