# Supplementary material for: ZRT1 Harbors an Excess of Nonsynonymous Polymorphism and Shows Evidence of Balancing Selection in Saccharomyces cerevisiae
Source: G3 (Bethesda). 2013 Apr 1;3(4):665–73. doi: 10.1534/g3.112.005082 (PMC3618353; doi:10.1534/g3.112.005082)
Supplement: Supporting Information [file supp_g3.112.005082_FileS1.zip › YGL255W_FullLength_SparALN.fasta]

>YGL255W_S288C
----------------------------------------
--------------------------------------AT
GAGCAACGTTACTACGCCGTGGTGGAAACAATGGGACCCT
TCTGAAGTTACACTTGCCGATAAAACCCCTGATGATGTGT
GGAAGACCTGTGTTTTGCAAGGTGTTTACTTTGGTGGAAA
CGAGTACAATGGTAACTTAGGTGCCAGAATATCTTCCGTC
TTTGTTATTCTTTTCGTGAGTACTTTTTTCACCATGTTCC
CATTAATCTCAACAAAAGTGAAAAGATTGAGAATTCCTCT
ATATGTTTACCTTTTCGCAAAGTATTTTGGTTCCGGTGTT
ATTGTTGCAACCGCATTTATCCACTTAATGGACCCTGCTT
ATGGTGCGATTGGTGGTACCACTTGTGTAGGACAAACCGG
TAACTGGGGTCTTTATTCATGGTGTCCTGCCATTATGCTA
ACGAGTTTGACCTTCACTTTCCTTACTGATCTATTCAGTA
GCGTCTGGGTTGAAAGAAAGTATGGTCTTTCCCATGACCA
TACCCACGATGAAATTAAAGACACTGTTGTGAGAAACACT
GCAGCTGTTTCAAGTGAGAATGACAATGAGAATGGTACTG
CAAATGGATCTCATGACACCAAGAACGGAGTAGAGTATTA
TGAAGATTCAGACGCTACATCCATGGATGTTGTTCAATCA
TTTCAAGCACAATTTTATGCCTTTTTAATTTTAGAATTCG
GTGTGATTTTCCACTCCGTTATGATCGGTCTAAACCTGGG
AAGTGTTGGTGATGAGTTCTCCTCCCTATACCCTGTCTTA
GTGTTCCATCAATCATTTGAAGGTTTAGGTATTGGTGCAA
GATTGTCAGCCATTGAATTCCCTAGATCAAAGAGATGGTG
GCCATGGGCCCTATGTGTTGCGTATGGGTTAACCACACCA
ATCTGTGTGGCCATCGGTTTGGGTGTTCGTACCAGATACG
TCAGCGGTTCTTACACTGCGCTTGTTATCTCTGGTGTTTT
GGATGCCATTTCTGCTGGTATCTTATTGTACACTGGTTTG
GTTGAACTACTAGCAAGAGACTTTATATTCAATCCTCAAA
GAACAAAGGATCTAAGAGAATTGTCCTTCAACGTTATATG
CACTCTTTTCGGTGCTGGTATCATGGCTTTGATCGGTAAG
TGGGCTTAA
>YGL255W_EC1118
----------------------------------------
--------------------------------------AT
GAGCAACGTTACTACGCCGTGGTGGAAACAATGGGACCCT
GATACAGTTACACTTTCCGCTGAAACCCCTGATGATGTGT
GGAAGACCTGTGTTTTGCAAGGTGTTTATTTTGGTGAAAA
CGAGTACAATGGTAACTTAGGTGCCAGAATATCTTCCGTC
TTTGTTATTCTTTTCGTGAGTACTTTTTTCACTATGTTCC
CATTAATCTCAACAAAAGTGAAAAGATTGAGAATTCCTTT
ATATGCTTACCTTTTCGCAAAATATTTTGGTTCCGGTGTT
ATTGTTGCAACTGCATTTATCCACTTAATGGACCCTGCTT
ATGGTGCGATTGGTGGTAACACTTGTGTAGGACAAACCGG
TAACTGGGGTCTTTATTCATGGTGTCCTGCCATTATGCTA
ACGAGTTTGACCTTCACTTTCCTTACTGACCTGTTCAGTA
GCGTCTGGGTTGAAAGAAAGTATGGGCTTTCCCATGACCA
TACCAACGATGAAATTAAAGACACTGTTGTGAATAACGCT
GCAGTTGTTTCAACTGAGAATGAGAATG------GTACCG
CAAATGGATCTCATGACACCAAGAACGGAATAGAGTATTA
TGAAGATTCAGACGCTACATCCATGGATGTTGTTCAATCA
TTTCAAGCACAATTTTATGCCTTTTTAATTTTAGAATTCG
GTGTTATTTTCCACTCTGTTATGATCGGTCTAAATCTGGG
AAGTACTGGTAAAGAGTTCGCCACCCTATACCCTGTCTTA
GTGTTCCATCAATCATTTGAAGGTTTAGGTATTGGTGCAA
GATTGTCAGCCATTGAATTCCCTAGATCAAAGAGATGGTG
GCCATGGGCCCTATGTGTTGCGTATGGGTTAACCACACCA
ATCTGTGTAGCCATCGGTTTGGGTGTTCGTACACAATACG
TCAGCGGTTCTTACACTGCCCTTGTTATCTCTGGTGTTTT
GGATGCCATTTCTGCTGGTATCTTATTGTACACTGGTTTG
GTTGAACTACTAGCAAGAGACTTTATATTCAATCCTCAAA
GAACAAAGAATTTAAAAGAGTTGTCCTTCAACGTTATATG
CACTCTTTTCGGTGCTGGTATCATGGCTTTGATCGGTAAG
TGGGCTTAA
>YGL255W_Kyokai7
----------------------------------------
--------------------------------------AT
GAGCAACGTTACTACGCCGTGGTGGAAACAATGGGACCCT
TCTGAAGTTACACTTGCCGATAAAACCCCTGATGATGTGT
GGAAGACCTGTGTTTTGCAAGGTGTTTACTTTGGTGGAAA
CGAGTACAATGGTAACTTAGGTGCCAGAATATCTTCCGTC
TTTGTTATTCTTTTCGTGAGTACTTTTTTCACCATGTTCC
CATTAATCTCAACAAAAGTGAAAAGATTGAGAATTCCTCT
ATATGTTTACCTTTTCGCAAAGTATTTTGGTTCCGGTGTT
ATTGTTGCAACCGCATTTATCCACTTAATGGACCCTGCTT
ATGGTGCGATTGGTGGTACCACTTGTGTAGGACAAACCGG
TAACTGGGGTCTTTATTCATGGTGTCCTGCCATTATGCTA
ACGAGTTTGACCTTCACTTTCCTTACTGATCTATTCAGTA
GCGTCTGGGTTGAAAGAAAGTATGGTCTTTCCCATGACCA
TACCCACGATGAAATTAAAGACACTGTTGTGAGAAACACT
GCAGCTGTTTCAAGTGAGAATGACAATGAGAATGGTACTG
CAAATGGATCTCATGACACCAAGAACGGAGTAGAGTATTA
TGAAGATTCAGACGCTACATCCATGGATGTTGTTCAATCA
TTTCAAGCACAATTTTATGCCTTTTTAATTTTAGAATTCG
GTGTGATTTTCCACTCCGTTATGATCGGTCTAAACCTGGG
AAGTGTTGGTGATGAGTTCTCCTCCCTATACCCTGTCTTA
ATGTTCCATCAATCATTTGAAGGTTTAGGTATTGGTGCAA
GATTGTCAGCCATTGAATTCCCTAGATCAAAGAGATGGTG
GCCATGGGCCCTATGTGTTGCGTATGGGTTAACCACACCA
ATCTGTGTGGCCATCGGTTTGGGTGTTCGTACCAGATACG
TCAGCGGTTCTTACACTGCGCTTGTTATCTCTGGTGTTTT
GGATGCCATTTCTGCTGGTATCTTATTGTACACTGGTTTG
GTTGAACTACTAGCAAGAGACTTTATATTCAATCCTCAAA
GAACAAAGGATCTAAGAGAATTGTCCTTCAACGTTATATG
CACTCTTTTCGGTGCTGGTATCATGGCTTTGATCGGTAAG
TGGGTTTAA
>YGL255W_RM11-1a
----------------------------------------
--------------------------------------AT
GAGCAACGTTACTACGCCGTGGTGGAAACAATGGGACCCT
GATACCGTTACACTTACCGCTGAAACCCCTGATGATGTGT
GGAAGACCTGTGTTTTGCAAGGTGTTTATTTTGGTGAAAA
CGAGTACAATGGTAACTTAGGTGCCAGAATATCTTCCGTC
TTTGTTATTCTTTTCGTGAGTACTTTTTTTACTATGTTCC
CATTAATCTCAACAAAAGTGAAAAGATTGAGAATTCCTTT
ATATGCTTACCTTTTCGCAAAATATTTTGGTTCCGGTGTT
ATTGTTGCAACTGCATTTATCCACTTAATGGACCCTGCTT
ATGGTGCGATTGGTGGTAACACTTGTGTAGGACAAACCGG
TAACTGGGGTCTTTATTCATGGTGTCCTGCCATTATGCTA
ACGAGTTTGACCTTCACTTTCCTTACTGACCTGTTCAGTA
GCGTCTGGGTTGAAAGAAAGTATGGGCTTTCCCATGACCA
TACCAACGATGAAATTAAAGACACTGTTGTGAATAACGCT
GCAGTTGTTTCAACTGAGAATGAGAATG------GTACCG
CAAATGGATCTCATGACACCAAGAATGGAATAGAATATTT
TGAAGAATCAGACGCTACATCCGTGGATGTTGTTCAATCA
TTTCAAACACAATTTTATGCCTTTTTAATTTTAGAATTTG
GTGTGATTTTCCACTCCGTTATGATCGGTCTAAATCTGGG
AAGTACTGGTGAAGAGTTCGCCACCCTATACCCTGTCTTA
GTGTTCCATCAATCATTTGAAGGTTTAGGTATTGGTGCAA
GATTGTCAGCCATTGAATTCCCTAGATCAAAGAGATGGTG
GCCATGGGCCCTATGTGTTGCGTATGGGTTAACCACACCA
ATCTGTGTGGCCATCGGTTTGGGTGTTCGTACCAGATACG
TCAGCGGTTCTTACACTGCCCTTGTTATCTCTGGTGTTTT
GGATGCCATTTCTGCTGGTATCTTATTGTACACTGGTTTG
GTTGAACTACTAGCAAGAGACTTTATATTCAATCCTCATA
GAACAAAGAATTTAAAAGAGTTGTCCTTCAACGTTATATG
CACTCTTTTCGGTGCTGGTATCATGGCTTTGATCGGTAAG
TGGGCTTAA
>YGL255W_VL3
----------------------------------------
--------------------------------------AT
GAGCAACGTTACTACGCCGTGGTGGAAACAATGGGACCCT
GATACCGTTACACTTACCGCTGAAACCCCTGATGATGTGT
GGAAGACCTGTGTTTTGCAAGGTGTTTATTTTGGTGAAAA
CGAGTACAATGGTAACTTAGGTGCCAGAATATCTTCCGTC
TTTGTTATTCTTTTCGTGAGTACTTTTTTTACTATGTTCC
CATTAATCTCAACAAAAGTGAAAAGATTGAGAATTCCTTT
ATATGCTTACCTTTTCGCAAAATATTTTGGTTCCGGTGTT
ATTGTTGCAACTGCATTTATCCACTTAATGGACCCTGCTT
ATGGTGCGATTGGTGGTAACACTTGTGTAGGACAAACCGG
TAACTGGGGTCTTTATTCATGGTGTCCTGCCATTATGCTA
ACGAGTTTGACCTTCACTTTCCTTACTGACCTGTTCAGTA
GCGTCTGGGTTGAAAGAAAGTATGGGCTTTCCCATGACCA
TACCAACGATGAAATTAAAGACACTGTTGTGAATAACGCT
GCAGTTGTTTCAACTGAGAATGAGAATG------GTACCG
CAAATGGATCTCATGACACCAAGAATGGAATAGAATATTT
TGAAGAATCAGACGCTACATCCGTGGATGTTGTTCAATCA
TTTCAAACACAATTTTATGCCTTTTTAATTTTAGAATTTG
GTGTGATTTTCCACTCCGTTATGATCGGTCTAAATCTGGG
AAGTACTGGTGAAGAGTTCGCCACCCTATACCCTGTCTTA
GTGTTCCATCAATCATTTGAAGGTTTAGGTATTGGTGCAA
GATTGTCAGCCATTGAATTCCCTAGATCAAAGAGATGGTG
GCCATGGGCCCTATGTGTTGCGTATGGGTTAACCACACCA
ATCTGTGTGGCCATCGGTTTGGGTGTTCGTACCAGATACG
TCAGCGGTTCTTACACTGCCCTTGTTATCTCTGGTGTTTT
GGATGCCATTTCTGCTGGTATCTTATTGTACACTGGTTTG
GTTGAACTACTAGCAAGAGACTTTATATTCAATCCTCATA
GAACAAAGAATTTAAAAGAGTTGTCCTTCAACGTTATATG
CACTCTTTTCGGTGCTGGTATCATGGCTTTGATCGGTAAG
TGGGCTTAA
>YGL255W_YJM789
----------------------------------------
--------------------------------------AT
GAGCAACGTTACTACGCCGTGGTGGAAACAATGGGACCCT
TCTAACGTTACACTTACTGATGAAACCCCTGATGATGTGT
GGAAGCTTTGTGTTTTGGAAGAGGTTTATTTTGGGGGAAA
CGAGTACAGTGGTAATTTGGGTGCCAGAATTTCTTCTGTC
TTTGTTATTCTTTTCGTGAGTACTTTTTTCACCATGTTCC
CATTAATCTCAACAAAAGTGAAAAGATTGAGAATTCCTCT
ATATGTTTACCTTTTCGCAAAGTATTTTGGTTCCGGTGTT
ATTGTTGCAACCGCATTTATCCACTTAATGGACCCTGCTT
ATGGTGCGATTGGTAGTAGCACTTGTGTAGGACAAACCGG
TAACTGGGGTCTTTATTCATGGTGTCCTGCCATTATGCTA
ACGAGTTTGACCTTCACTTTCCTTACTGACCTATTCAGTA
GCGTCTGGGTTGAAAGAAAGTATGGTCTTTCCCATGACCA
TACCCACGATGAAATTAAAGACACTCTTGTGAGAAACACT
GCAGCTGTTTCAACTGAGAATGATAATGAGAATGGTACTG
CAAATGGATCTCATGACACCAAGAACGGAGTAGAGTATTA
TGAAGATTCAGATGCTACATCCATGGATGTTGTTCAATCA
TTTCAAGCACAATTTTATGCCTTTTTAATTTTAGAATTCG
GTGTTATTTTCCACTCCGTTATGATCGGTCTAAATCTGGG
AAGTGTTGGTAAAGAGTTCTCCTCCCTATACCCTGTCTTA
GTGTTCCATCAATCATTTGAAGGTTTAGGTATTGGTGCAA
GATTGTCAGCCATTGAATTCCCTAGATCAAAGAGATGGTG
GCCATGGGCCCTATGTGTTGCGTATGGGTTAACCACACCA
ATCTGTGTGGCCATCGGTTTGGGTGTTCGTACCAGATACG
TCAGCGGTTCTTACACTGCCCTTGTTATCTCTGGTGTTTT
GGATGCCATTTCTGCTGGTATCTTATTGTACACTGGTTTG
GTTGAACTACTAGCAAGAGACTTTATATTCAATCCTCAAA
GAACAAAGGATCTAAGAGAATTGTCCTTCGACGTTATATG
CACTCTTTTCGGTGCTGGTATCATGGCTTTGATCGGTAAG
TGGGCTTAA
>lcl|UC5.contig01397_9376-10506
----------------------------------------
--------------------------------------AT
GAGCAACGTTACTACGCCGTGGTGGAAACAATGGGACCCT
TCTGAAGTTACACTTGCCGATAAAACCCCTGATGATGTGT
GGAAGACCTGTGTTTTGCAAGGTGTTTACTTTGGTGGAAA
CGAGTACAATGGTAACTTAGGTGCCAGAATATCTTCCGTC
TTTGTTATTCTTTTCGTGAGTACTTTTTTCACCATGTTCC
CATTAATCTCAACAAAAGTGAAAAGATTGAGAATTCCTCT
ATATGTTTACCTTTTCGCAAAGTATTTTGGTTCCGGTGTT
ATTGTTGCAACCGCATTTATCCACTTAATGGACCCTGCTT
ATGGTGCGATTGGTGGTACCACTTGTGTAGGACAAACCGG
TAACTGGGGTCTTTATTCATGGTGTCCTGCCATTATGCTA
ACGAGTTTGACCTTCACTTTCCTTACTGATCTATTCAGTA
GCGTCTGGGTTGAAAGAAAGTATGGTCTTTCCCATGACCA
TACCCACGATGAAATTAAAGACACTGTTGTGAGAAACACT
GCAGCTGTTTCAAGTGAGAATGACAATGAGAATGGTACTG
CAAATGGATCTCATGACACCAAGAACGGAGTAGAGTATTA
TGAAGATTCAGACGCTACATCCATGGATGTTGTTCAATCA
TTTCAAGCACAATTTTATGCCTTTTTAATTTTAGAATTCG
GTGTGATTTTCCACTCCGTTATGATCGGTCTAAACCTGGG
AAGTGTTGGTGATGAGTTCTCCTCCCTATACCCTGTCTTA
GTGTTCCATCAATCATTTGAAGGTTTAGGTATTGGTGCAA
GATTGTCAGCCATTGAATTCCCTAGATCAAAGAGATGGTG
GCCATGGGCCCTATGTGTTGCGTATGGGTTAACCACACCA
ATCTGTGTGGCCATCGGTTTGGGTGTTCGTACCAGATACG
TCAGCGGTTCTTACACTGCGCTTGTTATCTCTGGTGTTTT
GGATGCCATTTCTGCTGGTATCTTATTGTACACTGGTTTG
GTTGAACTACTAGCAAGAGACTTTATATTCAATCCTCAAA
GAACAAAGGATCTAAGAGAATTGTCCTTCAACGTTATATG
CACTCTTTTCGGTGCTGGTATCATGGCTTTGATCGGTAAG
TGGGCTTAA
>lcl|FL100.Contig27.3_4153-5283
----------------------------------------
--------------------------------------AT
GAGCAACGTTACTACGCCGTGGTGGAAACAATGGGACCCT
TCTGAAGTTACACTTGCCGATAAAACCCCTGATGATGTGT
GGAAGACCTGTGTTTTGCAAGGTGTTTACTTTGGTGGAAA
CGAGTACAATGGTAACTTAGGTGCCAGAATATCTTCCGTC
TTTGTTATTCTTTTCGTGAGTACTTTTTTCACCATGTTCC
CATTAATCTCAACAAAAGTGAAAAGATTGAGAATTCCTCT
ATATGTTTACCTTTTCGCAAAGTATTTTGGTTCCGGTGTT
ATTGTTGCAACCGCATTTATCCACTTAATGGACCCTGCTT
ATGGTGCGATTGGTGGTACCACTTGTGTAGGACAAACCGG
TAACTGGGGTCTTTATTCATGGTGTCCTGCCATTATGCTA
ACGAGTTTGACCTTCACTTTCCTTACTGATCTATTCAGTA
GCGTCTGGGTTGAAAGAAAGTATGGTCTTTCCCATGACCA
TACCCACGATGAAATTAAAGACACTGTTGTGAGAAACACT
GCAGCTGTTTCAAGTGAGAATGACAATGAGAATGGTACTG
CAAATGGATCTCATGACACCAAGAACGGAGTAGAGTATTA
TGAAGATTCAGACGCTACATCCATGGATGTTGTTCAATCA
TTTCAAGCACAATTTTATGCCTTTTTAATTTTAGAATTCG
GTGTGATTTTCCACTCCGTTATGATCGGTCTAAACCTGGG
AAGTGTTGGTGATGAGTTCTCCTCCCTATACCCTGTCTTA
GTGTTCCATCAATCATTTGAAGGTTTAGGTATTGGTGCAA
GATTGTCAGCCATTGAATTCCCTAGATCAAAGAGATGGTG
GCCATGGGCCCTATGTGTTGCGTATGGGTTAACCACACCA
ATCTGTGTGGCCATCGGTTTGGGTGTTCGTACCAGATACG
TCAGCGGTTCTTACACTGCGCTTGTTATCTCTGGTGTTTT
GGATGCCATTTCTGCTGGTATCTTATTGTACACTGGTTTG
GTTGAACTACTAGCAAGAGACTTTATATTCAATCCTCAAA
GAACAAAGGATCTAAGAGAATTGTCCTTCAACGTTATATG
CACTCTTTTCGGTGCTGGTATCATGGCTTTGATCGGTAAG
TGGGCTTAA
>lcl|Y12.Contig59.2_88726-89856
----------------------------------------
--------------------------------------AT
GAGCAACGTTACTACGCCGTGGTGGAAACAATGGGACCCT
TCTGAAGTTACACTTGCCGATAAAACCCCTGATGATGTGT
GGAAGACCTGTGTTTTGCAAGGTGTTTACTTTGGTGGAAA
CGAGTACAATGGTAACTTAGGTGCCAGAATATCTTCCGTC
TTTGTTATTCTTTTCGTGAGTACTTTTTTCACCATGTTCC
CATTAATCTCAACAAAAGTGAAAAGATTGAGAATTCCTCT
ATATGTTTACCTTTTCGCAAAGTATTTTGGTTCCGGTGTT
ATTGTTGCAACCGCATTTATCCACTTAATGGACCCTGCTT
ATGGTGCGATTGGTGGTACCACTTGTGTAGGACAAACCGG
TAACTGGGGTCTTTATTCATGGTGTCCTGCCATTATGCTA
ACGAGTTTGACCTTCACTTTCCTTACTGATCTATTCAGTA
GCGTCTGGGTTGAAAGAAAGTATGGTCTTTCCCATGACCA
TACCCACGATGAAATTAAAGACACTGTTGTGAGAAACACT
GCAGCTGTTTCAAGTGAGAATGACAATGAGAATGGTACTG
CAAATGGATCTCATGACACCAAGAACGGAGTAGAGTATTA
TGAAGATTCAGACGCTACATCCATGGATGTTGTTCAATCA
TTTCAAGCACAATTTTATGCCTTTTTAATTTTAGAATTCG
GTGTGATTTTCCACTCCGTTATGATCGGTCTAAACCTGGG
AAGTGTTGGTGATGAGTTCTCCTCCCTATACCCTGTCTTA
ATGTTCCATCAATCATTTGAAGGTTTAGGTATTGGTGCAA
GATTGTCAGCCATTGAATTCCCTAGATCAAAGAGATGGTG
GCCATGGGCCCTATGTGTTGCGTATGGGTTAACCACACCA
ATCTGTGTGGCCATCGGTTTGGGTGTTCGTACCAGATACG
TCAGCGGTTCTTACACTGCGCTTGTTATCTCTGGTGTTTT
GGATGCCATTTCTGCTGGTATCTTATTGTACACTGGTTTG
GTTGAACTACTAGCAAGAGACTTTATATTCAATCCTCAAA
GAACAAAGGATCTAAGAGAATTGTCCTTCAACGTTATATG
CACTCTTTTCGGTGCTGGTATCATGGCTTTGATCGGTAAG
TGGGCTTAA
>lcl|YJM320.Contig39.1_12360-13490
----------------------------------------
--------------------------------------AT
GAGCAACGTTACTAAGCCGTGGTGGAAACAATGGGACCCT
TCTGAAGTTACACTTGCCGATAAAACCCCTGATGATGTGT
GGAAGACCTGTGTTTTGCAAGGTGTTTACTTTGGTGGAAA
CGAGTACAATGGTAACTTAGGTGCCAGAATATCTTCCGTC
TTTGTTATTCTTTTCGTGAGTACTTTTTTCACCATGTTCC
CATTAATCTCAACAAAAGTGAAAAGATTGAGAATTCCTCT
ATATGTTTACCTTTTCGCAAAGTATTTTGGTTCCGGTGTT
ATTGTTGCAACCGCATTTATCCACTTAATGGACCCTGCTT
ATGGTGCGATTGGTGGTACCACTTGTGTAGGACAAACCGG
TAACTGGGGTCTTTATTCATGGTGTCCTGCCATTATGCTA
ACGAGTTTGACCTTCACTTTCCTTACTGACCTATTCAGTA
GCGTCTGGGTTGAAAGAAAGTATGGTCTTTCCCATGACCA
TACCCACGATGAAATTAAAGACACTGTTGTGAGAAACACT
GCAGCTGTTTCAAGTGAGAATGACAATGAGAATGGTACTG
CAAATGGATCTCATGACACCAAGAACGGAGTAGAGTATTA
TGAAGATTCAGACGCTACATCCATGGATGTTGTTCAATCA
TTTCAAGCACAATTTTATGCCTTTTTAATTTTAGAATTCG
GTGTGATTTTCCACTCCGTTATGATCGGTCTAAACCTGGG
AAGTGTTGGTGATGAGTTCTCCTCCCTATACCCTGTCTTA
GTGTTCCATCAATCATTTGAAGGTTTAGGTATTGGTGCAA
GATTATCAGCCATTGAATTCCCTAGATCAAAGAGATGGTG
GCCATGGGCCTTATGTGTTGCGTATGGGTTAACCACACCA
ATCTGTGTAGCCATCGGTTTGGGTGTTCGTACCAGATACG
TCAGCGGTTCTTACACTGCCCTTGTTATCTCTGGTGTTTT
GGATGCCATTTCTGCTGGTATCTTATTGTACACTGGTTTG
GTTGAACTACTAGCAAGAGACTTTATATTCAATCCTCAAA
GAACAAAGGATCTAAGAGAATTGTCCTTCAACGTTATATG
CACTCTTTTCGGTGCTGGTATCATGGCTTTGATCGGTAAG
TGGGCTTAA
>lcl|T7_updated.Contig20.2_14194-15324
----------------------------------------
--------------------------------------AT
GAGCAACGTTACTACGCCGTGGTGGAAACAATGGGACCCT
TCTAACGTTACACTTACTGATGAAACCCCTGATGATGTGT
GGAAGCTTTGTGTTTTGGAAAACGTTTATTTTAGTAAAAA
CGAGTACAATGGTAACTTAGGTGCCAGAATTTCTTCTGTC
TTTGTTATTCTTTTCGTGAGTACTTTTTTCACCATGTTCC
CATTAATCTCAACAAAAGTGAAAAGATTGAGAATTCCTCT
ATATGTTTACCTTTTCGCAAAGTATTTTGGTTCCGGTGTT
ATTGTTGCAACCGCATTTATCCACTTAATGGACCCTGCTT
ATGGTGCGATTGGTAGTAGCACTTGTGTAGGACAAACCGG
TAAATGGGGTCTTTATTCATGGTGTCCTGCCATTATGCTA
ACGAGTTTGACCTTCACTTTCCTTACTGACCTATTCAGTA
GCGTCTGGGTTGAAAGAAAGTATGGTCTTTCCCATGACCA
TACCCACGATGAAATTAAAGACACTGTTGTGAGAAACACT
GCAGCTGTTTCAAGTGAGAATGACAATGAGAATGGTACTG
CAAATGGATCTCATGACACCAAGAACGGAGTAGAGTATTA
TGAAGATTCAGACGCTACATCCATGGATGTTGTTCAATCA
TTTCAAGCACAATTTTATGCCTTTTTAATTTTAGAATTCG
GTGTGATTTTCCACTCCGTTATGATCGGTCTAAACCTGGG
AAGTGTTGGTGATGAGTTCTCCTCCCTATACCCTGTCTTA
GTGTTCCATCAATCATTTGAAGGTTTAGGTATTGGTGCAA
GATTGTCAGCCATTGAATTCCCTAGATCAAAGAGATGGTG
GCCATGGGCCTTATGTGTTGCGTATGGGTTAACCACACCA
ATCTGTGTAGCCATCGGTTTGGGTGTTCGTACACAATACG
TCAGCGGTTCTTACACTGCGCTTGTTATCTCTGGTGTTTT
GGATGCCATTTCTGCTGGTATCTTATTGTACACTGGTTTG
GTTGAACTACTAGCAAGAGACTTTATATTCAATCCTCAAA
GAACAAAGGATCTAAGAGAATTGTCCTTCAACGTTATATG
CACTCTTTTCGGTGCTGGTATCATGGCTTTGATCGGTAAG
TGGGCTTAA
>lcl|YPS163.Contig88.50_18839-19969
----------------------------------------
--------------------------------------AT
GAGCAACGTTACTACGCCGTGGTGGAAACAATGGGACCCT
TCTGAAGTTACACTTACCGATGAAACCCCTGATGATGTGT
GGAAGACCTGTGTTTTGCAAGGTGTTTACTTTGGTGGAAA
CGAGTACAATGGTAACTTAGGTGCCAGAATATCTTCCGTC
TTTGTTATTCTTTTCGTGAGTACTTTTCTCACTATGTTCC
CATTAATCTCAACAAAAGTGAAAAGATTGAGAATTCCTTT
ATATGCTTACCTTTTCGCAAAATATTTTGGTTCTGGTGTT
ATTGTTGCAACCGCATTTATCCACTTAATGGACCCTGCTT
ATGGTGCGATTGGTGGTACCACTTGTGTGGGACAAACCGG
TAACTGGGGCATCTATTCATGGTGTCCTGCCATTATGCTA
ACGAGTTTGACCTTCACTTTCCTTACTGACTTATTCAGTA
GCGTCTGGGTTGAAAGAAAGTATGGTCTTTCCCATGACCA
TACCCACGATGACATTAAAGACACTGTTGTGAATAACGCT
GCAGTTGTTTCAACTGAGAATGAGAATGAGAATGCTACTG
CAAATGGATCTCATGACACCAAGAACGGAATAGAGTATTA
TGAAGATTCAGACGCTACATCCATGGATGTTGTTCAATCA
TTTCAAGCACAATTTTATGCCTTTTTAATTTTAGAATTCG
GTGTGATTTTCCACTCTGTTATGATCGGTCTAAATCTGGG
AAGTACTGGTAAAGAGTTCGCCACCCTATACCCTGTCTTA
GTGTTCCATCAATCATTTGAAGGTTTAGGTATTGGTGCAA
GATTGTCAGCCATTGAATTCCCTAGATCAAAGAGATGGTG
GCCATGGGCCCTATGTGTTGCGTATGGGTTAACCACACCA
ATCTGTGTAGCCATCGGTTTGGGTGTTCGTACACAATACG
TCAGCGGTTCTTACACTGCCCTTGTTGTCTCTGGTGTTTT
GGATGCCATTTCTGCTGGTATCTTATTGTACACTGGTTTG
GTTGAACTACTAGCAAGAGACTTTATATTCAATCCTCAAA
GAACAAAGGATCTAAGACAACTGTCCTTCAACGTTATATG
CACTCTTTTCGGTGCTGGTATCATGGCTTTGATCGGTAAG
TGGGCTTAA
>lcl|YJM421.Contig32.3_52106-53236
----------------------------------------
--------------------------------------AT
GAGCAACGTTACTACGCCGTGGTGGAAACAATGGGACCCT
TCTGAAGTTACACTTGCCGATGAAACCCCTGATGATGTGT
GGAAGACCTGTGTTTTGCAAGGTGTTTACTTTGGTGGAAA
CGAGTACAATGGTAACTTAGGTGCCAGAATATCTTCCGTC
TTTGTTATTCTTTTCGTGAGTACTTTTCTCACTATGTTCC
CATTAATCTCAACAAAAGTGAAAAGATTGAGAATTCCTTT
ATATGCTTACCTTTTCGCAAAATATTTTGGTTCTGGTGTT
ATTGTTGCAACCGCATTTATCCACTTAATGGACCCTGCTT
ATGGTGCGATTGGTGGTACCACTTGTGTGGGACAAACTGG
TAACTGGGGCATCTATTCATGGTGTCCTGCCATTATGCTA
ACGAGTTTGACCTTCACTTTCCTTACTGACTTATTCAGTA
GCGTCTGGGTTGAAAGAAAGTATGGTCTTTCCCATGACCA
TACCCACGATGACATTAAAGACACTGTTGTGAATAACGCT
GCAGTTGTTTCAACTGAGAATGAGAATGAGAATGGTACTG
CAAATGGATCTCATGACACCAAGAACGGAATAGAGTATTA
TGAAGATTCAGACGCTACATCCATGGATGTTGTTCAATCA
TTTCAAGCACAATTTTATGCCTTTTTAATTTTAGAATTCG
GTGTTATTTTCCACTCTGTTATGATCGGTCTAAATCTGGG
AAGTACTGGTAAAGAGTTCGCCACCCTATACCCTGTCTTA
GTGTTCCATCAATCATTTGAAGGTTTAGGTATTGGTGCAA
GATTGTCAGCCATTGAATTCCCTAGATCAAAGAGATGGTG
GCCATGGGCCCTATGTGTTGCGTATGGGTTAACCACACCA
ATCTGTGTAGCCATCGGTTTGGGTGTTCGTACACAATACG
TCAGCGGTTCTTACACTGCCCTTGTTGTCTCTGGTGTTTT
GGATGCCATTTCTGCTGGTATCTTATTGTACACTGGTTTG
GTTGAACTACTAGCAAGAGACTTTATATTCAATCCTCAAA
GAACAAAGGATCTAAGACAACTGTCCTTCAACGTTATATG
CACTCTTTTCGGTGCTGGTATCATGGCTTTGATCGGTAAG
TGGGCTTAA
>lcl|YJM326.contig00013_52096-53226
----------------------------------------
--------------------------------------AT
GAGCAACGTTACTACGCCGTGGTGGAAACAATGGGACCCT
TCTGAAGTTACACTTGCCGATGAAACCCCTGATGATGTGT
GGAAGACCTGTGTTTTGCAAGGTGTTTACTTTGGTGGAAA
CGAGTACAATGGTAACTTAGGTGCCAGAATATCTTCCGTC
TTTGTTATTCTTTTCGTGAGTACTTTTCTCACTATGTTCC
CATTAATCTCAACAAAAGTGAAAAGATTGAGAATTCCTTT
ATATGCTTACCTTTTCGCAAAATATTTTGGTTCTGGTGTT
ATTGTTGCAACCGCATTTATCCACTTAATGGACCCTGCTT
ATGGTGCGATTGGTGGTACCACTTGTGTGGGACAAACTGG
TAACTGGGGCATCTATTCATGGTGTCCTGCCATTATGCTA
ACGAGTTTGACCTTCACTTTCCTTACTGACTTATTCAGTA
GCGTCTGGGTTGAAAGAAAGTATGGTCTTTCCCATGACCA
TACCCACGATGACATTAAAGACACTGTTGTGAATAACGCT
GCAGTTGTTTCAACTGAGAATGAGAATGAGAATGGTACTG
CAAATGGATCTCATGACACCAAGAACGGAATAGAGTATTA
TGAAGATTCAGACGCTACATCCATGGATGTTGTTCAATCA
TTTCAAGCACAATTTTATGCCTTTTTAATTTTAGAATTCG
GTGTTATTTTCCACTCTGTTATGATCGGTCTAAATCTGGG
AAGTACTGGTAAAGAGTTCGCCACCCTATACCCTGTCTTA
GTGTTCCATCAATCATTTGAAGGTTTAGGTATTGGTGCAA
GATTGTCAGCCATTGAATTCCCTAGATCAAAGAGATGGTG
GCCATGGGCCCTATGTGTTGCGTATGGGTTAACCACACCA
ATCTGTGTAGCCATCGGTTTGGGTGTTCGTACACAATACG
TCAGCGGTTCTTACACTGCCCTTGTTGTCTCTGGTGTTTT
GGATGCCATTTCTGCTGGTATCTTATTGTACACTGGTTTG
GTTGAACTACTAGCAAGAGACTTTATATTCAATCCTCAAA
GAACAAAGGATCTAAGACAACTGTCCTTCAACGTTATATG
CACTCTTTTCGGTGCTGGTATCATGGCTTTGATCGGTAAG
TGGGCTTAA
>lcl|PW5.contig00107_19023-20153
----------------------------------------
--------------------------------------AT
GAGCAACGTTACTACGCCGTGGTGGAAACAATGGGACCCT
TCTGAAGTTACACTTACCGATGAAACCCCTGATGATGTGT
GGAAGACCTGTGTTTTGCAAGGTGTTTACTTTGGTGGAAA
CGAGTACAATGGTAACTTAGGTGCCAGAATATCTTCCGTC
TTTGTTATTCTTTTCGTGAGTACTTTTCTCACTATGTTCC
CATTAATCTCATCAAAAGTGAAAAGATTGAGAATTCCTTT
ATATGCTTACCTTTTCGCAAAATATTTTGGTTCTGGTGTT
ATTGTTGCAACCGCATTTATCCACTTAATGGACCCTGCTT
ATGGTGCGATTGGTGGTACCACTTGTGTGGGACAAACTGG
TAACTGGGGCATCTATTCATGGTGTCCTGCCATTATGCTA
ACGAGTTTGACCTTCACTTTCCTTACTGATTTATTCAGTA
GCGTCTGGGTTGAAAGAAAGTATGGTCTTTCCCATGACCA
TACCCACGATGACATTAAAGACACTGTTGTGAATAACGCT
GCAGTTGTTTCAACTGAGAATGAGAATGAGAATGGTATTG
CAAATGGATCTCATGACACCAAGAACGGAATAGAGTATTA
TGAAGATTCAGACGCTACATCCATGGATGTTGTTCAATCA
TTTCAAGCACAATTTTATGCCTTTTTAATTTTAGAATTCG
GTGTTATTTTCCACTCTGTTATGATCGGTCTAAATCTGGG
AAGTACTGGTAAAGAGTTCGCCACCCTATACCCTGTCTTA
GTGTTCCATCAATCATTTGAAGGTTTAGGTATTGGTGCAA
GATTGTCAGCCATTGAATTCCCTAGATCAAAGAGATGGTG
GCCATGGGCCCTATGTGTTGCGTATGGGTTAACCACACCA
ATCTGTGTAGCCATCGGTTTGGGTGTTCGTACACAATACG
TCAGCGGTTCTTACACTGCCCTTGTTGTCTCTGGTGTTTT
GGATGCCATTTCTGCTGGTATCTTATTGTACACTGGTTTG
GTTGAACTACTAGCAAGAGACTTTATATTCAATCCTCAAA
GAACAAAGGATCTAAGACAACTGTCCTTCAACGTTATATG
CACTCTTTTCGGTGCTGGTATCATGGCTTTGATCGGTAAG
TGGGCTTAA
>lcl|IL01.contig01398_2781-3905
----------------------------------------
--------------------------------------AT
GAGCAACGTTACTACGCCGTGGTGGAAACAATGGGACCCT
TCTGAAGTTACACTTACCGATGAAACCCCTGATGATGTGT
GGAAGACCTGTGTTTTGCAAGGTGTTTACTTTGGTGGAAA
CGAGTACAATGGTAACTTAGGTGCCAGAATATCTTCCGTC
TTTGTTATTCTTTTCGTGAGTACTTTTCTCACTATGTTCC
CATTAATCTCAACAAAAGTGAAAAGATTGAGAATTCCTTT
ATATGCTTACCTTCTCGCAAAATATTTTGGTTCTGGTGTT
ATTGTTGCAACCGCATTTATCCACTTAATGGACCCTGCTT
ATGGTGCGATTGGTGGTACCACTTGTGTGGGACAAACCGG
TAACTGGGGCATCTATTCATGGTGTCCTGCCATTATGCTA
ACGAGTTTGACCTTCACTTTCCTTACTGACTTATTCAGTA
GCGTCTGGGTTGAAAGAAAGTATGGTCTTTCCCATGACCA
TACCCACGATGACATTAAAGACACTGTTGTGAATAACGCT
GCAGTTGTTTCAACTGAGAATGAGAATG------GTACTG
CAAATGGATCTCATGACACCAAGAACGGAATAGAGTATTA
TGAAGATTCAGACGCTACATCCATGGATGTTGTTCAATCA
TTTCAAGCACAATTTTATGCCTTTTTAATTTTAGAATTCG
GTGTGATTTTCCACTCCGTTATGATCGGTCTAAATCTGGG
AAGTACTGGTAAAGAGTTCGCCACCCTATACCCTGTCTTA
GTGTTCCATCAATCATTTGAAGGTTTAGGTATTGGTGCAA
GATTGTCAGCCATTGAATTCCCTAGATCAAAAAGATGGTG
GCCATGGGCCCTATGTGTTGCGTATGGGTTAACCACACCA
ATCTGTGTAGCCATCGGTTTGGGTGTTCGTACACAATACG
TCAGCGGTTCTTACACTGCCCTTGTTGTCTCTGGTGTTTT
GGATGCCATTTCTGCTGGTATCTTATTGTACACTGGTTTG
GTTGAACTACTAGCAAGAGACTTTATATTCAATCCTCAAA
GAACAAAGGATCTAAGAGAATTGTCCTTCAACGTTATATG
CACTCTTTTCGGTGCTGGTATCATGGCTTTGATCGGTAAG
TGGGCTTAA
>lcl|YJM269.Contig21.1_15027-16151
----------------------------------------
--------------------------------------AT
GAGCAACGTTACTACGCCGTGGTGGAAACAATGGGACCCT
TCTAACGTTACACTTACTGATGAGACCCCTGATGATGTGT
GGAAGACCTGTGTTTTGCAAGGTGTTTATTTTGGGGGAAA
CGAGTACAATGGTAACTTAGGTGCCAGAATATCTTCCGTC
TTTGTTATTCTTTTTGTGAGTACTTTTCTCACTATGTTCC
CATTAATCTCAACAAAAGTGAAAAGATTGAGGATTCCTTT
ATATGCTTACCTTTTCGCAAAATATTTCGGTTCTGGTGTT
ATTGTTGCAACCGCATTTATCCACTTAATGGACCCTGCTT
ATGGTGCGATTGGTGGTACCACTTGTGTGGGACAAACTGG
TAACTGGGGCATCTATTCATGGTGTCCTGCCATTATGCTA
ACGAGTTTGACCTTCACTTTCCTTACTGACTTATTCAGTA
GCGTCTGGGTTGAAAGAAAGTATGGTCTTTCCCATGACCA
TACCCACGATGACATTAAAGACACTGTTGTGAATAACGCT
GCAGTTGTTTCAACTGAGAATGAGAATG------GTACTG
CAAATGGATCTCATGACACCAAGAACGGAATAGAGTATTA
TGAAGATTCAGACGCTACATCCATGGATGTTGTTCAATCA
TTTCAAGCACAGTTTTATGCCTTTTTAATTTTAGAATTCG
GTGTGATTTTCCACTCCGTTATGATCGGTCTAAATCTGGG
AAGTACTGGTAAAGAGTTCGCCACCCTATACCCTGTCTTA
GTGTTCCATCAATCATTTGAAGGTTTAGGTATTGGTGCAA
GATTGTCAGCCATTGAATTCCCTAGATCAAAGAGATGGTG
GCCATGGGCCCTATGTGTTGCGTATGGGTTAACCACACCA
ATCTGTGTAGCCATCGGTTTGGGTGTTCGTACACAATACG
TCAGCGGTTCTTACACTGCCCTTGTTGTCTCTGGTGTTTT
GGATGCCATTTCTGCTGGTATCTTATTGTACACTGGTTTG
GTTGAACTACTAGCAAGAGACTTTATATTCAATCCTCAAA
GAACAAAGGATCTAAGAGAATTGTCCTTCGACGTTATATG
CACTCTTTTCGGTGCTGGTATCATGGCTTTGATCGGTAAG
TGGGCTTAA
>lcl|YJM451.contig00119_12785-13909
----------------------------------------
--------------------------------------AT
GAGCAACGTTACTACGCCGTGGTGGAAACAATGGGACCCT
GATACCGTTACACTTACCGCTGAAATCCCTGATGATGTGT
GGAAGACCTGTGTTTTGCAAGGTGTTTATTTTGGTGAAAA
CGAGTACAATGGTAACTTAGGTGCCAGAATATCTTCCGTC
TTTGTTATTCTTTTCGTGAGTACTTTTTTAACTATGTTCC
CATTAATCTCAACAAAAGTGAAAAGATTGAGAATTCCTTT
ATATGCTTACCTTTTCGCAAAATATTTTGGTTCCGGTGTT
ATTGTTGCAACTGCATTTATCCACTTAATGGACCCTGCTT
ATGGTGCGATTGGTGGTAACACTTGTGTAGGACAAACCGG
TAACTGGGGTCTTTATTCATGGTGTCCTGCCATTATGCTA
ACGAGTTTGACCTTCACTTTCCTTACTGACCTGTTCAGTA
GCGTCTGGGTTGAAAGAAAGTATGGGCTTTCCCATGACCA
TACCAACGATGAAATTAAAGACACTGTTGTGAATAACGCT
GCAGTTGTTTCAACTGAGAATGAGAATG------GTACCG
CAAATGGATCTCATGACACCAAGAATGGAATAGAATATTT
TGAAGAATCAGACGCTACATCCGTGGATGTTGTTCAATCA
TTTCAAGCACAATTTTATGCCTTTTTAATTTTAGAATTTG
GTGTGATTTTCCACTCCGTTATGATCGGTCTAAATCTGGG
AAGTACTGGTGAAGAGTTCGCCACCCTATACCCTGTCTTA
GTGTTCCATCAATCATTTGAAGGTTTAGGTATTGGTGCAA
GATTGTCAGCCATTGAATTCCCTAGATCAAAGAGATGGTG
GCCATGGGCCCTATGTGTTGCGTATGGGTTAACCACACCA
ATCTGTGTGGCCATCGGTTTGGGTGTTCGTACCAGATACG
TCAGCGGTTCTTACACTGCCCTTGTTATCTCTGGTGTTTT
GGATGCCATTTCTGCTGGTATCTTATTGTACACTGGTTTG
GTTGAACTACTAGCAAGAGACTTTATATTCAATCCTCATA
GAACAAAGAATTTAAAAGAGTTGTCCTTCAACGTTATATG
CACTCTTTTCGGTGCTGGTATCATGGCTTTGATCGGTAAG
TGGGCTTAA
>lcl|WE372.Contig181.2_2184-3308
----------------------------------------
--------------------------------------AT
GAGCAACGTTACTACGCCGTGGTGGAAACAATGGGACCCT
GATACCGTTACACTTACCGCTGAAACCCCTGATGATGTGT
GGAAGACCTGTGTTTTGCAAGGTGTTTATTTTGGTGAAAA
CGAGTACAATGGTAACTTAGGTGCCAGAATATCTTCCGTC
TTTGTTATTCTTTTCGTGAGTACTTTTTTCACTATGTTCC
CATTAATCTCAACAAAAGTGAAAAGATTGAGAATTCCTTT
ATATGCTTACCTTTTCGCAAAATATTTTGGTTCCGGTGTT
ATTGTTGCAACTGCATTTATCCACTTAATGGACCCTGCTT
ATGGTGCGATTGGTGGTAACACTTGTGTAGGACAAACCGG
TAACTGGGGTCTTTATTCATGGTGTCCTGCCATTATGCTA
ACGAGTTTGACCTTCACTTTCCTTACTGACCTGTTCAGTA
GCGTCTGGGTTGAAAGAAAGTATGGGCTTTCCCATGACCA
TACCAACGATGAAATTAAAGACACTGTTGTGAATAACGCT
GCAGTTGTTTCAACTGAGAATGAGAATG------GTACCG
CAAATGGATCTCATGACACCAAGAATGGAATAGAATATTT
TGAAGAATCAGACGCTACATCCGTGGATGTTGTTCAATCA
TTTCAAACACAATTTTATGCCTTTTTAATTTTAGAATTTG
GTGTGATTTTCCACTCCGTTATGATCGGTCTAAATCTGGG
AAGTACTGGTAAAGAGTTCGCCACCCTATACCCTGTCTTA
GTGTTCCATCAATCATTTGAAGGTTTAGGTATTGGTGCAA
GATTGTCAGCCATTGAATTCCCTAGATCAAAGAGATGGTG
GCCATGGGCCCTATGTGTTGCGTATGGGTTAACCACACCA
ATCTGTGTGGCCATCGGTTTGGGTGTTCGTACCAGATACG
TCAGCGGTTCTTACACTGCCCTTGTTATCTCTGGTGTTTT
GGATGCCATTTCTGCTGGTATCTTATTGTACACTGGTTTG
GTTGAACTACTAGCAAGAGACTTTATATTCAATCCTCATA
GAACAAAGAATTTAAAAGAGTTGTCCTTCAACGTTATATG
CACTCTTTTCGGTGCTGGTATCATGGCTTTGATCGGTAAG
TGGGCTTAA
>lcl|M22.Contig34.1_12181-13305
----------------------------------------
--------------------------------------AT
GAGCAACGTTACTACGCCGTGGTGGAAACAATGGGACCCT
GATACCGTTACACTTACCGCTGAAACCCCTGATGATGCGT
GGAAGACCTGTGTTTTGCAAGGTGTTTATTTTGGTGAAAA
CGAGTACAATGGTAACTTAGGTGCCAGAATATCTTCCGTC
TTTGTTATTCTTTTCGTGAGTACTTTTTTTACTATGTTCC
CATTAATCTCAACAAAAGTGAAAAGATTGAGAATTCCTTT
ATATGCTTACCTTTTCGCAAAATATTTTGGTTCCGGTGTT
ATTGTTGCAACTGCATTTATCCACTTAATGGACCCTGCTT
ATGGTGCGATTGGTGGTAACACTTGTGTAGGACAAACCGG
TAACTGGGGTCTTTATTCATGGTGTCCTGCCATTATGCTA
ACGAGTTTGACCTTCACTTTCCTTACTGACCTGTTCAGTA
GCGTCTGGGTTGAAAGAAAGTATGGGCTTTCCCATGACCA
TACCAACGATGAAATTAAAGACACTGTTGTGAATAACGCT
GCAGTTGTTTCAACTGAGAATGAGAATG------GTACCG
CAAATGGATCTCATGACACCAAGAATGGAATAGAATATTT
TGAAGAATCAGACGCTACATCCGTGGATGTTGTTCAATCA
TTTCAAACACAATTTTATGCCTTTTTAATTTTAGAATTTG
GTGTGATTTTCCACTCCGTTATGATCGGTCTAAATCTGGG
AAGTACTGGTAAAGAGTTCGCCACCCTATACCCTGTCTTA
GTGTTCCATCAATCATTTGAAGGTTTAGGTATTGGTGCAA
GATTGTCAGCCATTGAATTCCCTAGATCAAAGAGATGGTG
GCCATGGGCCCTATGTGTTGCGTATGGGTTAACCACACCA
ATCTGTGTGGCCATCGGTTTGGGTGTTCGTACCAGATACG
TCAGCGGTTCTTACACTGCCCTTGTTATCTCTGGTGTTTT
GGATGCCATTTCTGCTGGTATCTTATTGTACACTGGTTTG
GTTGAACTACTAGCAAGAGACTTTATATTCAATCCTCATA
GAACAAAGAATTTAAAAGAGTTGTCCTTCAACGTTATATG
CACTCTTTTCGGTGCTGGTATCATGGCTTTGATCGGTAAG
TGGGCTTAA
>lcl|I14.contig02094_10334-11458
----------------------------------------
--------------------------------------AT
GAGCAACGTTACTACGCCGTGGTGGAAACAATGGGACCCT
GATACCGTTACACTTACCGCTGAAACCCCTGATGATGTGT
GGAAGACCTGTGTTTTGCAAGGTGTTTATTTTGGTGAAAA
CGAGTACAATGGTAACTTAGGTGCCAGAATATCTTCCGTC
TTTGTTATTCTTTTCGTGAGTACTTTTTTTACTATGTTCC
CATTAATCTCAACAAAAGTGAAAAGATTGAGAATTCCTTT
ATATGCTTACCTTTTCGCAAAATATTTTGGTTCCGGTGTT
ATTGTTGCAACTGCATTTATCCACTTAATGGACCCTGCTT
ATGGTGCGATTGGTGGTAACACTTGTGTAGGACAAACCGG
TAACTGGGGTCTTTATTCATGGTGTCCTGCCATTATGCTA
ACGAGTTTGACCTTCACTTTCCTTACTGACCTGTTCAGTA
GCGTCTGGGTTGAAAGAAAGTATGGGCTTTCCCATGACCA
TACCAACGATGAAATTAAAGACACTGTTGTGAATAACGCT
GCAGTTGTTTCAACTGAGAATGAGAATG------GTACCG
CAAATGGATCTCATGACACCAAGAATGGAATAGAATATTT
TGAAGAATCAGACGCTACATCCGTGGATGTTGTTCAATCA
TTTCAAACACAATTTTATGCCTTTTTAATTTTAGAATTTG
GTGTGATTTTCCACTCCGTTATGATCGGTCTAAATCTGGG
AAGTACTGGTAAAGAGTTCGCCACCCTATACCCTGTCTTA
GTGTTCCATCAATCATTTGAAGGTTTAGGTATTGGTGCAA
GATTGTCAGCCATTGAATTCCCTAGATCAAAGAGATGGTG
GCCATGGGCCCTATGTGTTGCGTATGGGTTAACCACACCA
ATCTGTGTGGCCATCGGTTTGGGTGTTCGTACCAGATACG
TCAGCGGTTCTTACACTGCCCTTGTTATCTCTGGTGTTTT
GGATGCCATTTCTGCTGGTATCTTATTGTACACTGGTTTG
GTTGAACTACTAGCAAGAGACTTTATATTCAATCCTCATA
GAACAAAGAATTTAAAAGAGTTGTCCTTCAACATTATATG
CACTCTTTTCGGTGCTGGTATCATGGCTTTGATCGGTAAG
TGGGCTTAA
>lcl|CLIB215.Contig20.6_18357-19481
----------------------------------------
--------------------------------------AT
GAGCAACGTTACTACGCCATGGTGGAAACAATGGGACCCT
GATACCGTTACACTTACCGCTGAAACCCCTGATGATGTGT
GGAAGACCTGTGTTTTGCAAGGTGTTTATTTTGGTGAAAA
CGAGTACAATGGTAACTTAGGTGCCAGAATATCTTCCGTC
TTTGTTATTCTTTTCGTGAGTACTTTTTTAACTATGTTCC
CATTAATCTCAACAAAAGTGAAAAGATTGAGAATTCCTTT
ATATGCTTACCTTTTCGCAAAATATTTTGGTTCCGGTGTT
ATTGTTGCAACTGCATTTATCCACTTAATGGACCCTGCTT
ATGGTGAGATTGGTGGTAACACTTGTGTAGGACAAACCGG
TAACTGGGGTCTTTATTCATGGTGTCCTGCCATTATGCTA
ACGAGTTTGACCTTCACTTTCCTTACTGACCTGTTCAGTA
GCGTCTGGGTTGAAAGAAAGTATGGGCTTTCCCATGACCA
TACCAACGATGAAATTAAAGACACTGTTGTGAATAACGCT
GCAGTTGTTTCAACTGAGAATGAGAATG------GTACCG
CAAATGGATCTCATGACACCAAGAATGGAATAGAATATTT
TGAAGAATCAGACGCTACATCCGTGGATGTTGTTCAATCA
TTTCAAACACAATTTTATGCCTTTTTAATTTTAGAATTTG
GTGTGATTTTCCACTCCGTTATGATCGGTCTAAATCTGGG
AAGTACTGGTAAAGAGTTCGCCACCCTATACCCTGTCTTA
GTGTTCCATCAATCATTTGAAGGTTTAGGTATTGGTGCAA
GATTGTCAGCCATTGAATTCCCTAGATCAAAGAGATGGTG
GCCATGGGCCCTATGTGTTGCGTATGGGTTAACCACACCA
ATCTGTGTGGCCATCGGTTTGGGTGTTCGTACCAGATACG
TCAGCGGTTCTTACACTGCCCTTGTTATCTCTGGTGTTTT
GGATGCCATTTCTGCTGGTATCTTATTGTACACTGGTTTG
GTTGAACTACTAGCAAGACACTTTATATTCAATCCTCATA
GAACAAAAAATTTAAAAGAGTTGTCCTTCATCGTTATATG
CACTCTTTTCGGTGCTGGTATCATGGCTTTGATCGGTAAG
TGGGCTTAA
>MIT_Spar_c283_7736
ATGGTCTTATCTTCTCGGTATTTTCAAAAAAAACTACCAA
TACTGACAATAGAGCAACAGCATAAATATCAAGTGAATAT
GAGCAACGTTACTACGCCGTGGTGGAAACAATGGGACCCT
GATACCGTTACATTAACTGATACTACACCGGATGATGTGT
GGAAGATCTGTGTTTTGGAAGGAGTTTATTACGGTGAAAA
CGAATACAACGGTAACTTAGGTGCCAGAATATCTTCTGTT
TTCGTTATTCTTTTTGTGAGTACCTTTTTCACCATGTTCC
CACTGATTTCAACGAAAGTGAAAAAATTGAAAATTCCTTT
ATATGCCTACCTTTTCGCAAAATTTTTTGGTTCTGGTGTT
ATTGTTGCAACTGCATTTATCCACTTAATGGACCCTGCAT
ACGGTGCCATCGGTGGTAACACCTGTGTAGGACAAACTGG
TAACTGGGGAATCTATTCATGGTGCCCAGCCATTATGCTA
ACGAGTTTGACCTTCACTTTCCTTACTGACTTATTCAGTA
GCGTCTGGGTTGAAAGAAAATTTGGTCTTTCCCATGATCA
TACCCACGATGACATTAAAGACACTGTTGTAAATGATGCG
GCAGTTGTTTCGACCGAGAATG------------CTACGG
CAAATGGATCTCATGACACCAAAAACGGAGTGGAATATTT
TGAAGAGTCAGACGCTTCATCCATGGATGCAGTTCAATCA
TTCCAAGCACAATTTTCTGCCTTTTTAATTTTAGAATTCG
GTGTTATTTTCCACTCTGTGATGATCGGTCTAAATCTAGG
AAGTACTGGTGAAGAGTTTTCCACCCTATACCCTGTTCTA
GTGTTCCATCAATCCTTTGAAGGTTTGGGTATCGGTGCAA
GATTATCAGCCATTGAGTTCCCTAGATCAAAGAGATGGTG
GCCATGGGCTTTGTGTATTGCGTACGGGTTAACTACTCCA
GTTTGTGTCGCTATCGGTTTGGGTGTTCGTACCAGATACG
TCAGCGGTTCTTACACTGCTCTAGTGATCTCTGGTGTATT
GGATGCCATTTCTGCTGGTATCTTACTGTACACTGGTTTG
GTTGAACTACTAGCAAGAGACTTTATATTCAATCCTCATA
GAACAAAGGATTTAAAAGAGTTGTCTTTCAACGTTATATG
CACTCTTTTCGGTGCTGGTATCATGGCTTTGATTGGTAAA
TGGGCTTAA
