# Supplementary material for: ZRT1 Harbors an Excess of Nonsynonymous Polymorphism and Shows Evidence of Balancing Selection in Saccharomyces cerevisiae
Source: G3 (Bethesda). 2013 Apr 1;3(4):665–73. doi: 10.1534/g3.112.005082 (PMC3618353; doi:10.1534/g3.112.005082)
Supplement: Supporting Information [file supp_g3.112.005082_FileS1.zip › YOL081W_FullLength_SparALN.fasta]

>YOL081W_S288C
ATGTCCCAGCCCACTAAGAA
TAAGAAGAAAGAACACGGGA
CCGATTCCAAGTCATCCCGC
ATGACTCGGACGTTGGTTAA
TCATATTCTTTTTGAAAGAA
TTCTCCCGATCCTTCCGGTG
GAGTCTAATCTAAGTACCTA
TTCGGAAGTGGAAGAGTATT
CCTCATTCATTTCATGCAGA
TCTGTGCTCATTAACGTTAC
CGTTTCCCGAGATGCAAATG
CTATGGTGGAAGGCACCTTG
GAGTTGATAGAATCGCTTCT
TCAAGGGCACGAAATCATTT
CAGATAAGGGTAGCAGTGAC
GTTATTGAATCAATACTGAT
TATACTAAGATTGTTAAGTG
ATGCGCTAGAGTATAATTGG
CAAAATCAAGAAAGCCTTCA
TTACAACGACATTTCGACTC
ACGTAGAACATGACCAAGAA
CAGAAGTACAGACCAAAGCT
TAACAGTATTCTGCCCGACT
ACTCGTCGACTCATTCCAAT
GGCAACAAACACTTTTTCCA
CCAGAGCAAACCTCAGGCAC
TGATACCGGAACTGGCATCG
AAATTGCTTGAGAGTTGCGC
GAAGTTGAAGTTCAATACAA
GAACTTTGCAAATTTTACAA
AATATGATCAGTCATGTTCA
TGGAAACATTCTAACGACTT
TGAGTTCCTCGATTCTTCCC
CGCCACAAATCCTATCTGAC
AAGGCACAACCATCCTTCTC
ATTGTAAAATGATTGACTCT
ACTCTAGGCCATATTCTCCG
ATTTGTAGCGGCTTCCAATC
CGTCCGAGTATTTTGAATTT
ATCAGAAAGAGTGTGCAAGT
GCCCGTAACACAGACACACA
C------GCATTCACACTCC
CATTCACACTCTTTGCCATC
TTCCGTTTATAACAGCATAG
TGCCCCACTTTGATCTTTTC
AGCTTCATCTATTTAAGCAA
GCATAATTTTAAGAAATACT
TGGAACTCATCAAAAACTTA
TCGGTGACGTTAAGGAAAAC
GATTTATCATTGCCTACTTT
TGCATTACAGCGCCAAAGCA
ATAATGTTTTGGATAATGGC
TAGGCCTGCGGAATATTATG
AACTCTTCAACTTATTAAAA
GATAATAACAATGAACACTC
GAAATCCTTAAACACGTTAA
ACCATACACTTTTCGAGGAG
ATCCATTCGACTTTTAATGT
GAATAGCATGATAACCACCA
ATCAAAATGCTCATCAAGGC
TCATCTTCCCCTTCGTCCTC
CTCGCCATCGTCACCACCTA
GCTCATCATCATCGGATAAC
AACAATCAAAACATAATAGC
AAAATCCTTAAGTCGTCAGC
TTTCTCACCACCAGTCATAC
ATTCAACAGCAGTCTGAAAG
AAAACTACATTCTTCATGGA
CTACAAACTCTCAATCCTCT
ACTTCACTGTCATCTTCAAC
GTCTAATTCAACAACAACTG
ATTTCTCTACTCACACTCAA
CCAGGAGAATATGACCCTTC
CTTACCAGATACTCCCACGA
TGTCTAACATCACTATTAGT
GCATCTTCATTATTATCTCA
AACTCCAACTCCAACAACAC
AATTGCAACAGCGGTTGAAC
TCAGCAGCTGCAGCCGC---
------CGCCGCAGCTGCTT
CACCATCGAATTCCACCCCA
ACTGGATACACAGCAGAGCA
ACAAAGTCGCGCTTCATACG
ATGCACACAAAACTGGCCAT
ACTGGTAAGGATTATGACGA
ACATTTTTTGTCTGTCACTC
GTTTGGATAATGTTTTGGAG
TTATACACGCACTTTGATGA
TACTGAGGTACTACCACACA
CATCCGTACTGAAGTTTTTA
ACTACTTTGACAATGTTCGA
TATTGACCTTTTTAATGAAT
TAAACGCTACATCATTCAAA
TATATTCCTGATTGTACTAT
GCATCGTCCAAAAGAAAGAA
CAAGTTCTTTCAATAATACT
GCACACGAGACAGGTTCCGA
AAAGACTTCGGGTATAAAAC
ATATTACACAAGGCTTAAAG
AAATTAACTTCTTTACCTTC
CTCAACCAAAAAAACTGTAA
AATTTGTGAAGATGTTGCTA
AGAAATTTAAATGGGAATCA
AGCTGTATCAGATGTTGCCC
TCTTAGATACAATGAGGGCC
TTACTATCATTCTTTACAAT
GACTTCTGCGGTCTTTCTCG
TGGATAGAAACTTACCCTCA
GTACTTTTTGCCAAGAGACT
CATCCCCATAATGGGGACAA
ATTTAAGCGTCGGTCAAGAC
TGGAATTCAAAAATAAATAA
CAGTTTGATGGTTTGTTTGA
AAAAAAACTCCACCACGTTT
GTTCAATTACAATTAATATT
CTTCTCTTCAGCTATTCAAT
TCGATCATGAATTATTACTG
GCACGTCTGAGCATCGATAC
AATGGCCAACAATTTAAACA
TGCAGAAGCTATGCCTTTAT
ACTGAAGGATTCAGGATATT
CTTCGACATACCAAGTAAGA
AGGAATTGCGGAAGGCAATT
GCGGTTAAAATTTCTAAATT
TTTCAAAACATTATTCTCCA
TTATAGCAGATATTCTTTTA
CAAGAATTTCCGTATTTTGA
TGAGCAAATCACCGACATAG
TTGCTTCCATTCTTGACGGT
ACAATTATCAATGAGTATGG
TACGAAGAAACATTTCAAGG
GGAGCTCACCCTCTTTATGT
TCGACAACCCGGTCAAGATC
AGGATCTACATCTCAAAGTT
CAATGACACCAGTTTCTCCG
CTGGGACTGGATACTGATAT
ATGTCCAATGAACACCCTGT
CTTTAGTTGGTTCAAGTACT
TCAAGAAATTCTGACAACGT
TAATTCATTAAACAGTTCAC
CAAAGAACTTGTCTTCTGAT
CCATACTTGTCACATCTTGT
GGCCCCAAGAGCGCGTCATG
CTTTAGGTGGGCCATCTAGT
ATTATAAGGAATAAAATACC
GACTACATTGACTTCACCTC
CAGGAACGGAAAAATCTTCA
CCAGTACAACGTCCGCAAAC
GGAAAGCATCAGTGCCACAC
CAATGGCCATAACAAATTCT
ACTCCATTATCGTCGGCAGC
ATTCGGAATTCGATCGCCTT
TGCAGAAAATAAGAACGAGG
CGTTATTCCGATGAAAGTTT
AGGAAAATTCATGAAATCAA
CAAATAATTACATTCAAGAA
CATTTGATACCAAAAGATTT
GAATGAAGCAACTCTTCAAG
ATGCTAGAAGAATAATGATT
AATATTTTCAGTATTTTTAA
GAGACCGAATAGTTACTTCA
TCATTCCTCACAATATAAAC
TCGAATTTACAATGGGTTTC
GCAGGATTTTAGAAATATTA
TGAAACCGATTTTCGTCGCC
ATCGTAAGTCCGGATGTAGA
TTTACAGAATACTGCTCAAT
CATTCATGGATACCTTATTA
TCGAATGTTATTACTTATGG
TGAATCAGATGAGAATATCA
GTATTGAAGGGTATCATCTT
CTTTGCAGTTACACTGTAAC
ATTATTTGCAATGGGCCTTT
TCGATTTGAAAATTAATAAT
GAAAAGCGTCAAATTCTCTT
GGATATAACTGTCAAGTTTA
TGAAGGTTAGATCACATTTA
GCAGGGATCGCGGAGGCCTC
ACACCACATGGAATACATAA
GTGATTCTGAAAAACTCACC
TTTCCGCTGATTATGGGGAC
TGTTGGTAGGGCCCTATTTG
TTTCATTATACTCTAGTCAA
CAAAAAATTGAAAAGACTTT
AAAGATTGCTTACACAGAGT
ATCTTTCTGCAATCAATTTT
CATGAGAGGAATATTGATGA
TGCTGATAAAACTTGGGTTC
ATAATATTGAGTTTGTAGAA
GCGATGTGTCATGACAACTA
CACAACTTCTGGTTCAATTG
CTTTCCAAAGGAGGACAAGA
AATAATATTTTACGATTTGC
TACTATTCCTAACGCTATCT
TACTTGATTCTATGAGGATG
ATCTATAAGAAGTGGCATAC
TTACACACACAGTAAAAGTT
TAGAAAAACAAGAACGGAAC
GACTTCAGAAATTTCGCGGG
TATTTTAGCCTCTTTGTCGG
GTATCCTATTCATCAATAAA
AAGATATTGCAAGAAATGTA
TCCATACCTACTCGACACCG
TTTCAGAATTGAAAAAAAAT
ATAGACTCTTTTATCTCAAA
ACAATGCCAATGGTTAAACT
ATCCGGATTTATTAACGAGA
GAAAATTCAAGAGATATTCT
AAGTGTAGAACTGCATCCTT
TGTCTTTTAACTTACTTTTT
AATAATTTGAGGCTCAAGTT
AAAAGAACTTGCTTGTTCAG
ACTTATCAATACCAGAAAAT
GAAAGTTCCTATGTTTTATT
AGAACAAATAATCAAAATGC
TGCGGACAATCCTAGGTCGT
GATGATGACAATTATGTAAT
GATGCTTTTTTCCACAGAGA
TTGTAGATCTTATTGATTTA
TTGACAGATGAAATAAAAAA
AATACCAGCCTATTGTCCAA
AATATCTCAAGGCAATTATT
CAAATGACCAAAATGTTCAG
TGCCTTGCAGCACTCAGAGG
TTAATTTAGGTGTCAAAAAT
CATTTTCACGTTAAAAATAA
ATGGTTGAGGCAAATCACTG
ATTGGTTTCAAGTGAGTATT
GCGAGAGAGTACGATTTCGA
AAACTTGTCAAAACCTCTAA
AAGAAATGGATTTGGTAAAA
AGAGACATGGATATTCTATA
CATAGATACGGCAATCGAAG
CTTCAACCGCTATTGCGTAC
CTCACGAGACATACTTTCTT
AGAGATTCCACCTGCCGCGT
CAGATCCCGAACTATCTCGA
TCTAGGTCTGTGATATTTGG
GTTTTATTTCAACATCTTAA
TGAAAGGCCTTGAAAAAAGT
AGTGATCGTGACAATTACCC
AGTATTCTTGAGGCACAAAA
TGAGTGTCCTCAACGACAAT
GTAATACTTTCATTAACAAA
TCTTTCAAACACCAATGTTG
ATGCGAGTTTGCAGTTCACC
TTACCGATGGGCTATTCCGG
AAATCGAAACATTAGGAATG
CATTTTTGGAGGTCTTCATT
AATATCGTTACGAACTATCG
GACATACACGGCTAAAACTG
ACCTTGGAAAATTAGAGGCA
GCAGACAAATTTTTGCGATA
TACGATTGAACATCCCCAGC
TATCGTCCTTTGGAGCAGCG
GTTTGTCCCGCTAGCGATAT
TGATGCTTATGCTGCTGGCT
TAATAAATGCATTTGAAACG
AGGAATGCCACCCACATTGT
AGTGGCACAGTTGATTAAAA
ATGAAATTGAAAAATCTTCC
AGACCTACGGATATCCTTAG
AAGAAATAGCTGTGCTACGA
GATCATTATCTATGCTAGCC
AGGTCCAAGGGTAACGAATA
TTTGATTCGCACTTTGCAAC
CATTACTAAAAAAAATTATC
CAGAACAGAGATTTTTTTGA
AATTGAGAAACTAAAACCGG
AAGATTCAGATGCTGAACGT
CAAATAGAGCTCTTCGTTAA
ATACATGAATGAATTATTGG
AATCCATATCCAACTCCGTA
TCTTATTTTCCCCCTCCTTT
ATTTTATATTTGCCAAAACA
TTTATAAAGTTGCGTGTGAA
AAATTTCCGGATCACGCAAT
TATCGCCGCTGGGTCTTTCG
TGTTTTTACGGTTTTTTTGT
CCTGCTTTAGTCAGCCCTGA
TTCTGAAAATATCATAGATA
TTTCTCACTTGAGCGAAAAG
CGTACCTTCATCAGCTTGGC
TAAAGTTATCCAAAATATTG
CCAATGGCTCAGAAAATTTC
TCCAGATGGCCAGCTTTGTG
TTCCCAAAAGGATTTTCTTA
AGGAATGTAGCGATAGAATT
TTCAGATTCCTAGCTGAACT
TTGTAGAACAGATCGCACGA
TAGACATCCAAGTGAGAACA
GACCCAACGCCAATTGCATT
TGACTATCAATTCCTTCATT
CCTTTGTTTACCTTTACGGT
CTTGAGGTGAGAAGGAATGT
GCTAAATGAAGCAAAACATG
ATGATGGTGACATTGATGGT
GACGATTTCTATAAGACCAC
ATTTTTACTTATTGATGATG
TTCTTGGCCAATTAGGCCAA
CCTAAAATGGAATTTTCCAA
TGAAATACCAATATACATAA
GAGAACATATGGACGACTAT
CCGGAACTGTATGAGTTCAT
GAATAGGCACGCGTTCAGAA
ACATTGAGACTTCAACAGCG
TACAGCCCAAGCGTTCACGA
GTCCACCTCAAGTGAAGGCA
TTCCAATTATTACGTTAACA
ATGTCAAATTTCTCAGACAG
ACATGTGGACATTGATACAG
TTGCTTACAAGTTCTTGCAA
ATTTATGCTCGAATCTGGAC
CACCAAACACTGTTTAATAA
TCGACTGTACAGAATTTGAC
GAGGGAGGGCTTGATATGAG
GAAATTTATTTCTTTGGTTA
TGGGACTATTACCAGAAGTT
GCACCCAAAAATTGTATAGG
CTGTTACTACTTTAACGTAA
ACGAGACATTTATGGATAAT
TATGGAAAATGTTTGGACAA
AGACAACGTATATGTTTCCT
CGAAAATTCCTCATTATTTC
ATTAATAGTAACTCTGATGA
AGGACTTATGAAATCTGTGG
GTATAACTGGACAAGGGTTG
AAGGTTCTGCAAGATATTCG
TGTCTCTCTGCATGATATCA
CGCTTTATGACGAAAAAAGA
AATAGATTTACGCCGGTATC
GTTGAAAATAGGCGATATTT
ACTTTCAAGTCTTGCATGAA
ACTCCTAGGCAATATAAAAT
AAGGGACATGGGTACTTTAT
TCGACGTAAAATTCAATGAT
GTCTACGAAATTAGCCGAAT
ATTTGAAGTACATGTTTCGT
CAATAACTGGAGTGGCAGCT
GAATTTACAGTAACTTTTCA
GGACGAGAGAAGGTTGATTT
TTAGTAGTCCGAAATACCTT
GAAATTGTGAAGATGTTCTA
TTACGCACAGATCCGGTTAG
AAAGTGAATATGAAATGGAT
AATAATTCGAGTACCTCCTC
CCCAAATTCAAACAACAAGG
ACAAACAGCAGAAAGAGAGA
ACAAAACTATTGTGCCACCT
ACTGTTAGTATCTCTTATTG
GTCTGTTTGATGAGAGTAAA
AAAATGAAAAACAGTTCGTA
TAACCTAATAGCTGCCACTG
AGGCGTCATTTGGTTTGAAC
TTTGGCTCCCATTTTCATCG
CTCTCCCGAGGTGTACGTCC
CCGAAGATACTACAACATTT
TTAGGTGTTATTGGAAAGTC
TCTTGCAGAGTCTAATCCAG
AACTCACAGCCTATATGTTT
ATCTATGTTTTGGAGGCATT
GAAGAACAACGTAATTCCTC
ACGTTTACATCCCTCATACC
ATTTGCGGTTTGTCTTATTG
GATCCCTAATTTATACCAAC
ATGTGTATTTGGCTGATGAT
GAAGAAGGCCCCGAAAACAT
ATCTCACATTTTCCGAATTC
TTATCAGGCTCTCTGTGAGA
GAGACTGACTTTAAAGCCGT
ATACATGCAATATGTTTGGT
TGCTACTTTTAGATGATGGC
CGCTTAACTGACATTATCGT
TGATGAAGTTATTAATCATG
CGTTAGAAAGAGACTCCGAA
AACCGCGATTGGAAGAAAAC
AATATCGTTACTGACTGTCC
TACCCACTACTGAGGTTGCT
AATAATATTATTCAAAAAAT
ATTGGCAAAAATTAGATCAT
TTTTACCGTCATTGAAGTTA
GAAGCTATGACCCAAAGTTG
GTCTGAACTAACAATATTAG
TTAAGATAAGCATCCACGTT
TTTTTTGAAACTTCTTTGCT
GGTACAGATGTACTTACCAG
AGATCCTGTTTATCGTATCC
TTATTAATTGATGTTGGTCC
AAGGGAACTCAGATCATCAC
TACACCAGCTATTAATGAAT
GTATGCCATTCCTTGGCTAT
TAACTCAGCTTTACCACAAG
ATCATAGAAATAATCTAGAT
GAAATAAGTGATATATTTGC
ACATCAAAAGGTGAAGTTTA
TGTTTGGGTTCAGCGAGGAC
AAAGGACGAATTTTACAGAT
TTTTAGCGCTTCTTCTTTTG
CAAGCAAGTTTAATATTCTG
GATTTCTTCATCAATAATAT
ATTATTGCTGATGGAATATT
CTTCAACGTACGAAGCAAAC
GTGTGGAAGACAAGATACAA
GAAATATGTCTTGGAATCTG
TGTTTACAAGTAATTCTTTT
CTTTCGGCACGTTCAATCAT
GATTGTTGGTATAATGGGTA
AATCTTACATAACTGAAGGG
TTATGCAAGGCTATGTTAAT
TGAAACCATGAAAGTTATCG
CCGAACCAAAGATTACTGAC
GAGCATCTTTTCTTAGCCAT
ATCTCATATTTTTACTTATT
CCAAAATTGTTGAAGGTTTG
GATCCCAACCTTGACTTAAT
GAAGCACTTATTTTGGTTTT
CAACACTCTTCCTTGAATCA
CGTCACCCGATAATTTTTGA
GGGTGCCCTTCTCTTTGTGT
CAAACTGTATAAGGCGCCTA
TACATGGCCCAGTTTGAAAA
TGAAAGCGAAACATCATTGA
TAAGTACTTTACTTAAGGGG
AGAAAGTTTGCTCATACCTT
TTTAAGCAAGATAGAGAATC
TTAGTGGTATTGTTTGGAAT
GAAGATAATTTTACACACAT
TCTGATTTTCATCATTAATA
AAGGACTATCCAATCCTTTC
ATTAAGAGTACGGCTTTTGA
TTTCTTGAAGATGATGTTTA
GAAACTCCTACTTTGAGCAT
CAAATCAATCAGAAATCTGA
TCATTATTTGTGCTATATGT
TCCTATTGTATTTTGTTTTA
AACTGCAATCAATTTGAGGA
ACTTTTAGGTGACGTTGATT
TTGAAGGAGAAATGGTTAAC
ATTGAAAACAAGAACACCAT
TCCTAAAATTTTGTTAGAGT
GGTTGAGTTCGGATAACGAA
AATGCAAACATTACCCTCTA
TCAAGGTGCGATACTGTTCA
AATGTTCAGTTACGGATGAA
CCAAGTAGATTTAGGTTTGC
GTTGATTATTAGGCATCTAT
TGACAAAGAAACCCATTTGT
GCATTGCGTTTTTACAGTGT
TATTCGTAACGAAATAAGAA
AAATATCAGCATTTGAGCAA
AATTCGGATTGTGTTCCACT
TGCTTTCGATATTTTAAACT
TATTAGTGACGCATTCAGAG
TCTAATTCGTTAGAAAAACT
TCACGAAGAATCCATTGAAC
GTCTAACCAAAAGAGGTTTA
TCGATTGTGACTTCTTCTGG
TATATTTGCGAAGAACTCCG
ACATGATGATACCTTTAGAT
GTAAAACCTGAAGATATCTA
TGAACGTAAGAGAATAATGA
CAATGATTTTATCAAGGATG
TCATGTTCTGCTTAG
>YOL081W_AWRI1631
ATGTCCCAGCCCACTAAGAA
TAAGAAGAAAGAACACGGGA
CCGATTCCAAGTCATCCCGC
ATGACTCGGACGTTGGTTAA
CCATATTCTTTTTGAAAGAA
TTCTCCCGATCCTTCCGGTG
GAGTCTAATCTAAGTACCTA
TTCAGAAGTGGAAGAGTATT
CCTCATTCATTTCATGCAGA
TCTGTGCTCATTAACGTTAC
CGTTTCCCGAGATGCAAACG
CTATGGTGGAAGGCACTTTG
GAGTTGATAGAATCGCTTCT
TCAAGGGCACGAAATCATTT
CAGATAAGGGTAGCAGTGAC
GTTATTGAATCAATACTGAT
TATACTAAGATTGTTAAGTG
ATGCGCTAGAGTATAATTGG
CAAAATCAAGAAAGCCTTCA
TTACAACGACATTTCGACTC
ACGTAGAACATGACCAAGAA
CAGAAGTACAGACCAAAGCT
TCACAATATTCTGCCCGACT
ACTCGTCGACTCATTCCAAT
GGCAACAAACACTTTTTCCA
CCAGAGCAAACCTCAGGCAC
TGATACCGGAACTGGCATCG
AAATTGCTTGAGAGTTGCGC
GAAGTTGAAGTTCAATACAA
GAACTTTGCAAATTTTACAA
AATATGATCAGTCATGTTCA
TGGAAACATTCTAACGACTT
TGAGTTCCTCGATTCTTCCC
CGCCACAAATCCTATTTGAC
AAGGCACAACCATCCTTCTC
ATTGTAAAATGATTGACTCT
ACTCTAGGCCATATTCTCCG
ATTTGTAGCGGCTTCCAATC
CGTCCGAGTATTTTGAATTT
ATCAGAAAGAGTGTGCAAGT
GCCCGTAACACAGACACACA
C------GCATTCACACTCC
CATTCACACTCTTTGCCATC
TTCCGTTTATAACAGCATAG
TGCCCCACTTTGATCTTTTC
AGCTTCATCCATTTAAGTAA
GGATAATTTTAAGAAATACT
TGGAACTCATCAAAAACTTA
TCGGTGACGTTAAGGAAAAC
GATTTATCATTGCCTACTTT
TGCATTACAGCGCCAAAGCA
ATAATGTTTTGGATAATGGC
TAGGCCTGCGGAATATTATG
AACTCTTCAACTTATTAAAA
GATAATAACAATGAACACTC
GAAATCCTTAAACACGTTAA
ACCATACACTTTTCGAGGAG
ATCCATTCGACTTTTAATGT
GAATAGCATGATAACCACCA
ATCAAAATGCTCATCAAGGC
TCATCTTCCCCTTCGTCCTC
CTCGCCATCGTCACCACCTA
GCTCATCATCATCGGATAAC
AACAATCAAAACATAATAGC
AAAATCCTTAAGTCGTCAGC
TTTCTCACCACCAGTCATAC
ATTCAACAGCAGTCTGAAAG
AAAACTACATTCTTCATGGA
CTACAAACTCTCAATCCTCT
ACTTCACTGTCATCTTCAAC
GTCTAATTCAACAACAACTG
ATTTCTCTACTCACACTCAA
CCAGGAGAATACGACCCTTC
CTTACCAGATACTCCCACGA
TGTCTAACATCACTATTAGT
GCATCTTCATTATTATCCCA
AACTCCAACTCCAACAACAC
AATTGCAACAGCGGTTGAAC
TCAGCAGCTGCAGCCGC---
------CGCCGCAGCTGCTT
CACCATCGAATTCCACCCCA
ACTGGATACACAGCAGAGCA
ACAAAGTCGAGCTTCATACG
ATGCACACAAAACTGGCCAT
ACTGGTAAGGATTATGATGA
ACATTTTTTGTCTATCACTC
GTTTGGATAATGTTTTGGAG
TTATACACGCACTTTGATGA
TACTGAGGTATTACCACACA
CATCCGTACTGAAGTTTTTA
ACTACTTTGACAATGTTCGA
TATTGACCTTTTTAATGAAT
TAAACGCTACATCATTCAAA
TATATTCCTGATTGTACTAT
GCATCGTCCAAAAGAAAGAA
CGAGTTCTTTCAATAATACT
GCACACGAGACAGGTTCCGA
AAAGACTTCGGGTATAAAAC
ATATTACGCAAGGCTTAAAG
AAATTAACTTCTTTACCTTC
CTCAACCAAAAAAACTGTAA
AATTTATGAAGATGTTGCTA
AGAAATTTAATTGGGAACCA
AGCTGTATCAGACGTTGCCC
TCTTAGATACAATGAGGGCC
TTACTATCATTCTTCACAAT
GACTTCTGCGGTCTTTCTCG
TGGATAGGAACTTACCCTCA
GTACTTTTTGCCAAGAGACT
CATCCCCATAATGGGGACAA
ATTTAAGCGTCGGTCAAGAC
TGGAATTCAAAAATAAATAA
CAGTTTGATGGTTTGTTTGA
AAAAAAACTCCGCCACGTTT
GTTCAATTACAATTAATATT
CTTCTCTTCAGCTATTCAAT
TCGATCATGAATTATTGCTG
GCACGTCTGAGCATCGATAC
AATGGCCAACAATTTAAACA
TGCAGAAGCTATGCCTTTAT
ACTGAAGGATTCAGGATATT
CTTCGACATACCAAGTAAGA
AGGAATTGCGGAAGGCAATT
GCGGTTAAAATTTCTAAATT
TTTCAAAACATTATTCTCCA
TTATAGCAGATATTCTTTTA
CAAGAATTTCCGTATTTTGA
TGAGCAAATCACCGACATAG
TTGCTTCCATTCTTGACGGT
ACAATTATCAATGAGTATGG
TACGAAGAAACATTTCAAGG
GGAGCTCACCCTCTTTATGT
TCGACAACCCGGTCAAGATC
AGGATCTACATCTCAAAGTT
CAATGACACCAGTTTCTCCG
CTGGGACCGGATACTGATAT
ATGTCCAATGAACACCCTGT
CTTTAGTTGGTTCAAGTACT
TCAAGAAATTCTGACAACGT
TAATTCATTAAACAGTTCAC
CAAAGAACTTGTCTTCTGAT
CCATACTTGTCACATCTTGT
GGCCCCAAGAGCACGTCATG
CTTTAGGTGGGCCATCTAGT
ATTATAAGGAATAAAATACC
GACTACATTGACTTCACCTC
CAGGAACGGAAAAATCTTCA
CCAGTACAACGTCCGCAAAC
GGAAAGCATCAGTGCCACAC
CAATGGCCATAACAAATTCT
ACTCCATTATCGTCGGCAGC
ATTCGGAATTCGATCGCCTT
TGCAGAAAATAAGAACGAGG
CGTTATTCCGATGAAAGTTT
AGGAAAATTCATGAAATCAA
CAAATAATTACATTCAAGAA
CATTTGATACCAAAAGATTT
GAATGAGGCAACTCTTCAAG
ATGCTAGAAGAATAATGATT
AATATTTTCAGTATTTTTAA
GAGACCGAATAGTTACTTCA
TCATTCCTCACAATATAAAC
TCGAATTTACAATGGGTTTC
GCAGGATTTTAGAAATATTA
TGAAACCGATTTTCGTCGCC
ATCGTAAGTTCGGATGTAGA
TTTACAGAATACTGCTCAAT
CATTCATGGATACCTTATTA
TCGAATGTTATTACTTATGG
TGAATCAGATGAGAATATCA
GTATTGAAGGTTATCATTTT
CTTTGCAGTTACACTGTAAC
ATTATTTGCAATGGGCCTTT
TCGATTTGAAAATTAATAAT
GAAAAGCGTCAAATTCTCTT
GGATATAACTGTCAAGTTTA
TGAAGGTTAGATCACATTTA
GCAGGGATCGCGGAGGCCTC
ACACCACATGGAATACATAA
GTGATTCTGAAAAACTCACC
TTTCCGCTGATTATGGGGAC
CGTCGGTAGGGCCCTATTTG
TTTCATTATACTCTAGTCAA
CAAAAAATTGAAAAGACTTT
AAAGATTGCTTACACAGAGT
ATCTTTCTGCAATCAATTTT
CATGAGAGGAATATTGATGA
TGCTGATAAAACTTGGGTTC
ATAATATTGAGTTTGTAGAA
GCGATGTGTCATGACAACTA
CACAACTTCTGGTTCAATTG
CTTTCCAAAGGAGGACAAGA
AATAATATTTTACGATTTGC
TACTATTCCTAACGCTATCT
TACTTGATTCTATGAGGATG
ATCTATAAGAAGTGGCATAC
TTACACACACAGTAAAAGTT
TAGAAAAACAAGAACGGAAC
GACTTCAGAAATTTCGCGGG
TATTTTAGCCTCTTTGTCGG
GTATCCTATTCATCAATAAA
AAGATATTGCAAGAAATGTA
TCCATACCTACTCGACACCG
TTTCAGAATTGAAAAAAAAT
GTAGACTTTTTTATCTCAAA
ACAATGCCAATGGTTAAACT
ATCCGGATTTATTAACGAGA
GAAAATTCAAGAGATATTCT
AAGTGTAGAACTGCATCCTT
TGTCTTTTAACTTACTTTTT
AATAATTTGAGGCTCAAGTT
AAAAGAACTTGCTTGCTCAG
ACTTATCAATACCAGAAAAT
GAAAGTTCCTATGTTTTGTT
AGAACAAATAATCAAAATGC
TGCGGACAATCCTAGGTCGT
GATGATGACAATTATGTAAT
GATGCTTTTTTCCACAGAGA
TTGTAGATCTTATTGATTTA
TTGACAGATGAAATAAAAAA
AATCCCAGCCTATTGCCCAA
AATATCTCAAGGCAATTATT
CAAATGACCAAAATGTTTAG
TGCCTTGCAGCACTCAGAGG
TTAATTTAGGTGTCAAAAAT
CATTTTCACGTTAAAAATAA
ATGGTTGAGACAAGTCACTG
ATTGGTTTCAAGTGAGTATT
GCGAGAGAGTACGATTTCGA
AAACTTGTCAAAACCTCTAA
AAGAAATGGATTTGGTAAAA
AGAGACATGGATATTCTATA
CATAGATACGGCAATCGAAG
CTTCAACCGCTATTGCGTAC
CTCACGAGACATACTTTCTT
AGAGATTCCACCTGCCGCGT
CAGATCCCGAACTATCTCGA
TCTAGGTCTGTGATATTTGG
CTTTTATTTCAACATCTTAA
TGAAAGGCCTTGAAAAAAGT
AGTGATCGTGACAATTACCC
AGTATTCTTGAGGCACAAAA
TGAGTGTCCTCAACGACAAT
GTAATACTTTCATTAACAAA
TCTTTCAAACACCAATGTTG
ATGCGAGTTTGCAGTTCACC
TTACCGATGGGCTATTCCGG
AAATCGAAACATTAGGAATG
CATTTTTGGAGGTCTTCATT
AATATCGTTACGAACTATCG
GACATACACGGCTAAAACTG
ACCTTGGAAAATTAGAAGCA
GCAGACAAATTTTTGCGATA
TATGATTGAACATCCCCAGC
TATCGTCCTTTGGAGCAGCG
GTTTGTCCCGCTAGCGATAT
TGATGCTTATGCTGCTGGCT
TAATAAATGCATTTGAAACG
AGAAATGCCACCCACATTGT
AGTGTCACAGTTGATTAAAA
ATGAAATTGAAAATTCTTCC
AGACCTACGGATATCCTTAG
AAGGAATAGCTGTGCTACGA
GATCATTATCTATGCTAGCC
AGGTCCAAGGGTAGCGAATA
TTTGATTCGCACTTTGCAAC
CATTACTAAAAAAAATTATC
CAGAACAGAGATTTTTTTGA
AATTGAGAAATTAAAACCGG
AAGATTTAGATGCTGAACGT
CAAATAGAGCTTTTTGTTAA
ATACATGAATGAATTATTGG
AATCCATATCCAACTCCGTA
TCTTATTTTCCCCCTCCTTT
ATTTTATATTTGTCAAAACA
TTTATAAAGTTGCGTGTGAA
AAATTTCCGGATCACGCAAT
TATCGCCGCTGGGTCTTTCG
TATTTTTACGGTTTTTTTGT
CCTGCTTTAGTCAGCCCTGA
TTCTGAAAATATCATAGATA
TTTCTCACTTGAGCGAAAAG
CGTACCTTCATCAGCTTGGC
TAAAGTTATCCAAAATATTG
CCAATGGCTCAGAAAATTTC
TCCAGATGGCCAGCTTTGTG
TTCCCAAAAGGATTTTCTTA
AGGAATGTAGCGATAGAATT
TTCAGATTCCTAGCTGAACT
TTGTAGAACAGATCGCACGA
TAGACATCCAAGTGAGAACA
GACCCAACGCCAATTGCATT
TGACTATCAATTCCTTCATT
CCTTTGTTTACCTTTACGGT
CTTGAGGTGAGAAGGAATGT
GCTAAATGAAGCAAAACATG
ATGATGGTGACATTGATGGT
GACGATTTCTATAAGACCAC
GTTTTTACTTATTGATGATG
TTCTTGGCCAATTAGGCCAA
CCTAAAATGGAAGTTTCCAA
TGAAATACCAATATACATAA
GAGAACATATGGACGACTAT
CCGGAACTGTATGAGTTCAT
GAATAGGCACGCGTTCAGAA
ACATTGAGACTTCAACAGCG
TACAGCCCAAGCGTTCACGA
GTCCACCTCAAGTGAAGGCA
TTCCAATTATTGCGTTAACA
ATGTCAAATTTCTCAGACAG
ACATGTGGACATTGATACAG
TTGCTTACAAGTTCTTGCAA
ATTTATGCTCGAATCTGGAC
CACCAAACACTGTTTAATAA
TTGACTGTACAGAATTCGAC
GAGGGAGGGCTTGATATGAG
GAAATTTATTTCTTTGGTTA
TGGGACTATTACCAGAAGTT
GCACCCAAAAATTGTATAGG
CTGTTACTACTTTAACGTAA
ACGAGACATTTATGGATAAT
TATGGAAAATGTTTGGACAA
GGACAACGTATATGTTTCCT
CGAAAATTCCTCATTATTTC
ATTAATAGTAACTCTGATGA
AGGACTTATGAAATCTGTGG
GTATAACTGGACAAGGGTTG
AAGGTTCTGCAAGATATTCG
TGTCTCTCTGCATGATATCA
CGCTTTATGACGAAAAAAGA
AATAGATTTACGCCGGTATC
GTTGAAAATAGGCGATATTT
ACTTTCAAGTCTTGCATGAA
ACTCCTAGGCAATATAAAAT
AAGAGACATGGGTACTTTAT
TCGACGTAAAATTCAATGAT
GTCTACGAAATTAGCCGAAT
ATTCGAAGTACATGTTTCGT
CAATAACTGGAGTGGCAGCT
GAATTTACAGTAACTTTTCA
GGACGAGAGAAGGTTGATTT
TTAGTAGTCCGAAATACCTT
GAAATTGTGAAGATGTTCTA
TTACGCACAGATCCGGTTAG
AAAGTGAATATGAAATGGAT
AATAATTCGAGTACCTCCTC
CCCAAATTCAAACAACAAGG
ACAAACAGCAGAAAGAGAGA
ACAAAATTATTGTGCCACCT
ACTGTTAGTATCTCTTATTG
GTCTGTTTGATGAGAGTAAA
AAAATGAAAAACAGTTCGTA
TAACCTAATAGCTGCCACTG
AGGCGTCATTTGGTTTGAAC
TTTGGCTCCCATTTTCATCG
CTCTTCCGAGGTGTACGTCC
CCGAAGATACTACAACATTT
TTAGGTGTTATTGGAAAGTC
TCTTGCAGAGTCTAATCCAG
AACTCACAGCCTATATGTTT
ATCTATGTTTTGGAGGCATT
GAAGAACAACGTGATTCCTC
ATGTTTACATCCCTCATACC
ATTTGCGGTTTGTCTTATTG
GATCCCTAATTTATACCAAC
ATGTGTATTTGGCTGATGAT
GAAGAAGGCCCCGAAAACAT
ATCTCACATTTTCCGAATTC
TTATCAGGCTCTCTGTGAGA
GAGACCGACTTTAAAGCCGT
ATACATGCAATATGTTTGGC
TGCTACTTTTAGATGATGGC
CGCTTAACTGACATTATCGT
TGATGAAGTTATTAATCATG
CGTTAGAAAGAGACTCCGAA
AACCGCGATTGGAAGAAAAC
AATATCGTTACTAACTGTCC
TACCCACTACTGAGGTTGCT
AATAATATTATTCAAAAAAT
ATTGGCAAAAATTAGATCAT
TTTTACCGTCATTGAAGTTA
GAAGCTATGACCCAAAGTTG
GTCTGAACTAACAATATTAG
TTAAGATAAGCATCCATGTT
TTTTTTGAAACTTCTTTGCT
GGTACAGATGTACTTACCAG
AGATCCTGTTTATCGTATCC
TTATTAATTGATGTTGGTCC
AAGGGAACTCAGATCATCAC
TACACCAGCTATTAATGAAT
GTATGCCATTCCTTGGCTAT
TAACTCAGCTTTACCACAAG
ATCATAGAAATAATCTAGAT
GAAATAAGTGATATATTTGC
ACATCAAAAGGTGAAGTTTA
TGTTTGGGTTCAGCGAGGAC
AAAGGACGAATTTTACAGAT
TTTTAGCGCTTCTTCTTTTG
CAAGCAAGTTTAATATCCTG
GATTTCTTCATCAATAATAT
ATTATTGCTGATGGAATATT
CTTCAACGTACGAAGCAAAC
GTGTGGAAGACAAGATACAA
GAAATATGTCTTGGAATCTG
TGTTTACAAGTAATTCTTTT
CTTTCGGCACGTTCAATCAT
GATTGTTGGTATAATGGGTA
AATCTTACATAACTGAAGGG
TTATGCAAGGCTATGTTAAT
TGAAACCATGAAAGTTATCG
CCGAACCAAAGATTACTGAC
GAGCATCTTTTCTTAGCCAT
ATCTCATATTTTTACTTATT
CCAAAATTGTTGAAGGTTTG
GATCCCAACCTTGACTTAAT
GAAGCACTTATTTTGGTTTT
CAACACTCTTCCTTGAATCA
CGTCACCCGATAATTTTTGA
GGGTGCCCTTCTCTTTGTGT
CAAACTGTATAAGGCGCCTA
TACATGGCCCAGTTTGAAAA
TGAAAGTGAAACATCATTGA
TAAGTACTTTACTTAAGGGG
AGAAAGTTTGCTCATACCTT
TTTAAGCAAGATAGAGAATC
TTAGTGGTATTGTTTGGAAT
GAAGATAATTTTACACACAT
TCTGATTTTCATCATTAATA
AAGGACTATCCAATCCTTTC
ATTAAGAGTACGGCTTTTGA
TTTCTTGAAGATGATGTTTA
GAAACTCCTACTTTGAGCAT
CAAATCAATCAGAAATCTGA
TCATTATTTGTGCTATATGT
TCCTATTGTATTTTGTTTTA
AACTGTAATCAATTTGAGGA
ACTTTTAGGTGACGTTGATT
TTGAAGGAGAAATGGTTAAC
ATTGAAAACAAGAACACCAT
TCCTAAAATTTTGTTGGAGT
GGTTGAGTTCGGATAACGAA
AATGCAAACATTACCCTCTA
TCAAGGTGCGATACTGTTCA
AATGTTCAGTTACGGATGAA
CCAAGTAGATTTAGGTTTGC
GTTGATTATTAGGCATCTAT
TGACAAAGAAACCCATTTGT
GCATTGCGTTTTTACAGTGT
TATTCGTAACGAAATAAGAA
AAATATCAGCATTTGAGCAA
ACTTCGGATTGTGTTCCACT
TGCTTTCGATATTTTAAACT
TATTAGTGACGCATTCAGAG
TCTAATTCCTTAGAAAAACT
TCACGAAGAATCCATTGAAC
GTCTGACTAAAAGAGGTTTA
TCAATTGTGACTTCTTCTGG
TATATTTGCGAAGAATTCCG
ACATGATGATACCGTTAGAT
GTAAAACCTGAAGATATCTA
TGAACGTAAGAGAATAATGA
CAATGATTTTATCAAGGATG
TCATGTTCTGCTTAG
>YOL081W_Kyokai7
ATGTCCCAGCCCACTAAGAA
TAAGAAGAAAGAACACGGGA
CCGATTCCAAGTCATCCCGC
ATGACTCGGACGTTGGTTAA
TCATATTCTTTTTGAAAGAA
TTCTCCCGATCCTTCCGGTG
GAGTCTAATCTAAGTACCTA
TTCGGAAGTGGAAGAGTATT
CCTCATTCATTTCATGCAGA
TCTGTGCTCATTAACGTTAC
CGTTTCCCGAGATGCAAACG
CTATGGTGGAAGGCACCTTG
GAGTTGATAGAATCGCTTCT
TCAAGGGCACGAAATCATTT
CAGATAAGGGTAGCAGTGAC
GTTATTGAATCAATACTGAT
TATACTAAGATTGTTAAGTG
ATGCGCTAGAGTATAATTGG
CAAAATCAAGAAAGCCTTCA
TTACAACGACATTTCGACTC
ACGTAGAACATGACCAAGAA
CAGAAGTACAGACCAAAGCT
TAACAGTATTCTGCCCGACT
ACTCGTCGACTCATTCCAAT
GGCAACAAACACTTTTTCCA
CCAGAGCAAACCTCAGGCAC
TGATACCGGAACTGGCATCG
AAATTGCTTGAGAGTTGCGC
GAAGTTGAAGTTCAATACAA
GAACTTTGCAAATTTTACAA
AATATGATCAGTCATGTTCA
TGGAAACATTCTAACGACTT
TGAGTTCCTCGATTCTTCCC
CGCCACAAATCCTATCTGAC
AAGGCACAACCATCCTTCTC
ATTGTAAAATGATTGACTCT
ACTCTAGGCCATATTCTCCG
ATTTGTAGCGGCTTCCAATC
CGTCCGAGTATTTTGAATTT
ATCAGAAAGAGTGTGCAAGT
GCCCGTAACACAGACACACA
C------GCATTCACACTCC
CATTCACACTCTTTGCCATC
TTCCGTTTATAACAGCATAG
TGCCCCACTTTGATCTTTTC
AGCTTCATCTATTTAAGCAA
GCATAATTTTAAGAAATACT
TGGAACTCATCAAAAACTTA
TCGGTGACGTTAAGGAAAAC
GATTTATCATTGCCTACTTT
TGCATTACAGCGCCAAAGCA
ATAATGTTTTGGATAATGGC
TAGGCCTGCGGAATATTATG
AACTCTTCAACTTATTAAAA
GATAATAACAATGAACACTC
GAAATCCTTAAACACGTTAA
ACCATACACTTTTCGAGGAG
ATCCATTCGACTTTTAATGT
GAATAGCATGATAACCACCA
ATCAAAATGCTCATCAAGGC
TCATCTTCCCCTTCGTCCTC
CTCGCCATCGTCACCACCTA
GCTCATCATCATCGGATAAC
AACAATCAAAACATAATAGC
AAAATCCTTAAGTCGTCAGC
TTTCTCACCACCAGTCATAC
ATTCAACAGCAGTCTGAAAG
AAAACTACATTCTTCATGGA
CTACAAACTCTCAATCCTCT
ACTTCACTGTCATCTTCAAC
GTCTAATTCAACAACAACTG
ATTTCTCTACTCACACTCAA
CCAGGAGAATACGACCCTTC
CTTACCAGATACTCCCACGA
TGTCTAACATCACTATTAGT
GCATCTTCATTATTATCTCA
AACTCCAACTCCAACAACAC
AATTGCAACAGCGGTTGAAC
TCAGCAGCTGCAGCCGC---
------CGCCGCAGCTGCTT
CACCATCGAATTCCACCCCA
ACTGGATACACAGCAGAGCA
ACAAAGTCGCGCTTCATACG
ATGCACACAAAACTGGCCAT
ACTGGTAAGGATTATGACGA
ACATTTTTTGTCTGTCACTC
GTTTGGATAATGTTTTGGAG
TTATACACGCACTTTGATGA
TACTGAGGTACTACCACACA
CATCCGTACTGAAGTTTTTA
ACTACTTTGACAATGTTCGA
TATTGACCTTTTTAATGAAT
TAAACGCTACATCATTCAAA
TATATTCCTGATTGTACTAT
GCATCGTCCAAAAGAAAGAA
CAAGTTCTTTCAATAATACT
GCACACGAGACAGGTTCCGA
AAAGACTTCGGGTATAAAAC
ATATTACACAAGGCTTAAAG
AAATTAACTTCTTTACCTTC
CTCAACCAAAAAAACTGTAA
AATTTATGAAGATGTTGCTA
AGAAATTTAAATGGGAATCA
AGCTGTATCAGATGTTGCCC
TCTTAGATACAATGAGGGCC
TTACTATCATTCTTTACAAT
GACTTCTGCGGTCTTTCTCG
TGGATAGAAACTTACCCTCA
GTACTTTTTGCCAAGAGACT
CATCCCCATAATGGGGACAA
ATTTAAGCGTCGGTCAAGAC
TGGAATTCAAAAATAAATAA
CAGTTTGATGGTTTGTTTGA
AAAAAAACTCCACCACGTTT
GTTCAATTACAATTAATATT
CTTCTCTTCAGCTATTCAAT
TCGATCATGAATTATTACTG
GCACGTCTGAGCATCGATAC
AATGGCCAACAATTTAAACA
TGCAGAAGCTATGCCTTTAT
ACTGAAGGATTCAGGATATT
CTTCGACATACCAAGTAAGA
AGGAATTGCGGAAGGCAATT
GCGGTTAAAATTTCTAAATT
TTTCAAAACATTATTCTCCA
TTATAGCAGATATTCTTTTA
CAAGAATTTCCGTATTTTGA
TGAGCAAATCACCGACATAG
TTGCTTCCATTCTTGACGGT
ACAATTATCAATGAGTATGG
TACGAAGAAACATTTCAAGG
GGAGCTCACCCTCTTTATGT
TCGACAACCCGGTCAAGATC
AGGATCTACATCTCAAAGTT
CAATGACACCAGTTTCTCCG
CTGGGACTGGATACTGATAT
ATGTCCAATGAACACCCTGT
CTTTAGTTGGTTCAAGTACT
TCAAGAAATTCTGACAACGT
TAATTCATTAAACAGTTCAC
CAAAGAACTTGTCTTCTGAT
CCATACTTGTCACATCTTGT
GGCCCCAAGAGCACGTCATG
CTTTAGGTGGGCCATCTAGT
ATTATAAGGAATAAAATACC
GACTACATTGACTTCACCTC
CAGGAACGGAAAAATCTTCA
CCAGTACAACGTCCGCAAAC
GGAAAGCATCAGTGCCACAC
CAATGGCCATAACAAATTCT
ACTCCATTATCGTCGGCAGC
ATTCGGAATTCGATCGCCTT
TGCAGAAAATAAGAACGAGG
CGTTATTCCGATGAAAGTTT
AGGAAAATTCATGAAATCAA
CAAATAATTACATTCAAGAA
CATTTGATACCAAAAGATTT
GAATGAAGCAACTCTTCAAG
ATGCTAGAAGAATAATGATT
AATATTTTCAGTATTTTTAA
GAGACCGAATAGTTACTTCA
TCATTCCTCACAATATAAAT
TCGAATTTACAATGGGTTTC
GCAGGATTTTAGAAATATTA
TGAAACCGATTTTCGTCGCC
ATCGTAAGTCCGGATGTAGA
TTTACAGAATACTGCTCAAT
CATTCATGGATACCTTATTA
TCGAATGTTATTACTTATGG
TGAATCAGATGAGAATATCA
GTATTGAAGGGTATCATCTT
CTTTGCAGTTACACTGTAAC
ATTATTTGCAATGGGCCTTT
TCGATTTGAAAATTAATAAT
GAAAAGCGTCAAATTCTCTT
GGATATAACTGTCAAGTTTA
TGAAGGTTAGATCACATTTA
GCAGGGATCGCGGAGGCCTC
ACACCACATGGAATACATAA
GTGATTCTGAAAAACTCACC
TTTCCGCTGATTATGGGGAC
TATTGGTAGGGCCCTATTTG
TTTCATTATACTCTAGTCAA
CAAAAAATTGAAAAGACTTT
AAAGATTGCTTACACAGAGT
ATCTTTCTGCAATCAATTTT
CATGAGAGGAATATTGATGA
TGCTGATAAAACTTGGGTTC
ATAATATTGAGTTTGTAGAA
GCGATGTGTCATGACAACTA
CACAACTTCTGGTTCAATTG
CTTTCCAAAGGAGGACAAGA
AATAATATTTTACGATTTGC
TACTATTCCTAACGCTATCT
TACTTGATTCTATGAGGATG
ATCTATAAGAAGTGGCATAC
TTACACACACAGTAAAAGTT
TAGAAAAACAAGAACGGAAC
GACTTCAGAAATTTCGCGGG
TATTTTAGCCTCTTTGTCGG
GTATCCTATTCATCAATAAA
AAGATATTGCAAGAAATGTA
TCCATACCTACTCGACACCG
TTTCAGAATTGAAAAAAAAT
ATAGACTCTTTTATCTCAAA
ACAATGCCAATGGTTAAACT
ATCCGGATTTATTAACGAGA
GAAAATTCAAGAGATATTCT
AAGTGTAGAACTGCATCCTT
TGTCTTTTAACTTACTTTTT
AATAATTTGAGGCTCAAGTT
AAAAGAACTTGCTTGTTCAG
ACTTATCAATACCAGAAAAT
GAAAGTTCCTATGTTTTATT
AGAACAAATAATCAAAATGC
TGCGGACAATCCTAGGTCGT
GATGATGACAATTATGTAAT
GATGCTTTTTTCCACAGAGA
TTGTAGATCTTATTGATTTA
TTGACAGATGAAATAAAAAA
AATACCAGCCTATTGTCCAA
AATATCTCAAGGCAATTATT
CAAATGACTAAAATGTTCAG
TGCCTTGCAGCACTCAGAGG
TTAATTTAGGTGTCAAAAAT
CATTTTCACGTTAAAAATAA
ATGGTTGAGGCAAATCACTG
ATTGGTTTCAAGTGAGTATT
GCGAGAGAGTACGATTTCGA
AAACTTGTCAAAACCTCTAA
AAGAAATGGATTTGGTAAAA
AGAGACATGGATATTCTATA
CATAGATACGGCAATCGAAG
CTTCAACCGCTATTGCGTAC
CTCACGAGACATACTTTCTT
AGAGATTCCACCTGCCGCGT
CAGATCCCGAACTATCTCGA
TCTAGGTCTGTGATATTTGG
GTTTTATTTCAACATCTTAA
TGAAAGGCCTTGAAAAAAGT
AGTGATCGTGACAATTACCC
AGTATTCTTGAGGCACAAAA
TGAGTGTCCTCAACGACAAT
GTAATACTTTCATTAACAAA
TCTTTCAAACACCAATGTTG
ATGCGAGTTTGCAGTTCACC
TTACCGATGGGCTATTCGGG
AAATCGAAACATTAGGAATG
CATTTTTGGAGGTCTTCATT
AATATCGTTACGAACTATCG
GACATACACGGCTAAAACTG
ACCTTGGAAAATTAGAGGCA
GCAGACAAATTTTTGCGATA
TACGATTGAACATCCCCAGC
TATCGTCCTTTGGAGCAGCG
GTTTGTCCCGCTAGCGATAT
TGATGCTTATGCTGCTGGCT
TAATAAATGCATTTGAAACG
AGGAATGCCACCCACATTGT
AGTGGCACAGTTGATTAAAA
ATGAAATTGAAAAATCTTCC
AGACCTACGGATATCCTTAG
AAGAAATAGCTGTGCTACGA
GATCATTATCTATGCTAGCC
AGGTCCAAGGGTAACGAATA
TTTGATTCGCACTTTGCAAC
CATTACTAAAAAAAATTATC
CAGAACAGAGATTTTTTTGA
AATTGAGAAACTAAAACCGG
AAGATTCAGATGCTGAACGT
CAAATAGAGCTCTTCGTTAA
ATACATGAATGAATTATTGG
AATCCATATCCAACTCCGTA
TCTTATTTCCCCCCTCCTTT
ATTTTATATTTGCCAAAACA
TTTATAAAGTTGCGTGTGAA
AAATTTCCGGATCACGCAAT
TATCGCCGCTGGGTCTTTCG
TGTTTTTACGGTTTTTTTGT
CCTGCTTTAGTCAGCCCTGA
TTCTGAAAATATCATAGATA
TTTCTCACTTGAGCGAAAAG
CGTACCTTCATCAGCTTGGC
TAAAGTTATCCAAAATATTG
CCAATGGCTCAGAAAATTTC
TCCAGATGGCCAGCTTTGTG
TTCCCAAAAGGATTTTCTTA
AGGAATGTAGCGATAGAATT
TTCAGATTCCTAGCTGAACT
TTGTAGAACAGATCGCACGA
TAGACATCCAAGTGAGAACA
GACCCAACGCCAATTGCATT
TGACTATCAATTCCTTCATT
CCTTTGTTTACCTTTACGGT
CTTGAGGTGAGAAGGAATGT
GCTAAATGAAGCAAAACATG
ATGATGGTGACATTGATGGT
GACGATTTCTATAAGACCAC
ATTTTTACTTATTGATGATG
TTCTTGGCCAATTAGGCCAA
CCTAAAATGGAATTTTCCAA
TGAAATACCAATATACATAA
GAGAACATATGGACGACTAT
CCGGAACTGTATGAGTTCAT
GAATAGGCACGCGTTCAGAA
ACATTGAGACTTCAACAGCG
TACAGCCCAAGCGTTCACGA
GTCCACCTCAAGTGAAGGCA
TTCCAATTATTACGTTAACA
ATGTCAAATTTCTCAGACAG
ACATGTGGACATTGATACAG
TTGCTTACAAGTTCTTGCAA
ATTTATGCTCGAATCTGGAC
CACCAAACACTGTTTAATAA
TCGACTGTACAGAATTTGAC
GAGGGAGGGCTTGATATGAG
GAAATTTATTTCTTTGGTTA
TGGGACTATTACCAGAAGTT
GCACCCAAAAATTGTATAGG
CTGTTACTACTTTAACGTAA
ACGAGACATTTATGGATAAT
TATGGAAAATGTTTGGACAA
AGACAACGTATATGTTTCCT
CGAAAATTCCTCATTATTTC
ATTAATAGTAACTCTGATGA
AGGACTTATGAAATCTGTGG
GTATAACTGGACAAGGGTTG
AAGGTTCTGCAAGATATTCG
TGTCTCTCTGCATGATATCA
CGCTTTATGACGAAAAAAGA
AATAGATTTACGCCGGTATC
GTTGAAAATAGGCGATATTT
ACTTTCAAGTCTTGCATGAA
ACTCCTAGGCAATATAAAAT
AAGAGACATGGGTACTTTAT
TCGACGTAAAATTCAATGAT
GTCTACGAAATTAGCCGAAT
ATTTGAAGTACATGTTTCGT
CAATAACTGGAGTGGCAGCT
GAATTTACAGTAACTTTTCA
GGACGAGAGAAGGTTGATTT
TTAGTAGTCCGAAATACCTT
GAAATTGTGAAGATGTTCTA
TTACGCACAGATCCGGTTAG
AAAGTGAATATGAAATGGAT
AATAATTCGAGTACCTCCTC
CCCAAATTCAAACAACAAGG
ACAAACAGCAGAAAGAGAGA
ACAAAATTATTGTGCCACCT
ACTGTTAGTATCTCTTATTG
GTCTGTTTGATGAGAGTAAA
AAAATGAAAAACAGTTCGTA
TAACCTAATAGCTGCCACTG
AGGCGTCATTTGGCTTGAAC
TTTGGCTCCCATTTTCATCG
CTCTCCCGAGGTGTACGTCC
CCGAATATACTACAACATTT
TTAGGTGTTATTGGAAAGTC
TCTTGCAGAGTCTAATCCAG
AACTCACAGCCTATATGTTT
ATCTATGTTTTGGAGGCATT
GAAGAACAACGTAATTCCTC
ACGTTTACATCCCTCATACC
ATTTGCGGTTTGTCTTATTG
GATCCCTAATTTATACCAAC
ATGTGTATTTGGCTGATGAT
GAAGAAGGCCCCGAAAACAT
ATCTCACATTTTCCGAATTC
TTATCAGGCTCTCTGTGAGA
GAGACTGACTTTAAAGCCGT
ATACATGCAATATGTTTGGT
TGCTACTTTTAGATGATGGC
CGCTTAACTGACATTATCGT
TGATGAAGTTATTAATCATG
CGTTAGAAAGAGACTCCGAA
AACCGCGATTGGAAGAAAAC
AATATCGTTACTGACTGTCC
TACCCACTACTGAGGTTGCT
AATAACATTATTCAAAAAAT
ATTGGCAAAAATTAGATCAT
TTTTACCGTCATTGAAGTTA
GAAGCTATGACCCAAAGTTG
GTCTGAACTAACAATATTAG
TTAAGATAAGCATCCACGTT
TTTTTTGAAACTTCTTTGCT
GGTACAGATGTACTTACCAG
AGATCCTGTTTATCGTATCC
TTATTAATTGATGTTGGTCC
AAGGGAACTCAGATCATCAC
TACACCAGCTATTAATGAAT
GTATGCCATTCCTTGGCTAT
TGACTCAGCTTTATCACAAG
ATCATAGAAATAATCTAGAT
GAAATAAGTGATATATTTGC
ACATCAAAAGGTGAAGTTTA
TGTTTGGGTTCAGCGAGGAC
AAAGGACGAATTTTACAGAT
TTTTAGCGCTTCTTCTTTTG
CAAGCAAGTTTAATATTCTG
GATTTCTTCATCAATAATAT
ATTATTGCTGATGGAATATT
CTTCAACGTACGAAGCAAAC
GTGTGGAAGACAAGATACAA
GAAATATGTCTTGGAATCTG
TGTTTACAAGTAATTCTTTT
CTTTCGGCACGTTCAATCAT
GATTGTTGGTATAATGGGTA
AATCTTACATAACTGAAGGG
TTATGCAAGGCTATGTTAAT
TGAAACCATGAAAGTTATCG
CCGAACCAAAGATTACTGAC
GAGCATCTTTTCTTAGCCAT
ATCTCATATTTTTACTTATT
CCAAAATTGTTGAAGGTTTG
GATCCCAACCTTGACTTAAT
GAAGCACTTATTTTGGTTTT
CAACACTCTTCCTTGAATCA
CGTCACCCGATAATTTTTGA
GGGTGCCCTTCTCTTTGTGT
CAAACTGTATAAGGCGCCTA
TACATGGCCCAGTTTGAAAA
TGAAAGCGAAACATCATTGA
TAAGTACTTTACTTAAGGGG
AGAAAGTTTGCTCATACCTT
TTTAAGCAAGATAGAGAATC
TTAGTGGTATTGTTTGGAAT
GAAGATAATTTTACACACAT
TCTGATTTTCATCATTAATA
AAGGACTATCCAATCCTTTC
ATTAAGAGTACGGCTTTTGA
TTTCTTGAAGATGATGTTTA
GAAACTCCTACTTTGAGCAT
CAAATCAATCAGAAATCTGA
TCATTATTTGTGCTATATGT
TCCTATTGTATTTTGTTTTA
AACTGCAATCAATTTGAGGA
ACTTTTAGGTGACGTTGATT
TTGAAGGAGAAATGGTTAAC
ATTGAAAACAAGAACACCAT
TCCTAAAATTTTGTTAGAGT
GGTTGAGTTCGGATAACGAA
AATGCAAACATTACCCTCTA
TCAAGGTGCGATACTGTTCA
AATGTTCAGTTACGGATGAA
CCAAGTAAATTTAGGTTTGC
GTTGATTATTAGGCATCTAT
TGACAAAGAAACCCATTTGT
GCATTGCGTTTTTACAGTGT
TATTCGTAACGAAATAAGAA
AAATATCAGCATTTGAGCAA
AATTCGGATTGTGTTCCACT
TGCTTTCGATATTTTAAACT
TATTAGTGACGCATTCAGAG
TCTAATTCGTTAGAAAAACT
TCACGAAGAATCCATTGAAC
GTCTAACCAAAAGAGGTTTA
TCGATTGTGACTTCTTCTGG
TATATTTGCGAAGAATTCCG
ACATGATGATACCTTTAGAT
GTAAAACCTGAAGATATCTA
TGAACGTAAGAGAATAATGA
CAATGATTTTATCAAGGATG
TCATGTTCTGCTTAG
>YOL081W_Sigma1278b
ATGTCCCAGCCCACTAAGAA
TAAGAAGAAAGAACACGGGA
CCGATTCCAAGTCATCCCGC
ATGACTCGGACGTTGGTTAA
TCATATTCTTTTTGAAAGAA
TTCTCCCGATCCTTCCGGTG
GAGTCTAATCTAAGTACCTA
TTCGGAAGTGGAAGAGTATT
CCTCATTCATTTCATGCAGA
TCTGTGCTCATTAACGTTAC
CGTTTCCCGAGATGCAAATG
CTATGGTGGAAGGCACCTTG
GAGTTGATAGAATCGCTTCT
TCAAGGGCACGAAATCATTT
CAGATAAGGGTAGCAGTGAC
GTTATTGAATCAATACTGAT
TATACTAAGATTGTTAAGTG
ATGCGCTAGAGTATAATTGG
CAAAATCAAGAAAGCCTTCA
TTACAACGACATTTCGACTC
ACGTAGAACATGACCAAGAA
CAGAAGTACAGACCAAAGCT
TAACAGTATTCTGCCCGACT
ACTCGTCGACTCATTCCAAT
GGCAACAAACACTTTTTCCA
CCAGAGCAAACCTCAGGCAC
TGATACCGGAACTGGCATCG
AAATTGCTTGAGAGTTGCGC
GAAGTTGAAGTTCAATACAA
GAACTTTGCAAATTTTACAA
AATATGATCAGTCATGTTCA
TGGAAACATTCTAACGACTT
TGAGTTCCTCGATTCTTCCC
CGCCACAAATCCTATCTGAC
AAGGCACAACCATCCTTCTC
ATTGTAAAATGATTGACTCT
ACTCTAGGCCATATTCTCCG
ATTTGTAGCGGCTTCCAATC
CGTCCGAGTATTTTGAATTT
ATCAGAAAGAGTGTGCAAGT
GCCCGTAACACAGACACACA
C------GCATTCACACTCC
CATTCACACTCTTTGCCATC
TTCCGTTTATAACAGCATAG
TGCCCCACTTTGATCTTTTC
AGCTTCATCTATTTAAGCAA
GCATAATTTTAAGAAATACT
TGGAACTCATCAAAAACTTA
TCGGTGACGTTAAGGAAAAC
GATTTATCATTGCCTACTTT
TGCATTACAGCGCCAAAGCA
ATAATGTTTTGGATAATGGC
TAGGCCTGCGGAATATTATG
AACTCTTCAACTTATTAAAA
GATAATAACAATGAACACTC
GAAATCCTTAAACACGTTAA
ACCATACACTTTTCGAGGAG
ATCCATTCGACTTTTAATGT
GAATAGCATGATAACCACCA
ATCAAAATGCTCATCAAGGC
TCATCTTCCCCTTCGTCCTC
CTCGCCATCGTCACCACCTA
GCTCATCATCATCGGATAAC
AACAATCAAAACATAATAGC
AAAATCCTTAAGTCGTCAGC
TTTCTCACCACCAGTCATAC
ATTCAACAGCAGTCTGAAAG
AAAACTACATTCTTCATGGA
CTACAAACTCTCAATCCTCT
ACTTCACTGTCATCTTCAAC
GTCTAATTCAACAACAACTG
ATTTCTCTACTCACACTCAA
CCAGGAGAATATGACCCTTC
CTTACCAGATACTCCCACGA
TGTCTAACATCACTATTAGT
GCATCTTCATTATTATCTCA
AACTCCAACTCCAACAACAC
AATTGCAACAGCGGTTGAAC
TCAGCAGCTGCAGCCGC---
------CGCCGCAGCTGCTT
CACCATCGAATTCCACCCCA
ACTGGATACACAGCAGAGCA
ACAAAGTCGCGCTTCATACG
ATGCACACAAAACTGGCCAT
ACTGGTAAGGATTATGACGA
ACATTTTTTGTCTGTCACTC
GTTTGGATAATGTTTTGGAG
TTATACACGCACTTTGATGA
TACTGAGGTACTACCACACA
CATCCGTACTGAAGTTTTTA
ACTACTTTGACAATGTTCGA
TATTGACCTTTTTAATGAAT
TAAACGCTACATCATTCAAA
TATATTCCTGATTGTACTAT
GCATCGTCCAAAAGAAAGAA
CAAGTTCTTTCAATAATACT
GCACACGAGACAGGTTCCGA
AAAGACTTCGGGTATAAAAC
ATATTACACAAGGCTTAAAG
AAATTAACTTCTTTACCTTC
CTCAACCAAAAAAACTGTAA
AATTTGTGAAGATGTTGCTA
AGAAATTTAAATGGGAATCA
AGCTGTATCAGATGTTGCCC
TCTTAGATACAATGAGGGCC
TTACTATCATTCTTTACAAT
GACTTCTGCGGTCTTTCTCG
TGGATAGAAACTTACCCTCA
GTACTTTTTGCCAAGAGACT
CATCCCCATAATGGGGACAA
ATTTAAGCGTCGGTCAAGAC
TGGAATTCAAAAATAAATAA
CAGTTTGATGGTTTGTTTGA
AAAAAAACTCCACCACGTTT
GTTCAATTACAATTAATATT
CTTCTCTTCAGCTATTCAAT
TCGATCATGAATTATTACTG
GCACGTCTGAGCATCGATAC
AATGGCCAACAATTTAAACA
TGCAGAAGCTATGCCTTTAT
ACTGAAGGATTCAGGATATT
CTTCGACATACCAAGTAAGA
AGGAATTGCGGAAGGCAATT
GCGGTTAAAATTTCTAAATT
TTTCAAAACATTATTCTCCA
TTATAGCAGATATTCTTTTA
CAAGAATTTCCGTATTTTGA
TGAGCAAATCACCGACATAG
TTGCTTCCATTCTTGACGGT
ACAATTATCAATGAGTATGG
TACGAAGAAACATTTCAAGG
GGAGCTCACCCTCTTTATGT
TCGACAACCCGGTCAAGATC
AGGATCTACATCTCAAAGTT
CAATGACACCAGTTTCTCCG
CTGGGACTGGATACTGATAT
ATGTCCAATGAACACCCTGT
CTTTAGTTGGTTCAAGTACT
TCAAGAAATTCTGACAACGT
TAATTCATTAAACAGTTCAC
CAAAGAACTTGTCTTCTGAT
CCATACTTGTCACATCTTGT
GGCCCCAAGAGCGCGTCATG
CTTTAGGTGGGCCATCTAGT
ATTATAAGGAATAAAATACC
GACTACATTGACTTCACCTC
CAGGAACGGAAAAATCTTCA
CCAGTACAACGTCCGCAAAC
GGAAAGCATCAGTGCCACAC
CAATGGCCATAACAAATTCT
ACTCCATTATCGTCGGCAGC
ATTCGGAATTCGATCGCCTT
TGCAGAAAATAAGAACGAGG
CGTTATTCCGATGAAAGTTT
AGGAAAATTCATGAAATCAA
CAAATAATTACATTCAAGAA
CATTTGATACCAAAAGATTT
GAATGAAGCAACTCTTCAAG
ATGCTAGAAGAATAATGATT
AATATTTTCAGTATTTTTAA
GAGACCGAATAGTTACTTCA
TCATTCCTCACAATATAAAC
TCGAATTTACAATGGGTTTC
GCAGGATTTTAGAAATATTA
TGAAACCGATTTTCGTCGCC
ATCGTAAGTCCGGATGTAGA
TTTACAGAATACTGCTCAAT
CATTCATGGATACCTTATTA
TCGAATGTTATTACTTATGG
TGAATCAGATGAGAATATCA
GTATTGAAGGGTATCATCTT
CTTTGCAGTTACACTGTAAC
ATTATTTGCAATGGGCCTTT
TCGATTTGAAAATTAATAAT
GAAAAGCGTCAAATTCTCTT
GGATATAACTGTCAAGTTTA
TGAAGGTTAGATCACATTTA
GCAGGGATCGCGGAGGCCTC
ACACCACATGGAATACATAA
GTGATTCTGAAAAACTCACC
TTTCCGCTGATTATGGGGAC
TGTTGGTAGGGCCCTATTTG
TTTCATTATACTCTAGTCAA
CAAAAAATTGAAAAGACTTT
AAAGATTGCTTACACAGAGT
ATCTTTCTGCAATCAATTTT
CATGAGAGGAATATTGATGA
TGCTGATAAAACTTGGGTTC
ATAATATTGAGTTTGTAGAA
GCGATGTGTCATGACAACTA
CACAACTTCTGGTTCAATTG
CTTTCCAAAGGAGGACAAGA
AATAATATTTTACGATTTGC
TACTATTCCTAACGCTATCT
TACTTGATTCTATGAGGATG
ATCTATAAGAAGTGGCATAC
TTACACACACAGTAAAAGTT
TAGAAAAACAAGAACGGAAC
GACTTCAGAAATTTCGCGGG
TATTTTAGCCTCTTTGTCGG
GTATCCTATTCATCAATAAA
AAGATATTGCAAGAAATGTA
TCCATACCTACTCGACACCG
TTTCAGAATTGAAAAAAAAT
ATAGACTCTTTTATCTCAAA
ACAATGCCAATGGTTAAACT
ATCCGGATTTATTAACGAGA
GAAAATTCAAGAGATATTCT
AAGTGTAGAACTGCATCCTT
TGTCTTTTAACTTACTTTTT
AATAATTTGAGGCTCAAGTT
AAAAGAACTTGCTTGTTCAG
ACTTATCAATACCAGAAAAT
GAAAGTTCCTATGTTTTATT
AGAACAAATAATCAAAATGC
TGCGGACAATCCTAGGTCGT
GATGATGACAATTATGTAAT
GATGCTTTTTTCCACAGAGA
TTGTAGATCTTATTGATTTA
TTGACAGATGAAATAAAAAA
AATACCAGCCTATTGTCCAA
AATATCTCAAGGCAATTATT
CAAATGACCAAAATGTTCAG
TGCCTTGCAGCACTCAGAGG
TTAATTTAGGTGTCAAAAAT
CATTTTCACGTTAAAAATAA
ATGGTTGAGGCAAATCACTG
ATTGGTTTCAAGTGAGTATT
GCGAGAGAGTACGATTTCGA
AAACTTGTCAAAACCTCTAA
AAGAAATGGATTTGGTAAAA
AGAGACATGGATATTCTATA
CATAGATACGGCAATCGAAG
CTTCAACCGCTATTGCGTAC
CTCACGAGACATACTTTCTT
AGAGATTCCACCTGCCGCGT
CAGATCCCGAACTATCTCGA
TCTAGGTCTGTGATATTTGG
GTTTTATTTCAACATCTTAA
TGAAAGGCCTTGAAAAAAGT
AGTGATCGTGACAATTACCC
AGTATTCTTGAGGCACAAAA
TGAGTGTCCTCAACGACAAT
GTAATACTTTCATTAACAAA
TCTTTCAAACACCAATGTTG
ATGCGAGTTTGCAGTTCACC
TTACCGATGGGCTATTCGGG
AAATCGAAACATTAGGAATG
CATTTTTGGAGGTCTTCATT
AATATCGTTACGAACTATCG
GACATACACGGCTAAAACTG
ACCTTGGAAAATTAGAGGCA
GCAGACAAATTTTTGCGATA
TACGATTGAACATCCCCAGC
TATCGTCCTTTGGAGCAGCG
GTTTGTCCCGCTAGCGATAT
TGATGCTTATGCTGCTGGCT
TAATAAATGCATTTGAAACG
AGGAATGCCACCCACATTGT
AGTGGCACAGTTGATTAAAA
ATGAAATTGAAAAATCTTCC
AGACCTACGGATATCCTTAG
AAGAAATAGCTGTGCTACGA
GATCATTATCTATGCTAGCC
AGGTCCAAGGGTAACGAATA
TTTGATTCGCACTTTGCAAC
CATTACTAAAAAAAATTATC
CAGAACAGAGATTTTTTTGA
AATTGAGAAACTAAAACCGG
AAGATTCAGATGCTGAACGT
CAAATAGAGCTCTTCGTTAA
ATACATGAATGAATTATTGG
AATCCATATCCAACTCCGTA
TCCTATTTTCCCCCTCCTTT
ATTTTATATTTGCCAAAACA
TTTATAAAGTTGCGTGTGAA
AAATTTCCGGATCACGCAAT
TATCGCCGCTGGGTCTTTCG
TGTTTTTACGGTTTTTTTGT
CCTGCTTTAGTCAGCCCTGA
TTCTGAAAATATCATAGATA
TTTCTCACTTGAGCGAAAAG
CGTACCTTCATCAGCTTGGC
TAAAGTTATCCAAAATATTG
CCAATGGCTCAGAAAATTTC
TCCAGATGGCCAGCTTTGTG
TTCCCAAAAGGATTTTCTTA
AGGAATGTAGCGATAGAATT
TTCAGATTCCTAGCTGAACT
TTGTAGAACAGATCGCACGA
TAGACATCCAAGTGAGAACA
GACCCAACGCCAATTGCATT
TGACTATCAATTCCTTCATT
CCTTTGTTTACCTTTACGGT
CTTGAGGTGAGAAGGAATGT
GCTAAATGAAGCAAAACATG
ATGATGGTGACATTGATGGT
GACGATTTCTATAAGACCAC
ATTTTTACTTATTGATGATG
TTCTTGGCCAATTAGGCCAA
CCTAAAATGGAATTTTCCAA
TGAAATACCAATATACATAA
GAGAACATATGGACGACTAT
CCGGAACTGTATGAGTTCAT
GAATAGGCACGCGTTCAGAA
ACATTGAGACTTCAACAGCG
TACAGCCCAAGCGTTCACGA
GTCCACCTCAAGTGAAGGCA
TTCCAATTATTACGTTAACA
ATGTCAAATTTCTCAGACAG
ACATGTGGACATTGATACAG
TTGCTTACAAGTTCTTGCAA
ATTTATGCTCGAATCTGGAC
CACCAAACACTGTTTAATAA
TCGACTGTACAGAATTTGAC
GAGGGAGGGCTTGATATGAG
GAAATTTATTTCTTTGGTTA
TGGGACTATTACCAGAAGTT
GCACCCAAAAATTGTATAGG
CTGTTACTACTTTAACGTAA
ACGAGACATTTATGGATAAT
TATGGAAAATGTTTGGACAA
AGACAACGTATATGTTTCCT
CGAAAATTCCTCATTATTTC
ATTAATAGTAACTCTGATGA
AGGACTTATGAAATCTGTGG
GTATAACTGGACAAGGGTTG
AAGGTTCTGCAAGATATTCG
TGTCTCTCTGCATGATATCA
CGCTTTATGACGAAAAAAGA
AATAGATTTACGCCGGTATC
GTTGAAAATAGGCGATATTT
ACTTTCAAGTCTTGCATGAA
ACTCCTAGGCAATATAAAAT
AAGAGACATGGGTACTTTAT
TCGACGTAAAATTCAATGAT
GTCTACGAAATTAGCCGAAT
ATTTGAAGTACATGTTTCGT
CAATAACTGGAGTGGCAGCT
GAATTTACAGTAACTTTTCA
GGACGAGAGAAGGTTGATTT
TTAGTAGTCCGAAATACCTT
GAAATTGTGAAGATGTTCTA
TTACGCACAGATCCGGTTAG
AAAGTGAATATGAAATGGAT
AATAATTCGAGTACCTCCTC
CCCAAATTCAAACAACAAGG
ACAAACAGCAGAAAGAGAGA
ACAAAATTATTGTGCCACCT
ACTGTTAGTATCTCTTATTG
GTCTGTTTGATGAGAGTAAA
AAAATGAAAAACAGTTCGTA
TAACCTAATAGCTGCCACTG
AGGCGTCATTTGGCTTGAAC
TTTGGCTCCCATTTTCATCG
CTCTCCCGAGGTGTACGTCC
CCGAATATACTACAACATTT
TTAGGTGTTATTGGAAAGTC
TCTTGCAGAGTCTAATCCAG
AACTCACAGCCTATATGTTT
ATCTATGTTTTGGAGGCATT
GAAGAACAACGTAATTCCTC
ACGTTTACATCCCTCATACC
ATTTGCGGTTTGTCTTATTG
GATCCCTAATTTATACCAAC
ATGTGTATTTGGCTGATGAT
GAAGAAGGCCCCGAAAACAT
ATCTCACATTTTCCGAATTC
TTATCAGGCTCTCTGTGAGA
GAGACTGACTTTAAAGCCGT
ATACATGCAATATGTTTGGT
TGCTACTTTTAGATGATGGC
CGCTTAACTGACATTATCGT
TGATGAAGTTATTAATCATG
CGTTAGAAAGAGACTCCGAA
AACCGCGATTGGAAGAAAAC
AATATCGTTACTGACTGTCC
TACCCACTACTGAGGTTGCT
AATAACATTATTCAAAAAAT
ATTGGCAAAAATTAGATCAT
TTTTACCGTCATTGAAGTTA
GAAGCTATGACCCAAAGTTG
GTCTGAACTAACAATATTAG
TTAAGATAAGCATCCACGTT
TTTTTTGAAACTTCTTTGCT
GGTACAGATGTACTTACCAG
AGATCCTGTTTATCGTATCC
TTATTAATTGATGTTGGTCC
AAGGGAACTCAGATCATCAC
TACACCAGCTATTAATGAAT
GTATGCCATTCCTTGGCTAT
TGACTCAGCTTTATCACAAG
ATCATAGAAATAATCTAGAT
GAAATAAGTGATATATTTGC
ACATCAAAAGGTGAAGTTTA
TGTTTGGGTTCAGCGAGGAC
AAAGGACGAATTTTACAGAT
TTTTAGCGCTTCTTCTTTTG
CAAGCAAGTTTAATATTCTG
GATTTCTTCATCAATAATAT
ATTATTGCTGATGGAATATT
CTTCAACGTACGAAGCAAAC
GTGTGGAAGACAAGATACAA
GAAATATGTCTTGGAATCTG
TGTTTACAAGTAATTCTTTT
CTTTCGGCACGTTCAATCAT
GATTGTTGGTATAATGGGTA
AATCTTACATAACTGAAGGG
TTATGCAAGGCTATGTTAAT
TGAAACCATGAAAGTTATCG
CCGAACCAAAGATTACTGAC
GAGCATCTTTTCTTAGCCAT
ATCTCATATTTTTACTTATT
CCAAAATTGTTGAAGGTTTG
GATCCCAACCTTGACTTAAT
GAAGCACTTATTTTGGTTTT
CAACACTCTTCCTTGAATCA
CGTCACCCGATAATTTTTGA
GGGTGCCCTTCTCTTTGTGT
CAAACTGTATAAGGCGCCTA
TACATGGCCCAGTTTGAAAA
TGAAAGCGAAACATCATTGA
TAAGTACTTTACTTAAGGGG
AGAAAGTTTGCTCATACCTT
TTTAAGCAAGATAGAGAATC
TTAGTGGTATTGTTTGGAAT
GAAGATAATTTTACACACAT
TCTGATTTTCATCATTAATA
AAGGACTATCCAATCCTTTC
ATTAAGAGTACGGCTTTTGA
TTTCTTGAAGATGATGTTTA
GAAACTCCTACTTTGAGCAT
CAAATCAATCAGAAATCTGA
TCATTATTTGTGCTATATGT
TCCTATTGTATTTTGTTTTA
AACTGTAATCAATTTGAGGA
ACTTTTAGGTGACGTTGATT
TTGAAGGAGAAATGGTTAAC
ATTGAAAACAAGAACACCAT
TCCTAAAATTTTGTTGGAGT
GGTTGAGTTCGGATAACGAA
AATGCAAACATTACCCTCTA
TCAAGGTGCGATACTGTTCA
AATGTTCAGTTACGGATGAA
CCAAGTAGATTTAGGTTTGC
GTTGATTATTAGGCATCTAT
TGACAAAGAAACCCATTTGT
GCATTGCGTTTTTACAGTGT
TATTCGTAACGAAATAAGAA
AAATATCAGCATTTGAGCAA
ACTTCGGATTGTGTTCCACT
TGCTTTCGATATTTTAAACT
TATTAGTGACGCATTCAGAG
TCTAATTCCTTAGAAAAACT
TCACGAAGAATCCATTGAAC
GTCTGACCAAAAGAGGTTTA
TCAATTGTGACTTCTTCTGG
TATATTTGCGAAGAATTCCG
ACATGATGATACCGTTAGAT
GTAAAACCTGAAGATATCTA
TGAACGTAAGAGAATAATGA
CAATGATTTTATCAAGGATG
TCATGTTCTGCTTAG
>YOL081W_YJM789
ATGTCCCAGCCCACTAAGAA
TAAGAAGAAAGAACACGGGA
CCGATTCCAAGTCATCCCGC
ATGACTCGGACGTTGGTTAA
TCATATTCTTTTTGAAAGAA
TTCTCCCGATCCTTCCGGTG
GAGTCTAATCTAAGTACCTA
TTCAGAAGTGGAAGAGTATT
CCTCATTCATTTCATGCAGA
TCTGTGCTCATTAACGTTAC
CGTTTCCCGAGATGCAAACG
CTATGGTGGAAGGCACCTTG
GAGTTGATAGAATCGCTTCT
TCAAGGGCACGAAATCATTT
CAGATAAGGGTAGCAGTGAC
GTTATTGAATCAATACTGAT
TATACTAAGATTGTTAAGTG
ATGCGCTAGAGTATAATTGG
CAAAATCAAGAAAGCCTTCA
TTACAACGACGTTTCGACTC
ACGTAGAACATGACCAAGAA
CAGAAGTACAGACCAAAGCT
TAACAATATTCTGCCCGACT
ACTCGTCGACTCATTCCAAT
GGCAACAAACACTTTTTCCA
CCAGAGCAAACCTCAGGCAC
TGATACCGGAACTGGCATCG
AAATTGCTTGAGAGTTGCGC
GAAGTTGAAGTTCAATACAA
GAACTTTGCAAATTTTACAA
AATATGATCAGTCATGTTCA
TGGAAACATTCTAACGACTT
TGAGTTCCTCGATTCTTCCC
CGCCACAAATCCTATTTGAC
AAGGCACAACCATCCTTCTC
ATTGTAAAATGATTGACTCT
ACTCTAGGCCATATTCTCCG
ATTTGTAGCGGCTTCCAATC
CGTCCGAGTATTTTGAATTT
ATCAGAAAGAGTGTGCAAGT
GCCCGTAACACAGACACACA
C------GCATTCACACTCC
CATTCACACTCTTTGCCATC
TTCCGTTTATAACAGCATAG
TGCCCCACTTTGATCTTTTC
AGCTTCATCTATTTAAGCAA
GCATAATTTTAAGAAATACT
TGGAACTCATCAAAAACTTA
TCGGTGACGTTAAGGAAAAC
GATTTATCATTGCCTACTTT
TGCATTACAGCGCCAAAGCA
ATAATGTTTTGGATAATGGC
TAGGCCTGCGGAATATTATG
AACTCTTCAACTTATTAAAA
GATAATAACAATGAACACTC
GAAATCCTTAAACACGTTAA
ACCATACACTTTTCGAGGAG
ATCCATTCGACTTTTAATGT
GAATAGCATGATAACCACCA
ATCAAAATGCTCATCAAGGC
TCATCTTCCCCTTCATCCTC
CTCGCCATCGTCACCACCTA
GCTCATCATCATCGGATAAC
AACAATCAAAACATAATAGC
AAAATCCTTAAGTCGTCAGC
ATTCTCACCACCAGTCATAC
ATTCAACAGCAGTCTGAAAG
AAAACTACATTCTTCATGGA
CTACAAACTCTCAATCCTCT
ACTTCACTGTCATCTTCAAC
GTCTAATTCAACAACAACTG
ATTTCTCTACTCACACTCAA
CCAGGAGAATACGACCCTTC
CTTACCAGATACTCCCACAA
TGTCTAACATCACTATTAGT
GCATCTTCATTATTATCTCA
AACTCCAACTCCAACAACAC
AATTGCAACAGCGGTTGAAC
TCAGCAGCTGCAGCCGC---
------CGCCGCAGCTGCTT
CACCATCGAATTCCACCCCA
ACTGGATACACAGCAGAGCA
ACAAAATCGCGCTTCATACG
ATGCACACAAAACTGGCCAT
ACTGGTAAGGATTATGATGA
ACATTTTTTGTCTGTCACTC
GTTTGGATAATGTTTTGGAG
TTATACACGCACTTTGATGA
TACAGAGGTACTACCACACA
CATCCGTACTGAAGTTTTTA
ACTACTTTGACAATGTTCGA
TATTGACCTTTTTAATGAAT
TAAACGCTACATCATTCAAA
TATATTCCTGACTGTACTAT
GCATCGTCCAAAAGAAAGAA
CAAGTTCTTTCAATAATACT
GCACACGAGACAGGTTCCGA
AAAGACTTCGGGTATAAAAC
ATATTACACAAGGCTTAAAG
AAATTAACTTCTTTACCTTC
CTCAACCAAAAAAAGTGTAA
AATTTATGAAGATGTTGCTA
AGAAATTTAAATGGAAATCA
AGCTGTATCAGATGTTGCCC
TCTTAGATACAATGAGGGCC
TTACTATCATTCTTTACAAT
GACTTCTGCGGTCTTTCTCG
TGGATAGAAACTTACCCTCA
GTGCTTTTTGCCAAGAGACT
CATCCCCATAATGGGGACAA
ATTTAAGCGTCGGTCAAGAC
TGGAATTCAAAAATAAATAA
CAGTTTGATGGTTTGTTTGA
AAAAAAACTCCACCACGTTT
GTTCAATTACAATTAATATT
CTTCTCTTCAGCTATTCAAT
TCGATCATGAATTATTACTG
GCACGTCTGAGCATCGATAC
AATGGCCAACAATTTAAACA
TGCAGAAGCTATGCCTTTAT
ACTGAAGGATTCAGGATATT
CTTCGACATACCAAGTAAGA
AGGAATTGCGGAAGGCAATT
GCGGTTAAAATTTCTAAATT
TTTCAAAACATTATTCTCCA
TTATAGCAGATATTCTTTTA
CAAGAATTTCCGTATTTTGA
TGAGCAAATCACCGACATAG
TTGCTTCCATTCTTGACGGT
ACAATTATCAATGAGTATGG
TACGAAGAAACATTTCAAGG
GGAGCTCACCCTCTTTATGT
TCGACAACCCGGTCAAGATC
AGGATCTACATCTCAAAGTT
CAATGACACCAGTTTCTCCG
CTGGGACTGGATACTGATAT
ATGTCCAATGAACACCCTGT
CTTTAGTTGGTTCAAGTACT
TCAAGAAATTCTGACAACGT
TAATTCATTAAACAGTTCAC
CAAAGAACTTGTCTTCTGAT
CCATACTTGTCACATCTTGT
GGCCCCAAGAGCACGTCATG
CTTTAGGTGGGCCATCTAGT
ATTATAAGGAATAAAATACC
GACTACATTGACTTCACCTC
CAGGAACGGAAAAATCTTCA
CCAGTACAACGTCCGCAAAC
GGAAAGCATCAGTGCCACAC
CAATGGCCATAACAAATTCT
ACTCCATTATCGTCGGCAGC
ATTCGGAATTCGATCCCCTT
TGCAGAAAATAAGAACGAGG
CGTTATTCCGATGAAAGTTT
AGGAAAATTCATGAAATCAA
CAAATAATTACATTCAAGAA
CATTTGATACCAAAAGATTT
GAATGAGGCAACTCTTCAAG
ATGCTAGAAGAATAATGATT
AATATTTTCAGTATTTTTAA
GAGACCGAATAGTTACTTCA
TCATTCCTCACAATATAAAC
TCGAATTTACAATGGGTTTC
GCAGGATTTCAGAAATATTA
TGAAACCGATTTTCGTCGCC
ATCGTAAGTCCGGATGTAGA
TTTACAGAATACTGCTCAAT
CATTCATGGATACCTTATTA
TCGAATGTTATTACTTATGG
TGAATCAGATGAGAATATCA
GTATTGAAGGTTATCATCTT
CTTTGCAGTTACACTGTAAC
ATTATTTGCAATGGGCCTTT
TCGATTTGAAAATTAATAAT
GAAAAGCGTCAAATTCTCTT
GGATATAACTGTCAAGTTTA
TGAAGGTTAGATCACATTTA
GCAGGGATCGCGGAGGCCTC
ACACCACATGGAATACATAA
GTGATTCTGAAAAACTCACC
TTTCCGCTGATTATGGGGAC
CGTTGGTAGGGCCCTATTTG
TTTCATTATACTCTAGTCAA
CAAAAAATTGAAAAGACTTT
AAAGATTGCTTACACAGAGT
ATCTTTCTGCAATCAATTTT
CATGAGAGGAATATTGATGA
TGCTGATAAAACTTGGGTTC
ATAATATTGAGTTTGTAGAA
GCGATGTGTCATGACAACTA
CACAACTTCTGGTTCAATTG
CTTTCCAAAGGAGGACAAGA
AATAATATTTTACGATTTGC
TACTATTCCTAACGCTATCT
TACTTGATTCTATGAGGATG
ATCTATAAGAAGTGGCATAC
TTACACACACAGTAAAAGTT
TAGAAAAACAAGAACGGAAC
GACTTCAGAAATTTCGCGGG
TATTTTAGCCTCTTTGTCGG
GTATCCTATTCATCAATAAA
AAGATATTGCAAGAAATGTA
TCCATACCTACTCGACACCG
TTTCAGAATTGAAAAAAAAT
ATAGACTCTTTTATCTCAAA
ACAATGCCAATGGTTAAACT
ATCCGGATTTATTAACGAGA
GAAAATTCAAGAGATATTCT
AAGTGTAGAACTGCATCCTT
TGTCTTTTAACTTACTTTTT
AATAATTTGAGGCTCAAGTT
AAAAGAACTTGCTTGTTCAG
ACTTATCAATACCAGAAAAT
GAAAGTTCCTATGTTTTATT
AGAACAAATAATCAAAATGC
TGCGGACAATCCTAGGTCGT
GATGATGACAATTATGTAAT
GATGCTTTTTTCCACAGAGA
TTGTAGATCTTATTGATTTA
TTGACAGATGAAATAAAAAA
AATACCAGCCTATTGTCCAA
AATATCTCAAGGCAATTATT
CAAATGACCAAAATGTTTAG
TGCCTTGCAGCACTCAGAGG
TTAATTTAGGTGTCAAAAAT
CATTTTCACGTTAAAAATAA
ATGGTTGAGACAAGTCACTG
ATTGGTTTCAAGTGAGTATT
GCGAGAGAGTACGATTTCGA
AAACTTGTCAAAACCTCTAA
AAGAAATGGATTTGGTAAAA
AGAGACATGGATATTCTATA
CATAGATACGGCAATCGAAG
CTTCAACCGCTATTGCGTAC
CTCACGAGACATACTTTCTT
AGAGATTCCACCTGCCGCGT
CAGATCCCGAACTATCTCGA
TCTAGGTCTGTGATATTTGG
CTTTTATTTCAACATCTTAA
TGAAAGGCCTTGAAAAAAGT
AGTGATCGTGACAATTACCC
AGTATTCTTGAGGCACAAAA
TGGGTGTCCTCAACGACAAT
GTAATACTTTCATTAACAAA
TCTTTCTAACACCAATGTTG
ATGCGAGTTTGCAGTTCACC
TTACCGATGGGCTATTCCGG
AAATCGAAACATTAGGAATG
CATTTTTGGAGGTCTTCATT
AATATCGTTACGAACTATCG
GACATACACGGCTAAAACTG
ACCTTGGAAAATTAGAAGCA
GCAGACAAATTTTTGCGATA
TACGATTGAACATCCCCAGC
TATCGTCCTTTGGAGCAGCG
GTTTGTCCCGCTAGCGATAT
TGATGCTTATGCTGCTGGCT
TAATAAATGCATTTGAAACG
AGAAATGCCACCCACATTGT
AGTGTCACAGTTGATTAAAA
ATGAAATTGAAAATTCTTCC
AGACCTACGGATATCCTTAG
AAGGAATAGCTGTGCTACGA
GATCATTATCTATGCTAGCC
AGGTCCAAGGGTAGCGAATA
TTTGATTCGCACTTTGCAAC
CATTACTAAAAAAAATTATC
CAGAACAGAGATTTTTTTGA
AATTGAGAAATTAAAACCGG
AAGATTCAGATGCTGAACGT
CAAATAGAGCTTTTTGTTAA
ATACATGAATGAATTATTGG
AATCCATATCCAACTCCGTA
TCTTATTTTCCCCCTCCTTT
ATTTTATATTTGTCAAAACA
TTTATAAAGTTGCGTGTGAA
AAATTTCCGGATCACGCAAT
TATCGCCGCTGGGTCTTTCG
TATTTTTACGGTTTTTTTGT
CCTGCTTTAGTCAGCCCTGA
TTCTGAAAATATCATAGATA
TTTCTCACTTGAGCGAAAAG
CGTACCTTCATCAGCTTGGC
TAAAGTTATCCAAAATATTG
CCAATGGCTCAGAAAATTTC
TCCAGATGGCCAGCTTTGTG
TTCCCAAAAGGATTTTCTTA
AGGAATGTAGCGATAGAATT
TTCAGATTCCTAGCTGAACT
TTGTAGAACAGATCGCACGA
TAGACATCCAAGTGAGAACA
GACCCAACGCCAATTGCATT
TGACTATCAATTCCTTCATT
CCTTTGTTTACCTTTACGGT
CTTGAAGTGAGAAGGAATGT
GCTAAATGAAGCAAAACATG
ATGATGGTGACATTGATGGT
GACGATTTCTATAAGACCAC
GTTTTTACTTATTGATGATG
TTCTTGGCCAATTAGGCCAA
CCTAAAATGGAATTTTCCAA
TGAAATACCAATATACATAA
GAGAACATATGGACGACTAT
CCGGAACTGTATGAGTTCAT
GAATAGGCACGCGTTCAGAA
ACATTGAGACTTCAACAGCG
TACAGCCCAAGCGTTCACGA
GTCCACCTCAAGTGAAGGCA
TTCCAATTATTACGTTAACA
ATGTCAAATTTCTCAGACAG
ACATGTGGACATTGATACAG
TTGCTTACAAGTTCTTGCAA
ATTTATGCTCGAATCTGGAC
CACCAAACACTGTTTAATAA
TCGACTGTACAGAATTTGAC
GAGGGAGGGCTTGATATGAG
GAAATTTATTTCTTTGGTTA
TGGGACTATTACCAGAAGTT
GCACCCAAAAATTGTATAGG
CTGTTACTACTTTAACGTAA
ACGAGACATTTATGGATAAT
TATGGAAAATGTTTGGACAA
GGACAACGTATATGTTTCCT
CGAAAATTCCTCATTATTTC
ATTAATAGTAACTCTGATGA
AGGACTTATGAAATCTGTGG
GTATAACTGGACAAGGGTTG
AAGGTTCTGCAAGATATTCG
TGTCTCTCTGCATGATATCA
CGCTTTATGACGAAAAAAGA
AATAGATTTACGCCGGTATC
GTTGAAAATAGGCGATATTT
ACTTTCAAGTCTTGCATGAA
ACTCCTAGGCAATATAAAAT
AAGAGACATGGGTACTTTAT
TCGACGTAAAATTCAATGAT
GTCTACGAAATTAGCCGAAT
ATTCGAAGTACATGTTTCGT
CAATAACTGGAGTGGCAGCT
GAATTTACAGTAACTTTTCA
GGACGAGAGAAGGTTGATTT
TTAGTAGTCCGAAATACCTT
GAAATTGTGAAGATGTTCTA
TTACGCACAGATCCGGTTAG
AAAGTGAATATGAAATGGAT
AATAATTCGAGTACCTCCTC
CCCAAATTCAAACAACAAGG
ACAAACAGCAGAAAGAGAGA
ACAAAATTATTGTGCCACCT
ACTGTTAGTATCTCTTATTG
GTCTGTTTGATGAGAGTAAA
AAAATGAAAAACAGTTCGTA
TAACCTAATAGCTGCCACTG
AGGCGTCATTTGGTTTGAAC
TTTGGCTCCCATTTTCATCG
CTCTCCCGAGGTGTACGTCC
CCGAAGATACTACAACATTT
TTAGGTGTTATTGGAAAGTC
TCTTGCAGAGTCTAATCCAG
AACTCACAGCCTATATGTTT
ATCTATGTTTTGGAGGCATT
GAAGAACAACGTGATTCCTC
ATGTTTACATCCCTCATACC
ATTTGCGGTTTGTCTTATTG
GATCCCTAATTTATACCAAC
ATGTGTATTTGGCTGATGAT
GAAGAAGGCCCCGAAAACAT
ATCTCACATTTTCCGAATTC
TTATCAGGCTCTCTGTGAGA
GAGACTGACTTTAAAGCCGT
ATACATGCAATATGTTTGGC
TGCTACTTTTAGATGATGGC
CGCTTAACTGACATTATCGT
TGATGAAGTTATTAATCATG
CGTTAGAAAGAGACTCCGAA
AACCGCGATTGGAAGAAAAC
AATATCGTTACTAACTGTCC
TACCCACTACTGAGGTTGCT
AATAATATTATTCAAAAAAT
ATTGGCAAAAATTAGATCAT
TTTTACCGTCATTGAAGTTA
GAAGCTATGACCCAAAGTTG
GTCTGAACTAACAATATTAG
TTAAGATAAGCATCCATGTT
TTTTTTGAAACTTCTTTGCT
GGTACAGATGTACTTACCAG
AGATCCTGTTTATCGTATCC
TTATTAATTGATGTTGGTCC
AAGGGAACTCAGATCATCAC
TACACCAGCTATTAATGAAT
GTATGCCATTCCTTGGCTAT
TAACTCAGCTTTACCACAAG
ATCATAGAAATAATCTAGAT
GAAATAAGTGATATATTTGC
ACATCAAAAGGTGAAGTTTA
TGTTTGGGTTCAGCGAGGAC
AAAGGACGAATTTTACAGAT
TTTTAGCGCTTCTTCTTTTG
CAAGCAAGTTTAATATCCTG
GATTTCTTCATCAATAATAT
ATTATTGCTGATGGAATATT
CTTCAACGTACGAAGCAAAC
GTGTGGAAGACAAGATACAA
GAAATATGTCTTGGAATCTG
TGTTTACAAGTAATTCTTTT
CTTTCGGCACGTTCAATCAT
GATTGTTGGTATAATGGGTA
AATCTTACATAACTGAAGGG
TTATGCAAGGCTATGTTAAT
TGAAACCATGAAAGTTATCG
CCGAACCAAAGATTACTGAC
GAGCATCTTTTCTTAGCCAT
ATCTCATATTTTTACTTATT
CCAAAATTGTTGAAGGTTTG
GATCCCAACCTTGACTTAAT
GAAGCACTTATTTTGGTTTT
CAACACTCTTCCTTGAATCA
CGTCACCCGATAATTTTTGA
GGGTGCCCTTCTCTTTGTGT
CAAACTGTATAAGGCGCCTA
TACATGGCCCAGTTTGAAAA
TGAAAGTGAAACATCATTGA
TAAGTACTTTACTTAAGGGG
AGAAAGTTTGCTCATACCTT
TTTAAGCAAGATAGAGAATC
TTAGTGGTATTGTTTGGAAT
GAAGATAATTTTACACACAT
TCTGATTTTCATCATTAATA
AAGGACTATCCAATCCTTTC
ATTAAGAGTACGGCTTTTGA
TTTCTTGAAGATGATGTTTA
GAAACTCCTACTTTGAGCAT
CAAATCAATCAGAAATCTGA
TCATTATTTGTGCTATATGT
TCCTATTGTATTTTGTTTTA
AACTGTAATCAATTTGAGGA
ACTTTTAGGTGACGTTGATT
TTGAAGGAGAAATGGTTAAC
ATTGAAAACAAGAACACCAT
TCCTAAAATTTTGTTGGAGT
GGTTGAGTTCGGATAACGAA
AATGCAAACATTACCCTCTA
TCAAGGTGCGATACTGTTCA
AATGTTCAGTTACGGATGAA
CCAAGTAGATTTAGGTTTGC
GTTGATTATTAGGCATCTAT
TGACAAAGAAACCCATTTGT
GCATTGCGTTTTTACAGTGT
TATTCGTAACGAAATAAGAA
AAATATCAGCATTTGAGCAA
ACTTCGGATTGTGTTCCACT
TGCTTTCGATATTTTAAACT
TATTAGTGACGCATTCAGAG
TCTAATTCCTTAGAAAAACT
TCACGAAGAATCCATTGAAC
GTCTGACCAAAAGAGGTTTA
TCAATTGTGACTTCTTCTGG
TATATTTGCGAAGAATTCCG
ACATGATGATACCGTTAGAT
GTAAAACCTGAAGATATCTA
TGAACGTAAGAGAATAATGA
CAATGATTTTATCAAGGATG
TCATGTTCTGCTTAG
>IRA2|T7_updated.Contig3.4_1194
ATGTCCCAGCCCACTAAGAA
TAAGAAGAAAGAACACGGGA
CCGATTCCAAGTCATCCCGC
ATGACTCGGACGTTGGTTAA
TCATATTCTTTTTGAAAGAA
TTCTCCCGATCCTTCCGGTG
GAGTCTAATCTAAGTACCTA
TTCAGAAGTGGAAGAGTATT
CCTCATTCATTTCATGCAGA
TCTGTGCTCATTAACGTTAC
CGTTTCCCGAGATGCAAACG
CTATGGTGGAAGGCACTTTG
GAGTTGATAGAATCGCTTCT
TCAAGGGCACGAAATCATTT
CAGATAAGGGTAGCAGTGAC
GTTATTGAATCAATACTGAT
TATACTAAGATTGTTAAGTG
ATGCGCTAGAGTATAATTGG
CAAAATCAAGAAAGCCTTCA
TTACAACGACATTTCGACTC
ACGTAGAACATGACCAAGAA
CAGAAGTACAGACCAAAGCT
TAACAGTATTCTGCCCGACT
ACTCGTCGACTCATTCCAAT
GGCAACAAACACTTTTTCCA
CCAGAGCAAACCTCAGGCAC
TGATACCGGAACTGGCATCG
AAATTGCTTGAGAGTTGCGC
GAAGTTGAAGTTCAATACAA
GAACTTTGCAAATTTTACAA
AATATGATCAGTCATGTTCA
TGGAAACATTCTAACGACTT
TGAGTTCCTCGATTCTTCCC
CGCCACAAATCCTATCTGAC
AAGGCACAACCATCCTTCTC
ATTGTAAAATGATTGACTCT
ACTCTAGGCCATATTCTCCG
ATTTGTAGCGGCTTCCAATC
CGTCCGAGTATTTTGAATTC
ATCAGAAAGAGTGTGCAAGT
GCCCGTAACACAGACACACA
C------GCATTCACACTCC
CATTCACACTCTTTGCCATC
TTCCGTTTATAACAGCATAG
TGCCCCACTTTGATCTTTTC
AGCTTCATCTATTTAAGCAA
GCATAATTTTAAGAAATACT
TGGAACTCATCAAAAACTTA
TCGGTGACGTTAAGGAAAAC
GATTTATCATTGCCTACTTT
TGCATTACAGCGCCAAAGCA
ATAATGTTTTGGATAATGGC
TAGGCCTGCGGAATATTATG
AACTCTTCAACTTATTAAAA
GATAATAACAATGAACACTC
GAAATCCTTAAACACGTTAA
ACCATACACTTTTCGAGGAG
ATCCATTCGACTTTTAATGT
GAATAGCATGATAACCACCA
ATCAAAATGCTCATCAAGGC
TCATCTTCCCCTTCGTCCTC
CTCCCCATCGTCACCACCTA
GCTCATCATCATCGGATAAC
AACAATCAAAACATAATAGC
AAAATCCTTAAGTCGTCAGC
TTTCTCACCACCAGTCATAC
ATTCAACAGCAGTCTGAAAG
AAAACTACATTCTTCATGGA
CTACAAACTCTCAATCCTCT
ACTTCACTGTCATCTTCAAC
GTCTAATTCAACAACAACTG
ATTTCTCTACTCACACTCAA
CCAGGAGAATACGACCCTTC
CTTACCAGATACTCCCACGA
TGTCTAACATCACTATTAGT
GCATCTTCATTATTATCTCA
AACTCCAACTCCAACAACAC
AATTGCAACAGCGGTTGAAC
TCAGCAGCTGCAGCTGC---
------CGCCGCAGCTGCTT
CACCATCGAATTCCACCCCA
ACTGGATACACAGCAGAGCA
ACAAAGTCGCGCTTCATACG
ATGCACACAAAACTGGCCAT
ACTGGTAAGGATTATGATGA
ACATTTTTTGTCTGTCACTC
GTTTGGATAATGTTTTGGAG
TTATACACGCACTTTGATGA
TACTGAGGTACTACCACACA
CATCCGTACTGAAGTTTTTA
ACTACTTTGACAATGTTCGA
TATTGACCTTTTTAATGAAT
TAAACGCTACATCATTCAAA
TATATTCCTGATTGTACTAT
GCATCGTCCAAAAGAAAGAA
CAAGTTCTTTCAATAATACT
GCACACGAGACAGGTTCCGA
AAAGACTTCGGGTATAAAAC
ATATTACACAAGGCTTAAAG
AAATTAACTTCTTTACCTTC
CTCAACCAAAAAAACTGTAA
AATTTGTGAAGATGTTGCTA
AGAAATTTAAATGGGAATCA
AGCTGTATCAGATGTTGCCC
TCTTAGATACAATGAGGGCC
TTACTATCATTCTTTACAAT
GACTTCTGCGGTCTTTCTCG
TGGATAGAAACTTACCCTCA
GTACTTTTTGCCAAGAGACT
CATCCCCATAATGGGGACAA
ATTTAAGCGTCGGTCAAGAC
TGGAATTCAAAAATAAATAA
CAGTTTGATGGTTTGTTTGA
AAAAAAACTCCACCACGTTT
GTTCAATTACAATTAATATT
CTTCTCTTCAGCTATTCAAT
TCGATCATGAATTATTACTG
GCACGTCTGAGCATCGATAC
AATGGCCAACAATTTAAACA
TGCAGAAGCTATGCCTTTAT
ACTGAAGGATTCAGGATATT
CTTCGACATACCAAGTAAGA
AGGAATTGCGGAAGGCAATT
GCGGTTAAAATTTCTAAATT
TTTCAAAACATTATTCTCCA
TTATAGCAGATATTCTTTTA
CAAGAATTTCCGTATTTTGA
TGAGCAAATCACCGACATAG
TTGCTTCCATTCTTGACGGT
ACAATTATCAATGAGTATGG
TACGAAGAAACATTTCAAGG
GGAGCTCACCCTCTTTATGT
TCGACAACCCGGTCAAGATC
AGGATCTACATCTCAAAGTT
CAATGACACCAGTTTCTCCG
CTGGGACTGGATACTGATAT
ATGTCCAATGAACACCCTGT
CTTTAGTTGGTTCAAGTACT
TCAAGAAATTCTGACAACGT
TAATTCATTAAACAGTTCAC
CAAAGAACTTGTCTTCTGAT
CCATACTTGTCACATCTTGT
GGCCCCAAGAGCGCGTCATG
CTTTAGGTGGGCCATCTAGT
ATTATAAGGAATAAAATACC
GACTACATTGACTTCACCTC
CAGGAACGGAAAAATCTTCA
CCAGTACAACGTCCGCAAAC
GGAAAGCATCAGTGCCACAC
CAATGGCCATAACAAATTCT
ACTCCATTATCGTCGGCAGC
ATTCGGAATTCGATCGCCTT
TGCAGAAAATAAGAACGAGG
CGTTATTCCGATGAAAGTTT
AGGAAAATTCATGAAATCAA
CAAATAATTACATTCAAGAA
CATTTGATACCAAAAGATTT
GAATGAGGCAACTCTTCAAG
ATGCTAGAAGAATAATGATT
AATATTTTCAGTATTTTTAA
GAGACCGAATAGTTACTTCA
TCATTCCTCACAATATAAAC
TCGAATTTACAATGGGTTTC
GCAGGATTTTAGAAATATTA
TGAAACCGATTTTCGTCGCC
ATCGTAAGTCCGGATGTAGA
TTTACAGAATACTGCTCAAT
CATTCATGGATACCTTATTA
TCGAATGTTATTACTTATGG
TGAATCAGATGAGAATATCA
GTATTGAAGGTTATCATCTT
CTTTGCAGTTACACTGTAAC
ATTATTTGCAATGGGCCTTT
TCGATTTGAAAATTAATAAT
GAAAAGCGTCAAATTCTCTT
GGATATAACTGTCAAGTTTA
TGAAGGTTAGATCACATTTA
GCAGGGATCGCGGAGGCCTC
ACACCACATGGAATACATAA
GTGATTCTGAAAAACTCACC
TTTCCGCTGATTATGGGGAC
CGTTGGTAGGGCCCTATTTG
TTTCATTATACTCTAGTCAA
CAAAAAATTGAAAAGACTTT
AAAGATTGCTTACACAGAGT
ATCTTTCTGCAATCAATTTT
CATGAGAGGAATATTGATGA
TGCTGATAAAACTTGGGTTC
ATAATATTGAGTTTGTAGAA
GCGATGTGTCATGACAACTA
CACAACTTCTGGTTCAATTG
CTTTCCAAAGGAGGACAAGA
AATAATATTTTACGATTTGC
TACTATTCCTAACGCTATCT
TACTTGATTCTATGAGGATG
ATCTATAAGAAGTGGCATAC
TTACACACACAGTAAAAGTT
TAGAAAAACAAGAACGGAAC
GACTTCAGAAATTTCGCGGG
TATTTTAGCCTCTTTGTCGG
GTATCCTATTCATCAATAAA
AAGATATTGCAAGAAATGTA
TCCATACCTACTCGACACCG
TTTCAGAATTGAAAAAAAAT
ATAGACTCTTTTATCTCAAA
ACAATGCCAATGGTTAAACT
ATCCGGATTTATTAACGAGA
GAAAATTCAAGAGATATTCT
AAGTGTAGAACTGCATCCTT
TGTCTTTTAACTTACTTTTT
AATAATTTGAGGCTCAAGTT
AAAAGAACTTGCTTGTTCAG
ACTTATCAATACCAGAAAAT
GAAAGTTCCTATGTTTTATT
AGAACAAATAATCAAAATGC
TGCGGACAATCCTAGGTCGT
GATGATGACAATTATGTAAT
GATGCTTTTTTCCACAGAGA
TTGTAGATCTTATTGATTTA
TTGACAGATGAAATAAAAAA
AATACCAGCCTATTGTCCAA
AATATCTCAAGGCAATTATT
CAAATGACCAAAATGTTCAG
TGCCTTGCAGCACTCAGAGG
TTAATTTAGGTGTCAAAAAT
CATTTTCACGTTAAAAATAA
ATGGTTGAGGCAAATCACTG
ATTGGTTTCAAGTGAGTATT
GCGAGAGAGTACGATTTCGA
AAACTTGTCAAAACCTCTAA
AAGAAATGGATTTGGTAAAA
AGAGACATGGATATTCTATA
CATAGATACGGCAATCGAAG
CTTCAACCGCTATTGCGTAC
CTCACGAGACATACTTTCTT
AGAGATTCCACCTGCCGCGT
CAGATCCCGAACTATCTCGA
TCTAGGTCTGTGATATTTGG
GTTTTATTTCAACATCTTAA
TGAAAGGCCTTGAAAAAAGT
AGTGATCGTGACAATTACCC
AGTATTCTTGAGGCACAAAA
TGAGTGTCCTCAACGACAAT
GTAATACTTTCATTAACAAA
TCTTTCAAACACCAATGTTG
ATGCGAGTTTGCAGTTCACC
TTACCGATGGGCTATTCCGG
AAATCGAAACATTAGGAATG
CATTTTTGGAGGTCTTCATT
AATATCGTTACGAACTATCG
GACATACACGGCTAAAACTG
ACCTTGGAAAATTAGAGGCA
GCAGACAAATTTTTGCGATA
TACGATTGAACATCCCCAGC
TATCGTCCTTTGGAGCAGCG
GTTTGTCCCGCTAGCGATAT
TGATGCTTATGCTGCTGGCT
TAATAAATGCATTTGAAACG
AGGAATGCCACCCACATTGT
AGTGGCACAGTTGATTAAAA
ATGAAATTGAAAAATCTTCC
AGACCTACGGATATCCTTAG
AAGAAATAGCTGTGCTACGA
GATCATTATCTATGCTAGCC
AGGTCCAAGGGTAACGAATA
TTTGATTCGCACTTTGCAAC
CATTACTAAAAAAAATTATC
CAGAACAGAGATTTTTTTGA
AATTGAGAAACTAAAACCGG
AAGATTCAGATGCTGAACGT
CAAATAGAGCTCTTCGTTAA
ATACATGAATGAATTATTGG
AATCCATATCCAACTCCGTA
TCTTATTTTCCCCCTCCTTT
ATTTTATATTTGCCAAAACA
TTTATAAAGTTGCGTGTGAA
AAATTTCCGGATCACGCAAT
TATCGCCGCTGGGTCTTTCG
TGTTTTTACGGTTTTTTTGT
CCTGCTTTAGTCAGCCCTGA
TTCTGAAAATATCATAGATA
TTTCTCACTTGAGCGAAAAG
CGTACCTTCATCAGCTTGGC
TAAAGTTATCCAAAATATTG
CCAATGGCTCAGAAAATTTC
TCCAGATGGCCAGCTTTGTG
TTCCCAAAAGGATTTTCTTA
AGGAATGTAGCGATAGAATT
TTCAGATTCCTAGCTGAACT
TTGTAGAACAGATCGCACGA
TAGACATCCAAGTGAGAACA
GACCCAACGCCAATTGCATT
TGACTATCAATTCCTTCATT
CCTTTGTTTACCTTTACGGT
CTTGAGGTGAGAAGGAATGT
GCTAAATGAAGCAAAACATG
ATGATGGTGACATTGATGGT
GACGATTTCTATAAGACCAC
ATTTTTACTTATTGATGATG
TTCTTGGCCAATTAGGCCAA
CCTAAAATGGAATTTTCCAA
TGAAATACCAATATACATAA
GAGAACATATGGACGACTAT
CCGGAACTGTATGAGTTCAT
GAATAGGCACGCGTTCAGAA
ACATTGAGACTTCAACAGCG
TACAGCCCAAGCGTTCACGA
GTCCACCTCAAGTGAAGGCA
TTCCAATTATTACGTTAACA
ATGTCAAATTTCTCAGACAG
ACATGTGGACATTGATACAG
TTGCTTACAAGTTCTTGCAA
ATTTATGCTCGAATCTGGAC
CACCAAACACTGTTTAATAA
TCGACTGTACAGAATTTGAC
GAGGGAGGGCTTGATATGAG
GAAATTTATTTCTTTGGTTA
TGGGACTATTACCAGAAGTT
GCACCCAAAAATTGTATAGG
CTGTTACTACTTTAACGTAA
ACGAGACATTTATGGATAAT
TATGGAAAATGTTTGGACAA
AGACAACGTATATGTTTCCT
CGAAAATTCCTCATTATTTC
ATTAATAGTAACTCTGATGA
AGGACTTATGAAATCTGTGG
GTATAACTGGACAAGGGTTG
AAGGTTCTGCAAGATATTCG
TGTCTCTCTGCATGATATCA
CGCTTTATGACGAAAAAAGA
AATAGATTTACGCCGGTATC
GTTGAAAATAGGCGATATTT
ACTTTCAAGTCTTGCATGAA
ACTCCTAGGCAATATAAAAT
AAGGGACATGGGTACTTTAT
TCGACGTAAAATTCAATGAT
GTCTACGAAATTAGCCGAAT
ATTTGAAGTACATGTTTCGT
CAATAACTGGAGTGGCAGCT
GAATTTACAGTAACTTTTCA
GGACGAGAGAAGGTTGATTT
TTAGTAGTCCGAAATACCTT
GAAATTGTGAAGATGTTCTA
TTACGCACAGATCCGGTTAG
AAAGTGAATATGAAATGGAT
AATAATTCGAGTACCTCCTC
CCCAAATTCAAACAACAAGG
ACAAACAGCAGAAAGAGAGA
ACAAAACTATTGTGCCACCT
ACTGTTAGTATCTCTTATTG
GTCTGTTTGATGAGAGTAAA
AAAATGAAAAACAGTTCGTA
TAACCTAATAGCTGCCACTG
AGGCGTCATTTGGTTTGAAC
TTTGGCTCCCATTTTCATCG
CTCTCCCGAGGTGTACGTCC
CCGAAGATACTACAACATTT
TTAGGTGTTATTGGAAAGTC
TCTTGCAGAGTCTAATCCAG
AACTCACAGCCTATATGTTT
ATCTATGTTTTGGAGGCATT
GAAGAACAACGTAATTCCTC
ACGTTTACATCCCTCATACC
ATTTGCGGTTTGTCTTATTG
GATCCCTAATTTATACCAAC
ATGTGTATTTGGCTGATGAT
GAAGAAGGCCCCGAAAACAT
ATCTCACATTTTCCGAATTC
TTATCAGGCTCTCTGTGAGA
GAGACTGACTTTAAAGCCGT
ATACATGCAATATGTTTGGT
TGCTACTTTTAGATGATGGC
CGCTTAACTGACATTATCGT
TGATGAAGTTATTAATCATG
CGTTAGAAAGAGACTCCGAA
AACCGCGATTGGAAGAAAAC
AATATCGTTACTGACTGTCC
TACCCACTACTGAGGTTGCT
AATAATATTATTCAAAAAAT
ATTGGCAAAAATTAGATCAT
TTTTACCGTCATTGAAGTTA
GAAGCTATGACCCAAAGTTG
GTCTGAACTAACAATATTAG
TTAAGATAAGCATCCACGTT
TTTTTTGAAACTTCTTTGCT
GGTACAGATGTACTTACCAG
AGATCCTGTTTATCGTATCC
TTATTAATTGATGTTGGTCC
AAGGGAACTCAGATCATCAC
TACACCAGCTATTAATGAAT
GTATGCCATTCCTTGGCTAT
TAACTCAGCTTTACCACAAG
ATCATAGAAATAATCTAGAT
GAAATAAGTGATATATTTGC
ACATCAAAAGGTGAAGTTTA
TGTTTGGGTTCAGCGAGGAC
AAAGGACGAATTTTACAGAT
TTTTAGCGCTTCTTCTTTTG
CAAGCAAGTTTAATATTCTG
GATTTCTTCATCAATAATAT
ATTATTGCTGATGGAATATT
CTTCAACGTACGAAGCAAAC
GTGTGGAAGACAAGATACAA
GAAATATGTCTTGGAATCTG
TGTTTACAAGTAATTCTTTT
CTTTCGGCACGTTCAATCAT
GATTGTTGGTATAATGGGTA
AATCTTACATAACTGAAGGG
TTATGCAAGGCTATGTTAAT
TGAAACCATGAAAGTTATCG
CCGAACCAAAGATTACTGAC
GAGCATCTTTTCTTAGCCAT
ATCTCATATTTTTACTTATT
CCAAAATTGTTGAAGGTTTG
GATCCCAACCTTGACTTAAT
GAAGCACTTATTTTGGTTTT
CAACACTCTTCCTTGAATCA
CGTCACCCGATAATTTTTGA
GGGTGCCCTTCTCTTTGTGT
CAAACTGTATAAGGCGCCTA
TACATGGCCCAGTTTGAAAA
TGAAAGCGAAACATCATTGA
TAAGTACTTTACTTAAGGGG
AGAAAGTTTGCTCATACCTT
TTTAAGCAAGATAGAGAATC
TTAGTGGTATTGTTTGGAAT
GAAGATAATTTTACACACAT
TCTGATTTTCATCATTAATA
AAGGACTATCCAATCCTTTC
ATTAAGAGTACGGCTTTTGA
TTTCTTGAAGATGATGTTTA
GAAACTCCTACTTTGAGCAT
CAAATCAATCAGAAATCTGA
TCATTATTTGTGCTATATGT
TCCTATTGTATTTTGTTTTA
AACTGCAATCAATTTGAGGA
ACTTTTAGGTGACGTTGATT
TTGAAGGAGAAATGGTTAAC
ATTGAAAACAAGAACACCAT
TCCTAAAATTTTGTTAGAGT
GGTTGAGTTCGGATAACGAA
AATGCAAACATTACCCTCTA
TCAAGGTGCGATACTGTTCA
AATGTTCAGTTACGGATGAA
CCAAGTAGATTTAGGTTTGC
GTTGATTATTAGGCATCTAT
TGACAAAGAAACCCATTTGT
GCATTGCGTTTTTACAGTGT
TATTCGTAACGAAATAAGAA
AAATATCAGCATTTGAGCAA
AATTCGGATTGTGTTCCACT
TGCTTTCGATATTTTAAACT
TATTAGTGACGCATTCAGAG
TCTAATTCGTTAGAAAAACT
TCACGAAGAATCCATTGAAC
GTCTAACCAAAAGAGGTTTA
TCGATTGTGACTTCTTCTGG
TATATTTGCGAAGAATTCCG
ACATGATGATACCTTTAGAT
GTAAAACCTGAAGATATCTA
TGAACGTAAGAGAATAATGA
CAATGATTTTATCAAGGATG
TCATGTTCTGCTTAG
>IRA2|UC5.contig00329_14399-236
ATGTCCCAGCCCACTAAGAA
TAAGAAGAAAGAACACGGGA
CCGATTCCAAGTCATCCCGC
ATGACTCGGACGTTGGTTAA
TCATATTCTTTTTGAAAGAA
TTCTCCCGATCCTTCCGGTG
GAGTCTAATCTAAGTACCTA
TTCGGAAGTGGAAGAGTATT
CCTCATTCATTTCATGCAGA
TCTGTGCTCATTAACGTTAC
CGTTTCCCAAGATGCAAACG
CTATGGTGGAAGGCACCTTG
GAGTTGATAGAATCGCTTCT
TCAAGGGCACGAAATCATTT
CAGATAAGGGTAGCAGTGAC
GTTATTGAATCAATACTGAT
TATACTAAGATTGTTAAGTG
ATGCGCTAGAGTATAATTGG
CAAAATCAAGAAAGCCTTCA
TTACAACGACATTTCGACTC
ACGTAGAACATGACCAAGAA
CAGAAGTACAGACCAAAGCT
TAACAGTATTCTGCCCGACT
ACTCGTCGACTCATTCCAAT
GGCAACAAACACTTTTTCCA
CCAGAGCAAACCTCAGGCAC
TGATACCGGAACTGGCATCG
AAATTGCTTGAGAGTTGCGC
GAAGTTGAAGTTCAATACAA
GAACTTTGCAAATTTTACAA
AATATGATCAGTCATGTTCA
TGGAAACATTCTAACGACTT
TGAGTTCCTCGATTCTTCCC
CGCCACAAATCCTATCTGAC
AAGGCACAACCATCCTTCTC
ATTGTAAAATGATTGACTCT
ACTCTAGGCCATATTCTCCG
ATTTGTAGCGGCTTCCAATC
CGTCCGAGTATTTTGAATTT
ATCAGAAAGAGTGTGCAAGT
GCCCGTAACACAGACACACA
CACACACGCATTCACACTCC
CATTCACACTCTTTGCCATC
TTCCGTTTATAACAGCATAG
TGCCCCACTTTGATCTTTTC
AGCTTCATCTATTTAAGCAA
GCATAATTTTAAGAAATACT
TGGAACTCATCAAAAACTTA
TCGGTGACGTTAAGGAAAAC
GATTTATCATTGCCTACTTT
TGCATTACAGCGCCAAAGCA
ATAATGTTTTGGATAATGGC
TAGGCCTGCGGAATATTATG
AACTCTTCAACTTATTAAAA
GATAATAACAATGAACACTC
GAAATCCTTAAACACGTTAA
ACCATACACTTTTCGAGGAG
ATCCATTCGACTTTTAATGT
GAATAGCATGATAACCACCA
ATCAAAATGCTCATCAAGGC
TCATCTTCCCCTTCGTCCTC
CTCGCCATCGTCACCACCTA
GCTCATCATCATCGGATAAC
AACAATCAAAACATAATAGC
AAAATCCTTAAGTCGTCAGC
TTTCTCACCACCAGTCATAC
ATTCAACAGCAGTCTGAAAG
AAAACTACATTCTTCATGGA
CTACAAACTCTCAATCCTCT
ACTTCACTGTCATCTTCAAC
GTCTAATTCAACAACAACTG
ATTTCTCTACTCACACTCAA
CCAGGAGAATACGACCCTTC
CTTACCAGATACTCCCACGA
TGTCTAACATCACTATTAGT
GCATCTTCATTATTATCTCA
AACTCCAACTCCAACAACAC
AATTGCAACAGCGGTTGAAC
TCAGCAGCTGCAGCCGC---
------CGCCGCAGCTGCTT
CACCATCGAATTCCACCCCA
ACTGGATACACAGCAGAGCA
ACAAAGTCGCGCTTCATACG
ATGCACACAAAACTGGCCAT
ACTGGTAAGGATTATGACGA
ACATTTTTTGTCTGTCACTC
GTTTGGATAATGTTTTGGAG
TTATACACGCACTTTGATGA
TACTGAGGTACTACCACACA
CATCCGTACTGAAGTTTTTA
ACTACTTTGACAATGTTCGA
TATTGACCTTTTTAATGAAT
TAAACGCTACATCATTCAAA
TATATTCCTGATTGTACTAT
GCATCGTCCAAAAGAAAGAA
CAAGTTCTTTCAATAATACT
GCACACGAGACAGGTTCCGA
AAAGACTTCGGGTATAAAAC
ATATTACACAAGGCTTAAAG
AAATTAACTTCTTTACCTTC
CTCAACCAAAAAAACTGTAA
AATTTATGAAGATGTTGCTA
AGAAATTTAAATGGGAATCA
AGCTGTATCAGATGTTGCCC
TCTTAGATACAATGAGGGCC
TTACTATCATTCTTTACAAT
GACTTCTGCGGTCTTTCTCG
TGGATAGAAACTTACCCTCA
GTACTTTTTGCCAAGAGACT
CATCCCCATAATGGGGACAA
ATTTAAGCGTCGGTCAAGAC
TGGAATTCAAAAATAAATAA
CAGTTTGATGGTTTGTTTGA
AAAAAAACTCCACCACGTTT
GTTCAATTACAATTAATATT
CTTCTCTTCAGCTATTCAAT
TCGATCATGAATTATTACTG
GCACGTCTGAGCATCGATAC
AATGGCCAACAATTTAAACA
TGCAGAAGCTATGCCTTTAT
ACTGAAGGATTCAGGATATT
CTTCGACATACCAAGTAAGA
AGGAATTGCGGAAGGCAATT
GCGGTTAAAATTTCTAAATT
TTTCAAAACATTATTCTCCA
TTATAGCAGATATTCTTTTA
CAAGAATTTCCGTATTTTGA
TGAGCAAATCACCGACATAG
TTGCTTCCATTCTTGACGGT
ACAATTATCAATGAGTATGG
TACGAAGAAACATTTCAAGG
GGAGCTCACCCTCTTTATGT
TCGACAACCCGGTCAAGATC
AGGATCTACATCTCAAAGTT
CAATGACACCAGTTTCTCCG
CTGGGACTGGATACTGATAT
ACGTCCAATGAACACCCTGT
CTTTAGTTGGTTCAAGTACT
TCAAGAAATTCTGACAACGT
TAATTCATTAAACAGTTCAC
CAAAGAACTTGTCTTCTGAT
CCATACTTGTCACATCTTGT
GGCCCCAAGAGCACGTAATG
CTTTAGGTGGGCCATCTAGT
ATTATAAGGAATAAAATACC
GACTACATTGACTTCACCTC
CAGGAACGGAAAAATCTTCA
CCAGTACAACGTCCGCAAAC
GGAAAGCATCAGTGCCACAC
CAATGGCCATAACAAATTCT
ACTCCATTATCGTCGGCAGC
ATTCGGAATTCGATCGCCTT
TGCAGAAAATAAGAACGAGG
CGTTATTCCGATGAAAGTTT
AGGAAAATTCATGAAATCAA
CAAATAATTACATTCAAGAA
CATTTGATACCAAAAGATTT
GAATGAAGCAACTCTTCAAG
ATGCTAGAAGAATAATGATT
AATATTTTCAGTATTTTTAA
GAGACCGAATAGTTACTTCA
TCATTCCTCACAATATAAAT
TCGAATTTACAATGGGTTTC
GCAGGATTTTAGAAATATTA
TGAAACCGATTTTCGTCGCC
ATCGTAAGTCCGGATGTAGA
TTTACAGAATACTGCTCAAT
CATTCATGGATACCTTATTA
TCGAATGTTATTACTTATGG
TGAATCAGATGAGAATATCA
GTATTGAAGGGTATCATCTT
CTTTGCAGTTACACTGTAAC
ATTATTTGCAATGGGCCTTT
TCGATTTGAAAATTAATAAT
GAAAAGCGTCAAATTCTCTT
GGATATAACTGTCAAGTTTA
TGAAGGTTAGATCACATTTA
GCAGGGATCGCGGAGGCCTC
ACACCACATGGAATACATAA
GTGATTCTGAAAAACTCACC
TTTCCGCTGATTATGGGGAC
TGTTGGTAGGGCCCTATTTG
TTTCATTATACTCTAGTCAA
CAAAAAATTGAAAAGACTTT
AAAGATTGCTTACACAGAGT
ATCTTTCTGCAATCAATTTT
CATGAGAGGAATATTGATGA
TGCTGATAAAACTTGGGTTC
ATAATATTGAGTTTGTAGAA
GCGATGTGTCATGACAACTA
CACAACTTCTGGTTCAATTG
CTTTCCAAAGGAGGACAAGA
AATAATATTTTACGATTTGC
TACTATTCCTAACGCTATCT
TACTTGATTCTATGAGGATG
ATCTATAAGAAGTGGCATAC
TTACACACACAGTAAAAGTT
TAGAAAAACAAGAACGGAAC
GACTTCAGAAATTTCGCGGG
TATTTTAGCCTCTTTGTCGG
GTATCCTATTCATCAATAAA
AAGATATTGCAAGAAATGTA
TCCATACCTACTCGACACCG
TTTCAGAATTGAAAAAAAAT
ATAGACTCTTTTATCTCAAA
ACAATGCCAATGGTTAAACT
ATCCGGATTTATTAACGAGA
GAAAATTCAAGAGATATTCT
AAGTGTAGAACTGCATCCTT
TGTCTTTTAACTTACTTTTT
AATAATTTGAGGCTCAAGTT
AAAAGAACTTGCTTGTTCAG
ACTTATCAATACCAGAAAAT
GAAAGTTCCTATGTTTTATT
AGAACAAATAATCAAAATGC
TGCGGACAATCCTAGGTCGT
GATGATGACAATTATGTAAT
GATGCTTTTTTCCACAGAGA
TTGTAGATCTTATTGATTTA
TTGACAGATGAAATAAAAAA
AATACCAGCCTATTGTCCAA
AATATCTCAAGGCAATTATT
CAAATGACCAAAATGTTCAG
TGCCTTGCAGCACTCAGAGG
TTAATTTAGGTGTCAAAAAT
CATTTTCACGTTAAAAATAA
ATGGTTGAGGCAAATCACTG
ATTGGTTTCAAGTGAGTATT
GCGAGAGAGTACGATTTCGA
AAACTTGTCAAAACCTCTAA
AAGAAATGGATTTGGTAAAA
AGAGACATGGATATTCTATA
CATAGATACGGCAATCGAAG
CTTCAACCGCTATTGCGTAC
CTCACGAGACATACTTTCTT
AGAGATTCCACCTGCCGCGT
CAGATCCCGAACTATCTCGA
TCTAGGTCTGTGATATTTGG
GTTTTATTTCAACATCTTAA
TGAAAGGCCTTGAAAAAAGT
AGTGATCGTGACAATTACCC
AGTATTCTTGAGGCACAAAA
TGAGTGTCCTCAACGACAAT
GTAATACTTTCATTAACAAA
TCTTTCAAACACCAATGTTG
ATGCGAGTTTGCAGTTCACC
TTACCGATGGGCTATTCGGG
AAATCGAAACATTAGGAATG
CATTTTTGGAGGTCTTCATT
AATATCGTTACGAACTATCG
GACATACACGGCTAAAACTG
ACCTTGGAAAATTAGAGGCA
GCAGACAAATTTTTGCGATA
TACGATTGAACATCCCCAGC
TATCGTCCTTTGGAGCAGCG
GTTTGTCCCGCTAGCGATAT
TGATGCTTATGCTGCTGGCT
TAATAAATGCATTTGAAACG
AGGAATGCCACCCACATTGT
AGTGGCACAGTTGATTAAAA
ATGAAATTGAAAAATCTTCC
AGACCTACGGATATCCTTAG
AAGAAATAGCTGTGCTACGA
GATCATTATCTATGCTAGCC
AGGTCCAAGGGTAACGAATA
TTTGATTCGCACTTTGCAAC
CATTACTAAAAAAAATTATC
CAGAACAGAGATTTTTTTGA
AATTGAGAAACTAAAACCGG
AAGATTCAGATGCTGAACGT
CAAATAGAGCTCTTCGTTAA
ATACATGAATGAATTATTGG
AATCCATATCCAACTCCGTA
TCTTATTTTCCCCCTCCTTT
ATTTTATATTTGCCAAAACA
TTTATAAAGTTGCGTGTGAA
AAATTTCCGGATCACGCAAT
TATCGCCGCTGGGTCTTTCG
TGTTTTTACGGTTTTTTTGT
CCTGCTTTAGTCAGCCCTGA
TTCTGAAAATATCATAGATA
TTTCTCACTTGAGCGAAAAG
CGTACCTTCATCAGCTTGGC
TAAAGTTATCCAAAATATTG
CCAATGGCTCAGAAAATTTC
TCCAGATGGCCAGCTTTGTG
TTCCCAAAAGGATTTTCTTA
AGGAATGTAGCGATAGAATT
TTCAGATTCCTAGCTGAACT
TTGTAGAACAGATCGCACGA
TAGACATCCAAGTGAGAACA
GACCCAACGCCAATTGCATT
TGACTATCAATTCCTTCATT
CCTTTGTTTACCTTTACGGT
CTTGAGGTGAGAAGGAATGT
GCTAAATGAAGCAAAACATG
ATGATGGTGACATTGATGGT
GACGATTTCTATAAGACCAC
ATTTTTACTTATTGATGATG
TTCTTGGCCAATTAGGCCAA
CCTAAAATGGAATTTTCCAA
TGAAATACCAATATACATAA
GAGAACATATGGACGACTAT
CCGGAACTGTATGAGTTCAT
GAATAGGCACGCGTTCAGAA
ACATTGAGACTTCAACAGCG
TACAGCCCAAGCGTTCACGA
GTCCACCTCAAGTGAAGGCA
TTCCAATTATTACGTTAACA
ATGTCAAATTTCTCAGACAG
ACATGTGGACATTGATACAG
TTGCTTACAAGTTCTTGCAA
ATTTATGCTCGAATCTGGAC
CACCAAACACTGTTTAATAA
TCGACTGTACAGAATTTGAC
GAGGGAGGGCTTGATATGAG
GAAATTTATTTCTTTGGTTA
TGGGACTATTACCAGAAGTT
GCACCCAAAAATTGTATAGG
CTGTTACTACTTTAACGTAA
ACGAGACATTTATGGATAAT
TATGGAAAATGTTTGGACAA
AGACAACGTATATGTTTCCT
CGAAAATTCCTCATTATTTC
ATTAATAGTAACTCTGATGA
AGGACTTATGAAATCTGTGG
GTATAACTGGACAAGGGTTG
AAGGTTCTGCAAGATATTCG
TGTCTCTCTGCATGATATCA
CGCTTTATGACGAAAAAAGA
AATAGATTTACGCCGGTATC
GTTGAAAATAGGCGATATTT
ACTTTCAAGTCTTGCATGAA
ACTCCTAGGCAATATAAAAT
AAGAGACATGGGTACTTTAT
TCGACGTAAAATTCAATGAT
GTCTACGAAATTAGCCGAAT
ATTTGAAGTACATGTTTCGT
CAATAACTGGAGTGGCAGCT
GAATTTACAGTAACTTTTCA
GGACGAGAGAAGGTTGATTT
TTAGTAGTCCGAAATACCTT
GAAATTGTGAAGATGTTCTA
TTACGCACAGATCCGGTTAG
AAAGTGAATATGAAATGGAT
AATAATTCGAGTACCTCCTC
CCCAAATTCAAACAACAAGG
ACAAACAGCAGAAAGAGAGA
ACAAAATTATTGTGCCACCT
ACTGTTAGTATCTCTTATTG
GTCTGTTTGATGAGAGTAAA
AAAATGAAAAACAGTTCGTA
TAACCTAATAGCTGCCACTG
AGGCGTCATTTGGCTTGAAC
TTTGGCTCCCATTTTCATCG
CTCTCCCGAGGTGTACGTCC
CCGAATATACTACAACATTT
TTAGGTGTTATTGGAAAGTC
TCTTGCAGAGTCTAATCCAG
AACTCACAGCCTATATGTTT
ATCTATGTTTTGGAGGCATT
GAAGAACAACGTAATTCCTC
ACGTTTACATCCCTCATACC
ATTTGCGGTTTGTCTTATTG
GATCCCTAATTTATACCAAC
ATGTGTATTTGGCTGATGAT
GAAGAAGGCCCCGAAAACAT
ATCTCACATTTTCCGAATTC
TTATCAGGCTCTCTGTGAGA
GAGACTGACTTTAAAGCCGT
ATACATGCAATATGTTTGGT
TGCTACTTTTAGATGATGGC
CGCTTAACTGACATTATCGT
TGATGAAGTTATTAATCATG
CGTTAGAAAGAGACTCCGAA
AACCGCGATTGGAAGAAAAC
AATATCGTTACTGACTGTCC
TACCCACTACTGAGGTTGCT
AATAACATTATTCAAAAAAT
ATTGGCAAAAATTAGATCAT
TTTTACCGTCATTGAAGTTA
GAAGCTATGACCCAAAGTTG
GTCTGAACTAACAATATTAG
TTAAGATAAGCATCCACGTT
TTTTTTGAAACTTCTTTGCT
GGTACAGATGTACTTACCAG
AGATCCTGTTTATCGTATCC
TTATTAATTGATGTTGGTCC
AAGGGAACTCAGATCATCAC
TACACCAGCTATTAATGAAT
GTATGCCATTCCTTGGCTAT
TGACTCAGCTTTATCACAAG
ATCATAGAAATAATCTAGAT
GAAATAAGTGATATATTTGC
ACATCAAAAGGTGAAGTTTA
TGTTTGGGTTCAGCGAGGAC
AAAGGACGAATTTTACAGAT
TTTTAGCGCTTCTTCTTTTG
CAAGCAAGTTTAATATTCTG
GATTTCTTCATCAATAATAT
ATTATTGCTGATGGAATATT
CTTCAACGTACGAAGCAAAC
GTGTGGAAGACAAGATACAA
GAAATATGTCTTGGAATCTG
TGTTTACAAGTAATTCTTTT
CTTTCGGCACGTTCAATCAT
GATTGTTGGTATAATGGGTA
AATCTTACATAACTGAAGGG
TTATGCAAGGCTATGTTAAT
TGAAACCATGAAAGTTATCG
CCGAACCAAAGATTACTGAC
GAGCATCTTTTCTTAGCCAT
ATCTCATATTTTTACTTATT
CCAAAATTGTTGAAGGTTTG
GATCCCAACCTTGACTTAAT
GAAGCACTTATTTTGGTTTT
CAACACTCTTCCTTGAATCA
CGTCACCCGATAATTTTTGA
GGGTGCCCTTCTCTTTGTGT
CAAACTGTATAAGGCGCCTA
TACATGGCCCAGTTTGAAAA
TGAAAGCGAAACATCATTGA
TAAGTACTTTACTTAAGGGG
AGAAAGTTTGCTCATACCTT
TTTAAGCAAGATAGAGAATC
TTAGTGGTATTGTTTGGAAT
GAAGATAATTTTACACACAT
TCTGATTTTCATCATTAATA
AAGGACTATCCAATCCTTTC
ATTAAGAGTACCGCTTTTGA
TTTCTTGAAGATGATGTTTA
GAAACTCCTACTTTGAGCAT
CAAATCAATCAGAAATCTGA
TCATTATTTGTGCTATATGT
TCCTATTGTATTTTGTTTTA
AACTGCAATCAATTTGAGGA
ACTTTTAGGTGACGTTGATT
TTGAAGGAGAAATGGTTAAC
ATTGAAAACAAGAACACCAT
TCCTAAAATTTTGTTAGAGT
GGTTGAGTTCGGATAACGAA
AATGCAAACATTACCCTCTA
TCAAGGTGCGATACTGTTCA
AATGTTCAGTTACGGATGAA
CCAAGTAAATTTAGGTTTGC
GTTGATTATTAGGCATCTAT
TGACAAAGAAACCCATTTGT
GCATTGCGTTTTTACAGTGT
TATTCGTAACGAAATAAGAA
AAATATCAGCATTTGAGCAA
AATTCGGATTGTGTTCCACT
TGCTTTCGATATTTTAAACT
TATTAGTGACGCATTCAGAG
TCTAATTCGTTAGAAAAACT
TCACGAAGAATCCATTGAAC
GTCTAACCAAAAGAGGTTTA
TCGATTGTGACTTCTTCTGG
TATATTTGCGAAGAATTCCG
ACATGATGATACCTTTAGAT
GTAAAACCTGAAGATATCTA
TGAACGTAAGAGAATAATGA
CAATGATTTTATCAAGGATG
TCATGTTCTGCTTAG
>IRA2|M22.Contig21.19_10669-199
ATGTCCCAGCCCACTAAGAA
TAAGAAGAAAGAACACGGGA
CCGATTCCAAGTCATCCCGC
ATGACTCGGACGTTGGTTAA
CCATATTCTTTTTGAAAGAA
TTCTCCCGATCCTTCCGGTG
GAGTCTAATCTAAGTACCTA
TTCAGAAGTGGAAGAGTATT
CCTCATTCATTTCATGCAGA
TCTGTGCTCATTAACGTTAC
CGTTTCCCGAGATGCAAACG
CTATGGTGGAAGGCACTTTG
GAGTTGATAGAATCGCTTCT
TCAAGGGCACGAAATCATTT
CAGATAAGGGTAGCAGTGAC
GTTATTGAATCAATACTGAT
TATACTAAGATTGTTAAGTG
ATGCGCTAGAGTATAATTGG
CAAAATCAAGAAAGCCTTCA
TTACAACGACATTTCGACTC
ACGTAGAACATGACCAAGAA
CAGAAGTACAGACCAAAGCT
TCACAATATTCTGCCCGACT
ACTCGTCGACTCATTCCAAT
GGCAACAAACACTTTTTCCA
CCAGAGCAAACCTCAGGCAC
TGATACCGGAACTGGCATCG
AAATTGCTTGAGAGTTGCGC
GAAGTTGAAGTTCAATACAA
GAACTTTGCAAATTTTACAA
AATATGATCAGTCATGTTCA
TGGAAACATTCTAACGACTT
TGAGTTCCTCGATTCTTCCC
CGCCACAAATCCTATTTGAC
AAGGCACAACCATCCTTCTC
ATTGTAAAATGATTGACTCT
ACTCTAGGCCATATTCTCCG
ATTTGTAGCGGCTTCCAATC
CGTCCGAGTATTTTGAATTT
ATCAGAAAGAGTGTGCAAGT
GCCCGTAACACAGACACACA
C------GCATTCACACTCC
CATTCACACTCTTTGCCATC
TTCCGTTTATAACAGCATAG
TGCCCCACTTTGATCTTTTC
AGCTTCATCCATTTAAGTAA
GGATAATTTTAAGAAATACT
TGGAACTCATCAAAAACTTA
TCGGTGACGTTAAGGAAAAC
GATTTATCATTGCCTACTTT
TGCATTACAGCGCCAAAGCA
ATAATGTTTTGGATAATGGC
TAGGCCTGCGGAATATTATG
AACTCTTCAACTTATTAAAA
GATAATAACAATGAACACTC
GAAATCCTTAAACACGTTAA
ACCATACACTTTTCGAGGAG
ATCCATTCGACTTTTAATGT
GAATAGCATGATAACCACCA
ATCAAAATGCTCATCAAGGC
TCATCTTCCCCTTCGTCCTC
CTCGCCATCGTCACCACCTA
GCTCATCATCATCGGATAAC
AACAATCAAAACATAATAGC
AAAATCCTTAAGTCGTCAGC
TTTCTCACCACCAGTCATAC
ATTCAACAGCAGTCTGAAAG
AAAACTACATTCTTCATGGA
CTACAAACTCTCAATCCTCT
ACTTCACTGTCATCTTCAAC
GTCTAATTCAACAACAACTG
ATTTCTCTACTCACACTCAA
CCAGGAGAATACGACCCTTC
CTTACCAGATACTCCCACGA
TGTCTAACATCACTATTAGT
GCATCTTCATTATTATCCCA
AACTCCAACTCCAACAACAC
AATTGCAACAGCGGTTGAAC
TCAGCAGCTGCAGCCGC---
------CGCCGCAGCTGCTT
CACCATCGAATTCCACCCCA
ACTGGATACACAGCAGAGCA
ACAAAGTCGAGCTTCATACG
ATGCACACAAAACTGGCCAT
ACTGGTAAGGATTATGATGA
ACATTTTTTGTCTATCACTC
GTTTGGATAATGTTTTGGAG
TTATACACGCACTTTGATGA
TACTGAGGTATTACCACACA
CATCCGTACTGAAGTTTTTA
ACTACTTTGACAATGTTCGA
TATTGACCTTTTTAATGAAT
TAAACGCTACATCATTCAAA
TATATTCCTGATTGTACTAT
GCATCGTCCAAAAGAAAGAA
CGAGTTCTTTCAATAATACT
GCACACGAGACAGGTTCCGA
AAAGACTTCGGGTATAAAAC
ATATTACGCAAGGCTTAAAG
AAATTAACTTCTTTACCTTC
CTCAACCAAAAAAACTGTAA
AATTTATGAAGATGTTGCTA
AGAAATTTAATTGGGAACCA
AGCTGTATCAGACGTTGCCC
TCTTAGATACAATGAGGGCC
TTACTATCATTCTTCACAAT
GACTTCTGCGGTCTTTCTCG
TGGATAGGAACTTACCCTCA
GTACTTTTTGCCAAGAGACT
CATCCCCATAATGGGGACAA
ATTTAAGCGTCGGTCAAGAC
TGGAATTCAAAAATAAATAA
CAGTTTGATGGTTTGTTTGA
AAAAAAACTCCGCCACGTTT
GTTCAATTACAATTAATATT
CTTCTCTTCAGCTATTCAAT
TCGATCATGAATTATTGCTG
GCACGTCTGAGCATCGATAC
AATGGCCAACAATTTAAACA
TGCAGAAGCTATGCCTTTAT
ACTGAAGGATTCAGGATATT
CTTCGACATACCAAGTAAGA
AGGAATTGCGGAAGGCAATT
GCGGTTAAAATTTCTAAATT
TTTCAAAACATTATTCTCCA
TTATAGCAGATATTCTTTTA
CAAGAATTTCCGTATTTTGA
TGAGCAAATCACCGACATAG
TTGCTTCCATTCTTGACGGT
ACAATTATCAATGAGTATGG
TACGAAGAAACATTTCAAGG
GGAGCTCACCCTCTTTATGT
TCGACAACCCGGTCAAGATC
AGGATCTACATCTCAAAGTT
CAATGACACCAGTTTCTCCG
CTGGGACCGGATACTGATAT
ATGTCCAATGAACACCCTGT
CTTTAGTTGGTTCAAGTACT
TCAAGAAATTCTGACAACGT
TAATTCATTAAACAGTTCAC
CAAAGAACTTGTCTTCTGAT
CCATACTTGTCACATCTTGT
GGCCCCAAGAGCACGTCATG
CTTTAGGTGGGCCATCTAGT
ATTATAAGGAATAAAATACC
GACTACATTGACTTCACCTC
CAGGAACGGAAAAATCTTCA
CCAGTACAACGTCCGCAAAC
GGAAAGCATCAGTGCCACAC
CAATGGCCATAACAAATTCT
ACTCCATTATCGTCGGCAGC
ATTCGGAATTCGATCGCCTT
TGCAGAAAATAAGAACGAGG
CGTTATTCCGATGAAAGTTT
AGGAAAATTCATGAAATCAA
CAAATAATTACATTCAAGAA
CATTTGATACCAAAAGATTT
GAATGAGGCAACTCTTCAAG
ATGCTAGAAGAATAATGATT
AATATTTTCAGTATTTTTAA
GAGACCGAATAGTTACTTCA
TCATTCCTCACAATATAAAC
TCGAATTTACAATGGGTTTC
GCAGGATTTTAGAAATATTA
TGAAACCGATTTTCGTCGCC
ATCGTAAGTTCGGATGTAGA
TTTACAGAATACTGCTCAAT
CATTCATGGATACCTTATTA
TCGAATGTTATTACTTATGG
TGAATCAGATGAGAATATCA
GTATTGAAGGTTATCATTTT
CTTTGCAGTTACACTGTAAC
ATTATTTGCAATGGGCCTTT
TCGATTTGAAAATTAATAAT
GAAAAGCGTCAAATTCTCTT
GGATATAACTGTCAAGTTTA
TGAAGGTTAGATCACATTTA
GCAGGGATCGCGGAGGCCTC
ACACCACATGGAATACATAA
GTGATTCTGAAAAACTCACC
TTTCCGCTGATTATGGGGAC
CGTCGGTAGGGCCCTATTTG
TTTCATTATACTCTAGTCAA
CAAAAAATTGAAAAGACTTT
AAAGATTGCTTACACAGAGT
ATCTTTCTGCAATCAATTTT
CATGAGAGGAATATTGATGA
TGCTGATAAAACTTGGGTTC
ATAATATTGAGTTTGTAGAA
GCGATGTGTCATGACAACTA
CACAACTTCTGGTTCAATTG
CTTTCCAAAGGAGGACAAGA
AATAATATTTTACGATTTGC
TACTATTCCTAACGCTATCT
TACTTGATTCTATGAGGATG
ATCTATAAGAAGTGGCATAC
TTACACACACAGTAAAAGTT
TAGAAAAACAAGAACGGAAC
GACTTCAGAAATTTCGCGGG
TATTTTAGCCTCTTTGTCGG
GTATCCTATTCATCAATAAA
AAGATATTGCAAGAAATGTA
TCCATACCTACTCGACACCG
TTTCAGAATTGAAAAAAAAT
GTAGACTTTTTTATCTCAAA
ACAATGCCAATGGTTAAACT
ATCCGGATTTATTAACGAGA
GAAAATTCAAGAGATATTCT
AAGTGTAGAACTGCATCCTT
TGTCTTTTAACTTACTTTTT
AATAATTTGAGGCTCAAGTT
AAAAGAACTTGCTTGCTCAG
ACTTATCAATACCAGAAAAT
GAAAGTTCCTATGTTTTGTT
AGAACAAATAATCAAAATGC
TGCGGACAATCCTAGGTCGT
GATGATGACAATTATGTAAT
GATGCTTTTTTCCACAGAGA
TTGTAGATCTTATTGATTTA
TTGACAGATGAAATAAAAAA
AATCCCAGCCTATTGCCCAA
AATATCTCAAGGCAATTATT
CAAATGACCAAAATGTTTAG
TGCCTTGCAGCACTCAGAGG
TTAATTTAGGTGTCAAAAAT
CATTTTCACGTTAAAAATAA
ATGGTTGAGACAAGTCACTG
ATTGGTTTCAAGTGAGTATT
GCGAGAGAGTACGATTTCGA
AAACTTGTCAAAACCTCTAA
AAGAAATGGATTTGGTAAAA
AGAGACATGGATATTCTATA
CATAGATACGGCAATCGAAG
CTTCAACCGCTATTGCGTAC
CTCACGAGACATACTTTCTT
AGAGATTCCACCTGCCGCGT
CAGATCCCGAACTATCTCGA
TCTAGGTCTGTGATATTTGG
CTTTTATTTCAACATCTTAA
TGAAAGGCCTTGAAAAAAGT
AGTGATCGTGACAATTACCC
AGTATTCTTGAGGCACAAAA
TGAGTGTCCTCAACGACAAT
GTAATACTTTCATTAACAAA
TCTTTCAAACACCAATGTTG
ATGCGAGTTTGCAGTTCACC
TTACCGATGGGCTATTCCGG
AAATCGAAACATTAGGAATG
CATTTTTGGAGGTCTTCATT
AATATCGTTACGAACTATCG
GACATACACGGCTAAAACTG
ACCTTGGAAAATTAGAAGCA
GCAGACAAATTTTTGCGATA
TACGATTGAACATCCCCAGC
TATCGTCCTTTGGAGCAGCG
GTTTGTCCCGCTAGCGATAT
TGATGCTTATGCTGCTGGCT
TAATAAATGCATTTGAAACG
AGAAATGCCACCCACATTGT
AGTGTCACAGTTGATTAAAA
ATGAAATTGAAAATTCTTCC
AGACCTACGGATATCCTTAG
AAGGAATAGCTGTGCTACGA
GATCATTATCTATGCTAGCC
AGGTCCAAGGGTAGCGAATA
TTTGATTCGCACTTTGCAAC
CATTACTAAAAAAAATTATC
CAGAACAGAGATTTTTTTGA
AATTGAGAAATTAAAACCGG
AAGATTTAGATGCTGAACGT
CAAATAGAGCTTTTTGTTAA
ATACATGAATGAATTATTGG
AATCCATATCCAACTCCGTA
TCTTATTTTCCCCCTCCTTT
ATTTTATATTTGTCAAAACA
TTTATAAAGTTGCGTGTGAA
AAATTTCCGGATCACGCAAT
TATCGCCGCTGGGTCTTTCG
TATTTTTACGGTTTTTTTGT
CCTGCTTTAGTCAGCCCTGA
TTCTGAAAATATCATAGATA
TTTCTCACTTGAGCGAAAAG
CGTACCTTCATCAGCTTGGC
TAAAGTTATCCAAAATATTG
CCAATGGCTCAGAAAATTTC
TCCAGATGGCCAGCTTTGTG
TTCCCAAAAGGATTTTCTTA
AGGAATGTAGCGATAGAATT
TTCAGATTCCTAGCTGAACT
TTGTAGAACAGATCGCACGA
TAGACATCCAAGTGAGAACA
GACCCAACGCCAATTGCATT
TGACTATCAATTCCTTCATT
CCTTTGTTTACCTTTACGGT
CTTGAGGTGAGAAGGAATGT
GCTAAATGAAGCAAAACATG
ATGATGGTGACATTGATGGT
GACGATTTCTATAAGACCAC
GTTTTTACTTATTGATGATG
TTCTTGGCCAATTAGGCCAA
CCTAAAATGGAAGTTTCCAA
TGAAATACCAATATACATAA
GAGAACATATGGACGACTAT
CCGGAACTGTATGAGTTCAT
GAATAGGCACGCGTTCAGAA
ACATTGAGACTTCAACAGCG
TACAGCCCAAGCGTTCACGA
GTCCACCTCAAGTGAAGGCA
TTCCAATTATTACGTTAACA
ATGTCAAATTTCTCAGACAG
ACATGTGGACATTGATACAG
TTGCTTACAAGTTCTTGCAA
ATTTATGCTCGAATCTGGAC
CACCAAACACTGTTTAATAA
TTGACTGTACAGAATTCGAC
GAGGGAGGGCTTGATATGAG
GAAATTTATTTCTTTGGTTA
TGGGACTATTACCAGAAGTT
GCACCCAAAAATTGTATAGG
CTGTTACTACTTTAACGTAA
ACGAGACATTTATGGATAAT
TATGGAAAATGTTTGGACAA
GGACAACGTATATGTTTCCT
CGAAAATTCCTCATTATTTC
ATTAATAGTAACTCTGATGA
AGGACTTATGAAATCTGTGG
GTATAACTGGACAAGGGTTG
AAGGTTCTGCAAGATATTCG
TGTCTCTCTGCATGATATCA
CGCTTTATGACGAAAAAAGA
AATAGATTTACGCCGGTATC
GTTGAAAATAGGCGATATTT
ACTTTCAAGTCTTGCATGAA
ACTCCTAGGCAATATAAAAT
AAGAGACATGGGTACTTTAT
TCGACGTAAAATTCAATGAT
GTCTACGAAATTAGCCGAAT
ATTCGAAGTACATGTTTCGT
CAATAACTGGAGTGGCAGCT
GAATTTACAGTAACTTTTCA
GGACGAGAGAAGGTTGATTT
TTAGTAGTCCGAAATACCTT
GAAATTGTGAAGATGTTCTA
TTACGCACAGATCCGGTTAG
AAAGTGAATATGAAATGGAT
AATAATTCGAGTACCTCCTC
CCCAAATTCAAACAACAAGG
ACAAACAGCAGAAAGAGAGA
ACAAAATTATTGTGCCACCT
ACTGTTAGTATCTCTTATTG
GTCTGTTTGATGAGAGTAAA
AAAATGAAAAACAGTTCGTA
TAACCTAATAGCTGCCACTG
AGGCGTCATTTGGTTTGAAC
TTTGGCTCCCATTTTCATCG
CTCTTCCGAGGTGTACGTCC
CCGAAGATACTACAACATTT
TTAGGTGTTATTGGAAAGTC
TCTTGCAGAGTCTAATCCAG
AACTCACAGCCTATATGTTT
ATCTATGTTTTGGAGGCATT
GAAGAACAACGTGATTCCTC
ATGTTTACATCCCTCATACC
ATTTGCGGTTTGTCTTATTG
GATCCCTAATTTATACCAAC
ATGTGTATTTGGCTGATGAT
GAAGAAGGCCCCGAAAACAT
ATCTCACATTTTCCGAATTC
TTATCAGGCTCTCTGTGAGA
GAGACCGACTTTAAAGCCGT
ATACATGCAATATGTTTGGC
TGCTACTTTTAGATGATGGC
CGCTTAACTGACATTATCGT
TGATGAAGTTATTAATCATG
CGTTAGAAAGAGACTCCGAA
AACCGCGATTGGAAGAAAAC
AATATCGTTACTAACTGTCC
TACCCACTACTGAGGTTGCT
AATAATATTATTCAAAAAAT
ATTGGCAAAAATTAGATCAT
TTTTACCGTCATTGAAGTTA
GAAGCTATGACCCAAAGTTG
GTCTGAACTAACAATATTAG
TTAAGATAAGCATCCATGTT
TTTTTTGAAACTTCTTTGCT
GGTACAGATGTACTTACCAG
AGATCCTGTTTATCGTATCC
TTATTAATTGATGTTGGTCC
AAGGGAACTCAGATCATCAC
TACACCAGCTATTAATGAAT
GTATGCCATTCCTTGGCTAT
TAACTCAGCTTTACCACAAG
ATCATAGAAATAATCTAGAT
GAAATAAGTGATATATTTGC
ACATCAAAAGGTGAAGTTTA
TGTTTGGGTTCAGCGAGGAC
AAAGGACGAATTTTACAGAT
TTTTAGCGCTTCTTCTTTTG
CAAGCAAGTTTAATATCCTG
GATTTCTTCATCAATAATAT
ATTATTGCTGATGGAATATT
CTTCAACGTACGAAGCAAAC
GTGTGGAAGACAAGATACAA
GAAATATGTCTTGGAATCTG
TGTTTACAAGTAATTCTTTT
CTTTCGGCACGTTCAATCAT
GATTGTTGGTATAATGGGTA
AATCTTACATAACTGAAGGG
TTATGCAAGGCTATGTTAAT
TGAAACCATGAAAGTTATCG
CCGAACCAAAGATTACTGAC
GAGCATCTTTTCTTAGTCAT
ATCTCATATTTTTACTTATT
CCAAAATTGTTGAAGGTTTG
GATCCCAACCTTGACTTAAT
GAAGCACTTATTTTGGTTTT
CAACACTCTTCCTTGAATCA
CGTCACCCGATAATTTTTGA
GGGTGCCCTTCTCTTTGTGT
CAAACTGTATAAGGCGCCTA
TACATGGCCCAGTTTGAAAA
TGAAAGTGAAACATCATTGA
TAAGTACTTTACTTAAGGGG
AGAAAGTTTGCTCATACCTT
TTTAAGCAAGATAGAGAATC
TTAGTGGTATTGTTTGGAAT
GAAGATAATTTTACACACAT
TCTGATTTTCATCATTAATA
AAGGACTATCCAATCCTTTC
ATTAAGAGTACGGCTTTGGA
TTTCTTGAAGATGATGTTTA
GAAACTCCTACTTTGAGCAT
CAAATCAATCAGAAATCTGA
TCATTATTTGTGCTATATGT
TCCTATTGTATTTTGTTTTA
AACTGTAATCAATTTGAGGA
ACTTTTAGGTGACGTTGATT
TTGAAGGAGAAATGGTTAAC
ATTGAAAACAAGAACACCAT
TCCTAAAATTTTGTTGGAGT
GGTTGAGTTCGGATAACGAA
AATGCAAACATTACCCTCTA
TCAAGGTGCGATACTGTTCA
AATGTTCAGTTACGGATGAA
CCAAGTAGATTTAGGTTTGC
GTTGATTATTAGGCATCTAT
TGACAAAGAAACCCATTTGT
GCATTGCGTTTTTACAGTGT
TATTCGTAACGAAATAAGAA
AAATATCAGCATTTGAGCAA
ACTTCGGATTGTGTTCCACT
TGCTTTCGATATTTTAAACT
TATTAGTGACGCATTCAGAG
TCTAATTCCTTAGAAAAACT
TCACGAAGAATCCATTGAAC
GTCTGACCAAAAGAGGTTTA
TCAATTGTGACTTCTTCTGG
TATATTTGCGAAGAATTCCG
ACATGATGATACCGTTAGAT
GTAAAACCTGAAGATATCTA
TGAACGTAAGAGAATAATGA
CAATGATTTTATCAAGGATG
TCATGTTCTGCTTAG
>IRA2|YJM280.Contig2.21_10114-1
ATGTCCCAGCCCACTAAGAA
TAAGAAGAAAGAACACGGGA
CCGATTCCAAGTCATCCCGC
ATGACTCGGACGTTGGTTAA
CCATATTCTTTTTGAAAGAA
TTCTCCCGATCCTTCCGGTG
GAGTCTAATCTAAGTACCTA
TTCAGAAGTGGAAGAGTATT
CCTCATTCATTTCATGCAGA
TCTGTGCTCATTAACGTTAC
CGTTTCCCGAGATGCAAACG
CTATGGTGGAAGGCACTTTG
GAGTTGATAGAATCGCTTCT
TCAAGGGCACGAAATCATTT
CAGATAAGGGTAGCAGTGAC
GTTATTGAATCAATACTGAT
TATACTAAGATTGTTAAGTG
ATGCGCTAGAGTATAATTGG
CAAAATCAAGAAAGCCTTCA
TTACAACGACATTTCGACTC
ACGTAGAACATGACCAAGAA
CAGAAGTACAGACCAAAGCT
TCACAATATTCTTCCCGACT
ACTCGTCGACTCATTCCAAT
GGCAACAAACACTTTTTCCA
CCAGAGCAAACCTCAGGCAC
TGATACCGGAACTGGCATCG
AAATTGCTTGAGAGTTGCGC
GAAGTTGAAGTTCAATACAA
GAACTTTGCAAATTTTACAA
AATATGATCAGTCATGTTCA
TGGAAACATTGTAACGACTT
TGAGTTCCTCGATTCTTCCC
CGCCACAAATCCTATTTGAC
AAGGCACAACCATCCTTCTC
ATTGTAAAATGATTGACTCT
ACTCTAGGCCATATTCTCCG
ATTTGTAGCGGCTTCCAATC
CGTCCGAGTATTTTGAATTT
ATCAGAAAGAGTGTGCAAGT
GCCCGTAACACAGACACACA
C------GCATTCACACTCC
CATTCACACTCTTTGCCATC
TTCCGTTTATAACAGCATAG
TGCCCCACTTTGATCTTTTC
AGCTTCATCCATTTAAGTAA
GGATAATTTTAAGAAATACT
TGGAACTCATCAAAAACTTA
TCGGTGACGTTAAGGAAAAC
GATTTATCATTGCCTACTTT
TGCATTACAGCGCCAAAGCA
ATAATGTTTTGGATAATGAC
TAGGCCTGCGGAATATTATG
AACTCTTCAACTTATTAAAA
GATAATAACAATGAACACTC
GAAATCCTTAAACACGTTAA
ACCATACACTTTTCGAGGAG
ATCCATTCGACTTTTAATGT
GAATAGCATGATAACCACCA
ATCAAAATGCTCATCAAGGC
TCATCTTCCCCTTCGTCCTC
CTCGCCATCGTCACCACCTA
GCTCATCATCATCGGATAAC
AACAATCAAAACATAATAGC
AAAATCCTTAAGTCGTCAGC
TTTCTCACCACCAGTCATAC
ATTCAACAGCAGTCTGAAAG
AAAACTACATTCTTCATGGA
CTACAAACTCTCAATCCTCT
ACTTCACTGTCATCTTCAAC
GTCTGATTCAACAACAACTG
ATTTCTCTACTCACACTCAA
CCAGGAGAATACGACCCTTC
CTTACCAGATACTCCCACGA
TGTCTAACATCACTATTAGT
GCATCTTCATTATTATCCCA
AACTCCAACTCCAACAACAC
AATTGCAACAGCGGTTGAAC
TCAGCAGCTGCAGCCGC---
------CGCCGCAGCTGCTT
CACCATCGAATTCCACCCCA
ACTGGATACACAGCAGAGCA
ACAAAGTCGAGCTTCATACG
ATGCACACAAAACTGGCCAT
ACTGGTAAGGATTATGATGA
ACATTTTTTGTCTATCACTC
GTTTGGATAATGTTTTGGAG
TTATACACGCACTTTGATGA
TACTGAGGTATTACCACACA
CATCCGTACTGAAGTTTTTA
ACTACTTTGACAATGTTCGA
TATTGACCTTTTTAATGAAT
TAAACGCTACATCATTCAAA
TATATTCCTGATTGTACTAT
GCATCGTCCAAAAGAAAGAA
CGAGTTCTTTCAATAATACT
GCACACGAGACAGGTTCCGA
AAAGACTTCGGGTATAAAAC
ATATTACGCAAGGCTTAAAG
AAATTAACTTCTTTACCTTC
CTCAACCAAAAAAACTGTAA
AATTTATGAAGATGTTGCTA
AGAAATTTAATTGGGAACCA
AGCTGTATCAGACGTTGCCC
TCTTAGATACAATGAGGGCC
TTACTATCATTCTTCACAAT
GACTTCTGCGGTCTTTCTCG
TGGATAGGAACTTACCCTCA
GTACTTTTTGCCAAGAGACT
CATCCCCATAATGGGGACAA
ATTTAAGCGTCGGTCAAGAC
TGGAATTCAAAAATAAATAA
CAGTTTGATGGTTTGTTTGA
AAAAAA-CTCCACCACGTTT
GTTCAATTACAATTAATATT
CTTCTCTTCAGCTATTCAAT
TCGATCATGAATTATTGCTG
GCACGTCTGAGCATCGATAC
AATGGCCAACAATTTAAACA
TGCAGAAGCTATGCCTTTAT
ACTGAAGGATTCAGGATATT
CTTCGACATACCAAGTAAGA
AGGAATTGCGGAAGGCAATT
GCGGTTAAAATTTCTAAATT
TTTCAAAACATTATTCTCCA
TTATAGCAGATATTCTTTTA
CAAGAATTTCCGTATTTTGA
TGAGCAAATCACCGACATAG
TTGCTTCCATTCTTGACGGT
ACAATTATCAATGAGTATGG
TACGAAGAAACATTTCAAGG
GGAGCTCACCCTCTTTATGT
TCGACAACCCGGTCAAGATC
AGGATCTACATCTCAAAGTT
CAATGACACCAGTTTCTCCG
CTGGGACTGGATACTGATAT
ATGTCCAATGAACACCCTGT
CTTTAGTTGGTTCAAGTACT
TCAAGAAATTCTGACAACGT
TAATTCATTAAACAGTTCAC
CAAAGAACTTGTCTTCTGAT
CCATACTTGTCACATCTTGT
GGCCCCAAGAGCACGTCATG
CTTTAGGTGGGCCATCTAGT
ATTATAAGGAATAAAATACC
GACTACATTGACTTCACCTC
CAGGAACGGAAAAATCTTCA
CCAGTACAACGTCCGCAAAC
GGAAAGCATCAGTGCCACAC
CAATGGCCATAACAAATTCT
ACTCCATTATCGTCGGCAGC
ATTCGGAATTCGATCCCCTT
TGCAGAAAATAAGAACGAGG
CGTTATTCCGATGAAAGTTT
AGGAAAATTCATGAAATCAA
CAAATAATTACATTCAAGAA
CATTTGATACCAAAAGATTT
GAATGAGGCAACTCTTCAAG
ATGCTAGAAGAATAATGATT
AATATTTTCAGTATTTTTAA
GAGACCGAATAGTTACTTCA
TCATTCCTCACAATATAAAC
TCGAATTTACAATGGGTTTC
GCAGGATTTCAGAAATATTA
TGAAACCGATTTTCGTCGCC
ATCGTAAGTCCGGATGTAGA
TTTACAGAATACTGCTCAAT
CATTCATGGATACCTTATTA
TCGAATGTTATTACTTATGG
TGAATCAGATGAGAATATCA
GTATTGAAGGTTATCATCTT
CTTTGCAGTTACACTGTAAC
ATTATTTGCAATGGGCCTTT
TCGATTTGAAAATTAATAAT
GAAAAGCGTCAAATTCTCTT
GGATATAACTGTCAAGTTTA
TGAAGGTTAGATCACATTTA
GCAGGGATCGCGGAGGCCTC
ACACCACATGGAATACATAA
GTGATTCTGAAAAACTCACT
TTTCCGCTGATTATGGGGAC
CGTTGGTAGGGCCCTATTTG
TTTCATTATACTCTAGTCAA
CAAAAAATTGAAAAGACTTT
AAAGATTGCTTACACAGAGT
ATCTTTCTGCAATCAATTTT
CATGAGAGGAATATTGATGA
TGCTGATAAAACTTGGGTTC
ATAATATTGAGTTTGTAGAA
GCGATGTGTCATGACAACTA
CACAACTTCTGGTTCAATTG
CTTTCCAAAGGAGGACAAGA
AATAATATTTTACGATTTGC
TACTATTCCTAACGCTATCT
TACTTGATTCTATGAGGATG
ATCTATAAGAAGTGGCATAC
TTACACACACAGTAAAAGTT
TAGAAAAACAAGAACGGAAC
GACTTCAGAAATTTCGCGGG
TATTTTAGCCTCTTTGTCGG
GTATCCTATTCATCAATAAA
AAGATATTGCAAGAAATGTA
TCCATACCTACTCGACACCG
TTTCAGAATTGAAAAAAAAT
ATAGACTCTTTTATCTCAAA
ACAATGCCAATGGTTAAACT
ATCCGGATTTATTAACGAGA
GAAAATTCAAGAGATATTCT
AAGTGTAGAACTGCATCCTT
TGTCTTTTAACTTACTTTTT
AATAATTTGAGGCTCAAGTT
AAAAGAACTTGCTTGTTCAG
ACTTATCAATACCAGAAAAT
GAAAGTTCCTATGTTTTATT
AGAACAAATAATCAAAATGC
TGCGGACAATCCTAGGTCGT
GATGATGACAATTATGTAAT
GATGCTTTTTTCCACAGAGA
TTGTAGATCTTATTGATTTA
TTGACAGATGAAATAAAAAA
A-TACCAGCCTATTGTCCAA
AATATCTCAAGGCAATTATT
CAAATGACCAAAATGTTTAG
TGCCTTGCAGCACTCAGAGG
TTAATTTAGGTGTCAAAAAT
CATTTTCACGTTAAAAATAA
ATGGTTGAGACAAGTCACTG
ATTGGTTTCAAGTGAGTATT
GCGAGAGAGTACGATTTCGA
AAACTTGTCAAAACCTCTAA
AAGAAATGGATTTGGTAAAA
AGAGACATGGATATTCTATA
CATAGATACGGCAATCGAAG
CTTCAACCGCTATTGCGTAC
CTCACGAGACATACTTTCTT
AGAGATTCCACCTGCCGCGT
CAGATCCCGAACTATCTCGA
TCTAGGTCTGTGATATTTGG
CTTTTATTTCAACATCTTAA
TGAAAGGCCTTGAAAAAAGT
AGTGATCGTGACAATTACCC
AGTATTCTTGAGGCACAAAA
TGAGTGTCCTCAACGACAAT
GTAATACTTTCATTAACAAA
TCTTTCTAACACCAATGTTG
ATGCGAGTTTGCAGTTCACC
TTACCGATGGGCTATTCCGG
AAATCGAAACATTAGGAATG
CATTTTTGGAGGTCTTCATT
AATATCGTTACGAACTATCG
GACATACACGGCTAAAACTG
ACCTTGGAAAATTAGAAGCA
GCAGACAAATTTTTGCGATA
TACGATTGAACATCCCCAGC
TATCGTCCTTTGGAGCAGCG
GTTTGTCCCGCTAGCGATAT
TGATGCTTATGCTGCTGGCT
TAATAAATGCATTTGAAACG
AGAAATGCCACCCACATTGT
AGTGTCACAGTTGATTAAAA
ATGAAATTGAAAATTCTTCC
AGACCTACGGATATCCTTAG
AAGGAATAGCTGTGCTACGA
GATCATTATCTATGCTAGCC
AGGTCCAAGGGTAGCGAATA
TTTGATTCGCACTTTGCAAC
CATTACTAAAAAAAATTATC
CAGAACAGAGATTTTTTTGA
AATTGAGAAATTAAAACCGG
AAGATTCAGATGCTGAACGT
CAAATAGAGCTTTTTGTTAA
ATACATGAATGAATTATTGG
AATCCATATCCAACTCCGTA
TCTTATTTTCCCCCTCCTTT
ATTTTATATTTGTCAAAACA
TTTATAAAGTTGCGTGTGAA
AAATTTCCGGATCACGCAAT
TATCGCCGCTGGGTCTTTCG
TATTTTTACGGTTTTTTTGT
CCTGCTTTAGTCAGCCCTGA
TTCTGAAAATATCATAGATA
TTTCTCACTTGAGCGAAAAG
CGTACCTTCATCAGCTTGGC
TAAAGTTATCCAAAATATTG
CCAATGGCTCAGAAAATTTC
TCCAGATGGCCAGCTTTGTG
TTCCCAAAAGGATTTTCTTA
AGGAATGTAGCGATAGAATT
TTCAGATTCCTAGCTGAACT
TTGTAGAACAGATCGCACGA
TAGACATCCAAGTGAGAACA
GACCCAACGCCAATTGCATT
TGACTATCAATTCCTTCATT
CCTTTGTTTACCTTTACGGT
CTTGAAGTGAGAAGGAATGT
GCTAAATGAAGCAAAACATG
ATGATGGTGACATTGATGGT
GACGATTTCTATAAGACCAC
GTTTTTACTTATTGATGATG
TTCTTGGCCAATTAGGCCAA
CCTAAAATGGAATTTTCCAA
TGAAATACCAATATACATAA
GAGAACATATGGACGACTAT
CCGGAACTGTATGAGTTCAT
GAATAGGCACGCGTTCAGAA
ACATTGAGACTTCAACAGCG
TACAGCCCAAGCGTTCACGA
GTCCACCTCAAGTGAAGGCA
TTCCAATTATTACGTTAACA
ATGTCAAATTTCTCAGACAG
ACATGTGGACATTGATACAG
TTGCTTACAAGTTCTTGCAA
ATTTATGCTCGAATCTGGAC
CACCAAACACTGTTTAATAA
TCGACTGTACAGAATTTGAC
GAGGGAGGGCTTGATATGAG
GAAATTTATTTCTTTGGTTA
TGGGACTATTACCAGAAGTT
GCACCCAAAAATTGTATAGG
CTGTTACTACTTTAACGTAA
ACGAGACATTTATGGATAAT
TATGGAAAATGTTTGGACAA
GGACAACGTATATGTTTCCT
CGAAAATTCCTCATTATTTC
ATTAATAGTAACTCTGATGA
AGGACTTATGAAATCTGTGG
GTATAACTGGACAAGGGTTG
AAGGTTCTGCAAGATATTCG
TGTCTCTCTGCATGATATCA
CGCTTTATGACGAAAAAAGA
AATAGATTTACGCCGGTATC
GTTGAAAATAGGCGATATTT
ACTTTCAAGTCTTGCATGAA
ACTCCTAGGCAATATAAAAT
AAGAGACATGGGTACTTTAT
TCGACGTAAAATTCAATGAT
GTCTACGAAATTAGCCGAAT
ATTCGAAGTACATGTTTCGT
CAATAACTGGAGTGGCAGCT
GAATTTACAGTAACTTTTCA
GGACGAGAGAAGGTTGATTT
TTAGTAGTCCGAAATACCTT
GAAATTGTGAAGATGTTCTA
TTACGCACAGATCCGGTTAG
AAAGTGAATATGAAATGGAT
AATAATTCGAGTACCTCCTC
CCCAAATTCAAACAACAAGG
ACAAACAGCAGAAAGAGAGA
ACAAAATTATTGTGCCACCT
ACTGTTAGTATCTCTTATTG
GTCTGTTTGATGAGAGTAAA
AAAATGAAAAACAGTTCGTA
TAACCTAATAGCTGCCACTG
AGGCGTCATTTGGTTTGAAC
TTTGGCTCCCATTTTCATCG
CTCTCCCGAGGTGTACGTCC
CCGAAGATACTACAACATTT
TTAGGTGTTATTGGAAAGTC
TCTTGCAGAGTCTAATCCAG
AACTCACAGCCTATATGTTT
ATCTATGTTTTGGAGGCATT
GAAGAACAACGTGATTCCTC
ATGTTTACATCCCTCATACC
ATTTGCGGTTTGTCTTATTG
GATCCCTAATTTATACCAAC
ATGTGTATTTGGCTGATGAT
GAAGAAGGCCCCAAAAACAT
ATCTCACATTTTCCGAATTC
TTATCAGGCTCTCTGTGAGA
GAGACTGACTTTAAAGCCGT
ATACATGCAATATGTTTGGC
TGCTACTTTTAGATGATGGC
CGCTTAACTGACATTATCGT
TGATGAAGTTATTAATCATG
CGTTAGAAAGAGACTCCGAA
AACCGCGATTGGAAGAAAAC
AATATCGTTACTAACTGTCC
TACCCACTACTGAGGTTGCT
AATAATATTATTCAAAAAAT
ATTGGCAAAAATTAGATCAT
TTTTACCGTCATTGAAGTTA
GAAGCTATGACCCAAAGTTG
GTCTGAACTAACAATATTAG
TTAAGATAAGCATCCATGTT
TTTTTTGAAACTTCTTTGCT
GGTACAGATGTACTTACCAG
AGATCCTGTTTATCGTATCC
TTATTAATTGATGTTGGTCC
AAGGGAACTCAGATCATCAC
TACACCAGCTATTAATGAAT
GTATGCCATTCCTTGGCTAT
TAACTCAGCTTTACCACAAG
ATCATAGAAATAATCTAGAT
GAAATAAGTGATATATTTGC
ACATCAAAAGGTGAAGTTTA
TGTTTGGGTTCAGCGAGGAC
AAAGGACGAATTTTACAGAT
TTTTAGCGCTTCTTCTTTTG
CAAGCAAGTTTAATATCCTG
GATTTCTTCATCAATAATAT
ATTATTGCTGATGGAATATT
CTTCAACGTACGAAGCAAAC
GTGTGGAAGACAAGATACAA
GAAATATGTCTTGGAATCTG
TGTTTACAAGTAATTCTTTT
CTTTCGGCACGTTCAATCAT
GATTGTTGGTATAATGGGTA
AATCTTACATAACTGAAGGG
TTATGCAAGGCTATGTTAAT
TGAAACCATGAAAGTTATCG
CCGAACCAAAGATTACTGAC
GAGCATCTTTTCTTAGCCAT
ATCTCATATTTTTACTTATT
CCAAAATTGTTGAAGGTTTG
GATCCCAACCTTGACTTAAT
GAAGCACTTATTTTGGTTTT
CAACACTCTTCCTTGAATCA
CGTCACCCGATAATTTTTGA
GGGTGCCCTTCTCTTTGTGT
CAAACTGTATAAGGCGCCTA
TACATGGCCCAGTTTGAAAA
TGAAAGTGAAACATCATTGA
TAAGTACTTTACTTAAGGGG
AGAAAGTTTGCTCATACCTT
TTTAAGCAAGATAGAGAATC
TTAGTGGTATTGTTTGGAAT
GAAGATAATTTTACACACAT
TCTGATTTTCATCATTAATA
AAGGACTATCCAATCCTTTC
ATTAAGAGTACGGCTTTTGA
TTTCTTGAAGATGATGTTTA
GAAACTCCTACTTTGAGCAT
CAAATCAATCAGAAATCTGA
TCATTATTTGTGCTATATGT
TCCTATTGTATTTTGTTTTA
AACTGTAATCAATTTGAGGA
ACTTTTAGGTGACGTTGATT
TTGAAGGAGAAATGGTTAAC
ATTGAAAACAAGAACACCAT
TCCTAAAATTTTGTTGGAGT
GGTTGAGTTCGGATAACGAA
AATGCAAACATTACCCTCTA
TCAAGGTGCGATACTGTTCA
AATGTTCAGTTACGGATGAA
CCAAGTAGATTTAGGTTTGC
GTTGATTATTAGGCATCTAT
TGACAAAGAAACCCATTTGT
GCATTGCGTTTTTACAGTGT
TATTCGTAACGAAATAAGAA
AAATATCAGCATTTGAGCAA
ACTTCGGATTGTGTTCCACT
TGCTTTCGATATTTTAAACT
TATTAGTGACGCATTCAGAG
TCTAATTCCTTAGAAAAACT
TCACGAAGAATCCATTGAAC
GTCTGACCAAAAGAGGTTTA
TCAATTGTGACTTCTTCTGG
TATATTTGCGAAGAATTCCG
ACATGATGATACCGTTAGAT
GTAAAACCTGAAGATATCTA
TGAACGTAAGAGAATAATGA
CAATGATTTTATCAAGGATG
TCATGTTCTGCTTAG
>IRA2|YPS1009.contig02302_17569
ATGTCCCAGCCCACTAAGAA
TAAGAAGAAAGAACACGGGA
CCGATTCCAAGTCATCCCGC
ATGACTCGGACGTTGGTTAA
TCATATTCTTTTTGAAAGAA
TTCTCCCGATCCTTCCGGTG
GAGTCTAATCTAAGTACCTA
TTCAGAAGTGGAAGAGTATT
CCTCATTCATTTCATGCAGA
TCTGTGCTCATTAACGTTAC
CGTTTCCCGAGATGCAAACG
CTATGGTGGAAGGCACTTTG
GAGTTGATAGAATCGCTTCT
TCAAGGGCACGAAATCATTT
CAGATAAGGGTAGCAGTGAC
GTTATTGAATCAATACTGAT
TATACTAAGATTGTTAAGTG
ATGCGCTAGAGTATAATTGG
CAAAATCAAGAAAGCCTTCA
TTACAACGACATTTCGACTC
ACGTAGAACATGACCAAGAA
CAGAAGTACAGACCAAAGCT
TAACAGTATTCTGCCCGACT
ACTCGTCGACTCATTCCAAT
GGCAACAAACACTTTTTCCA
CCAGAGCAAACCTCAGGCAC
TGATACCGGAACTGGCATCG
AAATTGCTTGAGAGTTGCGC
GAAGTTGAAGTTCAATACAA
GAACTTTGCAAATTTTACAA
AATATGATCAGTCATGTTCA
TGGAAACATTCTAACGACTT
TGAGTTCCTCGATTCTTCCC
CGCCACAAATCCTATCTGAC
AAGGCACAACCATCCTTCTC
ATTGTAAAATGATTGACTCT
ACTCTAGGCCATATTCTCCG
ATTTGTAGCGGCTTCCAATC
CGTCCGAGTATTTTGAATTT
ATCAGAAAGAGTGTGCAAGT
GCCCGTAACACAGACACACA
C------GCATTCACACTCC
CATTCACACTCTTTGCCATC
TTCCGTTTATAACAGCATAG
TGCCCCACTTTGATCTTTTC
AGCTTCATCTATTTAAGCAA
GCATAATTTTAAGAAATACT
TGGAACTCATCAAAAACTTA
TCGGTGACGTTAAGGAAAAC
GATTTATCATTGCCTACTTT
TGCATTACAGCGCCAAAGCA
ATAATGTTTTGGATAATGGC
TAGGCCTGCGGAATATTATG
AACTCTTCAACTTATTAAAA
GATAATAACAATGAACACTC
GAAATCCTTAAACACGTTAA
ACCATACACTTTTCGAGGAG
ATCCATTCGACTTTTAATGT
GAATAGCATGATAACCACCA
ATCAAAATGCTCATCAAGGC
TCATCTTCCCCTTCGTCCTC
CTCGCCATCGTCACCACCTA
GCTCATCATCATCGGATAAC
AACAATCAAAACATAATAGC
AAAATCCTTAAGTCGTCAGC
TTTCTCACCACCAGTCATAC
ATTCAACAGCAGTCTGAAAG
AAAACTACATTCTTCATGGA
CTACAAACTCTCAATCCTCT
ACTTCACTGTCATCTTCAAC
GTCTAATTCAACAACAACTG
ATTTCTCTACTCACACTCAA
CCAGGAGAATACGACCCTTC
CTTACCAGATACACCCACGA
TGTCTAACATCACTATTAGT
GCATCTTCATTATTATCTCA
AACTCCAACTCCAACAACAC
AATTGCAACAGCGGTTGAAC
TCAGCAGCTGCAGCTGC---
------CGCCGCAGCTGCTT
CACCATCGAATTCCACCCCA
ACTGGATACACAGCAGAGCA
ACAAAGTCGAGCTTCATACG
ATGCACACAAAACTGGCCAT
ACTGGTAAGGATTATGATGA
ACATTTTTTGTCTGTCACTC
GTTTGGATAATGTTTTGGAG
TTGTACACGCACTTTGATGA
TACTGAGGTATTACCACACA
CATCCGTACTGAAGTTTTTA
ACTACTTTGACAATGTTCGA
TATTGACCTTTATAATGAAT
TAAACGCTACATCATTCAAA
TATATTCCTGATTGTACTAT
GCATCGTCCAAAAGAAAGAA
CAAGTTCTTTCAATAATACT
GCACACGAGACAGGTTCCGA
AAAGACTTCGGGTATAAAAC
ATATTACACAAGGCTTAAAG
AAATTAACTTCTTTACCTTC
CTCAACCAAAAAAACTGTAA
AATTTATGAAGATGTTGCTA
AGAAATTTAAATGGGAATCA
AGCTGTATCAGATGTTGCCC
TCTTAGATACAATGAGGGCC
TTACTATCATTCTTTACAAT
GACTTCTGCGGTCTTTCTCG
TGGATAGAAACTTACCCTCA
GTACTTTTTGCCAAGAGACT
CATCCCCATAATGGGGACAA
ATTTAAGCGTCGGTCAAGAC
TGGAATTCAAAAATAAATAA
CAGTTTGATGGTTTGTTTGA
AAAAAAACTCCACCACGTTT
GTTCAATTACAATTAATATT
CTTCTCTTCAGCTATTCAAT
TCGATCATGAATTATTACTG
GCACGTCTGAGCATCGATAC
AATGGCCAACAATTTAAACA
TGCAGAAGCTATGCCTTTAT
ACTGAAGGATTCAGGATATT
CTTCGACATACCAAGTAAGA
AGGAATTGCGGAAGGCAATT
GCGGTTAAAATTTCTAAATT
TTTCAAAACATTATTCTCCA
TTATAGCAGATATTCTTTTA
CAAGAATTTCCGTATTTTGA
TGAGCAAATCACCGACATAG
TTGCTTCCATTCTTGACGGT
ACAATTATCAATGAGTATGG
TACGAAGAAACATTTCAAGG
GGAGCTCACCCTCTTTATGT
TCGACAACCCGGTCAAGATC
AGGATCTACATCTCAAAGTT
CAATGACACCAGTTTCTCCG
CTGGGACTGGATACTGATAT
ATGTCCAATGAACACCCTGT
CTTTAGTTGGTTCAAGTACT
TCAAGAAATTCTGACAACGT
TAATTCATTAAACAGTTCAC
CAAAGAACTTGTCTTCTGAT
CCATACTTGTCACATCTTGT
GGCCCCAAGAGCGCGTCATG
CTTTAGGTGGGCCATCTAGT
ATTATAAGGAATAAAATACC
GACTACATTGACTTCACCTC
CAGGAACGGAAAAATCTTCA
CCAGTACAACGTCCGCAAAC
GGAAAGCATCAGTGCCACAC
CAATGGCCATAACAAATTCT
ACTCCATTATCGTCGGCAGC
ATTCGGAATTCGATCGCCTT
TGCAGAAAATAAGAACGAGG
CGTTATTCCGATGAAAGTTT
AGGAAAATTCATGAAATCAA
CAAATAATTACATTCAAGAA
CATTTGATACCAAAAGATTT
GAATGAAGCAACTCTTCAAG
ATGCTAGAAGAATAATGATT
AATATTTTCAGTATTTTTAA
GAGACCGAATAGTTACTTCA
TCATTCCTCACAATATAAAC
TCGAATTTACAATGGGTTTC
GCAGGATTTTAGAAATATTA
TGAAACCGATTTTCGTCGCC
ATCGTAAGTCCGGATGTAGA
TTTACAGAATACTGCTCAAT
CATTCATGGATACCTTATTA
TCGAATGTTATTACTTATGG
TGAATCAGATGAGAATATCA
GTATTGAAGGTTATCATCTT
CTTTGCAGTTACACTGTAAC
ATTATTTGCAATGGGCCTTT
TCGATTTGAAAATTAATAAT
GAAAAGCGTCAAATTCTCTT
GGATATAACTGTCAAGTTTA
TGAAGGTTAGATCACATTTA
GCAGGGATCGCGGAGGCCTC
ACACCACATGGAATACATAA
GTGATTCTGAAAAACTCACC
TTTCCGCTGATTATGGGGAC
CGTTGGTAGGGCCCTATTTG
TTTCATTATACTCTAGTCAA
CAAAAAATTGAAAAGACTTT
AAAGATTGCTTACACAGAGT
ATCTTTCTGCAATCAATTTT
CATGAGAGGAATATTGATGA
TGCTGATAAAACTTGGGTTC
ATAATATTGAGTTTGTAGAA
GCGATGTGTCATGACAACTA
CACAACTTCTGGTTCAATTG
CTTTCCAAAGGAGGACAAGA
AATAATATTTTACGATTTGC
TACTATTCCTAACGCTATCT
TACTTGATTCTATGAGGATG
ATCTATAAGAAGTGGCATAC
TTACACACACAGTAAAAGTT
TAGAAAAACAAGAACGGAAC
GACTTCAGAAATTTCGCGGG
TATTTTAGCCTCTTTGTCGG
GTATCCTATTCATCAATAAA
AAGATATTGCAAGAAATGTA
TCCATACCTACTCGACACCG
TTTCAGAATTGAAAAAAAAT
ATAGACTCTTTTATCTCAAA
ACAATGCCAATGGTTAAACT
ATCCGGATTTATTAACGAGA
GAAAATTCAAGAGATATTCT
AAGTGTAGAACTGCATCCTT
TGTCTTTTAACTTACTTTTT
AATAATTTGAGGCTCAAGTT
AAAAGAACTTGCTTGTTCAG
ACTTATCAATACCAGAAAAT
GAAAGTTCCTATGTTTTATT
AGAACAAATAATCAAAATGC
TGCGGACAATCCTAGGTCGT
GATGATGACAATTATGTAAT
GATGCTTTTTTCCACAGAGA
TTGTAGATCTTATTGATTTA
TTGACAGATGAAATAAAAAA
A-TACCAGCCTATTGTCCAA
AATATCTCAAGGCAATTATT
CAAATGACCAAAATGTTCAG
TGCCTTGCAGCACTCAGAGG
TTAATTTAGGTGTCAAAAAT
CATTTTCACGTTAAAAATAA
ATGGTTGAGGCAAATCACTG
ATTGGTTTCAAGTGAGTATT
GCGAGAGAGTACGATTTCGA
AAACTTGTCAAAACCTCTAA
AAGAAATGGATTTGGTAAAA
AGAGACATGGATATTCTATA
CATAGATACGGCAATCGAAG
CTTCAACCGCTATTGCGTAC
CTCACGAGACATACTTTCTT
AGAGATTCCACCTGCCGCGT
CAGATCCCGAACTATCTCGA
TCTAGGTCTGTGATATTTGG
GTTTTATTTCAACATCTTAA
TGAAAGGCCTTGAAAAAAGT
AGTGATCGTGACAATTACCC
AGTATTCTTGAGGCACAAAA
TGAGTGTCCTCAACGACAAT
GTAATACTTTCATTAACAAA
TCTTTCAAACACCAATGTTG
ATGCGAGTTTGCAGTTCACC
TTACCGATGGGCTATTCGGG
AAATCGAAACATTAGGAATG
CATTTTTGGAGGTCTTCATT
AATATCGTTACGAACTATCG
GACATACACGGCTAAAACTG
ACCTTGGAAAATTAGAGGCA
GCAGACAAATTTTTGCGATA
TACGATTGAACATCCCCAGC
TATCGTCCTTTGGAGCAGCG
GTTTGTCCCGCTAGCGATAT
TGATGCTTATGCTGCTGGCT
TAATAAATGCATTTGAAACG
AGGAATGCCACCCACATTGT
AGTGGCACAGTTGATTAAAA
ATGAAATTGAAAAATCTTCC
AGACCTACGGATATCCTTAG
AAGAAATAGCTGTGCTACGA
GATCATTATCTATGCTAGCC
AGGTCCAAGGGTAACGAATA
TTTGATTCGCACTTTGCAAC
CATTACTAAAAAAAATTATC
CAGAACAGAGATTTTTTTGA
AATTGAGAAACTAAAACCGG
AAGATTCAGATGCTGAACGT
CAAATAGAGCTCTTCGTTAA
ATACATGAATGAATTATTGG
AATCCATATCCAACTCCGTA
TCTTATTTTCCCCCTCCTTT
ATTTTATATTTGCCAAAACA
TTTATAAAGTTGCGTGTGAA
AAATTTCCGGATCACGCAAT
TATCGCCGCTGGGTCTTTCG
TGTTTTTACGGTTTTTTTGT
CCTGCTTTAGTCAGCCCTGA
TTCTGAAAATATCATAGATA
TTTCTCACTTGAGCGAAAAG
CGTACCTTCATCAGCTTGGC
TAAAGTTATCCAAAATATTG
CCAATGGCTCAGAAAATTTC
TCCAGATGGCCAGCTTTGTG
TTCCCAAAAGAATTTTCTTA
AGGAATGTAGCGATAGAATT
TTCAGATTCCTAGCTGAACT
TTGTAGAACAGATCGCACGA
TAGACATCCAAGTGAGAACA
GACCCAACGCCAATTGCATT
TGACTATCAATTCCTTCATT
CCTTTGTTTACCTTTACGGT
CTTGAGGTGAGAAGGAATGT
GCTAAATGAAGCAAAACATG
ATGATGGTGACATTGATGGT
GACGATTTCTATAAGACCAC
ATTTTTACTTATTGATGATG
TTCTTGGCCAATTAGGCCAA
CCTAAAATGGAATTTTCCAA
TGAAATACCAATATACATAA
GAGAACATATGGACGACTAT
CCGGAACTGTATGAGTTCAT
GAATAGGCACGCGTTCAGAA
ACATTGAGACTTCAACAGCG
TACAGCCCAAGCGTTCACGA
GTCCACCTCAAGTGAAGGCA
TTCCAATTATTACGTTAACA
ATGTCAAATTTCTCAGACAG
ACATGTGGACATTGATACAG
TTGCTTACAAGTTCTTGCAA
ATTTATGCTCGAATCTGGAC
CACCAAACACTGTTTAATAA
TCGACTGTACAGAATTTGAC
GAGGGAGGGCTTGATATGAG
GAAATTTATTTCTTTGGTTA
TGGGACTATTACCAGAAGTT
GCACCCAAAAATTGTATAGG
CTGTTACTACTTTAACGTAA
ACGAGACATTTATGGATAAT
TATGGAAAATGTTTGGACAA
AGACAACGTATATGTTTCCT
CGAAAATTCCTCATTATTTC
ATTAATAGTAACTCTGATGA
AGGACTTATGAAATCTGTGG
GTATAACTGGACAAGGGTTG
AAGGTTCTGCAAGATATTCG
TGTCTCTCTGCATGATATCA
CGCTTTATGACGAAAAAAGA
AATAGGTTTACGCCGGTATC
GTTGAAAATAGGCGATATTT
ACTTTCAAGTCTTGCATGAA
ACTCCTAGGCAATATAAAAT
AAGGGACATGGGTACTTTAT
TCGACGTAAAATTCAATGAT
GTCTACGAAATTAGCCGAAT
ATTTGAAGTACATGTTTCGT
CAATAACTGGAGTGGCAGCT
GAATTTACAGTAACTTTTCA
GGACGAGAGAAGATTGATTT
TTAGTAGTCCGAAATACCTT
GAAATTGTGAAGATGTTCTA
TTACGCACAGATCCGGTTAG
AAAGTGAATATGAAATGGAT
AATAATTCGAGTACCTCCTC
CCCAAATTCAAACAACAAGG
ACAAACAGCAGAAAGAGAGA
ACAAAATTATTGTGCCACCT
ACTGTTAGTATCTCTTATTG
GTCTGTTTGATGAGAGTAAA
AAAATGAAAAACAGTTCGTA
TAACCTAATAGCTGCCACTG
AGGCGTCATTTGGCTTGAAC
TTTGGCTCCCATTTTCATCG
CTCTCCCGAGGTGTACGTCC
CCGAAGATACTACAACATTT
TTAGGTGTTATTGGAAAGTC
TCTTGCAGAGTCTAATCCAG
AACTCACAGCCTATATGTTT
ATCTATGTTTTGGAGGCATT
GAAGAACAACGTAATTCCTC
ACGTTTACATCCCTCATACC
ATTTGCGGTTTGTCTTATTG
GATCCCTAATTTATACCAAC
ATGTGTATTTGGCTGATGAT
GAAGAAGGCCCCGAAAACAT
ATCTCACATTTTCCGAATTC
TTATCAGGCTCTCTGTGAGA
GAGACTGACTTTAAAGCCGT
ATACATGCAATATGTTTGGT
TGCTACTTTTAGATGATGGC
CGCTTAACTGACATTATCGT
TGATGAAGTTATTAATCATG
CGTTAGAAAGAGACTCCGAA
AACCGCGATTGGAAGAAAAC
AATATCGTTACTGACTGTCC
TACCCACTACTGAGGTTGCT
AATAATATTATTCAAAAAAT
ATTGGCAAAAATTAGATCAT
TTTTACCGTCATTGAAGTTA
GAAGCTATGACCCAAAGTTG
GTCTGAACTAACAATATTAG
TTAAGATAAGCATCCACGTT
TTTTTTGAAACTTCTTTGCT
GGTACAGATGTACTTACCAG
AGATCCTGTTTATCGTATCC
TTATTAATTGATGTTGGTCC
AAGGGAACTCAGATCATCAC
TACACCAGCTATTAATGAAT
GTATGCCATTCCTTGGCTAT
TAACTCAGCTTTACCACAAG
ATCATAGAAATAATCTAGAT
GAAATAAGTGATATATTTGC
ACATCAAAAGGTGAAGTTTA
TGTTTGGGTTCAGCGAGGAC
AAAGGACGAATTTTACAGAT
TTTTAGCGCTTCTTCTTTTG
CAAGCAAGTTTAATATTCTG
GATTTCTTCATCAATAATAT
ATTATTGCTGATGGAATATT
CTTCAACGTACGAAGCAAAC
GTGTGGAAGACAAGATACAA
GAAATATGTCTTGGAATCTG
TGTTTACAAGTAATTCTTTT
CTTTCGGCACGTTCAATCAT
GATTGTTGGTATAATGGGTA
AATCTTACATAACTGAAGGG
TTATGCAAGGCTATGTTAAT
TGAAACCATGAAAGTTATCG
CCGAACCAAAGATTACTGAC
GAGCATCTTTTCTTAGCCAT
ATCTCATATTTTTACTTATT
CCAAAATTGTTGAAGGTTTG
GATCCCAACCTTGACTTAAT
GAAGCACTTATTTTGGTTTT
CAACACTCTTCCTTGAATCA
CGTCACCCGATAATTTTTGA
GGGTGCCCTTCTCTTTGTGT
CAAACTGTATAAGGCGCCTA
TACATGGCCCAGTTTGAAAA
TGAAAGCGAAACATCATTGA
TAAGTACTTTACTTAAGGGG
AGAAAGTTTGCTCATACCTT
TTTAAGCAAGATAGAGAATC
TTAGTGGTATTGTTTGGAAT
GAAGATAATTTTACACACAT
TCTGATTTTCATCATTAATA
AAGGACTATCCAATCCTTTC
ATTAAGAGTACGGCTTTTGA
TTTCTTGAAGATGATGTTTA
GAAACTCCTACTTTGAGCAT
CAAATCAATCAGAAATCTGA
TCATTATTTGTGCTATATGT
TCCTATTGTATTTTGTTTTA
AACTGCAATCAATTTGAGGA
ACTTTTAGGTGACGTTGATT
TTGAAGGAGAAATGGTTAAC
ATTGAAAACAAGAACACCAT
TCCTAAAATTTTGTTAGAGT
GGTTGAGTTCGGATAACGAA
AATGCAAACATTACCCTCTA
TCAAGGTGCGATACTGTTCA
AATGTTCAGTTACGGATGAA
CCAAGTAGATTTAGGTTTGC
GTTGATTATTAGGCATCTAT
TGACAAAGAAACCCATTTGT
GCATTGCGTTTTTACAGTGT
TATTCGTAACGAAATAAGAA
AAATATCAGCATTTGAGCAA
AATTCGGATTGTGTTCCACT
TGCTTTCGATATTTTAAACT
TATTAGTGACGCATTCAGAG
TCTAATTCGTTAGAAAAACT
TCACGAAGAATCCATTGAAC
GTCTAACCAAAAGAGGTTTA
TCGATTGTGACTTCTTCTGG
TATATTTGCGAAGAATTCCG
ACATGATGATACCTTTAGAT
GTAAAACCTGAAGATATCTA
TGAACGTAAGAGAATAATGA
CAATGATTTTATCAAGGATG
TCATGTTCTGCTTAG
>IRA2|Y12.Contig10.9_7336-16575
ATGTCCCAGCCCACTAAGAA
TAAGAAGAAAGAACACGGGA
CCGATTCCAAGTCATCCCGC
ATGACTCGGACGTTGGTTAA
TCATATTCTTTTTGAAAGAA
TTCTCCCGATCCTTCCGGTG
GAGTCTAATCTAAGTACCTA
TTCGGAAGTGGAAGAGTATT
CCTCATTCATTTCATGCAGA
TCTGTGCTCATTAACGTTAC
CGTTTCCCAAGATGCAAACG
CTATGGTGGAAGGCACCTTG
GAGTTGATAGAATCGCTTCT
TCAAGGGCACGAAATCATTT
CAGATAAGGGTAGCAGTGAC
GTTATTGAATCAATACTGAT
TATACTAAGATTGTTAAGTG
ATGCGCTAGAGTATAATTGG
CAAAATCAAGAAAGCCTTCA
TTACAACGACATTTCGACTC
ACGTAGGACATGACCAAGAA
CAGAAGTACAGACCAAAGCT
TAACAGTATTCTGCCCGACT
ACTCGTCGACTCATTCCAAT
GGCAACAAACACTTTTTCCA
CCAGAGCAAACCTCAGGCAC
TGGTACCGGAACTGGCATCG
AAATTGCTTGAGAGTTGCGC
GAAGTTGAAGTTCAATACAA
GAACTTTGCAAATTTTACAA
AATATGATCAGTCATGTTCA
TGGAAACATTCTAACGACTT
TGAGTTCCTCGATTCTTCCC
CGCCACAAATCCTATCTGAC
AAGGCACAACCATCCTTCTC
ATTGTAAAATGATTGACTCT
ACTCTAGGCCATATTCTCCG
ATTTGTAGCGGCTTCCAATC
CGTCCGAGTATTTTGAATTT
ATCAGAAAGAGTGTGCAAGT
GCCCGTAACACAGACACACA
C------GCATTCACACTCC
CATTCACACTCTTTGCCATC
TTCCGTTTATAACAGCATAG
TGCCCCACTTTGATCTTTTC
AGCTTCATCTATTTAAGCAA
GCATAATTTTAAGAAATACT
TGGAACTCATCAAAAACTTA
TCGGTGACGTTAAGGAAAAC
GATTTATCATTGCCTACTTT
TGCATTACAGCGCCAAAGCA
ATAATGTTTTGGATAATGGC
TAGGCCTGCGGAATATTATG
AACTCTTCAACTTATTAAAA
GATAATAACAATGAACACTC
GAAATCCTTAAACACGTTAA
ACCATACACTTTTCGAGGAG
ATCCATTCGACTTTTAATGT
GAATAGCATGATAACCACCA
ATCAAAATGCTCATCAAGGC
TCATCTTCCCCTTCGTCCTC
CTCGCCATCGTCACCACCTA
GCTCATCATCATCGGATAAC
AACAATCAAAACATAATAGC
AAAATCCTTAAGTCGTCAGC
TTTCTCACCACCAGTCATAC
ATTCAACAGCAGTCTGAAAG
AAAACTACATTCTTCATGGA
CTACAAACTCTCAATCCTCT
ACTTCACTGTCATCTTCAAC
GTCTAATTCAACAACAACTG
ATTTCTCTACTCACACTCAA
CCAGGAGAATACGACCCTTC
CTTACCAGAAACTCCCACGA
TGTCTAACATCACTATTAGT
GCATCTTCATTATTATCTCA
AACTCCAACTCCAACAACAC
AATTGCAACAGCGGTTGAAC
TCAGCAGCTGCAGCCGC---
------CGCCGCAGCTGCTT
CACCATCGAATTCCACCCCA
ACTGGATACACAGCAGAGCA
ACAAAGTCGCGCTTCATACG
ATGCACACAAAACTGGCCAT
ACTGGTAAGGATTATGACGA
ACATTTTTTGTCTGTCACTC
GTTTGGATAATGTTTTGGAG
TTATACACGCACTTTGATGA
TACTGAGGTACTACCACACA
CATCCGTACTGAAGTTTTTA
ACTACTTTGACAATGTTCGA
TATTGACCTTTTTAATGAAT
TAAACGCTACATCATTCAAA
TATATTCCTGATTGTACTAT
GCATCGTCCAAAAGAAAGAA
CAAGTTCTTTCAATAATACT
GCACACGAGACAGGTTCCGA
AAAGACTTCGGGTATAAAAC
ATATTACACAAGGCTTAAAG
AAATTAACTTCTTTACCTTC
CTCAACCAAAAAAACTGTAA
AATTTATGAAGATGTTGCTA
AGAAATTTAAATGGGAATCA
AGCTGTATCAGATGTTGCCC
TCTTAGATACAATGAGGGCC
TTACTATCATTCTTTACAAT
GACTTCTGCGGTCTTTCTCG
TGGATAGAAACTTACCCTCA
GTACTTTTTGCCAAGAGACT
CATCCCCATAATGGGGACAA
ATTTAAGCGTCGGTCAAGAC
TGGAATTCAAAAATAAATAA
CAGTTTGATGGTTTGTTTGA
AAAAAAACTCCACCACGTTT
GTTCAATTACAATTAATATT
CTTCTCTTCAGCTATTCAAT
TCGATCATGAATTATTACTG
GCACGTCTGAGCATCGATAC
AATGGCCAACAATTTAAACA
TGCAGAAGCTATGCCTTTAT
ACTGAAGGATTCAGGATATT
CTTCGACATACCAAGTAAGA
AGGAATTGCGGAAGGCAATT
GCGGTTAAAATTTCTAAATT
TTTCAAAACATTATTCTCCA
TTATAGCAGATATTCTTTTA
CAAGAATTTCCGTATTTTGA
TGAGCAAATCACCGACATAG
TTGCTTCCATTCTTGACGGT
ACAATTATCAATGAGTATGG
TACGAAGAAACATTTCAAGG
GGAGCTCACCCTCTTTATGT
TCGACAACCCGGTCAAGATC
AGGATCTACATCTCAAAGTT
CAATGACACCAGTTTCTCCG
CTGGGACTGGATACTGATAT
ACGTCCAATGAACACCCTGT
CTTTAGTTGGTTCAAGTACT
TCAAGAAATTCTGACAACGT
TAATTCATTAAACAGTTCAC
CAAAGAACTTGTCTTCTGAT
CCATACTTGTCACATCTTGT
GGCCCCAAGAGCACGTCATG
CTTTAGGTGGGCCATCTAGT
ATTATAAGGAATAAAATACC
GACTACATTGACTTCACCTC
CAGGAACGGAAAAATCTTCA
CCAGTACAACGTCCGCAAAC
GGAAAGCATCAGTGCCACAC
CAATGGCCATAACAAATTCT
ACTCCATTATCGTCGGCAGC
ATTCGGAATTCGATCGCCTT
TGCAGAAAATAAGAACGAGG
CGTTATTCCGATGAAAGTTT
AGGAAAATTCATGAAATCAA
CAAATAATTACATTCAAGAA
CATTTGATACCAAAAGATTT
GAATGAAGCAACTCTTCAAG
ATGCTAGAAGAATAATGATT
AATATTTTCAGTATTTTTAA
GAGACCGAATAGTTACTTCA
TCAATCCTCACAATATAAAT
TCGAATTTACAATGGGTTTC
GCAGGATTTTAGAAATATTA
TGAAACCGATTTTCGTCGCC
ATCGTAAGTCCGGATGTAGA
TTTACAGAATACTGCTCAAT
CATTCATGGATACCTTATTA
TCGAATGTTATTACTTATGG
TGAATCAGATGAGAATATCA
GTATTGAAGGGTATCATCTT
CTTTGCAGTTACACTGTAAC
ATTATTTGCAATGGGCCTTT
TCGATTTGAAAATTAATAAT
GAAAAGCGTCAAATTCTCTT
GGATATAACTGTCAAGTTTA
TGAAGGTTAGATCACATTTA
GCAGGGATCGCGGAGGCCTC
ACACCACATGGAATACATAA
GTGATTCTGAAAAACTCACC
TTTCCGCTGATTATGGGGAC
TGTTGGTAGGGCCCTATTTG
TTTCATTATACTCTAGTCAA
CAAAAAATTGAAAAGACTTT
AAAGATTGCTTACACAGAGT
ATCTTTCTGCAATCAATTTT
CATGAGAGGAATATTGATGA
TGCTGATAAAACTTGGGTTC
ATAATATTGAGTTTGTAGAA
GCGATGTGTCATGACAACTA
CACAACTTCTGGTTCAATTG
CTTTCCAAAGGAGGACAAGA
AATAATATTTTACGATTTGC
TACTATTCCTAACGCTATCT
TACTTGATTCTATGAGGATG
ATCTATAAGAAGTGGCATAC
TTACACACACAGTAAAAGTT
TAGAAAAACAAGAACGGAAC
GACTTCAGAAATTTCGCGGG
TATTTTAGCCTCTTTGTCGG
GTATCCTATTCATCAATAAA
AAGATATTGCAAGAAATGTA
TCCATACCTACTCGACACCG
TTTCAGAATTGAAAAAAAAT
ATAGACTCTTTTATCTCAAA
ACAATGCCAATGGTTAAACT
ATCCGGATTTATTAACGAGA
GAAAATTCAAGAGATATTCT
AAGTGTAGAACTGCATCCTT
TGTCTTTTAACTTACTTTTT
AATAATTTGAGGCTCAAGTT
AAAAGAACTTGCTTGTTCAG
ACTTATCAATACCAGAAAAT
GAAAGTTCCTATGTTTTATT
AGAACAAATAATCAAAATGC
TGCGGACAATCCTAGGTCGT
GATGATGACAATTATGTAAT
GATGCTTTTTTCCACAGAGA
TTGTAGATCTTATTGATTTA
TTGACAGATGAAATAAAAAA
AATACCAGCCTATTGTCCAA
AATATCTCAAGGCAATTATT
CAAATGACCAAAATGTTCAG
TGCCTTGCAGCACTCAGAGG
TTAATTTAGGTGTCAAAAAT
CATTTTCACGTTAAAAATAA
ATGGTTGAGGCAAATCACTG
ATTGGTTTCAAGTGAGTATT
GCGAGAGAGTACGATTTCGA
AAACTTGTCAAAACCTCTAA
AAGAAATGGATTTGGTAAAA
AGAGACATGGATATTCTATA
CATAGATACGGCAATCGAAG
CTTCAACCGCTATTGCGTAC
CTCACGAGACATACTTTCTT
AGAGATTCCACCTGCCGCGT
CAGATCCCGAACTATCTCGA
TCTAGGTCTGTGATATTTGG
GTTTTATTTCAACATCTTAA
TGAAAGGCCTTGAAAAAAGT
AGTGATCGTGACAATTACCC
AGTATTCTTGAGGCACAAAA
TGAGTGTCCTCAACGACAAT
GTAATACTTTCATTAACAAA
TCTTTCAAACACCAATGTTG
ATGCGAGTTTGCAGTTCACC
TTACCGATGGGCTATTCGGG
AAATCGAAACATTAGGAATG
CATTTTTGGAGGTCTTCATT
AATATCGTTACGAACTATCG
GACATACACGGCTAAAACTG
ACCTTGGAAAATTAGAGGCA
GCAGACAAATTTTTGCGATA
TACGATTGAACATCCCCAGC
TATCGTCCTTTGGAGCAGCG
GTTTGTCCCGCTAGCGATAT
TGATGCTTATGCTGCTGGCT
TAATAAATGCATTTGAAACG
AGGAATGCCACCCACATTGT
AGTGGCACAGTTGATTAAAA
ATGAAATTGAAAAATCTTCC
AGACCTACGGATATCCTTAG
AAGAAATAGCTGTGCTACGA
GATCATTATCTATGCTAGCC
AGGTCCAAGGGTAACGAATA
TTTGATTCGCACTTTGCAAC
CATTACTAAAAAAAATTATC
CAGAACAGAGATTTTTTTGA
AATTGAGAAACTAAAACCGG
AAGATTCAGATGCTGAACGT
CAAATAGAGCTCTTCGTTAA
ATACATGAATGAATTATTGG
AATCCATATCCAACTCCGTA
TCTTATTTTCCCCCTCCTTT
ATTTTATATTTGCCAAAACA
TTTATAAAGTTGCGTGTGAA
AAATTTCCGGATCACGCAAT
TATCGCCGCTGGGTCTTTCG
TGTTTTTACGGTTTTTTTGT
CCTGCTTTAGTCAGCCCTGA
TTCTGAAAATATCATAGATA
TTTCTCACTTGAGCGAAAAG
CGTACCTTCATCAGCTTGGC
TAAAGTTATCCAAAATATTG
CCAATGGCTCAGAAAATTTC
TCCAGATGGCCAGCTTTGTG
TTCCCAAAAGGATTTTCTTA
AAGAATGTAGCGATAGAATT
TTCAGATTCCTAGCTGAACT
TTGTAGAACAGATCGCACGA
TAGACATCCAAGTGAGAACA
GACCCAACGCCAATTGCATT
TGACTATCAATTCCTTCATT
CCTTTGTTTACCTTTACGGT
CTTGAGGTGAGAAGGAATGT
GCTAAATGAAGCAAAACATG
ATGATGGTGACATTGATGGT
GACGATTTCTATAAGACCAC
ATTTTTACTTATTGATGATG
TTCTTGGCCAATTAGGCCAA
CCTAAAATGGAATTTTCCAA
TGAAATACCAATATACATAA
GAGAACATATGGACGACTAT
CCGGAACTGTATGAGTTCAT
GAATAGGCACGCGTTCAGAA
ACATTGAGACTTCAACAGCG
TACAGCCCAAGCGTTCACGA
GTCCACCTCAAGTGAAGGCA
TTCCAATTATTACGTTAACA
ATGTCAAATTTCTCAGACAG
ACATGTGGACATTGATACAG
TTGCTTACAAGTTCTTGCAA
ATTTATGCTCGAATCTGGAC
CACCAAACACTGTTTAATAA
TCGACTGTACAGAATTTGAC
GAGGGAGGGCTTGATATGAG
GAAATTTATTTCTTTGGTTA
TGGGACTATTACCAGAAGTT
GCACCCAAAAATTGTATAGG
CTGTTACTACTTTAACGTAA
ACGAGACATTTATGGATAAT
TATGGAAAATGTTTGGACAA
AGACAACGTATATGTTTCCT
CGAAAATTCCTCATTATTTC
ATTAATAGTAACTCTGATGA
AGGACTTATGAAATCTGTGG
GTATAACTGGACAAGGGTTG
AAGGTTCTGCAAGATATTCG
TGTCTCTCTGCATGATATCA
CGCTTTATGACGAAAAAAGA
AATAGATTTACGCCGGTATC
GTTGAAAATAGGCGATATTT
ACTTTCAAGTCTTGCATGAA
ACTCCTAGGCAATATAAAAT
AAGAGACATGGGTACTTTAT
TCGACGTAAAATTCAATGAT
GTCTACGAAATTAGCCGAAT
ATTTGAAGTACATGTTTCGT
CAATAACTGGAGTGGCAGCT
GAATTTACAGTAACTTTTCA
GGACGAGAGAAGGTTGATTT
TTAGTAGTCCGAAATACCTT
GAAATTGTGAAGATGTTCTA
TTACGCACAGATCCGGTTAG
AAAGTGAATATGAAATGGAT
AATAATTCGAGTACCTCCTC
CCCAAATTCAAACAACAAGG
ACAAACAGCAGAAAGAGAGA
ACAAAATTATTGTGCCACCT
ACTGTTAGTATCTCTTATTG
GTCTGTTTGATGAGAGTAAA
AAAATGAAAAACAGTTCGTA
TAACCTAATAGCTGCCACTG
AGGCGTCATTTGGCTTGAAC
TTTGGCTCCCATTTTCATCG
CTCTCCCGAGGTGTACGTCC
CCGAATATACTACAACATTT
TTAGGTGTTATTGGAAAGTC
TCTTGCAGAGTCTAATCCAG
AACTCACAGCCTATATGTTT
ATCTATGTTTTGGAGGCATT
GAAGAACAACGTAATTCCTC
ACGTTTACATCCCTCATACC
ATTTGCGGTTTGTCTTATTG
GATCCCTAATTTATACCAAC
ATGTGTATTTGGCTGATGAT
GAAGAAGGCCCCGAAAACAT
ATCTCACATTTTCCGAATTC
TTATCAGGCTCTCTGTGAGA
GAGACTGACTTTAAAGCCGT
ATACATGCAATATGTTTGGT
TGCTACTTTTAGATGATGGC
CGCTTAACTGACATTATCGT
TGATGAAGTTATTAATCATG
CGTTAGAAAGAGACTCCGAA
AACCGCGATTGGAAGAAAAC
AATATCGTTACTGACTGTCC
TACCCACTACTGAGGTTGCT
AATAACATTATTCAAAAAAT
ATTGGCAAAAATTAGATCAT
TTTTACCGTCATTGAAGTTA
GAAGCTATGACCCAAAGTTG
GTCTGAACTAACAATATTAG
TTAAGATAAGCATCCACGTT
TTTTTTGAAACTTCTTTGCT
GGTACAGATGTACTTACCAG
AGATCCTGTTTATCGTATCC
TTATTAATTGATGTTGGTCC
AAGGGAACTCAGATCATCAC
TACACCAGCTATTAATGAAT
GTATGCCATTCCTTGGCTAT
TGACTCAGCTTTATCACAAG
ATCATAGAAATAATCTAGAT
GAAATAAGTGATATATTTGC
ACATCAAAAGGTGAAGTTTA
TGTTTGGGTTCAGCGAGGAC
AAAGGACGAATTTTACAGAT
TTTTAGCGCTTCTTCTTTTG
CAAGCAAGTTTAATATTCTG
GATTTCTTCATCAATAATAT
ATTATTGCTGATGGAATATT
CTTCAACGTACGAAGCAAAC
GTGTGGAAGACAAGATACAA
GAAATATGTCTTGGAATCTG
TGTTTACAAGTAATTCTTTT
CTTTCGGCACGTTCAATCAT
GATTGTTGGTATAATGGGTA
AATCTTACATAACTGAAGGG
TTATGCAAGGCTATGTTAAT
TGAAACCATGAAAGTTATCG
CCGAACCAAAGATTACTGAC
GAGCATCTTTTCTTAGCCAT
ATCTCATATTTTTACTTATT
CCAAAATTGTTGAAGGTTTG
GATCCCAACCTTGACTTAAT
GAAGCACTTATTTTGGTTTT
CAACACTCTTCCTTGAATCA
CGTCACCCGATAATTTTTGA
GGGTGCCCTTCTCTTTGTGT
CAAACTGTATAAGGCGCCTA
TACATGGCCCAGTTTGAAAA
TGAAAGCGAAACATCATTGA
TAAGTACTTTACTTAAGGGG
AGAAAGTTTGCTCATACCTT
TTTAAGCAAGATAGAGAATC
TTAGTGGTATTGTTTGGAAT
GAAGATAATTTTACACACAT
TCTGATTTTCATCATTAATA
AAGGACTATCCAATCCTTTC
ATTAAGAGTACGGCTTTTGA
TTTCTTGAAGATGATGTTTA
GAAACTCCTACTTTGAGCAT
CAAATCAATCAGAAATCCGA
TCATTATTTGTGCTATATGT
TCCTATTGTATTTTGTTTTA
AACTGCAATCAATTTGAGGA
ACTTTTAGGTGACGTTGATT
TTGAAGGAGAAATGGTTAAC
ATTGAAAACAAGAACACCAT
TCCTAAAATTTTGTTAGAGT
GGTTGAGTTCGGATAACGAA
AATGCAAACATTACCCTCTA
TCAAGGTGCGATACTGTTCA
AATGTTCAGTTACGGATGAA
CCAAGTAAATTTAGGTTTGC
GTTGATTATTAGGCATCTAT
TGACAAAGAAACCCATTTGT
GCATTGCGTTTTTACAGTGT
TATTCGTAACGAAATAAGAA
AAATATCAGCATTTGAGCAA
AATTCGGATTGTGTTCCACT
TGCTTTCGATATTTTAAACT
TATTAGTGACGCATTCAGAG
TCTAATTCGTTAGAAAAACT
TCACGAAGAATCCATTGAAC
GTCTAACCAAAAGAGGTTTA
TCGATTGTGACTTCTTCTGG
TATATTTGCGAAGAATTCCG
ACATGATGATACCTTTAGAT
GTAAAACCTGAAGATATCTA
TGAACGTAAGAGAATAATGA
CAATGATTTTATCAAGGATG
TCATGTTCTGCTTAG
>IRA2|YJM320.Contig34.2_20028-2
ATGTCCCAGCCCACTAAGAA
TAAGAAGAAAGAACACGGGA
CCGATTCCAAGTCATCCCGC
ATGACTCGGACGTTGGTTAA
CCATATTCTTTTTGAAAGAA
TTCTCCCGATCCTTCCGGTG
GAGTCTAATCTAAGTACCTA
TTCAGAAGTGGAAGAGTATT
CCTCATTCATTTCATGCAGA
TCTGTGCTCATTAACGTTAC
CGTTTCCCGAGATGCAAACG
CTATGGTGGAAGGCACCTTG
GAGTTGATAGAATCGCTTCT
TCAAGGGCACGAAATCATTT
CAGATAAGGGTAGCAGTGAC
GTTATTGAATCAATACTGAT
TATACTAAGATTGTTAAGTG
ATGCGCTAGAGTATAATTGG
CAAAATCAAGAAAGCCTTCA
TTACAACGACGTTTCGACTC
ACGTAGAACATGACCAAGAA
CAGAAGTACAGACCAAAGCT
TAACAATATTCTGCCCGACT
ACTCGTCGACTCATTCCAAT
GGCAACAAACACTTTTTCCA
CCAGAGCAAACCTCAGGCAC
TGATACCGGAACTGGCATCG
AAATTGCTTGAGAGTTGCGC
GAAGTTGAAGTTCAATACAA
GAACTTTGCAAATTTTACAA
AATATGATCAGTCATGTTCA
TGGAAACATTCTAACGACTT
TGAGTTCCTCGATTCTTCCC
CGCCACAAATCCTATTTGAC
AAGGCACAACCATCCTTCTC
ATTGTAAAATGATTGACTCT
ACTCTAGGCCATATTCTCCG
ATTTGTAGCGGCTTCCAATC
CGTCCGAGTATTTTGAATTT
ATCAGAAAGAGTGTGCAAGT
GCCCGTAACACAGACACACA
C------GCATTCACACTCC
CATTCACACTCTTTGCCATC
TTCCGTTTATAACAGCATAG
TGCCCCACTTTGATCTTTTC
AGCTTCATCTATTTAAGCAA
GCATAATTTTAAGAAATACT
TGGAACTCATCAAAAACTTA
TCGGTGACGTTAAGGAAAAC
GATTTATCATTGCCTACTTT
TGCATTACAGCGCCAAAGCA
ATAATGTTTTGGATAATGGC
TAGGCCTGCGGAATATTATG
AACTCTTCAACTTATTAAAA
GATAATAACAATGAACACTC
GAAATCCTTAAACACGTTAA
ACCATACACTTTTCGAGGAG
ATCCATTCGACTTTTAATGT
GAATAGCATGATAACCACCA
ATCAAAATGCTCATCAAGGC
TCATCTTCCCCTTCATCCTC
CTCGCCATCGTCACCACCTA
GCTCATCATCATCGGATAAC
AACAATCAAAACATAATAGC
AAAATCCTTAAGTCGTCAGC
ATTCTCACCACCAGTCATAC
ATTCAACAGCAGTCTGAAAG
AAAACTACATTCTTCATGGA
CTACAAACTCTCAATCCTCT
ACTTCACTGTCATCTTCAAC
GTCTAATTCAACAACAACTG
ATTTCTCTACTCACACTCAA
CCAGGAGAATACGACCCTTC
CTTACCAGATACTCCCACAA
TGTCTAACATCACTATTAGT
GCATCTTCATTATTATCTCA
AACTCCAACTCCAACAACAC
AATTGCAACAGCGGTTGAAC
TCAGCAGCTGCAGCCGC---
------CGCCGCAGCTGCTT
CACCATCGAATTCCACCCCA
ACTGGATACACAGCAGAGCA
ACAAAATCGCGCTTCATACG
ATGCACACAAAACTGGCCAT
ACTGGTAAGGATTATGATGA
ACATTTTTTGTCTGTCACTC
GTTTGGATAATGTTTTGGAG
TTATACACGCACTTTGATGA
TACAGAGGTACTACCACACA
CATCCGTACTGAAGTTTTTA
ACTACTTTGACAATGTTCGA
TATTGACCTTTTTAATGAAT
TAAACGCTACATCATTCAAA
TATATTCCTGACTGTACTAT
GCATCGTCCAAAAGAAAGAA
CAAGTTCTTTCAATAATACT
GCACACGAGACAGGTTCCGA
AAAGACTTCGGGTATAAAAC
ATATTACACAAGGCTTAAAG
AAATTAACTTCTTTACCTTC
CTCAACCAAAAAAAGTGTAA
AATTTATGAAGATGTTGCTA
AGAAATTTAAATGGAAATCA
AGCTGTATCAGATGTTGCCC
TCTTAGATACAATGAGGGCC
TTACTATCATTCTTTACAAT
GACTTCTGCGGTCTTTCTCG
TGGATAGAAACTTACCCTCA
GTGCTTTTTGCCAAGAGACT
CATCCCCATAATGGGGACAA
ATTTAAGCGTCGGTCAAGAC
TGGAATTCAAAAATAAATAA
CAGTTTGATGGTTTGTTTGA
AAAAAAACTCCACCACGTTT
GTTCAATTACAATTAATATT
CTTCTCTTCAGCTATTCAAT
TCGATCATGAATTATTACTG
GCACGTCTGAGCATCGATAC
AATGGCCAACAATTTAAACA
TGCAGAAGCTATGCCTTTAT
ACTGAAGGATTCAGGATATT
CTTCGACATACCAAGTAAGA
AGGAATTGCGGAAGGCAATT
GCGGTTAAAATTTCTAAATT
TTTCAAAACATTATTCTCCA
TTATAGCAGATATTCTTTTA
CAAGAATTTCCGTATTTTGA
TGAGCAAATCACCGACATAG
TTGCTTCCATTCTTGACGGT
ACAATTATCAATGAGTATGG
TACGAAGAAACATTTCAAGG
GGAGCTCACCCTCTTTATGT
TCGACAACCCGGTCAAGATC
AGGATCTACATCTCAAAGTT
CAATGACACCAGTTTCTCCG
CTGGGACTGGATACTGATAT
ATGTCCAATGAACACCCTGT
CTTTAGTTGGTTCAAGTACT
TCAAGAAATTCTGACAACGT
TAATTCATTAAACAGTTCAC
CAAAGAACTTGTCTTCTGAT
CCATACTTGTCACATCTTGT
GGCCCCAAGAGCACGTCATG
CTTTAGGTGGGCCATCTAGT
ATTATAAGGAATAAAATACC
GACTACATTGACTTCACCTC
CAGGAACGGAAAAATCTTCA
CCAGTACAACGTCCGCAAAC
GGAAAGCATCAGTGCCACAC
CAATGGCCATAACAAATTCT
ACTCCATTATCGTCGGCAGC
ATTCGGAATTCGATCCCCTT
TGCAGAAAATAAGAACGAGG
CGTTATTCCGATGAAAGTTT
AGGAAAATTCATGAAATCAA
CAAATAATTACATTCAAGAA
CATTTGATACCAAAAGATTT
GAATGAGGCAACTCTTCAAG
ATGCTAGAAGAATAATGATT
AATATTTTCAGTATTTTTAA
GAGACCGAATAGTTACTTCA
TCATTCCTCACAATATAAAC
TCGAATTTACAATGGGTTTC
GCAGGATTTCAGAAATATTA
TGAAACCGATTTTCGTCGCC
ATCGTAAGTCCGGATGTAGA
TTTACAGAATACTGCTCAAT
CATTCATGGATACCTTATTA
TCGAATGTTATTACTTATGG
TGAATCAGATGAGAATATCA
GTATTGAAGGTTATCATCTT
CTTTGCAGTTACACTGTAAC
ATTATTTGCAATGGGCCTTT
TCGATTTGAAAATTAATAAT
GAAAAGCGTCAAATTCTCTT
GGATATAACTGTCAAGTTTA
TGAAGGTTAGATCACATTTA
GCAGGGATCGCGGAGGCCTC
ACACCACATGGAATACATAA
GTGATTCTGAAAAACTCACC
TTTCCGCTGATTATGGGGAC
CGTTGGTAGGGCCCTATTTG
TTTCATTATACTCTAGTCAA
CAAAAAATTGAAAAGACTTT
AAAGATTGCTTACACAGAGT
ATCTTTCTGCAATCAATTTT
CATGAGAGGAATATTGATGA
TGCTGATAAAACTTGGGTTC
ATAATATTGAGTTTGTAGAA
GCGATGTGTCATGACAACTA
CACAACTTCTGGTTCAATTG
CTTTCCAAAGGAGGACAAGA
AATAATATTTTACGATTTGC
TACTATTCCTAACGCTATCT
TACTTGATTCTATGAGGATG
ATCTATAAGAAGTGGCATAC
TTACACACACAGTAAAAGTT
TAGAAAAACAAGAACGGAAC
GACTTCAGAAATTTCGCGGG
TATTTTAGCCTCTTTGTCGG
GTATCCTATTCATCAATAAA
AAGATATTGCAAGAAATGTA
TCCATACCTACTCGACACCG
TTTCAGAATTGAAAAAAAAT
ATAGACTCTTTTATCTCAAA
ACAATGCCAATGGTTAAACT
ATCCGGATTTATTAACGAGA
GAAAATTCAAGAGATATTCT
AAGTGTAGAACTGCATCCTT
TGTCTTTTAACTTACTTTTT
AATAATTTGAGGCTCAAGTT
AAAAGAACTTGCTTGTTCAG
ACTTATCAATACCAGAAAAT
GAAAGTTCCTATGTTTTATT
AGAACAAATAATCAAAATGC
TGCGGACAATCCTAGGTCGT
GATGATGACAATTATGTAAT
GATGCTTTTTTCCACAGAGA
TTGTAGATCTTATTGATTTA
TTGACAGATGAAATAAAAAA
AATACCAGCCTATTGTCCAA
AATATCTCAAGGCAATTATT
CAAATGACCAAAATGTTTAG
TGCCTTGCAGCACTCAGAGG
TTAATTTAGGTGTCAAAAAT
CATTTTCACGTTAAAAATAA
ATGGTTGAGACAAGTCACTG
ATTGGTTTCAAGTGAGTATT
GCGAGAGAGTACGATTTCGA
AAACTTGTCAAAACCTCTAA
AAGAAATGGATTTGGTAAAA
AGAGACATGGATATTCTATA
CATAGATACGGCAATCGAAG
CTTCAGCCGCTATTGCGTAC
CTCACGAGACATACTTTCTT
AGAGATTCCACCTGCCGCGT
CAGATCCCGAACTATCTCGA
TCTAGGTCTGTGATATTTGG
CTTTTATTTCAACATCTTAA
TGAAAGGCCTTGAAAAAAGT
AGTGATCGTGACAATTACCC
AGTATTCTTGAGGCACAAAA
TGAGTGTCCTCAACGACAAT
GTAATACTTTCATTAACAAA
TCTTTCTAACACCAATGTTG
ATGCGAGTTTGCAGTTCACC
TTACCGATGGGCTATTCCGG
AAATCGAAACATTAGGAATG
CATTTTTGGAGGTCTTCATT
AATATCGTTACGAACTATCG
GACATACACGGCTAAAACTG
ACCTTGGAAAATTAGAAGCA
GCAGACAAATTTTTGCGATA
TACGATTGAACATCCCCAGC
TATCGTCCTTTGGAGCAGCG
GTTTGTCCCGCTAGCGATAT
TGATGCTTATGCTGCTGGCT
TAATAAATGCATTTGAAACG
AGAAATGCCACCCACATTGT
AGTGTCACAGTTGATTAAAA
ATGAAATTGAAAATTCTTCC
AGACCTACGGATATCCTTAG
AAGGAATAGCTGTGCTACGA
GATCATTATCTATGCTAGCC
AGGTCCAAGGGTAGCGAATA
TTTGATTCGCACTTTGCAAC
CATTACTAAAAAAAATTATC
CAGAACAGAGATTTTTTTGA
AATTGAGAAATTAAAACCGG
AAGATTCAGATGCTGAACGT
CAAATAGAGCTTTTTGTTAA
ATACATGAATGAATTATTGG
AATCCATATCCAACTCCGTA
TCTTATTTTCCCCCTCCTTT
ATTTTATATTTGTCAAAACA
TTTATAAAGTTGCGTGTGAA
AAATTTCCGGATCACGCAAT
TATCGCCGCTGGGTCTTTCG
TATTTTTACGGTTTTTTTGT
CCTGCTTTAGTCAGCCCTGA
TTCTGAAAATATCATAGATA
TTTCTCACTTGAGCGAAAAG
CGTACCTTCATCAGCTTGGC
TAAAGTTATCCAAAATATTG
CCAATGGCTCAGAAAATTTC
TCCAGATGGCCAGCTTTGTG
TTCCCAAAAGGATTTTCTTA
AGGAATGTAGCGATAGAATT
TTCAGATTCCTAGCTGAACT
TTGTAGAACAGATCGCACGA
TAGACATCCAAGTGAGAACA
GACCCAACGCCAATTGCATT
TGACTATCAATTCCTTCATT
CCTTTGTTTACCTTTACGGT
CTTGAAGTGAGAAGGAATGT
GCTAAATGAAGCAAAACATG
ATGATGGTGACATTGATGGT
GACGATTTCTATAAGACCAC
GTTTTTACTTATTGATGATG
TTCTTGGCCAATTAGGCCAA
CCTAAAATGGAATTTTCCAA
TGAAATACCAATATACATAA
GAGAACATATGGACGACTAT
CCGGAACTGTATGAGTTCAT
GAATAGGCACGCGTTCAGAA
ACATTGAGACTTCAACAGCG
TACAGCCCAAGCGTTCACGA
GTCCACCTCAAGTGAAGGCA
TTCCAATTATTACGTTAACA
ATGTCAAATTTCTCAGACAG
ACATGTGGACATTGATACAG
TTGCTTACAAGTTCTTGCAA
ATTTATGCTCGAATCTGGAC
CACCAAACACTGTTTAATAA
TCGACTGTACAGAATTTGAC
GAGGGAGGGCTTGATATGAG
GAAATTTATTTCTTTGGTTA
TGGGACTATTACCAGAAGTT
GCACCCAAAAATTGTATAGG
CTGTTACTACTTTAACGTAA
ACGAGACATTTATGGATAAT
TATGGAAAATGTTTGGACAA
GGACAACGTATATGTTTCCT
CGAAAATTCCTCATTATTTC
ATTAATAGTAACTCTGATGA
AGGACTTATGAAATCTGTGG
GTATAACTGGACAAGGGTTG
AAGGTTCTGCAAGATATTCG
TGTCTCTCTGCATGATATCA
CGCTTTATGACGAAAAAAGA
AATAGATTTACGCCGGTATC
GTTGAAAATAGGCGATATTT
ACTTTCAAGTCTTGCATGAA
ACTCCTAGGCAATATAAAAT
AAGAGACATGGGTACTTTAT
TCGACGTAAAATTCAATGAT
GTCTACGAAATTAGCCGAAT
ATTCGAAGTACATGTTTCGT
CAATAACTGGAGTGGCAGCT
GAATTTACAGTAACTTTTCA
GGACGAGAGAAGGTTGATTT
TTAGTAGTCCGAAATACCTT
GAAATTGTGAAGATGTTCTA
TTACGCACAGATCCGGTTAG
AAAGTGAATATGAAATGGAT
AATAATTCGAGTACCTCCTC
CCCAAATTCAAACAACAAGG
ACAAACAGCAGAAAGAGAGA
ACAAAATTATTGTGCCACCT
ACTGTTAGTATCTCTTATTG
GTCTGTTTGATGAGAGTAAA
AAAATGAAAAACAGTTCGTA
TAACCTAATAGCTGCCACTG
AGGCGTCATTTGGTTTGAAC
TTTGGCTCCCATTTTCATCG
CTCTCCCGAGGTGTACGTCC
CCGAAGATACTACAACATTT
TTAGGTGTTATTGGAAAGTC
TCTTGCAGAGTCTAATCCAG
AACTCACAGCCTATATGTTT
ATCTATGTTTTGGAGGCATT
GAAGAACAACGTGATTCCTC
ATGTTTACATCCCTCATACC
ATTTGCGGTTTGTCTTATTG
GATCCCTAATTTATACCAAC
ATGTGTATTTGGCTGATGAT
GAAGAAGGCCCCGAAAACAT
ATCTCACATTTTCCGAATTC
TTATCAGGCTCTCTGTGAGA
GAGACTGACTTTAAAGCCGT
ATACATGCAATATGTTTGGC
TGCTACTTTTAGATGATGGC
CGCTTAACTGACATTATCGT
TGATGAAGTTATTAATCATG
CGTTAGAAAGAGACTCCGAA
AACCGCGATTGGAAGAAAAC
AATATCGTTACTAACTGTCC
TACCCACTACTGAGGTTGCT
AATAATATTATTCAAAAAAT
ATTGGCAAAAATTAGATCAT
TTTTACCGTCATTGAAGTTA
GAAGCTATGACCCAAAGTTG
GTCTGAACTAACAATATTAG
TTAAGATAAGCATCCATGTT
TTTTTTGAAACTTCTTTGCT
GGTACAGATGTACTTACCAG
AGATCCTGTTTATCGTATCC
TTATTAATTGATGTTGGTCC
AAGGGAACTCAGATCATCAC
TACACCAGCTATTAATGAAT
GTATGCCATTCCTTGGCTAT
TAACTCAGCTTTACCACAAG
ATCATAGAAATAATCTAGAT
GAAATAAGTGATATATTTGC
ACATCAAAAGGTGAAGTTTA
TGTTTGGGTTCAGCGAGGAC
AAAGGACGAATTTTACAGAT
TTTTAGCGCTTCTTCTTTTG
CAAGCAAGTTTAATATCCTG
GATTTCTTCATCAATAATAT
ATTATTGCTGATGGAATATT
CTTCAACGTACGAAGCAAAC
GTGTGGAAGACAAGATACAA
GAAATATGTCTTGGAATCTG
TGTTTACAAGTAATTCTTTT
CTTTCGGCACGTTCAATCAT
GATTGTTGGTATAATGGGTA
AATCTTACATAACTGAAGGG
TTATGCAAGGCTATGTTAAT
TGAAACCATGAAAGTTATCG
CCGAACCAAAGATTACTGAC
GAGCATCTTTTCTTAGCCAT
ATCTCATATTTTTACTTATT
CCAAAATTGTTGAAGGTTTG
GATCCCAACCTTGACTTAAT
GAAGCACTTATTTTGGTTTT
CAACACTCTTCCTTGAATCA
CGTCACCCGATAATTTTTGA
GGGTGCCCTTCTCTTTGTGT
CAAACTGTATAAGGCGCCTA
TACATGGCCCAGTTTGAAAA
TGAAAGTGAAACATCATTGA
TAAGTACTTTACTTAAGGGG
AGAAAGTTTGCTCATACCTT
TTTAAGCAAGATAGAGAATC
TTAGTGGTATTGTTTGGAAT
GAAGATAATTTTACACACAT
TCTGATTTTCATCATTAATA
AAGGACTATCCAATCCTTTC
ATTAAGAGTACGGCTTTTGA
TTTCTTGAAGATGATGTTTA
GAAACTCCTACTTTGAGCAT
CAAATCAATCAGAAATCTGA
TCATTATTTGTGCTATATGT
TCCTATTGTATTTTGTTTTA
AACTGTAATCAATTTGAGGA
ACTTTTAGGTGACGTTGATT
TTGAAGGAGAAATGGTTAAC
ATTGAAAACAAGAACACCAT
TCCTAAAATTTTGTTGGAGT
GGTTGAGTTCGGATAACGAA
AATGCAAACATTACCCTCTA
TCAAGGTGCGATACTGTTCA
AATGTTCAGTTACGGATGAA
CCAAGTAGATTTAGGTTTGC
GTTGATTATTAGGCATCTAT
TGACAAAGAAACCCATTTGT
GCATTGCGTTTTTACAGTGT
TATTCGTAACGAAATAAGAA
AAATATCAGCATTTGAGCAA
ACTTCGGATTGTGTTCCACT
TGCTTTCGATATTTTAAACT
TATTAGTGACGCATTCAGAG
TCTAATTCCTTAGAAAAACT
TCACGAAGAATCCATTGAAC
GTCTGACCAAAAGAGGTTTA
TCAATTGTGACTTCTTCTGG
TATATTTGCGAAGAATTCCG
ACATGATGATACCGTTAGAT
GTAAAACCTGAAGATATCTA
TGAACGTAAGAGAATAATGA
CAATGATTTTATCAAGGATG
TCATGTTCTGCTTAG
>IRA2|YJM421.Contig23.6_10790-2
ATGTCCCAGCCCACTAAGAA
TAAGAAGAAAGAACACGGGA
CCGATTCCAAGTCATCCCGC
ATGACTCGGACGTTGGTTAA
CCATATTCTTTTTGAAAGAA
TTCTCCCGATCCTTCCGGTG
GAGTCTAATCTAAGTACCTA
TTCAGAAGTGGAAGAGTATT
CCTCATTCATTTCATGCAGA
TCTGTGCTCATTAACGTTAC
CGTTTCCCGAGATGCAAACG
CTATGGTGGAAGGCACTTTG
GAGTTGATAGAATCGCTTCT
TCAAGGGCACGAAATCATTT
CAGATAAGGGTAGCAGTGAC
GTTATTGAATCAATACTGAT
TATACTAAGATTGTTAAGTG
ATGCGCTAGAGTATAATTGG
CAAAATCAAGAAAGCCTTCA
TTACAACGACATTTCGACTC
ACGTAGAACATGACCAAGAA
CAGAAGTACAGACCAAAGCT
TCACAATATTCTGCCCGACT
ACTCGTCGACTCATTCCAAT
GGCAACAAACACTTTTTCCA
CCAGAGCAAACCTCAGGCAC
TGATACCGGAACTGGCATCG
AAATTGCTTGAGAGTTGCGC
GAAGTTGAAGTTCAATACAA
GAACTTTGCAAATTTTACAA
AATATGATCAGTCATGTTCA
TGGAAACATTCTAACGACTT
TGAGTTCCTCGATTCTTCCC
CGCCACAAATCCTATTTGAC
AAGGCACAACCATCCTTCTC
ATTGTAAAATGATTGACTCT
ACTCTAGGCCATATTCTCCG
ATTTGTAGCGGCTTCCAATC
CGTCCGAGTATTTTGAATTT
ATCAGAAAGAGTGTGCAAGT
GCCCGTAACACAGACACACA
C------GCATTCACACTCC
CATTCACACTCTTTGCCATC
TTCCGTTTATAACAGCATAG
TGCCCCACTTTGATCTTTTC
AGCTTCATCCATTTAAGTAA
GGATAATTTTAAGAAATACT
TGGAACTCATCAAAAACTTA
TCGGTGACGTTAAGGAAAAC
GATTTATCATTGCCTACTTT
TGCATTACAGCGCCAAAGCA
ATAATGTTTTGGATAATGGC
TAGGCCTGCGGAATATTATG
AACTCTTCAACTTATTAAAA
GATAATAACAATGAACACTC
GAAATCCTTAAACACGTTAA
ACCATACACTTTTCGAGGAG
ATCCATTCGACTTTTAATGT
GAATAGCATGATAACCACCA
ATCAAAATGCTCATCAAGGC
TCATCTTCCCCTTCGTCCTC
CTCGCCATCGTCACCACCTA
GCTCATCATCATCGGATAAC
AACAATCAAAACATAATAGC
AAAATCCTTAAGTCGTCAGC
TTTCTCACCACCAGTCATAC
ATTCAACAGCAGTCTGAAAG
AAAACTACATTCTTCATGGA
CTACAAACTCTCAATCCTCT
ACTTCACTGTCATCTTCAAC
GTCTAATTCAACAACAACTG
ATTTCTCTACTCACACTCAA
CCAGGAGAATACGACCCTTC
CTTACCAGATACTCCCACGA
TGTCTAACATCACTATTAGT
GCATCTTCATTATTATCTCA
AACTCCAACTCCAACAACAC
AATTGCAACAGCGGTTGAAC
TCAGCAGCTGCAGCTGC---
------CGCCGCAGCTGCTT
CACCATCGAATTCCACACCA
ACTGGATACACAGCAGAGCA
ACAAAGTCGAGCTCCATACG
ATGCACACAAAACTGGCCAT
ACTGGTAAGGATTATGATGA
ACATTTTTTGTCTGTCACTC
GTTTGGATAATGTTTTGGAG
TTATACACGCACTTTGATGA
TACTGAGGTATTACCACACA
CATCCGTACTGAAGTTTTTA
ACTACTTTGACAATGTTCGA
TATTGACCTTTTTAATGAAT
TAAACGCTACATCATTCAAA
TATATTCCTGATTGTACTAT
GCATCGTCCAAAAGAAAGAA
CAAGTTCTTTCAATAATACT
GCACACGAGACAGGTTCCGA
AAAGACTTCGGGTATAAAAC
ATATTACACAAGGCTTAAAG
AAATTAACTTCTTTACCTTC
CTCAACCAAAAAAAGTGTAA
AATTTATGAAAATGTTGCTA
AGAAATTTAAATGGGAATCA
AGCTGTATCAGATGTTGCCC
TCTTAGATACAATGAGGGCC
TTACTATCATTCTTTACAAT
GACTTCTGCGGTCTTTCTCG
TGGATAGAAACTTACCCTCA
GTACTTTTTGCCAAGAGACT
CATCCCCATAATGGGGACAA
ATTTAAGCGTCGGTCAAGAC
TGGAATTCAAAAATAAATAA
CAGTTTGATGGTTTGTTTGA
AAAAAAACTCCACCACGTTT
GTTCAATTACAATTAATATT
CTTCTCTTCAGCTATTCAAT
TCGATCATGAATTATTACTG
GCACGTCTGAGCATCGATAC
AATGGCCAACAATTTAAACA
TGCAGAAGCTATGCCTTTAT
ACTGAAGGATTCAGGATATT
CTTCGACATACCAAGTAAGA
AGGAATTGCGGAAGGCAATT
GCGGTTAAAATTTCTAAATT
TTTCAAAACATTATTCTCCA
TTATAGCAGATATTCTTTTA
CAAGAATTTCCGTATTTTGA
TGAGCAAATCACCGACATAG
TTGCTTCCATTCTTGACGGT
ACAATTATCAATGAGTATGG
TACGAAGAAACATTTCAAGG
GGAGCTCACCCTCTTTATGT
TCGACAACCCGGTCAAGATC
AGGATCTACATCTCAAAGTT
CAATGACACCAGTTTCTCCG
CTGGGACTGGATACTGATAT
ATGTCCAATGAACACCCTGT
CTTTAGTTGGTTCAAGTACT
TCAAGAAATTCTGACAACGT
TAATTCATTAAACAGTTCAC
CAAAGAACTTGTCTTCTGAT
CCATACTTGTCACATCTTGT
GGCCCCAAGAGCGCGTCATG
CTTTAGGTGGGCCATCTAGT
ATTATAAGGAATAAAATACC
GACTACATTGACTTCTCCTC
CAGGAACGGAAAAATCTTCA
CCAGTACAACGTCCGCAAAC
GGAAAGCATCAGTGCCACAC
CAATGGCCATAACAAATTCT
ACTCCATTATCGTCGGCAGC
ATTCGGAATTCGATCGCCTT
TGCAGAAAATAAGAACGAGG
CGTTATTCCGATGAAAGTTT
AGGAAAATTCATGAAATCAA
CAAATAATTACATTCAAGAA
CATTTGATACCAAAAGATTT
GAATGAGGCAACTCTTCAAG
ATGCTAGAAGAATAATGATT
AATATTTTCAGTATTTTTAA
GAGACCGAATAGTTACTTCA
TCATTCCTCACAATATAAAC
TCGAATTTACAATGGGTTTC
GCAGGATTTTAGAAATATTA
TGAAACCGATTTTCGTCGCC
ATCGTAAGTCCGGATGTAGA
TTTACAGAATACTGCTCAAT
CATTCATGGATACCTTATTA
TCGAATGTTATTACTTATGG
TGAATCAGATGAGAATATCA
GTATTGAAGGTTATCATCTT
CTTTGCAGTTACACTGTAAC
ATTATTTGCAATGGGCCTTT
TCGATTTGAAAATTAATAAT
GAAAAGCGTCAAATTCTCTT
GGATATAACTGTCAAGTTTA
TGAAGGTTAGATCACATTTA
GCAGGGATCGCGGAGGCCTC
ACACCACATGGAATACATAA
GTGATTCTGAAAAACTCACC
TTTCCGCTGATTATGGGGAC
CGTTGGTAGGGCCCTATTTG
TTTCATTATACTCTAGTCAA
CAAAAAATTGAAAAGACTTT
AAAGATTGCTTACACAGAGT
ATCTTTCTGCAATCAATTTT
CATGAGAGGAATATTGATGA
TGCTGATAAAACTTGGGTTC
ATAATATTGAGTTTGTAGAA
GCGATGTGTCATGACAACTA
CACAACTTCTGGTTCAATTG
CTTTCCAAAGGAGGACAAGA
AATAATATTTTACGATTTGC
TACTATTCCTAACGCTATCT
TACTTGATTCTATGAGGATG
ATCTATAAGAAGTGGCATAC
TTACACACACAGTAAAAGTT
TAGAAAAACAAGAACGGAAC
GACTTCAGAAATTTCGCGGG
TATTTTAGCCTCTTTGTCGG
GTATCCTATTCATCAATAAA
AAGATATTGCAAGAAATGTA
TCCATACCTACTCGACACCG
TTTCAGAATTGAAAAAAAAT
ATAGACTCTTTTATCTCAAA
ACAATGCCAATGGTTAAACT
ATCCGGATTTATTAACGAGA
GAAAATTCAAGAGATATTCT
AAGTGTAGAACTGCATCCTT
TGTCTTTTAACTTACTTTTT
AATAATTTGAGGCTCAAGTT
AAAAGAACTTGCTTGTTCAG
ACTTATCAATACCAGAAAAT
GAAAGTTCCTATGTTTTATT
AGAACAAATAATCAAAATGC
TGCGGACAATCCTAGGTCGT
GATGATGACAATTATGTAAT
GATGCTTTTTTCCACAGAGA
TTGTAGATCTTATTGATTTA
TTGACAGATGAAATAAAAAA
AATACCAGCCTATTGTCCAA
AATATCTCAAGGCAATTATT
CAAATGACCAAAATGTTCAG
TGCCTTGCAGCACTCAGAGG
TTAATTTAGGTGTCAAAAAT
CATTTTCACGTTAAAAATAA
ATGGTTGAGGCAAATCACTG
ATTGGTTTCAAGTGAGTATT
GCGAGAGAGTACGATTTCGA
AAACTTGTCAAAACCTCTAA
AAGAAATGGATTTGGTAAAA
AGAGACATGGATATTCTATA
CATAGATACGGCAATCGAAG
CTTCAACCGCTATTGCGTAC
CTCACGAGACATACTTTCTT
AGAGATTCCACCTGCCGCGT
CAGATCCCGAACTATCTCGA
TCTAGGTCTGTGATATTTGG
GTTTTATTTCAACATCTTAA
TGAAAGGCCTTGAAAAAAGT
AGTGATCGTGACAATTACCC
AGTATTCTTGAGGCACAAAA
TGAGTGTCCTCAACGACAAT
GTAATACTTTCATTAACAAA
TCTTTCAAACACCAATGTTG
ATGCGAGTTTGCAGTTCACC
TTACCGATGGGCTATTCCGG
AAATCGAAACATTAGGAATG
CATTTTTGGAGGTCTTCATT
AATATCGTTACGAACTATCG
GACATACACGGCTAAAACTG
ACCTTGGAAAATTAGAGGCG
GCAGACAAATTTTTGCGATA
TACGATTGAACATCCCCAGC
TATCGTCCTTTGGAGCAGCG
GTTTGTCCCGCTAGCGATAT
TGATGCTTATGCTGCTGGCT
TAATAAATGCATTTGAAACG
AGGAATGCCACCCACATTGT
AGTGGCACAGTTGATTAAAA
ATGAAATTGAAAAATCTTCC
AGACCTACGGATATCCTTAG
AAGAAATAGCTGTGCTACGA
GATCATTATCTATGCTAGCC
AGGTCCAAGGGTAGCGAATA
TTTGATTCGCACTTTGCAAC
CATTACTAAAAAAAATTATC
CAGAACAGAGATTTTTTTGA
AATTGAGAAACTAAAACCGG
AAGATTCAGATGCTGAACGT
CAAATAGAGCTCTTCGTTAA
ATACATGAATGAATTATTGG
AATCCATATCCAACTCCGTA
TCTTATTTTCCCCCTCCTTT
ATTTTATATTTGCCAAAACA
TTTATAAAGTTGCGTGTGAA
AAATTTCCGGATCACGCAAT
TATCGCCGCTGGGTCTTTCG
TGTTTTTACGGTTTTTTTGT
CCTGCTTTAGTCAGCCCTGA
TTCTGAAAATATCATAGATA
TTTCTCACTTGAGCGAAAAG
CGTACCTTCATCAGCTTGGC
TAAAGTTATCCAAAATATTG
CCAATGGCTCAGAAAATTTC
TCCAGATGGCCAGCTTTGTG
TTCCCAAAAGGATTTTCTTA
AGGAATGTAGCGATAGAATT
TTCAGATTCCTAGCTGAACT
TTGTAGAACAGATCGCACGA
TAGACATCCAAGTGAGAACA
GACCCAACGCCAATTGCATT
TGACTATCAATTCCTTCATT
CCTTTGTTTACCTTTACGGT
CTTGAGGTGAGAAGGAATGT
GCTAAATGAAGCAAAACATG
ATGATGGTGACATTGATGGT
GACGATTTCTATAAGACCAC
ATTTTTACTTATTGATGATG
TTCTTGGCCAATTAGGCCAA
CCTAAAATGGAATTTTCCAA
TGAAATACCAATATACATAA
GAGAACATATGGACGACTAT
CCAGAACTGTATGAGTTCAT
GAATAGGCACGCGTTCAGAA
ACATTGAGACTTCAACAGCG
TACAGCCCAAGCGTTCACGA
GTCCACCTCAAGTGAAGGCA
TTCCAATTATTACGTTAACA
ATGTCAAATTTCTCAGACAG
ACATGTGGACATTGATACAG
TTGCTTACAAGTTCTTGCAA
ATTTATGCTCGAATCTGGAC
CACCAAACACTGTTTAATAA
TTGACTGTACAGAATTTGAC
GAGGGAGGGCTTGATATGAG
GAAATTTATTTCTTTGGTTA
TGGGACTATTACCAGAAGTT
GCACCCAAAAATTGTATAGG
CTGTTACTACTTTAACGTAA
ACGAGACATTTATGGATAAT
TATGGAAAATGTTTGGACAA
AGACAACGTATATGTTTCCT
CGAAAATTCCTCATTATTTC
ATTAATAGTAACTCTGATGA
AGGACTTATGAAATCTGTGG
GTATAACTGGACAAGGGTTG
AAGGTTCTGCAAGATATTCG
TGTCTCTCTGCATGATATCA
CGCTTTATGACGAAAAAAGA
AATAGATTTACGCCGGTATC
GTTGAAAATAGGCGATATTT
ACTTTCAAGTCTTGCATGAA
ACTCCTAGGCAATATAAAAT
AAGAGACATGGGTACTTTAT
TCGACGTAAAATTCAATGAT
GTCTACGAAATTAGCCGAAT
ATTTGAAGTACATGTTTCGT
CAATAACTGGAGTGGCAGCT
GAATTTACAGTAACTTTTCA
GGACGAGAGAAGGTTGATTT
TTAGTAGTCCGAAATACCTT
GAAATTGTGAAGATGTTCTA
TTACGCACAGATCCGGTTAG
AAAGTGAATATGAAATGGAT
AATAATTTGAGTACCTCCTC
CCCAAATTCAAACAACAAGG
ACAAACAGCAGAAAGAGAGA
ACAAAATTATTGTGCCACCT
ACTGTTAGTATCTCTTATTG
GTCTGTTTGATGAGAGTAAA
AAAATGAAAAACAGTTCGTA
TAACCTAATAGCTGCCACTG
AGGCGTCATTTGGTTTGAAC
TTTGGCTCCCATTTTCATCG
CTCTCCCGAGGTGTACGTCC
CCGAAGATACTACAACATTT
TTAGGTGTTATTGGAAAGTC
TCTTGCAGAGTCTAATCCAG
AACTCACAGCCTATATGTTT
ATCTATGTTTTGGAGGCATT
GAAGAACAACGTAATTCCTC
ACGTTTACATCCCTCATACC
ATTTGCGGTTTGTCTTATTG
GATCCCTAATTTATACCAAC
ATGTGTATTTGGCTGATGAT
GAAGAAGGCCCCGAAAACAT
ATCTCACATTTTCCGAATTC
TTATCAGGCTCTCTGTGAGA
GAGACTGACTTTAAAGCCGT
ATACATGCAATATGTTTGGT
TGCTACTTTTAGATGATGGC
CGCTTAACTGACATTATCGT
TGATGAAGTTATTAATCATG
CGTTAGAAAGAGACTCCGAA
AACCGCGATTGGAAAAAAAC
AATATCGTTACTGACTGTCC
TACCCACTACTGAGGTTGCT
AATAATATTATTCAAAAAAT
ATTGGCAAAAATTAGATCAT
TTTTACCGTCATTGAAGTTA
GAAGCTATGACCCAAAGTTG
GTCTGAACTAACAATATTAG
TTAAGATAAGCATCCATGTT
TTTTTTGAAACTTCTTTGCT
GGTACAGATGTACTTACCAG
AGATCCTGTTTATTGTATCC
CTATTAATTGATGTTGGTCC
AAGGGAACTCAGATCATCAC
TACACCAGCTATTAATGAAT
GTATGCCATTCCTTGGCTAT
TAACTCAGCTTTACCACAAG
ATCATAGAAATAATCTAGAT
GAAATAAGTGATATATTTGC
ACATCAAAAGGTGAAGTTTA
TGTTTGGGTTCAGCGAGGAC
AAAGGACGAATTTTACAGAT
TTTTAGCGCTTCTTCGTTTG
CAAGCAAGTTTAATATTCTG
GATTTCTTCATCAATAATAT
ATTATTGCTGATGGAATATT
CTTCAACGTACGAAGCAAAC
GTGTGGAAGACAAGATACAA
GAAATATGTCTTGGAATCTG
TGTTTACAAGTAATTCTTTT
CTTTCGGCACGTTCAATCAT
GATTGTTGGTATAATGGGTA
AATCTTACATAACTGAAGGG
TTATGCAAGGCTATGTTAAT
TGAAACCATGAAAGTTATCG
CCGAACCAAATATTACTGAC
GAGCATCTTTTCTTAGCCAT
ATCTCATATTTTTACTTATT
CCAAAATTGTTGAAGGTTTG
GATCCCAACCTTGACTTAAT
GAAGCACTTATTTTGGTTTT
CAACACTCTTCCTTGAATCA
CGTCACCCGATAATTTTTGA
AGGTGCCCTTCTCTTTGTGT
CAAACTGTATAAGGCGCCTA
TACATGGCCCAGTTTGAAAA
TGAAAGCGAAACATCATTGA
TAACTACTTTACTTAAGGGG
AGAAAGTTTGCTCATACCTT
TTTAAGCAAGATAGAGAATC
TTAGTGGTATTGTTTGGAAT
GAAGATAATTTTACACACAT
TCTGATTTCCATCATTAATA
AAGGACTATCCAATCCTTTC
ATTAAGAGTACGGCTTTTGA
TTTCTTGAAGATGATGTTTA
GAAACTCCTACTTTGAGCAT
CAAATCAATCAGAAATCTGA
TCATTATTTGTGCTATATGT
TCCTATTGTATTTTGTTTTA
AACTGTAATCAGTTTGAGGA
ACTTTTAGGTGACGTTGATT
TTGAAGGAGAAATGGTTAAC
ATTGAAAACAAGAACACCAT
TCCTAAAATTTTGTTAGAGT
GGTTGAGTTCGGATAACGAA
AATGCAAACATTACCCTCTA
TCAAGGTGCGATACTGTTCA
AATGTTCAGTTACGGATGAA
CCAAGTAGATTTAGGTTTGC
GTTGATTATTAGGCATCTAT
TGACAAAGAAACCCATTTGT
GCATTGCGTTTTTACAGTGT
TATTCGTAACGAAATAAGAA
AAATATCAGCATTTGAGCAA
AATTCGGATTGTGTTCCACT
TGCTTTCGATATTTTAAACT
TATTAGTGACGCATTCAGAG
TCTAATTCGTTAGAAAAACT
TCACGAAGAATCCATTGAAC
GTCTAACCAAAAGAGGTTTA
TCGATTGTGACTTCTTCTGG
TATATTTACGAAGAATTCCG
ACATGATGATACCTTTAGAT
GTAAAACCTGAAGATATCTA
TGAACGTAAGAGAATAATGA
CAATGATTTTATCAAGGATG
TCATGTTCTGCTTAA
>IRA2|YJM451.contig00063_46311-
ATGTCCCAGCCCACTAAGAA
TAAGAAGAAAGAACACGGGA
CCGATTCCAAGTCATCCCGC
ATGACTCGGACGTTGGTTAA
TCATATTCTTTTTGAAAGAA
TTCTCCCGATCCTTCCGGTG
GAGTCTAATCTAAGTACCTA
TTCAGAAGTGGAAGAGTATT
CCTCATTCATTTCATGCAGA
TCTGTGCTCATTAACGTTAC
CGTTTCCCGAGATGCAAACG
CTATGGTGGAAGGCACCTTG
GAGTTGATAGAATCGCTTCT
TCAAGGGCACGAAATCATTT
CAGATAAGGGTAGCAGTGAC
GTTATTGAATCAATACTGAT
TATACTAAGATTGTTAAGTG
ATGCGCTAGAGTATAATTGG
CAAAATCAAGAAAGCCTTCA
TTACAACGACGTTTCGACTC
ACGTAGAACATGACCAAGAA
CAGAAGTACAGACCAAAGCT
TAACAATATTCTGCCCGACT
ACTCGTCGACTCATTCCAAT
GGCAACAAACACTTTTTCCA
CCAGAGCAAACCTCAGGCAC
TGATACCGGAACTGGCATCG
AAATTGCTTGAGAGTTGCGC
GAAGTTGAAGTTCAATACAA
GAACTTTGCAAATTTTACAA
AATATGATCAGTCATGTTCA
TGGAAACATTCTAACGACTT
TGAGTTCCTCGATTCTTCCC
CGCCACAAATCCTATTTGAC
AAGGCACAACCATCCTTCTC
ATTGTAAAATGATTGACTCT
ACTCTAGGCCATATTCTCCG
ATTTGTAGCGGCTTCCAATC
CGTCCGAGTATTTTGAATTT
ATCAGAAAGAGTGTGCAAGT
GCCCGTAACACAGACACACA
C------GCATTCACACTCC
CATTCACACTCTTTGCCATC
TTCCGTTTATAACAGCATAG
TGCCCCACTTTGATCTTTTC
AGCTTCATCTATTTAAGCAA
GCATAATTTTAAGAAATACT
TGGAACTCATCAAAAACTTA
TCGGTGACGTTAAGGAAAAC
GATTTATCATTGCCTACTTT
TGCATTACAGCGCCAAAGCA
ATAATGTTTTGGATAATGGC
TAGGCCTGCGGAATATTATG
AACTCTTCAACTTATTAAAA
GATAATAACAATGAACACTC
GAAATCCTTAAACACGTTAA
ACCATACACTTTTCGAGGAG
ATCCATTCGACTTTTAATGT
GAATAGCATGATAACCACCA
ATCAAAATGCTCATCAAGGC
TCATCTTCCCCTTCATCCTC
CTCGCCATCGTCACCACCTA
GCTCATCATCATCGGATAAC
AACAATCAAAACATAATAGC
AAAATCCTTAAGTCGTCAGC
ATTCTCACCACCAGTCATAC
ATTCAACAGCAGTCTGAAAG
AAAACTACATTCTTCATGGA
CTACAAACTCTCAATCCTCT
ACTTCACTGTCATCTTCAAC
GTCTAATTCAACAACAACTG
ATTTCTCTACTCACACTCAA
CCAGGAGAATACGACCCTTC
CTTACCAGATACTCCCACAA
TGTCTAACATCACTATTAGT
GCATCTTCATTATTATCTCA
AACTCCAACTCCAACAACAC
AATTGCAACAGCGGTTGAAC
TCAGCAGCTGCAGCCGC---
------CGCCGCAGCTGCTT
CACCATCGAATTCCACCCCA
ACTGGATACACAGCAGAGCA
ACAAAATCGCGCTTCATACG
ATGCACACAAAACTGGCCAT
ACTGGTAAGGATTATGATGA
ACATTTTTTGTCTGTCACTC
GTTTGGATAATGTTTTGGAG
TTATACACGCACTTTGATGA
TACAGAGGTACTACCACACA
CATCCGTACTGAAGTTTTTA
ACTACTTTGACAATGTTCGA
TATTGACCTTTTTAATGAAT
TAAACGCTACATCATTCAAA
TATATTCCTGACTGTACTAT
GCATCGTCCAAAAGAAAGAA
CAAGTTCTTTCAATAATACT
GCACACGAGACAGGTTCCGA
AAAGACTTCGGGTATAAAAC
ATATTACACAAGGCTTAAAG
AAATTAACTTCTTTACCTTC
CTCAACCAAAAAAACTGTAA
AATTTATGAAGATGTTGCTA
AGAAATTTAAATGGGAATCA
AGCTGTATCAGATGTTGCCC
TCTTAGATACAATGAGGGCC
TTACTATCATTCTTTACAAT
GACTTCTGCGGTCTTTCTCG
TGGATAGAAACTTACCCTCA
GTACTTTTTGCCAAGAGACT
CATCCCCATAATGGGGACAA
ATTTAAGCGTCGGTCAAGAC
TGGAATTCAAAAATAAATAA
CAGTTTGATGGTTTGTTTGA
AAAAAAACTCCACCACGTTT
GTTCAATTACAATTAATATT
CTTCTCTTCAGCTATTCAAT
TCGATCATGAATTATTACTG
GCACGTCTGAGCATCGATAC
AATGGCCAACAATTTAAACA
TGCAGAAGCTATGCCTTTAT
ACTGAAGGATTCAGGATATT
CTTCGACATACCAAGTAAGA
AGGAATTGCGGAAGGCAATT
GCGGTTAAAATTTCTAAATT
TTTCAAAACATTATTCTCCA
TTATAGCAGATATTCTTTTA
CAAGAATTTCCGTATTTTGA
TGAGCAAATCACCGACATAG
TTGCTTCCATTCTTGACGGT
ACAATTATCAATGAGTATGG
TACGAAGAAACATTTCAAGG
GGAGCTCACCCTCTTTATGT
TCGACAACCCGGTCAAGATC
AGGATCTACATCTCAAAGTT
CAATGACACCAGTTTCTCCG
CTGGGACTGGATACTGATAT
ATGTCCAATGAACACCCTGT
CTTTAGTTGGTTCAAGTACT
TCAAGAAATTCTGACAACGT
TAATTCATTAAACAGTTCAC
CAAAGAACTTGTCTTCTGAT
CCATACTTGTCACATCTTGT
GGCCCCAAGAGCACGTCATG
CTTTAGGTGGGCCATCTAGT
ATTATAAGGAATAAAATACC
GACTACATTGACTTCACCTC
CAGGAACGGAAAAATCTTCA
CCAGTACAACGTCCGCAAAC
GGAAAGCATCAGTGCCACAC
CAATGGCCATAACAAATTCT
ACTCCATTATCGTCGGCAGC
ATTCGGAATTCGATCCCCTT
TGCAGAAAATAAGAACGAGG
CGTTATTCCGATGAAAGTTT
AGGAAAATTCATGAAATCAA
CAAATAATTACATTCAAGAA
CATTTGATACCAAAAGATTT
GAATGAGGCAACTCTTCAAG
ATGCTAGAAGAATAATGATT
AATATTTTCAGTATTTTTAA
GAGACCGAATAGTTACTTCA
TCATTCCTCACAATATAAAC
TCGAATTTACAATGGGTTTC
GCAGGATTTCAGAAATATTA
TGAAACCGATTTTCGTCGCC
ATCGTAAGTCCGGATGTAGA
TTTACAGAATACTGCTCAAT
CATTCATGGATACCTTATTA
TCGAATGTTATTACTTATGG
TGAATCAGATGAGAATATCA
GTATTGAAGGTTATCATCTT
CTTTGCAGTTACACTGTAAC
ATTATTTGCAATGGGCCTTT
TCGATTTGAAAATTAATAAT
GAAAAGCGTCAAATTCTCTT
GGATATAACTGTCAAGTTTA
TGAAGGTTAGATCACATTTA
GCAGGGATCGCGGAGGCCTC
ACACCACATGGAATACATAA
GTGATTCTGAAAAACTCACC
TTTCCGCTGATTATGGGGAC
CGTTGGTAGGGCCCTATTTG
TTTCATTATACTCTAGTCAA
CAAAAAATTGAAAAGACTTT
AAAGATTGCTTACACAGAGT
ATCTTTCTGCAATCAATTTT
CATGAGAGGAATATTGATGA
TGCTGATAAAACTTGGGTTC
ATAATATTGAGTTTGTAGAA
GCGATGTGTCATGACAACTA
CACAACTTCTGGTTCAATTG
CTTTCCAAAGGAGGACAAGA
AATAATATTTTACGATTTGC
TACTATTCCTAACGCTATCT
TACTTGATTCTATGAGGATG
ATCTATAAGAAGTGGCATAC
TTACACACACAGTAAAAGTT
TAGAAAAACAAGAACGGAAC
GACTTCAGAAATTTCGCGGG
TATTTTAGCCTCTTTGTCGG
GTATCCTATTCATCAATAAA
AAGATATTGCAAGAAATGTA
TCCATACCTACTCGACACCG
TTTCAGAATTGAAAAAAAAT
ATAGACTCTTTTATCTCAAA
ACAATGCCAATGGTTAAACT
ATCCGGATTTATTAACGAGA
GAAAATTCAAGAGATATTCT
AAGTGTAGAACTGCATCCTT
TGTCTTTTAACTTACTTTTT
AATAATTTGAGGCTCAAGTT
AAAAGAACTTGCTTGTTCAG
ACTTATCAATACCAGAAAAT
GAAAGTTCCTATGTTTTATT
AGAACAAATAATCAAAATGC
TGCGGACAATCCTAGGTCGT
GATGATGACAATTATGTAAT
GATGCTTTTTTCCACAGAGA
TTGTAGATCTTATTGATTTA
TTGACAGATGAAATAAAAAA
AATACCAGCCTATTGTCCAA
AATATCTCAAGGCAATTATT
CAAATGACCAAAATGTTTAG
TGCCTTGCAGCACTCAGAGG
TTAATTTAGGTGTCAAAAAT
CATTTTCACGTTAAAAATAA
ATGGTTGAGACAAGTCACTG
ATTGGTTTCAAGTGAGTATT
GCGAGAGAGTACGATTTCGA
AAACTTGTCAAAACCTCTAA
AAGAAATGGATTTGGTAAAA
AGAGACATGGATATTCTATA
CATAGATACGGCAATCGAAG
CTTCAACCGCTATTGCGTAC
CTCACGAGACATACTTTCTT
AGAGATTCCACCTGCCGCGT
CAGATCCCGAACTATCTCGA
TCTAGGTCTGTGATATTTGG
CTTTTATTTCAACATCTTAA
TGAAAGGCCTTGAAAAAAGT
AGTGATCGTGACAATTACCC
AGTATTCTTGAGGCACAAAA
TGAGTGTCCTCAACGACAAT
GTAATACTTTCATTAACAAA
TCTTTCTAACACCAATGTTG
ATGCGAGTTTGCAGTTCACC
TTACCGATGGGCTATTCCGG
AAATCGAAACATTAGGAATG
CATTTTTGGAGGTCTTCATT
AATATCGTTACGAACTATCG
GACATACACGGCTAAAACTG
ACCTTGGAAAATTAGAAGCA
GCAGACAAATTTTTGCGATA
TACGATTGAACATCCCCAGC
TATCGTCCTTTGGAGCAGCG
GTTTGTCCCGCTAGCGATAT
TGATGCTTATGCTGCTGGCT
TAATAAATGCATTTGAAACG
AGAAATGCCACCCACATTGT
AGTGTCACAGTTGATTAAAA
ATGAAATTGAAAATTCTTCC
AGACCTACGGATATCCTTAG
AAGGAATAGCTGTGCTACGA
GATCATTATCTATGCTAGCC
AGGTCCAAGGGTAGCGAATA
TTTGATTCGCACTTTGCAAC
CATTACTAAAAAAAATTATC
CAGAACAGAGATTTTTTTGA
AATTGAGAAATTAAAACCGG
AAGATTTAGATGCTGAACGT
CAAATAGAGCTTTTTGTTAA
ATACATGAATGAATTATTGG
AATCCATATCCAACTCCGTA
TCTTATTTTCCCCCTCCTTT
ATTTTATATTTGTCAAAACA
TTTATAAAGTTGCGCGTGAA
AAATTTCCGGATCACGCAAT
TATCGCCGCTGGGTCTTTCG
TATTTTTACGGTTTTTTTGT
CCTGCTTTAGTCAGCCCTGA
TTCTGAAAATATCATAGATA
TTTCTCACTTGAGCGAAAAG
CGTACCTTCATCAGCTTGGC
TAAAGTTATCCAAAATATTG
CCAATGGCTCAGAAAATTTC
TCCAGATGGCCAGCTTTGTG
TTCCCAAAAGGATTTTCTTA
AGGAATGTAGCGATAGAATT
TTCAGATTCCTAGCTGAACT
TTGTAGAACAGATCGCACGA
TAGACATCCAAGTGAGAACA
GACCCAACGCCAATTGCATT
TGACTATCAATTCCTTCATT
CCTTTGTTTACCTTTACGGT
CTTGAGGTGAGAAGGAATGT
GCTAAATGAAGCAAAACATG
ATGATGGTGACATTGATGGT
GACGATTTCTATAAGACCAC
GTTTTTACTTATTGATGATG
TTCTTGGCCAATTAGGCCAA
CCTAAAATGGAAGTTTCCAA
TGAAATACCAATATACATAA
GAGAACATATGGACGACTAT
CCGGAACTGTATGAGTTCAT
GAATAGGCACGCGTTCAGAA
ACATTGAGACTTCAACAGCG
TACAGCCCAAGCGTTCACGA
GTCCACCTCAAGTGAAGGCA
TTCCAATTATTACGTTAACA
ATGTCAAATTTCTCAGACAG
ACATGTGGACATTGATACAG
TTGCTTACAAGTTCTTGCAA
ATTTATGCTCGAATCTGGAC
CACCAAACACTGTTTAATAA
TTGACTGTACAGAATTCGAC
GAGGGAGGGCTTGATATGAG
GAAATTTATTTCTTTGGTTA
TGGGACTATTACCAGAAGTT
GCACCCAAAAATTGTATAGG
CTGTTACTACTTTAACGTAA
ACGAGACATTTATGGATAAT
TATGGAAAATGTTTGGACAA
GGACAACGTATATGTTTCCT
CGAAAATTCCTCATTATTTC
ATTAATAGTAACTCTGATGA
AGGACTTATGAAATCTGTGG
GTATAACTGGACAAGGGTTG
AAGGTTCTGCAAGATATTCG
TGTCTCTCTGCATGATATCA
CGCTTTATGACGAAAAAAGA
AATAGATTTACGCCGGTATC
GTTGAAAATAGGCGATATTT
ACTTTCAAGTCTTGCATGAA
ACTCCTAGGCAATATAAAAT
AAGAGACATGGGTACTTTAT
TCGACGTAAAATTCAATGAT
GTCTACGAAATTAGCCGAAT
ATTCGAAGTACATGTTTCGT
CAATAACTGGAGTGGCAGCT
GAATTTACAGTAACTTTTCA
GGACGAGAGAAGGTTGATTT
TTAGTAGTCCGAAATACCTT
GAAATTGTGAAGATGTTCTA
TTACGCACAGATCCGGTTAG
AAAGTGAATATGAAATGGAT
AATAATTCGAGTACCTCCTC
CCCAAATTCAAACAACAAGG
ACAAACAGCAGAAAGAGAGA
ACAAAATTATTGTGCCACCT
ACTGTTAGTATCTCTTATTG
GTCTGTTTGATGAGAGTAAA
AAAATGAAAAACAGTTCGTA
TAACCTAATAGCTGCCACTG
AGGCGTCATTTGGTTTGAAC
TTTGGCTCCCATTTTCATCG
CTCTTCCGAGGTGTACGTCC
CCGAAGATACTACAACATTT
TTAGGTGTTATTGGAAAGTC
TCTTGCAGAGTCTAATCCAG
AACTCACAGCCTATATGTTT
ATCTATGTTTTGGAGGCATT
GAAGAACAACGTGATTCCTC
ATGTTTACATCCCTCATACC
ATTTGCGGTTTGTCTTATTG
GATCCCTAATTTATACCAAC
ATGTGTATTTGGCTGATGAT
GAAGAAGGCCCCGAAAACAT
ATCTCACATTTTCCGAATTC
TTATCAGGCTCTCTGTGAGA
GAGACTGACTTTAAAGCCGT
ATACATGCAATATGTTTGGC
TGCTACTTTTAGATGATGGC
CGCTTAACTGACATTATCGT
TGATGAAGTTATTAATCATG
CGTTAGAAAGAGACTCCGAA
AACCGCGATTGGAAGAAAAC
AATATCGTTACTAACTGTCC
TACCCACTACTGAGGTTGCT
AATAATATTATTCAAAAAAT
ATTGGCAAAAATTAGATCAT
TTTTACCGTCATTGAAGTTA
GAAGCTATGACCCAAAGTTG
GTCTGAACTAACAATATTAG
TTAAGATAAGCATCCATGTT
TTTTTTGAAACTTCTTTGCT
GGTACAGATGTACTTACCAG
AGATCCTGTTTATCGTATCC
TTATTAATTGATGTTGGTCC
AAGGGAACTCAGATCATCAC
TACACCAGCTATTAATGAAT
GTATGCCATTCCTTGGCTAT
TAACTCAGCTTTACCACAAG
ATCATAGAAATAATCTAGAT
GAAATAAGTGATATATTTGC
ACATCAAAAGGTGAAGTTTA
TGTTTGGGTTCAGCGAGGAC
AAAGGACGAATTTTACAGAT
TTTTAGCGCTTCTTCTTTTG
CAAGCAAGTTTAATATCCTG
GATTTCTTCATCAATAATAT
ATTATTGCTGATGGAATATT
CTTCAACGTACGAAGCAAAC
GTGTGGAAGACAAGATACAA
GAAATATGTCTTGGAATCTG
TGTTTACAAGTAATTCTTTT
CTTTCGGCACGTTCAATCAT
GATTGTTGGTATAATGGGTA
AATCTTACATAACTGAAGGG
TTATGCAAGGCTATGTTAAT
TGAAACCATGAAAGTTATCG
CCGAACCAAAGATTACTGAC
GAGCATCTTTTCTTAGCCAT
ATCTCATATTTTTACTTATT
CCAAAATTGTTGAAGGTTTG
GATCCCAACCTTGACTTAAT
GAAGCACTTATTTTGGTTTT
CAACACTCTTCCTTGAATCA
CGTCACCCGATAATTTTTGA
GGGTGCCCTTCTCTTTGTGT
CAAACTGTATAAGGCGCCTA
TACATGGCCCAGTTTGAAAA
TGAAAGTGAAACATCATTGA
TAAGTACTTTACTTAAGGGG
AGAAAGTTTGCTCATACCTT
TTTAAGCAAGATAGAGAATC
TTAGTGGTATTGTTTGGAAT
GAAGATAATTTTACACACAT
TCTGATTTTCATCATTAATA
AAGGACTATCCAATCCTTTC
ATTAAGAGTACGGCTTTTGA
TTTCTTGAAGATGATGTTTA
GAAACTCCTACTTTGAGCAT
CAAATCAATCAGAAATCTGA
TCATTATTTGTGCTATATGT
TCCTATTGTATTTTGTTTTA
AACTGTAATCAATTTGAGGA
ACTTTTAGGTGACGTTGATT
TTGAAGGAGAAATGGTTAAC
ATTGAAAACAAGAACACCAT
TCCTAAAATTTTGTTGGAGT
GGTTGAGTTCGGATAACGAA
AATGCAAACATTACCCTCTA
TCAAGGTGCGATACTGTTCA
AATGTTCAGTTACGGATGAA
CCAAGTAGATTTAGGTTTGC
GTTGATTATTAGGCATCTAT
TGACAAAGAAACCCATTTGT
GCATTGCGTTTTTACAGTGT
TATTCGTAACGAAATAAGAA
AAATATCAGCATTTGAGCAA
ACTTCGGATTGTGTTCCACT
TGCTTTCGATATTTTAAACT
TATTAGTGACGCATTCAGAG
TCTAATTCCTTAGAAAAACT
TCACGAAGAATCCATTGAAC
GTCTGACCAAAAGAGGTTTA
TCAATTGTGACTTCTTCTGG
TATATTTGCGAAGAATTCCG
ACATGATGATACCGTTAGAT
GTAAAACCTGAAGATATCTA
TGAACGTAAGAGAATAATGA
CAATGATTTTATCAAGGATG
TCATGTTCTGCTTAG
>IRA2|YJM653.contig02476_9765-1
ATGTCCCAGCCCACTAAGAA
TAAGAAGAAAGAACACGGGA
CCGATTCCAAGTCATCCCGC
ATGACTCGGACGTTGGTTAA
TCATATTCTTTTTGAAAGAA
TTCTCCCGATCCTTCCGGTG
GAGTCTAATCTAAGTACCTA
TTCAGAAGTGGAAGAGTATT
CCTCATTCATTTCATGCAGA
TCTGTGCTCATTAACGTTAC
CGTTTCCCGAGATGCAAACG
CTATGGTGGAAGGCACCTTG
GAGTTGATAGAATCGCTTCT
TCAAGGGCACGAAATCATTT
CAGATAAGGGTAGCAGTGAC
GTTATTGAATCAATACTGAT
TATACTAAGATTGTTAAGTG
ATGCGCTAGAGTATAATTGG
CAAAATCAAGAAAGCCTTCA
TTACAACGACGTTTCGACTC
ACGTAGAACATGACCAAGAA
CAGAAGTACAGACCAAAGCT
TAACAATATTCTGCCCGACT
ACTCGTCGACTCATTCCAAT
GGCAACAAACACTTTTTCCA
CCAGAGCAAACCTCAGGCAC
TGATACCGGAACTGGCATCG
AAATTGCTTGAGAGTTGCGC
GAAGTTGAAGTTCAATACAA
GAACTTTGCAAATTTTACAA
AATATGATCAGTCATGTTCA
TGGAAACATTCTAACGACTT
TGAGTTCCTCGATTCTTCCC
CGCCACAAATCCTATCTGAC
AAGGCACAACCATCCTTCTC
ATTGTAAAATGATTGACTCT
ACTCTAGGCCATATTCTCCG
ATTTGTAGCGGCTTCCAATC
CGTCCGAGTATTTTGAATTT
ATCAGAAAGAGTGTGCAAGT
GCCCGTAACACAGACACACA
C------GCATTCACACTCC
CATTCACACTCTTTGCCATC
TTCCGTTTATAACAGCATAG
TGCCCCACTTTGATCTTTTC
AGCTTCATCTATTTAAGCAA
GCATAATTTTAAGAAATACT
TGGAACTCATCAAAAACTTA
TCGGTGACGTTAAGGAAAAC
GATTTATCATTGCCTACTTT
TGCATTACAGCGCCAAAGCA
ATAATGTTTTGGATAATGGC
TAGGCCTGCGGAATATTATG
AACTCTTCAACTTATTAAAA
GATAATAACAATGAACACTC
GAAATCCTTAAACACGTTAA
ACCATACACTTTTCGAGGAG
ATCCATTCGACTTTTAATGT
GAATAGCATGATAACCACCA
ATCAAAATGCTCATCAAGGC
TCATCTTCCCCTTCATCCTC
CTCGCCATCGTCACCACCTA
GCTCATCATCATCGGATAAC
AACAATCAAAACATAATAGC
AAAATCCTTAAGTCGTCAGC
ATTCTCACCACCAGTCATAC
ATTCAACAGCAGTCTGAAAG
AAAACTACATTCTTCATGGA
CTACAAACTCTCAATCCTCT
ACTTCACTGTCATCTTCAAC
GTCTAATTCAACAACAACTG
ATTTCTCTACTCACACTCAA
CCAGGAGAATACGACCCTTC
CTTACCAGATACTCCCACAA
TGTCTAACATCACTATTAGT
GCATCTTCATTATTATCTCA
AACTCCAACTCCAACAACAC
AATTGCAACAGCGGTTGAAC
TCAGCAGCTGCAGCCGC---
------CGCCGCAGCTGCTT
CACCATCGAATTCCACCCCA
ACTGGATACACAGCAGAGCA
ACAAAGTCGCGCTTCATACG
ATGCACACAAAACTGGCCAT
ACTGGTAAGGATTATGACGA
ACATTTTTTGTCTGTCACTC
GTTTGGATAATGTTTTGGAG
TTATACACGCACTTTGATGA
TACTGAGGTACTACCACACA
CATCCGTACTGAAGTTTTTA
ACTACTTTGACAATGTTCGA
TATTGACCTTTTTAATGAAT
TAAACGCTACATCATTCAAA
TATATTCCTGATTGTACTAT
GCATCGTCCAAAAGAAAGAA
CAAGTTCTTTCAATAATACT
GCACACGAGACAGGTTCCGA
AAAGACTTCGGGTATAAAAC
ATATTACACAAGGCTTAAAG
AAATTAACTTCTTTACCTTC
CTCAACCAAAAAAACTGTAA
AATTTGTGAAGATGTTGCTA
AGAAATTTAAATGGGAATCA
AGCTGTATCAGATGTTGCCC
TCTTAGATACAATGAGGGCC
TTACTATCATTCTTTACAAT
GACTTCTGCGGTCTTTCTCG
TGGATAGAAACTTACCCTCA
GTACTTTTTGCCAAGAGACT
CATCCCCATAGTGGGGACAA
ATTTAAGCGTCGGTCAAGAC
TGGAATTCAAAAATAAATAA
CAGTTTGATGGTTTGTTTGA
AAAAAAACTCCACCACGTTT
GTTCAATTACAATTAATATT
CTTCTCTTCAGCTATTCAAT
TCGATCATGAATTATTACTG
GCACGTCTGAGCATCGATAC
AATGGCCAACAATTTAAACA
TGCAGAAGCTATGCCTTTAT
ACTGAAGGATTCAGGATATT
CTTCGACATACCAAGTAAGA
AGGAATTGCGGAAGGCAATT
GCGGTTAAAATTTCTAAATT
TTTCAAAACATTATTCTCCA
TTATAGCAGATATTCTTTTA
CAAGAATTTCCGTATTTTGA
TGAGCAAATCACCGACATAG
TTGCTTCCATTCTTGACGGT
ACAATTATCAATGAGTATGG
TACGAAGAAACATTTCAAGG
GGAGCTCACCCTCTTTATGT
TCGACAACCCGGTCAAGATC
AGGATCTACATCTCAAAGTT
CAATGACACCAGTTTCTCCG
CTGGGACTGGATACTGATAT
ATGTCCAATGAACACCCTGT
CTTTAGTTGGTTCAAGTACT
TCAAGAAATTCTGACAACGT
TAATTCATTAAACAGTTCAC
CAAAGAACTTGTCTTCTGAT
CCATACTTGTCACATCTTGT
GGCCCCAAGAGCACGTCATG
CTTTAGGTGGGCCATCTAGT
ATTATAAGGAATAAAATACC
GACTACATTGACTTCACCTC
CAGGAACGGAAAAATCTTCA
CCAGTACAACGTCCGCAAAC
GGAAAGCATCAGTGCCACAC
CAATGGCCATAACAAATTCT
ACTCCATTATCGTCGGCAGC
ATTCGGAATTCGATCCCCTT
TGCAGAAAATAAGAACGAGG
CGTTATTCCGATGAAAGTTT
AGGAAAATTCATGAAATCAA
CAAATAATTACATTCAAGAA
CATTTGATACCAAAAGATTT
GAATGAAGCAACTCTTCAAG
ATGCTAGAAGAATAATGATT
AATATTTTCAGTATTTTTAA
GAGACCGAATAGTTACTTCA
TCATTCCTCACAATATAAAC
TCGAATTTACAATGGGTTTC
GCAGGATTTCAGAAATATTA
TGAAACCGATTTTCGTCGCC
ATCGTAAGTCCGGATGTAGA
TTTACAGAATACTGCTCAAT
CATTCATGGATACCTTATTA
TCGAATGTTATTACTTATGG
TGAATCAGATGAGAATATCA
GTATTGAAGGTTATCATCTT
CTTTGCAGTTACACTGTAAC
ATTATTTGCAATGGGCCTTT
TCGATTTGAAAATTAATAAT
GAAAAGCGTCAAATTCTCTT
GGATATAACTGTCAAGTTTA
TGAAGGTTAGATCACATTTA
GCAGGGATCGCGGAGGCCTC
ACACCACATGGAATACATAA
GTGATTCTGAAAAACTCACC
TTTCCGCTGATTATGGGGAC
TGTTGGTAGGGCCCTATTTG
TTTCATTATACTCTAGTCAA
CAAAAAATTGAAAAGACTTT
AAAGATTGCTTACACAGAGT
ATCTTTCTGCAATCAATTTT
CATGAGAGGAATATTGATGA
TGCTGATAAAACTTGGGTTC
ATAATATTGAGTTTGTAGAA
GCGATGTGTCATGACAACTA
CACAACTTCTGGTTCAATTG
CTTTCCAAAGGAGGACAAGA
AATAATATTTTACGATTTGC
TACTATTCCTAACGCTATCT
TACTTGATTCTATGAGGATG
ATCTATAAGAAGTGGCATAC
TTACACACACAGTAAAAGTT
TAGAAAAACAAGAACGGAAC
GACTTCAGAAATTTCGCGGG
TATTTTAGCCTCTTTGTCGG
GTATCCTATTCATCAATAAA
AAGATATTGCAAGAAATGTA
TCCATACCTACTCGACACCG
TTTCAGAATTGAAAAAAAAT
ATAGACTCTTTTATCTCAAA
ACAATGCCAATGGTTAAACT
ATCCGGATTTATTAACGAGA
GAAAATTCAAGAGATATTCT
AAGTGTAGAACTGCATCCTT
TGTCTTTTAACTTACTTTTT
AATAATTTGAGGCTCAAGTT
AAAAGAACTTGCTTGTTCAG
ACTTATCAATACCAGAAAAT
GAAAGTTCCTATGTTTTATT
AGAACAAATAATCAAAATGC
TGCGGACAATCCTAGGTCGT
GATGATGACAATTATGTAAT
GATGCTTTTTTCCACAGAGA
TTGTAGATCTTATTGATTTA
TTGACAGATGAAATAAAAAA
AATACCAGCCTATTGTCCAA
AATATCTCAAGGCAATTATT
CAAATGACCAAAATGTTTAG
TGCCTTGCAGCACTCAGAGG
TTAATTTAGGTGTCAAAAAT
CATTTTCACGTTAAAAATAA
ATGGTTGAGACAAGTCACTG
ATTGGTTTCAAGTGAGTATT
GCGAGAGAGTACGATTTCGA
AAACTTGTCAAAACCTCTAA
AAGAAATGGATTTGGTAAAA
AGAGACATGGATATTCTATA
CATAGATACGGCAATCGAAG
CTTCAACCGCTATTGCGTAC
CTCACGAGACATACTTTCTT
AGAGATTCCACCTGCCGCGT
CAGATCCCGAACTATCTCGA
TCTAGGTCTGTGATATTTGG
CTTTTATTTCAACATCTTAA
TGAAAGGCCTTGAAAAAAGT
AGTGATCGTGACAATTACCC
AGTATTCTTGAGGCACAAAA
TGAGTGTCCTCAACGACAAT
GTAATACTTTCATTAACAAA
TCTTTCAAACACCAATGTTG
ATGCGAGTTTGCAGTTCACC
TTACCGATGGGCTATTCCGG
AAATCGAAACATTAGGAATG
CATTTTTGGAGGTCTTCATT
AATATCGTTACGAACTATCG
GACATACACGGCTAAAACTG
ACCTTGGAAAATTAGAGGCA
GCAGACAAATTTTTGCGATA
TACGATTGAACATCCCCAGC
TATCGTCCTTTGGAGCAGCG
GTTTGTCCCGCTAGCGATAT
TGATGCTTATGCTGCTGGCT
TAATAAATGCATTTGAAACG
AGGAATGCCACCCACATTGT
AGTGGCACAGTTGATTAAAA
ATGAAATTGAAAAATCTTCC
AGACCTACGGATATCCTTAG
AAGAAATAGCTGTGCTACGA
GATCATTATCTATGCTAGCC
AGGTCCAAGGGTAACGAATA
TTTGATTCGCACTTTGCAAC
CATTACTAAAAAAAATTATC
CAGAACAGAGATTTTTTTGA
AATTGAGAAACTAAAACCGG
AAGATTCAGATGCTGAACGT
CAAATAGAGCTCTTCGTTAA
ATACATGAATGAATTATTGG
AATCCATATCCAACTCCGTA
TCTTATTTTCCCCCTCCTTT
ATTTTATATTTGCCAAAACA
TTTATAAAGTTGCGTGTGAA
AAATTTCCGGATCACGCAAT
TATCGCCGCTGGGTCTTTCG
TGTTTTTACGGTTTTTTTGT
CCTGCTTTAGTCAGCCCTGA
TTCTGAAAATATCATAGATA
TTTCTCACTTGAGCGAAAAG
CGTACCTTCATCAGCTTGGC
TAAAGTTATCCAAAATATTG
CCAATGGCTCAGAAAATTTC
TCCAGATGGCCAGCTTTGTG
TTCCCAAAAGGATTTTCTTA
AGGAATGTAGCGATAGAATT
TTCAGATTCCTAGCTGAACT
TTGTAGAACAGATCGCACGA
TAGACATCCAAGTGAGAACA
GACCCAACGCCAATTGCATT
TGACTATCAATTCCTTCATT
CCTTTGTTTACCTTTACGGT
CTTGAGGTGAGAAGGAATGT
GCTAAATGAAGCAAAACATG
ATGATGGTGACATTGATGGT
GACGATTTCTATAAGACCAC
GTTTTTACTTATTGATGATG
TTCTTGGCCAATTAGGCCAA
CCTAAAATGGAATTTTCCAA
TGAAATACCAATATACATAA
GAGAACATATGGACGACTAT
CCGGAACTGTATGAGTTCAT
GAATAGGCACGCGTTCAGAA
ACATTGAGACTTCAACAGCG
TACAGCCCAAGCGTTCACGA
GTCCACCTCAAGTGAAGGCA
TTCCAATTATTACGTTAACA
ATGTCAAATTTCTCAGACAG
ACATGTGGACATTGATACAG
TTGCTTACAAGTTCTTGCAA
ATTTATGCTCGAATCTGGAC
CACCAAACACTGTTTAATAA
TCGACTGTACAGAATTTGAC
GAGGGAGGGCTTGATATGAG
GAAATTTATTTCTTTGGTTA
TGGGACTATTACCAGAAGTT
GCACCCAAAAATTGTATAGG
CTGTTACTACTTTAACGTAA
ACGAGACATTTATGGATAAT
TATGGAAAATGTTTGGACAA
GGACAACGTATATGTTTCCT
CGAAAATTCCTCATTATTTC
ATTAATAGTAACTCTGATGA
AGGACTTATGAAATCTGTGG
GTATAACTGGACAAGGGTTG
AAGGTTCTGCAAGATATTCG
TGTCTCTCTGCATGATATCA
CGCTTTATGACGAAAAAAGA
AATAGATTTACGCCGGTATC
GTTGAAAATAGGCGATATTT
ACTTTCAAGTCTTGCATGAA
ACTCCTAGGCAATATAAAAT
AAGAGACATGGGTACTTTAT
TCGACGTAAAATTCAATGAT
GTCTACGAAATTAGCCGAAT
ATTCGAAGTACATGTTTCGT
CAATAACTGGAGTGGCAGCT
GAATTTACAGTAACTTTTCA
GGACGAGAGAAGGTTGATTT
TTAGTAGTCCGAAATACCTT
GAAATTGTGAAGATGTTCTA
TTACGCACAGATCCGGTTAG
AAAGTGAATATGAAATGGAT
AATAATTCGAGTACCTCCTC
CCCAAATTCAAACAACAAGG
ACAAACAGCAGAAAGAGAGA
ACAAAACTATTGTGCCACCT
ACTGTTAGTATCTCTTATTG
GTCTGTTTGATGAGAGTAAA
AAAATGAAAAACAGTTCGTA
TAACCTAATAGCTGCCACTG
AGGCGTCATTTGGTTTGAAC
TTTGGCTCCCATTTTCATCG
CTCTCCCGAGGTGTACGTCC
CCGAAGATACTACAACATTT
TTAGGTGTTATTGGAAAGTC
TCTTGCAGAGTCTAATCCAG
AACTCACAGCCTATATGTTT
ATCTATGTTTTGGAGGCATT
GAAGAACAACGTAATTCCTC
ACGTTTACATCCCTCATACC
ATTTGCGGTTTGTCTTATTG
GATCCCTAATTTATACCAAC
ATGTGTATTTGGCTGATGAT
GAAGAAGGCCCCGAAAACAT
ATCTCACATTTTCCGAATTC
TTATCAGGCTCTCTGTGAGA
GAGACTGACTTTAAAGCCGT
ATACATGCAATATGTTTGGT
TGCTACTTTTAGATGATGGC
CGCTTAACTGACATTATCGT
TGATGAAGTTATTAATCATG
CGTTAGAAAGAGACTCCGAA
AACCGCGATTGGAAGAAAAC
AATATCGTTACTGACTGTCC
TACCCACTACTGAGGTTGCT
AATAATATTATTCAAAAAAT
ATTGGCAAAAATTAGATCAT
TTTTACCGTCATTGAAGTTA
GAAGCTATGACCCAAAGTTG
GTCTGAACTAACAATATTAG
TTAAGATAAGCATCCATGTT
TTTTTTGAAACTTCTTTGCT
GGTACAGATGTACTTACCAG
AGATCCTGTTTATCGTATCC
TTATTAATTGATGTTGGTCC
AAGGGAACTCAGATCATCAC
TACACCAGCTATTAATGAAT
GTATGCCATTCCTTGGCTAT
TAACTCAGCTTTACCACAAG
ATCATAGAAATAATCTAGAT
GAAATAAGTGATATATTTGC
ACATCAAAAGGTGAAGTTTA
TGTTTGGGTTCAGCGAGGAC
AAAGGACGAATTTTACAGAT
TTTTAGCGCTTCTTCTTTTG
CAAGCAAGTTTAATATCCTG
GATTTCTTCATCAATAATAT
ATTATTGCTGATGGAATATT
CTTCAACGTACGAAGCAAAC
GTGTGGAAGACAAGATACAA
GAAATATGTCTTGGAATCTG
TGTTTACAAGTAATTCTTTT
CTTTCGGCACGTTCAATCAT
GATTGTTGGTATAATGGGTA
AATCTTACATAACTGAAGGG
TTATGCAAGGCTATGTTAAT
TGAAACCATGAAAGTTATCG
CCGAACCAAAGATTACTGAC
GAGCATCTTTTCTTAGCCAT
ATCTCATATTTTTACTTATT
CCAAAATTGTTGAAGGTTTG
GATCCCAACCTTGACTTAAT
GAAGCACTTATTTTGGTTTT
CAACACTCTTCCTTGAATCA
CGTCACCCGATAATTTTTGA
GGGTGCCCTTCTCTTTGTGT
CAAACTGTATAAGGCGCCTA
TACATGGCCCAGTTTGAAAA
TGAAAGTGAAACATCATTGA
TAAGTACTTTACTTAAGGGG
AGAAAGTTTGCTCATACCTT
TTTAAGCAAGATAGAGAATC
TTAGTGGTATTGTTTGGAAT
GAAGATAATTTTACACACAT
TCTGATTTTCATCATTAATA
AAGGACTATCCAATCCTTTC
ATTAAGAGTACGGCTTTTGA
TTTCTTGAAGATGATGTTTA
GAAACTCCTACTTTGAGCAT
CAAATCAATCAGAAATCTGA
TCATTATTTGTGCTATATGT
TCCTATTGTATTTTGTTTTA
AACTGTAATCAATTTGAGGA
ACTTTTAGGTGACGTTGATT
TTGAAGGAGAAATGGTTAAC
ATTGAAAACAAGAACACCAT
TCCTAAAATTTTGTTGGAGT
GGTTGAGTTCGGATAACGAA
AATGCAAACATTACCCTCTA
TCAAGGTGCGATACTGTTCA
AATGTTCAGTTACGGATGAA
CCAAGTAGATTTAGGTTTGC
GTTGATTATTAGGCATCTAT
TGACAAAGAAACCCATTTGT
GCATTGCGTTTTTACAGTGT
TATTCGTAACGAAATAAGAA
AAATATCAGCATTTGAGCAA
ACTTCGGATTGTGTTCCACT
TGCTTTCGATATTTTAAACT
TATTAGTGACGCATTCAGAG
TCTAATTCCTTAGAAAAACT
TCACGAAGAATCCATTGAAC
GTCTAACCAAAAGAGGTTTA
TCAATTGTGACTTCTTCTGG
TATATTTGCGAAGAACTCCG
ACATGATGATACCTTTAGAT
GTAAAACCTGAAGATATCTA
TGAACGTAAGAGAATAATGA
CAATGATTTTATCAAGGATG
TCATGTTCTGCTTAG
>IRA2|I14.contig01910_47063-563
ATGTCCCAGCCCACTAAGAA
TAAGAAGAAAGAACACGGGA
CCGATTCCAAGTCATCCCGC
ATGACTCGGACGTTGGTTAA
CCATATTCTTTTTGAAAGAA
TTCTCCCGATCCTTCCGGTG
GAGTCTAATCTAAGTACCTA
TTCAGAAGTGGAAGAGTATT
CCTCATTCATTTCATGCAGA
TCTGTGCTCATTAACGTTAC
CGTTTCCCGAGATGCAAACG
CTATGGTGGAAGGCACTTTG
GAGTTGATAGAATCGCTTCT
TCAAGGGCACGAAATCATTT
CAGATAAGGGTAGCAGTGAC
GTTATTGAATCAATACTGAT
TATACTAAGATTGTTAAGTG
ATGCGCTAGAGTATAATTGG
CAAAATCAAGAAAGCCTTCA
TTACAACGACATTTCGACTC
ACGTAGAACATGACCAAGAA
CAGAAGTACAGACCAAAGCT
TCACAATATTCTGCCCGACT
ACTCGTCGACTCATTCCAAT
GGCAACAAACACTTTTTCCA
CCAGAGCAAACCTCAGGCAC
TGATACCGGAACTGGCATCG
AAATTGCTTGAGAGTTGCGC
GAAGTTGAAGTTCAATACAA
GAACTTTGCAAATTTTACAA
AATATGATCAGTCATGTTCA
TGGAAACATTCTAACGACTT
TGAGTTCCTCGATTCTTCCC
CGCCACAAATCCTATTTGAC
AAGGCACAACCATCCTTCTC
ATTGTAAAATGATTGACTCT
ACTCTAGGCCATATTCTCCG
ATTTGTAGCGGCTTCCAATC
CGTCCGAGTATTTTGAATTT
ATCAGAAAGAGTGTGCAAGT
GCCCGTAACACAGACACACA
C------GCATTCACACTCC
CATTCACACTCTTTGCCATC
TTCCGTTTATAACAGCATAG
TGCCCCACTTTGATCTTTTC
AGCTTCATCCATTTAAGTAA
GGATAATTTTAAGAAATACT
TGGAACTCATCAAAAACTTA
TCGGTGACGTTAAGGAAAAC
GATTTATCATTGCCTACTTT
TGCATTACAGCGCCAAAGCA
ATAATGTTTTGGATAATGGC
TAGGCCTGCGGAATATTATG
AACTCTTCAACTTATTAAAA
GATAATAACAATGAACACTC
GAAATCCTTAAACACGTTAA
ACCATACACTTTTCGAGGAG
ATCCATTCGACTTTTAATGT
GAATAGCATGATAACCACCA
ATCAAAATGCTCATCAAGGC
TCATCTTCCCCTTCGTCCTC
CTCGCCATCGTCACCACCTA
GCTCATCATCATCGGATAAC
AACAATCAAAACATAATAGC
AAAATCCTTAAGTCGTCAGC
TTTCTCACCACCAGTCATAC
ATTCAACAGCAGTCTGAAAG
AAAACTACATTATTCATGGA
CTACAAACTCTCAATCCTCT
ACTTCACTGTCATCTTCAAC
GTCTAATTCAACAACAACTG
ATTTCTCTACTCACACTCAA
CCAGGAGAATACGACCCTTC
CTTACCAGATACTCCCACGA
TGTCTAACATCACTATTAGT
GCATCTTCATTATTATCCCA
AACTCCAACTCCAACAACAC
AATTGCAACAGCGGTTGAAC
TCAGCAGCTGCAGCCGC---
------CGCCGCAGCTGCTT
CACCATCGAATTCCACCCCA
ACTGGATACACAGCAGAGCA
ACAAAGTCGAGCTTCATACG
ATGCACACAAAACTGGCCAT
ACTGGTAAGGATTATGATGA
ACATTTTTTGTCTATCACTC
GTTTGGATAATGTTTTGGAG
TTATACACGCACTTTGATGA
TACTGAGGTATTACCACACA
CATCCGTACTGAAGTTTTTA
ACTACTTTGACAATGTTCGA
TATTGACCTTTTTAATGAAT
TAAACGCTACATCATTCAAA
TATATTCCTGATTGTACTAT
GCATCGTCCAAAAGAAAGAA
CGAGTTCTTTCAATAATACT
GCACACGAGACAGGTTCCGA
AAAGACTTCGGGTATAAAAC
ATATTACGCAAGGCTTAAAG
AAATTAACTTCTTTACCTTC
CTCAACCAAAAAAACTGTAA
AATTTATGAAGATGTTGCTA
AGAAATTTAATTGGGAACCA
AGCTGTATCAGACGTTGCCC
TCTTAGATACAATGAGGGCC
TTACTATCATTCTTCACAAT
GACTTCTGCGGTCTTTCTCG
TGGATAGGAACTTACCCTCA
GTACTTTTTGCCAAGAGACT
CATCCCCATAATGGGGACAA
ATTTAAGCGTCGGTCAAGAC
TGGAATTCAAAAATAAATAA
CAGTTTGATGGTTTGTTTGA
AAAAAAACTCCGCCACGTTT
GTTCAATTACAATTAATATT
CTTCTCTTCAGCTATTCAAT
TCGATCATGAATTATTGCTG
GCACGTCTGAGCATCGATAC
AATGGCCAACAATTTAAACA
TGCAGAAGCTATGCCTTTAT
ACTGAAGGATTCAGGATATT
CTTCGACATACCAAGTAAGA
AGGAATTGCGGAAGGCAATT
GCGGTTAAAATTTCTAAATT
TTTCAAAACATTATTCTCCA
TTATAGCAGATATTCTTTTA
CAAGAATTTCCGTATTTTGA
TGAGCAAATCACCGACATAG
TTGCTTCCATTCTTGACGGT
ACAATTATCAATGAGTATGG
TACGAAGAAACATTTCAAGG
GGAGCTCACCCTCTTTATGT
TCGACAACCCGGTCAAGATC
AGGATCTACATCTCAAAGTT
CAATGACACCAGTTTCTCCG
CTGGGACCGGATACTGATAT
ATGTCCAATGAACACCCTGT
CTTTAGTTGGTTCAAGTACT
TCAAGAAATTCTGACAACGT
TAATTCATTAAACAGTTCAC
CAAAGAACTTGTCTTCTGAT
CCATACTTGTCACATCTTGT
GGCCCCAAGAGCACGTCATG
CTTTAGGTGGGCCATCTAGT
ATTATAAGGAATAAAATACC
GACTACATTGACTTCACCTC
CAGGAACGGAAAAATCTTCA
CCAGTACAACGTCCGCAAAC
GGAAAGCATCAGTGCCACAC
CAATGGCCATAACAAATTCT
ACTCCATTATCGTCGGCAGC
ATTCGGAATTCGATCGCCTT
TGCAGAAAATAAGAACGAGG
CGTTATTCCGATGAAAGTTT
AGGAAAATTCATGAAATCAA
CAAATAATTACATTCAAGAA
CATTTGATACCAAAAGATTT
GAATGAGGCAACTCTTCAAG
ATGCTAGAAGAATAATGATT
AATATTTTCAGTATTTTTAA
GAGACCGAATAGTTACTTCA
TCATTCCTCACAATATAAAC
TCGAATTTACAATGGGTTTC
GCAGGATTTTAGAAATATTA
TGAAACCGATTTTCGTCGCC
ATCGTAAGTTCGGATGTAGA
TTTACAGAATACTGCTCAAT
CATTCATGGATACCTTATTA
TCGAATGTTATTACTTATGG
TGAATCAGATGAGAATATCA
GTATTGAAGGTTATCATTTT
CTTTGCAGTTACACTGTAAC
ATTATTTGCAATGGGCCTTT
TCGATTTGAAAATTAATAAT
GAAAAGCGTCAAATTCTCTT
GGATATAACTGTCAAGTTTA
TGAAGGTTAGATCACATTTA
GCAGGGATCGCGGAGGCCTC
ACACCACATGGAATACATAA
GTGATTCTGAAAAACTCACC
TTTCCGCTGATTATGGGGAC
CGTCGGTAGGGCCCTATTTG
TTTCATTATACTCTAGTCAA
CAAAAAATTGAAAAGACTTT
AAAGATTGCTTACACAGAGT
ATCTTTCTGCAATCAATTTT
CATGAGAGGAATATTGATGA
TGCTGATAAAACTTGGGTTC
ATAATATTGAGTTTGTAGAA
GCGATGTGTCATGACAACTA
CACAACTTCTGGTTCAATTG
CTTTCCAAAGGAGGACAAGA
AATAATATTTTACGATTTGC
TACTATTCCTAACGCTATCT
TACTTGATTCTATGAGGATG
ATCTATAAGAAGTGGCATAC
TTACACACACAGTAAAAGTT
TAGAAAAACAAGAACGGAAC
GACTTCAGAAATTTCGCGGG
TATTTTAGCCTCTTTGTCGG
GTATCCTATTCATCAATAAA
AAGATATTGCAAGAAATGTA
TCCATACCTACTCGACACCG
TTTCAGAATTGAAAAAAAAT
GTAGACTTTTTTATCTCAAA
ACAATGCCAATGGTTAAACT
ATCCGGATTTATTAACGAGA
GAAAATTCAAGAGATATTCT
AAGTGTAGAACTGCATCCTT
TGTCTTTTAACTTACTTTTT
AATAATTTGAGGCTCAAGTT
AAAAGAACTTGCTTGCTCAG
ACTTATCAATACCAGAAAAT
GAAAGTTCCTATGTTTTGTT
AGAACAAATAATCAAAATGC
TGCGGACAATCCTAGGTCGT
GATGATGACAATTATGTAAT
GATGCTTTTTTCCACAGAGA
TTGTAGATCTTATTGATTTA
TTGACAGATGAAATAAAAAA
AATCCCAGCCTATTGCCCAA
AATATCTCAAGGCAATTATT
CAAATGACCAAAATGTTTAG
TGCCTTGCAGCACTCAGAGG
TTAATTTAGGTGTCAAAAAT
CATTTTCACGTTAAAAATAA
ATGGTTGAGACAAGTCACTG
ATTGGTTTCAAGTGAGTATT
GCGAGAGAGTACGATTTCGA
AAACTTGTCAAAACCTCTAA
AAGAAATGGATTTGGTAAAA
AGAGACATGGATATTCTATA
CATAGATACGGCAATCGAAG
CTTCAACCGCTATTGCGTAC
CTCACGAGACATACTTTCTT
AGAGATTCCACCTGCCGCGT
CAGATCCCGAACTATCTCGA
TCTAGGTCTGTGATATTTGG
CTTTTATTTCAACATCTTAA
TGAAAGGCCTTGAAAAAAGT
AGTGATCGTGACAATTACCC
AGTATTCTTGAGGCACAAAA
TGAGTGTCCTCAACGACAAT
GTAATACTTTCATTAACAAA
TCTTTCAAACACCAATGTTG
ATGCGAGTTTGCAGTTCACC
TTACCGATGGGCTATTCCGG
AAATCGAAACATTAGGAATG
CATTTTTGGAGGTCTTCATT
AATATCGTTACGAACTATCG
GACATACACGGCTAAAACTG
ACCTTGGAAAATTAGAAGCA
GCAGACAAATTTTTGCGATA
TATGATTGAACATCCCCAGC
TATCGTCCTTTGGAGCAGCG
GTTTGTCCCGCTAGCGATAT
TGATGCTTATGCTGCTGGCT
TAATAAATGCATTTGAAACG
AGAAATGCCACCCACATTGT
AGTGTCACAGTTGATTAAAA
ATGAAATTGAAAATTCTTCC
AGACCTACGGATATCCTTAG
AAGGAATAGCTGTGCTACGA
GATCATTATCTATGCTAGCC
AGGTCCAAGGGTAGCGAATA
TTTGATTCGCACTTTGCAAC
CATTACTAAAAAAAATTATC
CAGAACAGAGATTTTTTTGA
AATTGAGAAATTAAAACCGG
AAGATTTAGATGCTGAACGT
CAAATAGAGCTTTTTGTTAA
ATACATGAATGAATTATTGG
AATCCATATCCAACTCCGTA
TCTTATTTTCCCCCTCCTTT
ATTTTATATTTGTCAAAACA
TTTATAAAGTTGCGTGTGAA
AAATTTCCGGATCACGCAAT
TATCGCCGCTGGGTCTTTCG
TATTTT-ACGGTTTTTTTGT
CCTGCTTTAGTCAGCCCTGA
TTCTGAAAATATCATAGATA
TTTCTCACTTGAGCGAAAAG
CGTACCTTCATCAGCTTGGC
TAAAGTTATCCAAAATATTG
CCAATGGCTCAGAAAATTTC
TCCAGATGGCCAGCTTTGTG
TTCCCAAAAGGATTTTCTTA
AGGAATGTAGCGATAGAATT
TTCAGATTCCTAGCTGAACT
TTGTAGAACAGATCGCACGA
TAGACATCCAAGTGAGAACA
GACCCAACGCCAATTGCATT
TGACTATCAATTCCTTCATT
CCTTTGTTTACCTTTACGGT
CTTGAGGTGAGAAGGAATGT
GCTAAATGAAGCAAAACATG
ATGATGGTGACATTGATGGT
GACGATTTCTATAAGACCAC
GTTTTTACTTATTGATGATG
TTCTTGGCCAATTAGGCCAA
CCTAAAATGGAAGTTTCCAA
TGAAATACCAATATACATAA
GAGAACATATGGACGACTAT
CCGGAACTGTATGAGTTCAT
GAATAGGCACGCGTTCAGAA
ACATTGAGACTTCAACAGCG
TACAGCCCAAGCGTTCACGA
GTCCACCTCAAGTGAAGGCA
TTCCAATTATTGCGTTAACA
ATGTCAAATTTCTCAGACAG
ACATGTGGACATTGATACAG
TTGCTTACAAGTTCTTGCAA
ATTTATGCTCGAATCTGGAC
CACCAAACACTGTTTAATAA
TTGACTGTACAGAATTCGAC
GAGGGAGGGCTTGATATGAG
GAAATTTATTTCTTTGGTTA
TGGGACTATTACCAGAAGTT
GCACCCAAAAATTGTATAGG
CTGTTACTACTTTAACGTAA
ACGAGACATTTATGGATAAT
TATGGAAAATGTTTGGACAA
GGACAACGTATATGTTTCCT
CGAAAATTCCTCATTATTTC
ATTAATAGTAACTCTGATGA
AGGACTTATGAAATCTGTGG
GTATAACTGGACAAGGGTTG
AAGGTTCTGCAAGATATTCG
TGTCTCTCTGCATGATATCA
CGCTTTATGACGAAAAAAGA
AATAGATTTACGCCGGTATC
GTTGAAAATAGGCGATATTT
ACTTTCAAGTCTTGCATGAA
ACTCCTAGGCAATATAAAAT
AAGAGACATGGGTACTTTAT
TCGACGTAAAATTCAATGAT
GTCTACGAAATTAGCCGAAT
ATTCGAAGTACATGTTTCGT
CAATAACTGGAGTGGCAGCT
GAATTTACAGTAACTTTTCA
GGACGAGAGAAGGTTGATTT
TTAGTAGTCCGAAATACCTT
GAAATTGTGAAGATGTTCTA
TTACGCACAGATCCGGTTAG
AAAGTGAATATGAAATGGAT
AATAATTCGAGTACCTCCTC
CCCAAATTCAAACAACAAGG
ACAAACAGCAGAAAGAGAGA
ACAAAATTATTGTGCCACCT
ACTGTTAGTATCTCTTATTG
GTCTGTTTGATGAGAGTAAA
AAAATGAAAAACAGTTCGTA
TAACCTAATAGCTGCCACTG
AGGCGTCATTTGGTTTGAAC
TTTGGCTCCCATTTTCATCG
CTCTTCCGAGGTGTACGTCC
CCGAAGATACTACAACATTT
TTAGGTGTTATTGGAAAGTC
TCTTGCAGAGTCTAATCCAG
AACTCACAGCCTATATGTTT
ATCTATGTTTTGGAGGCATT
GAAGAACAACGTGATTCCTC
ATGTTTACATCCCTCATACC
ATTTGCGGTTTGTCTTATTG
GATCCCTAATTTATACCAAC
ATGTGTATTTGGCTGATGAT
GAAGAAGGCCCCGAAAACAT
ATCTCACATTTTCCGAATTC
TTATCAGGCTCTCTGTGAGA
GAGACCGACTTTAAAGCCGT
ATACATGCAATATGTTTGGC
TGCTACTTTTAGATGATGGC
CGCTTAACTGACATTATCGT
TGATGAAGTTATTAATCATG
CGTTAGAAAGAGACTCCGAA
AACCGCGATTGGAAGAAAAC
AATATCGTTACTAACTGTCC
TACCCACTACTGAGGTTGCT
AATAATATTATTCAAAAAAT
ATTGGCAAAAATTAGATCAT
TTTTACCGTCATTGAAGTTA
GAAGCTATGACCCAAAGTTG
GTCTGAACTAACAATATTAG
TTAAGATAAGCATCCATGTT
TTTTTTGAAACTTCTTTGCT
GGTACAGATGTACTTACCAG
AGATCCTGTTTATCGTATCC
TTATTAATTGATGTTGGTCC
AAGGGAACTCAGATCATCAC
TACACCAGCTATTAATGAAT
GTATGCCATTCCTTGGCTAT
TAACTCAGCTTTACCACAAG
ATCATAGAAATAATCTAGAT
GAAATAAGTGATATATTTGC
ACATCAAAAGGTGAAGTTTA
TGTTTGGGTTCAGCGAGGAC
AAAGGACGAATTTTACAGAT
TTTTAGCGCTTCTTCTTTTG
CAAGCAAGTTTAATATCCTG
GATTTCTTCATCAATAATAT
ATTATTGCTGATGGAATATT
CTTCAACGTACGAAGCAAAC
GTGTGGAAGACAAGATACAA
GAAATATGTCTTGGAATCTG
TGTTTACAAGTAATTCTTTT
CTTTCGGCACGTTCAATCAT
GATTGTTGGTATAATGGGTA
AATCTTACATAACTGAAGGG
TTATGCAAGGCTATGTTAAT
TGAAACCATGAAAGTTATCG
CCGAACCAAAGATTACTGAC
GAGCATCTTTTCTTAGCCAT
ATCTCATATTTTTACTTATT
CCAAAATTGTTGAAGGTTTG
GATCCCAACCTTGACTTAAT
GAAGCACTTATTTTGGTTTT
CAACACTCTTCCTTGAATCA
CGTCACCCGATAATTTTTGA
GGGTGCCCTTCTCTTTGTGT
CAAACTGTATAAGGCGCCTA
TACATGGCCCAGTTTGAAAA
TGAAAGTGAAACATCATTGA
TAAGTACTTTACTTAAGGGG
AGAAAGTTTGCTCATACCTT
TTTAAGCAAGATAGAGAATC
TTAGTGGTATTGTTTGGAAT
GAAGATAATTTTACACACAT
TCTGATTTTCATCATTAATA
AAGGACTATCCAATCCTTTC
ATTAAGAGTACGGCTTTTGA
TTTCTTGAAGATGATGTTTA
GAAACTCCTACTTTGAGCAT
CAAATCAATCAGAAATCTGA
TCATTATTTGTGCTATATGT
TCCTATTGTATTTTGTTTTA
AACTGTAATCAATTTGAGGA
ACTTTTAGGTGACGTTGATT
TTGAAGGAGAAATGGTTAAC
ATTGAAAACAAGAACACCAT
TCCTAAAATTTTGTTGGAGT
GGTTGAGTTCGGATAACGAA
AATGCAAACATTACCCTCTA
TCAAGGTGCGATACTGTTCA
AATGTTCAGTTACGGATGAA
CCAAGTAGATTTAGGTTTGC
GTTGATTATTAGGCATCTAT
TGACAAAGAAACCCATTTGT
GCATTGCGTTTTTACAGTGT
TATTCGTAACGAAGTAAGAA
AAATATCAGCATTTGAGCAA
ACTTCGGATTGTGTTCCACT
TGCTTTCGATATTTTAAACT
TATTAGTGACGCATTCAGAG
TCTAATTCCTTAGAAAAACT
TCACGAAGAATCCATTGAAC
GTCTGACTAAAAGAGGTTTA
TCAATTGTGACTTCTTCTGG
TATATTTGCGAAGAATTCCG
ACATGATGATACCGTTAGAT
GTAAAACCTGAAGATATCTA
TGAACGTAAGAGAATAATGA
CAATGATTTTATCAAGGATG
TCATGTTCTGCTTAG
>IRA2|YPS163.Contig90.11_9991-1
ATGTCCCAGCCCACTAAGAA
TAAGAAGAAAGAACACGGGA
CCGATTCCAAGTCATCCCGC
ATGACTCGGACGTTGGTTAA
TCATATTCTTTTTGAAAGAA
TTCTCCCGATCCTTCCGGTG
GAGTCTAATCTAAGTACCTA
TTCAGAAGTGGAAGAGTATT
CCTCATTCATTTCATGCAGA
TCTGTGCTCATTAACGTTAC
CGTTTCCCGAGATGCAAACG
CTATGGTGGAAGGCACTTTG
GAGTTGATAGAATCGCTTCT
TCAAGGGCACGAAATCATTT
CAGATAAGGGTAGCAGTGAC
GTTATTGAATCAATACTGAT
TATACTAAGATTGTTAAGTG
ATGCGCTAGAGTATAATTGG
CAAAATCAAGAAAGCCTTCA
TTACAACGACATTTCGACTC
ACGTAGAACATGACCAAGAA
CAGAAGTACAGACCAAAGCT
TAACAGTATTCTGCCCGACT
ACTCGTCGACTCATTCCAAT
GGCAACAAACACTTTTTCCA
CCAGAGCAAACCTCAGGCAC
TGATACCGGAACTGGCATCG
AAATTGCTTGAGAGTTGCGC
GAAGTTGAAGTTCAATACAA
GAACTTTGCAAATTTTACAA
AATATGATCAGTCATGTTCA
TGGAAACATTCTAACGACTT
TGAGTTCCTCGATTCTTCCC
CGCCACAAATCCTATCTGAC
AAGGCACAACCATCCTTCTC
ATTGTAAAATGATTGACTCT
ACTCTAGGCCATATTCTCCG
ATTTGTAGCGGCTTCCAATC
CGTCCGAGTATTTTGAATTT
ATCAGAAAGAGTGTGCAAGT
GCCCGTAACACAGACACACA
C------GCATTCACACTCC
CATTCACACTCTTTGCCATC
TTCCGTTTATAACAGCATAG
TGCCCCACTTTGATCTTTTC
AGCTTCATCTATTTAAGCAG
GCATAATTTTAAGAAATACT
TGGAACTCATCAAAAACTTA
TCGGTGACGTTAAGGAAAAC
GATTTATCATTGCCTACTTT
TGCATTACAGCGCCAAAGCA
ATAATGTTTTGGATAATGGC
TAGGCCTGCGGAATATTATG
AACTCTTCAACTTATTAAAA
GATAATAACAATGAACACTC
GAAATCCTTAAACACGTTAA
ACCATACACTTTTCGAGGAG
ATCCATTCGACTTTTAATGT
GAATAGCATGATAACCACCA
ATCAAAATGCTCATCAAGGC
TCATCTTCCCCTTCGTCCTC
CTCGCCATCGTCACCACCTA
GCTCATCATCATCGGATAAC
AACAATCAAAACATAATAGC
AAAATCCTTAAGTCGTCAGC
TTTCTCACCACCAGTCATAC
ATTCAACAGCAGTCTGAAAG
AAAACTACATTCTTCATGGA
CTACAAACTCTCAATCCTCT
ACTTCACTGTCATCTTCAAC
GTCTAATTCAACAACAACTG
ATTTCTCTACTCACACTCAA
CCAGGAGAATACGACCCTTC
CTTACCAGATACTCCCACGA
TGTCTAACATCACTATTAGT
GCATCTTCATTATTATCTCA
AACTCCAACTCCAACAACAC
AATTGCAACAGCGGTTGAAC
TCAGCAGCTGCAGCCGC---
------CGCCGCAGCTGCTT
CACCATCGAATTCCACCCCA
ACTGGATACACAGCAGAGCA
ACAAAGTCGCGCTTCATACG
ATGCACACAAAACTGGCCAT
ACTGGTAAGGATTATGACGA
ACATTTTTTGTCTGTCACTC
GTTTGGATAATGTTTTGGAG
TTATACACGCACTTTGATGA
TACTGAGGTACTACCACACA
CATCCGTACTGAAGTTTTTA
ACTACTTTGACAATGTTCGA
TATTGACCTTTTTAATGAAT
TAAACGCTACATCATTCAAA
TATATTCCTGATTGTACTAT
GCATCGTCCAAAAGAAAGAA
CGAGTTCTTTCAATAATACT
GCACACGAGACAGGTTCCGA
AAAGACTTCGGGTATAAAAC
ATATTACACAAGGCTTAAAG
AAATTAACTTCTTTACCTTC
CTCAACCAAAAAAACTGTAA
AATTTATGAAGATGTTGCTA
AGAAATTTAAATGGGAACCA
AGCTGTATCAGATGTTGCCC
TCTTAGATACAATGAGGGCC
TTACTATCATTCTTTACAAT
GACTTCTGCGGTCTTTCTCG
TGGATAGAAACTTACCCTCA
GTACTTTTTGCCAAGAGACT
CATCCCCATAATGGGGACAA
ATTTAAGCGTCGGTCAAGAC
TGGAATTCAAAAATAAATAA
CAGTTTGATGGTTTGTTTGA
AAAAAAACTCCACCACGTTT
GTTCAATTACAATTAATATT
CTTCTCTTCAGCTATTCAAT
TCGATCATGAATTATTACTG
GCACGTCTGAGCATCGATAC
AATGGCCAACAATTTAAACA
TGCAGAAGCTATGCCTTTAT
ACTGAAGGATTCAGGATATT
CTTCGACATACCAAGTAAGA
AGGAATTGCGGAAGGCAATT
GCGGTTAAAATTTCTAAATT
TTTCAAAACATTATTCTCCA
TTATAGCAGATATTCTTTTA
CAAGAATTTCCGTATTTTGA
TGAGCAAATCACCGACATAG
TTGCTTCCATTCTTGACGGT
ACAATTATCAATGAGTATGG
TACGAAGAAACATTTCAAGG
GGAGCTCACCCTCTTTATGT
TCGACAACCCGGTCAAGATC
AGGATCTACATCTCAAAGTT
CAATGACACCAGTTTCTCCG
CTGGGACTGGATACTGATAT
ATGTCCAATGAACACCCTGT
CTTTAGTTGGTTCAAGTACT
TCAAGAAATTCTGACAACGT
TAATTCATTAAACAGTTCAC
CAAAGAACTTGTCTTCTGAT
CCATACTTGTCACATCTTGT
GGCCCCAAGAGCGCGTCATG
CTTTAGGTGGGCCATCTAGT
ATTATAAGGAATAAAATACC
GACTACATTGACTTCACCTC
CAGGAACGGAAAAATCTTCA
CCAGTACAACGTCCGCAAAC
GGAAAGCATCAGTGCCACAC
CAATGGCCATAACAAATTCT
ACTCCATTATCGTCGGCAGC
ATTCGGAATTCGATCGCCTT
TGCAGAAAATAAGAACGAGG
CGTTATTCCGATGAAAGTTT
AGGAAAATTCATGAAATCAA
CAAATAATTACATTCAAGAA
CATTTGATACCAAAAGATTT
GAATGAGGCAACCCTTCAAG
ATGCTAGAAGAATAATGATT
AATATTTTCAGTATTTTTAA
GAGACCGAATAGTTACTTCA
TCATTCCTCACAATATAAAC
TCGAATTTACAATGGGTTTC
GCAGGATTTTAGAAATATTA
TGAAACCGATTTTCGTCGCC
ATCGTAAGTCCGGATGTAGA
TTTACAGAATACTGCTCAAT
CATTCATGGATACCTTATTA
TCGAATGTTATTACTTATGG
TGAATCAGATGAGAATATCA
GTATTGAAGGGTATCATCTT
CTTTGCAGTTACACTGTAAC
ATTATTTGCAATGGGCCTTT
TCGATTTGAAAATTAATAAT
GAAAAGCGTCAAATTCTCTT
GGATATAACTGTCAAGTTTA
TGAAGGTTAGATCACATTTA
GCAGGGATCGCGGAGGCCTC
ACACCACATGGAATACATAA
GTGATTCTGAAAAACTCACC
TTTCCGCTGATTATGGGGAC
CGTTGGTAGGGCCCTATTTG
TTTCATTATACTCTAGTCAA
CAAAAAATTGAAAAGACTTT
AAAGATTGCTTACACAGAGT
ATCTTTCTGCAATCAATTTT
CATGAGAGGAATATTGATGA
TGCTGATAAAACTTGGGTTC
ATAATATTGAGTTTGTAGAA
GCGATGTGTCATGACAACTA
CACAACTTCTGGTTCAATTG
CTTTCCAAAGGAGGACAAGA
AATAATATTTTACGATTTGC
TACTATTCCTAACGCTATCT
TACTTGATTCTATGAGGATG
ATCTATAAGAAGTGGCATAC
TTACACACACAGTAAAAGTT
TAGAAAAACAAGAACGGAAC
GACTTCAGAAATTTCGCGGG
TATTTTAGCCTCTTTGTCGG
GTATCCTATTCATCAATAAA
AAGATATTGCAAGAAATGTA
TCCATACCTACTCGACACCG
TTTCAGAATTGAAAAAAAAT
ATAGACTCTTTTATCTCAAA
ACAATGCCAATGGTTAAACT
ATCCGGATTTATTAACGAGA
GAAAATTCAAGAGATATTCT
AAGTGTAGAACTGCATCCTT
TGTCTTTTAACTTACTTTTT
AATAATTTGAGGCTCAAGTT
AAAAGAACTTGCTTGTTCAG
ACTTATCAATACCAGAAAAT
GAAAGTTCCTATGTTTTATT
AGAACAAATAATCAAAATGC
TGCGGACAATCCTAGGTCGT
GATGATGACAATTATGTAAT
GATGCTTTTTTCCACAGAGA
TTGTAGATCTTATTGATTTA
TTGACAGATGAAATAAAAAA
AATACCAGCCTATTGTCCAA
AATATCTCAAGGCAATTATT
CAAATGACCAAAATGTTCAG
TGCCTTGCAGCACTCAGAGG
TTAATTTAGGTGTCAAAAAT
CATTTTCACGTTAAAAATAA
ATGGTTGAGGCAAATCACTG
ATTGGTTTCAAGTGAGTATT
GCGAGAGAGTACGATTTCGA
AAACTTGTCAAAACCTCTAA
AAGAAATGGATTTGGTAAAA
AGAGACATGGATATTCTATA
CATAGATACGGCAATCGAAG
CTTCAACCGCTATTGCGTAC
CTCACGAGACATACTTTCTT
AGAGATTCCACCTGCCGCGT
CAGATCCCGAACTATCTCGA
TCTAGGTCTGTGATATTTGG
GTTTTATTTCAACATCTTAA
TGAAAGGCCTTGAAAAAAGT
AGTGATCGTGACAATTACCC
AGTATTCTTGAGGCACAAAA
TGAGTGTCCTCAACGACAAT
GTAATACTTTCATTAACAAA
TCTTTCAAACACCAATGTTG
ATGCGAGTTTGCAGTTCACC
TTACCGATGGGCTATTCCGG
AAATCGAAACATTAGGAATG
CATTTTTGGAGGTCTTCATT
AATATCGTTACGAACTATCG
GACATACACGGCTAAAACTG
ACCTTGGAAAATTAGAGGCA
GCAGACAAATTTTTGCGATA
TACGATTGAACATCCCCAGC
TATCGTCCTTTGGAGCAGCG
GTTTGTCCCGCTAGCGATAT
TGATGCTTATGCTGCTGGCT
TAATAAATGCATTTGAAACG
AGGAATGCCACCCACATTGT
AGTGGCACAGTTGATTAAAA
ATGAAATTGAAAAATCTTCC
AGACCTACGGATATCCTTAG
AAGAAATAGCTGTGCTACGA
GATCATTATCTATGCTAGCC
AGGTCCAAGGGTAACGAATA
TTTGATTCGCACTTTGCAAC
CATTACTAAAAAAAATTATC
CAGAACAGAGATTTTTTTGA
AATTGAGAAACTAAAACCGG
AAGATTCAGATGCTGAACGT
CAAATAGAGCTCTTCGTTAA
ATACATGAATGAATTATTGG
AATCCATATCCAACTCCGTA
TCTTATTTTCCCCCTCCTTT
ATTTTATATTTGCCAAAACA
TTTATAAAGTTGCGTGTGAA
AAATTTCCGGATCACGCAAT
TATCGCCGCTGGGTCTTTCG
TGTTTTTACGGTTTTTTTGT
CCTGCTTTAGTCAGCCCTGA
TTCTGAAAATATCATAGATA
TTTCTCACTTGAGCGAAAAG
CGTACCTTCATCAGCTTGGC
TAAAGTTATCCAAAATATTG
CCAATGGCTCAGAAAATTTC
TCCAGATGGCCAGCTTTGTG
TTCCCAAAAGGATTTTCTTA
AGGAATGTAGCGATAGAATT
TTCAGATTCCTAGCTGAACT
TTGTAGAACAGATCGCACGA
TAGACATCCAAGTGAGAACA
GACCCAACGCCAATTGCATT
TGACTATCAATTCCTTCATT
CCTTTGTTTACCTTTACGGT
CTTGAGGTGAGAAGGAATGT
GCTAAATGAAGCAAAACATG
ATGATGGTGACATTGATGGT
GACGATTTCTATAAGACCAC
ATTTTTACTTATTGATGATG
TTCTTGGCCAATTAGGCCAA
CCTAAAATGGAATTTTCCAA
TGAAATACCAATATACATAA
GAGAACATATGGACGACTAT
CCGGAACTGTATGAGTTCAT
GAATAGGCACGCGTTCAGAA
ACATTGAGACTTCAACAGCG
TACAGCCCAAGCGTTCACGA
GTCCACCTCAAGTGAAGGCA
TTCCAATTATTACGTTAACA
ATGTCAAATTTCTCAGACAG
ACATGTGGACATTGATACAG
TTGCTTACAAGTTCTTGCAA
ATTTATGCTCGAATCTGGAC
CACCAAACACTGTTTAATAA
TCGACTGTACAGAATTTGAC
GAGGGAGGGCTTGATATGAG
GAAATTTATTTCTTTGGTTA
TGGGACTATTACCAGAAGTT
GCACCCAAAAATTGTATAGG
CTGTTACTACTTTAACGTAA
ACGAGACATTTATGGATAAT
TATGGAAAATGTTTGGACAA
AGACAACGTATATGTTTCCT
CGAAAATTCCTCATTATTTC
ATTAATAGTAACTCTGATGA
AGGACTTATGAAATCTGTGG
GTATAACTGGACAAGGGTTG
AAGGTTCTGCAAGATATTCG
TGTCTCTCTGCATGATATCA
CGCTTTATGACGAAAAAAGA
AATAGATTTACGCCGGTATC
GTTGAAAATAGGCGATATTT
ACTTTCAAGTCTTGCATGAA
ACTCCTAGGCAATATAAAAT
AAGGGACATGGGTACTTTAT
TCGACGTAAAATTCAATGAT
GTCTACGAAATTAGCCGAAT
ATTTGAAGTACATGTTTCGT
CAATAACTGGAGTGGCAGCT
GAATTTACAGTAACTTTTCA
GGACGAGAGAAGGTTGATTT
TTAGTAGTCCGAAATACCTT
GAAATTGTGAAGATGTTCTA
TTACGCACAGATCCGGTTAG
AAAGTGAATATGAAATGGAT
AATAATTCGAGTACCTCCTC
CCCAAATTCAAACAACAAGG
ACAAACAGCAGAAAGAGAGA
ACAAAACTATTGTGCCACCT
ACTGTTAGTATCTCTTATTG
GTCTGTTTGATGAGAGTAAA
AAAATGAAAAACAGTTCGTA
TAACCTAATAGCTGCCACTG
AGGCGTCATTTGGTTTGAAC
TTTGGCTCCCATTTTCATCG
CTCTCCCGAGGTGTACGTCC
CCGAAGATACTACAACATTT
TTAGGTGTTATTGGAAAGTC
TCTTGCAGAGTCTAATCCAG
AACTCACAGCCTATATGTTT
ATCTATGTTTTGGAGGCATT
GAAGAACAACGTAATTCCTC
ACGTTTACATCCCTCATACC
ATTTGCGGTTTGTCTTATTG
GATCCCTAATTTATACCAAC
ATGTGTATTTGGCTGATGAT
GAGGAAGGCCCCGAAAACAT
ATCTCACATTTTCCGAATTC
TTATCAGGCTCTCTGTGAGA
GAGACTGACTTTAAAGCCGT
ATACATGCAATATGTTTGGT
TGCTACTTTTAGATGATGGC
CGCTTAACTGACATTATCGT
TGATGAAGTTATTAATCATG
CGTTAGAAAGAGACTCCGAA
AACCGCGATTGGAAGAAAAC
AATATCGTTACTGACTGTCC
TACCCACTACTGAGGTTGCT
AATAATATTATTCAAAAAAT
ATTGGCAAAAATTAGATCAT
TTTTACCGTCATTGAAGTTA
GAAGCTATGACCCAAAGTTG
GTCTGAACTAACAATATTAG
TTAAGATAAGCATCCACGTT
TTTTTTGAAACTTCTTTGCT
GGTACAGATGTACTTACCAG
AGATCCTGTTTATCGTATCC
TTATTAATTGATGTTGGTCC
AAGGGAACTCAGATCATCAC
TACACCAGCTATTAATGAAT
GTATGCCATTCCTTGGCTAT
TAACTCAGCTTTACCACAAG
ATCATAGAAATAATCTAGAT
GAAATAAGTGATATATTTGC
ACATCAAAAGGTGAAGTTTA
TGTTTGGGTTCAGCGAGGAC
AAAGGACGAATTTTACAGAT
TTTTAGCGCTTCTTCTTTTG
CAAGCAAGTTTAATATTCTG
GATTTCTTCATCAATAATAT
ATTATTGCTGATGGAATATT
CTTCAACGTACGAAGCAAAC
GTGTGGAAGACAAGATACAA
GAAATATGTCTTGGAATCTG
TGTTTACAAGTAATTCTTTT
CTTTCGGCACGTTCAATCAT
GATTGTTGGTATAATGGGTA
AATCTTACATAACTGAAGGG
TTATGCAAGGCTATGTTAAT
TGAAACCATGAAAGTTATCG
CCGAACCAAAGATTACTGAC
GAGCATCTTTTCTTAGCCAT
ATCTCATATTTTTACTTATT
CCAAAATTGTTGAAGGTTTG
GATCCCAACCTTGACTTAAT
GAAGCACTTATTTTGGTTTT
CAACACTCTTCCTTGAATCA
CGTCACCCGATAATTTTTGA
GGGTGCCCTTCTCTTTGTGT
CAAACTGTATAAGGCGCCTA
TACATGGCCCAGTTTGAAAA
TGAAAGTGAAACATCATTGA
TAAGTACTTTACTTAAGGGG
AGAAAGTTTGCTCATACCTT
TTTAAGCAAGATAGAGAATC
TTAGTGGTATTGTTTGGAAT
GAAGATAATTTTACACACAT
TCTGATTTTCATCATTAATA
AAGGACTATCCAATCCTTTC
ATTAAGAGTACGGCTTTTGA
TTTCTTGAAGATGATGTTTA
GAAACTCCTACTTTGAGCAT
CAAATCAATCAGAAATCTGA
TCATTATTTGTGCTATATGT
TCCTATTGTATTTTGTTTTA
AACTGCAATCAATTTGAGGA
ACTTTTAGGTGACGTTGATT
TTGAAGGAGAAATGGTTAAC
ATTGAAAACAAGAACACCAT
TCCTAAAATTTTGTTAGAGT
GGTTGAGTTCGGATAACGAA
AATGCAAACATTACCCTCTA
TCAAGGTGCGATACTGTTCA
AATGTTCAGTTACGGATGAA
CCAAGTAGATTTAGGTTTGC
GTTGATTATTAGGCATCTAT
TGACAAAGAAACCCATTTGT
GCATTGCGTTTTTACAGTGT
TATTCGTAACGAAATAAGAA
AAATATCAGCATTTGAGCAA
AATTCGGATTGTGTTCCACT
TGCTTTCGATATTTTAAACT
TATTAGTGACGCATTCAGAG
TCTAATTCGTTAGAAAAACT
TCACGAAGAATCCATTGAAC
GTCTAACCAAAAGAGGTTTA
TCGATTGTGACTTCTTCTGG
TATATTTGCGAAGAATTCCG
ACATGATGATACCTTTAGAT
GTAAAACCTGAA--------
--------------------
CAATGATTTTATCAAGGATG
TCATGTTCTGCTTAG
>IRA2|WE372.Contig148.29_10766-
ATGTCCCAGCCCACTAAGAA
TAAGAAGAAAGAACACGGGA
CCGATTCCAAGTCATCCCGC
ATGACTCGGACGTTGGTTAA
CCATATTCTTTTTGAAAGAA
TTCTCCCGATCCTTCCGGTG
GAGTCTAATCTAAGTACCTA
TTCAGAAGTGGAAGAGTATT
CCTCATTCATTTCATGCAGA
TCTGTGCTCATTAACGTTAC
CGTTTCCCGAGATGCAAACG
CTATGGTGGAAGGCACTTTG
GAGTTGATAGAATCGCTTCT
TCAAGGGCACGAAATCATTT
CAGATAAGGGTAGCAGTGAC
GTTATTGAATCAATACTGAT
TATACTAAGATTGTTAAGTG
ATGCGCTAGAGTATAATTGG
CAAAATCAAGAAAGCCTTCA
TTACAACGACATTTCGACTC
ACGTAGAACATGACCAAGAA
CAGAAGTACAGACCAAAGCT
TCACAATATTCTGCCCGACT
ACTCGTCGACTCATTCCAAT
GGCAACAAACACTTTTTCCA
CCAGAGCAAACCTCAGGCAC
TGATACCGGAACTGGCATCG
AAATTGCTTGAGAGTTGCGC
GAAGTTGAAGTTCAATACAA
GAACTTTGCAAATTTTACAA
AATATGATCAGTCATGTTCA
TGGAAACATTCTAACGACTT
TGAGTTCCTCGATTCTTCCC
CGCCACAAATCCTATTTGAC
AAGGCACAACCATCCTTCTC
ATTGTAAAATGATTGACTCT
ACTCTAGGCCATATTCTCCG
ATTTGTAGCGGCTTCCAATC
CGTCCGAGTATTTTGAATTT
ATCAGAAAGAGTGTGCAAGT
GCCCGTAACACAGACACACA
C------GCATTCACACTCC
CATTCACACTCTTTGCCATC
TTCCGTTTATAACAGCATAG
TGCCCCACTTTGATCTTTTC
AGCTTCATCCATTTAAGTAA
GGATAATTTTAAGAAATACT
TGGAACTCATCAAAAACTTA
TCGGTGACGTTAAGGAAAAC
GATTTATCATTGCCTACTTT
TGCATTACAGCGCCAAAGCA
ATAATGTTTTGGATAATGGC
TAGGCCTGCGGAATATTATG
AACTCTTCAACTTATTAAAA
GATAATAACAATGAACACTC
GAAATCCTTAAACACGTTAA
ACCATACACTTTTCGAGGAG
ATCCATTCGACTTTTAATGT
GAATAGCATGATAACCACCA
ATCAAAATGCTCATCAAGGC
TCATCTTCCCCTTCGTCCTC
CTCGCCATCGTCACCACCTA
GCTCATCATCATCGGATAAC
AACAATCAAAACATAATAGC
AAAATCCTTAAGTCGTCAGC
TTTCTCACCACCAGTCATAC
ATTCAACAGCAGTCTGAAAG
AAAACTACATTCTTCATGGA
CTACAAACTCTCAATCCTCT
ACTTCACTGTCATCTTCAAC
GTCTAATTCAACAACAACTG
ATTTCTCTACTCACACTCAA
CCAGGAGAATACGACCCTTC
CTTACCAGATACTCCCACGA
TGTCTAACATCACTATTAGT
GCATCTTCATTATTATCCCA
AACTCCAACTCCAACAACAC
AATTGCAACAGCGGTTGAAC
TCAGCAGCTGCAGCCGC---
------CGCCGCAGCTGCTT
CACCATCGAATTCCACCCCA
ACTGGATACACAGCAGAGCA
ACAAAGTCGAGCTTCATACG
ATGCACACAAAACTGGCCAT
ACTGGTAAGGATTATGATGA
ACATTTTTTGTCTATCACTC
GTTTGGATAATGTTTTGGAG
TTATACACGCACTTTGATGA
TACTGAGGTATTACCACACA
CATCCGTACTGAAGTTTTTA
ACTACTTTGACAATGTTCGA
TATTGACCTTTTTAATGAAT
TAAACGCTACATCATTCAAA
TATATTCCTGATTGTACTAT
GCATCGTCCAAAAGAAAGAA
CGAGTTCTTTCAATAATACT
GCACACGAGACAGGTTCCGA
AAAGACTTCGGGTATAAAAC
ATATTACGCAAGGCTTAAAG
AAATTAACTTCTTTACCTTC
CTCAACCAAAAAAACTGTAA
AATTTATGAAGATGTTGCTA
AGAAATTTAATTGGGAACCA
AGCTGTATCAGACGTTGCCC
TCTTAGATACAATGAGGGCC
TTACTATCATTCTTCACAAT
GACTTCTGCGGTCTTTCTCG
TGGATAGGAACTTACCCTCA
GTACTTTTTGCCAAGAGACT
CATCCCCATAATGGGGACAA
ATTTAAGCGTCGGTCAAGAC
TGGAATTCAAAAATAAATAA
CAGTTTGATGGTTTGTTTGA
AAAAAAACTCCGCCACGTTT
GTTCAATTACAATTAATATT
CTTCTCTTCAGCTATTCAAT
TCGATCATGAATTATTGCTG
GCACGTCTGAGCATCGATAC
AATGGCCAACAATTTAAACA
TGCAGAAGCTATGCCTTTAT
ACTGAAGGATTCAGGATATT
CTTCGACATACCAAGTAAGA
AGGAATTGCGGAAGGCAATT
GCGGTTAAAATTTCTAAATT
TTTCAAAACATTATTCTCCA
TTATAGCAGATATTCTTTTA
CAAGAATTTCCGTATTTTGA
TGAGCAAATCACCGACATAG
TTGCTTCCATTCTTGACGGT
ACAATTATCAATGAGTATGG
TACGAAGAAACATTTCAAGG
GGAGCTCACCCTCTTTATGT
TCGACAACCCGGTCAAGATC
AGGATCTACATCTCAAAGTT
CAATGACACCAGTTTCTCCG
CTGGGACCGGATACTGATAT
ATGTCCAATGAACACCCTGT
CTTTAGTTGGTTCAAGTACT
TCAAGAAATTCTGACAACGT
TAATTCATTAAACAGTTCAC
CAAAGAACTTGTCTTCTGAT
CCATACTTGTCACATCTTGT
GGCCCCAAGAGCACGTCATG
CTTTAGGTGGGCCATCTAGT
ATTATAAGGAATAAAATACC
GACTACATTGACTTCACCTC
CAGGAACGGAAAAATCTTCA
CCAGTACAACGTCCGCAAAC
GGAAAGCATCAGTGCCACAC
CAATGGCCATAACAAATTCT
ACTCCATTATCGTCGGCAGC
ATTCGGAATTCGATCGCCTT
TGCAGAAAATAAGAACGAGG
CGTTATTCCGATGAAAGTTT
AGGAAAATTCATGAAATCAA
CAAATAATTACATTCAAGAA
CATTTGATACCAAAAGATTT
GAATGAGGCAACTCTTCAAG
ATGCTAGAAGAATAATGATT
AATATTTTCAGTATTTTTAA
GAGACCGAATAGTTACTTCA
TCATTCCTCACAATATAAAC
TCGAATTTACAATGGGTTTC
GCAGGATTTTAGAAATATTA
TGAAACCGATTTTCGTCGCC
ATCGTAAGTTCGGATGTAGA
TTTACAGAATACTGCTCAAT
CATTCATGGATACCTTATTA
TCGAATGTTATTACTTATGG
TGAATCAGATGAGAATATCA
GTATTGAAGGTTATCATTTT
CTTTGCAGTTACACTGTAAC
ATTATTTGCAATGGGCCTTT
TCGATTTGAAAATTAATAAT
GAAAAGCGTCAAATTCTCTT
GGATATAACTGTCAAGTTTA
TGAAGGTTAGATCACATTTA
GCAGGGATCGCGGAGGCCTC
ACACCACATGGAATACATAA
GTGATTCTGAAAAACTCACC
TTTCCGCTGATTATGGGGAC
CGTCGGTAGGGCCCTATTTG
TTTCATTATACTCTAGTCAA
CAAAAAATTGAAAAGACTTT
AAAGATTGCTTACACAGAGT
ATCTTTCTGCAATCAATTTT
CATGAGAGGAATATTGATGA
TGCTGATAAAACTTGGGTTC
ATAATATTGAGTTTGTAGAA
GCGATGTGTCATGACAACTA
CACAACTTCTGGTTCAATTG
CTTTCCAAAGGAGGACAAGA
AATAATATTTTACGATTTGC
TACTATTCCTAACGCTATCT
TACTTGATTCTATGAGGATG
ATCTATAAGAAGTGGCATAC
TTACACACACAGTAAAAGTT
TAGAAAAACAAGAACGGAAC
GACTTCAGAAATTTCGCGGG
TATTTTAGCCTCTTTGTCGG
GTATCCTATTCATCAATAAA
AAGATATTGCAAGAAATGTA
TCCATACCTACTCGACACCG
TTTCAGAATTGAAAAAAAAT
GTAGACTTTTTTATCTCAAA
ACAATGCCAATGGTTAAACT
ATCCGGATTTATTAACGAGA
GAAAATTCAAGAGATATTCT
AAGTGTAGAACTGCATCCTT
TGTCTTTTAACTTACTTTTT
AATAATTTGAGGCTCAAGTT
AAAAGAACTTGCTTGCTCAG
ACTTATCAATACCAGAAAAT
GAAAGTTCCTATGTTTTGTT
AGAACAAATAATCAAAATGC
TGCGGACAATCCTAGGTCGT
GATGATGACAATTATGTAAT
GATGCTTTTTTCCACAGAGA
TTGTAGATCTTATTGATTTA
TTGACAGATGAAATAAAAAA
AATCCCAGCCTATTGCCCAA
AATATCTCAAGGCAATTATT
CAAATGACCAAAATGTTTAG
TGCCTTGCAGCACTCAGAGG
TTAATTTAGGTGTCAAAAAT
CATTTTCACGTTAAAAATAA
ATGGTTGAGACAAGTCACTG
ATTGGTTTCAAGTGAGTATT
GCGAGAGAGTACGATTTCGA
AAACTTGTCAAAACCTCTAA
AAGAAATGGATTTGGTAAAA
AGAGACATGGATATTCTATA
CATAGATACGGCAATCGAAG
CTTCAACCGCTATTGCGTAC
CTCACGAGACATACTTTCTT
AGAGATTCCACCTGCCGCGT
CAGATCCCGAACTATCTCGA
TCTAGGTCTGTGATATTTGG
CTTTTATTTCAACATCTTAA
TGAAAGGCCTTGAAAAAAGT
AGTGATCGTGACAATTACCC
AGTATTCTTGAGGCACAAAA
TGAGTGTCCTCAACGACAAT
GTAATACTTTCATTAACAAA
TCTTTCAAACACCAATGTTG
ATGCGAGTTTGCAGTTCACC
TTACCGATGGGCTATTCCGG
AAATCGAAACATTAGGAATG
CATTTTTGGAGGTCTTCATT
AATATCGTTACGAACTATCG
GACATACACGGCTAAAACTG
ACCTTGGAAAATTAGAAGCA
GCAGACAAATTTTTGCGATA
TATGATTGAACATCCCCAGC
TATCGTCCTTTGGAGCAGCG
GTTTGTCCCGCTAGCGATAT
TGATGCTTATGCTGCTGGCT
TAATAAATGCATTTGAAACG
AGAAATGCCACCCACATTGT
AGTGTCACAGTTGATTAAAA
ATGAAATTGAAAATTCTTCC
AGACCTACGGATATCCTTAG
AAGGAATAGCTGTGCTACGA
GATCATTATCTATGCTAGCC
AGGTCCAAGGGTAGCGAATA
TTTGATTCGCACTTTGCAAC
CATTACTAAAAAAAATTATC
CAGAACAGAGATTTTTTTGA
AATTGAGAAATTAAAACCGG
AAGATTTAGATGCTGAACGT
CAAATAGAGCTTTTTGTTAA
ATACATGAATGAATTATTGG
AATCCATATCCAACTCCGTA
TCTTATTTTCCCCCTCCTTT
ATTTTATATTTGTCAAAACA
TTTATAAAGTTGCGTGTGAA
AAATTTCCGGATCACGCAAT
TATCGCCGCTGGGTCTTTCG
TATTTTTACGGTTTTTTTGT
CCTGCTTTAGTCAGCCCTGA
TTCTGAAAATATCATAGATA
TTTCTCACTTGAGCGAAAAG
CGTACCTTCATCAGCTTGGC
TAAAGTTATCCAAAATATTG
CCAATGGCTCAGAAAATTTC
TCCAGATGGCCAGCTTTGTG
TTCCCAAAAGGATTTTCTTA
AGGAATGTAGCGATAGAATT
TTCAGATTCCTAGCTGAACT
TTGTAGAACAGATCGCACGA
TAGACATCCAAGTGAGAACA
GACCCAACGCCAATTGCATT
TGACTATCAATTCCTTCATT
CCTTTGTTTACCTTTACGGT
CTTGAGGTGAGAAGGAATGT
GCTAAATGAAGCAAAACATG
ATGATGGTGACATTGATGGT
GACGATTTCTATAAGACCAC
GTTTTTACTTATTGATGATG
TTCTTGGCCAATTAGGCCAA
CCTAAAATGGAA--------
--------------------
------------------AT
CCGGAACTGTATGAGTTCAT
GAATAGGCACGCGTTCAGAA
ACATTGAGACTTCAACAGCG
TACAGCCCAAGCGTTCACGA
GTCCACCTCAAGTGAAGGCA
TTCCAATTATTGCGTTAACA
ATGTCAAATTTCTCAGACAG
ACATGTGGACATTGATACAG
TTGCTTACAAGTTCTTGCAA
ATTTATGCTCGAATCTGGAC
CACCAAACACTGTTTAATAA
TTGACTGTACAGAATTCGAC
GAGGGAGGGCTTGATATGAG
GAAATTTATTTCTTTGGTTA
TGGGACTATTACCAGAAGTT
GCACCCAAAAATTGTATAGG
CTGTTACTACTTTAACGTAA
ACGAGACATTTATGGATAAT
TATGGAAAATGTTTGGACAA
GGACAACGTATATGTTTCCT
CGAAAATTCCTCATTATTTC
ATTAATAGTAACTCTGATGA
AGGACTTATGAAATCTGTGG
GTATAACTGGACAAGGGTTG
AAGGTTCTGCAAGATATTCG
TGTCTCTCTGCATGATATCA
CGCTTTATGACGAAAAAAGA
AATAGATTTACGCCGGTATC
GTTGAAAATAGGCGATATTT
ACTTTCAAGTCTTGCATGAA
ACTCCTAGGCAATATAAAAT
AAGAGACATGGGTACTTTAT
TCGACGTAAAATTCAATGAT
GTCTACGAAATTAGCCGAAT
ATTCGAAGTACATGTTTCGT
CAATAACTGGAGTGGCAGCT
GAATTTACAGTAACTTTTCA
GGACGAGAGAAGGTTGATTT
TTAGTAGTCCGAAATACCTT
GAAATTGTGAAGATGTTCTA
TTACGCACAGATCCGGTTAG
AAAGTGAATATGAAATGGAT
AATAATTCGAGTACCTCCTC
CCCAAATTCAAACAACAAGG
ACAAACAGCAGAAAGAGAGA
ACAAAATTATTGTGCCACCT
ACTGTTAGTATCTCTTATTG
GTCTGTTTGATGAGAGTAAA
AAAATGAAAAACAGTTCGTA
TAACCTAATAGCTGCCACTG
AGGCGTCATTTGGTTTGAAC
TTTGGCTCCCATTTTCATCG
CTCTTCCGAGGTGTACGTCC
CCGAAGATACTACAACATTT
TTAGGTGTTATTGGAAAGTC
TCTTGCAGAGTCTAATCCAG
AACTCACAGCCTATATGTTT
ATCTATGTTTTGGAGGCATT
GAAGAACAACGTGATTCCTC
ATGTTTACATCCCTCATACC
ATTTGCGGTTTGTCTTATTG
GATCCCTAATTTATACCAAC
ATGTGTATTTGGCTGATGAT
GAAGAAGGCCCCGAAAACAT
ATCTCACATTTTCCGAATTC
TTATCAGGCTCTCTGTGAGA
GAGACCGACTTTAAAGCCGT
ATACATGCAATATGTTTGGC
TGCTACTTTTAGATGATGGC
CGCTTAACTGACATTATCGT
TGATGAAGTTATTAATCATG
CGTTAGAAAGAGACTCCGAA
AACCGCGATTGGAAGAAAAC
AATATCGTTACTAACTGTCC
TACCCACTACTGAGGTTGCT
AATAATATTATTCAAAAAAT
ATTGGCAAAAATTAGATCAT
TTTTACCGTCATTGAAGTTA
GAAGCTATGACCCAAAGTTG
GTCTGAACTAACAATATTAG
TTAAGATAAGCATCCATGTT
TTTTTTGAAACTTCTTTGCT
GGTACAGATGTACTTACCAG
AGATCCTGTTTATCGTATCC
TTATTAATTGATGTTGGTCC
AAGGGAACTCAGATCATCAC
TACACCAGCTATTAATGAAT
GTATGCCATTCCTTGGCTAT
TAACTCAGCTTTACCACAAG
ATCATAGAAATAATCTAGAT
GAAATAAGTGATATATTTGC
ACATCAAAAGGTGAAGTTTA
TGTTTGGGTTCAGCGAGGAC
AAAGGACGAATTTTACAGAT
TTTTAGCGCTTCTTCTTTTG
CAAGCAAGTTTAATATCCTG
GATTTCTTCATCAATAATAT
ATTATTGCTGATGGAATATT
CTTCAACGTACGAAGCAAAC
GTGTGGAAGACAAGATACAA
GAAATATGTCTTGGAATCTG
TGTTTACAAGTAATTCTTTT
CTTTCGGCACGTTCAATCAT
GATTGTTGGTATAATGGGTA
AATCTTACATAACTGAAGGG
TTATGCAAGGCTATGTTAAT
TGAAACCATGAAAGTTATCG
CCGAACCAAAGATTACTGAC
GAGCATCTTTTCTTAGCCAT
ATCTCATATTTTTACTTATT
CCAAAATTGTTGAAGGTTTG
GATCCCAACCTTGACTTAAT
GAAGCACTTATTTTGGTTTT
CAACACTCTTCCTTGAATCA
CGTCACCCGATAATTTTTGA
GGGTGCCCTTCTCTTTGTGT
CAAACTGTATAAGGCGCCTA
TACATGGCCCAGTTTGAAAA
TGAAAGTGAAACATCATTGA
TAAGTACTTTACTTAAGGGG
AGAAAGTTTGCTCATACCTT
TTTAAGCAAGATAGAGAATC
TTAGTGGTATTGTTTGGAAT
GAAGATAATTTTACACACAT
TCTGATTTTCATCATTAATA
AAGGACTATCCAATCCTTTC
ATTAAGAGTACGGCTTTTGA
TTTCTTGAAGATGATGTTTA
GAAACTCCTACTTTGAGCAT
CAAATCAATCAGAAATCTGA
TCATTATTTGTGCTATATGT
TCCTATTGTATTTTGTTTTA
AACTGTAATCAATTTGAGGA
ACTTTTAGGTGACGTTGATT
TTGAAGGAGAAATGGTTAAC
ATTGAAAACAAGAACACCAT
TCCTAAAATTTTGTTGGAGT
GGTTGAGTTCGGATAACGAA
AATGCAAACATTACCCTCTA
TCAAGGTGCGATACTGTTCA
AATGTTCAGTTACGGATGAA
CCAAGTAGATTTAGGTTTGC
GTTGATTATTAGGCATCTAT
TGACAAAGAAACCCATTTGT
GCATTGCGTTTTTACAGTGT
TATTCGTAACGAAGTAAGAA
AAATATCAGCATTTGAGCAA
ACTTCGGATTGTGTTCCACT
TGCTTTCGATATTTTAAACT
TATTAGTGACGCATTCAGAG
TCTAATTCCTTAGAAAAACT
TCACGAAGAATCCATTGAAC
GTCTGACTAAAAGAGGTTTA
TCAATTGTGACTTCTTCTGG
TATATTTGCGAAGAATTCCG
ACATGATGATACCGTTAGAT
GTAAAACCTGAAGATATCTA
TGAACGTAAGAGAATAATGA
CAATGATTTTATCAAGGATG
TCATGTTCTGCTTAG
>IRA2|T73.contig02574_2659-9610
ATGTCCCAGCCCACTAAGAA
TAAGAAGAAAGAACACGGGA
CCGATTCCAAGTCATCCCGC
ATGACTCGGACGTTGGTTAA
CCATATTCTTTTTGAAAGAA
TTCTCCCGATCCTTCCGGTG
GAGTCTAATCTAAGTACCTA
TTCAGAAGTGGAAGAGTATT
CCTCATTCATTTCATGCAGA
TCTGTGCTCATTAACGTTAC
CGTTTCCCGAGATGCAAACG
CTATGGTGGAAGGCACTTTG
GAGTTGATAGAATCGCTTCT
TCAAGGGCACGAAATCATTT
CAGATAAGGGTAGCAGTGAC
GTTATTGAATCAATACTGAT
TATACTAAGATTGTTAAGTG
ATGCGCTAGAGTATAATTGG
CAAAATCAAGAAAGCCTTCA
TTACAACGACATTTCGACTC
ACGTAGAACATGACCAAGAA
CAGAAGTACAGACCAAAGCT
TCACAATATTCTTCCCGACT
ACTCGTCGACTCATTCCAAT
GGCAACAAACACTTTTTCCA
CCAGAGCAAACCTCAGGCAC
TGATACCGGAACTGGCATCG
AAATTGCTTGAGAGTTGCGC
GAAGTTGAAGTTCAATACAA
GAACTTTGCAAATTTTACAA
AATATGATCAGTCATGTTCA
TGGAAACATTGTAACGACTT
TGAGTTCCTCGATTCTTCCC
CGCCACAAATCCTATTTGAC
AAGGCACAACCATCCTTCTC
ATTGTAAAATGATTGACTCT
ACTCTAGGCCATATTCTCCG
ATTTGTAGCGGCTTCCAATC
CGTCCGAGTATTTTGAATTT
ATCAGAAAGAGTGTGCAAGT
GCCCGTAACACAGACACACA
C------GCATTCACACTCC
CATTCACACTCTTTGCCATC
TTCCGTTTATAACAGCATAG
TGCCCCACTTTGATCTTTTC
AGCTTCATCCATTTAAGTAA
GGATAATTTTAAGAAATACT
TGGAACTCATCAAAAACTTA
TCGGTGACGTTAAGGAAAAC
GATTTATCATTGCCTACTTT
TGCATTACAGCGCCAAAGCA
ATAATGTTTTGGATAATGAC
TAGGCCTGCGGAATATTATG
AACTCTTCAACTTATTAAAA
GATAATAACAATGAACACTC
GAAATCCTTAAACACGTTAA
ACCATACACTTTTCGAGGAG
ATCCATTCGACTTTTAATGT
GAATAGCATGATAACCACCA
ATCAAAATGCTCATCAAGGC
TCATCTTCCCCTTCGTCCTC
CTCGCCATCGTCACCACCTA
GCTCATCATCATCGGATAAC
AACAATCAAAACATAATAGC
AAAATCCTTAAGTCGTCAGC
TTTCTCACCACCAGTCATAC
ATTCAACAGCAGTCTGAAAG
AAAACTACATTCTTCATGGA
CTACAAACTCTCAATCCTCT
ACTTCACTGTCATCTTCAAC
GTCTGATTCAACAACAACTG
ATTTCTCTACTCACACTCAA
CCAGGAGAATACGACCCTTC
CTTACCAGATACTCCCACGA
TGTCTAACATCACTATTAGT
GCATCTTCATTATTATCCCA
AACTCCAACTCCAACAACAC
AATTGCAACAGCGGTTGAAC
TCAGCAGCTGCAGCCGC---
------CGCCGCAGCTGCTT
CACCATCGAATTCCACCCCA
ACTGGATACACAGCAGAGCA
ACAAAGTCGAGCTTCATACG
ATGCACACAAAACTGGCCAT
ACTGGTAAGGATTATGATGA
ACATTTTTTGTCTATCACTC
GTTTGGATAATGTTTTGGAG
TTATACACGCACTTTGATGA
TACTGAGGTATTACCACACA
CATCCGTACTGAAGTTTTTA
ACTACTTTGACAATGTTCGA
TATTGACCTTTTTAATGAAT
TAAACGCTACATCATTCAAA
TATATTCCTGATTGTACTAT
GCATCGTCCAAAAGAAAGAA
CGAGTTCTTTCAATAATACT
GCACACGAGACAGGTTCCGA
AAAGACTTCGGGTATAAAAC
ATATTACGCAAGGCTTAAAG
AAATTAACTTCTTTACCTTC
CTCAACCAAAAAAACTGTAA
AATTTATGAAGATGTTGCTA
AGAAATTTAATTGGGAACCA
AGCTGTATCAGACGTTGCCC
TCTTAGATACAATGAGGGCC
TTACTATCATTCTTCACAAT
GACTTCTGCGGTCTTTCTCG
TGGATAGGAACTTACCCTCA
GTACTTTTTGCCAAGAGACT
CATCCCCATAATGGGGACAA
ATTTAAGCGTCGGTCAAGAC
TGGAATTCAAAAATAAATAA
CAGTTTGATGGTTTGTTTGA
AAAAAAACTCCACCACGTTT
GTTCAATTACAATTAATATT
CTTCTCTTCAGCTATTCAAT
TCGATCATGAATTATTGCTG
GCACGTCTGAGCATCGATAC
AATGGCCAACAATTTAAACA
TGCAGAAGCTATGCCTTTAT
ACTGAAGGATTCAGGATATT
CTTCGACATACCAAGTAAGA
AGGAATTGCGGAAGGCAATT
GCGGTTAAAATTTCTAAATT
TTTCAAAACATTATTCTCCA
TTATAGCAGATATTCTTTTA
CAAGAATTTCCGTATTTTGA
TGAGCAAATCACCGACATAG
TTGCTTCCATTCTTGACGGT
ACAATTATCAATGAGTATGG
TACGAAGAAACATTTCAAGG
GGAGCTCACCCTCTTTATGT
TCGACAACCCGGTCAAGATC
AGGATCTACATCTCAAAGTT
CAATGACACCAGTTTCTCCG
CTGGGACTGGATACTGATAT
ATGTCCAATGAACACCCTGT
CTTTAGTTGGTTCAAGTACT
TCAAGAAATTCTGACAACGT
TAATTCATTAAACAGTTCAC
CAAAGAACTTGTCTTCTGAT
CCATACTTGTCACATCTTGT
GGCCCCAAGAGCACGTCATG
CTTTAGGTGGGCCATCTAGT
ATTATAAGGAATAAAATACC
GACTACATTGACTTCACCTC
CAGGAACGGAAAAATCTTCA
CCAGTACAACGTCCGCAAAC
GGAAAGCATCAGTGCCACAC
CAATGGCCATAACAAATTCT
ACTCCATTATCGTCGGCAGC
ATTCGGAATTCGATCCCCTT
TGCAGAAAATAAGAACGAGG
CGTTATTCCGATGAAAGTTT
AGGAAAATTCATGAAATCAA
CAAATAATTACATTCAAGAA
CATTTGATACCAAAAGATTT
GAATGAGGCAACTCTTCAAG
ATGCTAGAAGAATAATGATT
AATATTTTCAGTATTTTTAA
GAGACCGAATAGTTACTTCA
TCATTCCTCACAATATAAAC
TCGAATTTACAATGGGTTTC
GCAGGATTTCAGAAATATTA
TGAAACCGATTTTCGTCGCC
ATCGTAAGTCCGGATGTAGA
TTTACAGAATACTGCTCAAT
CATTCATGGATACCTTATTA
TCGAATGTTATTACTTATGG
TGAATCAGATGAGAATATCA
GTATTGAAGGTTATCATCTT
CTTTGCAGTTACACTGTAAC
ATTATTTGCAATGGGCCTTT
TCGATTTGAAAATTAATAAT
GAAAAGCGTCAAATTCTCTT
GGATATAACTGTCAAGTTTA
TGAAGGTTAGATCACATTTA
GCAGGGATCGCGGAGGCCTC
ACACCACATGGAATACATAA
GTGATTCTGAAAAACTCACT
TTTCCGCTGATTATGGGGAC
CGTTGGTAGGGCCCTATTTG
TTTCATTATACTCTAGTCAA
CAAAAAATTGAAAAGACTTT
AAAGATTGCTTACACAGAGT
ATCTTTCTGCAATCAATTTT
CATGAGAGGAATATTGATGA
TGCTGATAAAACTTGGGTTC
ATAATATTGAGTTTGTAGAA
GCGATGTGTCATGACAACTA
CACAACTTCTGGTTCAATTG
CTTTCCAAAGGAGGACAAGA
AATAATATTTTACGATTTGC
TACTATTCCTAACGCTATCT
TACTTGATTCTATGAGGATG
ATCTATAAGAAGTGGCATAC
TTACACACACAGTAAAAGTT
TAGAAAAACAAGAACGGAAC
GACTTCAGAAATTTCGCGGG
TATTTTAGCCTCTTTGTCGG
GTATCCTATTCATCAATAAA
AAGATATTGCAAGAAATGTA
TCCATACCTACTCGACACCG
TTTCAGAATTGAAAAAAAAT
ATAGACTCTTTTATCTCAAA
ACAATGCCAATGGTTAAACT
ATCCGGATTTATTAACGAGA
GAAAATTCAAGAGATATTCT
AAGTGTAGAACTGCATCCTT
TGTCTTTTAACTTACTTTTT
AATAATTTGAGGCTCAAGTT
AAAAGAACTTGCTTGTTCAG
ACTTATCAATACCAGAAAAT
GAAAGTTCCTATGTTTTATT
AGAACAAATAATCAAAATGC
TGCGGACAATCCTAGGTCGT
GATGATGACAATTATGTAAT
GATGCTTTTTTCCACAGAGA
TTGTAGATCTTATTGATTTA
TTGACAGATGAAATAAAAAA
AATACCAGCCTATTGTCCAA
AATATCTCAAGGCAATTATT
CAAATGACCAAAATGTTTAG
TGCCTTGCAGCACTCAGAGG
TTAATTTAGGTGTCAAAAAT
CATTTTCACGTTAAAAATAA
ATGGTTGAGACAAGTCACTG
ATTGGTTTCAAGTGAGTATT
GCGAGAGAGTACGATTTCGA
AAACTTGTCAAAACCTCTAA
AAGAAATGGATTTGGTAAAA
AGAGACATGGATATTCTATA
CATAGATACGGCAATCGAAG
CTTCAACCGCTATTGCGTAC
CTCACGAGACATACTTTCTT
AGAGATTCCACCTGCCGCGT
CAGATCCCGAACTATCTCGA
TCTAGGTCTGTGATATTTGG
CTTTTATTTCAACATCTTAA
TGAAAGGCCTTGAAAAAAGT
AGTGATCGTGACAATTACCC
AGTATTCTTGAGGCACAAAA
TGAGTGTCCTCAACGACAAT
GTAATACTTTCATTAACAAA
TCTTTCTAACACCAATGTTG
ATGCGAGTTTGCAGTTCACC
TTACCGATGGGCTATTCCGG
AAATCGAAACATTAGGAATG
CATTTTTGGAGGTCTTCATT
AATATCGTTACGAACTATCG
GACATACACGGCTAAAACTG
ACCTTGGAAAATTAGAAGCA
GCAGACAAATTTTTGCGATA
TACGATTGAACATCCCCAGC
TATCGTCCTTTGGAGCAGCG
GTTTGTCCCGCTAGCGATAT
TGATGCTTATGCTGCTGGCT
TAATAAATGCATTTGAAACG
AGAAATGCCACCCACATTGT
AGTGTCACAGTTGATTAAAA
ATGAAATTGAAAATTCTTCC
AGACCTACGGATATCCTTAG
AAGGAATAGCTGTGCTACGA
GATCATTATCTATGCTAGCC
AGGTCCAAGGGTAGCGAATA
TTTGATTCGCACTTTGCAAC
CATTACTAAAAAAAATTATC
CAGAACAGAGATTTTTTTGA
AATTGAGAAATTAAAACCGG
AAGATTCAGATGCTGAACGT
CAAATAGAGCTTTTTGTTAA
ATACATGAATGAATTATTGG
AATCCATATCCAACTCCGTA
TCTTATTTTCCCCCTCCTTT
ATTTTATATTTGTCAAAACA
TTTATAAAGTTGCGTGTGAA
AAATTTCCGGATCACGCAAT
TATCGCCGCTGGGTCTTTCG
TATTTTTACGGTTTTTTTGT
CCTGCTTTAGTCAGCCCTGA
TTCTGAAAATATCATAGATA
TTTCTCACTTGAGCGAAAAG
CGTACCTTCATCAGCTTGGC
TAAAGTTATCCAAAATATTG
CCAATGGCTCAGAAAATTTC
TCCAGATGGCCAGCTTTGTG
TTCCCAAAAGGATTTTCTTA
AGGAATGTAGCGATAGAATT
TTCAGATTCCTAGCTGAACT
TTGTAGAACAGATCGCACGA
TAGACATCCAAGTGAGAACA
GACCCAACGCCAATTGCATT
TGACTATCAATTCCTTCATT
CCTTTGTTTACCTTTACGGT
CTTGAAGTGAGAAGGAATGT
GCTAAATGAAGCAAAACATG
ATGATGGTGACATTGATGGT
GACGATTTCTATAAGACCAC
GTTTTTACTTATTGATGATG
TTCTTGGCCAATTAGGCCAA
CCTAAAATGGAATTTTCCAA
TGAAATACCAATATACATAA
GAGAACATATGGACGACTAT
CCGGAACTGTATGAGTTCAT
GAATAGGCACGCGTTCAGAA
ACATTGAGACTTCAACAGCG
TACAGCCCAAGCGTTCACGA
GTCCACCTCAAGTGAAGGCA
TTCCAATTATTACGTTAACA
ATGTCAAATTTCTCAGACAG
ACATGTGGACATTGATACAG
TTGCTTACAAGTTCTTGCAA
ATTTATGCTCGAATCTGGAC
CACCAAACACTGTTTAATAA
TCGACTGTACAGAATTTGAC
GAGGGAGGGCTTGATATGAG
GAAATTTATTTCTTTGGTTA
TGGGACTATTACCAGAAGTT
GCACCCAAAAATTGTATAGG
CTGTTACTACTTTAACGTAA
ACGAGACATTTATGGATAAT
TATGGAAAATGTTTGGACAA
GGACAACGTATATGTTTCCT
CGAAAATTCCTCATTATTTC
ATTAATAGTAACTCTGATGA
AGGACTTATGAAATCTGTGG
GTATAACTGGACAAGGGTTG
AAGGTTCTGCAAGATATTCG
TGTCTCTCTGCATGATATCA
CGCTTTATGACGAAAAAAGA
AATAGATTTACGCCGGTATC
GTTGAAAATAGGCGATATTT
ACTTTCAAGTCTTGCATGAA
ACTCCTAGGCAATATAAAAT
AAGAGACATGGGTACTTTAT
TCGACGTAAAATTCAATGAT
GTCTACGAAATTAGCCGAAT
ATTCGAAGTACATGTTTCGT
CAATAACTGGAGTGGCAGCT
GAATTTACAGTAACTTTTCA
GGACGAGAGAAGGTTGATTT
TTAGTAGTCCGAAATACCTT
GAAATTGTGAAGATGTTCTA
TTACGCACAGATCCGGTTAG
AAAGTGAATATGAAATGGAT
AATAATTCGAGTACCTCCTC
CCCAAATTCAAACAACAAGG
ACAAACAGCAGAAAGAGAGA
ACAAAATTA-----------
ACTGTTAGTATCTCTTATTG
GTCTGTTTGATGAGAGTAAA
AAAATGAAAAACAGTTCGTA
TAACCTAATAGCTGCCACTG
AGGCGTCATTTGGTTTGAAC
TTTGGCTCCCATTTTCATCG
CTCTCCCGAGGTGTACGTCC
CCGAAGATACTACAACATTT
TTAGGTGTTATTGGAAAGTC
TCTTGCAGAGTCTAATCCAG
AACTCACAGCCTATATGTTT
ATCTATGTTTTGGAGGCATT
GAAGAACAACGTGATTCCTC
ATGTTTACATCCCTCATACC
ATTTGCGGTTTGTCTTATTG
GATCCCTAATTTATACCAAC
ATGTGTATTTGGCTGATGAT
GAAGAAGGCCCCAAAAACAT
ATCTCACATTTTCCGAATTC
TTATCAGGCTCTCTGTGAGA
GAGACTGACTTTAAAGCCGT
ATACATGCAATATGTTTGGC
TGCTACTTTTAGATGATGGC
CGCTTAACTGACATTATCGT
TGATGAAGTTATTAATCATG
CGTTAGAAAGAGACTCCGAA
AACCGCGATTGGAAGAAAAC
AATATCGTTACTAACTGTCC
TACCCACTACTGAGGTTGCT
AATAATATTATTCAAAAAAT
ATTGGCAAAAATTAGATCAT
TTTTACCGTCATTGAAGTTA
GAAGCTATGACCCAAAGTTG
GTCTGAACTAACAATATTAG
TTAAGATAAGCATCCATGTT
TTTTTTGAAACTTCTTTGCT
GGTACAGATGTACTTACCAG
AGATCCTGTTTATCGTATCC
TTATTAATTGATGTTGGTCC
AAGGGAACTCAGATCATCAC
TACACCAGCTATTAATGAAT
GTATGCCATTCCTTGGCTAT
TAACTCAGCTTTACCACAAG
ATCATAGAAATAATCTAGAT
GAAATAAGTGATATATTTGC
ACATCAAAAGGTGAAGTTTA
TGTTTGGGTTCAGCGAGGAC
AAAGGACGAATTTTACAGAT
TTTTAGCGCTTCTTCTTTTG
CAAGCAAGTTTAATATCCTG
GATTTCTTCATCAATAATAT
ATTATTGCTGATGGAATATT
CTTCAACGTACGAAGCAAAC
GTGTGGAAGACAAGATACAA
GAAATATGTCTTGGAATCTG
TGTTTACAAGTAATTCTTTT
CTTTCGGCACGTTCAATCAT
GATTGTTGGTATAATGGGTA
AATCTTACATAACTGAAGGG
TTATGCAAGGCTATGTTAAT
TGAAACCATGAAAGTTATCG
CCGAACCAAAGATTACTGAC
GAGCATCTTTTCTTAGCCAT
ATCTCATATTTTTACTTATT
CCAAAATTGTTGAAGGTTTG
GATCCCAACCTTGACTTAAT
GAAGCACTTATTTTGGTTTT
CAACACTCTTCCTTGAATCA
CGTCACCCGATAATTTTTGA
GGGTGCCCTTCTCTTTGTGT
CAAACTGTATAAGGCGCCTA
TACATGGCCCAGTTTGAAAA
TGAAAGTGAAACATCATTGA
TAAGTACTTTACTTAAGGGG
AGAAAGTTTGCTCATACCTT
TTTAAGCAAGATAGAGAATC
TTAGTGGTATTGTTTGGAAT
GAAGATAATTTTACACACAT
TCTGATTTTCATCATTAATA
AAGGACTATCCAATCCTTTC
ATTAAGAGTACGGCTTTTGA
TTTCTTGAAGATGATGTTTA
GAAACTCCTACTTTGAGCAT
CAAATCAATCAGAAATCTGA
TCATTATTTGTGCTATATGT
TCCTATTGTATTTTGTTTTA
AACTGTAATCAATTTGAGGA
ACTTTTAGGTGACGTTGATT
TTGAAGGAGAAATGGTTAAC
ATTGAAAACAAGAACACCAT
TCCTAAAATTTTGTTGGAGT
GGTTGAGTTCGGATAACGAA
AATGCAAACATTACCCTCTA
TCAAGGTGCGATACTGTTCA
AATGTTCAGTTACGGATGAA
CCAAGTAGATTTAGGTTTGC
GTTGATTATTAGGCATCTAT
TGACAAAGAAACCCATTTGT
GCATTGCGTTTTTACAGTGT
TATTCGTAACGAAATAAGAA
AAATATCAGCATTTGAGCAA
ACTTCGGATTGTGTTCCACT
TGCTTTCGATATTTTAAACT
TATTAGTGACGCATTCAGAG
TCTAATTCCTTAGAAAAACT
TCACGAAGAATCCATTGAAC
GTCTGACCAAAAGAGGTTTA
TCAATTGTGACTTCTTCTGG
TATATTTGCGAAGAATTCCG
ACATGATGATACCGTTAGAT
GTAAAACCTGAAGATATCTA
TGAACGTAAGAGAATAATGA
CAATGATTTTATCAAGGATG
TCATGTTCTGCTTAG
>MIT_Spar_c317_20004
ATGTCCCAGCCCACTAAGAA
TAAGAAGAAAGAACATGGGA
CAGATGCTAAGTCGTCGCGC
ATGACTCGGACGTTGGTCAA
CCATATTCTTTTCGAAAGGA
TCCTCCCGATCCTTCCAGTG
GAGTCCAACCTAAGTACATA
TTCAGAAGTGGAGGAATATT
CCTCATTCATTTCATGCAGA
TCTGTGCTCATCAACGTTAC
CGTTTCCCGAGATGCAAACG
CTATGGTGGAAGGCACTTTG
GAGTTGATAGAATCACTTCT
TCAAGGGCACGAAATTATTT
CAGATAAGGGCAACAGTGAA
GTTATAGAATCAATATTGAT
CACATTAAGGCTACTGAGTG
ATGCACTAGAGTATAACTGG
CAAAACCAAGAAAGCCTTCA
TTACAATGACATTTCGGCTC
ACGTAGAACATGAGCAAGAA
CAGAAGTACAGGCCAAAACT
CAACAGTATTCTGCCTGACT
ACTCATCAACACATTCCAAT
GGCAACAAACATTTTTTCCA
CCAGACTAAGCCTCAGGCGC
TGATACCGGAATTGGCGTCG
AAATTACTTGAGAGCTGCTC
GAAGTTGAAATTCAATACAA
GGACTTTGCAAATTTTACAA
AATATGATCAGTCATGTCCA
CGGGAATATTTTAACAACGT
TGAATTCCTCCATTCTTCCC
CGCCACAAATCCTATCTGAA
CAGGCACAACTATCCTTATC
ATTGTAAAATGGTTGACTCT
ACTCTGGGCCACATTCTCCG
ATTTGTAGCAGCTTCCAATC
CGTCTGAATATTTTGAATTC
ATTAGAAAGAGTGTACAGGT
GCCCGTAATGCAGACACACA
C------GCATTCACATTCA
CATTCGCACTCATTACCATC
TTCCGTTTATAATAGCATAG
TGCCCCAATTTGATCTTTTC
AGCTTCATTTATTTAAGCAG
GCATAATTTTAAGAAGTACT
TGGAGCTCATCAAAAACTTA
TCTGTGGCACTAAGGAAAAC
GATTTATCATTGCCTACTTT
TGCATTACAGTGCTAAAGCA
ATAATGTTCTGGATAATGGC
TAGGCCTTCGGAATATTATG
AGCTCTTCAACCTATTAAGA
GATAATAATAATGAATACTC
GAAATCCGTAAATACGTTAA
ACCATACCCTTTTCGAGGAC
ATCCATTCCACTTTTAATGT
AAACAGTATGATAACCACCA
GTCAAAATGCTCATCAAGGC
TCATCTTCTCCTTCATCATC
TTCACCATCGTCACCACCTA
GCTCATCATCATCGGATAAC
AACAACCAAAACATAATAGC
AAAATCTTTGAGCCGTCAAC
TTTCTCACCACCAATCCTAT
ATTCAACAGCAACCTGAAAG
GAAACTACATTCTTCCTGGA
CTACAAACTCTCAATCGTCT
ACCTCATTGTCGTCTTCAAC
CTCTACTTCCACAACAACAG
ATTTCTCTAATCATAGTCAA
TCAGGAGAATATGACCCGTC
TTTACCAGATACTCCAACAA
TGTCCAACATCACTATTAGT
GCATCTTCCTTATTATCTCA
AACTCCAACACCAACAACAC
AATTGCAGCAGCGATTGAAT
TCAGCAGCAGCAGCTGCAGC
TGCTGCTGCTGCCGCTGCTT
CACCATCTAATTCCACCCCA
ACTGGATACACAG---AACA
ACAAAGTCGGGCTTCATACG
ATGCACACAAAACTGACCAG
ACTGGTAAGAATTACGATGA
ACAATTTCTATCTGTCGCTC
GTTTAGATAATGTTTTAGAG
CTTTACACACATTTTGATGA
TACTGAGGTACTACCACACA
CATCTGTTTTAAAATTTCTG
ACCACTTTAACAATGTTCGA
TATTGATCTCTTTAATGAAT
TGAACGCAACATCATTCAAA
TATATTCCTGATTGTACAAT
GCACCGGCCAAAGGAAAGAA
CAAGTTCATTCAATAACGCT
ACACACGAAGCGGGTTCCGA
AAAAACTTCAGGTATAAAAC
ATATTACACAAGGCTTGAAG
AAATTAACCTCTTTACCTAC
GTCAACCAAAAAAACTGTAA
AATTCATAAAAATGTTATTA
AGAAATTTAAATGGAACTCA
AGCCGTATCAGATGTTGCCC
TCTTGGATACAATGAGGGCT
TTACTATCATTCTTTACAAT
GACTTCTGCGGTCTTCCTCG
TGGATAGAAACTTACCCTCG
GCACTCTTTGCCAAGAGACT
CATCCCCATAATGGGGACGA
ATTTAAGCGTTGGTCAAGAC
TGGAATTCAAAAATAAATAA
CAACCTAATGGTTTGCTTGA
AAAAAAATTCCACCACATTT
GTTCAACTACAATTAATATT
CTTTTCTTCAGCTATTCAAT
TCGATCATGAATTATTGCTG
GCACGTCTGAGCATCGATAC
GATGGCCAACAATTTAAACA
TGCAAAAGCTTTGCCTTTAT
ACTGAGGGATTCAGGATATT
CTTCGACATTCCAAGTAAGA
AGGAACTGCGGAAGGCAATT
GCAGTTAAAATTTCTAAATT
TTTTAAAACATTATTCTCCA
TTATAGCAGATATTCTTTTA
CAAGAATATCCGTACTTTGA
TGAGCAAATAACCGACATAG
TCGCTTCCATTCTCGATGGT
ACAATTATCAATGAATATGG
TACTAAGAAACATTTTAAGG
GGAGCTCACCCTCTTTATGT
TCGACAACCAGATCAAGGTC
TGGATCTACATCTCAAAGTT
CAATGACACCAGTTTCCCCC
TTAGGATTAGATGCTGAAAT
ATATCCAATGAATACCTTGT
CTCTGGTTGGTTCAAGTACA
TCAAGGAATTCCGACAATGT
TAACTCGTTAAATAGTTCAC
CAAAGAACTTGTCTTCTGAT
CCGTACCTGTCACATCTTGT
GGCCCCAAGAGCACGTCATG
CGTTGGGCGGTCCATCCAGT
ATCATAAGGAATAAAATACC
GACTACATTGACTTCACCTC
CAGGTACAGAAAAATCTTCA
CCAGTGCAGCGTCCACAAAC
TGAAAGCATCAGCGCTATAC
CGATGGCGATAACAAATTCT
ACTCCATTATCATCGGCAGC
CCTTGGAATTCGGTCGCCTT
TGCAGCAAATAAGAACGAGA
CGTTACTCCGACGAAAGTTT
GGGAAAATTCATGAAATCGA
CAAATAATTACATTCAAGAA
CATTTGATACCAAAAGATTT
GAATGAGGCAACTCTTCAAG
ATGCTAGAAGAATAATGATT
AATATTTTCAGTATTTTCAA
GAGACCCAATAGCTACTTCA
TCATCCCACACAACCTAAAT
TCTAATTTACAATGGGTTTC
GCAAGATTTTAGAAATATAA
TGAAACCAATTTTTGTTGCC
ATCGTAAGTTCAGATGTTGA
TTTACAGAATACTGCTCAAT
CATTTATGGATACCTTGCTA
TCGAATGTAATTACATATAG
CGGATCAGATGAGAATATCA
GCATTGAAGGTTATCACCTT
CTTTGCAGTTATACTGTAAC
ATTATTTGCCATGGGCCTTT
TCGATCTGAAGATTAATAAT
GAAAAGCGTCAAATTCTCTT
AGATATAAGCGTCAAATTTA
TGAAGGTTAGATCTCATTTA
GCTGGGATTGCTGAGGCTTC
TCACCATATGGAATACATAA
GTGATTCTGAAAAGCTCACC
TTTCCGCTGATAATGGGAAC
TGTTGGTAGGGCCCTATTTG
TTTCATTATATTCTAGTCAG
CCAAAAATTGAAAAGACTTT
AAAGATTGCTTACACGGAAT
ACCTTTCAGCTATCAATTTT
CATGAGAGGAACATTGATGA
CGCCGATAAAACCTGGGTTC
ATAATATTGAGTTTGTAGAA
GCAATGTGTCATGACAACTA
CACAACCTCTGGCTCAATTG
CTTTCCAAAGGAGAACAAGG
AATAATATTTTACGATTTGC
CACCATTCCTAACGCCATTT
TGCTTGATTCTATGAGAATG
ATTTACAAAAAGTGGCATAC
TTATACACATAGTAAAAATT
TAGAAAAACAAGAACTGAAC
GATTTTAGAAACTTCGCAGG
TATTTTAGCCTCTTTGTCGG
GTATTCTATTCATTAATAAA
AAGATACTACAAGACATATA
TCCTTATCTACTCGATACTG
TGTCAGAATTGAAAAAGAAT
ATAGACTCTTTTATCTCGAA
ACAATGCCAGTGGCTAAACT
ATCCAGATTTATTAACAAGA
GAAAATTCAAGGGATATTCT
AAGTATAGAGCTACATCCTT
TGTCATTTAACTTACTTTTC
AACAACTTGAGGCTTAAGTT
AAAAGAATTGGCTTGTTCGG
ACTTATCAATACCAGAGAAT
GAAAGTTCCTATGTTTTATT
AGAGCAAATAATCAAAATGC
TGCGAACAATCCTAAATCGT
GATGATGATAATTTTGTAAT
GATGCTTTTTTCCACGGAAA
TTGTAGACCTTATTGATTTA
CTGACGGAAGAAATCAAAAA
AATTCCGGTTTATTGTCCGA
AATATCTCAAGGCAATTATT
CAAATGGCGAAAATGTTTAG
TGCGTTACAGCACTCAGAGG
TTAATTTAGGTGTCAAGAAT
CATTTTCATGTCAAAAATAA
ATGGTTGAGACAAGTGACTG
ATTGGTTTCAAGTGAGTATT
GCAAGGGAGTATGATTTTGA
AAACTTGTCGAAACCGCTCA
AGGAAATGGATTTGGTAAAA
AGAGACATGGATATTCTGTA
CATAGATACGGCGATTGAAG
CTTCTACTGCTATTGCGTAC
TTGACGAGGCATACTTTTCT
AGAAATTCCACCAGCCGCCT
CGGATCCCGAATTATCTCGC
TCCAGATCAGTGATCTTTGG
GTATTACTTCAATATCCTAA
TGAAAGGTCTTGAAAAAAGT
AGTGATCGTGACAATTACCC
AGTATTTTTGAGACACAAAA
TGAGTGTCCTCAATGACAAT
GTCATACTTTCATTGACAAA
TCTTTCGAACACCAATGTTG
ATGCGAGTTTGCAATTTACC
TTACCGATGGGGTACTCCGG
GAATCGAAACATTAGGAACG
CATTTCTGGAAGTGTTCATT
AATATCGTCACAAACTATCG
AACCTACACGGCTAAGACTG
ATCTCGGAAAATTGGAGGCA
GCCGACAAATTTTTACAATA
TACGATTGAACATCCCCAGC
TATCAACCTTTGGAGCAGCA
GTTTGTCCTGCTAGTGATAT
TGATGCTTATGCTGCTGGTT
TAATAAATGCATTTGAAACG
AGGAATGCCACCCACATTGT
AGTGTCACAGTTGATCAAAA
ATGAAATTGAAAAATCTTCT
AGGCCTACCGATATTCTTAG
AAGGAATAGCTGTGCTACGA
GATCCTTATCTATGCTAGCT
AGGTCCAAAGGTAATGAATA
TTTGATCCGGACTTTGCAAC
CATTGCTAAAAAAAATTATC
GAGAACAAGGATTTTTTTGA
AATTGAGAAATTAAAACCGG
AAGATTCAGATGCTGAACGT
CAAGTAGAACTTTTCGTGAA
GTATATGAATGAACTGTTGG
ACTCCATATCCAATTCTGTC
TCTTATTTCCCACCTCCTTT
ATTTTATATTTGCCAAAACA
TATATAAAGTTGCGTGTGAA
AAATTTCCGGACCATGCAAT
TATCGCCGCTGGATCTTTCG
TATTTTTACGGTTTTTTTGT
CCTGCTTTAGTCAGCCCTGA
TTCTGAAAATATCATAGACA
TTTCTCATTTAAGTGAAAAG
CGTACATTCATTAGCTTGGC
TAAAGTTATTCAGAACATTG
CCAATGGCTCAGAAAATTTC
TCCAGATGGCCAGCTTTATG
CTCTCAAAAGGGTTTTCTAA
AGGAATGCAGCAATAGAATT
TTTAAGTTCTTAGCTGAACT
TTGTAGGACAGATCGGACGA
TAGACATCCAAGTGAGAACG
GACCCAACACCAATAGCATT
TGATTTTCAATTTCTTCATT
CCTTTGTTTACCTTTATGGC
CTTGAGATGAGAAGGAATGT
GTTAAATGAAGCAAAACATG
ACGACGGTGACATTGACAGT
GACGATTTCTATAAGACAAC
ATTTTTACTTATTGACGATG
TCCTCGGCCAATTAGGCCAA
CCCAAAATGGAATTTTCTAA
CGAAATTCCAATATACATCA
GGGAGCATATGGATGACTAT
CCTGAACTATATGAGTTTAT
GAACAGGCACGCATTCAGAA
ACATTGAGACTTCAACAGCG
TACAATCCAAACGTCCACGA
GTCTACGTCAAGCGAAGGTA
TCCCAATCATTACGCTAACA
ATGTCAAATTTCTCAAACAA
ACACGTAGATATCGATACAG
TTGCCTACAAGTTCTTACAG
ATTTATGCTCGAATCTGGAC
GACCAAACATTGCTTGATTA
TCGATTGTACTGAATTTGAT
GAAGGAGGACTTGATATGAG
AAAATTTATTTCTTTGGTTA
TGGGACTATTACCAGAAGTC
GCACCAAAAAATTGTATGGG
CTGTTACTACTTTAATGTGA
ATGAGAGGTTTATGGATAAT
TACGGAAAATGTTTGGACAA
AGACAACGTATATGTTTCTT
CGAAAATTCCTCATTATTTC
ATTAATAGTAATTCTGATGA
AGAACTTATGAAATCTGTGG
GTATAACAGGGCAAGGATTG
AAAGTTCTGCAAGATATTCG
TGTCTCTTTACATGATATCA
CGCTTTATGATGAAAGAAGA
AATAGGTTTACGCCGGTATC
ACTGAAAATAGGTGATATTT
ATTTTCAAGTTTTGCATGAA
ACTCCTAGGCAATACAAAAT
AAGGGACATGGGCACTTTGT
TCGACGTCAAATTTAATGAT
GTTTACGAAATTAGCCGGAT
ATTTGAAGTGCATGTTTCTT
CAATAACTGGGGTAGCCGCT
GAATTTACAGTGACTTTTCA
AGACGGGAAGAGGTTGATTT
TTAGCAGTCCCAAATATCTC
GAAATTGTGAAGATGTTCTA
TTATGCGCAGATCCGATTAG
AAAGTGAGTACGAAATGGAT
AATAATTCAAGCACATCCTC
---AAATTCGAGTAACAAGG
ACAAACAGCAGAAAGAAAGA
ACGAAATTACTGTGTCATTT
ACTATTAGTATCTCTTATTG
GTTTGTTTGATGAGAATAAA
AAAATGAAAAACAGTTCATA
TAACCTAATAGCTGCTACTG
AGGCATCATTTGGTTTGAAC
TTTGGCTCTCATTTTCATCG
CTCTCCCGAGGTGTACGTTC
CCGAAGATACTACAACATTT
TTGGGTGTCATAGCAAAGTC
TCTTGCAGAATCTAATCCAG
AACTCACAGCCTATATGTTT
ATCTACATTTTGGATGCATT
AAAGAACAACGTGATCCCCC
ACGTTTACATCCCTCATACA
ATTTGTGGTCTGTCTTATTG
GATCCCTAACCTATATCAAT
ATGTATATCTGGCTGACGAT
GAAGAAGGTCCCGAAAACAT
ATCTCACATTTTCCGTGTCC
TCATCAGACTTTCTGTGAGA
GAGACTGACTTTAAGGCAGT
ATACATGCAATATATTTGGT
TACTGCTTTTAGACGATGGC
CGCTTATCTGATATTATCGT
CGATGAAGTTATTAATCATG
CGTTAGAGAGAGACTCCGAA
AATCGCGATTGGAAGAAAAC
AATATCATTACTTACTGTGC
TACCAACTACTGAGGTCGCC
AATAATATTATTCAAAAAAT
ATTGGCAAAAATCAGATCAT
TTTTACCATCCCTGAAATTA
GAAGCCATGACCCAGAGTTG
GTCTGAGTTAACAATACTGG
TTAGGATAAGCATCCATGTT
TTTTTTGAAACTTCTTTACT
GGTACAAATGTACTTACCGG
AGATCTTGTTTATTGTATCC
TTGTTAATTGATGTCGGTCC
AAGAGAACTCAGGTCATCAC
TGCACCAACTACTAATGAAT
GTATGCCATTCCTTGGCCAT
TAACTCAGCGTTGCCACAAA
ATCACAGAAAGAATCTAGAT
GAAATAAGTGATATATTTGC
ACATCAGAAAGTGAAGTTTA
TGTTTGGGTTCAGCGAAGAC
AAAGGACGGATTTTACAGAT
TTTCAGCGCATCCTCATTTG
CAAGCAAGTTTAATATTCTG
GATTTTTTCATCAATAATAT
ATTATTGCTCATGGAATATT
CTTCAACCTACGAAGCAAAC
GTGTGGAAGACAAGATACAA
GAAATATGTTTTGGAATCTG
TGTTTACCAGTAATTCTTTC
CTTTCGGCACGTTCGATCAT
GATTGTCGGTATAATGGGTA
AATCTTACATAACTGAGGGA
TTATGCAAAGCAATGTTGAT
CGAAACCATGAAAGTTGTTG
CTGAACCAAGAATTACTGAC
GAGCATCTTTTCTTAGCCAT
ATCTCATATCTTTACTTATT
CCAAAATTGTTGAAGGTTTG
GATCCCAACCTTGACTTAAT
GAAGCACTTATTTTGGCTTT
CAACACTTTTCGTTGAATCA
CGTCACCCGATAATTTTTGA
AGGTGCTCTTTTGTTTCTGT
CAAACTGTATAAGGCGACTT
TACATGTCCCAGTTTGAAAA
CGAAAGCGAAGTATCATTGA
TAACTACTTTACTGAAGGAA
AGGAAATTTGCTGATACCTT
TCTAAGGAAAATGGAGCATC
TTAGTGATATCGTTTGGAAT
GAAGATAATTTTACACATAT
TCTAGTTTCCATTATCAATA
AAGGGCTGTCCAACCCTTTC
ATCAAAAGTACTGCGTTTGA
TTTCTTAAAGATGATGTTTA
GAAACTCCTATTTTGAACAT
CAAATTGATCCGAAATCTGA
TCATTATTTGTGTTACATGT
TCCTATTGTATTTTGTTTTA
AGCTCTAGTCAATTTGAAGA
ACTTCTGGGTGATATTGATT
TTGAAGGAGAAATGGTAAAC
ATTGAAAACAAGAACATCAT
TCCAAAGATTTTATTAGAGT
GGTTGAGTTCGGACAACGAA
AATGCAAACATTACGCTCTA
TCAAGGTGCGATACTATTCA
AAGGTTCAGTAACGGATGAA
CCAAGTAGGTTTAGGTTTGC
ATTGATCATTAGACATCTAT
TGATGGTGAAACCCATTTGT
GCATTGCGTTTTTACAGCGT
TATTCGTAACGAAATAAGAA
AAATCTCAGCATTTGAACAA
ACTTCGGACTGTGTTCCTCT
AGCCTTCGATATCTTAAATT
TATTGGTAACGCATTCAGAG
TCTAACTCCCTAGAAAAACT
GCACGAAAAATCCATTGAAC
GTTTGACTAAAAGGGGTTTG
TTAATTGTGACTTCTGCTAG
TGTATTTGCAAAGAATTCTG
ACATGATGATACCATTAGAT
GTTGAACCTGAAGATATCTA
TGAACGTAAAAGAATAATGA
CAATGATTTTATCAAGGATG
TCATGCTCTGTTTAG
>YOL081W_EC1118
ATGTCCCAGCCCACTAAGAA
TAAGAAGAAAGAACACGGGA
CCGATTCCAAGTCATCCCGC
ATGACTCGGACGTTGGTTAA
TCATATTCTTTTTGAAAGAA
TTCTCCCGATCCTTCCGGTG
GAGTCTAATCTAAGTACCTA
TTCGGAAGTGGAAGAGTATT
CCTCATTCATTTCATGCAGA
TCTGTGCTCATTAACGTTAC
CGTTTCCCGAGATGCAAATG
CTATGGTGGAAGGCACCTTG
GAGTTGATAGAATCGCTTCT
TCAAGGGCACGAAATCATTT
CAGATAAGGGTAGCAGTGAC
GTTATTGAATCAATACTGAT
TATACTAAGATTGTTAAGTG
ATGCGCTAGAGTATAATTGG
CAAAATCAAGAAAGCCTTCA
TTACAACGACATTTCGACTC
ACGTAGAACATGACCAAGAA
CAGAAGTACAGACCAAAGCT
TAACAGTATTCTGCCCGACT
ACTCGTCGACTCATTCCAAT
GGCAACAAACACTTTTTCCA
CCAGAGCAAACCTCAGGCAC
TGATACCGGAACTGGCATCG
AAATTGCTTGAGAGTTGCGC
GAAGTTGAAGTTCAATACAA
GAACTTTGCAAATTTTACAA
AATATGATCAGTCATGTTCA
TGGAAACATTCTAACGACTT
TGAGTTCCTCGATTCTTCCC
CGCCACAAATCCTATCTGAC
AAGGCACAACCATCCTTCTC
ATTGTAAAATGATTGACTCT
ACTCTAGGCCATATTCTCCG
ATTTGTAGCGGCTTCCAATC
CGTCCGAGTATTTTGAATTT
ATCAGAAAGAGTGTGCAAGT
GCCCGTAACACAGACACACA
C------GCATTCACACTCC
CATTCACACTCTTTGCCATC
TTCCGTTTATAACAGCATAG
TGCCCCACTTTGATCTTTTC
AGCTTCATCTATTTAAGCAA
GCATAATTTTAAGAAATACT
TGGAACTCATCAAAAACTTA
TCGGTGACGTTAAGGAAAAC
GATTTATCATTGCCTACTTT
TGCATTACAGCGCCAAAGCA
ATAATGTTTTGGATAATGGC
TAGGCCTGCGGAATATTATG
AACTCTTCAACTTATTAAAA
GATAATAACAATGAACACTC
GAAATCCTTAAACACGTTAA
ACCATACACTTTTCGAGGAG
ATCCATTCGACTTTTAATGT
GAATAGCATGATAACCACCA
ATCAAAATGCTCATCAAGGC
TCATCTTCCCCTTCGTCCTC
CTCGCCATCGTCACCACCTA
GCTCATCATCATCGGATAAC
AACAATCAAAACATAATAGC
AAAATCCTTAAGTCGTCAGC
TTTCTCACCACCAGTCATAC
ATTCAACAGCAGTCTGAAAG
AAAACTACATTCTTCATGGA
CTACAAACTCTCAATCCTCT
ACTTCACTGTCATCTTCAAC
GTCTAATTCAACAACAACTG
ATTTCTCTACTCACACTCAA
CCAGGAGAATATGACCCTTC
CTTACCAGATACTCCCACGA
TGTCTAACATCACTATTAGT
GCATCTTCATTATTATCTCA
AACTCCAACTCCAACAACAC
AATTGCAACAGCGGTTGAAC
TCAGCAGCTGCAGCCGC---
------CGCCGCAGCTGCTT
CACCATCGAATTCCACCCCA
ACTGGATACACAGCAGAGCA
ACAAAGTCGCGCTTCATACG
ATGCACACAAAACTGGCCAT
ACTGGTAAGGATTATGACGA
ACATTTTTTGTCTGTCACTC
GTTTGGATAATGTTTTGGAG
TTATACACGCACTTTGATGA
TACTGAGGTACTACCACACA
CATCCGTACTGAAGTTTTTA
ACTACTTTGACAATGTTCGA
TATTGACCTTTTTAATGAAT
TAAACGCTACATCATTCAAA
TATATTCCTGATTGTACTAT
GCATCGTCCAAAAGAAAGAA
CAAGTTCTTTCAATAATACT
GCACACGAGACAGGTTCCGA
AAAGACTTCGGGTATAAAAC
ATATTACACAAGGCTTAAAG
AAATTAACTTCTTTACCTTC
CTCAACCAAAAAAACTGTAA
AATTTGTGAAGATGTTGCTA
AGAAATTTAAATGGGAATCA
AGCTGTATCAGATGTTGCCC
TCTTAGATACAATGAGGGCC
TTACTATCATTCTTTACAAT
GACTTCTGCGGTCTTTCTCG
TGGATAGAAACTTACCCTCA
GTACTTTTTGCCAAGAGACT
CATCCCCATAATGGGGACAA
ATTTAAGCGTCGGTCAAGAC
TGGAATTCAAAAATAAATAA
CAGTTTGATGGTTTGTTTGA
AAAAAAACTCCACCACGTTT
GTTCAATTACAATTAATATT
CTTCTCTTCAGCTATTCAAT
TCGATCATGAATTATTACTG
GCACGTCTGAGCATCGATAC
AATGGCCAACAATTTAAACA
TGCAGAAGCTATGCCTTTAT
ACTGAAGGATTCAGGATATT
CTTCGACATACCAAGTAAGA
AGGAATTGCGGAAGGCAATT
GCGGTTAAAATTTCTAAATT
TTTCAAAACATTATTCTCCA
TTATAGCAGATATTCTTTTA
CAAGAATTTCCGTATTTTGA
TGAGCAAATCACCGACATAG
TTGCTTCCATTCTTGACGGT
ACAATTATCAATGAGTATGG
TACGAAGAAACATTTCAAGG
GGAGCTCACCCTCTTTATGT
TCGACAACCCGGTCAAGATC
AGGATCTACATCTCAAAGTT
CAATGACACCAGTTTCTCCG
CTGGGACTGGATACTGATAT
ATGTCCAATGAACACCCTGT
CTTTAGTTGGTTCAAGTACT
TCAAGAAATTCTGACAACGT
TAATTCATTAAACAGTTCAC
CAAAGAACTTGTCTTCTGAT
CCATACTTGTCACATCTTGT
GGCCCCAAGAGCGCGTCATG
CTTTAGGTGGGCCATCTAGT
ATTATAAGGAATAAAATACC
GACTACATTGACTTCACCTC
CAGGAACGGAAAAATCTTCA
CCAGTACAACGTCCGCAAAC
GGAAAGCATCAGTGCCACAC
CAATGGCCATAACAAATTCT
ACTCCATTATCGTCGGCAGC
ATTCGGAATTCGATCGCCTT
TGCAGAAAATAAGAACGAGG
CGTTATTCCGATGAAAGTTT
AGGAAAATTCATGAAATCAA
CAAATAATTACATTCAAGAA
CATTTGATACCAAAAGATTT
GAATGAAGCAACTCTTCAAG
ATGCTAGAAGAATAATGATT
AATATTTTCAGTATTTTTAA
GAGACCGAATAGTTACTTCA
TCATTCCTCACAATATAAAC
TCGAATTTACAATGGGTTTC
GCAGGATTTTAGAAATATTA
TGAAACCGATTTTCGTCGCC
ATCGTAAGTCCGGATGTAGA
TTTACAGAATACTGCTCAAT
CATTCATGGATACCTTATTA
TCGAATGTTATTACTTATGG
TGAATCAGATGAGAATATCA
GTATTGAAGGGTATCATCTT
CTTTGCAGTTACACTGTAAC
ATTATTTGCAATGGGCCTTT
TCGATTTGAAAATTAATAAT
GAAAAGCGTCAAATTCTCTT
GGATATAACTGTCAAGTTTA
TGAAGGTTAGATCACATTTA
GCAGGGATCGCGGAGGCCTC
ACACCACATGGAATACATAA
GTGATTCTGAAAAACTCACC
TTTCCGCTGATTATGGGGAC
TGTTGGTAGGGCCCTATTTG
TTTCATTATACTCTAGTCAA
CAAAAAATTGAAAAGACTTT
AAAGATTGCTTACACAGAGT
ATCTTTCTGCAATCAATTTT
CATGAGAGGAATATTGATGA
TGCTGATAAAACTTGGGTTC
ATAATATTGAGTTTGTAGAA
GCGATGTGTCATGACAACTA
CACAACTTCTGGTTCAATTG
CTTTCCAAAGGAGGACAAGA
AATAATATTTTACGATTTGC
TACTATTCCTAACGCTATCT
TACTTGATTCTATGAGGATG
ATCTATAAGAAGTGGCATAC
TTACACACACAGTAAAAGTT
TAGAAAAACAAGAACGGAAC
GACTTCAGAAATTTCGCGGG
TATTTTAGCCTCTTTGTCGG
GTATCCTATTCATCAATAAA
AAGATATTGCAAGAAATGTA
TCCATACCTACTCGACACCG
TTTCAGAATTGAAAAAAAAT
ATAGACTCTTTTATCTCAAA
ACAATGCCAATGGTTAAACT
ATCCGGATTTATTAACGAGA
GAAAATTCAAGAGATATTCT
AAGTGTAGAACTGCATCCTT
TGTCTTTTAACTTACTTTTT
AATAATTTGAGGCTCAAGTT
AAAAGAACTTGCTTGTTCAG
ACTTATCAATACCAGAAAAT
GAAAGTTCCTATGTTTTATT
AGAACAAATAATCAAAATGC
TGCGGACAATCCTAGGTCGT
GATGATGACAATTATGTAAT
GATGCTTTTTTCCACAGAGA
TTGTAGATCTTATTGATTTA
TTGACAGATGAAATAAAAAA
AATACCAGCCTATTGTCCAA
AATATCTCAAGGCAATTATT
CAAATGACCAAAATGTTCAG
TGCCTTGCAGCACTCAGAGG
TTAATTTAGGTGTCAAAAAT
CATTTTCACGTTAAAAATAA
ATGGTTGAGGCAAATCACTG
ATTGGTTTCAAGTGAGTATT
GCGAGAGAGTACGATTTCGA
AAACTTGTCAAAACCTCTAA
AAGAAATGGATTTGGTAAAA
AGAGACATGGATATTCTATA
CATAGATACGGCAATCGAAG
CTTCAACCGCTATTGCGTAC
CTCACGAGACATACTTTCTT
AGAGATTCCACCTGCCGCGT
CAGATCCCGAACTATCTCGA
TCTAGGTCTGTGATATTTGG
GTTTTATTTCAACATCTTAA
TGAAAGGCCTTGAAAAAAGT
AGTGATCGTGACAATTACCC
AGTATTCTTGAGGCACAAAA
TGAGTGTCCTCAACGACAAT
GTAATACTTTCATTAACAAA
TCTTTCAAACACCAATGTTG
ATGCGAGTTTGCAGTTCACC
TTACCGATGGGCTATTCCGG
AAATCGAAACATTAGGAATG
CATTTTTGGAGGTCTTCATT
AATATCGTTACGAACTATCG
GACATACACGGCTAAAACTG
ACCTTGGAAAATTAGAGGCA
GCAGACAAATTTTTGCGATA
TACGATTGAACATCCCCAGC
TATCGTCCTTTGGAGCAGCG
GTTTGTCCCGCTAGCGATAT
TGATGCTTATGCTGCTGGCT
TAATAAATGCATTTGAAACG
AGGAATGCCACCCACATTGT
AGTGGCACAGTTGATTAAAA
ATGAAATTGAAAAATCTTCC
AGACCTACGGATATCCTTAG
AAGAAATAGCTGTGCTACGA
GATCATTATCTATGCTAGCC
AGGTCCAAGGGTAACGAATA
TTTGATTCGCACTTTGCAAC
CATTACTAAAAAAAATTATC
CAGAACAGAGATTTTTTTGA
AATTGAGAAACTAAAACCGG
AAGATTCAGATGCTGAACGT
CAAATAGAGCTCTTCGTTAA
ATACATGAATGAATTATTGG
AATCCATATCCAACTCCGTA
TCTTATTTTCCCCCTCCTTT
ATTTTATATTTGCCAAAACA
TTTATAAAGTTGCGTGTGAA
AAATTTCCGGATCACGCAAT
TATCGCCGCTGGGTCTTTCG
TGTTTTTACGGTTTTTTTGT
CCTGCTTTAGTCAGCCCTGA
TTCTGAAAATATCATAGATA
TTTCTCACTTGAGCGAAAAG
CGTACCTTCATCAGCTTGGC
TAAAGTTATCCAAAATATTG
CCAATGGCTCAGAAAATTTC
TCCAGATGGCCAGCTTTGTG
TTCCCAAAAGGATTTTCTTA
AGGAATGTAGCGATAGAATT
TTCAGATTCCTAGCTGAACT
TTGTAGAACAGATCGCACGA
TAGACATCCAAGTGAGAACA
GACCCAACGCCAATTGCATT
TGACTATCAATTCCTTCATT
CCTTTGTTTACCTTTACGGT
CTTGAGGTGAGAAGGAATGT
GCTAAATGAAGCAAAACATG
ATGATGGTGACATTGATGGT
GACGATTTCTATAAGACCAC
ATTTTTACTTATTGATGATG
TTCTTGGCCAATTAGGCCAA
CCTAAAATGGAATTTTCCAA
TGAAATACCAATATACATAA
GAGAACATATGGACGACTAT
CCGGAACTGTATGAGTTCAT
GAATAGGCACGCGTTCAGAA
ACATTGAGACTTCAACAGCG
TACAGCCCAAGCGTTCACGA
GTCCACCTCAAGTGAAGGCA
TTCCAATTATTACGTTAACA
ATGTCAAATTTCTCAGACAG
ACATGTGGACATTGATACAG
TTGCTTACAAGTTCTTGCAA
ATTTATGCTCGAATCTGGAC
CACCAAACACTGTTTAATAA
TCGACTGTACAGAATTTGAC
GAGGGAGGGCTTGATATGAG
GAAATTTATTTCTTTGGTTA
TGGGACTATTACCAGAAGTT
GCACCCAAAAATTGTATAGG
CTGTTACTACTTTAACGTAA
ACGAGACATTTATGGATAAT
TATGGAAAATGTTTGGACAA
AGACAACGTATATGTTTCCT
CGAAAATTCCTCATTATTTC
ATTAATAGTAACTCTGATGA
AGGACTTATGAAATCTGTGG
GTATAACTGGACAAGGGTTG
AAGGTTCTGCAAGATATTCG
TGTCTCTCTGCATGATATCA
CGCTTTATGACGAAAAAAGA
AATAGATTTACGCCGGTATC
GTTGAAAATAGGCGATATTT
ACTTTCAAGTCTTGCATGAA
ACTCCTAGGCAATATAAAAT
AAGGGACATGGGTACTTTAT
TCGACGTAAAATTCAATGAT
GTCTACGAAATTAGCCGAAT
ATTTGAAGTACATGTTTCGT
CAATAACTGGAGTGGCAGCT
GAATTTACAGTAACTTTTCA
GGACGAGAGAAGGTTGATTT
TTAGTAGTCCGAAATACCTT
GAAATTGTGAAGATGTTCTA
TTACGCACAGATCCGGTTAG
AAAGTGAATATGAAATGGAT
AATAATTCGAGTACCTCCTC
CCCAAATTCAAACAACAAGG
ACAAACAGCAGAAAGAGAGA
ACAAAACTATTGTGCCACCT
ACTGTTAGTATCTCTTATTG
GTCTGTTTGATGAGAGTAAA
AAAATGAAAAACAGTTCGTA
TAACCTAATAGCTGCCACTG
AGGCGTCATTTGGTTTGAAC
TTTGGCTCCCATTTTCATCG
CTCTCCCGAGGTGTACGTCC
CCGAAGATACTACAACATTT
TTAGGTGTTATTGGAAAGTC
TCTTGCAGAGTCTAATCCAG
AACTCACAGCCTATATGTTT
ATCTATGTTTTGGAGGCATT
GAAGAACAACGTAATTCCTC
ACGTTTACATCCCTCATACC
ATTTGCGGTTTGTCTTATTG
GATCCCTAATTTATACCAAC
ATGTGTATTTGGCTGATGAT
GAAGAAGGCCCCGAAAACAT
ATCTCACATTTTCCGAATTC
TTATCAGGCTCTCTGTGAGA
GAGACTGACTTTAAAGCCGT
ATACATGCAATATGTTTGGT
TGCTACTTTTAGATGATGGC
CGCTTAACTGACATTATCGT
TGATGAAGTTATTAATCATG
CGTTAGAAAGAGACTCCGAA
AACCGCGATTGGAAGAAAAC
AATATCGTTACTGACTGTCC
TACCCACTACTGAGGTTGCT
AATAATATTATTCAAAAAAT
ATTGGCAAAAATTAGATCAT
TTTTACCGTCATTGAAGTTA
GAAGCTATGACCCAAAGTTG
GTCTGAACTAACAATATTAG
TTAAGATAAGCATCCACGTT
TTTTTTGAAACTTCTTTGCT
GGTACAGATGTACTTACCAG
AGATCCTGTTTATCGTATCC
TTATTAATTGATGTTGGTCC
AAGGGAACTCAGATCATCAC
TACACCAGCTATTAATGAAT
GTATGCCATTCCTTGGCTAT
TAACTCAGCTTTACCACAAG
ATCATAGAAATAATCTAGAT
GAAATAAGTGATATATTTGC
ACATCAAAAGGTGAAGTTTA
TGTTTGGGTTCAGCGAGGAC
AAAGGACGAATTTTACAGAT
TTTTAGCGCTTCTTCTTTTG
CAAGCAAGTTTAATATTCTG
GATTTCTTCATCAATAATAT
ATTATTGCTGATGGAATATT
CTTCAACGTACGAAGCAAAC
GTGTGGAAGACAAGATACAA
GAAATATGTCTTGGAATCTG
TGTTTACAAGTAATTCTTTT
CTTTCGGCACGTTCAATCAT
GATTGTTGGTATAATGGGTA
AATCTTACATAACTGAAGGG
TTATGCAAGGCTATGTTAAT
TGAAACCATGAAAGTTATCG
CCGAACCAAAGATTACTGAC
GAGCATCTTTTCTTAGCCAT
ATCTCATATTTTTACTTATT
CCAAAATTGTTGAAGGTTTG
GATCCCAACCTTGACTTAAT
GAAGCACTTATTTTGGTTTT
CAACACTCTTCCTTGAATCA
CGTCACCCGATAATTTTTGA
GGGTGCCCTTCTCTTTGTGT
CAAACTGTATAAGGCGCCTA
TACATGGCCCAGTTTGAAAA
TGAAAGCGAAACATCATTGA
TAAGTACTTTACTTAAGGGG
AGAAAGTTTGCTCATACCTT
TTTAAGCAAGATAGAGAATC
TTAGTGGTATTGTTTGGAAT
GAAGATAATTTTACACACAT
TCTGATTTTCATCATTAATA
AAGGACTATCCAATCCTTTC
ATTAAGAGTACGGCTTTTGA
TTTCTTGAAGATGATGTTTA
GAAACTCCTACTTTGAGCAT
CAAATCAATCAGAAATCTGA
TCATTATTTGTGCTATATGT
TCCTATTGTATTTTGTTTTA
AACTGCAATCAATTTGAGGA
ACTTTTAGGTGACGTTGATT
TTGAAGGAGAAATGGTTAAC
ATTGAAAACAAGAACACCAT
TCCTAAAATTTTGTTAGAGT
GGTTGAGTTCGGATAACGAA
AATGCAAACATTACCCTCTA
TCAAGGTGCGATACTGTTCA
AATGTTCAGTTACGGATGAA
CCAAGTAGATTTAGGTTTGC
GTTGATTATTAGGCATCTAT
TGACAAAGAAACCCATTTGT
GCATTGCGTTTTTACAGTGT
TATTCGTAACGAAATAAGAA
AAATATCAGCATTTGAGCAA
AATTCGGATTGTGTTCCACT
TGCTTTCGATATTTTAAACT
TATTAGTGACGCATTCAGAG
TCTAATTCGTTAGAAAAACT
TCACGAAGAATCCATTGAAC
GTCTAACCAAAAGAGGTTTA
TCGATTGTGACTTCTTCTGG
TATATTTGCGAAGAACTCCG
ACATGATGATACCTTTAGAT
GTAAAACCTGAAGATATCTA
TGAACGTAAGAGAATAATGA
CAATGATTTTATCAAGGATG
TCATGTTCTGCTTAG
>IRA2|PW5.contig01811_24316-32750andContig1812_1-828|6blasts
ATGTCCCAGCCCACTAAGAA
TAAGAAGAAAGAACACGGGA
CCGATTCCAAGTCATCCCGC
ATGACTCGGACGTTGGTTAA
TCATATTCTTTTTGAAAGAA
TTCTCCCGATCCTTCCGGTG
GAGTCTAATCTAAGTACCTA
TTCAGAAGTGGAAGAGTATT
CCTCATTCATTTCATGCAGA
TCTGTGCTCATTAACGTTAC
CGTTTCCCGAGATGCAAACG
CTATGGTGGAAGGCACCTTG
GAGTTGATAGAATCGCTTCT
TCAAGGGCACGAAATCATTT
CAGATAAGGGTAGCAGTGAC
GTTATTGAATCAATACTGAT
TATACTAAGATTGTTAAGTG
ATGCGCTAGAGTATAATTGG
CAAAATCAAGAAAGCCTTCA
TTACAACGACATTTCGACTC
ACGTAGAACATGACCAAGAA
CAGAAGTACAGACCAAAGCT
TAACAGTATTCTGCCCGACT
ACTCGTCGACTCATTCCAAT
GGCAACAAACACTTTTTCCA
CCAGAGCAAACCTCAGGCAC
TGATACCGGAACTGGCATCG
AAATTGCTTGAGAGTTGCGC
GAAGTTGAAGTTCAATACAA
GAACTTTGCAAATTTTACAA
AATATGATCAGTCATGTTCA
TGGAAACATTCTAACGACTT
TGAGTTCCTCGATTCTTCCC
CGCCACAAATCCTATCTGAC
AAGGCACAACCATCCTTCTC
ATTGTAAAATGATTGACTCT
ACTCTAGGCCATATTTTCCG
ATTTGTAGCGGCTTCCAATC
CGTCCGAGTATTTTGAATTC
ATCAGAAAGAGTGTGCAAGT
GCCCGTAACACAGACACACA
C------GCATTCACACTCC
CATTCACACTCTTTGCCATC
TTCCGTTTATAACAGCATAG
TGCCCCACTTTGATCTTTTC
AGCTTCATCTATTTAAGCAA
GCATAATTTTAAGAAATACT
TGGAACTCATCAAAAACTTA
TCGGTGACGTTAAGGAAAAC
GATTTATCATTGCCTACTTT
TGCATTACAGCGCCAAACCA
ATAATGTTTTGGATAATGGC
TAGGCCTGCGGAATATTATG
AACTCTTCAACTTATTGAAA
GATAATAACAATGAACACTC
GAAATCCTTAAACACGTTAA
ACCATACACTTTTCGAGGAG
ATCCATTCGACTTTTAATGT
GAATAGCATGATAACCACCA
ATCAAAATGCTCATCAAGGC
TCATCTTCCCCTTCGTCCTC
CTCGCCATCGTCACCACCTA
GCTCATCATCATCGGATAAC
AACAATCAAAACATAATAGC
AAAATCCTTAAGTCGTCAGC
TTTCTCACCACCAGTCATAC
ATTCAACAGCAGTCTGAAAG
AAAACTACATTCTTCATGGA
CTACAAACTCTCAATCCTCT
ACTTCACTGTCATCTTCAAC
GCCTAATTCAACAACAACTG
ATTTCTCTACTCACACTCAA
CCAGGAGAATACGACCCTTC
CTTACCAGATACTCCCACGA
TGTCTAACATCACTATTAGT
GCATCTTCATTATTATCTCA
AACTCCAACTCCAACAACAC
AATTGCAACAGCGGTTGAAC
TCAGCAGCTGCAGCCGC---
------CGCCGTAGCTGCTT
CACCATCGAATTCCACCCCA
ACTGGATACACAGCAGAGCA
ACAAAGTCGCGCTTCATACG
ATGCACACAAAACTGGCCAT
ACTGGTAAGGATTATGACGA
ACATTTTTTGTCTGTCACTC
GTTTGGATAATGTTTTGGAG
TTATACACGCACTTTGATGA
TACTGAGGTACTACCACACA
CATCCGTACTGAAGTTTTTA
ACTACTTTGACAATGTTCGA
TATTGACCTTTTTAATGAAT
TAAACGCTACATCATTCAAA
TATATTCCTGATTGTACTAT
GCATCGTCCAAAAGAAAGAA
CAAGTTCTTTCAATAATACT
GCACACGAGACAGGTTCCGA
AAAGACTTCGGGTATAAAAC
ATATTACACAAGGCTTAAAG
AAATTAACTTCTTTACCTTC
CTCAACCAAAAAAACTGTAA
AATTTATGAAGATGTTGCTA
AGAAATTTAAATGGGAATCA
AGCTGTATCAGATGTTGCCC
TCTTAGATACAATGAGGGCC
TTACTATCATTCTTTACAAT
GACTTCTGCGGTCTTTCTCG
TGGATAGAAACTTACCCTCA
GTACTTTTTGCCAAGAGACT
CATCCCCATAATGGGGACAA
ATTTAAGCGTCGGTCAAGAC
TGGAATTCAAAAATAAATAA
CAGTTTGATGGTTTGTTTGA
AAAAAAACTCCACCACGTTT
GTTCAATTACAATTAATATT
CTTCTCTTCAGCTATTCAAT
TCGATCATGAATTATTACTG
GCACGTCTGAGCATCGATAC
AATGGCCAACAATTTAAACA
TGCAGAAGCTATGCCTTTAT
ACTGAAGGATTCAGGATATT
CTTCGACATACCAAGTAAGA
AGGAATTGCGGAAGGCAATT
GCGGTTAAAATTTCTAAATT
TTTCAAAACATTATTCTCCA
TTATAGCAGATATTCTTTTA
CAAGAATTTCCGTATTTTGA
TGAGCAAATCACCGACATAG
TTGCTTCCATTCTTGACGGT
ACAATTATCAATGAGTATGG
TACGAAGAAACATTTCAAGG
GGAGCTCACCCTCTTTATGT
TCGACAACCCGGTCAAGATC
AGGATCTACATCTCAAAGTT
CAATGACACCAGTTTCTCCG
CTGGGACTCGATACTGATAT
ATGTCCAATGAACACCCTGT
CTTTAGTTGGTTCAAGTACT
TCAAGAAATTCTGACAACGT
TAATTCATTAAACAGTTCAC
CAAAGAACTTGTCTTCTGAT
CCATACTTGTCACATCTTGT
GGCCCCAAGAGCACGTCATG
CTTTAGGTGGGCCATCTAGT
ATTATAAGGAATAAAATACC
GACTACATTGACTTCACCTC
CAGGAACGGAAAAATCTTCA
CCAGTACAACGTCCGCAAAC
GGAAAGCATCAGTGCCACAC
CAATGGCCATAACAAATTCT
ACTCCATTATCGTCGGCAGC
ATTCGGAATTCGATCGCCTT
TGCAGAAAATAAGAACGAGG
CGTTATTCCGATGAAAGTTT
AGGAAAATTCATGAAATCAA
CAAATAATTACATTCAAGAA
CATTTGATACCAAAAGATTT
GAATGAAGCAACTCTTCAAG
ATGCTAGAAGAATAATGATT
AATATTTTCAGTATTTTTAA
GAGACCGAATAGTTACTTCA
TCATTCCTCACAATATAAAC
TCGAATTTACAATGGGTTTC
GCAGGATTTTAGAAATATTA
TGAAACCGATTTTCGTCGCC
ATCGTAAGTCCGGATGTAGA
TTTACAGAATACTGCTCAAT
CATTCATGGATACCTTATTA
TCGAATGTTATTACTTATGG
TGAATCAGATGAGAATATCA
GTATTGAAGGTTATCATCTT
CTTTGCAGTTACACTGTAAC
ATTATTTTCAATGGGCCTTT
TCGATTTGAAAATTAATAAT
GAAAAGCGTCAAATTCTCTT
GGATATAACTGTCAAGTTTA
TGAAGGTTAGATCACATTTA
GCAGGGATCGCGGAGGCCTC
ACGCCACATGGAATACATAA
GTGATTCTGAAAAACTCACC
TTTCCGCTGATTATGGGGAC
CGTTGGTAGGGCCCTATTTG
TTTCATTATACTCTAGTCAA
CAAAAAATTGAAAAGACTTT
AAAGATTGCTTACACAGAGT
ATCTTTCTGCAATCAATTTT
CATGAGAGGAATATTGATGA
TGCTGATAAAACTTGGGTTC
ATAATATTGAGTTTGTAGAA
GCGATGTGTCATGAAAACTA
CACAACTTCTGGTTCAATTG
CTTTCCAAAGGAGGACAAGA
AATAATATTTTACGATTTGC
TACTATTCCTAACGCTATCT
TACTTGATTCTATGAGGATG
ATCTATAAGAAGTGGCATAC
TTACACACACAGTAAAAGTT
TAGAAAAACAAGAACGGAAC
GACTTCAGAAATTTCGCGGG
TATTTTAGCCTCTTTGTCGG
GTATCCTATTCATCAATAAA
AAGATATTGCAAGAAATGTA
TCCATACCTACTCGACACCG
TTTCAGAATTGAAAAAAAAT
ATAGACTCTTTTATCTCAAA
ACAATGCCAATGGTTAAACT
ATCCGGATTTATTAACGAGA
GAAAATTCAAGAGATATTCT
AAGTGTAGAACTGCATCCTT
TGTCTTTTAACTTACTTTTT
AATAATTTGAGACTCAAGTT
AAAAGAACTTGCTTGTTCAG
ACTTATCAATACCAGAAAAT
GAAAGTTCCTATGTTTTATT
AGAACAAATAATCAAAATGC
TGCGGACAATCCTAGGTCGT
GATGATGACAATTATGTAAT
GATGCTTTTTTCCACAGAGA
TTGTAGATCTTATTGATTTA
TTGACAGATGAAATAAAAAA
AATACCAGCCTATTGTCCAA
AATATCTCAAGGCAATTATT
CAAATGACCAAAATGTTCAG
TGCCTTGCAGCACTCAGAGG
TTAATTTAGGTGTCAAAAAT
CATTTTCACGTTAAAAATAA
ATGGTTGAGGCAAATCACTG
ATTGGTTTCAAGTGAGTATT
GCGAGAGAGTACGATTTCGA
AAACTTGTCAAAACCTCTAA
AAGAAATGGATTTGGTAAAA
AGAGACATGGATATTCTATA
CATAGATACGGCAATCGAAG
CTTCAACCGCTATTGCGTAC
CTCACGAGACATACTTTCTT
AGAGATTCCACCTGCCGCGT
CAGATCCCGAACTATCTCGA
TCTAGGTCTGTGATATTTGG
GTTTTATTTCAACATCTTAA
TGAAAGGCCTTGAAAAAAGT
AGTGATCGTGACAATTACCC
AGTATTCTTGAGGCACAAAA
TGAGTGTCCTCAACGACAAT
GTAATACTTTCATTAACAAA
TCTTTCAAACACCAATGTTG
ATGCGAGTTTGCAGTTCACC
TTACCGATGGGCTATTCCGG
AAATCGAAACATTAGAAATG
CATTTTTGGAGGTCTTCATT
AATATCGTTACGAACTATCG
GACATACACGGCTAAAACTG
ACCTTGGAAAATTAGAGGCA
GCAGACAAATTTTTGCGATA
TACGATTGAACATCCCCAGC
TATCGTCCTTTGGAGCAGCG
GTTTGTCCCGCTAGCGATAT
TGATGCTTATGCTGCTGGCT
TAATAAATGCATTTGAAACG
AGGAATGCCACCCACATTGT
AGTGGCACAGTTGATTAAAA
ATGAAATTGAAAAATCTTCC
AGACCTACGGATATCCTTAG
AAGAAATAGCTGTGCTACGA
GATCATTATCTATGCTAGCC
AGGTCCAAGGGTAACGAATA
TTTGGTTCGCACTTTGCAAC
CATTACTAAAAAAA-TTATC
CAGAACAGAGATTTTTTTGA
AATTGAGAAACTAAAACCGG
AAGATTCAGATGCTGAACGT
CAAATAGAGCTCTTCGTTAA
ATACATGAATGAATTATTGG
AATCCATATCCAACTCCGTA
TCTTATTTTCCCCCTCCTTT
ATTTTATATTTGCCAAAACA
TTTATAAAGTTGCGTTTGAA
AAATTTCCGGATTACGCAAT
TATCGCCGCTGGGTCTTTCG
TGTTTTTACGGTTTTTTTGT
CCTGCTTTAGTCAGCCCTGA
TTCTGAAAATATCATAGATA
TTTCTCACTTGAGCGAAAAG
CGTACCTTCATCAGCTTGGC
TAAAGTTATCCAAAATATTG
CCAATGGCTCAGAAAATTTC
TCCAGATGGCCAGCTTTGTG
TTCCCAAAAGGATTTTCTTA
AGGAATGTAGCGATAGAATT
TTCAGATTCCTAGCTGAACT
TTGTAGAACAGATCGCACGA
TAGACATCCAAGTGAGAACA
GACCCAACGCCAATTGCATT
TGACTATCAATTCCTTCATT
CCTTTGTTTACCTTTACGGT
CTTGAGGTGAGAAGGAATGT
GCTAAATGAAGCAAAACATG
ATGATGGTGACATTGATGGT
GACGATTTCTATAAGACCAC
ATTTTTACTTATTGATGATG
TTCTTGGCCAATTAGGCCAA
CCTAAAATGGAATTTTCCAA
TGAAATACCAATATACATAA
GAGAACATATGGACGACTAT
CCGGAACTGTATGAGTTCAT
GAATAGGCACGCGTTCAGAA
ACATTGAGACTTCAACAGCG
TACAGCCCAAGCGTTCACGA
GTCCACCTCAAGTGAAGGCA
TTCCAATTATTACGTTAACA
ATGTCAAATTTCTCAGACAG
ACATGTGGACATTGATACAG
TTGCTTACAAGTTCTTGCAA
ATTTATGCTCGAATCTGGAC
CACCAAACACTGTTTAATAA
TCGACTGTACAGAATTTGAC
GAGGGAGGGCTTGATATGAG
GAAATTTATTTCTTTGGTTA
TGGGACTATTACCAGAAGTT
GCACCCAAAAATTGTATAGG
CTGTTACTACTTTAACGTAA
ACGAGACATTTATGGATAAT
TATGGAAAATGTTTGGACAA
AGACAACGTATATGTTTCCT
CGAAAATTCCTCATTATTTC
ATTAATAGTAACTCTGATGA
AGGACTTATGAAATCTGTGG
GTATAACTGGACAAGGGTTG
AAGGTTCTGCAAGATATTCG
TGTCTCTCTGCATGATATCA
CGCTTTATGACGAAAAAAGA
AATAGATTTACGCCGGTATC
GTTGAAAATAGGCGATATTT
ACTTTCAAGTCTTGCATGAA
ACTCCTAGGCAATATAAAAT
AAGAGACATGGGTACTTTAT
TCGACGTAAAATTCAATGAT
GTCTACGAAATTAGCCGAAT
ATTTGAAGTACATGTTTCGT
CAATAACTGGGGTGGCAGCT
GAATTTACAGTAACTTTTCA
GGACGAAAGAAGGTTGATTT
TTAGTAGTCCGAAATACCTT
GAAATTGTGAAGATGTTCTA
TTACGCACAGATCCGGTTAG
AAAGTGAATATGAAATGGAT
AATAATTCGAGTACCTCCTC
CCCAAATTCAAACAACAAGG
ACAAACAGCAGAAAGAGAGA
ACAAAATTATTGTGCCACCT
ACTGTTAGTATCTCTTATTG
GTCTGTTTGATGAGAGTAAA
AAAATGAAAAACAGTTCGTA
TAACCTAATAGCTGCCACTG
AGGCGTCATTTGGTTTGAAC
TTTGGCTCCCATTTTCATCG
CTCTCCCGAGGTGTACGTCC
CCGAATATACTACAACATTT
TTAGGTGTTATTGGAAAGTC
TCTTGCAGAGTCTAATCCAG
AACTCACAGCCTATATGTTT
ATCTATGTTTTGGAGGCATT
GAAGAACAACGTAATTCCTC
ACGTTTACATCCCTCATACC
ATTTGCGGTTTGTCTTATTG
GATCCCTAATTTATACCAAC
ATGTGTATTTGGCTGATGAT
GAAGAAGGCCCCGAAAACAT
ATCTCACATTTTCCGAATTC
TTATCAGGCTCTCTGTGAGA
GAGACTGACTTTAAAGCCGT
ATACATGCAATATGTTTGGC
TGCTACTTTTAGATGATGGC
CGCTTAACTGACATTATCGT
TGATGAAGTTATTAATCATG
CGTTAGAAAGAGACTCCGAA
AACCGCGATTGGAAGAAAAC
AATATCGTTACTAACTGTCC
TACCCACTACTGAGGTTGCT
AATAATATTATTCAAAAAAT
ATTGGCAAAAATTAGATCAT
TTTTACCGTCATTGAAGTTA
GAAGCTATGACCCAAAGTTG
GTCTGAACTAACAATATTAG
TTAAGATAAGCATCCATGTT
TTTTTTGAAACTTCTTTGCT
GGTACAGATGTACTTACCAG
AGATCCTGTTTATCGTATCC
TTATTAATTGATGTTGGTCC
AAGGGAACTCAGATCATCAC
TACACCAGCTATTAATGAAT
GTATGCCATTCCTTGGCTAT
TAACTCAGCTTTACCACAAG
ATCATAGAAATAATCTAGAT
GAAATAAGTGATATATTTGC
ACATCAAAAGGTGAAGTTTA
TGTTTGGGTTCAGCGAGGAC
AAAGGACGAATTTTACAGAT
TTTTAGCGCTTCTTCTTTTG
CAAGCAAGTTTAATATTCTG
GATTTCTTCATCAATAATAT
ATTATTGCTGATGGAATATT
CTTCAACGTACGAAGCAAAC
GTGTGGAAGACAAGATACAA
GAAATATGTCTTGGAATCTG
TGTTTACAAGTAATTCTTTT
CTTTCGGCACGTTCAATCAT
GATTGTTGGTATAATGGGTA
AATCTTACATAACTGAAGGG
TTATGCAAGGCTATGTTAAT
TGAAACCATGAAAGTTATCG
CCGAACCAAAGATTACTGAC
GAGCATCTTTTCTTAGCCAT
ATCTCATATTTTTACTTATT
CCAAAATTGTTGAAGGTTTG
GATCCCAACCTTGACTTAAT
GAAGCACTTATTTTGGTTTT
CAACACTCTTCCTTGAATCA
CGTCACCCGATAATTTTTGA
GGGTGCCCTTCTCTTTGTGT
CAAACTGTATAAGGCGCCTA
TACATGGCCCAGTTTGAAAA
TGAAAGTGAAACATCATTGA
TAAGTACTTTACTTAAGGGG
AGAAAGTTTGCTCATACCTT
TTTAAGCAAGATAGAGAATC
TTAGTGGTATTGTTTGGAAT
GAAGATAATTTTACACACAT
TCTGATTTTCATCATTAATA
AAGGACTATCCAATCCTTTC
ATTAAGAGTACGGCTTTTGA
TTTCTTGAAGATGATGTTTA
GAAACTCCTACTTTGAGCAT
CAAATCAATCAGAAATCTGA
TCATTATTTGTGCTATATGT
TCCTATTGTATTTTGTTTTA
AACTGTAATCAATTTGAGGA
ACTTTTAGGTGACGTTGATT
TTGAAGGAGAAATGGTTAAC
ATTGAAAACAAGAACACCAT
TCCTAAAATTTTGTTAGAGT
GGTTGAGTTCGGATAACGAA
AATGCAAACATTACCCTCTA
TCAAGGTGCGATACTGTTCA
AATGTTCAGTTACGGATGAA
CCAAGTAGATTTAGGTTTGC
GTTGATTATTAGGCATCTAT
TGACAAAGAAACCCATTTGT
GCATTGCGTTTTTACAGTGT
TATTCGTAACGAAATAAGAA
AAATATCAGCATTTGAGCAA
ACTTCGGATTGTGTTCCACT
TGCTTTCGATATTTTAAACT
TATTAGTGACGCATTCAGAG
TCTAATTCCTTAGAAAAACT
TCACGAAGAATCCATTGAAC
GTCTGACCAAAAGAGGTTTA
TCAATTGTGACTTCTTCTGG
TATATTTGCGAAGAATTCCG
ACATGATGATACCTTTAGAT
GTAAAACCTGAAGATATCTA
TGAACGTAAGAGAATAATGA
CAATGATTTTATCAAGGATG
TCATGTTCTGCTTAG
