# Supplementary material for: ZRT1 Harbors an Excess of Nonsynonymous Polymorphism and Shows Evidence of Balancing Selection in Saccharomyces cerevisiae
Source: G3 (Bethesda). 2013 Apr 1;3(4):665–73. doi: 10.1534/g3.112.005082 (PMC3618353; doi:10.1534/g3.112.005082)
Supplement: Supporting Information [file supp_g3.112.005082_FileS1.zip › YPR194C_FullLength_SparALN.fasta]

>YPR194C_S288C
ATGAGTGAAACAGTCAAAGATAAAGTTATAATTGATGAGAAGGTATCCAC
AAAAGGTACTGTTGATTACGCCGAGGGTGCTGAGTATTCTGAGAGGCTTT
CAAATCATTCATCAGACTTTTCTCAGTGGTATACGGATGAACAGATACTG
CACTTTATGAAGAAGCTGGGTTATGAAAATCGCACTCTTTATGATATTCC
GGAAGACGTTGCGTATATCCTCAAAAAAATGCCTGAATTGACACTTGAGG
ATTCCTTCAAAATACTAAAAGACTCTATCATCTATTTCAAGGATGATGAG
AACATTCCACACGATCAATATGAGGAGTGGAAGAGATTGGTTGACTTGGA
GGACTTGGATTCAAAAGAGGGGATAGATGAATATGATAGCTTTGACATTA
GAGCATTTGCTTCTGCTATTAAATTTCATTCGCCTTACCAAGAGGTTAGA
GCTGTTGTTGATCCAGAAGATGATCCCACCATTCCAGTGGAGACATTCCG
AGCATATTTTCTGGCAATAATTTGGTCTGTCATCGGTTCAGGATTTAATG
AGTTTTTTTCACACAGGGTGGTTTCAATTTCACTGAATACTCCAATTATC
CAAATGTTTTTATATATCTGTGGTAAGGCTTGGGCTAAAACTATCCCCTG
TTGGACTATAACCATCAGGGGCAGAAAGTATGGTATCAATATCGATAAAC
CATGGACCCAAAAAGAGCAAATGTTTTCAACCTTGTTATATGCAATTTGT
CAAGGCGCGTTCTATACTCATTACAATATTCTAACGCAAAAACTCTTTTA
CCATTCTGCTTTCTCGTTTGGCTACCAATTTTTACTTTCGTTATCCGTAC
AATTTATTGGATTTGGATTTGCTGGCATCCTTAGAAAATTCGTTGTTTAT
CCAGCCCGTGCACTATGGCCAACAGTCATGCCAACTATTGCTATCAACAA
GGCACTATTGGGTAAAGAAAAGCATGAATCTGGAATGAGCAGGTATAAAT
TCTTTTTCTTGACTTTTTTTATCATGTTCATCTATAACTGGTTTCCCACT
TACATTATTAATATTCTAAACACTTTCAATTGGATGACCTGGATCAAGCC
AAGTAACATTAATCTCGCAAACATCACGGGAGGAGTCACTGGTCTTGGGA
TTAATCCTATCTCATCTTTTGACTGGAATGTTATTTCGTTTAATTCTCCT
TTAGTTTACCCATTTTGGTCATACTTAACACAATATCTTGGTTGCATATT
AGCAGCTTTAATTGTTATTGCAGTATACTATAGTAATTATATGAGTTGCC
AATACCTGCCAATATTCACAAATTCTTTGTATACTAATACTGGCCATTCC
TTTAAAGTTACTGAGGTATTAGACAGTGACAATAAGCTAGATGTGAAAAA
ATATCAAAGCTACTCGCCACCATACTATAGTGCTGGAAATTTGGTATCAT
ATGGTGCTTTCATTTGCGCATATCCTCTGATGATTACATGGTCGTTTATT
GTACACTCAAAGTTATTGTTCAATGCTTTCAAAGATTGGGCTTTGAATTT
GTGGGCCATGAGAAAACTTAAATCTTGGGTCACAATGTTCAAAAGCGATT
ACAGGGCGCTCGACGATTATGATGACCCACATTCTAATGCCATGAAAAAC
TATAAAGAAGTTCCAGATTGGTGGTATTTTGCCATATTGATAGGTTCACT
TGTTGTTGGAATAGCTGTTGTAGAGCACTACCCAACAAATACACCAGTTT
GGGGTCTTTTTGTTTGTTTAGGATTTAATTTTGTTTTCTTGATTCCAACT
ACTATCCTTCAAGCAACCACTGGTTATTCGTTTGGTTTGAATCTACTAAT
TGAAATGGTGATGGGGTACGCTTTACCAGGTAATCCAATCGCCATAATGA
TTTTGAAGGCTTTTGGTTATAACATCGACGGCCAAGCAGATAATTACGTT
TCTAACTTAAAAATAGCGCATTATTGTAAGATTCCGCCAATGGCGCTATT
CAGGGGACAATGTGTTATAGTTTTCATTCAGATATTTGTCAATCTAGGTG
TTCTGAATTGGCAAATCTCCAATATCAAAGACTTTTGCACACCTCATCAA
AACGCAAAATTCACCTGTCCTGATGCTGTGACCTACTATAATGCTTCCGT
TGTCTGGGGTGCAATTGGGCCAAAAAGAATTTTCAATTACATTTATCCAA
TATTTAAATGGTGTTGGTTGATAGGCGCATGCATTGGCATATTTTTTGGT
GTTTGGAAGCGCTGGGGTAAGTTTTATCCCAGATATTTTGACCCAATGTT
ATTTGTAGGTGGAATGCTTAATATGAGCCCTCCATATAACCTGATGTATT
ACACTTCTGGTATGATTGTTAGTTACATTTCCCAGTACTACATGAAAAGA
CACCATTTAAATCTGTGGGAGAAATATAATTATGTTTTATCGGCAGGCTT
TTCAACGGGCTTGGTTTTATCAGCTATTATCATTTTCTTTGCTGTCCAAT
ATAAAGACACAGCTTTTAATTGGTGGGGCAATACAGTTCCGTATGCTGGT
GCCGATGGCGTTGGCTATCCTCTAAAGAACATAACTGATACAGCAAATGG
CTATTTCGGCTATGCTCCAGGACACTATCCATGA
>YPR194C_EC1118
ATGAGTGAAACAGTCAAAGATAAAGTTATAATTGATGAGAAGGTATCCAC
AAAAGGTACTGTTGATTACGCCGAGGGTGCTGAGTATTCTGAGAGGCTTT
CAAATCATTCATCAGACTTTTCTCAGTGGTATACGGATGAACAGATACTG
CACTTTATGAAGAAGCTGGGTTATGAAAATCGCACTCTTTATGATATTCC
GGAAGACGTTGCGTATATCCTCAAAAAAATGCCTGAATTGACACTTGAGG
ATTCCTTCAAAATACTAAAAGACTCTATCATCTATTTCAAGGATGATGAG
AACATTCCACACGATCAATATGAGGAGTGGAAGAGATTGGTTGACTTGGA
GGACTTGGATTCAAAAGAGGGGATAGATGAATATGATAGCTTTGACATTA
GAGCATTTGCTTCTGCTATTAAATTTCATTCGCCTTACCAAGAGGTTAGA
GCTGTTGTTGATCCAGAAGATGATCCCACCATTCCAGTGGAGACATTCCG
AGCATATTTTCTGGCAATAATTTGGTCTGTCATCGGTTCAGGATTTAATG
AGTTTTTTTCACACAGGGTGGTTTCAATTTCACTGAATACTCCAATTATC
CAAATGTTTTTATATATCTGTGGTAAGGCTTGGGCTAAAACTATCCCCTG
TTGGACTATAACCATCAGGGGCAGAAAGTATGGTATCAATATCGATAAAC
CATGGACCCAAAAAGAGCAAATGTTTTCAACCTTGTTATATGCAATTTGT
CAAGGCACGTTCTATACTCATTACAATATTCTAACGCAAAAACTCTTTTA
CCATTCTGCTTTCTCGTTTGGCTACCAATTTTTACTTTCGTTATCCGTAC
AATTTATTGGATTTGGATTTGCTGGCATCCTTAGAAAATTCGTTGTTTAT
CCAGCCCGTGCACTATGGCCAACAGTCATGCCAACTATTGCTATCAACAA
GGCACTATTGGGTAAAGAAAAGCATGAATCTGGAATGAGCAGGTATAAGT
TCTTTTTCTTGACTTTTTTTATCATGTTCATCTATAACTGGTTTCCCACT
TACATTATTAATATTCTAAACACTTTCAATTGGATGACCTGGATCAAGCC
AAGTAACATTAATCTCGCAAACATCACGGGAGGAGTCACTGGTCTTGGGA
TTAATCCTATCTCATCTTTTGACTGGAATGTTATTTCGTTTAATTCTCCT
TTAGTTTACCCATTTTGGTCATACTTAACACAATATCTTGGTTGCATATT
AGCAGCTTTAATTGTTATTGCAGTATACTATAGTAATTATATGAGTTGCC
AATACCTGCCAATATTCACAAATTCTTTGTATACTAATACTGGCGATTCC
TTTGAAGTTACTGAGATATTAGACAGTGGCAATAAGCTAGATGTGAAAAA
ATACCAAAGCTACTCGCCACCATACTATAGTGCTGGAAATGTGGTAGCAT
ATGGTGCTTTCATTTGCGCATATCCTCTGATGATTACATGGTCGTTTATT
GTACACTCAAAGTTATTGTTCAATGCTTTCAAAGATTGGGCTTTGAATTT
GTGGGCCATGAGAAAACTTAAATCTTGGGTCACAATGTTCAAAAGCGATT
ACAGGGCGCTCGACGATTATGATGACCCACATTCTAATGCCATGAAAAAC
TATAAAGAAGTTCCAGATTGGTGGTATTTTGCCATATTGATAGGTTCTCT
TGTTGTTGGAATAGCTGTTGTAGAGCACTACCCAACAAATACACCAGTTT
GGGGTCTTTTTGTTTCTTTAGGATTTAATTTTGTTTTCTTGATTCCAACC
ACTATCCTTCAAGCAACCACTGGTTATTCGTTTGGTTTGAATCTGCTAAT
TGAAATGGTGATGGGCTACGCTTTACCAGGTAATCCAATCGCCATAATGA
TTTTGAAGGCTTTTGGTTATAACATCGACGGCCAAGCAGATAATTACGTT
TCTAACTTAAAAATAGCGCATTATTGTAAGATTCCGCCAATGGCGCTATT
CAGGGGACAATGTGTTATAGTTCTCATTCAGATATTTGTCAATCTAGGTG
TTCTGAATTGGCAAATCTCCAATATCAAAGACTTTTGCACACCTCATCAA
AACGCAAAATTCACCTGTCCTGATGCTGTGACCTACTATAATGCTTCCGT
TGTCTGGGGTGCAATTGGGCCAAAAAGAATTTTCAATTACATTTATCCAA
TATTTAAATGGTGTTGGTTGATAGGCGCATGCATTGGCATATTTTTTGGT
GTTTGGAAGCGCTGGGGTAAGTTTTATCCCAGATATTTTGACCCAATGTT
ATTTGTAGGTGGAATGCTTAATATGAGCCCTCCATATAACCTGATGTATT
ACACTTCTGGTATGATTGTTAGTTACATTTCCCAGTACTACATGAAAAGA
CACCATTTAAATCTGTGGGAGAAATATAATTATGTTTTATCGGCAGGCTT
TTCAACGGGCTTGGTTTTATCAGCTATTATCATTTTCTTTGCTGTCCAAT
ATAAAGACACAGCTTTTAATTGGTGGGGCAATACAGTTCCGTATGCTGGT
GCCGATGGCGTTGGCTATCCTCTAAAGAACATAACTGATACAGCAAATGG
CTATTTCGGCTATGCTCCAGGACACTATCCATGA
>YPR194C_Kyokai7
ATGAGTGAAACAGTCAAAGATAAAGTTATAATTGATGAGAAGGTATCCAC
AAAAGGTACTGTTGATTACGCCGAGGGTGCTGAGTACTCTGAGAGGCTTT
CAAATCATTCATCAGACTTTTCTCAGTGGTATACGGATGAACAGATACTG
CACTTTATGAAGAAGCTGGGTTATGAAAATCGCACTCTTTATGATATTCC
GGAAGACGTTGCGTATATCCTCAAAAAAATGCCTGAATTGACACTTGAGG
ATTCCTTCAAAATACTAAAAGACTCTATCATCTATTTCGAGGATGATGAG
AACATTCCACACGATCAATATGAGGAGTGGAAGAGATTGGTTGACTTGGA
GGACTTGGATTCAAAAGAGGGGATAAATGAATATGATAGCTTTGACATTA
GAGCATTTGCTTCTGCTATTAAATTCCATTCGCCTTACCAAGAGGTTAGA
GCTGTTGTTGATCCAGAAGATGATCCCACCATTCCAGTGGAGACATTCCG
AGCATATTTTCTGGCAATAATTTGGTCTGTCATCGGTTCAGGATTTAATG
AGTTTTTTTCACACAGGGTGATTTCAATTTCACTGGGTACTCCAATTATC
CAAATGTTTTTATATATCTGTGGTAAGGCTTGGGCTAAAACTATCCCCTG
TTGGGCTATAACCATAAGGGGCAGAAAGTATGGTATCAATATCGATAAAC
CATGGACCCAAAAAGAGCAAATGTTTTCAACCTTGTTATATGCAATTTGT
CAAGGCGCGTTCTATACTCATTACAATATTCTAACGCAAAAACTCTTTTA
CCATTCTGCTTTCTCGTTTGGCTACCAATTTTTACTTTCGTTATCCGTAC
AATTTATTGGATTTGGATTTGCTGGCATCCTTAGAAAATTCGTTGTTTAT
CCAGCCCGTGCACTATGGCCAACAGTCATGCCAACTATTGCTATCAACAA
GGCACTATTGGGTAAAGAAAAGCATGAATCTGGAATGAGCAGGTATAAAT
TCTTTTTCTTGACTTTTTTTATCATGTTCATCTATAACTGGTTTCCCACT
TACATTATTAATATTCTAAACACTTTCAATTGGATGACCTGGATCAAGCC
AAGTAACATTAATCTCGCAAACATCACGGGAGGAGTCACTGGTCTTGGGA
TTAATCCTATCTCATCTTTTGACTGGAATGTTATTTCGTATAATTCTCCT
TTAATTTACCCATTTTGGTCATACTTAACACAATATCTTGGTTGCATATT
AGCAGCTTTAATTGTTATTGCAGTATACTATAGTAATTATATGAGTTGCC
AATACCTGCCAATATTCACAAATTCTTTGTATACTAATACTGGCCATTCC
TTTAAAGTTACTGAGATATTAGACAGTGACAATAAGCTAGATGTGAAAAA
ATATCAAAGCTACTCGCCACCATACTATAGTGCTGGAACTTTGGTATCAT
ATGGTGCTTTCATTTGCGCATATCCTCTGATGATTACATGGTCGTTTATT
GTACACTCAAAGTTATTGTTCAATGCTTTCAAAGATTGGGCTTTGAATTT
GTGGGCCATGAGAAAACTTAAATCTTGGGTCACAATGTTCAAAAGCGATT
ACAGGGCGCTCGACGATTATGATGACCCACATTCTAATGCCATGAAAAAC
TATAAAGAAGTTCCAGATTGGTGGTATTTTGCCATATTGATAGGTTCACT
TGTTGTTGGAATAGCTGTTGTAGAGCACTACCCAACAAATACACCAGTTT
GGGGTCTTTTTGTTTGTTTAGGATTTAATTTTGTTTTCTTGATTCCAACT
ACTATCCTTCAAGCAACCACTGGTTTTTCGTTTGGTTTGAATCTACTAAT
TGAAATGGTGATGGGATACGCTTTACCAGGTAATCCAATCGCCATAATGA
TTTTGAAGGCTTTTGGTTATAACATCGACGGCCAAGCAGATAATTACGTT
TCTAACTTAAAAATAGCGCATTATTGTAAGATTCCGCCAATGGCGCTATT
CAGGGGACAATGTGTTATAGTTTTCATTCAGATATTTGTCAATCTCGGTG
TTCTGAATTGGCAAATCTCCAATATCAAAGACTTTTGCACACCTCATCAA
AACGCAAAATTCACCTGTCCTAATGCTGTGACCTACTATAATGCTTCCGT
TGTCTGGGGTACAATTGGGCCAAAAAGAATTTTCAATTACATTTATCCAA
TATTTAAATGGTGTTGGTTGATAGGCGCATGCATTGGCATATTTTTTGGT
GTTTGGAAGCGCTGGGGTAAGTTTTATCCCAGATATTTTGACCCAATGTT
ATTTGTAGGTGGAATGCTTAATATGAGCCCTCCATATAACCTGATGTATT
ACACTTCTGGTATGATTGTTAGTTACATTTCCCAGTACTACATGAAAAGA
CACCATTTAAATCTGTGGGAGAAATATAATTATGTTTTATCGGCAGGCTT
TTCAACGGGCTTGGTTTTATCAGCTATTATCATTTTCTTTGCTGTCCAAT
ATAAAGACACAGCTTTTAATTGGTGGGGCAATAAAGTTCCGTATGCTGGT
GCCGATGGCGTTGGCTATCCTCTAAAGAACATAACTGATACAGCAAATGG
CTATTTCGGCTATGCTCCAGGACACTATCCATGA
>YPR194C_Vin13
--------------------------------------------------
--------------------------------------------------
--------------------------------------------------
----------------------ATGAAAATCGCACTCTTTATGATATTCC
GGAAGACGTTGCGTATATCCTCAAAAAAATGCCTGAATTGACACTTGAGG
ATTCCTTCAAAATACTAAAAGACTCTATCATCTATTTCAAGGATGATGAG
AACATTCCACACGATCAATATGAGGAGTGGAAGAGATTGGTTGACTTGGA
GGACTTGGATTCAAAAGAGGGGATAGATGAATATGATAGCTTTGACATTA
GAGCATTTGCTTCTGCTATTAAATTTCATTCGCCTTACCAAGAGGTTAGA
GCTGTTGTTGATCCAGAAGATGATCCCACCATTCCAGTGGAGACATTCCG
AGCATATTTTCTGGCAATAATTTGGTCTGTCATCGGTTCAGGATTTAATG
AGTTTTTTTCACACAGGGTGGTTTCAATTTCACTGAATACTCCAATTATC
CAAATGTTTTTATATATCTGTGGTAAGGCTTGGGCTAAAACTATCCCCTG
TTGGACTATAACCATCAGGGGCAGAAAGTATGGTATCAATATCGATAAAC
CATGGACCCAAAAAGAGCAAATGTTTTCAACCTTGTTATATGCAATTTGT
CAAGGCACGTTCTATACTCATTACAATATTCTAACGCAAAAACTCTTTTA
CCATTCTGCTTTCTCGTTTGGCTACCAATTTTTACTTTCGTTATCCGTAC
AATTTATTGGATTTGGATTTGCTGGCATCCTTAGAAAATTCGTTGTTTAT
CCAGCCCGTGCACTATGGCCAACAGTCATGCCAACTATTGCTATCAACAA
GGCACTATTGGGTAAAGAAAAGCATGAATCTGGAATGAGCAGGTATAAGT
TCTTTTTCTTGACTTTTTTTATCATGTTCATCTATAACTGGTTTCCCACT
TACATTATTAATATTCTAAACACTTTCAATTGGATGACCTGGATCAAGCC
AAGTAACATTAATCTCGCAAACATCACGGGAGGAGTCACTGGTCTTGGGA
TTAATCCTATCTCATCTTTTGACTGGAATGTTATTTCGTTTTATTCTCCT
TTAGTTTACCCATTTTGGTCATACTTAACACAATATCTTGGTTGCATATT
AGCAGCTTTAATTGTTATTGCAGTATACTATAGTAATTATATGAGTTGCC
AATACCTGCCAATATTCACAAATTCTTTGTATACTAATACTGGCGATTCC
TTTGAAGTTACTGAGATATTAGACAGTGGCAATAAGCTAGATGTGAAAAA
ATACCAAAGCTACTCGCCACCATACTATAGTGCTGGAAATGTGGTAGCAT
ATGGTGCTTTCATTTGCGCATATCCTCTGATGATTACATGGTCGTTTATT
GTACACTCAAAGTTATTGTTCAATGCTTTCAAAGATTGGGCTTTGAATTT
GTGGGCCATGAGAAAACTTAAATCTTGGGTCACAATGTTCAAAAGCGATT
ACAGGGCGCTCGACGATTATGATGACCCACATTCTAATGCCATGAAAAAC
TATAAAGAAGTTCCAGATTGGTGGTATTTTGCCATATTGATAGGTTCTCT
TGTTGTTGGAATAGCTGTTGTAGAGCACTACCCAACAAATACACCAGTTT
GGGGTCTTTTTGTTTCTTTAGGATTTAATTTTGTTTTCTTGATTCCAACC
ACTATCCTTCAAGCAACCACTGGTTATTCGTTTGGTTTGAATCTGCTAAT
TGAAATGGTGATGGGATACGCTTTACCAGGTAATCCAATCGCCATAATGA
TTTTGAAGGCTTTTGGTTATAACATCGACGGCCAAGCAGATAATTACGTT
TCTAACTTAAAAATAGCGCATTATTGTAAGATTCCGCCAATGGCGCTATT
CAGGGGACAATGTGTTATAGTTCTCATTCAGATATTTGTCAATCTAGGTG
TTCTGAATTGGCAAATCTCCAATATCAAAGACTTTTGCACACCTCATCAA
AACGCAAAATTCACCTGTCCTGATGCTGTGACCTACTATAATGCTTCCGT
TGTCTGGGGTGCAATTGGGCCAAAAAGAATTTTCAATTACATTTATCCAA
TATTTAAATGGTGTTGGTTGATAGGCGCATGCATTGGCATATTTTTTGGT
GTTTGGAAGCGCTGGGGTAAGTTTTATCCCAGATATTTTGACCCAATGTT
ATTTGTAGGTGGAATGCTTAATATGAGCCCTCCATATAACCTGATGTATT
ACACTTCTGGTATGATTGTTAGTTACATTTCCCAGTACTACATGAAAAGA
CACCATTTAAATCTGTGGGAGAAATATAATTATGTTTTATCGGCAGGCTT
TTCAACGGGCTTGGTTTTATCAGCTATTATCATTTTCTTTGCTGTCCAAT
ATAAAGACACAGCTTTTAATTGGTGGGGCAATACAGTTCCGTATGCTGGT
GCCGATGGCGTTGGCTATCCTCTAAAGAACATAACTGATACAGCAAATGG
CTATTTCGGCTATGCTCCAGGACACTATCCATGA
>YPR194C_YJM789
ATGAGTGAAACAGTCAAAGATAAAGTTATAATTGATGAGAAGGTATCCAC
AAAAGGTACTGTTGATTACGCCGAGGGTGCTGAGTACTCTGAGAGGCTTT
CAAATCATTCATCAGACTTTTCTCAGTGGTATACGGATGAACAGATACTG
CACTTTATGAAGAAGCTGGGTTATGAAAATCGCACTCTTTATGATATTCC
GGAAGACGTTGCGTATATCCTCAAAAAAATGCCTGAATTGACACTTGAGG
ATTCCTTCAAAATACTAAAAGACTCTATCATCTATTTCAAGGATGATGAG
AACATTCCACACGATCAATATGAGGAGTGGAAGAGATTGGTTGACTTGGA
GGACTTGGATTCAAAAGAGGGGATAAATGAATATGATAGCTTTGACATTA
GAGCATTTGCTTCTGCTATTAAATTCCATTCGCCTTACCAAGAGGTTAGA
GCTGTTGTTGATCCAGAAGATGATCCCACCATTCCAGTGGAGACATTCCG
AGCATATTTTCTGGCAATAATTTGGTCTGTCATCGGTTCAGGATTTAATG
AGTTTTTTTCACACAGGGTGGTTTCAATTTCACTGGGTACTCCAATTATC
CAAATGTTTTTATATATCTGTGGTAAGGCTTGGGCTAAAACTATCCCCTG
TTGGGCTATAACCATAAGGGGCAGAAAGTATGGTATCAATATCGATAAAC
CATGGACCCAAAAAGAGCAAATGTTTTCAACCTTGTTATATGCAATTTGT
CAAGGCGCGTTCTATACTCATTACAATATTCTAACGCAAAAACTCTTTTA
CCATTCTGCTTTCTCGTTTGGCTACCAATTTTTACTTTCGTTATCCGTAC
AATTTATTGGATTTGGATTTGCTGGCATCCTTAGAAAATTCGTTGTTTAT
CCAGCCCGTGCACTATGGCCAACAGTCATGCCAACTATTGCTATCAACAA
GGCACTATTGGGTAAAGAAAAGCATGAATCTGGAATGAGCAGGTATAAAT
TCTTTTTCTTGACTTTTTTTATCATGTTCATCTATAACTGGTTTCCCACT
TACATTATTAATATTCTAAACACTTTCAATTGGATGACCTGGATCAAGCC
AAGTAACATTAATCTCGCAAACATCACGGGAGGAGTCACTGGTCTTGGGA
TTAATCCTATCTCATCTTTTGACTGGAATGTTATTTCGTTTAATTCTCCT
TTAGTTTACCCATTTTGGTCATACTTAACACAATATCTTGGTTGCATATT
AGCAGCTTTAATTGTTATTGCAGTATACTATAGTAATTATATGAGTTGCC
AATACCTGCCAATATTCACAAATTCTTTGTATACTAATACTGGCCATTCC
TTTAAAGTTACTGAGGTATTAGACAGTGACAATAAGCTAGATGTGAAAAA
ATATCAAAGCTACTCGCCACCATACTATAGTGCTGGAAATTTGGTATCAT
ATGGTGCTTTCATTTGCGCATATCCTCTGATGATTACATGGTCGTTTATT
GTACACTCAAAGTTATTGTTCAATGCTTTCAAAGATTGGGCTTTGAATTT
GTGGGCCATGAGAAAACTTAAATCTTGGGTCACAATGTTCAAAAGCGATT
ACAGGGCGCTCGACGATTATGATGACCCACATTCTAATGCCATGAAAAAC
TATAAAGAAGTTCCAGATTGGTGGTATTTTGCCATATTGATAGGTTCACT
TGTTGTTGGAATAGCTGTTGTAGAGCACTACCCAACAAATACACCAGTTT
GGGGTCTTTTTGTTTGTTTAGGATTTAATTTTGTTTTCTTGATTCCAACT
ACTATCCTTCAAGCAACCACTGGTTATTCGTTTGGTTTGAATCTACTAAT
TGAAATGGTGATGGGGTACGCTTTACCAGGTAATCCAATCGCCATAATGA
TTTTGAAGGCTTTTGGTTATAACATCGACGGCCAAGCAGATAATTACGTT
TCTAACTTAAAAATAGCGCATTATTGTAAGATTCCGCCAATGGCGCTATT
CAGGGGACAATGTGTTATAGTTTTCATTCAGATATTTGTCAATCTAGGTG
TTCTGAATTGGCAAATCTCCAATATCAAAGACTTTTGCACACCTCATCAA
AACGCAAAATTCACCTGTCCTGATGCTGTGACCTACTATAATGCTTCCGT
TGTCTGGGGTGCAATTGGGCCAAAAAGAATTTTCAATTACATTTATCCAA
TATTTAAATGGTGTTGGTTGATAGGCGCATGCATTGGCATATTTTTTGGT
GTTTGGAAGCGCTGGGGTAAGTTTTATCCCAGATATTTTGACCCAATGTT
ATTTGTAGGTGGAATGCTTAATATGAGCCCTCCATATAACCTGATGTATT
ACACTTCTGGTATGATTGTTAGTTACATTTCCCAGTACTACATGAAAAGA
CACCATTTAAATCTGTGGGAGAAATATAATTATGTTTTATCGGCAGGCTT
TTCAACGGGCTTGGTTTTATCAGCTATTATCATTTTCTTTGCTGTCCAAT
ATAAAGACACAGCTTTTAATTGGTGGGGCAATACAGTTCCGTATGCTGGT
GCCGATGGCGTTGGCTATCCTCTAAAGAACATAACTGATACAGCAAATGG
CTATTTCGGCTATGCTCCAGGACACTATCCATGA
>lcl|UC5.contig01231_252-2885
ATGAGTGAAACAGTCAAAGATAAAGTTATAATTGATGAGAAGGTATCCAC
AAAAGGTACTGTTGATTACGCCGAGGGTGCTGAGTACTCTGAGAGGCTTT
CAAATCATTCATCAGACTTTTCTCAGTGGTATACGGATGAACAGATACTG
CACTTTATGAAGAAGCTGGGTTATGAAAATCGCACTCTTTATGATATTCC
GGAAGACGTTGCGTATATCCTCAAAAAAATGCCTGAATTGACACTTGAGG
ATTCCTTCAAAATACTAAAAGACTCTATCATCTATTTCAAGGATGATGAG
AACATTCCACACGATCAATATGAGGAGTGGAAGAGATTGGTTGACTTGGA
GGACTTGGATTCAAAAGAGGGGATAAATGAATATGATAGCTTTGACATTA
GAGCATTTGCTTCTGCTATTAAATTCCATTCGCCTTACCAAGAGGTTAGA
GCTGTTGTTGATCCAGAAGATGATCCCACCATTCCAGTGGAGACATTCCG
AGCATATTTTCTGGCAATAATTTGGTCTGTCATCGGTTCAGGATTTAATG
AGTTTTTTTCACACAGGGTGGTTTCAATTTCACTGGGTACTCCAATTATC
CAAATGTTTTTATATATCTGTGGTAAGGCTTGGGCTAAAACTATCCCCTG
TTGGGCTATAACCATAAGGGGCAGAAAGTATGGTATCAATATCGATAAAC
CATGGACCCAAAAAGAGCAAATGTTTTCAACCTTGTTATATGCAATTTGT
CAAGGCGCGTTCTATACTCATTACAATATTCTAACGCAAAAACTCTTTTA
CCATTCTGCTTTCTCGTTTGGCTACCAATTTTTACTTTCGTTATCCGTAC
AATTTATTGGATTTGGATTTGCTGGCATCCTTAGAAAATTCGTTGTTTAT
CCAGCCCGTGCACTATGGCCAACAGTCATGCCAACTATTGCTATCAACAA
GGCACTATTGGGTAAAGAAAAGCATGAATCTGGAATGAGCAGGTATAAAT
TCTTTTTCTTGACTTTTTTTATCATGTTCATCTATAACTGGTTTCCCACT
TACATTATTAATATTCTAAACACTTTCAATTGGATGACCTGGATCAAGCC
AAGTAACATTAATCTCGCAAACATCACGGGAGGAGTCACTGGTCTTGGGA
TTAATCCTATCTCATCTTTTGACTGGAATGTTATTTCGTTTAATTCTCCT
TTAGTTTACCCATTTTGGTCATACTTAACACAATATCTTGGTTGCATATT
AGCAGCTTTAATTGTTATTGCAGTATACTATAGTAATTATATGAGTTGCC
AATACCTGCCAATATTCACAAATTCTTTGTATACTAATACTGGCCATTCC
TTTAAAGTTACTGAGGTATTAGACAGTGACAATAAGCTAGATGTGAAAAA
ATATCAAAGCTACTCGCCACCATACTATAGTGCTGGAAATTTGGTATCAT
ATGGTGCTTTCATTTGCGCATATCCTCTGATGATTACATGGTCGTTTATT
GTACACTCAAAGTTATTGTTCAATGCTTTCAAAGATTGGGCTTTGAATTT
GTGGGCCATGAGAAAACTTAAATCTTGGGTCACAATGTTCAAAAGCGATT
ACAGGGCGCTCGACGATTATGATGACCCACATTCTAATGCCATGAAAAAC
TATAAAGAAGTTCCAGATTGGTGGTATTTTGCCATATTGATAGGTTCACT
TGTTGTTGGAATAGCTGTTGTAGAGCACTACCCAACAAATACACCAGTTT
GGGGTCTTTTTGTTTGTTTAGGATTTAATTTTGTTTTCTTGATTCCAACT
ACTATCCTTCAAGCAACCACTGGTTATTCGTTTGGTTTGAATCTACTAAT
TGAAATGGTGATGGGGTACGCTTTACCAGGTAATCCAATCGCCATAATGA
TTTTGAAGGCTTTTGGTTATAACATCGACGGCCAAGCAGATAATTACGTT
TCTAACTTAAAAATAGCGCATTATTGTAAGATTCCGCCAATGGCGCTATT
CAGGGGACAATGTGTTATAGTTTTCATTCAGATATTTGTCAATCTAGGTG
TTCTGAATTGGCAAATCTCCAATATCAAAGACTTTTGCACACCTCATCAA
AACGCAAAATTCACCTGTCCTGATGCTGTGACCTACTATAATGCTTCCGT
TGTCTGGGGTGCAATTGGGCCAAAAAGAATTTTCAATTACATTTATCCAA
TATTTAAATGGTGTTGGTTGATAGGCGCATGCATTGGCATATTTTTTGGT
GTTTGGAAGCGCTGGGGTAAGTTTTATCCCAGATATTTTGACCCAATGTT
ATTTGTAGGTGGAATGCTTAATATGAGGCCTCCATATAACCTGATGTATT
ACACTTCTGGTATGATTGTTAGTTACATTTCCCAGTACTACATGAAAAGA
CACCATTTAAATCTGTGGGAGAAATATAATTATGTTTTATCGGCAGGCTT
TTCAACGGGCTTGGTTTTATCAGCTATTATCATTTTCTTTGCTGTCCAAT
ATAAAGACACAGCTTTTAATTGGTGGGGCAATAAAGTTCCGTATGCTGGT
GCCGATGGCGTTGGCTATCCTCTAAAGAACATAACTGATACAGCAAATGG
CTATTTCGGCTATGCTCCAGGACACTATCCATGA
>lcl|Y12.Contig13.1_15688-18321
ATGAGTGAAACAGTCAAAGATAAAGTTATAATTGATGAGAAGGTATCCAC
AAAAGGTACTGTTGATTACGCCGAGGGTGCTGAGTACTCTGAGAGGCTTT
CAAATCATTCATCAGACTTTTCTCAGTGGTATACGGATGAACAGATACTG
CACTTTATGAAGAAGCTGGGTTATGAAAATCGCACTCTTTATGATATTCC
GGAAGACGTTGCGTATATCCTCAAAAAAATGCCTGAATTGACACTTGAGG
ATTCCTTCAAAATACTAAAAGACTCTATCATCTATTTCAAGGATGATGAG
AACATTCCACACGATCAATATGAGGAGTGGAAGAGATTGGTTGACTTGGA
GGACTTGGATTCAAAAGAGGGGATAAATGAATATGATAGCTTTGACATTA
GAGCATTTGCTTCTGCTATTAAATTCCATTCGCCTTACCAAGAGGTTAGA
GCTGTTGTTGATCCAGAAGATGATCCCACCATTCCAGTGGAGACATTCCG
AGCATATTTTCTGGCAATAATTTGGTCTGTCATCGGTTCAGGATTTAATG
AGTTTTTTGCACACAGGGTGGTTTCAATTTCACTGGGTACTCCAATTATC
CAAATGTTTTTATATATCTGTGGTAAGGCTTGGGCTAAAACTATCCCCTG
TTGGGCTATAACCATAAGGGGCAGAAAGTATGGTATCAATATCGATAAAC
CATGGACCCAAAAAGAGCAAATGTTTTCAACCTTGTTATATGCAATTTGT
CAAGGCACGTTCTATACTCATTACAATATTCTAACGCAAAAACTCTTTTA
CCATTCTGCTTTCTCGTTTGGCTACCAATTTTTACTTTCGTTATCCGTAC
AATTTATTGGATTTGGATTTGCTGGCATCCTTAGAAAATTCGTTGTTTAT
CCAGCCCGTGCACTATGGCCAACAGTCATGCCAACTATTGCTATCAACAA
GGCACTATTGGGTAAAGAAAAGCATGAATCTGGAATGAGCAGGTATAAAT
TCTTTTTCTTGACTTTTTTTATCATGTTCATCTATAACTGGTTTCCCACT
TACATTATTAATATTCTAAACACTTTCAATTGGATGACCTGGATCAAGCC
AAGTAACATTAATCTCGCAAACATCACGGGAGGAGTCACTGGTCTTGGGA
TTAATCCTATCTCATCTTTTGACTGGAATGTTATTTCGTTTAATTCTCCT
TTAGTTTACCCATTTTGGTCATACTTAACACAATATCTTGGTTGCATATT
AGCAGCTTTAATTGTTATTGCAGTATACTATAGTAATTATATGAGTTGCC
AATACCTGCCAATATTCACAAATTCTTTGTATACTAATACTGGCCATTCC
TTTAAAGTTACTGAGGTATTAGACAGTGACAATAAGCTAGATGTGAAAAA
ATATCAAAGCTACTCGCCACCATACTATAGTGCTGGAAATTTGGTATCAT
ATGGTGCTTTCATTTGCGCATATCCTCTGATGATTACATGGTCGTTTATT
GTACACTCAAAGTTATTGTTCAATGCTTTCAAAGATTGGGCTTTGAATTT
GTGGGCCATGAGAAAACTTAAATCTTGGGTCACAATGTTCAAAAGCGATT
ACAGGGCGCTCGACGATTATGATGACCCACATTCTAATGCCATGAAAAAC
TATAAAGAAGTTCCAGATTGGTGGTATTTTGCCATATTGATAGGTTCACT
TGTTGTTGGAATAGCTGTTGTAGAGCACTACCCAACAAATACACCAGTTT
GGGGTCTTTTTGTTTGTTTAGGATTTAATTTTGTTTTCTTGATTCCAACT
ACTATCCTTCAAGCAACCACTGGTTATTCGTTTGGTTTGAATCTACTAAT
TGAAATGGTGATGGGGTACGCTTTACCAGGTAATCCAATTGCCATAATGA
TTTTGAAGGCTTTTGGTTATAACATCGACGGCCAAGCAGATAATTACGTT
TCTAACTTAAAAATAGCGCATTATTGTAAGATTCCGCCAATGGCGCTATT
CAGGGGACAATGTGTTATAGTTTTCATTCAGATATTTGTCAATCTAGGTG
TTCTGAATTGGCAAATCTCCAATATCAAAGACTTTTGCACACCTCATCAA
AACGCAAAATTCACCTGTCCTGATGCTGTGACCTACTATAATGCTTCCGT
TGTCTGGGGTGCAATTGGGCCAAAAAGAATTTTCAATTACATTTATCCAA
TATTTAAATGGTGTTGGTTGATAGGCGCATGCATTGGCATATTTTTTGGT
GTTTGGAAGCGCTGGGGTAAGTTTTATCCCAGATATTTTGACCCAATGTT
ATTTGTAGGTGGAATGCTTAATATGAGCCCTCCATATAACCTGATGTATT
ACACTTCTGGTATGATTGTTAGTTACATTTCCCAGTACTACATGAAAAGA
CACCATTTAAATCTGTGGGAGAAATATAATTATGTTTTATCGGCAGGCTT
TTCAACGGGCTTGGTTTTATCAGCTATTATCATTTTCTTTGCTGTCCAAT
ATAAAGACACAGCTTTTAATTGGTGGGGCAATAAAGTTCCGTATGCTGGT
GCCGATGGCGTTGGCTATCCTCTAAAGAACATAACTGATACAGCAAATGG
CTATTTCGGCTATGCTCCAGGACACTATCCATGA
>lcl|YJM280.Contig36.12_1300-39
ATGAGTGAAACAGTCAAAGATAAAGTTATAATTGATGAGAAGGTATCCAC
AAAAGGTACTGTTGATTACGCCGAGGGTGCTGAGTACTCTGAGAGGCCTT
CAAATCATTCATCAGACTTTTCTCAGTGGTATACGGATGAACAGATACTG
CACTTTATGAAGAAGCTGGGTTATGAAAATCGCACTCTTTATGATATTCC
GGAAGACGTTGCGTATATCCTCAAAAAAATGCCTGAATTGACACTTGAGG
ATTCCTTCAAAATACTAAAAGACTCTATCATCTATTTCAAGGATGATGAG
AACATTCCACACGATCAATATGAGGAGTGGAAGAGATTGGTTGACTTGGA
GGACTTGGATTCAAAAGAGGGGATAGATGAATATGATAGCTTTGACATTA
GAGCATTTGCTTCTGCTATTAAATTTCATTCGCCTTACCAAGAGGTTAGA
GCTGTTGTTGATCCAGAAGATGATCCCACCATTCCAGTGGAGACATTCCG
AGCATATTTTCTGGCAATAATTTGGTCTGTCATCGGTTCAGGATTTAATG
AGTTTTTTTCACACAGGGTGGTTTCAATTTCACTGAATACTCCAATTATC
CAAATGTTTTTATATATCTGTGGTAAGGCTTGGGCTAAAACTATCCCCTG
TTGGACTATAACCATCAGGGGCAGAAAGTATGGTATCAATATCGATAAAC
CATGGACCCAAAAAGAGCAAATGTTTTCAACCTTGTTATATGCAATTTGT
CAAGGCGCGTTCTATACTCATTACAATATTCTAACGCAAAAACTCTTTTA
CCATTCTGCTTTCTCGTTTGGCTACCAATTTTTACTTTCGTTATCCGTAC
AATTTATTGGATTTGGATTTGCTGGCATCCTTAGAAAATTCGTTGTTTAT
CCAGCCCGTGCACTATGGCCAACAGTCATGCCAACTATTGCTATCAACAA
GGCACTATTGGGTAAAGAAAAGCATGAATCTGGAATGAGCAGGTATAAAT
TCTTTTTCTTGACTTTTTT-ATCATGTTCATCTATAACTGGTTTCCCACT
TACATTATTAATATTCTAAACACTTTCAATTGGATGACCTGGATCAAGCC
AAGTAACATTAATCTCGCAAACATCACGGGAGGAGTCACTGGTCTTGGGA
TTAATCCTATCTCATCTTTTGACTGGAATGTTATTTCGTTTAATTCTCCT
TTAGTTTACCCATTTTGGTCATACTTAACACAATATCTTGGTTGCATATT
AGCAGCTTTAATTGTTATTGCAGTATACTATAGTAATTATATGAGTTGCC
AATACCTGCCAATATTCACAAATTCTTTGTATACTAATACTGGCCATTCC
TTTAAAGTTACTGAGGTATTAGACAGTGACAATAAGCTAGATGTGAAAAA
ATATCAAAGCTACTCGCCACCATACTATAGTGCTGGAAATTTGGTATCAT
ATGGTGCTTTCATTTGCGCATATCCTCTGATGATTACATGGTCGTTTATT
GTACACTCAAAGTTATTGTTCAATGCTTTCAAAGATTGGGCTTTGAATTT
GTGGGCCATGAGAAAACTTAAATCTTGGGCCACAATGTTCAAAAGCGATT
ACAGGGCGCTCGACGATTATGATGACCCACATTCTAATGCCATGAAAAAC
TATAAAGAAGTTCCAGATTGGTGGTATTTTGCCATATTGATAGGTTCTCT
TGTTGTTGGAATAGCTGTTGTAGAGCACTACCCAACAAATACACCAGTTT
GGGGTCTTTTTGTTTCTTTAGGATTTAATTTTGTTTTCTTGATTCCAACC
ACTATCCTTCAAGCAACCACTGGTTATTCGTTTGGTTTGAATCTGCTAAT
TGAAATGGTGATGGGGTACGCTTTACCAGGTAATCCAATCGCCATAATGA
TTTTGAAGGCTTTTGGTTATAACATCGACGGCCAAGCAGATAATTACGTT
TCTAACTTAAAAATAGCGCATTATTGTAAGATTCCGCCAATGGCGCTATT
CAGGGGACAATGTGTTATAGTTCTCATTCAGATATTTGTCAATCTAGGTG
TTCTGAATTGGCAAATCTCCAATATCAAAGACTTTTGCACACCTCATCAA
AACGCAAAATTCACCTGTCCTGATGCTGTGACCTACTATAATGCTTCCGT
TGTCTGGGGTGCAATTGGGCCAAAAAGAATTTTCAATCACATTTATCCAA
TATTTAAATGGTGTTGGTTGATAGGCGCATGCATTGGCATATTTTTTGGT
GTTTGGAAGCGCTGGGGTAAGTTTTATCCCAGATATTTTGACCCAATGTT
ATTTGTAGGTGGAATGCTTAATATGAGCCCTCCATATAACCTGATGTATT
ACACTTCTGGTATGATTGTTAGTTACATTTCCCAGTACTACATGAAAAGA
CACCATTTAAATCTGTGGGAGAAATATAATTATGTTTTATCGGCAGGCTT
TTCAACGGGCTTGGTTTTATCAGCTATTATCATTTTCTTTGCTGTCCAAT
ATAAAGACACAGCTTTTAATTGGTGGGGCAATACAGTTCCGTATGCTGGT
GCCGATGGCGTTGGCTATCCTCTAAAGAACATAACTGATACAGCAAATGG
CTATTTCGGCTATGCTCCAGGACACTATCCATGA
>lcl|YJM451.contig00863_6449-90
ATGAGTGAAACAGTCAAAGATAAAGTTATAATTGATGAGAAGGTATCCAC
AAAAGGTACTGTTGATTACGCCGAGGGTGCTGAGTACTCTGAGAGGCTTT
CAAATCATTCATCAGACTTTTCTCAGTGGTATACGGATGAACAGATACTG
CACTTTATGAAGAAGCTGGGTTATGAAAATCGCACTCTTTATGATATTCC
GGAAGACGTTGCGTATATCCTCAAAAAAATGCCTGAATTGACACTTGAGG
ATTCCTTCAAAATACTAAAAGACTCTATCATCTATTTCAAGGATGATGAG
AACATTCCACACGATCAATATGAGGAGTGGAAGAGATTGGTTGACTTGGA
GGACTTGGATTCAAAAGAGGGGATAAATGAATATGATAGCTTTGACATTA
GAGCATTTGCTTCTGCTATTAAATTCCATTCGCCTTACCAAGAGGTTAGA
GCTGTTGTTGATCCAGAAGATGATCCCACCATTCCAGTGGAGACATTCCG
AGCATATTTTCTGGCAATAATTTGGTCTGTCATCGGTTCAGGATTTAATG
AGTTTTTTTCACACAGGGTGGTTTCAATTTCACTGGGTACTCCAATTATC
CAAATGTTTTTATATATCTGTGGTAAGGCTTGGGCTAAAACTATCCCCTG
TTGGGCTATAACCATAAGGGGCAGAAAGTATGGTATCAATATCGATAAAC
CATGGACCCAAAAAGAGCAAATGTTTTCAACCTTGTTATATGCAATTTGT
CAAGGCGCGTTCTATACTCATTACAATATTCTAACGCAAAAACTCTTTTA
CCATTCTGCTTTCTCGTTTGGCTACCAATTTTTACTTTCGTTATCCGTAC
AATTTATTGGATTTGGATTTGCTGGCATCCTTAGAAAATTCGTTGTTTAT
CCAGCCCGTGCACTATGGCCAACAGTCATGCCAACTATTGCTATCAACAA
GGCACTATTGGGTAAAGAAAAGCATGAATCTGGAATGAGCAGGTATAAAT
TCTTTTTCTTGACTTTTTTTATCATGTTCATCTATAACTGGTTTCCCACT
TACATTATTAATATTCTAAACACTTTCAATTGGATGACCTGGATCAAGCC
AAGTAACATTAATCTCGCAAACATCACGGGAGGAGTCACTGGTCTTGGGA
TTAATCCTATCTCATCTTTTGACTGGAATGTTATTTCGTTTAATTCTCCT
TTAGTTTACCCATTTTGGTCATACTTAACACAATATCTTGGTTGCATATT
AGCAGCTTTAATTGTTATTGCAGTATACTATAGTAATTATATGAGTTGCC
AATACCTGCCAATATTCACAAATTCTTTGTATACTAATACTGGCGATTCC
TTTGAAGTTACTGAGGTATTAGACAGTGACAATAACCTAGATGTGAAAAA
ATATCAAAGCTACTCGCCACCATACTATAGTGCTGGAAATTTGGTATCAT
ATGGTGCTTTCATTTGCGCATATCCTCTGATGATTACATGGTCGTTTATT
GTACACTCAAAGTTATTGTTCAATGCTTTCAAAGATTGGGCTTTGAATTT
GTGGGCCATGAGAAAACTTAAATCTTGGGTCACAATGTTCAAAAGCGATT
ACAGGGCGCTCGACGATTATGATGACCCACATTCTAATGCCATGAAAAAC
TATAAAGAAGTTCCAGATTGGTGGTATTTTGCCATATTGATAGGTTCACT
TGTTGTTGGAATAGCTGTTGTAGAGCACTACCCAACAAATACACCAGTTT
GGGGTCTTTTTGTTTGTTTAGGATTTAATTTTGTTTTCTTGATTCCAACT
ACTATCCTTCAAGCAACCACTGGTTATTCGTTTGGTTTGAATCTACTAAT
TGAAATGGTGATGGGGTACGCTTTACCAGGTAATCCAATCGCCATAATGA
TTTTGAAGGCTTTTGGTTATAACATCGACGGCCAAGCAGATAATTACGTT
TCTAACTTAAAAATAGCGCATTATTGTAAGATTCCGCCAATGGCGCTATT
CAGGGGACAATGTGTTATAGTTTTCATTCAGATATTTGTCAATCTAGGTG
TTCTGAATTGGCAAATCTCCAATATCAAAGACTTTTGCACACCTCATCAA
AACGCAAAATTCACCTGTCCTGATGCTGTGACCTACTATAATGCTTCCGT
TGTCTGGGGTGCAATTGGGCCAAAAAGAATTTTCAATTACATTTATCCAA
TATTTAAATGGTGTTGGTTGATAGGCGCATGCATTGGCATATTTTTTGGT
GTTTGGAAGCGCTGGGGTAAGTTTTATCCCAGATATTTTGACCCAATGTT
ATTTGTAGGTGGAATGCTTAATATGAGCCCTCCATATAACCTGATGTATT
ACACTTCTGGTATGATTGTTAGTTACATTTCCCAGTACTACATGAAAAGA
CACCATTTAAATCTGTGGGAGAAATATAATTATGTTTTATCGGCAGGCTT
TTCAACGGGCTTGGTTTTATCAGCTATTATCATTTTCTTTGCTGTCCAAT
ATAAAGACACAGCTTTTAATTGGTGGGGCAATAAAGTTCCGTATGCTGGT
GCCGATGGCGTTGGCTATCCTCTAAAGAACATAACTGATACAGCAAATGG
CTATTTCGGCTATGCTCCAGGACACTATCCATGA
>lcl|YJM653.contig03324_25242-2
ATGAGTGAAACAGTCAAAGATAAAGTTATAATTGATGAGAAGGTATCCAC
AAAAGGTACTGTTGATTACGCCGAGGGTGCTGAGTATTCTGAGAGGCTTT
CAAATCATTCATCAGACTTTTCTCAGTGGTATACGGATGAACAGATACTG
CACTTTATGAAGAAGCTGGGTTATGAAAATCGCACTCTTTATGATATTCC
GGAAGACGTTGCGTATATCCTCAAAAAAATGCCTGAATTGACACTTGAGG
ATTCCTTCAAAATACTAAAAGACTCTATCATCTATTTCAAGGATGATGAG
AACATTCCACACGATCAATATGAGGAGTGGAAGAGATTGGTTGACTTGGA
GGACTTGGATTCAAAAGAGGGGATAAATGAATATGATAGCTTTGACATTA
GAGCATTTGCTTCTGCTATTAAATTC-ATTCGCCTTACCAAGAGGTTAGA
GCTGTTGTTGATCCAGAAGATGATCCCACCATTCCAGTGGAGACATTCCG
AGCATATTTTCTGGCAATAATTTGGTCTGTCATCGGTTCAGGATTTAATG
AGTTTTTTTCACACAGGGTGGTTTCAATTTCACTGGGTACTCCAATTATC
CAAATGTTTTTATATATCTGTGGTAAGGCTTGGGCTAAAACTATCCCCTG
TTGGGCTATAACCATAAGGGGCAGAAAGTATGGTATCAATATCGATAAAC
CATGGACCCAAAAAGAGCAAATGTTTTCAACCTTGTTATATGCAATTTGT
CAAGGCACGTTCTATACTCATTACAATATTCTAACGCAAAAACTCTTTTA
CCATTCTGCTTTCTCGTTTGGCTACCAATTTTTACTTTCGTTATCCGTAC
AATTTATTGGATTTGGATTTGCTGGCATCCTTAGAAAATTCGTTGTTTAT
CCAGCCCGTGCACTATGGCCAACAGTCATGCCAACTATTGCTATCAACAA
GGCACTATTGGGTAAAGAAAAGCATGAATCTGGAATGAGCAGGTATAAGT
TCTTTTTCTTGACTTTTTTTATCATGTTCATCTATAACTGGTTTCCCACT
TACATTATTAATATTCTAAACACTTTCAATTGGATGACCTGGATCAAGCC
AAGTAACATTAATCTCGCAAACATCACGGGAGGAGTCACTGGTCTTGGGA
TTAATCCTATCTCATCTTTTGACTGGAATGTTATTTCGTTTAATTCTCCT
TTAGTTTACCCATTTTGGTCATACTTAACACAATATCTTGGTTGCATATT
AGCAGCTTTAATTGTTATTGCAGTATACTATAGTAATTATATGAGTTGCC
AATACCTGCCAATATTCACAAATTCTTTGTATACTAATACTGGCGATTCC
TTTGAAGTTACTGAGATATTAGACAGTGGCAATAAGCTAGATGTGAAAAA
ATATCAAAGCTACTCGCCACCATACTATAGTGCTGGAAATTTGGTATCAT
ATGGTGCTTTCATTTGCGCATATCCTCTGATGATTACATGGTCGTTTATT
GTACACTCAAAGTTATTGTTCAATGCTTTCAAAGATTGGGCTTTGAATTT
GTGGGCCATGAGAAAACTTAAATCTTGGGTCACAATGTTCAAAAGCGATT
ACAGGGCGCTCGACGATTATGATGACCCACATTCTAATGCCATGAAAAAC
TATAAAGAAGTTCCAGATTGGTGGTATTTTGCCATATTGATAGGTTCACT
TGTTGTTGGAATAGCTGTTGTAGAGCACTACCCAACAAATACACCAGTTT
GGGGTCTTTTTGTTTGTTTAGGATTTAATTTTGTTTTCTTGATTCCAACT
ACTATCCTTCAAGCAACCACTGGTTATTCGTTTGGTTTGAATCTACTAAT
TGAAATGGTGATGGGGTACGCTTTACCAGGTAATCCAATCGCCATAATGA
TTTTGAAGGCTTTTGGTTATAACATCGACGGCCAAGCAGATAATTACGTT
TCTAACTTAAAAATAGCGCATTATTGTAAGATTCCGCCAATGGCGCTATT
CAGGGGACAATGTGTTATAGTTTTCATTCAGATATTTGTCAATCTAGGTG
TTCTGAATTGGCAAATCTCCAATATCAAAGACTTTTGCACACCTCATCAA
AACGCAAAATTCACCTGTCCTGATGCTGTGACCTACTATAATGCTTCCGT
TGTCTGGGGTGCAATTGGGCCAAAAAGAATTTTCAATTACATTTATCCAA
TATTTAAATGGTGTTGGTTGATAGGCGCATGCATTGGCATATTTTTTGGT
GTTTGGAAGCGCTGGGGTAAGTTTTATCCCAGATATTTTGACCCAATGTT
ATTTGTAGGTGGAATGCTTAATATGAGCCCTCCATATAACCTGATGTATT
ACACTTCTGGTATGATTGTTAGTTACATTTCCCAGTACTACATGAAAAGA
CACCATTTAAATCTGTGGGAGAAATATAATTATGTTTTATCGGCAGGCTT
TTCAACGGGCTTGGTTTTATCAGCTATTATCATTTTCTTTGCTGTCCAAT
ATAAAGACACAGCTTTTAATTGGTGGGGCAATACAGTTCCGTATGCTGGT
GCCGATGGCGTTGGCTATCCTCTAAAGAACATAACTGATACAGCAAATGG
CTATTTCGGCTATGCTCCAGGACACTATCCATGA
>lcl|WE372.Contig266.37_12268-1
ATGAGTGAAACAGTCAAAGATAAAGTTATAATTGATGAGAAGGTATCCAC
AAAAGGTACTGTTGATTACGCCGAGGGTGCTGAGTATTCTGAGAGGCTTT
CAAATCATTCATCAGACTTTTCTCAGTGGTATACGGATGAACAGATACTG
CACTTTATGAAGAAGCTGGGTTATGAAAATCGCACTCTTTATGATATTCC
GGAAGACGTTGCGTATATCCTCAAAAAAATGCCTGAATTGACACTTGAGG
ATTCCTTCAAAATACTAAAAGACTCTATCATCTATTTCAAGGATGATGAG
AACATTCCACACGATCAATATGAGGAGTGGAAGAGATTGGTTGACTTGGA
GGACTTGGATTCAAAAGAGGGGATAGATGAATATGATAGCTTTGACATTA
GAGCATTTGCTTCTGCTATTAAATTTCATTCGCCTTACCAAGAGGTTAGA
GCTGTTGTTGATCCAGAAGATGATCCCACCATTCCAGTGGAGACATTCCG
AGCATATTTTCTGGCAATAATTTGGTCTGTCATCGGTTCAGGATTTAATG
AGTTTTTTTCACACAGGGTGGTTTCAATTTCACTGGATACTCCAATTATC
CAAATGTTTTTATATATCTGTGGTAAGGCTTGGGCTAAAACTATCCCCTG
TTGGACTATAACCATCAGGGGCAGAAAGTATGGTATCAATATCGATAAAC
CATGGACCCAAAAAGAGCAAATGTTTTCAACCTTGTTATATGCAATTTGT
CAAGGCACGTTCTATACTCATTACAATATTCTAACGCAAAAACTCTTTTA
CCATTCTGCTTTCTCGTTTGGCTACCAATTTTTACTTTCGTTATCCGTAC
AATTTATTGGATTTGGATTTGCTGGCATCCTTAGAAAATTCGTTGTTTAT
CCAGCCCGTGCACTATGGCCAACAGTCATGCCAACTATTGCTATCAACAA
GGCACTATTGGGTAAAGAAAAGCATGAATCTGGAATGAGCAGGTATAAGT
TCTTTTTCTTGACTTTTTTTATCATGTTCATCTATAACTGGTTTCCCACT
TACATTATTAATATTCTAAACACTTTCAATTGGATGACCTGGATCAAGCC
AAGTAACATTAATCTCGCAAACATCACGGGAGGAGTCACTGGTCTTGGGA
TTAATCCTATCTCATCTTTTGACTGGAATGTTATTTCGTTTAATTCTCCT
TTAGTTTACCCATTTTGGTCATACTTAACACAATATCTTGGTTGCATATT
AGCAGCTTTAATTGTTATTGCAGTATACTATAGTAATTATATGAGTTGCC
AATACCTGCCAATATTCACAAATTCTTTGTATACTAATACTGGCGATTCC
TTTGAAGTTACTGAGATATTAGACAGTGGCAATAAGCTAGATGTGAAAAA
ATATCAAAGCTACTCGCCACCATACTATAGTGCTGGAAATTTGGTAACAT
ATGGTGCTTTCATTTGCGCATATCCTCTGATGATTACATGGTCGTTTATT
GTACACTCAAAGTTATTGTTCAATGCTTTCAAAGATTGGGCTTTGAATTT
GTGGGCCATGAGAAAACTTAAATCTTGGGTCACAATGTTCAAAAGCGATT
ACAGGGCGCTCGACGATTATGATGACCCACATTCTAATGCCATGAAAAAC
TATAAAGAAGTTCCAGATTGGTGGTATTTTGCCATATTGATAGGTTCTCT
TGTTGTTGGAATAGCTGTTGTAGAGCACTACCCAACAAATACACCAGTTT
GGGGTCTTTTTGTTTCTTTAGGATTTAATTTTGTTTTCTTGATTCCAACC
ACTATCCTTCAAGCAACCACTGGTTATTCGTTTGGTTTGAATCTGCTAAT
TGAAATGGTGATGGGGTACGCTTTACCAGGTAATCCAATCGCCATAATGA
TTTTGAAGGCTTTTGGTTATAACATCGACGGCCAAGCAGATAATTACGTT
TCTAACTTAAAAATAGCGCATTATTGTAAGATTCCGCCAATGGCGCTATT
CAGGGGACAATGTGTTATAGTTCTCATTCAGATATTTGTCAATCTAGGTG
TTCTGAATTGGCAAATCTCCAATATCAAAGACTTTTGCACACCTCATCAA
AACGCAAAATTCACCTGTCCTGATGCTGTGACCTACTATAATGCTTCCGT
TGTCTGGGGTGCAATTGGGCCAAAAAGAATTTTCAATTACATTTATCCAA
TATTTAAATGGTGTTGGTTGATAGGCGCATGCATTGGCATATTTTTTGGT
GTTTGGAAGCGCTGGGGTAAGTTTTATCCCAGATATTTTGACCCAATGTT
ATTTGTAGGTGGAATGCTTAATATGAGCCCTCCATATAACCTGATGTATT
ACACTTCTGGTATGATTGTTAGTTACATTTCCCAGTACTACATGAAAAGA
CACCATTTAAATCTGTGGGAGAAATATAATTATGTTTTATCGGCAGGCTT
TTCAACGGGCTTGGTTTTATCAGCTATTATCATTTTCTTTGCTGTCCAAT
ATAAAGACACAGCTTTTAATTGGTGGGGCAATACAGTTCCGTATGCTGGT
GCCGATGGCGTTGGCTATCCTCTAAAGAACATAACTGATACAGCAAATGG
CTATTTCGGCTATGCTCCAGGACACTATCCATGA
>lcl|I14.contig00133_12897-1553
ATGAGTGAAACAGTCAAAGATAAAGTTATAATTGATGAGAAGGTATCCAC
AAAAGGTACTGTTGATTACGCCGAGGGTGCTGAGTATTCTGAGAGGCTTT
CAAATCATTCATCAGACTTTTCTCAGTGGTATACGGATGAACAGATACTG
CACTTTATGAAGAAGCTGGGTTATGAAAATCGCACTCTTTATGATATTCC
GGAAGACGTTGCGTATATCCTCAAAAAAATGCCTGAATTGACACTTGAGG
GTTCCTTCAAAATACTAAAAGACTCTATCATCTATTTCAAGGATGATGAG
AACATTCCACACGATCAATATGAGGAGTGGAAGAGATTGGTTGACTTGGA
GGACTTGGATTCAAAAGAGGGGATAGATGAATATGATAGCTTTGACATTA
GAGCATTTGCTTCTGCTATTAAATTTCATTCGCCTTACCAAGAGGTTAGA
GCTGTTGTTGATCCAGAAGATGATCCCACCATTCCAGTGGAGACATTCCG
AGCATATTTTCTGGCAATAATTTGGTCTGTCATCGGTTCAGGATTTAATG
AGTTTTTTTCACACAGGGTGGTTTCAATTTCACTGAATACTCCAATTATC
CAAATGTTTTTATATATCTGTGGTAAGGCTTGGGCTAAAACTATCCCCTG
TTGGACTATAACCATCAGGGGCAGAAAGTATGGTATCAATATCGATAAAC
CATGGACCCAAAAAGAGCAAATGTTTTCAACCTTGTTATATGCAATTTGT
CAAGGCGCGTTCTATACTCATTACAATATTCTAACGCAAAAACTCTTTTA
CCATTCTGCTTTCTCGTTTGGCTACCAATTTTTACTTTCGTTATCCGTAC
AATTTATTGGATTTGGATTTGCTGGCATCCTTAGAAAATTCGTTGTTTAT
CCAGCCCGTGCACTATGGCCAACAGTCATGCCAACTATTGCTATCAACAA
GGCACTATTGGGTAAAGAAAAGCATGAATCTGGAATGAGCAGGTATAAGT
TCTTTTTCTTGACTTTTTTTATCATGTTCATCTATAACTGGTTTCCCACT
TACATTATTAATATTCTAAACACTTTCAATTGGATGACCTGGATCAAGCC
AAGTAACATTAATCTCGCAAACATCACGGGAGGAGTCACTGGTCTTGGGA
TTAATCCTATCTCATCTTTTGACTGGAATGTTATTTCGTTTTATTCTCCT
TTAGTTTACCCATTTTGGTCATACTTAACACAATATCTTGGTTGCATATT
AGCAGCTTTAATTGTTATTGCAGTATACTATAGTAATTATATGAGTTGCC
AATACCTGCCAATATTCACAAATTCTTTGTATACTAATACTGGCGATTCC
TTTGAAGTTACTGAGATATTAGACAGTGGCAATAAGCTAGATGTGAAAAA
ATACCAAAGCTACTCGCCACCATACTATAGTGCTGGAAATTTGGTAGCAT
ATGGTGCTTTCATTTGCGCATATCCTCTGATGATTACATGGTCGTTTATT
GTACACTCAAAGTTATTGTTCAATGCTTTCAAAGATTGGGCTTTGAATTT
GTGGGCCATGAGAAAACTTAAATCTTGGGTCACAATGTTCAAAAGCGATT
ACAGGGCGCTCGACGATTATGATGACCCACATTCTAATGCCATGAAAAAC
TATAAAGAAGTTCCAGATTGGTGGTATTTTGCCATATTGATAGGTTCTCT
TGTTGTTGGAATAGCTGTTGTAGAGCACTACCCAACAAATACACCAGTTT
GGGGTCTTTTTGTTTCTTTAGGATTTAATTTTGTTTTCTTGATTCCAACC
ACTATCCTTCAAGCAACCACTGGTTATTCGTTTGGTTTGAATCTGCTAAT
TGAAATGGTGATGGGGTACGCTTTACCAGGTAATCCAATCGCCATAATGA
TTTTGAAGGCTTTTGGTTATAACATCGACGGCCAAGCAGATAATTACGTT
TCTAACTTAAAAATAGCGCATTATTGTAAGATTCCGCCAATGGCGCTATT
CAGGGGACAATGTGTTATAGTTCTCATTCAGATATTTGTCAATCTAGGTG
TTCTGAATTGGCAAATCTCCAATATCAAAGACTTTTGCACACCTCATCAA
AACGCAAAATTCACCTGTCCTGATGCTGTGACCTACTATAATGCTTCCGT
TGTCTGGGGTGCAATTGGGCCAAAAAGAATTTTCAATTACATTTATCCAA
TATTTAAATGGTGTTGGTTGATAGGCGCATGCATTGGCATATTTTTTGGT
GTTTGGAAGCGCTGGGGTAAGTTTTATCCCAGATATTTTGACCCAATGTT
ATTTGTAGGTGGAATGCTTAATATGAGCCCTCCATATAACCTGATGTATT
ACACTTCTGGTATGATTGTTAGTTACATTTCCCAGTACTACATGAAAAGA
CACCATTTAAATCTGTGGGAGAAATATAATTATGTTTTATCGGCAGGCTT
TTCAACGGGCTTGGTTTTATCAGCTATTATCATTTTCTTTGCTGTCCAAT
ATAAAGACACAGCTTTTAATTGGTGGGGCAATACAGTTCCGTATGCTGGT
GCCGATGGCGTTGGCTATCCTCTAAAGAACATAACTGATACAGCAAATGG
CTATTTCGGCTATGCTCCAGGACACTATCCATGA
>lcl|YJM421.Contig13.16_2416-50
ATGAGTGAAACAGTCAAAGATAAAGTTATAATTGATGAGAAGGTATCCAC
AAAAGGTACTGTTGATTACGCCGAGGGTGCTGAGTACTCTGAGAGGCTTT
CAAATCATTCATCAGACTTTTCTCAGTGGTATACGGATGAACAGATACTG
CACTTTATGAAGAAGCTGGGTTATGAAAATCGCACTCTTTATGATATTCC
GGAAGACGTTGCGTATATCCTCAAAAAAATGCCTGAATTGACACTTGAGG
ATTCCTTCAAAATACTAAAAGACTCTATCATCTATTTCAAGGATGATGAG
AACATTCCACACGATCAATATGAGGAGTGGAAGAGATTGGTTGACTTGGA
GGACTTGGATTCAAAAGAGGGGATAGATGAATATGATAGCTTTGACATTA
GAGCATTTGCTTCTGCTATTAAATTCCATTCGCCTTACCAAGAGGTTAGA
GCTGTTGTTGATCCAGAAGATGATCCCACCATTCCAGTGGAGACATTCCG
AGCATATTTTCTGGCAATAATTTGGTCTGTCATCGGTTCAGGATTTAATG
AGTTTTTTTCACACAGGGTGGTTTCAATTTCACTGGATACTCCAATTATC
CAAATGTTTTTATATATCTGTGGTAAGGCTTGGGCTAAAACTATCCCCTG
TTGGACTATAACCATAAGGGGCAGAAAGTATGGTATCAATATCGATAAAC
CATGGACCCAAAAAGAGCAAATGTTTTCAACCTTGTTATATGCAATTTGT
CAAGGCACGTTCTATACTCATTACAATATTCTAACGCAAAAACTCTTTTA
CCATTCTGCTTTCTCGTTTGGCTACCAATTTTTACTTTCGTTATCCGTAC
AATTTATTGGATTTGGATTTGCTGGCATCCTTAGAAAATTCGTTGTTTAT
CCAGCCCGTGCACTATGGCCAACAGTCATGCCAACTATTGCTATCAACAA
GGCACTATTGGGTAAAGAAAAGCATGAATCTGGAATGAGCAGGTATAAAT
TCTTTTTCTTGACTTTTTTTATCATGTTCATCTATAACTGGTTTCCCACT
TACATTATTAATATTCTAAACACTTTCAATTGGATGACCTGGATCAAGCC
AAGTAACATTAATCTCGCAAACATCACGGGAGGAGTCACTGGTCTTGGGA
TTAATCCTATCTCATCTTTTGACTGGAATGTTATTTCGTTTAATTCTCCT
TTAGTTTACCCATTTTGGTCATACTTAACACAATATCTTGGTTGCATATT
AGCAGCTTTAATTGTTATTGCAGTATACTATAGTAATTATATGAGTTGCC
AATACCTGCCAATATTCACAAATTCTTTGTACACTAATACTGGCGATTCC
TTTGAAGTTACTGAGATATTAGACAGTGACAATAAGCTAGATGTGAAAAA
ATATCAAAGCTACTCGCCACCATACTATAGTGCTGGAAATTTGGTAACAT
ATGGTGCTTTCATTTGCGCATATCCTCTGATGATTACATGGTCGTTTATT
GTACACTCAAAGTTATTGTTCAATGCTTTCAAAGATTGGGCTTTGAATTT
GTGGGCCATGAGAAAACTTAAATCTTGGGTCACAATGTTCAAAAGCGATT
ACAGGGCGCTCGACGATTATGATGACCCACATTCTAATGCCATGAAAAAC
TATAAAGAAGTTCCAGATTGGTGGTATTTTGCCATATTGATAGGTTCACT
TGTTGTTGGAATAGCTGTTGTAGAGCACTACCCAACAAATACACCAGTTT
GGGGTCTTTTTGTTTGTTTAGGATTTAATTTTGTTTTCTTGATTCCAACT
ACTATCCTTCAAGCAACCACTGGTTATTCGTTTGGTTTGAATCTGCTAAT
TGAAATGGTGATGGGGTACGCTTTACCAGGTAATCCAATCGCCATAATGA
TTTTAAAGGCCTTTGGTTATAACATTGACGGCCAAGCAGATAATTACGTT
TCTAACTTAAAAATAGCGCATTATTGTAAGATTCCGCCAATGGCGCTATT
CAGGGGACAATGTGTTATAGTTCTCATTCAGATATTTGTCAATCTAGGTG
TTCTGAATTGGCAAATCTCCAATATCAAAGACTTTTGCACACCTCATCAA
AACGCAAAATTCACCTGTCCTGATGCTGTGACCTACTATAATGCTTCCGT
TGTCTGGGGTGCAATTGGGCCAAAAAGAATTTTCAATTACATTTATCCAA
TATTTAAATGGTGTTGGTTGATAGGCGCATGCATTGGCATATTTTTTGGT
GTTTGGAAGCGCTGGGGTAAGTTTTATCCCAGATATTTTGACCCAATGTT
ATTTGTAGGTGGAATGCTTAATATGAGCCCTCCATATAACCTGATGTATT
ACACTTCTGGTATGATTGTTAGTTACATTTCCCAGTACTACATGAAAAGA
CACCATTTAAATCTGTGGGAGAAATATAATTATGTTTTATCGGCAGGCTT
TTCAACGGGCTTGGTTTTATCAGCTATTATCATTTTCTTTGCTGTCCAAT
ATAAAGACACAGCTTTTAATTGGTGGGGCAATACAGTTCCGTATGCTGGT
GCCGATGGCGTTGGCTATCCTCTAAAGAACATAACTGATACAGCAAATGG
CTATTTCGGCTATGCTCCAGGACACTATCCATGA
>lcl|YPS1009.contig01437_126-27
ATGAGTGAAACAGTCAAAGATAAAGTTATAATTGATGAGAAGGTATCCAC
AAAAGGTACTGTTGATTACGCCGAGGGTGCTGAGTACTCTGAGAGGCTTT
CAAATCATTCATCAGACTTTTCTCAGTGGTATACGGATGAACAGATACTG
CACTTTATGAAGAAGCTGGGTTATGAAAATCGCACTCTTTATGATATTCC
GGAAGACGTTGCGTATATCCTCAAAAAAATGCCTGAATTGACACTTGAGG
ATTCCTTCAAAATACTAAAAGACTCTATCATCTATTTCAAGGATGATGAG
AACATTCCACACGATCAATATGAGGAGTGGAAGAGATTGGTTGACTTGGA
GGACTTGGATTCAAAAGAGGGGATAGATGAATATGATAGCTTTGACATCA
GAGCATTTGCTTCTGCTATTAAATTCCATTCGCCTTACCAAGAGGTTAGA
GCTGTTGTTGATCCAGAAGATGATCCCACCATTCCAGTGGAGACATTCCG
AGCATATTTTCTGGCAATAATTTGGTCTGTCATCGGTTCAGGATTTAATG
AGTTTTTTTCACACAGGGTGGTTTCAATTTCACTGGATACTCCAATTATC
CAAATGTTTTTATATATCTGTGGTAAGGCTTGGGCTAAAACTATCCCCTG
TTGGACTATAACCATCAGGGGCAGAAAGTATGGTATCAATATCGATAAAC
CATGGACCCAAAAAGAGCAAATGTTTTCAACCTTGTTATATGCAATTTGT
CAAGGCACGTTCTATACTCATTACAATATTCTAACGCAAAAACTCTTTTA
CCATTCTGCTTTCTCGTTTGGCTACCAATTTTTACTTTCGTTATCCGTAC
AATTTATTGGATTTGGATTTGCTGGCATCCTTAGAAAATTCGTTGTTTAT
CCAGCCCGTGCACTATGGCCAACAGTCATGCCAACTATTGCTATCAACAA
GGCACTATTGGGTAAAGAAAAGCATGAATCTGGAATGAGCAGGTATAAAT
TCTTTTTCTTGACTTTTTTTATCATGTTCATCTATAACTGGTTTCCCACT
TACATTATTAATATTCTAAACACTTTCAATTGGATGACCTGGATCAAGCC
AAGTAACATTAATCTCGCAAACATCACGGGAGGAGTCACTGGTCTTGGGA
TTAATCCTATCTCATCTTTTGACTGGAATGTTATTTCGTTTAATTCTCCT
TTAGTTTACCCATTTTGGTCATACTTAACACAATATCTTGGTTGCATATT
AGCGGCTTTAATTGTTATTGCAGTATACTATAGTAATTATATGAGTTGCC
AATACCTGCCAATATTCACAAATTCTTTGTATACTAATACTGGCGATTCC
TTTGAAGTTACTGAGATATTAGACAGTGACAATAAGCTAGATGTGAAAAA
ATATCAAAGCTACTCGCCACCATACTATAGTGCTGGAAATTTGGTAACAT
ATGGTGCTTTCATTTGCGCATATCCTCTGATGATTACATGGTCGTTTATT
GTACACTCAAAGTTATTGTTCAATGCTTTCAAAGATTGGGCTTTGAATTT
GTGGGCCATGAGAAAACTTAAATCTTGGGTCACAATGTTCAAAAGCGATT
ACAGGGCGCTCGACGATTATGATGACCCACATTCTAATGCCATGAAAAAC
TATAAAGAAGTTCCAGATTGGTGGTATTTTGCCATATTGATAGGTTCACT
TGTTGTTGGAATAGCTGTTGTAGAGCACTACCCAACAAATACACCAGTTT
GGGGTCTTTTTGTTTCTTTAGGATTTAATTTTGTTTTCTTGATTCCAACT
ACTATCCTTCAAGCAACCACTGGTTATTCGTTTGGTTTGAATCTGCTAAT
TGAAATGGTGATGGGGTACGCTTTACCAGGTAATCCAATCGCCATAATGA
TTTTAAAGGCCTTTGGTTATAACATTGACGGCCAAGCAGATAATTACGTT
TCTAACTTAAAAATAGCGCATTATTGTAAGATTCCGCCAATGGCGCTATT
CAGGGGACAATGTGTTATAGTTCTCATTCAGATATTTGTCAATCTAGGTG
TTCTGAATTGGCAAATCTCCAATATCAAAGACTTTTGCACACCTCATCAA
AACGCAAAATTCACCTGTCCTGATGCTGTGACCTACTATAATGCTTCCGT
TGTCTGGGGTGCAATTGGGCCAAAAAGAATTTTCAATTACATTTATCCAA
TATTTAAATGGTGTTGGTTGATAGGCGCATGCATTGGCATATTTTTTGGT
GTTTGGAAGCGCTGGGGTAAGTTTTATCCCAGATATTTTGACCCAATGTT
ATTTGTAGGTGGAATGCTTAATATGAGCCCTCCATATAACCTGATGTATT
ACACTTCTGGTATGATTGTTAGTTACATTTCCCAGTACTACATGAAAAGA
CACCATTTAAATCTGTGGGAGAAATATAATTATGTTTTATCGGCAGGCTT
TTCAACGGGCTTGGTTTTATCAGCTATTATCATTTTCTTTGCTGTCCAAT
ATAAAGACACAGCTTTTAATTGGTGGGGCAATACAGTTCCGTATGCTGGT
GCCGATGGCGTTGGCTATCCTCTAAAGAACATAACTGATACAGCAAATGG
CTATTTCGGCTATGCTCCAGGACACTATCCATGA
>lcl|Y9.Contig18.2_9701-12333
ATGAGTGAAACAGTCAAAGATAAAGTTATAATTGATGAGAAGGTATCCAC
AAAAGGTACTGTTGATTACGCCGAGGGTGCTGAGTACTCTGAGAGGCTTT
CAAATCATTCATCAGACTTTTCTCAGTGGTATACGGATGAACAGATACTG
CACTTTATGAAGAAGCTGGGTTATGAAAATCGCACTCTTTATGATATTCC
GGAAGACGTTGCGTATATCCTCAAAAAAATGCCTGAATTGACACTTGAGG
ATTCCTTCAAAATACTAAAAGACTCTATCATCTATTTCGAGGATGATGAG
AACATTCCACACGATCAATATGAGGAGTGGAAGAGATTGGTTGACTTGGA
GGACTTGGATTCAAAAGAGGGGATAAATGAATATGATAGCTTTGACATTA
GAGCATTTGCTTCTGCTATTAAATTCCATTCGCCTTACCAAGAGGTTAGA
GCTGTTGTTGATCCAGAAGATGATCCCACCATTCCAGTGGAGACATTCCG
AGCATATTTTCTGGCAATAATTTGGTCTGTCATCGGTTCAGGATTTAATG
AGTTTTTTTCACACAGGGTGGTTTCAATTTCACTGGGTACTCCAATTATC
CAAATGTTTTTATATATCTGTGGTAAGGCTTGGGCTAAAACTATCCCCTG
TTGGGCTATAACCATAAGGGGCAGAAAGTATGGTATCAATATCGATAAAC
CATGGACCCAAAAAGAGCAAATGTTTTCAACCTTGTTATATGCAATTTGT
CAAGGCACGTTCTATACTCATTACAATATTCTAACGCAAAAACTCTTTTA
CCATTCTGCTTTCTCGTTTGGCTACCAATTTTTACTTTCGTTATCCGTAC
AATTTATTGGATTTGGATTTGCTGGCATCCTTAGAAAATTCGTTGTTTAT
CCAGCCCGTGCACTATGGCCAACAGTCATGCCAACTATTGCTATCAACAA
GGCACTATTGGGTAAAGAAAAGCATGAATCTGGAATGAGCAGGTATAAAT
TCTTTTTCTTGACTTTTTTTATCATGTTCATCTATAACTGGTTTCCCACT
TACATTATTAATATTCTAAACACTTTCAATTGGATGACCTGGATCAAGCC
AAGTAACATTAATCTCGCAAACATCACGGGAGGAGTCACTGGTCTTGGGA
TTAATCCTATCTCATCTTTTGACTGGAATGTTATTTCGTATAATTCTCCT
TTAATTTACCCATTTTGGTCATACTTAACACAATATCTTGGTTGCATATT
AGCAGCTTTAATTGTTATTGCAGTATACTATAGTAATTATATGAGTTGCC
AATACCTGCCAATATTCACAAATTCTTTGTATACTAATACTGGCCATTCC
TTTAAAGTTACTGAGGTATTAGACAGTGACAATAAGCTAGATGTGAAAAA
ATATCAAAGCTACTCGCCACCATACTATAGTGCTGGAAATTTGGTATCAT
ATGGTGCTTTCATTTGCGCATATCCTCTGATGATTACATGGTCGTTTATT
GTACACTCAAAGTTATTGTTCAATGCTTTCAAAGATTGGGCTTTGAATTT
GTGGGCCATGAGAAAACTTAAATCTTGGGTCACAATGTTCAAAAGCGATT
ACAGGGCGCTCGACGATTATGATGACCCACATTCTAATGCCATGAAAAAC
TATAAAGAAGTTCCAGATTGGTGGTATTTTGCCATATTGATAGGTTCACT
TGTTGTTGGAATAGCTGTTGTAGAGCACTACCCAACAAATACACCAGTTT
GGGGTCTTTTTGTTTGTTTAGGATTTAATTTTGTTTTCTTGATTCCAACT
ACTATCCTTCAAGCAACCACTGGTTATTCGTTTGGTTTGAATCTACTAAT
TGAAATGGTGATGGGGTACGCTTTACCAGGTAATCCAATTGCCATAATGA
TTTTGAAGGCTTTTGGTTATAACATCGACGGCCAAGCAGATAATTACGTT
TCTAACTTAAAAATAGCGCATTATTGTAAGATTCCGCCAATGGCGCTATT
CAGGGGACAATGTGTTATAGTTTTCATTCAGATATTTGTCAATCTAGGTG
TTCTGAATTGGCAAATCTCCAATATCAAAGACTTTTGCACACCTCATCAA
AACGCAAAATTCACCTGTCCTGATGCTGTGACCTACTATAATGCTTCCGT
TGTCTGGGGTGCAATTGGGCCAAAAAGAATTTTCAATTACATTTATCCAA
TATTTAAATGGTGTTGGTTGATAGGCGCATGCATTGGCATATTTTTTGGT
GTTTGGAAGCGCTGGGGTAAGTTTTATCCCAGATATTTTGACCCAATGTT
ATTTGTAGGTGGAATGCTTAATATGGGCCCTCCATATAACCTGATGTATT
ACACTTCTGGTATGATTGTTAGTTACATTTCCCAGTACTACATGAAAAGA
CACCATTTAAATCTGTGGGAGAAATATAATTATGTTTTATCGGCAGGCTT
TTCAACGGGCTTGGTTTTATCAGCTATTATCATTTTCTTTGCTGTCCAAT
ATAAAGACACAGCTTTTAATTGGTGGGGCAATACAGTTCCGTATGCTGGT
GCCGATGGCGTTGGCTATCCTCTAAAGAACATAACTGATACAGCAAATGG
TTATTTCGGCTATGCTC-AGGACACTATCCATGA
>lcl|T7_updated.Contig12.5_4804
ATGAGTGAAACAGTCAAAGATAAAGTTATAATTGATGAGAAGGTATCCAC
AAAAGGTACTGTTGATTACGCCGAGGGTGCTGAGTACTCTGAGAGGCTTT
CAAATCATTCATCAGACTTTTCTCAGTGGTATACGGATGAACAGATACTG
CACTTTATGAAGAAGCTGGGTTATGAAAATCGCACTCTTTATGATATTCC
GGAAGACGTTGCGTATATCCTCAAAAAAATGCCTGAATTGACACTTGAGG
ATTCCTTCAAAATACTAAAAGACTCTATCATCTATTTCAAGGATGATGAG
AACATTCCACACGATCAATATGAGGAGTGGAAGAGATTGGTTGACTTGGA
GGACTTGGATTCAAAAGAGGGGATAGATGAATATGATAGCTTTGACATCA
GAGCATTTGCTTCTGCTATTAAATTCCATTCGCCTTACCAAGAGGTTAGA
GCTGTTGTTGATCCAGAAGATGATCCCACCATTCCAGTGGAGACATTCCG
AGCATATTTTCTGGCAATAATTTGGTCTGTCATCGGTTCAGGATTTAATG
AGTTTTTTTCACACAGGGTGGTTTCAATTTCACTGGATACTCCAATTATC
CAAATGTTTTTATATATCTGTGGTAAGGCTTGGGCTAAAACTATCCCCTG
TTGGACTATAACCATCAGGGGCAGAAAGTATGGTATCAATATCGATAAAC
CATGGACCCAAAAAGAGCAAATGTTTTCAACCTTGTTATATGCAATTTGT
CAAGGCACGTTCTATACTCATTACAATATTCTAACGCAAAAACTCTTTTA
CCATTCTGCTTTCTCGTTTGGCTACCAATTTTTACTTTCGTTATCCGTAC
AATTTATTGGATTTGGATTTGCTGGCATCCTTAGAAAATTCGTTGTTTAT
CCAGCCCGTGCACTATGGCCAACAGTCATGCCAACTATTGCTATCAACAA
GGCACTATTGGGTAAAGAAAAGCATGAATCTGGAATGAGCAGGTATAAAT
TCTTTTTCTTGACTTTTTTTATCATGTTCATCTATAACTGGTTTCCCACT
TACATTATTAATATTCTAAACACTTTCAATTGGATGACCTGGATCAAGCC
AAGTAACATTAATCTCGCAAACATCACGGGAGGAGTCACTGGTCTTGGGA
TTAATCCTATCTCATCTTTTGACTGGAATGTTATTTCGTTTAATTCTCCT
TTAGTTTACCCATTTTGGTCATACTTAACACAATATCTTGGTTGCATATT
AGCGGCTTTAATTGTTATTGCAGTATACTATAGTAATTATATGAGTTGCC
AATACCTGCCAATATTCACAAATTCTTTGTATACTAATACTGGCGATTCC
TTTGAAGTTACTGAGATATTAGACAGTGACAATAAGCTAGATGTGAAAAA
ATATCAAAGCTACTCGCCACCATACTATAGTGCTGGAAATTTGGTAACAT
ATGGTGCTTTCATTTGCGCATATCCTCTGATGATTACATGGTCGTTTATT
GTACACTCAAAGTTATTGTTCAATGCTTTCAAAGATTGGGCTTTGAATTT
GTGGGCCATGAGAAAACTTAAATCTTGGGTCACAATGTTCAAAAGCGATT
ACAGGGCGCTCGACGATTATGATGACCCACATTCTAATGCCATGAAAAAC
TATAAAGAAGTTCCAGATTGGTGGTATTTTGCCATATTGATAGGTTCACT
TGTTGTTGGAATAGCTGTTGTAGAGCACTACCCAACAAATACACCAGTTT
GGGGTCTTTTTGTTTCTTTAGGATTTAATTTTGTTTTCTTGATTCCAACT
ACTATCCTTCAAGCAACCACTGGTTATTCGTTTGGTTTGAATCTGCTAAT
TGAAATGGTGATGGGGTACGCTTTACCAGGTAATCCAATCGCCATAATGA
TTTTAAAGGCCTTTGGTTATAACATTGACGGCCAAGCAGATAATTACGTT
TCTAACTTAAAAATAGCGCATTATTGTAAGATTCCGCCAATGGCGCTATT
CAGGGGACAATGTGTTATAGTTCTCATTCAGATATTTGTCAATCTAGGTG
TTCTGAATTGGCAAATCTCCAATATCAAAGACTTTTGCACACCTCATCAA
AACGCAAAATTCACCTGTCCTGATGCTGTGACCTACTATAATGCTTCCGT
TGTCTGGGGTGCAATTGGGCCAAAAAGAATTTTCAATTACATTTATCCAA
TATTTAAATGGTGTTGGTTGATAGGCGCATGCATTGGCATATTTTTTGGT
GTTTGGAAGCGCTGGGGTAAGTTTTATCCCAGATATTTTGACCCAATGTT
ATTTGTAGGTGGAATGCTTAATATGAGCCCTCCATATAACCTGATGTATT
ACACTTCTGGTATGATTGTTAGTTACATTTCCCAGTACTACATGAAAAGA
CACCATTTAAATCTGTGGGAGAAATATAATTATGTTTTATCGGCAGGCTT
TTCAACGGGCTTGGTTTTATCAGCTATTATCATTTTCTTTGCTGTCCAAT
ATAAAGACACAGCTTTTAATTGGTGGGGCAATACAGTTCCGTATGCTGGT
GCCGATGGCGTTGGCTATCCTCTAAAGAACATAACTGATACAGCAAATGG
CTATTTCGGCTATGCTCCAGGACACTATCCATGA
>lcl|YJM320.Contig27.3_44200-46
ATGAGTGAAACAGTCAAAGATAAAGTTATAATTGATGAGAAGGTATCCAC
AAAAGGTACTGTTGATTACGCCGAGGGTGCTGAGTACTCTGAGAGGCTTT
CAAATCATTCATCAGACTTTTCTCAGTGGTATACGGATGAACAGATACTG
CACTTTATGAAGAAGCTGGGTTATGAAAATCGCACTCTTTATGATATTCC
GGAAGACGTTGCGTATATCCTCAAAAAAATGCCTGAATTGACACTTGAGG
ATTCCTTCAAAATACTAAAAGACTCTATCATCTATTTCAAGGATGATGAG
AACATTCCACACGATCAATATGAGGAGTGGAAGAGATTGGTTGACTTGGA
GGACTTGGATTCAAAAGAGGGGATAGATGAATATGATAGCTTTGACATTA
GAGCATTTGCTTCTGCTATTAAATTCCATTCGCCTTACCAAGAGGTTAGA
GCTGTTGTTGATCCAGAAGATGATCCCACCATTCCAGTGGAGACATTCCG
AGCATATTTTCTGGCAATAATTTGGTCTGTCATCGGTTCAGGATTTAATG
AGTTTTTTTCACACAGGGTGGTTTCAATTTCACTGGATACTCCAATTATC
CAAATGTTTTTATATATCTGTGGTAAGGCTTGGGCTAAAACTATCCCCTG
TTGGACTATAACCATAAGGGGCAGAAAGTATGGTATCAATATCGATAAAC
CATGGACCCAAAAAGAGCAAATGTTTTCAACCTTGTTATATGCAATTTGT
CAAGGCACGTTCTATACTCATTACAATATTCTAACGCAAAAACTCTTTTA
CCATTCTGCTTTCTCGTTTGGCTACCAATTTTTACTTTCGTTATCCGTAC
AATTTATTGGATTTGGATTTGCTGGCATCCTTAGAAAATTCGTTGTTTAT
CCAGCCCGTGCACTATGGCCAACAGTCATGCCAACTATTGCTATCAACAA
GGCACTATTGGGTAAAGAAAAGCATGAATCTGGAATGAGCAGGTATAAAT
TCTTTTTCTTGACTTTTTTTATCATGTTCATCTATAACTGGTTTCCCACT
TACATTATTAATATTCTAAACACTTTCAATTGGATGACCTGGATCAAGCC
AAGTAACATTAATCTCGCAAACATCACGGGAGGAGTCACTGGTCTTGGGA
TTAATCCTATCTCATCTTTTGACTGGAATGTTATTTCGTTTAATTCTCCT
TTAGTTTACCCATTTTGGTCATACTTAACACAATATCTTGGTTGCATATT
AGCAGCTTTAATTGTTATTGCGGTATACTATAGTAATTATATGAGTTGCC
AATACCTGCCAATATTCACAAATTCTTTGTACACTAATACTGGCGATTCC
TTTGAAGTTACTGAGATATTAGACAGTGACAATAAGCTAGATGTGAAAAA
ATATCAAAGCTACTCGCCACCATACTATAGTGCTGGAAATTTGGTAACAT
ATGGTGCTTTCATTTGCGCATATCCTCTGATGATTACATGGTCGTTTATT
GTACACTCAAAGTTATTGTTCAATGCTTTCAAAGATTGGGCTTTGAATTT
GTGGGCCATGAGAAAACTTAAATCTTGGGTCACAATGTTCAAAAGCGATT
ACAGGGCGCTCGACGATTATGATGACCCACATTCTAATGCCATGAAAAAC
TATAAAGAAGTTCCAGATTGGTGGTATTTTGCCATATTGATAGGTTCACT
TGTTGTTGGAATAGCTGTTGTAGAGCACTACCCAACAAATACACCAGTTT
GGGGTCTTTTTGTTTCTTTAGGATTTAATTTTGTTTTCTTGATTCCAACT
ACTATCCTTCAAGCAACCACTGGTTATTCGTTTGGTTTGAATCTGCTAAT
TGAAATGGTGATGGGGTACGCTTTACCAGGTAATCCAATCGCCATAATGA
TTTTAAAGGCCTTTGGTTATAACATTGACGGCCAAGCAGATAATTACGTT
TCTAACTTAAAAATAGCGCATTATTGTAAGATTCCGCCAATGGCGCTATT
CAGGGGACAATGTGTTATAGTTCTCATTCAGATATTTGTCAATCTAGGTG
TTCTGAATTGGCAAATCTCCAATATCAAAGACTTTTGCACACCTCATCAA
AACGCAAAATTCACCTGTCCTGATGCTGTGACCTACTATAATGCTTCCGT
TGTCTGGGGTGCAATTGGGCCAAAAAGAATTTTCAATTACATTTATCCAA
TATTTAAATGGTGTTGGTTGATAGGCGCATGCATTGGCATATTTTTTGGT
GTTTGGAAGCGCTGGGGTAAGTTTTATCCCAGATATTTTGACCCAATGTT
ATTTGTAGGTGGAATGCTTAATATGAGCCCTCCATATAACCTGATGTATT
ACACTTCTGGTATGATTGTTAGTTACATTTCCCAGTACTACATGAAAAGA
CACCATTTAAATCTGTGGGAGAAATATAATTATGTTTTATCGGCAGGCTT
TTCAACGGGCTTGGTTTTATCAGCTATTATCATTTTCTTTGCTGTCCAAT
ATAAAGACACAGCTTTTAATTGGTGGGGCAATACAGTTCCGTATGCTGGT
GCCGATGGCGTTGGCTATCCTCTAAAGAACATAACTGATACAGCAAATGG
CTATTTCGGCTATGCTCCAGGACACTATCCATGA
>lcl|YJM269.Contig118.6_15840-1
ATGAGTGAAACAGTCAAAGATAAAGTTATAATTGATGAGAAGGTATCCAC
AAAAGGTACTGTTGATTACGCCGAGGGTGCTGAGTACTCTGAGAGGCTTT
CAAATCATTCATCAGACTTTTCTCAGTGGTATACGGATGAACAGATACTG
CACTTTATGAAGAAGCTGGGTTATGAAAATCGCACTCTTTATGATATTCC
GGAAGACGTTGCGTATATCCTCAAAAAAATGCCTGAATTGACACTTGAGG
ATTCCTTCAAAATACTAAAAGACTCTATCATCTATTTCGAGGATGATGAG
AACATTCCACACGATCAATATGAGGAGTGGAAGAGATTGGTTGACTTGGA
GGACTTGGATTCAAAAGAGGGGATAAATGAATATGATAGCTTTGACATTA
GAGCATTTGCTTCTGCTATTAAATTCCATTCGCCTTACCAAGAGGTTAGA
GCTGTTGTTGATCCAGAAGATGATCCCACCATTCCAGTGGAGACATTCCG
AGCATATTTTCTGGCAATAATTTGGTCTGTCATCGGTTCAGGATTTAATG
AGTTTTTTTCACACAGGGTGGTTTCAATTTCACTGGGTACTCCAATTATC
CAAATGTTTTTATATTTCTGTGGTAAGGCTTGGGCTAAAACTATCCCCTG
TTGGGCTATAACCATAAGGGGCAGAAAGTATGGTATCAATATCGATAAAC
CATGGACCCAAAAAGAGCAAATGTTTTCAACCTTGTTATATGGAATTTGT
CAAGGCACGTTCTATACTCATTACAATATTCTAACGCAAAAACTCTTTTA
CCATTCTGCTTTCTCGTTTGGCTACCAATTTTTACTTTCGTTATCCGTAC
AATTTATTGGATTTGGATTTGCTGGCATCCTTAGAAAATTCGTTGTTTAT
CCAGCCCGTGCACTATGGCCAACAGTCATGCCAACTATTGCTATCAACAA
GGCACTATTGGGTAAAGAAAAGCATGAATCTGGAATGAGCAGGTATAAAT
TCTTTTTCTTGACTTTTTTTATCATGTTCATCTATAACTGGTTTCCCACT
TACATTATTAATATTCTAAACACTTTCAATTGGATGACCTGGATCAAGCC
AAGTAACATTAATCTCGCAAACATCACGGGAGGAGTCACTGGTCTTGGGA
TTAATCCTATCTCATCTTTTGACTGGAATGTTATTTCGTTTAATTCTCCT
TTAATTTACCCATTTTGGTCATACTTAACACAATATCTTGGTTGCATATT
AGCAGCTTTAATTGTTATTGCAGTATACTATAGTAATTATATGAGTTGCC
AATACCTGCCAATATTCACAAATTCTTTGTATACTAATACTGGCCATTCC
TTTAAAGTTACTGAGATATTAGACAGTGACAATAAGCTAGATGTGAAAAA
ATATCAAAGCTACTCGCCACCATACTATAGTGCTGGAAATTTGGTAACAT
ATGGTGCTTTCATTTGCGCATATCCTCTGATGATTACATGGTCGTTTATT
GTACACTCAAAGTTATTGTTCAATGCTTTCAAAGATTGGGCTTTGAATTT
GTGGGCCATGAGAAAACTTAAATCTTGGGTCACAATGTTCAAAAGCGATT
ACAGGGCGCTCGACGATTATGATGACCCACATTCTAATGCCATGAAAAAC
TATAAAGAAGTTCCAGATTGGTGGTATTTTGCCATATTGATAGGTTCACT
TGTTGTTGGAATAGCTGTTGTAGAGCACTACCCAACAAATACACCAGTTT
GGGGTCTTTTTGTTTGTTTAGGATTTAATTTTGTTTTCTTGATTCCAACT
ACTATCCTTCAAGCAACCACTGGTTTTTCGTTTGGTTTGAATCTACTAAT
TGAAATGGTGATGGGGTACGCTTTACCAGGTAATCCAATCGCCATAATGA
TTTTGAAGGCTTTTGGTTATAACATCGACGGCCAAGCAGATAATTACGTT
TCTAACTTAAAAATAGCGCATTATTGTAAGATTCCGCCAATGGCGCTATT
CAGGGGACAATGTGTTATAGTTCTCATTCAGATATTTGTCAATCTAGGTG
TTCTGAATTGGCAAATCTCCAATATCAAAGACTTTTGCACACCTCATCAA
AACGCAAAATTCACCTGTCCTGATGCTGTGACCTACTATAATGCTTCCGT
TGTCTGGGGTGCAATTGGGCCAAAAAGAATTTTCAATTACATTTATCCAA
TATTTAAATGGTGTTGGTTGATAGGCGCATGCATTGGCATATTTTTTGGT
GTTTGGAAGCGCTGGGGTAAGTTTTATCCCAGATATTTTGACCCAATGTT
ATTTGTAGGTGGAATGCTTAATATGAGCCCTCCATATAACCTGATGTATT
ACACTTCTGGTATGATTGTTAGTTACATTTCCCAGTACTACATGAAAAGA
CACCATTTAAATCTGTGGGAGAAATATAATTATGTTTTATCGGCAGGCTT
TTCAACGGGCTTGGTTTTATCAGCTATTATCATTTTCTTTGCTGTCCAAT
ATAAAGACACAGCTTTTAATTGGTGGGGCAATAAAGTTCCGTATGCTGGT
GCCGATGGCGTTGGCTATCCTCTAAAGAACATAACTGATACAGCAAATGG
CTATTTCGGCTATGCTCCAGGACACTATCCATGA
>lcl|CBS7960.Contig134.5_8907-1
ATGAGTGAAACAGTCAAAGATAAAGTTATAATTGATGAGAAGGTATCCAC
AAAAGGTACTGTTGATTACGCCGAGGGTGCTGAGTACTCTGAGAGGCCTT
CAAATCATTCATCAGACTTTTCTCAGTGGTATACGGATGAACAGATACTG
CACTTTATGAAGAAGCTGGGTTATGAAAATCGCACTCTTTATGATATTCC
GGAAGACGTTGCGTATATCCTCAAAAAAATGCCTGAATTGACACTTGAGG
ATTCCTTCAAAATACTAAAAGACTCTATCATCTATTTCAAGGATGATGAG
AACATTCCACACGATCAATATGAGGAGTGGAAGAGATTGGTTGACTTGGA
GGACTTGGATTCAAAAGAGGGGATAGATGAATATGATAGCTTTGACATTA
GAGCATTTGCTTCTGCTATTAAATTTCATTCGCCTTACCAAGAGGTTAGA
GCTGTTGTTGATCCAGAAGATGATCCCACCATTCCAGTGGAGACATTCCG
AGCATATTTTCTGGCAATAATTTGGTCTGTCATCGGTTCAGGATTTAATG
AGTTTTTTTCACACAGGGTGGTTTCAATTTCACTGAATACTCCAATTATC
CAAATGTTTTTATATATCTGTGGTAAGGCTTGGGCTAAAACTATCCCCTG
TTGGACTATAACCATCAGGGGCAGAAAGTATGGTATCAATATCGATAAAC
CATGGACCCAAAAAGAGCAAATGTTTTCAACCTTGTTATATGCAATTTGT
CAAGGCACGTTCTATACTCATTACAATATTCTAACGCAAAAACTCTTTTA
CCATTCTGCTTTCTCGTTTGGCTACCAATTTTTACTTTCGTTATCCGTAC
AATTTATTGGATTTGGATTTGCTGGCATCCTTAGAAAATTCGTTGTTTAT
CCAGCCCGTGCACTATGGCCAACAGTCATGCCAACTATTGCTATCAACAA
GGCACTATTGGGTAAAGAAAAGCATGAATCTGGAATGAGCAGGTATAAGT
TCTTTTTCTTGACTTTTTT-ATCATGTTCATCTATAACTGGTTTCCCACT
TACATTATTAATATTCTAAACACTTTCAATTGGATGACCTGGATCAAGCC
AAGTAACATTAATCTCGCAAACATCACGGGAGGAGTCACTGGTCTTGGGA
TTAATCCTATCTCATCTTTTGACTGGAATGTTATTTCGTTTAATTCTCCT
TTAGTTTACCCATTTTGGTCATACTTAACACAATATCTTGGTTGCATATT
AGCAGCTTTAATTGTTATTGCAGTATACTATAGTAATTATATGAGTTGCC
AATACCTGCCAATATTCACAAATTCTTTGTATACTAATACTGGCGATTCC
TTTGAAGTTACTGAGATATTAGACAGTGGCAATAAGCTAGATGTGAAAAA
ATATCAAAGCTACTCGCCACCATACTATAGTGCTGGAAATTTGGTAACAT
ATGGTGCTTTCATTTGCGCATATCCTCTGATGATTACATGGTCGTTTATT
GTACACTCAAAGTTATTGTTCAATGCTTTCAAAGATTGGGCTTTGAATTT
GTGGGCCATGAGAAAACTTAAATCTTGGGCCACAATGTTCAAAAGCGATT
ACAGGGCGCTCGACGATTATGATGACCCACATTCTAATGCCATGAAAAAC
TATAAAGAAGTTCCAGATTGGTGGTATTTTGCCATATTGATAGGTTCTCT
TGTTGTTGGAATAGCTGTTGTAGAGCACTACCCAACAAATACACCAGTTT
GGGGTCTTTTTGTTTCTTTAGGATTTAATTTTGTTTTCTTGATTCCAACC
ACTATCCTTCAAGCAACCACTGGTTATTCGTTTGGTTTGAATCTGCTAAT
TGAAATGGTGATGGGGTACGCTTTACCAGGTAATCCAATCGCCATAATGA
TTTTGAAGGCTTTTGGTTATAACATCGACGGCCAAGCAGATAATTACGTT
TCTAACTTAAAAATAGCGCATTATTGTAAGATTCCGCCAATGGCGCTATT
CAGGGGACAATGTGTTATAGTTCTCATTCAGATATTTGTCAATCTAGGTG
TTCTGAATTGGCAAATCTCCAATATCAAAGACTTTTGCACACCTCATCAA
AACGCAAAATTCACCTGTCCTGATGCTGTGACCTACTATAATGCTTCCGT
TGTCTGGGGTGCAATTGGGCCAAAAAGAATTTTCAATCACATTTATCCAA
TATTTAAATGGTGTTGGTTGATAGGCGCATGCATTGGCATATTTTTTGGT
GTTTGGAAGCGCTGGGGTAAGTTTTATCCCAGATATTTTGACCCAATGTT
ATTTGTAGGTGGAATGCTTAATATGAGCCCTCCATATAACCTGATGTATT
ACACTTCTGGTATGATTGTTAGTTACATTTCCCAGTACTACATGAAAAGA
CACCATTTAAATCTGTGGGAGAAATATAATTATGTTTTATCGGCAGGCTT
TTCAACGGGCTTGGTTTTATCAGCTATTATCATTTTCTTTGCTGTCCAAT
ATAAAGACACAGCTTTTAATTGGTGGGGCAATACAGTTCCGTATGCTGGT
GCCGATGGCGTTGGCTATCCTCTAAAGAACATAACTGATACAGCAAATGG
CTATTTCGGCTATGCTCCAGGACACTATCCATGA
>lcl|CLIB215.Contig162.2_6694-9
ATGAGTGAAACAGTCAAAGATAAAGTTATAATTGATGAGAAGGTATCCAC
AAAAGGTACTGTTGATTACGCCGAGGGTGCTGAGTATTCTGAGAGGCTTT
CAAATCATTCATCAGACTTTTCTCAGTGGTATACGGATGAACAGATACTG
CACTTTATGAAGAAGCTGGGTTATGAAAATCGCACTCTTTATGATATTCC
GGAAGACGTTGCGTATATCCTCAAAAAAATGCCTGAATTGACACTTGAGG
ATTCCTTCAAAATACTAAAAGACTCTATCATCTATTTCAAGGATGATGAG
AACATTCCACACGATCAATATGAGGAGTGGAAGAGATTGGTTGACTTGGA
GGACTTGGATTCAAAAGAGGGGATAGATGAATATGATAGCTTTGACATTA
GAGCATTTGCTTCTGCTATTAAATTTCATTCGCCTTACCAAGAGGTTAGA
GCTGTTGTTGATCCAGAAGATGATCCCACCATTCCAGTGGAGACATTCCG
AGCATATTTTCTGGCAATAATTTGGTCTGTCATCGGTTCAGGATTTAATG
AGTTTTTTTCACACAGGGTGGTTTCAATTTCACTGAATACTCCAATTATC
CAAATGTTTTTATATATCTGTGGTAAGGCTTGGGCTAAAACTATCCCCTG
TTGGACTATAACCATCAGGGGCAGAAAGTATGGTATCAATATCGATAAAC
CATGGACCCAAAAAGAGCAAATGTTTTCAACCTTGTTATATGCAATTTGT
CAAGGCACGTTCTATACTCATTACAATATTCTAACGCAAAAACTCTTTTA
CCATTCTGCTTTCTCGTTTGGCTACCAATTTTTACTTTCGTTATCCGTAC
AATTTATTGGATTTGGATTTGCTGGCATCCTTAGAAAATTCGTTGTTTAT
CCAGCCCGTGCACTATGGCCAACAGTCATGCCAACTATTGCTATCAACAA
GGCACTATTGGGTAAAGAAAAGCATGAATCTGGAATGAGCAGGTATAAGT
TCTTTTTCTTGACTTTTTTTATCATGTTCATCTATAACTGGTTTCCCACT
TACATTATTAATATTCTAAACACTTTCAATTGGATGACCTGGATCAAGCC
AAGTAACATTAATCTCGCAAACATCACGGGAGGAGTCACTGGTCTTGGGA
TTAATCCTATCTCATCTTTTGACTGGAATGTTATTTCGTTTTATTCTCCT
TTAGTTTACCCATTTTGGTCATACTTAACACAATATCTTGGTTGCATATT
AGCAGCTTTAATTGTTATTGCAGTATACTATAGTAATTATATGAGTTGCC
AATACCTGCCAATATTCACAAATTCTTTGTATACTAATACTGGCGATTCC
TTTGAAGTTACTGAGATATTAGACAGTGGCAATAAGCTAGATGTGAAAAA
ATACCAAAGCTACTCGCCACCATACTATAGTGCTGGAAATGTGGTAGCAT
ATGGTGCTTTCATTTGCGCATATCCTCTGATGATTACATGGTCGTTTATT
GTACACTCAAAGTTATTGTTCAATGCTTTCAAAGATTGGGCTTTGAATTT
GTGGGCCATGAGAAAACTTAAATCTTGGGTCACAATGTTCAAAAGCGATT
ACAGGGCGCTCGACGATTATGATGACCCACATTCTAATGCCATGAAAAAC
TATAAAGAAGTTCCAGATTGGTGGTATTTTGCCATATTGATAGGTTCTCT
TGTTGTTGGAATAGCTGTTGTAGAGCACTACCCAACAAATACACCAGTTT
GGGGTCTTTTTGTTTCTTTAGGATTTAATTTTGTTTTCTTGATTCCAACC
ACTATCCTTCAAGCAACCACTGGTTATTCGTTTGGTTTGAATCTGCTAAT
TGAAATGGTGATGGGCTACGCTTTACCAGGTAATCCAATCGCCATAATGA
TTTTGAAGGCTTTTGGTTATAACATCGACGGCCAAGCAGATAATTACGTT
TCTAACTTAAAAATAGCGCATTATTGTAAGATTCCGCCAATGGCGCTATT
CAGGGGACAATGTGTTATAGTTCTCATTCAGATATTTGTCAATCTAGGTG
TTCTGAATTGGCAAATCTCCAATATCAAAGACTTTTGCACACCTCATCAA
AACGCAAAATTCACCTGTCCTGATGCTGTGACCTACTATAATGCTTCCGT
TGTCTGGGGTGCAATTGGGCCAAAAAGAATTTTCAATTACATTTATCCAA
TATTTAAATGGTGTTGGTTGATAGGCGCATGCATTGGCATATTTTTTGGT
GTTTGGAAGCGCTGGGGTAAGTTTTATCCCAGATATTTTGACCCAATGTT
ATTTGTAGGTGGAATGCTTAATATGGGCCCTCCATATAACCTGATGTATT
ACACTTCTGGTATGATTGTTAGTTACATTTCCCAGTACTACATGAAAAGA
CACCATTTAAATCTGTGGGAGAAATATAATTATGTTTTATCGGCAGGCTT
TTCAACGGGCTTGGTTTTATCAGCTATTATCATTTTCTTTGCTGTCCAAT
ATAAAGACATAGCTTTTAATTGGTGGGGCAATACAGTTCCGTATGCTGGT
GCCGATGGCGTTGGCTATCCTCTAAAGAACATAACTGATACAGCAAATGG
CTATTTCGGCTATGCTCCAGGACACTATCCATGA
>lcl|YPS163.Contig67.1_15598-18
ATGAGTGAAACAGTCAAAGATAAAGTTATAATTGATGAGAAGGTATCCAC
AAAAGGTACTGTTGATT-CGCCGAGGGTGCTGAGTACTCTGAGAGGCTTT
CAAATCATTCATCAGACTTTTCTCAGTGGTATACGGATGAACAGATACTG
CACTTTATGAAGAAGCTGGGTTATGAAAATCGCACTCTTTATGATATTCC
GGAAGACGTTGCGTATATCCTCAAAAAAATGCCTGAATTGACACTTGAGG
ATTCCTTCAAAATACTAAAAGACTCTATCATCTATTTCAAGGATGATGAG
AACATTCCACACGATCAATATGAGGAGTGGAAGAGATTGGTTGACTTGGA
GGACTTGGATTCAAAAGAGGGGATAGATGAATATGATAGCTTTGACATTA
GAGCATTTGCTTCTGCTATTAAATTCCATTCGCCTTACCAAGAGGTTAGA
GCTGTTGTTGATCCAGAAGATGATCCCACCATTCCAGTGGAGACATTCCG
AGCATATTTTCTGGCAATAATTTGGTCTGTCATCGGTTCAGGATTTAATG
AGTTTTTTTCACACAGGGTGGTTTCAATTTCACTGGATACTCCAATTATC
CAAATGTTTTTATATATCTGTGGTAAGGCTTGGGCTAAAACTATCCCCTG
TTGGACTATAACCATAAGGGGCAGAAAGTATGGTATCAATATCGATAAAC
CATGGACCCAAAAAGAGCAAATGTTTTCAACCTTGTTATATGCAATTTGT
CAAGGCACGTTCTATACTCATTACAATATTCTAACGCAAAAACTCTTTTA
CCATTCTGCTTTCTCGTTTGGCTACCAATTTTTACTTTCGTTATCCGTAC
AATTTATTGGATTTGGATTTGCTGGCATCCTTAGAAAATTCGTTGTTTAT
CCAGCCCGTGCACTATGGCCAACAGTCATGCCAACTATTGCTATCAACAA
GGCACTATTGGGTAAAGAAAAGCATGAATCTGGAATGAGCAGGTATAAAT
TCTTTTTCTTGACTTTTTTTATCATGTTCATCTATAACTGGTTTCCCACT
TACATTATTAATATTCTAAACACTTTCAATTGGATGACCTGGATCAAGCC
AAGTAACATTAATCTCGCAAACATCACGGGAGGAGTCACTGGTCTTGGGA
TTAATCCTATCTCATCTTTTGACTGGAATGTTATTTCGTTTAATTCTCCT
TTAGTTTACCCATTTTGGTCATACTTAACACAATATCTTGGTTGCATATT
AGCGGCTTTAATTGTTATTGCAGTATACTATAGTAATTATATGAGTTGCC
AATACCTGCCAATATTCACAAATTCTTTGTATACTAATACTGGCGATTCC
TTTGAAGTTACTGAGATATTAGACAGTGACAATAAGCTAGATGTGAAAAA
ATATCAAAGCTACTCGCCACCATACTATAGTGCTGGAAATTTGGTGACAT
ATGGTGCTTTCATTTGCGCATATCCTCTGATGATTACATGGTCGTTTATT
GTACACTCAAAGTTATTGTTCAATGCTTTCAAAGATTGGGCTTTGAATTT
GTGGGCCATGAGAAAACTTAAATCTTGGGTCACAATGTTCAAAAGCGATT
ACAGGGCGCTCGACGATTATGATGACCCACATTCTAATGCCATGAAAAAC
TATAAAGAAGTTCCAGATTGGTGGTATTTTGCCATATTGATAGGTTCACT
TGTTGTTGGAATAGCTGTTGTAGAGCACTACCCAACAAATACACCAGTTT
GGGGTCTTTTTGTTTCTTTAGGATTTAATTTTGTTTTCTTGATTCCAACT
ACTATCCTTCAAGCAACCACTGGTTATTCGTTTGGTTTGAATCTGCTAAT
TGAAATGGTGATGGGGTACGCTTTACCAGGTAATCCAATCGCCATAATGA
TTTTAAAGGCCTTTGGTTATAACATTGACGGCCAAGCAGATAATTACGTT
TCTAACTTAAAAATAGCGCATTATTGTAAGATTCCGCCAATGGCGCTATT
CAGGGGACAATGTGTTATAGTTCTCATTCAGATATTTGTCAATCTAGGTG
TTCTGAATTGGCAAATCTCCAATATCAAAGACTTTTGCACACCTCATCAA
AACGCAAAATTCACCTGTCCTGATGCTGTGACCTACTATAATGCTTCCGT
TGTCTGGGGTGCAATTGGGCCAAAAAGAATTTTCAATTACATTTATCCAA
TATTTAAATGGTGTTGGTTGATAGGCGCATGCATTGGCATATTTTTTGGT
GTTTGGAAGCGCTGGGGTAAGTTTTATCCCAGATATTTTGACCCAATGTT
ATTTGTAGGTGGAATGCTTAATATGAGCCCTCCATATAACCTGATGTATT
ACACTTCTGGTATGATTGTTAGTTACATTTCCCAGTACTACATGAAAAGA
CACCATTTAAATCTGTGGGAGAAATATAATTATGTTTTATCGGCAGGCTT
TTCAACGGGCTTGGTTTTATCAGCTATTATCATTTTCTTTGCTGTCCAAT
ATAAAGACACAGCTTTTAATTGGTGGGGCAATACAGTTCCGTATGCTGGT
GCCGATGGCGTTGGCTATCCTCTAAAGAACATAACTGATACAGCAAATGG
CTATTTCGGCTATGCTCCAGGACACTATCCATGA
>lcl|YJM326.contig00640_571-320
ATGAGTGAAACAGTCAAAGATAAAGTTATAATTGATGAGAAGGTATCCAC
AAAAGGTACTGTTGATTACGCCGAGGGTGCTGAGTACTCTGAGAGGCTTT
CAAATCATTCATCAGACTTTTCTCAGTGGTATACGGATGAACAGATACTG
CACTTTATGAAGAAGCTGGGTTATGAAAATCGCACTCTTTATGATATTCC
GGAAGACGTTGCGTATATCCTCAAAAAAATGCCTGAATTGACACTTGAGG
ATTCCTTCAAAATACTAAAAGACTCTATCATCTATTTCAAGGATGATGAG
AACATTCCACACGATCAATATGAGGAGTGGAAGAGATTGGTTGACTTGGA
GGACTTGGATTCAAAAGAGGGGATAGATGAATATGATAGCTTTGACATTA
GAGCATTTGCTTCTGCTATTAAATTCCATTCGCCTTACCAAGAGGTTAGA
GCTGTTGTTGATCCAGAAGATGATCCCACCATTCCAGTGGAGACATTCCG
AGCATATTTTCTGGCAATAATTTGGTCTGTCATCGGTTCAGGATTTAATG
AGTTTTTTGCACACAGGGTGGTTTCAATTTCACTGGGTACTCCAATTATC
CAAATGTTTTTATATATCTGTGGTAAGGCTTGGGCTAAAACTATCCCCTG
TTGGGCTATAACCATAAGGGGCAGAAAGTATGGTATCAATATCGATAAAC
CATGGACCCAAAAAGAGCAAATGTTTTCAACCTTGTTATATGCAATTTGT
CAAGGCACGTTCTATACTCATTACAATATTCTAACGCAAAAACTCTTTTA
CCATTCTGCTTTCTCGTTTGGCTACCAATTTTTACTTTCGTTATCCGTAC
AATTTATTGGATTTGGATTTGCTGGCATCCTTAGAAAATTCGTTGTTTAT
CCAGCCCGTGCACTATGGCCAACAGTCATGCCAACTATTGCTATCAACAA
GGCACTATTGGGTAAAGAAAAGCATGAATCTGGAATGAGCAGGTATAAAT
TCTTTTTCTTGACTTTTTTTATCATGTTCATCTATAAGTGGTTTCCCACT
TACATTATTAATATTCTAAACACTTTCAATTGGATGACCTGGATCAAGCC
AAGTAACATTAATCTCGCAAACATCACGGGAGGAGTCACTGGTCTTGGGA
TTAATCCTATCTCATCTTTTGACTGGAATGTTATTTCGTTTAATTCTCCT
TTAGTTTACCCATTTTGGTCATACTTAACACAATATCTTGGTTGCATATT
AGCAGCTTTAATTGTTATTGCGGTATACTATAGTAATTATATGAGTTGCC
AATACCTGCCAATATTCACAAATTCTTTGTACACTAATACTGGCGATTCC
TTTGAAGTTACTGAGATATTAGACAGTGACAATAAGCTAGATGTGAAAAA
ATATCAAAGCTACTCGCCACCATACTATAGTGCTGGAAATTTGGTAACAT
ATGGTGCTTTCATTTGCGCATATCCTCTGATGATTACATGGTCGTTTATT
GTACACTCAAAGTTATTGTTCAATGCTTTCAAAGATTGGGCTTTGAATTT
GTGGGCCATGAGAAAACTTAAATCTTGGGTCACAATGTTCAAAAGCGATT
ACAGGGCGCTCGACGATTATGATGACCCACATTCTAATGCCATGAAAAAC
TATAAAGAAGTTCCAGATTGGTGGTATTTTGCCATATTGATAGGTTCACT
TGTTGTTGGAATAGCTGTTGTAGAGCACTACCCAACAAATACACCAGTTT
GGGGTCTTTTTGTTTCTTTAGGATTTAATTTTGTTTTCTTGATTCCAACT
ACTATCCTTCAAGCAACCACTGGTTATTCGTTTGGTTTGAATCTGCTAAT
TGAAATGGTGATGGGGTACGCTTTACCAGGTAATCCAATCGCCATAATGA
TTTTAAAGGCCTTTGGTTATAACATTGACGGCCAAGCAGATAATTACGTT
TCTAACTTAAAAATAGCGCATTATTGTAAGATTCCGCCAATGGCGCTATT
CAGGGGACAATGTGTTATAGTTTTCATTCAGATATTTGTCAATCTAGGTG
TTCTGAATTGGCAAATCTCCAATATCAAAGACTTTTGCACACCTCATCAA
AACGCAAAATTCACCTGTCCTGATGCTGTGACCTACTATAATGCTTCCGT
TGTCTGGGGTGCAATTGGGCCAAAAAGAATTTTCAATTACATTTATCCAA
TATTTAAATGGTGTTGGTTGATAGGCGCATGCATTGGCATATTTTTTGGT
GTTTGGAAGCGCTGGGGTAAGTTTTATCCCAGATATTTTGACCCAATGTT
ATTTGTAGGTGGAATGCTTAATATGAGCCCTCCATATAACCTGATGTATT
ACACTTCTGGTATGATTGTTAGTTACATTTCCCAGTACTACATGAAAAGA
CACCATTTAAATCTGTGGGAGAAATATAATTATGTTTTATCGGCAGGCTT
TTCAACGGGCTTGGTTTTATCAGCTATTATCATTTTCTTTGCTGTCCAAT
ATAAAGACACAGCTTTTAATTGGTGGGGCAATACAGTTCCGTATGCTGGT
GCCGATGGCGTTGGCTATCCTCTAAAGAACATAACTGATACAGCAAATGG
CTATTTCGGCTATGCTCCAGGACACTATCCATGA
>MIT_Spar_c565_22704
ATGAGTGAAACGGTCAAAGATAAAATTATAATCGACGAGAAGGTATCCAC
GAAAGGTACCGTTGATTACGTCGAAGGTGCTGAGTACTCTGAAAGGCTTT
CCAATCATTCATCGGATTTTTCTCAATGGTACACAGATGAACAAATATTG
CACTTCATGAAAAAGTTGGGTTATGAAAATCGCACTCTTTATGATATCCC
AGAAGATGTTGCGTATATCCTCAAAAAAATGCCTGAACTGACGCTTGAAG
ATTCCTTCGAAATACTAAAAGACTCCATCATCTATTACAAGGACGACGAA
AACATACCACATGATCAATATGAGGAGTGGAAGAGATTGGT---------
ATATTTGGATTCAAAAGAGGGGACAGATGACTACGACAGCTTTGACGTTA
GGGCATTTGCTTCAGCTATCAAATTTCATTCTCCTTACCAAGAGGTTAGA
GCTGTCGTTGATCCAGAAGATGACCCCACTATTCCAGTGGAGACGTTCCG
AGCATATTTTTTGGCGATAATTTGGTCTATCATCGGTTCTGGATTTAATG
AGTTCTTTTCGCACAGAGTGGTTTCAATTTCATTGGATACTCCAATTATC
CAAATGTTTTTATACATCTGTGGTAAAGCTTGGGCAAAAACTGTTCCCTG
TTGGACTATAACCATCAGAGGCAGAAAGTATGGTATCAATATCGACAAAC
CATGGACTCAAAAAGAGCAAATGTTTTCAACCTTGTTATATGCAATTTGT
CAAGGCGCGTTCTACACACATTACAATATTTTGACGCAAAAACTCTTCTA
CCATTCTGCCTTTTCGTTTGGTTACCAATTCCTACTATCGTTATCTGTAC
AATTTATTGGATTTGGATTTGCTGGCATTCTTAGGAAATTTGTTGTTTAT
CCAGCTCGCGCATTATGGCCAACAGTCATGCCAACTATTGCTATAAATAA
AGCTCTATTGGGCAAAGAAAAGCATGAGTCTGGTATGAGCAGGTATAAGT
TTTTCTTCTTGGCTTTTTTTATCATATTCATCTATAACTGGTTTCCCACT
TACATTATTAATATTCTGAATACTTTTAATTGGATGACCTGGATCAAGCC
AAATAACATTAATCTCGCAAATATCACGGGGGGTGTCACTGGTCTTGGAA
TAAATCCTATCTCATCTTTTGATTGGAATGTTATCTCGTTTAATTCTCCC
TTAGTTTATCCATTTTGGTCTTACCTAACACAGTATCTCGGCTGTATATT
AGCAGCTTTAATTGTCATTGCAGTATACTATAGTAATTATATGAGTTGTC
AGTACCTGCCAATATTCACAAATTCCTTGTATACAAACACTGGCGACTCC
TTTGAAGTTTCTGAGATATTAGATAGTGACAATAAACTAGATGTGAAGAA
ATATCAAAGCTACTCGCCACCGTACTACAGCGCTGGAAATTTGGTAACAT
ATGGCGCTTTCATTTGCGCATACCCCCTTATGATTACGTGGTCATTTATT
GTACATTCAAAACTATTATTCAATGCTTTTAAAGATTGGGCTTTGAATTT
GTGGGCCTTGAGAAAACTTAAATCTTGGGTTACAATGTTCAAAAGCAATT
ACAGGATTCTGGATGATTATGATGACCCTCACTCTAATGCGATGAAAAAT
TACAAAGAAGTTCCAGATTGGTGGTACTTTGCAATATTGATAGCTTCACT
TGTTGTCGGGATAGCTGTTGTAGAGCATTACCCAACGAATACACCAGTCT
GGGGCCTTTTCGTTTCTTTGGGTTTCAATTTTGTTTTCTTGATCCCAACT
ACTATCCTACAAGCAACAACCGGTTATTCTTTTGGTTTGAATCTGTTGAT
CGAAATGGTGATGGGGTATGCTTTACCAGGCAATCCTATCGCCATAATGA
TTTTGAAGGCTTTTGGTTATAACATCGACGGCCAAGCAGATAATTACGTT
TCTAATTTAAAAATTGCGCATTACTGTAAGATTCCGCCAATGGCACTGTT
CAGGGGACAATGTATCATAGTTCTTATTCAAATATTCGTTAACCTAGGTG
TTTTGAACTGGCAAATCTCTAATATCAAAGATTTTTGCACGCCTCACCAA
AACGCAAAATTCACCTGTCCCGATGCTGTGACCTATTATAATGCTTCCGT
TGTCTGGGGTGCCATTGGACCAAAAAGAATTTTCAATTATATTTATCCAA
TCTTTAAATGGTGTTGGTTGATAGGTGCATGTATTGGCATATTTTTTGGT
GTTTGGAAGCGTTGGGGTAAATTTTATCCAAGATATTTCGACCCGATGTT
ATTTGTAGGTGGAATGCTTAATATGAGTCCTCCATATAACTTGATGTATT
ACACTTCTGGTATGATTGTTAGTTATATTTCCCAGTACTATATGAAAAGA
CATCATTTAAATTTGTGGGAGAAGTATAATTACGTTTTATCGGCAGGCTT
TTCAACAGGCTTGGTTTTGTCAGCTATTATCATTTTCTTTGCTGTCCAAT
ATAAAGACACAGCTTTCAATTGGTGGGGCAATACAGTTCCGTATGCCGGT
GCCGATGGAGTTGGTTATCCACTGAAAAACATAACTGATACGGCAAATGG
CTATTTCGGCTATGCTCCAGGACACTATCCGTGA
