# Supplementary material for: ZRT1 Harbors an Excess of Nonsynonymous Polymorphism and Shows Evidence of Balancing Selection in Saccharomyces cerevisiae
Source: G3 (Bethesda). 2013 Apr 1;3(4):665–73. doi: 10.1534/g3.112.005082 (PMC3618353; doi:10.1534/g3.112.005082)
Supplement: Supporting Information [file supp_g3.112.005082_FileS1.zip › YBL068W_FullLength_SparALN.fasta]

>YBL068W_S288C
ATGAATTCAGAGTCTCGAGAAGATATGGCTATAAATAGTA
TCAAATTGCTAGCGGGAAACTCCCATCCTGATTTGGCTGA
ACAAATATCGAAAAAGTTAGGTATTCCACTTTCCAAAGTT
GGTGTGTACCAGTATTCTAATAAAGAAACCTCTGTCACCA
TAGGTGAGAGCCTTCGCGACGAAGATGTGTATATTATCCA
AACTGGAATAGGTGAACAAGAAATTAATGATTTCTTGATG
GAATTATTAATTTTAATTCATGCTTGCAAAATTGCATCTG
CAAGAAAGATCACTACTGTAATACCCAATTTTCCATATGC
AAGACAAGACAAGAAAGATAAATCCCGGGCGCCCATTACC
GCAAAGTTGGTTGCCAATTTATTGCAAACTGCTGGTGCTG
ATCATGTCATCACAATGGATCTCCATGCCTCCCAAATTCA
AGGGTTTTTCCATATCCCGGTTGACAACCTATATGCAGAA
CCAAGTGTTTTAAATTATATTAGAACGAAAACAGATTTCG
ACAATGCTATTTTGGTGTCGCCTGATGCAGGTGGTGCTAA
GAGAGTAGCTGCTTTGGCTGACAAGTTAGATTTAAATTTT
GCTTTGATTCACAAAGAGAGGCAAAAAGCTAACGAGGTTT
CAAAAATGGTGCTTGTTGGTGATGTTACCAATAAATCATG
TTTATTAGTTGATGATATGGCGGATACTTGTGGTACGTTG
GTAAAAGCTTGTGATACGTTGATGGAGCATGGTGCCAAAG
AAGTTATAGCTATTGTTACACACGGTATTTTCTCCGGTTC
AGCAAGAGAAAAGCTAAGAAATAGTAGATTGTCTAGAATT
GTTTGCACAAATACCGTTCCGGTAGATTTGGATTTACCTA
TTGCTGACCAGATCGATATTAGTCCCACGTTCGCTGAAGC
TATAAGAAGACTACACAATGGTGAATCCGTGTCATATTTG
TTCACCCATGCTCCAGTATAG
>YBL068W_AWRI1631
ATGAATTCAGAGTCTCGAGAAGATATGGCTATAAATAGTA
TCAAATTGCTAGCGGGAAACTCCCATCCTGATTTGGCTGA
ACAAATATCGAAAAAGTTAGGTATTCCACTTTCCAAAGTT
GGTGTGTACCAGTATTCTAATAAAGAAACCTCTGTCACCA
TAGGTGAGAGCCTTCGCGACGAAGATGTGTATATTATCCA
AACTGGAATAGGTGAACAAGAAATTAATGATTTCTTGATG
GAATTATTAATTTTAATTCATGCTTGCAAAATTGCATCTG
CAAGAAAGATCACTACTGTAATACCCAATTTTCCATATGC
AAGACAAGACAAGAAAGATAAATCCCGGGCGCCCATTACC
GCAAAGTTGGTTGCCAATTTATTGCAAACTGCTGGTGCTG
ATCATGTCATCACAATGGATCTCCATGCCTCCCAAATTCA
AGGGTTTTTCCATATCCCGGTTGACAACCTATATGCAGAA
CCAAGTGTTTTAAATTATATTAGAACGAAAACAGATTTCG
ACAATGCTATTTTGGTGTCGCCTGATGCAGGTGGTGCTAA
GAGAGTAGCTGCTTTGGCTGACAAGTTAGATTTAAATTTT
GCTTTGATTCACAAAGAGAGGCAAAAAGCTAACGAGGTTT
CAAAAATGGTGCTTGTTGGTGATGTTACCAATAAATCATG
TTTATTAGTTGATGATATGGCGGATACTTGTGGTACGTTG
GTAAAAGCTTGTGATACGTTGATGGAGCATGGTGCCAAAG
AAGTTATAGCTATTGTTACACACGGTATTTTCTCCGGTTC
AGCAAGAGAAAAGCTAAGAAATAGTAGATTGTCTAGAATT
GTTTGCACAAATACCGTTCCGGTAGATTTGGATTTACCTA
TTGCTGACCAGATCGATATTAGTCCCACGTTCGCTGAAGC
TATAAGAAGACTACACAATGGTGAATCCGTGTCATATTTG
TTCACCCATGCTCCAGTATAG
>YBL068W_EC1118
ATGAATTCAGAGTCTCGAGAAGATATGGCTATAAATAGTA
TCAAATTGCTAGCGGGAAACTCCCATCCTGATTTGGCTGA
ACAAATATCGAAAAAGTTAGGTATTCCACTTTCCAAAGTT
GGTGTGTACCAGTATTCTAATAAAGAAACCTCTGTCACCA
TAGGTGAGAGCCTTCGCGACGAAGATGTGTATATTATCCA
AACTGGAATAGGTGAACAAGAAATTAATGATTTCTTGATG
GAATTATTAATTTTAATTCATGCTTGCAAAATTGCATCTG
CAAGAAAGATCACTACTGTAATACCCAATTTTCCATATGC
AAGACAAGACAAGAAAGATAAATCCCGGGCGCCCATTACC
GCAAAGTTGGTTGCCAATTTATTGCAAACTGCTGGTGCTG
ATCATGTCATCACAATGGATCTCCATGCCTCCCAAATTCA
AGGGTTTTTCCATATCCCGGTTGACAACCTATATGCAGAA
CCAAGTGTTTTAAATTATATTAGAACGAAAACAGATTTCG
ACAATGCTATTTTGGTGTCGCCTGATGCAGGTGGTGCTAA
GAGAGTAGCTGCTTTGGCTGACAAGTTAGATTTAAATTTT
GCTTTGATTCACAAAGAGAGGCAAAAAGCTAACGAGGTTT
CAAAAATGGTGCTTGTTGGTGATGTTACCAATAAATCATG
TTTATTAGTTGATGATATGGCGGATACTTGTGGTACGTTG
GTAAAAGCTTGTGATACGTTGATGGAGCATGGTGCCAAAG
AAGTTATAGCTATTGTTACACACGGTATTTTCTCCGGTTC
AGCAAGAGAAAAGCTAAGAAATAGTAGATTGTCTAGAATT
GTTTGCACAAATACCGTTCCGGTAGATTTGGATTTACCTA
TTGCTGACCAGATCGATATTAGTCCCACGTTCGCTGAAGC
TATAAGAAGACTACACAATGGTGAATCCGTGTCATATTTG
TTCACCCATGCTCCAGTATAG
>YBL068W_JAY291
ATGAATTCAGAGTCTCGAGAAGATATGGCTATAAATAGTA
TCAAATTGCTAGCGGGAAACTCCCATCCTGATTTGGCTGA
ACAAATATCGAAAAAGTTAGGTATTCCACTTTCCAAAGTT
GGTGTGTACCAGTATTCTAATAAAGAAACCTCTGTCACCA
TAGGTGAGAGCCTTCGCGACGAAGATGTGTATATTATCCA
AACTGGAATAGGTGAACAAGAAATTAATGATTTCTTGATG
GAATTATTAATTTTAATTCATGCTTGCAAAATTGCATCTG
CAAGAAAGATCACTACTGTAATACCCAATTTTCCATATGC
AAGACAAGACAAGAAAGATAAATCCCGGGCGCCCATTACC
GCAAAGTTGGTTGCCAATTTATTGCAAACTGCTGGTGCTG
ATCATGTCATCACAATGGATCTCCATGCCTCCCAAATTCA
AGGGTTTTTCCATATCCCGGTTGACAACCTATATGCAGAA
CCAAGTGTTTTAAATTATATTAGAACGAAAACAGATTTCG
ACAATGCTATTTTGGTGTCGCCTGATGCAGGTGGTGCTAA
GAGAGTAGCTGCTTTGGCTGACAAGTTAGATTTAAATTTT
GCTTTGATTCACAAAGAGAGGCAAAAAGCTAACGAGGTTT
CAAAAATGGTGCTTGTTGGTGATGTTACCAATAAATCATG
TTTATTAGTTGATGATATGGCGGATACTTGTGGTACGTTG
GTAAAAGCTTGTGATACGTTGATGGAGCATGGTGCCAAAG
AAGTTATAGCTATTGTTACACACGGTATTTTCTCCGGTTC
AGCAAGAGAAAAGCTAAGAAATAGTAGATTGTCTAGAATT
GTTTGCACAAATACCGTTCCGGTAGATTTGGATTTACCTA
TTGCTGACCAGATCGATATTAGTCCCACGTTCGCTGAAGC
TATAAGAAGACTACACAATGGTGAATCCGTGTCATATTTG
TTCACCCATGCTCCAGTATAG
>YBL068W_Kyokai7
ATGAATTCAGAGTCTCGAGAAGATATGGCTATAAATAGTA
TCAAATTGCTAGCGGGAAACTCCCATCCTGATTTGGCTGA
ACAAATATCGAAAAAGTTAGGTATTCCACTTTCCAAAGTT
GGTGTGTACCAGTATTCTAATAAAGAAACCTCTGTCACCA
TAGGTGAGAGCCTTCGCGACGAAGATGTGTATATTATCCA
AACTGGAATAGGTGAACAAGAAATTAATGATTTCTTGATG
GAATTATTAATTTTAATTCATGCTTGCAAAATTGCATCTG
CAAGAAAGATCACTACTGTAATACCCAATTTTCCATATGC
AAGACAAGACAAGAAAGATAAATCCCGGGCGCCCATTACC
GCAAAGTTGGTTGCCAATTTATTGCAAACTGCTGGTGCTG
ATCATGTCATCACAATGGATCTCCATGCCTCCCAAATTCA
AGGGTTTTTCCATATCCCGGTTGACAACCTATATGCGGAA
CCAAGTGTTTTAAATTATATTAGAACGAAAACAGATTTCG
ACAATGCTATTTTGGTGTCGCCTGATGCAGGTGGTGCTAA
GAGAGTAGCTGCTTTGGCCGACAAGTTAGATTTAAATTTT
GCTTTGATTCACAAAGAGAGGCAAAAAGCTAACGAGGTTT
CAAAAATGGTGCTTGTTGGTGATGTTACCAATAAATCATG
TTTATTGGTTGATGATATGGCGGATACTTGTGGTACGTTG
GTAAAAGCTTGTGATACGTTGATGGAGCATGGTGCCAAAG
AAGTTATAGCTATTGTTACACACGGTATTTTCTCCGGTTC
AGCAAGAGAAAAGCTAAGAAACAGTAAATTGTCTAGAATT
GTTTGCACAAATACCGTTCCGGTAGATTTGGATTTACCTA
TTGCTGACCAGATCGATATTAGTCCCACGTTCGCTGAAGC
TATAAGAAGACTACACAATGGTGAATCCGTGTCATATTTG
TTCACCCATGCTCCAGTATAG
>YBL068W_LalvinQA23
ATGAATTCAGAGTCTCGAGAAGATATGGCTATAAATAGTA
TCAAATTGCTAGCGGGAAACTCCCATCCTGATTTGGCTGA
ACAAATATCGAAAAAGTTAGGTATTCCACTTTCCAAAGTT
GGTGTGTACCAGTATTCTAATAAAGAAACCTCTGTCACCA
TAGGTGAGAGCCTTCGCGACGAAGATGTGTATATTATCCA
AACTGGAATAGGTGAACAAGAAATTAATGATTTCTTGATG
GAATTATTAATTTTAATTCATGCTTGCAAAATTGCATCTG
CAAGAAAGATCACTACTGTAATACCCAATTTTCCATATGC
AAGACAAGACAAGAAAGATAAATCCCGGGCGCCCATTACC
GCAAAGTTGGTTGCCAATTTATTGCAAACTGCTGGTGCTG
ATCATGTCATCACAATGGATCTCCATGCCTCCCAAATTCA
AGGGTTTTTCCATATCCCGGTTGACAACCTATATGCAGAA
CCAAGTGTTTTAAATTATATTAGAACGAAAACAGATTTCG
ACAATGCTATTTTGGTGTCGCCTGATGCAGGTGGTGCTAA
GAGAGTAGCTGCTTTGGCTGACAAGTTAGATTTAAATTTT
GCTTTGATTCACAAAGAGAGGCAAAAAGCTAACGAGGTTT
CAAAAATGGTGCTTGTTGGTGATGTTACCAATAAATCATG
TTTATTAGTTGATGATATGGCGGATACTTGTGGTACGTTG
GTAAAAGCTTGTGATACGTTGATGGAGCATGGTGCCAAAG
AAGTTATAGCTATTGTTACACACGGTATTTTCTCCGGTTC
AGCAAGAGAAAAGCTAAGAAATAGTAGATTGTCTAGAATT
GTTTGCACAAATACCGTTCCGGTAGATTTGGATTTACCTA
TTGCTGACCAGATCGATATTAGTCCCACGTTCGCTGAAGC
TATAAGAAGACTACACAATGGTGAATCCGTGTCATATTTG
TTCACCCATGCTCCAGTATAG
>YBL068W_RM11-1a
ATGAATTCAGAGTCTCGAGAAGATATGGCTATAAATAGTA
TCAAATTGCTAGCGGGAAACTCCCATCCTGATTTGGCTGA
ACAAATATCGAAAAAGTTAGGTATTCCACTTTCCAAAGTT
GGTGTGTACCAGTATTCTAATAAAGAAACCTCTGTCACCA
TAGGTGAGAGCCTTCGCGACGAAGATGTGTATATTATCCA
AACTGGAATAGGTGAACAAGAAATTAATGATTTCTTGATG
GAATTATTAATTTTAATTCATGCTTGCAAAATTGCATCTG
CAAGAAAGATCACTACTGTAATACCCAATTTTCCATATGC
AAGACAAGACAAGAAAGATAAATCCCGGGCGCCCATTACC
GCAAAGTTGGTTGCCAATTTATTGCAAACTGCTGGTGCTG
ATCATGTCATCACAATGGATCTCCATGCCTCCCAAATTCA
AGGGTTTTTCCATATCCCGGTTGACAACCTATATGCAGAA
CCAAGTGTTTTAAATTATATTAGAACGAAAACAGATTTCG
ACAATGCTATTTTGGTGTCGCCTGATGCAGGTGGTGCTAA
GAGAGTAGCTGCTTTGGCTGACAAGTTAGATTTAAATTTT
GCTTTGATTCACAAAGAGAGGCAAAAAGCTAACGAGGTTT
CAAAAATGGTGCTTGTTGGTGATGTTACCAATAAATCATG
TTTATTAGTTGATGATATGGCGGATACTTGTGGTACGTTG
GTAAAAGCTTGTGATACGTTGATGGAGCATGGTGCCAAAG
AAGTTATAGCTATTGTTACACACGGTATTTTCTCCGGTTC
AGCAAGAGAAAAGCTAAGAAATAGTAGATTGTCTAGAATT
GTTTGCACAAATACCGTTCCGGTAGATTTGGATTTACCTA
TTGCTGACCAGATCGATATTAGTCCCACGTTCGCTGAAGC
TATAAGAAGACTACACAATGGTGAATCCGTGTCATATTTG
TTCACCCATGCTCCAGTATAG
>YBL068W_Sigma1278b
ATGAATTCAGAGTCTCGAGAAGATATGGCTATAAATAGTA
TCAAATTGCTAGCGGGAAACTCCCATCCTGATTTGGCTGA
ACAAATATCGAAAAAGTTAGGTATTCCACTTTCCAAAGTT
GGTGTGTACCAGTATTCTAATAAAGAAACCTCTGTCACCA
TAGGTGAGAGCCTTCGCGACGAAGATGTGTATATTATCCA
AACTGGAATAGGTGAACAAGAAATTAATGATTTCTTGATG
GAATTATTAATTTTAATTCATGCTTGCAAAATTGCATCTG
CAAGAAAGATCACTACTGTAATACCCAATTTTCCATATGC
AAGACAAGACAAGAAAGATAAATCCCGGGCGCCCATTACC
GCAAAGTTGGTTGCCAATTTATTGCAAACTGCTGGTGCTG
ATCATGTCATCACAATGGATCTCCATGCCTCCCAAATTCA
AGGGTTTTTCCATATCCCGGTTGACAACCTATATGCAGAA
CCAAGTGTTTTAAATTATATTAGAACGAAAACAGATTTCG
ACAATGCTATTTTGGTGTCGCCTGATGCAGGTGGTGCTAA
GAGAGTAGCTGCTTTGGCTGACAAGTTAGATTTAAATTTT
GCTTTGATTCACAAAGAGAGGCAAAAAGCTAACGAGGTTT
CAAAAATGGTGCTTGTTGGTGATGTTACCAATAAATCATG
TTTATTAGTTGATGATATGGCGGATACTTGTGGTACGTTG
GTAAAAGCTTGTGATACGTTGATGGAGCATGGTGCCAAAG
AAGTTATAGCTATTGTTACACACGGTATTTTCTCCGGTTC
AGCAAGAGAAAAGCTAAGAAATAGTAGATTGTCTAGAATT
GTTTGCACAAATACCGTTCCGGTAGATTTGGATTTACCTA
TTGCTGACCAGATCGATATTAGTCCCACGTTCGCTGAAGC
TATAAGAAGACTACACAATGGTGAATCCGTGTCATATTTG
TTCACCCATGCTCCAGTATAG
>YBL068W_Vin13
ATGAATTCAGAGTCTCGAGAAGATATGGCTATAAATAGTA
TCAAATTGCTAGCGGGAAACTCCCATCCTGATTTGGCTGA
ACAAATATCGAAAAAGTTAGGTATTCCACTTTCCAAAGTT
GGTGTGTACCAGTATTCTAATAAAGAAACCTCTGTCACCA
TAGGTGAGAGCCTTCGCGACGAAGATGTGTATATTATCCA
AACTGGAATAGGTGAACAAGAAATTAATGATTTCTTGATG
GAATTATTAATTTTAATTCATGCTTGCAAAATTGCATCTG
CAAGAAAGATCACTACTGTAATACCCAATTTTCCATATGC
AAGACAAGACAAGAAAGATAAATCCCGGGCGCCCATTACC
GCAAAGTTGGTTGCCAATTTATTGCAAACTGCTGGTGCTG
ATCATGTCATCACAATGGATCTCCATGCCTCCCAAATTCA
AGGGTTTTTCCATATCCCGGTTGACAACCTATATGCAGAA
CCAAGTGTTTTAAATTATATTAGAACGAAAACAGATTTCG
ACAATGCTATTTTGGTGTCGCCTGATGCAGGTGGTGCTAA
GAGAGTAGCTGCTTTGGCTGACAAGTTAGATTTAAATTTT
GCTTTGATTCACAAAGAGAGGCAAAAAGCTAACGAGGTTT
CAAAAATGGTGCTTGTTGGTGATGTTACCAATAAATCATG
TTTATTAGTTGATGATATGGCGGATACTTGTGGTACGTTG
GTAAAAGCTTGTGATACGTTGATGGAGCATGGTGCCAAAG
AAGTTATAGCTATTGTTACACACGGTATTTTCTCCGGTTC
AGCAAGAGAAAAGCTAAGAAATAGTAGATTGTCTAGAATT
GTTTGCACAAATACCGTTCCGGTAGATTTGGATTTACCTA
TTGCTGACCAGATCGATATTAGTCCCACGTTCGCTGAAGC
TATAAGAAGACTACACAATGGTGAATCCGTGTCATATTTG
TTCACCCATGCTCCAGTATAG
>YBL068W_YJM789
ATGAATTCAGAGTCTCGAGAAGATATGGCTATAAATAGTA
TCAAATTGCTAGCGGGAAACTCCCATCCTGATTTGGCTGA
ACAAATATCGAAAAAGTTAGGTATTCCACTTTCCAAAGTT
GGTGTGTACCAGTATTCTAATAAAGAAACCTCTGTCACCA
TAGGTGAGAGCCTTCGCGACGAAGATGTGTATATTATCCA
AACTGGAATAGGTGAACAAGAAATTAATGATTTCTTGATG
GAATTATTAATTTTAATTCATGCTTGCAAAATTGCATCTG
CAAGAAAGATCACTACTGTAATACCCAATTTTCCATATGC
AAGACAAGACAAGAAAGATAAATCCCGGGCGCCCATTACC
GCAAAGCTGGTTGCCAATTTATTGCAAACTGCTGGTGCTG
ATCATGTCATCACAATGGATCTCCATGCCTCCCAAATTCA
AGGGTTTTTCCATATCCCGGTTGACAACCTATATGCAGAA
CCAAGTGTTTTAAATTATATTAGAACGAAAACAGATTTCG
ACAATGCTATTTTGGTGTCGCCTGATGCAGGTGGTGCTAA
GAGAGTAGCTGCTTTGGCTGACAAGTTAGATTTAAATTTT
GCTTTGATTCACAAAGAGAGGCAAAAAGCTAACGAGGTTT
CAAAAATGGTGCTTGTTGGTGATGTTACCAATAAATCATG
TTTATTGGTTGATGATATGGCGGATACTTGTGGTACGTTG
GTAAAAGCTTGTGATACGTTGATGGAGCATGGTGCCAAAG
AAGTTATAGCTATTGTTACACACGGTATTTTCTCCGGTTC
AGCAAGAGAAAAGCTAAGAAATAGTAGATTGTCTAGAATT
GTTTGCACAAATACCGTTCCGGTAGATTTGGATTTACCTA
TTGCTGACCAGATCGATATTAGTCCCACGTTCGCTGAGGC
TATAAGAAGACTACACAATGGTGAATCCGTGTCATATTTG
TTCACCCATGCTCCAGTATAG
>lcl|YJM653.contig01120_24438-25418
ATGAATTCAGAGTCTCGAGAAGATATGGCTATAAATAGTA
TCAAATTGCTAGCGGGAAACTCCCATCCTGATTTGGCTGA
ACAAATATCGAAAAAGTTAGGTATTCCACTTTCCAAAGTT
GGTGTGTACCAGTATTCTAATAAAGAAACCTCTGTCACCA
TAGGTGAGAGCCTTCGCGACGAAGATGTGTATATTATCCA
AACTGGAATAGGTGAACAAGAAATTAATGATTTCTTGATG
GAATTATTAATTTTAATTCATGCTTGCAAAATTGCATCTG
CAAGAAAGATCACTACTGTAATACCCAATTTTCCATATGC
AAGACAAGACAAGAAAGATAAATCCCGGGCGCCCATTACC
GCAAAGTTGGTTGCCAATTTATTGCAAACTGCTGGTGCTG
ATCATGTCATCACAATGGATCTCCATGCCTCCCAAATTCA
AGGGTTTTTCCATATCCCGGTTGACAACCTATATGCAGAA
CCAAGTGTTTTAAATTATATTAGAACGAAAACAGATTTCG
ACAATGCTATTTTGGTGTCGCCTGATGCAGGTGGTGCTAA
GAGAGTAGCTGCTTTGGCTGACAAGTTAGATTTAAATTTT
GCTTTGATTCACAAAGAGAGGCAAAAAGCTAACGAGGTTT
CAAAAATGGTGCTTGTTGGTGATGTTACCAATAAATCATG
TTTATTAGTTGATGATATGGCGGATACTTGTGGTACGTTG
GTAAAAGCTTGTGATACGTTGATGGAGCATGGTGCCAAAG
AAGTTATAGCTATTGTTACACACGGTATTTTCTCCGGTTC
AGCAAGAGAAAAGCTAAGAAATAGTAGATTGTCTAGAATT
GTTTGCACAAATACCGTTCCGGTAGATTTGGATTTACCTA
TTGCTGACCAGATCGATATTAGTCCCACGTTCGCTGAAGC
TATAAGAAGACTACACAATGGTGAATCCGTGTCATATTTG
TTCACCCATGCTCCAGTATAG
>lcl|YJM421.Contig20.6_22035-23015
ATGAATTCAGAGTCTCGAGAAGATATGGCTATAAATAGTA
TCAAATTGCTAGCGGGAAACTCCCATCCTGATTTGGCTGA
ACAAATATCGAAAAAGTTAGGTATTCCACTTTCCAAAGTT
GGTGTGTACCAGTATTCTAATAAAGAAACCTCTGTCACCA
TAGGTGAGAGCCTTCGCGACGAAGATGTGTATATTATCCA
AACTGGAATAGGTGAACAAGAAATTAATGATTTCTTGATG
GAATTATTAATTTTAATTCATGCTTGCAAAATTGCATCTG
CAAGAAAGATCACTACTGTAATACCCAATTTTCCATATGC
AAGACAAGACAAGAAAGATAAATCCCGGGCGCCCATTACC
GCAAAGTTGGTTGCCAATTTATTGCAAACTGCTGGTGCTG
ATCATGTCATCACAATGGATCTCCATGCCTCCCAAATTCA
AGGGTTTTTCCATATCCCGGTTGACAACCTATATGCAGAA
CCAAGTGTTTTAAATTATATTAGAACGAAAACAGATTTCG
ACAATGCTATTTTGGTGTCGCCTGATGCAGGTGGTGCTAA
GAGAGTAGCTGCTTTGGCTGACAAGTTAGATTTAAATTTT
GCTTTGATTCACAAAGAGAGGCAAAAAGCTAACGAGGTTT
CAAAAATGGTGCTTGTTGGTGATGTTACCAATAAATCATG
TTTATTAGTTGATGATATGGCGGATACTTGTGGTACGTTG
GTAAAAGCTTGTGATACGTTGATGGAGCATGGTGCCAAAG
AAGTTATAGCTATTGTTACACACGGTATTTTCTCCGGTTC
AGCAAGAGAAAAGCTAAGAAATAGTAGATTGTCTAGAATT
GTTTGCACAAATACCGTTCCGGTAGATTTGGATTTACCTA
TTGCTGACCAGATCGATATTAGTCCCACGTTCGCTGAAGC
TATAAGAAGACTACACAATGGTGAATCCGTGTCATATTTG
TTCACCCATGCTCCAGTATAG
>lcl|YJM326.contig00277_3677-4657
ATGAATTCAGAGTCTCGAGAAGATATGGCTATAAATAGTA
TCAAATTGCTAGCGGGAAACTCCCATCCTGATTTGGCTGA
ACAAATATCGAAAAAGTTAGGTATTCCACTTTCCAAAGTT
GGTGTGTACCAGTATTCTAATAAAGAAACCTCTGTCACCA
TAGGTGAGAGCCTTCGCGACGAAGATGTGTATATTATCCA
AACTGGAATAGGTGAACAAGAAATTAATGATTTCTTGATG
GAATTATTAATTTTAATTCATGCTTGCAAAATTGCATCTG
CAAGAAAGATCACTACTGTAATACCCAATTTTCCATATGC
AAGACAAGACAAGAAAGATAAATCCCGGGCGCCCATTACC
GCAAAGTTGGTTGCCAATTTATTGCAAACTGCTGGTGCTG
ATCATGTCATCACAATGGATCTCCATGCCTCCCAAATTCA
AGGGTTTTTCCATATCCCGGTTGACAACCTATATGCAGAA
CCAAGTGTTTTAAATTATATTAGAACGAAAACAGATTTCG
ACAATGCTATTTTGGTGTCGCCTGATGCAGGTGGTGCTAA
GAGAGTAGCTGCTTTGGCTGACAAGTTAGATTTAAATTTT
GCTTTGATTCACAAAGAGAGGCAAAAAGCTAACGAGGTTT
CAAAAATGGTGCTTGTTGGTGATGTTACCAATAAATCATG
TTTATTAGTTGATGATATGGCGGATACTTGTGGTACGTTG
GTAAAAGCTTGTGATACGTTGATGGAGCATGGTGCCAAAG
AAGTTATAGCTATTGTTACACACGGTATTTTCTCCGGTTC
AGCAAGAGAAAAGCTAAGAAATAGTAGATTGTCTAGAATT
GTTTGCACAAATACCGTTCCGGTAGATTTGGATTTACCTA
TTGCTGACCAGATCGATATTAGTCCCACGTTCGCTGAAGC
TATAAGAAGACTACACAATGGTGAATCCGTGTCATATTTG
TTCACCCATGCTCCAGTATAG
>lcl|YJM320.Contig8.8_29256-30236
ATGAATTCAGAGTCTCGAGAAGATATGGCTATAAATAGTA
TCAAATTGCTAGCGGGAAACTCCCATCCTGATTTGGCTGA
ACAAATATCGAAAAAGTTAGGTATTCCACTTTCCAAAGTT
GGTGTGTACCAGTATTCTAATAAAGAAACCTCTGTCACCA
TAGGTGAGAGCCTTCGCGACGAAGATGTGTATATTATCCA
AACTGGAATAGGTGAACAAGAAATTAATGATTTCTTGATG
GAATTATTAATTTTAATTCATGCTTGCAAAATTGCATCTG
CAAGAAAGATCACTACTGTAATACCCAATTTTCCATATGC
AAGACAAGACAAGAAAGATAAATCCCGGGCGCCCATTACC
GCAAAGTTGGTTGCCAATTTATTGCAAACTGCTGGTGCTG
ATCATGTCATCACAATGGATCTCCATGCCTCCCAAATTCA
AGGGTTTTTCCATATCCCGGTTGACAACCTATATGCAGAA
CCAAGTGTTTTAAATTATATTAGAACGAAAACAGATTTCG
ACAATGCTATTTTGGTGTCGCCTGATGCAGGTGGTGCTAA
GAGAGTAGCTGCTTTGGCTGACAAGTTAGATTTAAATTTT
GCTTTGATTCACAAAGAGAGGCAAAAAGCTAACGAGGTTT
CAAAAATGGTGCTTGTTGGTGATGTTACCAATAAATCATG
TTTATTAGTTGATGATATGGCGGATACTTGTGGTACGTTG
GTAAAAGCTTGTGATACGTTGATGGAGCATGGTGCCAAAG
AAGTTATAGCTATTGTTACACACGGTATTTTCTCCGGTTC
AGCAAGAGAAAAGCTAAGAAATAGTAGATTGTCTAGAATT
GTTTGCACAAATACCGTTCCGGTAGATTTGGATTTACCTA
TTGCTGACCAGATCGATATTAGTCCCACGTTCGCTGAAGC
TATAAGAAGACTACACAATGGTGAATCCGTGTCATATTTG
TTCACCCATGCTCCAGTATAG
>lcl|YJM280.Contig1.13_2775-3755
ATGAATTCAGAGTCTCGAGAAGATATGGCTATAAATAGTA
TCAAATTGCTAGCGGGAAACTCCCATCCTGATTTGGCTGA
ACAAATATCGAAAAAGTTAGGTATTCCACTTTCCAAAGTT
GGTGTGTACCAGTATTCTAATAAAGAAACCTCTGTCACCA
TAGGTGAGAGCCTTCGCGACGAAGATGTGTATATTATCCA
AACTGGAATAGGTGAACAAGAAATTAATGATTTCTTGATG
GAATTATTAATTTTAATTCATGCTTGCAAAATTGCATCTG
CAAGAAAGATCACTACTGTAATACCCAATTTTCCATATGC
AAGACAAGACAAGAAAGATAAATCCCGGGCGCCCATTACC
GCAAAGTTGGTTGCCAATTTATTGCAAACTGCTGGTGCTG
ATCATGTCATCACAATGGATCTCCATGCCTCCCAAATTCA
AGGGTTTTTCCATATCCCGGTTGACAACCTATATGCAGAA
CCAAGTGTTTTAAATTATATTAGAACGAAAACAGATTTCG
ACAATGCTATTTTGGTGTCGCCTGATGCAGGTGGTGCTAA
GAGAGTAGCTGCTTTGGCTGACAAGTTAGATTTAAATTTT
GCTTTGATTCACAAAGAGAGGCAAAAAGCTAACGAGGTTT
CAAAAATGGTGCTTGTTGGTGATGTTACCAATAAATCATG
TTTATTAGTTGATGATATGGCGGATACTTGTGGTACGTTG
GTAAAAGCTTGTGATACGTTGATGGAGCATGGTGCCAAAG
AAGTTATAGCTATTGTTACACACGGTATTTTCTCCGGTTC
AGCAAGAGAAAAGCTAAGAAATAGTAGATTGTCTAGAATT
GTTTGCACAAATACCGTTCCGGTAGATTTGGATTTACCTA
TTGCTGACCAGATCGATATTAGTCCCACGTTCGCTGAAGC
TATAAGAAGACTACACAATGGTGAATCCGTGTCATATTTG
TTCACCCATGCTCCAGTATAG
>lcl|WE372.Contig19.16_11959-12939
ATGAATTCAGAGTCTCGAGAAGATATGGCTATAAATAGTA
TCAAATTGCTAGCGGGAAACTCCCATCCTGATTTGGCTGA
ACAAATATCGAAAAAGTTAGGTATTCCACTTTCCAAAGTT
GGTGTGTACCAGTATTCTAATAAAGAAACCTCTGTCACCA
TAGGTGAGAGCCTTCGCGACGAAGATGTGTATATTATCCA
AACTGGAATAGGTGAACAAGAAATTAATGATTTCTTGATG
GAATTATTAATTTTAATTCATGCTTGCAAAATTGCATCTG
CAAGAAAGATCACTACTGTAATACCCAATTTTCCATATGC
AAGACAAGACAAGAAAGATAAATCCCGGGCGCCCATTACC
GCAAAGTTGGTTGCCAATTTATTGCAAACTGCTGGTGCTG
ATCATGTCATCACAATGGATCTCCATGCCTCCCAAATTCA
AGGGTTTTTCCATATCCCGGTTGACAACCTATATGCAGAA
CCAAGTGTTTTAAATTATATTAGAACGAAAACAGATTTCG
ACAATGCTATTTTGGTGTCGCCTGATGCAGGTGGTGCTAA
GAGAGTAGCTGCTTTGGCTGACAAGTTAGATTTAAATTTT
GCTTTGATTCACAAAGAGAGGCAAAAAGCTAACGAGGTTT
CAAAAATGGTGCTTGTTGGTGATGTTACCAATAAATCATG
TTTATTAGTTGATGATATGGCGGATACTTGTGGTACGTTG
GTAAAAGCTTGTGATACGTTGATGGAGCATGGTGCCAAAG
AAGTTATAGCTATTGTTACACACGGTATTTTCTCCGGTTC
AGCAAGAGAAAAGCTAAGAAATAGTAGATTGTCTAGAATT
GTTTGCACAAATACCGTTCCGGTAGATTTGGATTTACCTA
TTGCTGACCAGATCGATATTAGTCCCACGTTCGCTGAAGC
TATAAGAAGACTACACAATGGTGAATCCGTGTCATATTTG
TTCACCCATGCTCCAGTATAG
>lcl|T73.contig01565_3580-4560
ATGAATTCAGAGTCTCGAGAAGATATGGCTATAAATAGTA
TCAAATTGCTAGCGGGAAACTCCCATCCTGATTTGGCTGA
ACAAATATCGAAAAAGTTAGGTATTCCACTTTCCAAAGTT
GGTGTGTACCAGTATTCTAATAAAGAAACCTCTGTCACCA
TAGGTGAGAGCCTTCGCGACGAAGATGTGTATATTATCCA
AACTGGAATAGGTGAACAAGAAATTAATGATTTCTTGATG
GAATTATTAATTTTAATTCATGCTTGCAAAATTGCATCTG
CAAGAAAGATCACTACTGTAATACCCAATTTTCCATATGC
AAGACAAGACAAGAAAGATAAATCCCGGGCGCCCATTACC
GCAAAGTTGGTTGCCAATTTATTGCAAACTGCTGGTGCTG
ATCATGTCATCACAATGGATCTCCATGCCTCCCAAATTCA
AGGGTTTTTCCATATCCCGGTTGACAACCTATATGCAGAA
CCAAGTGTTTTAAATTATATTAGAACGAAAACAGATTTCG
ACAATGCTATTTTGGTGTCGCCTGATGCAGGTGGTGCTAA
GAGAGTAGCTGCTTTGGCTGACAAGTTAGATTTAAATTTT
GCTTTGATTCACAAAGAGAGGCAAAAAGCTAACGAGGTTT
CAAAAATGGTGCTTGTTGGTGATGTTACCAATAAATCATG
TTTATTAGTTGATGATATGGCGGATACTTGTGGTACGTTG
GTAAAAGCTTGTGATACGTTGATGGAGCATGGTGCCAAAG
AAGTTATAGCTATTGTTACACACGGTATTTTCTCCGGTTC
AGCAAGAGAAAAGCTAAGAAATAGTAGATTGTCTAGAATT
GTTTGCACAAATACCGTTCCGGTAGATTTGGATTTACCTA
TTGCTGACCAGATCGATATTAGTCCCACGTTCGCTGAAGC
TATAAGAAGACTACACAATGGTGAATCCGTGTCATATTTG
TTCACCCATGCTCCAGTATAG
>lcl|CLIB324.Contig12.11_483-1463
ATGAATTCAGAGTCTCGAGAAGATATGGCTATAAATAGTA
TCAAATTGCTAGCGGGAAACTCCCATCCTGATTTGGCTGA
ACAAATATCGAAAAAGTTAGGTATTCCACTTTCCAAAGTT
GGTGTGTACCAGTATTCTAATAAAGAAACCTCTGTCACCA
TAGGTGAGAGCCTTCGCGACGAAGATGTGTATATTATCCA
AACTGGAATAGGTGAACAAGAAATTAATGATTTCTTGATG
GAATTATTAATTTTAATTCATGCTTGCAAAATTGCATCTG
CAAGAAAGATCACTACTGTAATACCCAATTTTCCATATGC
AAGACAAGACAAGAAAGATAAATCCCGGGCGCCCATTACC
GCAAAGTTGGTTGCCAATTTATTGCAAACTGCTGGTGCTG
ATCATGTCATCACAATGGATCTCCATGCCTCCCAAATTCA
AGGGTTTTTCCATATCCCGGTTGACAACCTATATGCAGAA
CCAAGTGTTTTAAATTATATTAGAACGAAAACAGATTTCG
ACAATGCTATTTTGGTGTCGCCTGATGCAGGTGGTGCTAA
GAGAGTAGCTGCTTTGGCTGACAAGTTAGATTTAAATTTT
GCTTTGATTCACAAAGAGAGGCAAAAAGCTAACGAGGTTT
CAAAAATGGTGCTTGTTGGTGATGTTACCAATAAATCATG
TTTATTAGTTGATGATATGGCGGATACTTGTGGTACGTTG
GTAAAAGCTTGTGATACGTTGATGGAGCATGGTGCCAAAG
AAGTTATAGCTATTGTTACACACGGTATTTTCTCCGGTTC
AGCAAGAGAAAAGCTAAGAAATAGTAGATTGTCTAGAATT
GTTTGCACAAATACCGTTCCGGTAGATTTGGATTTACCTA
TTGCTGACCAGATCGATATTAGTCCCACGTTCGCTGAAGC
TATAAGAAGACTACACAATGGTGAATCCGTGTCATATTTG
TTCACCCATGCTCCAGTATAG
>lcl|CLIB215.Contig101.5_10707-11687
ATGAATTCAGAGTCTCGAGAAGATATGGCTATAAATAGTA
TCAAATTGCTAGCGGGAAACTCCCATCCTGATTTGGCTGA
ACAAATATCGAAAAAGTTAGGTATTCCACTTTCCAAAGTT
GGTGTGTACCAGTATTCTAATAAAGAAACCTCTGTCACCA
TAGGTGAGAGCCTTCGCGACGAAGATGTGTATATTATCCA
AACTGGAATAGGTGAACAAGAAATTAATGATTTCTTGATG
GAATTATTAATTTTAATTCATGCTTGCAAAATTGCATCTG
CAAGAAAGATCACTACTGTAATACCCAATTTTCCATATGC
AAGACAAGACAAGAAAGATAAATCCCGGGCGCCCATTACC
GCAAAGTTGGTTGCCAATTTATTGCAAACTGCTGGTGCTG
ATCATGTCATCACAATGGATCTCCATGCCTCCCAAATTCA
AGGGTTTTTCCATATCCCGGTTGACAACCTATATGCAGAA
CCAAGTGTTTTAAATTATATTAGAACGAAAACAGATTTCG
ACAATGCTATTTTGGTGTCGCCTGATGCAGGTGGTGCTAA
GAGAGTAGCTGCTTTGGCTGACAAGTTAGATTTAAATTTT
GCTTTGATTCACAAAGAGAGGCAAAAAGCTAACGAGGTTT
CAAAAATGGTGCTTGTTGGTGATGTTACCAATAAATCATG
TTTATTAGTTGATGATATGGCGGATACTTGTGGTACGTTG
GTAAAAGCTTGTGATACGTTGATGGAGCATGGTGCCAAAG
AAGTTATAGCTATTGTTACACACGGTATTTTCTCCGGTTC
AGCAAGAGAAAAGCTAAGAAATAGTAGATTGTCTAGAATT
GTTTGCACAAATACCGTTCCGGTAGATTTGGATTTACCTA
TTGCTGACCAGATCGATATTAGTCCCACGTTCGCTGAAGC
TATAAGAAGACTACACAATGGTGAATCCGTGTCATATTTG
TTCACCCATGCTCCAGTATAG
>lcl|CBS7960.Contig23.2_38690-39670
ATGAATTCAGAGTCTCGAGAAGATATGGCTATAAATAGTA
TCAAATTGCTAGCGGGAAACTCCCATCCTGATTTGGCTGA
ACAAATATCGAAAAAGTTAGGTATTCCACTTTCCAAAGTT
GGTGTGTACCAGTATTCTAATAAAGAAACCTCTGTCACCA
TAGGTGAGAGCCTTCGCGACGAAGATGTGTATATTATCCA
AACTGGAATAGGTGAACAAGAAATTAATGATTTCTTGATG
GAATTATTAATTTTAATTCATGCTTGCAAAATTGCATCTG
CAAGAAAGATCACTACTGTAATACCCAATTTTCCATATGC
AAGACAAGACAAGAAAGATAAATCCCGGGCGCCCATTACC
GCAAAGTTGGTTGCCAATTTATTGCAAACTGCTGGTGCTG
ATCATGTCATCACAATGGATCTCCATGCCTCCCAAATTCA
AGGGTTTTTCCATATCCCGGTTGACAACCTATATGCAGAA
CCAAGTGTTTTAAATTATATTAGAACGAAAACAGATTTCG
ACAATGCTATTTTGGTGTCGCCTGATGCAGGTGGTGCTAA
GAGAGTAGCTGCTTTGGCTGACAAGTTAGATTTAAATTTT
GCTTTGATTCACAAAGAGAGGCAAAAAGCTAACGAGGTTT
CAAAAATGGTGCTTGTTGGTGATGTTACCAATAAATCATG
TTTATTAGTTGATGATATGGCGGATACTTGTGGTACGTTG
GTAAAAGCTTGTGATACGTTGATGGAGCATGGTGCCAAAG
AAGTTATAGCTATTGTTACACACGGTATTTTCTCCGGTTC
AGCAAGAGAAAAGCTAAGAAATAGTAGATTGTCTAGAATT
GTTTGCACAAATACCGTTCCGGTAGATTTGGATTTACCTA
TTGCTGACCAGATCGATATTAGTCCCACGTTCGCTGAAGC
TATAAGAAGACTACACAATGGTGAATCCGTGTCATATTTG
TTCACCCATGCTCCAGTATAG
>lcl|M22.Contig32.58_6655-7635
ATGAATTCAGAGTCTCGAGAAGATATGGCTATAAATAGTA
TCAAATTGCTAGCGGGAAACTCCCATCCTGATTTGGCTGA
ACAAATATCGAAAAAGTTAGGTATTCCACTTTCCAAAGTT
GGTGTGTACCAGTATTCTAATAAAGAAACATCTGTCACCA
TAGGTGAGAGCCTTCGCGACGAAGATGTGTATATTATCCA
AACTGGAATAGGTGAACAAGAAATTAATGATTTCTTGATG
GAATTATTAATTTTAATTCATGCTTGCAAAATTGCATCTG
CAAGAAAGATCACTACTGTAATACCCAATTTTCCATATGC
AAGACAAGACAAGAAAGATAAATCCCGGGCGCCCATTACC
GCAAAGTTGGTTGCCAATTTATTGCAAACTGCTGGTGCTG
ATCATGTCATCACAATGGATCTCCATGCCTCCCAAATTCA
AGGGTTTTTCCATATCCCGGTTGACAACCTATATGCAGAA
CCAAGTGTTTTAAATTATATTAGAACGAAAACAGATTTCG
ACAATGCTATTTTGGTGTCGCCTGATGCAGGTGGTGCTAA
GAGAGTAGCTGCTTTGGCTGACAAGTTAGATTTAAATTTT
GCTTTGATTCACAAAGAGAGGCAAAAAGCTAACGAGGTTT
CAAAAATGGTGCTTGTTGGTGATGTTACCAATAAATCATG
TTTATTAGTTGATGATATGGCGGATACTTGTGGTACGTTG
GTAAAAGCTTGTGATACGTTGATGGAGCATGGTGCCAAAG
AAGTTATAGCTATTGTTACACACGGTATTTTCTCCGGTTC
AGCAAGAGAAAAGCTAAGAAATAGTAGATTGTCTAGAATT
GTTTGCACAAATACCGTTCCGGTAGATTTGGATTTACCTA
TTGCTGACCAGATCGATATTAGTCCCACGTTCGCTGAAGC
TATAAGAAGACTACACAATGGTGAATCCGTGTCATATTTG
TTCACCCATGCTCCAGTATAG
>lcl|I14.contig00143_3669-4649
ATGAATTCAGAGTCTCGAGAAGATATGGCTATAAATAGTA
TCAAATTGCTAGCGGGAAACTCCCATCCTGATTTGGCTGA
ACAAATATCGAAAAAGTTAGGTATTCCACTTTCCAAAGTT
GGTGTCTACCAGTATTCTAATAAAGAAACCTCTGTCACCA
TAGGTGAGAGCCTTCGCGACGAAGATGTGTATATTATCCA
AACTGGAATAGGTGAACAAGAAATTAATGATTTCTTGATG
GAATTATTAATTTTAATTCATGCTTGCAAAATTGCATCTG
CAAGAAAGATCACTACTGTAATACCCAATTTTCCATATGC
AAGACAAGACAAGAAAGATAAATCCCGGGCGCCCATTACC
GCAAAGTTGGTTGCCAATTTATTGCAAACTGCTGGTGCTG
ATCATGTCATCACAATGGATCTCCATGCCTCCCAAATTCA
AGGGTTTTTCCATATCCCGGTTGACAACCTATATGCAGAA
CCAAGTGTTTTAAATTATATTAGAACGAAAACAGATTTCG
ACAATGCTATTTTGGTGTCGCCTGATGCAGGTGGTGCTAA
GAGAGTAGCTGCTTTGGCTGACAAGTTAGATTTAAATTTT
GCTTTGATTCACAAAGAGAGGCAAAAAGCTAACGAGGTTT
CAAAAATGGTGCTTGTTGGTGATGTTACCAATAAATCATG
TTTATTAGTTGATGATATGGCGGATACTTGTGGTACGTTG
GTAAAAGCTTGTGATACGTTGATGGAGCATGGTGCCAAAG
AAGTTATAGCTATTGTTACACACGGTATTTTCTCCGGTTC
AGCAAGAGAAAAGCTAAGAAATAGTAGATTGTCTAGAATT
GTTTGCACAAATACCGTTCCGGTAGATTTGGATTTACCTA
TTGCTGACCAGATCGATATTAGTCCCACGTTCGCTGAAGC
TATAAGAAGACTACACAATGGTGAATCCGTGTCATATTTG
TTCACCCATGCTCCAGTATAG
>lcl|YPS1009.contig01052_13972-14952
ATGAATTCAGAGTCTCGAGAAGATATGGCTATAAATAGTA
TCAAATTGCTAGCGGGAAACTCCCATCCTGATTTGGCTGA
ACAAATATCGAAAAAGTTAGGTATTCCACTTTCCAAAGTT
GGTGTGTACCAGTATTCTAATAAAGAAACCTCTGTCACCA
TAGGTGAGAGCCTTCGCGACGAAGATGTGTATATTATCCA
AACTGGAATAGGTGAACAAGAAATTAATGATTTCTTGATG
GAATTATTAATTTTAATTCATGCTTGCAAAATTGCATCTG
CAAGAAAGATCACTACTGTAATACCCAATTTTCCATATGC
AAGACAAGACAAGAAAGATAAATCCCGGGCGCCCATTACC
GCAAAGCTGGTTGCCAATTTATTGCAAACTGCTGGTGCTG
ATCATGTCATCACAATGGATCTCCATGCCTCCCAAATTCA
AGGGTTTTTCCATATCCCGGTTGACAACCTATATGCAGAA
CCAAGTGTTTTAAATTATATTAGAACGAAAACAGATTTCG
ACAATGCTATTTTGGTGTCGCCTGATGCAGGTGGTGCTAA
GAGAGTAGCTGCTTTGGCTGACAAGTTAGATTTAAATTTT
GCTTTGATTCACAAAGAGAGGCAAAAAGCTAACGAGGTTT
CAAAAATGGTGCTTGTTGGTGATGTTACCAATAAATCATG
TTTATTGGTTGATGATATGGCGGATACTTGTGGTACGTTG
GTAAAAGCTTGTGATACGTTGATGGAGCATGGTGCCAAAG
AAGTTATAGCTATTGTTACACACGGTATTTTCTCCGGTTC
AGCAAGAGAAAAGCTAAGAAATAGTAGATTGTCTAGAATT
GTTTGCACAAATACCGTTCCGGTAGATTTGGATTTACCTA
TTGCTGACCAGATCGATATTAGTCCCACGTTCGCTGAAGC
TATAAGAAGACTACACAATGGTGAATCCGTGTCATATTTG
TTCACCCATGCTCCAGTATAG
>lcl|Y10.Contig14.9_1364-2344
ATGAATTCAGAGTCTCGAGAAGATATGGCTATAAATAGTA
TCAAATTGCTAGCGGGAAACTCCCATCCTGATTTGGCTGA
ACAAATATCGAAAAAGTTAGGTATTCCACTTTCCAAAGTT
GGTGTGTACCAGTATTCTAATAAAGAAACCTCTGTCACCA
TAGGTGAGAGCCTTCGCGACGAAGATGTGTATATTATCCA
AACTGGAATAGGTGAACAAGAAATTAATGATTTCTTGATG
GAATTATTAATTTTAATTCATGCTTGCAAAATTGCATCTG
CAAGAAAGATCACTACTGTAATACCCAATTTTCCATATGC
AAGACAAGACAAGAAAGATAAATCCCGGGCGCCCATTACC
GCAAAGCTGGTTGCCAATTTATTGCAAACTGCTGGTGCTG
ATCATGTCATCACAATGGATCTCCATGCCTCCCAAATTCA
AGGGTTTTTCCATATCCCGGTTGACAACCTATATGCAGAA
CCAAGTGTTTTAAATTATATTAGAACGAAAACAGATTTCG
ACAATGCTATTTTGGTGTCGCCTGATGCAGGTGGTGCTAA
GAGAGTAGCTGCTTTGGCTGACAAGTTAGATTTAAATTTT
GCTTTGATTCACAAAGAGAGGCAAAAAGCTAACGAGGTTT
CAAAAATGGTGCTTGTTGGTGATGTTACCAATAAATCATG
TTTATTGGTTGATGATATGGCGGATACTTGTGGTACGTTG
GTAAAAGCTTGTGATACGTTGATGGAGCATGGTGCCAAAG
AAGTTATAGCTATTGTTACACACGGTATTTTCTCCGGTTC
AGCAAGAGAAAAGCTAAGAAATAGTAGATTGTCTAGAATT
GTTTGCACAAATACCGTTCCGGTAGATTTGGATTTACCTA
TTGCTGACCAGATCGATATTAGTCCCACGTTCGCTGAAGC
TATAAGAAGACTACACAATGGTGAATCCGTGTCATATTTG
TTCACCCATGCTCCAGTATAG
>lcl|T7_updated.Contig15.2_3892-4872
ATGAATTCAGAGTCTCGAGAAGATATGGCTATAAATAGTA
TCAAATTGCTAGCGGGAAACTCCCATCCTGATTTGGCTGA
ACAAATATCGAAAAAGTTAGGTATTCCACTTTCCAAAGTT
GGTGTGTACCAGTATTCTAATAAAGAAACCTCTGTCACCA
TAGGTGAGAGCCTTCGCGACGAAGATGTGTATATTATCCA
AACTGGAATAGGTGAACAAGAAATTAATGATTTCTTGATG
GAATTATTAATTTTAATTCATGCTTGCAAAATTGCATCTG
CAAGAAAGATCACTACTGTAATACCCAATTTTCCATATGC
AAGACAAGACAAGAAAGATAAATCCCGGGCGCCCATTACC
GCAAAGCTGGTTGCCAATTTATTGCAAACTGCTGGTGCTG
ATCATGTCATCACAATGGATCTCCATGCCTCCCAAATTCA
AGGGTTTTTCCATATCCCGGTTGACAACCTATATGCAGAA
CCAAGTGTTTTAAATTATATTAGAACGAAAACAGATTTCG
ACAATGCTATTTTGGTGTCGCCTGATGCAGGTGGTGCTAA
GAGAGTAGCTGCTTTGGCTGACAAGTTAGATTTAAATTTT
GCTTTGATTCACAAAGAGAGGCAAAAAGCTAACGAGGTTT
CAAAAATGGTGCTTGTTGGTGATGTTACCAATAAATCATG
TTTATTGGTTGATGATATGGCGGATACTTGTGGTACGTTG
GTAAAAGCTTGTGATACGTTGATGGAGCATGGTGCCAAAG
AAGTTATAGCTATTGTTACACACGGTATTTTCTCCGGTTC
AGCAAGAGAAAAGCTAAGAAATAGTAGATTGTCTAGAATT
GTTTGCACAAATACCGTTCCGGTAGATTTGGATTTACCTA
TTGCTGACCAGATCGATATTAGTCCCACGTTCGCTGAAGC
TATAAGAAGACTACACAATGGTGAATCCGTGTCATATTTG
TTCACCCATGCTCCAGTATAG
>lcl|PW5.contig01784_29183-30163
ATGAATTCAGAGTCTCGAGAAGATATGGCTATAAATAGTA
TCAAATTGCTAGCGGGAAACTCCCATCCTGATTTGGCTGA
ACAAATATCGAAAAAGTTAGGTATTCCACTTTCCAAAGTT
GGTGTGTACCAGTATTCTAATAAAGAAACCTCTGTCACCA
TAGGTGAGAGCCTTCGCGACGAAGATGTGTATATTATCCA
AACTGGAATAGGTGAACAAGAAATTAATGATTTCTTGATG
GAATTATTAATTTTAATTCATGCTTGCAAAATTGCATCTG
CAAGAAAGATCACTACTGTAATACCCAATTTTCCATATGC
AAGACAAGACAAGAAAGATAAATCCCGGGCGCCCATTACC
GCAAAGTTGGTTGCCAATTTATTGCAAACTGCTGGTGCTG
ATCACGTCATCACAATGGATCTCCATGCCTCCCAAATTCA
AGGGTTTTTCCATATCCCGGTTGACAACCTATATGCAGAA
CCAAGTGTTTTAAATTATATTAGAACGAAAACAGATTTCG
ACAATGCTATTTTGGTGTCGCCTGATGCAGGTGGTGCTAA
GAGAGTAGCTGCTTTGGCTGACAAGTTAGATTTAAATTTT
GCTTTGATTCACAAAGAGAGGCAAAAAGCTAACGAGGTTT
CAAAAATGGTGCTTGTTGGTGATGTTACCAATAAATCATG
TTTATTGGTTGATGATATGGCGGATACTTGTGGTACGTTG
GTAAAAGCTTGTGATACGTTGATGGAGCATGGTGCCAAAG
AAGTTATAGCTATTGTTACACACGGTATTTTCTCCGGTTC
AGCAAGAGAAAAGCTAAGAAATAGTAGATTGTCTAGAATT
GTTTGCACAAATACCGTTCCGGTAGATTTGGATTTACCTA
TTGCTGACCAGATCGATATTAGTCCCACGTTCGCTGAAGC
TATAAGAAGACTACACAATGGTGAATCCGTGTCATATTTG
TTCACCCATGCTCCAGTATAG
>lcl|YPS163.Contig79.8_4122-5102
ATGAATTCAGAGTCTCGAGAAGATATGGCTATAAATAGTA
TCAAATTGCTAGCGGGAAACTCCCATCCTGATTTGGCTGA
ACAAATATCGAAAAAGTTAGGTATTCCACTTTCCAAAGTT
GGTGTGTACCAGTATTCTAATAAAGAAACCTCTGTCACCA
TAGGTGAGAGCCTTCGCGACGAAGATGTGTATATTATCCA
AACTGGAATAGGTGAACAAGAAATTAATGATTTCTTGATG
GAATTATTAATTTTAATTCATGCTTGCAAAATTGCATCTG
CAAGAAAGATCACTACTGTAATACCCAATTTTCCATATGC
AAGACAAGACAAGAAAGATAAATCCCGGGCGCCCATTACC
GCAAAGCTGGTTGCCAATTTATTGCAAACTGCTGGTGCTG
ATCATGTCATCACAATGGATCTCCATGCCTCCCAAATTCA
AGGGTTTTTCCATATCCCGGTTGACAACCTATATGCAGAA
CCAAGTGTTTTAAATTATATTAGAACGAAAACAGATTTCG
ACAATGCTATTTTGGTGTCGCCTGATGCAGGTGGTGCTAA
GAGAGTAGCTGCTTTGGCTGACAAGTTAGATTTAAATTTT
GCTTTGATTCACAAAGAGAGGCAAAAAGCTAACGAGGTTT
CAAAAATGGTGCTTGTTGGTGATGTTACCAATAAATCATG
TTTATTGGTTGATGATATGGCGGATACTTGTGGTACGTTG
GTAAAAGCTTGTGATACGTTGATGGAGCATGGTGCCAAAG
AAGTTATAGCTATTGTTACACACGGTATTTTCTCCGGTTC
AGCAAGAGAAAAGCTAAGAAATAGTAGATTGTCTAGAATT
GTTTGCACAAATACCGTTCCGGTAGATTTGGATTTACCTA
TTGCTGACCAGATCGATATTAGTCCCACGTTCGCTGAAGC
TATAAGAAGACTACACAATGGTGAATCCGTGTCATATTTG
TTCACCCATGCTCCTGTATAG
>lcl|YJM451.contig00893_120629-121609
ATGAATTCAGAGTCTCGAGAAGATATGGCTATAAATAGTA
TCAAATTGCTAGCGGGAAACTCCCATCCTGATTTGGCTGA
ACAAATATCGAAAAAGTTAGGTATTCCACTTTCCAAAGTT
GGTGTGTACCAGTATTCTAATAAAGAAACCTCTGTCACCA
TAGGTGAGAGCCTTCGCGACGAAGATGTGTATATTATCCA
AACTGGAATAGGTGAACAAGAAATTAATGATTTCTTGATG
GAATTATTAATTTTAATTCATGCTTGCAAAATTGCATCTG
CAAGAAAGATCACTACTGTAATACCCAATTTTCCATATGC
AAGACAAGACAAGAAAGATAAATCCCGGGCGCCCATTACC
GCAAAGTTGGTTGCCAATTTATTGCAAACTGCTGGTGCTG
ATCATGTCATCACAATGGATCTCCATGCCTCCCAAATTCA
AGGGTTTTTCCATATCCCGGTTGACAACCTATATGCGGAA
CCAAGTGTTTTAAATTATATTAGAACGAAAACAGATTTCG
ACAATGCTATTTTGGTGTCGCCTGATGCAGGTGGTGCTAA
GAGAGTAGCTGCTTTGGCCGACAAGTTAGATTTAAATTTT
GCTTTGATTCACAAAGAGAGGCAAAAAGCTAACGAGGTTT
CAAAAATGGTGCTTGTTGGTGATGTTACCAATAAATCATG
TTTATTGGTTGATGATATGGCGGATACTTGTGGTACGTTG
GTAAAAGCTTGTGATACGTTGATGGAGCATGGTGCCAAAG
AAGTTATAGCTATTGTTACACACGGTATTTTCTCCGGTTC
AGCAAGAGAAAAGCTAAGAAATAGTAGATTGTCTAGAATT
GTTTGCACAAATACCGTTCCGGTAGATTTGGATTTACCTA
TTGCTGACCAGATCGATATTAGTCCCACGTTCGCTGAAGC
TATAAGAAGACTACACAATGGTGAATCCGTGTCATATTTG
TTCACCCATGCTCCAGTATAG
>lcl|YJM269.Contig36.6_37288-38268
ATGAATTCGGAGTCTCGAGAAGATATGGCTATAAATAGTA
TCAAATTGCTAGCGGGAAACTCCCATCCTGATTTGGCTGA
ACAAATATCGAAAAAGTTAGGTATTCCACTTTCCAAAGTT
GGTGTGTACCAGTATTCTAATAAAGAAACCTCTGTCACCA
TAGGTGAGAGCCTTCGCGACGAAGATGTGTATATTATCCA
AACTGGAATAGGTGAACAAGAAATTAATGATTTCTTGATG
GAATTATTAATTTTAATTCATGCTTGCAAAATTGCATCTG
CAAGAAAGATCACTACTGTAATACCCAATTTTCCATATGC
AAGACAAGACAAGAAAGATAAATCCCGGGCGCCCATTACC
GCAAAGCTGGTTGCCAATTTATTGCAAACTGCTGGTGCTG
ATCATGTCATCACAATGGATCTCCATGCCTCCCAAATTCA
AGGGTTTTTCCATATCCCGGTTGACAACCTATATGCAGAA
CCAAGTGTTTTAAATTATATTAGAACGAAAACAGATTTCG
ACAATGCTATTTTGGTGTCGCCTGATGCAGGTGGTGCTAA
GAGAGTAGCTGCTTTGGCTGACAAGTTAGATTTAAATTTT
GCTTTGATTCACAAAGAGAGGCAAAAAGCTAACGAGGTTT
CAAAAATGGTGCTTGTTGGTGATGTTACCAATAAATCATG
TTTATTGGTTGATGATATGGCGGATACTTGTGGTACGTTG
GTAAAAGCTTGTGATACGTTGATGGAGCATGGTGCCAAAG
AAGTTATAGCTATTGTTACACACGGTATTTTCTCCGGTTC
AGCAAGAGAAAAGCTAAGAAATAGTAGATTGTCTAGAATT
GTTTGCACAAATACCGTTCCGGTAGATTTGGATTTACCTA
TTGCTGACCAGATCGATATTAGTCCCACGTTCGCTGAAGC
TATAAGAAGACTACACAATGGTGAATCCGTGTCATATTTG
TTCACCCATGCTCCAGTATAG
>lcl|Y12.Contig61.8_67733-68713
ATGAATTCAGAGTCTCGAGAAGATATGGCTATAAATAGTA
TCAAATTGCTAGCGGGAAACTCCCATCCTGATTTGGCTGA
ACAAATATCGAAAAAGTTAGGTATTCCACTTTCCAAAGTT
GGTGTGTACCAGTATTCTAATAAAGAAACCTCTGTCACCA
TAGGTGAGAGCCTTCGCGACGAAGATGTGTATATTATCCA
AACTGGAATAGGTGAACAAGAAATTAATGATTTCTTGATG
GAATTATTAATTTTAATTCATGCTTGCAAAATTGCATCTG
CAAGAAAGATCACTACTGTAATACCCAATTTTCCATATGC
AAGACAAGACAAGAAAGATAAATCCCGGGCGCCCATTACC
GCAAAGTTGGTTGCCAATTTATTGCAAACTGCTGGTGCTG
ATCATGTCATCACAATGGATCTCCATGCCTCCCAAATTCA
AGGGTTTTTCCATATCCCGGTTGACAACCTATATGCGGAA
CCAAGTGTTTTAAATTATATTAGAACGAAAACAGATTTCG
ACAATGCTATTTTGGTGTCGCCTGATGCAGGTGGTGCTAA
GAGAGTAGCTGCTTTGGCCGACAAGTTAGATTTAAATTTT
GCTTTGATTCACAAAGAGAGGCAAAAAGCTAACGAGGTTT
CAAAAATGGTGCTTGTTGGTGATGTTACCAATAAATCATG
TTTATTGGTTGATGATATGGCGGATACTTGTGGTACGTTG
GTAAAAGCTTGTGATACGTTGATGGAGCATGGTGCCAAAG
AAGTTATAGCTATTGTTACACACGGTATTTTCTCCGGTTC
AGCAAGAGAAAAGCTAAGAAATAGTAGATTGTCTAGAATT
GTTTGCACAAATACCGTTCCGGTAGATTTGGATTTACCTA
TTGCTGACCAGATCGATATTAGTCCCACGTTCGCTGAAGC
TATAAGAAGACTACACAATGGTGAATCCGTGTCATATTTG
TTCACCCATGCTCCAGTATAG
>lcl|UC5.contig00720_3434-4414
ATGAATTCAGAGTCTCGAGAAGATATGGCTATAAATAGTA
TCAAATTGCTAGCGGGAAACTCCCATCCTGATTTGGCTGA
ACAAATATCGAAAAAGTTAGGTATTCCACTTTCCAAAGTT
GGTGTGTACCAGTATTCTAATAAAGAAACCTCTGTCACCA
TAGGTGAGAGCCTTCGCGACGAAGATGTGTATATTATCCA
AACTGGAATAGGTGAACAAGAAATTAATGATTTCTTGATG
GAATTATTAATTTTAATTCATGCTTGCAAAATTGCATCTG
CAAGAAAGATCACTACTGTAATACCCAATTTTCCATATGC
AAGACAAGACAAGAAAGATAAATCCCGGGCGCCCATTACC
GCAAAGTTGGTTGCCAATTTATTGCAAACTGCTGGTGCTG
ATCATGTCATCACAATGGATCTCCATGCCTCCCAAATTCA
AGGGTTTTTCCATATCCCGGTTGACAACCTATATGCGGAA
CCAAGTGTTTTAAATTATATTAGAACGAAAACAGATTTCG
ACAATGCTATTTTGGTGTCGCCTGATGCAGGTGGTGCTAA
GAGAGTAGCTGCTTTGGCCGACAAGTTAGATTTAAATTTT
GCTTTGATTCACAAAGAGAGGCAAAAAGCTAACGAGGTTT
CAAAAATGGTGCTTGTTGGTGATGTTACCAATAAATCATG
TTTATTGGTTGATGATATGGCGGATACTTGTGGTACGTTG
GTAAAAGCTTGTGATACGTTGATGGAGCATGGTGCCAAAG
AAGTTATAGCTATTGTTACACACGGTATTTTCTCCGGTTC
AGCAAGAGAAAAGCTAAGAAACAGTAAATTGTCTAGAATT
GTTTGCACAAATACCGTTCCGGTAGATTTGGATTTACCTA
TTGCTGACCAGATCGATATTAGTCCCACGTTCGCTGAAGC
TATAAGAAGACTACACAATGGTGAATCCGTGTCATATTTG
TTCACCCATGCTCCAGTATAG
>YBL068W_VL3
ATGAATTCAGAGTCTCGAGAAGATATGGCTATAAATAGTA
TCAAATTGCTAGCGGGAAACTCCCATCCTGATTTGGCTGA
ACAAATATCGAAAAAGTTAGGTATTCCACTTTCCAAAGTT
GGTGTCTACCAGTATTCTAATAAAGAAACCTCTGTCACCA
TAGGTGAGAGCCTTCGCGACGAAGATGTGTATATTATCCA
AACTGGAATAGGTGAACAAGAAATTAATGATTTCTTGATG
GAATTATTAATTTTAATTCATGCTTGCAAAATTGCATCTG
CAAGAAAGATCACTACTGTAATACCCAATTTTCCATATGC
AAGACAAGACAAGAAAGATAAATCCCGGGCGCCCATTACC
GCAAAGTTGGTTGCCAATTTATTGCAAACTGCTGGTGCTG
ATCATGTCATCACAATGGATCTCCATGCCTCCCAAATTCA
AGGGTTTTTCCATATCCCGGTTGACAACCTATATGCAGAA
CCAAGTGTTTTAAATTATATTAGAACGAAAACAGATTTCG
ACAATGCTATTTTGGTGTCGCCTGATGCAGGTGGTGCTAA
GAGAGTAGCTGCTTTGGCTGACAAGTTAGATTTAAATTTT
GCTTTGATTCACAAAGAGAGGCAAAAAGCTAACGAGGTTT
CAAAAATGGTGCTTGTTGGTGATGTTACCAATAAATCATG
TTTATTAGTTGATGATATGGCGGATACTTGTGGTACGTTG
GTAAAAGCTTGTGATACGTTGATGGAGCATGGTGCCAAAG
AAGTTATAGCTATTGTTACACACGGTATTTTCTCCGGTTC
AGCAAGAGAAAAGCTAAGAAATAGTAGATTGTCTAGAATT
GTTTGCACAAATACCGTTCCGGTAGATTTGGATTTACCTA
TTGCTGACCAGATCGATATTAGTCCCACGTTCGCTGAAGC
TATAAGAAGACTACACAATGGAGAATCCGTGTCATATTTG
TTCACCCATGCTCCAGTATAG
>MIT_Spar_c449_606
ATGAATTCAGAGTCACGAGAGGATATGGCTATAAATAGTA
TCAAATTGCTAGCGGGAAACTCCCATCCTGATTTGGCAGA
ACTAATATCAAAAAAGTTAGGTATTCCACTTTCCAAAGTT
GGTGTGTACCAGTATTCCAATAAAGAAACTTCCGTCACCA
TAGGTGAAAGCCTTCGTGACGAAGATGTTTATATTATCCA
AACTGGAATAGGTGAGCAAGAAATTAATGATTTCTTGATG
GAATTATTGATTTTAATTCATGCTTGCAAAATTGCATCCG
CAAGAAAGATCACTACTGTAATACCCAATTTCCCATATGC
AAGACAAGACAAAAAAGACAAATCCCGTGCGCCCATCACA
GCAAAATTGGTTGCCAACTTATTACAAACTGCTGGTGCCG
ATCATGTCATCACCATGGACCTCCATGCCTCCCAGATTCA
AGGGTTCTTCCACATTCCGGTCGACAACCTATATGCAGAA
CCAAGTGTTTTGAATTATATTAGAACGAAAACGGACTTCG
ACAATGCTATTTTGGTGTCACCTGATGCCGGTGGCGCTAA
GAGAGTGGCTGCTTTGGCTGACAAGCTAGATTTAAATTTC
GCTTTGATTCACAAAGAAAGACAGAAAGCAAACGAAGTTT
CTAAAATGGTGCTTGTTGGTGATGTTACCAATAAATCATG
TTTATTGGTTGATGATATGGCTGATACTTGTGGTACGTTG
GTAAAAGCATGTGATACGTTGATGGAGCATGGTGCCAAAG
AAGTTATAGCTATTGTTACACACGGTATATTCTCCGGTTC
AGCAAGAGAAAAGCTGAGAAATAGTAGATTGTCTAGAATT
GTCTGCACAAATACCGTTCCGGTGGATTTGGATTTACCAA
TCGCTGATCAAATTGATATCAGTCCTACCTTTGCTGAAGC
TATAAGAAGATTACACAATGGTGAATCTGTGTCGTATTTG
TTCACTCATGCTCCAGTATAG
