# Supplementary material for: ZRT1 Harbors an Excess of Nonsynonymous Polymorphism and Shows Evidence of Balancing Selection in Saccharomyces cerevisiae
Source: G3 (Bethesda). 2013 Apr 1;3(4):665–73. doi: 10.1534/g3.112.005082 (PMC3618353; doi:10.1534/g3.112.005082)
Supplement: Supporting Information [file supp_g3.112.005082_FileS1.zip › YBR290W_FullLength_SparALN.fasta]

>YBR290W_S288C
ATGCCAGAGCAAGAACTACTTATAGGGCAAGAAATGAATACACTTCATGC
AGGTTCATCTACTGATGGCATAAATGTCGGAAACGCAGGACGAACTAGAG
ACACACAAACTGGCGTAGAAGGGGAAACGGAAATAGGGTCTGACGAGGAA
GA---TAGCATAGAGGACGAGGGAAGCAGCAGTGGAGGAAATAGTACGAC
AGAAAGACTAGTACCACACCAGCTGAGGGAACAAGCAGCCAGACATATAG
GAAAAATAGGAAGACATTTTAATATTCTTGATAGACTTTTTAAGAAACGT
ACACAACAGTCTTCGGATATACAACAAGGTGCCATGTTTGATGGTGTCTT
TAGCAATTTAAGCGCAAAACCAGATACCACAGAGACTGAAGGTAATAACG
AACAAGACATACCACCTACATACGACGAAGCTGCTGCTGATATGGCCCCC
TCGTATTATGGAATGGATTTGAACAATTCAGATATCTACTACGACGAAAT
ATGCATTGAGGGGCTTCCTGTAGGAAATATAGCAAATTTATTATGGAATA
TCATCGTAAGCACGAGTTTTCAGTTCATTGGATTTTTAATAACCTACATT
TTACACACATCTCACGCAGCAAAGCAAGGTTCAAGGTTTGGATTAGGGTT
AACGTTCATTGGATATGGTTATTCAATGATTCCCAATGATGTTACTTCAA
AAGTCGGCAAAAATAAAAGCTTAAATAGAATGGAATTAGAGGATCCAAAT
GAATTCGATGATGTTCGTCTAAATTCACAATCAACGACACAAGATAAATT
TGAATCACATTTGAATCACGGTCTGGATGAAGAAAAACAAAACATACCAT
GGTTGGCTGTTTTTGTGGCATTTCTTGGGCTATTTATCACCCTGAAGAGT
ATATACGACTACATTCAAGTCAAAAAATTGGAAAAGAAATACCTCAACCA
AAGTCAAAATCAAGCATAA
>YBR290W_AWRI1631
ATGCCAGAGCAAGAACTACTTATAGGGCAAGAAATGAATACACTTCATGC
AGGTTCATCTACTGATGGCATAAATGTCGGAAACGCAGGACGAACTAGAG
ACACACAAACTGGCGTAGAAGGGGAAACGGAAATAGGGTCTGACGAGGAA
GA---TAGCATAGAGGACGAGGGAAGCAGCAGTGGAGGAAATAGTACGAC
AGAAAGACTAGTACCACACCAGCTGAGGGAACAAGCAGCCAGACATATAG
GAAAAATAGGAAGACATTTTAATATTCTTGATAGACTTTTTAAGAAACGT
ACACAACAGTCTTCGGATATACAACAAGGTGCCATGTTTGATGGTGTCTT
TAGCAATTTAAGCGCAAAACCAGATACCACAGAGACTGAAGGTAATAACG
AACAAGACATACCACCTACATACGACGAAGCTGCTGCTGATATGGCCCCC
TCGTATTATGGAATGGATTTGAACAATTCAGATATCTACTACGACGAAAT
ATGCATTGAGGGGCTTCCTGTAGGAAATATAGCAAATTTATTATGGAATA
TCATCGTAAGCACGAGTTTTCAGTTCATTGGATTTTTAATAACCTACATT
TTACACACATCTCACGCAGCAAAGCAAGGTTCAAGGTTTGGATTAGGGTT
AACGTTCATTGGATATGGTTATTCAATGATTCCCAATGATGTTACTTCAA
AAGTCGGCAAAAATAAAAGCTTAAATAGAATGGAATTAGAGGATCCAAAT
GAATTCGATGATGTTCGTCTAAATTCACAATCAACGACACAAGATAAATT
TGAATCACATTTGAATCACGGTCTGGATGAAGAAAAACAAAACATACCAT
GGTTGGCTGTTTTTGTGGCATTTCTTGGGCTATTTATCACCCTGAAGAGT
ATATACGACTACATTCAAGTCAAAAAATTGGAAAAGAAATACCTCAACCA
AAGTCAAAATCAAGCATAA
>YBR290W_EC1118
ATGCCAGAGCAAGAACTACTTATAGGGCAAGAAATGAATACACTTCATGC
AGGTTCATCTACTGATGGCATAAATGTCGGAAACGCAGGACGAACTAGAG
ACACACAAACTGGCGTAGAAGGGGAAACGGAAATAGGGTCTGACGAGGAA
GA---TAGCATAGAGGACGAGGGAAGCAGCAGTGGAGGAAATAGTACGAC
AGAAAGACTAGTACCACACCAGCTGAGGGAACAAGCAGCCAGACATATAG
GAAAAATAGGAAGACATTTTAATATTCTTGATAGACTTTTTAAGAAACGT
ACACAACAGTCTTCGGATATACAACAAGGTGCCATGTTTGATGGTGTCTT
TAGCAATTTAAGCGCAAAACCAGATACCACAGAGACTGAAGGTAATAACG
AACAAGACATACCACCTACATACGACGAAGCTGCTGCTGATATGGCCCCC
TCGTATTATGGAATGGATTTGAACAATTCAGATATCTACTACGACGAAAT
ATGCATTGAGGGGCTTCCTGTAGGAAATATAGCAAATTTATTATGGAATA
TCATCGTAAGCACGAGTTTTCAGTTCATTGGATTTTTAATAACCTACATT
TTACACACATCTCACGCAGCAAAGCAAGGTTCAAGGTTTGGATTAGGGTT
AACGTTCATTGGATATGGTTATTCAATGATTCCTAATGATGCTACTTCAA
AAGTCGGCAAAAATAAAAGCTTAAATAGAATGGAATTAGAGGATCCAAAT
GAATTCGATGATGTTCGTCTAAATTCACAATCAACGACACAAGATAAATT
TGAATCACATTTGAATCACGGTCTGGATGAAGAAAAACAAAACATACCAT
GGTTGGCTGTTTTTGTGGCATTTCTTGGGCTATTTATCACCCTGAAGAGT
ATATACGACTACATTCAAGTCAAAAAATTGGAAAAGAAATACCTCAACCA
AAGTCAAAATCAAGCATAA
>YBR290W_JAY291
ATGCCAGAGCAAGAACTACTTATAGGGCAAGAAATGAATACACTTCATGC
AGGTTCATCTACTGATGGCATAAATGTCGGAAACGCAGGACGAACTAGAG
ACACACAAACTGGCGTAGAAGGGGAAACGGAAATAGGGTCTGACGAGGAA
GA---TAGCATAGAGGACGAGGGAAGCAGCAGTGGAGGAAATAGTACGAC
AGAAAGACTAGTACCACACCAGCTGAGGGAACAAGCAGCCAGACATATAG
GAAAAATAGGAAGACATTTTAATATTCTTGATAGACTTTTTAAGAAACGT
ACACAACAGTCTTCGGATATACAACAAGGTGCCATGTTTGATGGTGTCTT
TAGCAATTTAAGCGCAAAACCAGATACCACAGAGACTGAAGGTAATAACG
AACAAGACATACCACCTACATACGACGAAGCTGCTGCTGATATGGCCCCC
TCGTATTATGGAATGGATTTGAACAATTCAGATATCTACTACGACGAAAT
ATGCATTGAGGGGCTTCCTGTAGGAAATATAGCAAATTTATTATGGAATA
TCATCGTAAGCACGAGTTTTCAGTTCATTGGATTTTTAATAACCTACATT
TTACACACATCTCACGCAGCAAAGCAAGGTTCAAGGTTTGGATTAGGGTT
AACGTTCATTGGATATGGTTATTCAATGATTCCCAATGATGTTACTTCAA
AAGTCGGCAAAAATAAAAGCTTAAATAGAATGGAATTAGAGGATCCAAAT
GAATTCGATGATGTTCGTCTAAATTCACAATCAACGACACAAGATAAATT
TGAATCACATTTGAATCACGGTCTGGATGAAGAAAAACAAAACATACCAT
GGTTGGCTGTTTTTGTGGCATTTCTTGGGCTATTTATCACCCTGAAGAGT
ATATACGACTACATTCAAGTCAAAAAATTGGAAAAGAAATACCTCAACCA
AAGTCAAAATCAAGCATAA
>YBR290W_Kyokai7
ATGCCAGAGCAAGAACTACTTATAGGGCAAGAAATGAATACACTTCATGC
AGGTTCATCTACTGATGGCATAAATGTCGGAAACGCAGGACGAACCAGAG
ACACACAAACTGGCGTAGAAGGGGAAACGGAAATAGGGTCTGACGAGGAA
GA---TAGCATAGAGGACGAGGGAAGCAGCAGTGGAGGAAATAGTACGAC
AGAAAGACTAGTACCACACCAGCTGAGGGAACAAGCAGCCAGACATATAG
GAAAAATAGGAAGACATTTTAATATTCTTGATAGACTTTTTAAGAAACGT
ACACAACAGTCTTCGGATATACAACAAGGTGCCATGTTTGATGGTGTCTT
TAGCAATTTAAGCGCAAAACCAGATACCACAGAGACTGAAGGTAATAACG
AACAAGACATACCACCTACATACGACGAAGCTGCTGCTGATATGGCCCCC
TCGTATTATGGAATGGATTTGAACAATTCAGATATCTACTACGACGAAAT
ATGCATTGAGGGGCTTCCTGTAGGAAATATAGCAAATTTATTATGGAATA
TCATAGTAAGCACGAGTTTTCAGTTCATTGGATTTTTAATAACCTACATT
TTACACACATCTCACGCAGCAAAGCAAGGTTCAAGGTTTGGATTAGGGTT
AACGTTCATTGGATATGGTTATTCCATGATTCCCAATGATGTTACTTCAA
AAGTTGGCAAAAATAAAAGCTTAAATAGAATGGAATTAGAGGATCCAAAT
GAATTCGATGATGTTCGTCTAAATTCACAATCAACGACACAAGATAAATT
TGAATCACATTTGAATCACGGTCTGGATGAAGAAAAACAAAACATACCAT
GGTTGGCTGTTTTTGTGGCATTTCTTGGGCTATTTATCACCCTGAAGAGT
ATATACGACTACATTCAAGTCAAAAAATTGGAAAAGAAATACCTCAACCA
AAGTCAAAATCAAGCATAA
>YBR290W_RM11-1a
ATGCCAGAGCAAGATCTACTTATAGGGCAAGAAATGAATACACTTCATGC
AGGTTCATCTACTGATGGCATAAATGTCGGAAACGCAGGACGAACTAGAG
ACACACAAACTGGCGTAGAAGGGGAAACGGAAATAGGGTCTGACGAGGAA
GA---TAGCATAGAGGACGAGGGAAGCAGCAGTGGAGGAAATAGTACGAC
AGAAAGACTAGTACCACACCAGCTGAGGGAACAAGCAGCCAGACATATAG
GAAAAATAGGAAGACATTTTAATATTCTTGATAGACTTTTTAAGAAACGT
ACACAACAGTCTTCGGATATACAACAAGGTGCCATGTTTGATGGTGTCTT
TAGCAATTTAAGCGCAAAACCAGATACCACAGAGACTGAAGGTAATAACG
AACAAGACATACCACCTACATACGACGAAGCTGCTGCTGATATGGCCCCC
TCGTATTATGGAATGGATTTGAACAATTCAGATATCTACTACGACGAAAT
ATGCATTGAGGGGCTTCCTGTAGGAAATATAGCAAATTTATTATGGAATA
TCATCGTAAGCACGAGTTTTCAGTTCATTGGATTTTTAATAACCTACATT
TTACACACATCTCACGCAGCAAAGCAAGGTTCAAGGTTTGGATTAGGGTT
AACGTTCATTGGATATGGTTATTCAATGATTCCCAATGATGTTACTTCAA
AAGTCGGCAAAAATAAAAGCTTAAATAGAATGGAATTAGAGGATCCAAAT
GAATTCGATGATGTTCGTCTAAATTCACAATCAACGACACAAGATAAATT
TGAATCACATTTGAATCACGGTCTGGATGAAGAAAAACAAAACATACCAT
GGTTGGCTGTTTTTGTGGCATTTCTTGGGCTATTTATCACCCTGAAGAGT
ATATACGACTACATTCAAGTCAAAAAATTGGAAAAGAAATACCTCAACCA
AAGTCAAAATCAAGCATAA
>YBR290W_Sigma1278b
ATGCCAGAGCAAGAACTACTTATAGGGCAAGAAATGAATACACTTCATGC
AGGTTCATCTACTGATGGCATAAATGTCGGAAACGCAGGACGAACCAGAG
ACACACAAACTGGCGTAGAAGGGGAAACGGAAATAGGGTCTGACGAGGAA
GA---TAGCATAGAGGACGAGGGAAGCAGCAGTGGAGGAAATAGTACGAC
AGAAAGACTAGTACCACACCAGCTGAGGGAACAAGCAGCCAGACATATAG
GAAAAATAGGAAGACATTTTAATATTCTTGATAGACTTTTTAAGAAACGT
ACACAACAGTCTTCGGATATACAACAAGGTGCCATGTTTGATGGTGTCTT
TAGCAATTTAAGCGCAAAACCAGATACCACAGAGACTGAAGGTAATAACG
AACAAGACATACCACCTACATACGACGAAGCTGCTGCTGATATGGCCCCC
TCGTATTATGGAATGGATTTGAACAATTCAGATATCTACTACGACGAAAT
ATGCATTGAGGGGCTTCCTGTAGGAAATATAGCAAATTTATTATGGAATA
TCATAGTAAGCACGAGTTTTCAGTTCATTGGATTTTTAATAACCTACATT
TTACACACATCTCACGCAGCAAAGCAAGGTTCAAGGTTTGGATTAGGGTT
AACGTTCATTGGATATGGTTATTCAATGATTCCCAATGATGTTACTTCAA
AAGTTGGCAAAAATAAAAGCTTAAATAGAATGGAATTAGAGGATCCAAAT
GAATTCGATGATGTTCGTCTAAATTCACAATCAACGACACAAGATAAATT
TGAATCACATTTGAATCACGGTCTGGATGAAGAAAAACAAAACATACCAT
GGTTGGCTGTTTTTGTGGCATTTCTTGGGCTATTTATCACCCTGAAGAGT
ATATACGACTACATTCAAGTCAAAAAATTGGAAAAGAAATACCTCAACCA
AAGTCAAAATCAAGCATAA
>YBR290W_VL3
ATGCCAGAGCAAGAACTACTTATAGGGCAAGAAATGAATACACTTCATGC
AGGTTCATCTACTGATGGCATAAATGTCGGAAACGCAGGACGAACTAGAG
ACACACAAACTGGCGTAGAAGGGGAAACGGAAATAGGGTCTGACGAGGAA
GA---TAGCATAGAGGACGAGGGAAGCAGCAGTGGAGGAAATAGTACGAC
AGAAAGACTAGTACCACACCAGCTGAGGGAACAAGCAGCCAGACATATAG
GAAAAATAGGAAGACATTTTAATATTCTTGATAGACTTTTTAAGAAACGT
ACACAACAGTCTTCGGATATACAACAAGGTGCCATGTTTGATGGTGTCTT
TAGCAATTTAAGCGCAAAACCAGATACCACAGAGACTGAAGGTAATAACG
AACAAGACATACCACCTACATACGACGAAGCTGCTGCTGATATGGCCCCC
TCGTATTATGGAATGGATTTGAACAATTCAGATATCTACTACGACGAAAT
ATGCATTGAGGGGCTTCCTGTAGGAAATATAGCAAATTTATTATGGAATA
TCATCGTAAGCACGAGTTTTCAGTTCATTGGATTTTTAATAACCTACATT
TTACACACATCTCACGCAGCAAAGCAAGGTTCAAGGTTTGGATTAGGGTT
AACGTTCATTGGATATGGTTATTCAATGATTCCCAATGATGTTACTTCAA
AAGTCGGCAAAAATAAAAGCTTAAATAGAATGGAATTAGAGGATCCAAAT
GAATTCGATGATGTTCGTCTAAATTCACAATCAACGACACAAGATAAATT
TGAATCACATTTGAATCACGGTCTGGATGAAGAAAAACAAAACATACCAT
GGTTGGCTGTTTTTGTGGCATTTCTTGGGCTATTTATCACCCTGAAGAGT
ATATACGACTACATTCAAGTCAAAAAATTGGAAAAGAAATACCTCAACCA
AAGTCAAAATCAAGCATAA
>YBR290W_Vin13
ATGCCAGAGCAAGAACTACTTATAGGGCAAGAAATGAATACACTTCATGC
AGGTTCATCTACTGATGGCATAAATGTCGGAAACGCAGGACGAACTAGAG
ACACACAAACTGGCGTAGAAGGGGAAACGGAAATAGGGTCTGACGAGGAA
GA---TAGCATAGAGGACGAGGGAAGCAGCAGTGGAGGAAATAGTACGAC
AGAAAGACTAGTACCACACCAGCTGAGGGAACAAGCAGCCAGACATATAG
GAAAAATAGGAAGACATTTTAATATTCTTGATAGACTTTTTAAGAAACGT
ACACAACAGTCTTCGGATATACAACAAGGTGCCATGTTTGATGGTGTCTT
TAGCAATTTAAGCGCAAAACCAGATACCACAGAGACTGAAGGTAATAACG
AACAAGACATACCACCTACATACGACGAAGCTGCTGCTGATATGGCCCCC
TCGTATTATGGAATGGATTTGAACAATTCAGATATCTACTACGACGAAAT
ATGCATTGAGGGGCTTCCTGTAGGAAATATAGCAAATTTATTATGGAATA
TCATCGTAAGCACGAGTTTTCAGTTCATTGGATTTTTAATAACCTACATT
TTACACACATCTCACGCAGCAAAGCAAGGTTCAAGGTTTGGATTAGGGTT
AACGTTCATTGGATATGGTTATTCAATGATTCCCAATGATGTTACTTCAA
AAGTCGGCAAAAATAAAAGCTTAAATAGAATGGAATTAGAGGATCCAAAT
GAATTCGATGATGTTCGTCTAAATTCACAATCAACGACACAAGATAAATT
TGAATCACATTTGAATCACGGTCTGGATGAAGAAAAACAAAACATACCAT
GGTTGGCTGTTTTTGTGGCATTTCTTGGGCTATTTATCACCCTGAAGAGT
ATATACGACTACATTCAAGTCAAAAAATTGGAAAAGAAATACCTCAACCA
AAGTCAAAATCAAGCATAA
>YBR290W_YJM789
ATGCCAGAGCAAGAACTACTTATAGGGCAAGAAATGAATACACTTCATGC
AGGTTCATCTACTGATGGCATAAATGTCGGAAACGCAGGACGAACTAGAG
ACACACAAACTGGCGTAGAAGGGGAAACGGAAATAGGGTCTGACGAGGAA
GA---TAGCATAGAGGACGAGGGAAGCAGCAGTGGAGGAAATAGTACGAC
AGAAAGACTAGTACCACACCAGCTGAGGGAACAAGCAGCCAGACATATAG
GAAAAATAGGAAGACATTTTAATATTCTTGATAGACTTTTTAAGAAACGT
ACACAACAGTCTTCGGATATACAACAAGGTGCCATGTTTGATGGTGTCTT
TAGCAATTTAAGCGCAAAACCAGATACCACAGAGACTGAAGGTAATAACG
AACAAGACATACCACCTACATACGACGAAGCTGCTGCTGATATGGCCCCC
TCGTATTATGGAATGGATTTGAACAATTCAGATATCTACTACGACGAAAT
ATGCATTGAGGGGCTTCCTGTAGGAAATATAGCAAATTTATTATGGAATA
TCATCGTAAGCACGAGTTTTCAGTTCATTGGATTTTTAATAACCTACATT
TTACACACATCTCACGCAGCAAAGCAAGGTTCAAGGTTTGGATTAGGGTT
AACGTTCATTGGATATGGTTATTCAATGATTCCCAATGATGTTACTTCAA
AAGTCGGCAAAAATAAAAGCTTAAATAGAATGGAATTAGAGGATCCAAAT
GAATTCGATGATGTTCGTCTAAATTCACAATCAACGACACAAGATAAATT
TGAATCACATTTGAATCACGGTCTGGATGAAGAAAAACAAAACATACCAT
GGTTGGCTGTTTTTGTGGCATTTCTTGGGCTATTTATCACCCTGAAGAGT
ATATACGACTACATTCAAGTCAAAAAATTGGAAAAGAAATACCTCAACCA
AAGTCAAAATCAAGCATAA
>lcl|YJM421.Contig24.5_7915-888
ATGCCAGAGCAAGAACTACTTATAGGGCAAGAAATGAATACACTTCATGC
AGGTTCATCTACTGATGGCATAAATGTCGGAAACGCAGGACGAACTAGAG
ACACACAAACTGGCGTAGAAGGGGAAACGGAAATAGGGTCTGACGAGGAA
GA---TAGCATAGAGGACGAGGGAAGCAGCAGTGGAGGAAATAGTACGAC
AGAAAGACTAGTACCACACCAGCTGAGGGAACAAGCAGCCAGACATATAG
GAAAAATAGGAAGACATTTTAATATTCTTGATAGACTTTTTAAGAAACGT
ACACAACAGTCTTCGGATATACAACAAGGTGCCATGTTTGATGGTGTCTT
TAGCAATTTAAGCGCAAAACCAGATACCACAGAGACTGAAGGTAATAACG
AACAAGACATACCACCTACATACGACGAAGCTGCTGCTGATATGGCCCCC
TCGTATTATGGAATGGATTTGAACAATTCAGATATCTACTACGACGAAAT
ATGCATTGAGGGGCTTCCTGTAGGAAATATAGCAAATTTATTATGGAATA
TCATCGTAAGCACGAGTTTTCAGTTCATTGGATTTTTAATAACCTACATT
TTACACACATCTCACGCAGCAAAGCAAGGTTCAAGGTTTGGATTAGGGTT
AACGTTCATTGGATATGGTTATTCAATGATTCCCAATGATGTTACTTCAA
AAGTCGGCAAAAATAAAAGCTTAAATAGAATGGAATTAGAGGATCCAAAT
GAATTCGATGATGTTCGTCTAAATTCACAATCAACGACACAAGATAAATT
TGAATCACATTTGAATCACGGTCTGGATGAAGAAAAACAAAACATACCAT
GGTTGGCTGTTTTTGTGGCATTTCTTGGGCTATTTATCACCCTGAAGAGT
ATATACGACTACATTCAAGTCAAAAAATTGGAAAAGAAATACCTCAACCA
AAGTCAAAATCAAGCATAA
>lcl|YJM326.contig01440_2185-31
ATGCCAGAGCAAGAACTACTTATAGGGCAAGAAATGAATACACTTCATGC
AGGTTCATCTACTGATGGCATAAATGTCGGAAACGCAGGACGAACTAGAG
ACACACAAACTGGCGTAGAAGGGGAAACGGAAATAGGGTCTGACGAGGAA
GA---TAGCATAGAGGACGAGGGAAGCAGCAGTGGAGGAAATAGTACGAC
AGAAAGACTAGTACCACACCAGCTGAGGGAACAAGCAGCCAGACATATAG
GAAAAATAGGAAGACATTTTAATATTCTTGATAGACTTTTTAAGAAACGT
ACACAACAGTCTTCGGATATACAACAAGGTGCCATGTTTGATGGTGTCTT
TAGCAATTTAAGCGCAAAACCAGATACCACAGAGACTGAAGGTAATAACG
AACAAGACATACCACCTACATACGACGAAGCTGCTGCTGATATGGCCCCC
TCGTATTATGGAATGGATTTGAACAATTCAGATATCTACTACGACGAAAT
ATGCATTGAGGGGCTTCCTGTAGGAAATATAGCAAATTTATTATGGAATA
TCATCGTAAGCACGAGTTTTCAGTTCATTGGATTTTTAATAACCTACATT
TTACACACATCTCACGCAGCAAAGCAAGGTTCAAGGTTTGGATTAGGGTT
AACGTTCATTGGATATGGTTATTCAATGATTCCCAATGATGTTACTTCAA
AAGTCGGCAAAAATAAAAGCTTAAATAGAATGGAATTAGAGGATCCAAAT
GAATTCGATGATGTTCGTCTAAATTCACAATCAACGACACAAGATAAATT
TGAATCACATTTGAATCACGGTCTGGATGAAGAAAAACAAAACATACCAT
GGTTGGCTGTTTTTGTGGCATTTCTTGGGCTATTTATCACCCTGAAGAGT
ATATACGACTACATTCAAGTCAAAAAATTGGAAAAGAAATACCTCAACCA
AAGTCAAAATCAAGCATAA
>lcl|WE372.Contig61.115_6518-74
ATGCCAGAGCAAGAACTACTTATAGGGCAAGAAATGAATACACTTCATGC
AGGTTCATCTACTGATGGCATAAATGTCGGAAACGCAGGACGAACTAGAG
ACACACAAACTGGCGTAGAAGGGGAAACGGAAATAGGGTCTGACGAGGAA
GA---TAGCATAGAGGACGAGGGAAGCAGCAGTGGAGGAAATAGTACGAC
AGAAAGACTAGTACCACACCAGCTGAGGGAACAAGCAGCCAGACATATAG
GAAAAATAGGAAGACATTTTAATATTCTTGATAGACTTTTTAAGAAACGT
ACACAACAGTCTTCGGATATACAACAAGGTGCCATGTTTGATGGTGTCTT
TAGCAATTTAAGCGCAAAACCAGATACCACAGAGACTGAAGGTAATAACG
AACAAGACATACCACCTACATACGACGAAGCTGCTGCTGATATGGCCCCC
TCGTATTATGGAATGGATTTGAACAATTCAGATATCTACTACGACGAAAT
ATGCATTGAGGGGCTTCCTGTAGGAAATATAGCAAATTTATTATGGAATA
TCATCGTAAGCACGAGTTTTCAGTTCATTGGATTTTTAATAACCTACATT
TTACACACATCTCACGCAGCAAAGCAAGGTTCAAGGTTTGGATTAGGGTT
AACGTTCATTGGATATGGTTATTCAATGATTCCCAATGATGTTACTTCAA
AAGTCGGCAAAAATAAAAGCTTAAATAGAATGGAATTAGAGGATCCAAAT
GAATTCGATGATGTTCGTCTAAATTCACAATCAACGACACAAGATAAATT
TGAATCACATTTGAATCACGGTCTGGATGAAGAAAAACAAAACATACCAT
GGTTGGCTGTTTTTGTGGCATTTCTTGGGCTATTTATCACCCTGAAGAGT
ATATACGACTACATTCAAGTCAAAAAATTGGAAAAGAAATACCTCAACCA
AAGTCAAAATCAAGCATAA
>lcl|M22.Contig17.10_29657-3062
ATGCCAGAGCAAGAACTACTTATAGGGCAAGAAATGAATACACTTCATGC
AGGTTCATCTACTGATGGCATAAATGTCGGAAACGCAGGACGAACTAGAG
ACACACAAACTGGCGTAGAAGGGGAAACGGAAATAGGGTCTGACGAGGAA
GA---TAGCATAGAGGACGAGGGAAGCAGCAGTGGAGGAAATAGTACGAC
AGAAAGACTAGTACCACACCAGCTGAGGGAACAAGCAGCCAGACATATAG
GAAAAATAGGAAGACATTTTAATATTCTTGATAGACTTTTTAAGAAACGT
ACACAACAGTCTTCGGATATACAACAAGGTGCCATGTTTGATGGTGTCTT
TAGCAATTTAAGCGCAAAACCAGATACCACAGAGACTGAAGGTAATAACG
AACAAGACATACCACCTACATACGACGAAGCTGCTGCTGATATGGCCCCC
TCGTATTATGGAATGGATTTGAACAATTCAGATATCTACTACGACGAAAT
ATGCATTGAGGGGCTTCCTGTAGGAAATATAGCAAATTTATTATGGAATA
TCATCGTAAGCACGAGTTTTCAGTTCATTGGATTTTTAATAACCTACATT
TTACACACATCTCACGCAGCAAAGCAAGGTTCAAGGTTTGGATTAGGGTT
AACGTTCATTGGATATGGTTATTCAATGATTCCCAATGATGTTACTTCAA
AAGTCGGCAAAAATAAAAGCTTAAATAGAATGGAATTAGAGGATCCAAAT
GAATTCGATGATGTTCGTCTAAATTCACAATCAACGACACAAGATAAATT
TGAATCACATTTGAATCACGGTCTGGATGAAGAAAAACAAAACATACCAT
GGTTGGCTGTTTTTGTGGCATTTCTTGGGCTATTTATCACCCTGAAGAGT
ATATACGACTACATTCAAGTCAAAAAATTGGAAAAGAAATACCTCAACCA
AAGTCAAAATCAAGCATAA
>lcl|I14.contig00183_10339-1130
ATGCCAGAGCAAGAACTACTTATAGGGCAAGAAATGAATACACTTCATGC
AGGTTCATCTACTGATGGCATAAATGTCGGAAACGCAGGACGAACTAGAG
ACACACAAACTGGCGTAGAAGGGGAAACGGAAATAGGGTCTGACGAGGAA
GA---TAGCATAGAGGACGAGGGAAGCAGCAGTGGAGGAAATAGTACGAC
AGAAAGACTAGTACCACACCAGCTGAGGGAACAAGCAGCCAGACATATAG
GAAAAATAGGAAGACATTTTAATATTCTTGATAGACTTTTTAAGAAACGT
ACACAACAGTCTTCGGATATACAACAAGGTGCCATGTTTGATGGTGTCTT
TAGCAATTTAAGCGCAAAACCAGATACCACAGAGACTGAAGGTAATAACG
AACAAGACATACCACCTACATACGACGAAGCTGCTGCTGATATGGCCCCC
TCGTATTATGGAATGGATTTGAACAATTCAGATATCTACTACGACGAAAT
ATGCATTGAGGGGCTTCCTGTAGGAAATATAGCAAATTTATTATGGAATA
TCATCGTAAGCACGAGTTTTCAGTTCATTGGATTTTTAATAACCTACATT
TTACACACATCTCACGCAGCAAAGCAAGGTTCAAGGTTTGGATTAGGGTT
AACGTTCATTGGATATGGTTATTCAATGATTCCCAATGATGTTACTTCAA
AAGTCGGCAAAAATAAAAGCTTAAATAGAATGGAATTAGAGGATCCAAAT
GAATTCGATGATGTTCGTCTAAATTCACAATCAACGACACAAGATAAATT
TGAATCACATTTGAATCACGGTCTGGATGAAGAAAAACAAAACATACCAT
GGTTGGCTGTTTTTGTGGCATTTCTTGGGCTATTTATCACCCTGAAGAGT
ATATACGACTACATTCAAGTCAAAAAATTGGAAAAGAAATACCTCAACCA
AAGTCAAAATCAAGCATAA
>lcl|CLIB215.Contig52.3_2054-30
ATGCCAGAGCAAGAACTACTTATAGGGCAAGAAATGAATACACTTCATGC
AGGTTCATCTACTGATGGCATAAATGTCGGAAACGCAGGACGAACTAGAG
ACACACAAACTGGCGTAGAAGGGGAAACGGAAATAGGGTCTGACGAGGAA
GA---TAGCATAGAGGACGAGGGAAGCAGCAGTGGAGGAAATAGTACGAC
AGAAAGACTAGTACCACACCAGCTGAGGGAACAAGCAGCCAGACATATAG
GAAAAATAGGAAGACATTTTAATATTCTTGATAGACTTTTTAAGAAACGT
ACACAACAGTCTTCGGATATACAACAAGGTGCCATGTTTGATGGTGTCTT
TAGCAATTTAAGCGCAAAACCAGATACCACAGAGACTGAAGGTAATAACG
AACAAGACATACCACCTACATACGACGAAGCTGCTGCTGATATGGCCCCC
TCGTATTATGGAATGGATTTGAACAATTCAGATATCTACTACGACGAAAT
ATGCATTGAGGGGCTTCCTGTAGGAAATATAGCAAATTTATTATGGAATA
TCATCGTAAGCACGAGTTTTCAGTTCATTGGATTTTTAATAACCTACATT
TTACACACATCTCACGCAGCAAAGCAAGGTTCAAGGTTTGGATTAGGGTT
AACGTTCATTGGATATGGTTATTCAATGATTCCCAATGATGTTACTTCAA
AAGTCGGCAAAAATAAAAGCTTAAATAGAATGGAATTAGAGGATCCAAAT
GAATTCGATGATGTTCGTCTAAATTCACAATCAACGACACAAGATAAATT
TGAATCACATTTGAATCACGGTCTGGATGAAGAAAAACAAAACATACCAT
GGTTGGCTGTTTTTGTGGCATTTCTTGGGCTATTTATCACCCTGAAGAGT
ATATACGACTACATTCAAGTCAAAAAATTGGAAAAGAAATACCTCAACCA
AAGTCAAAATCAAGCATAA
>lcl|CBS7960.Contig94.4_10406-1
ATGCCAGAGCAAGAACTACTTATAGGGCAAGAAATGAATACACTTCATGC
AGGTTCATCTACTGATGGCATAAATGTCGGAAACGCAGGACGAACTAGAG
ACACACAAACTGGCGTAGAAGGGGAAACGGAAATAGGGTCTGACGAGGAA
GA---TAGCATAGAGGACGAGGGAAGCAGCAGTGGAGGAAATAGTACGAC
AGAAAGACTAGTACCACACCAGCTGAGGGAACAAGCAGCCAGACATATAG
GAAAAATAGGAAGACATTTTAATATTCTTGATAGACTTTTTAAGAAACGT
ACACAACAGTCTTCGGATATACAACAAGGTGCCATGTTTGATGGTGTCTT
TAGCAATTTAAGCGCAAAACCAGATACCACAGAGACTGAAGGTAATAACG
AACAAGACATACCACCTACATACGACGAAGCTGCTGCTGATATGGCCCCC
TCGTATTATGGAATGGATTTGAACAATTCAGATATCTACTACGACGAAAT
ATGCATTGAGGGGCTTCCTGTAGGAAATATAGCAAATTTATTATGGAATA
TCATCGTAAGCACGAGTTTTCAGTTCATTGGATTTTTAATAACCTACATT
TTACACACATCTCACGCAGCAAAGCAAGGTTCAAGGTTTGGATTAGGGTT
AACGTTCATTGGATATGGTTATTCAATGATTCCCAATGATGTTACTTCAA
AAGTCGGCAAAAATAAAAGCTTAAATAGAATGGAATTAGAGGATCCAAAT
GAATTCGATGATGTTCGTCTAAATTCACAATCAACGACACAAGATAAATT
TGAATCACATTTGAATCACGGTCTGGATGAAGAAAAACAAAACATACCAT
GGTTGGCTGTTTTTGTGGCATTTCTTGGGCTATTTATCACCCTGAAGAGT
ATATACGACTACATTCAAGTCAAAAAATTGGAAAAGAAATACCTCAACCA
AAGTCAAAATCAAGCATAA
>lcl|YPS1009.contig02327_13621-
ATGCCAGAGCAAGAACTACTTATAGGGCAAGAAATGAATACACTTCATGC
AGGTTCATCTACTGATGGCATAAATGTCGGAAACGCAGGACGAACTAGAG
ACACACAAACTGGCGTAGAAGGGGAAACGGAAATAGGGTCTGACGAGGAA
GA---TAGCATAGAGGACGAGGGAAGCAGCAGTGGAGGAAATAGTACGAC
AGAAAGACTAGTACCACACCAGCTGAGGGAACAAGCAGCCAGACATATAG
GAAAAATAGGAAGACATTTTAATATTCTTGATAGACTTTTTAAGAAACGT
ACACAACAGTCTTCGGATATACAACAAGGTGCCATGTTTGATGGTGTCTT
TAGCAATTTAAGCGCAAAACCAGATACCACAGAGACTGAAGGTAATAACG
AACAAGACATACCACCTACATACGACGAAGCTGCTGCTGATATGGCCCCC
TCGTATTATGGAATGGATTTGAACAATTCAGATATCTACTACGACGAAAT
ATGCATTGAGGGGCTTCCTGTAGGAAATATAGCAAATTTATTATGGAATA
TCATAGTAAGCACGAGTTTTCAGTTCATTGGATTTTTAATAACCTACATT
TTACACACATCTCACGCAGCAAAGCAAGGTTCAAGGTTTGGATTAGGGTT
AACGTTCATTGGATATGGTTATTCAATGATTCCCAATGATGTTACTTCAA
AAGTTGGCAAAAATAAAAGCTTAAATAGAATGGAATTAGAGGATCCAAAT
GAATTCGATGATGTTCGTCTAAATTCACAATCAACGACACAAGATAAATT
TGAATCACATTTGAATCACGGTCTGGATGAAGAAAAACAAAACATACCAT
GGTTGGCTGTTTTTGTGGCATTTCTTGGGCTATTTATCACCCTGAAGAGT
ATATACGACTACATTCAAGTCAAAAAATTGGAAAAGAAATACCTCAACCA
AAGTCAAAATCAAGCATAA
>lcl|YJM653.contig03666_3020-39
ATGCCAGAGCAAGAACTACTTATAGGGCAAGAAATGAATACACTTCATGC
AGGTTCATCTACTGATGGCATAAATGTCGGAAACGCAGGACGAACTAGAG
ACACACAAACTGGCGTAGAAGGGGAAACGGAAATAGGATCTGACGAGGAA
GA---TAGCATAGAGGACGAGGGAAGCAGCAGTGGAGGAAATAGTACGAC
AGAAAGACTAGTACCACACCAGCTGAGGAAACAAGCAGCCAGACATATAG
GAAAAATAGGAAGACATTTTAATATTCTTGATAGACTTTTTAAGAAACGT
ACACAACAGTCTTCGGATATACAACAAGGTGCCATGTTTGATGGTGTCTT
TAGCAATTTAAGCGCAAAACCAGATACCACAGAGACTGAAGGTAATAACG
AACAAGACATACCACCTACATACGACGAAGCTGCTGCTGATATGGCCCCC
TCGTATTATGGAATGGATTTGAACAATTCAGATATCTACTACGACGAAAT
ATGCATTGAGGGGCTTCCTGTAGGAAATATAGCAAATTTATTATGGAATA
TCATCGTAAGCACGAGTTTTCAGTTCATTGGATTTTTAATAACCTACATT
TTACACACATCTCACGCAGCAAAGCAAGGTTCAAGGTTTGGATTAGGGTT
AACGTTCATTGGATATGGTTATTCAATGATTCCCAATGATGTTACTTCAA
AAGTCGGCAAAAATAAAAGCTTAAATAGAATGGAATTAGAGGATCCAAAT
GAATTCGATGATGTTCGTCTAAATTCACAATCAACGACACAAGATAAATT
TGAATCACATTTGAATCACGGTCTGGATGAAGAAAAACAAAACATACCAT
GGTTGGCTGTTTTTGTGGCATTTCTTGGGCTATTTATCACCCTGAAGAGT
ATATACGACTACATTCAAGTCAAAAAATTGGAAAAGAAATACCTCAACCA
AAGTCAAAATCAAGCATAA
>lcl|YJM451.contig01020_19437-2
ATGCCAGAGCAAGAACTACTTATAGGGCAAGAAATGAATACACTTCATGC
AGGTTCATCTACTGATGGCATAAATGTCGGAAACGCAGGACGAACTAGAG
ACACACAAACTGGCGTAGAAGGGGAAACGGAAATAGGGTCTGACGAGGAA
GA---TAGCATAGAGGACGAGGGAAGCAGCAGTGGAGGAAATAGTACGAC
AGAAAGACTAGTACCACACCAGCTGAGGGAACAAGCAGCCAGACATATAG
GAAAAATAGGAAGACATTTTAATATTCTTGATAGACTTTTTAAGAAACGT
ACACAACAGTCTTCGGATATACAACAAGGTGCCATGTTTGATGGTGTCTT
TAGCAATTTAAGCGCAAAACCAGATACCACAGAGACTGAAGGTAATAACG
AACAAGACATACCACCTACATACGACGAAGCTGCTGCTGATATGGCCCCC
TCGTATTATGGAATGGATTTGAACAATTCAGATATCTACTACGACGAAAT
ATGCATTGAGGGGCTTCCTGTAGGAAATATAGCAAATTTATTATGGAATA
TCATAGTAAGCACGAGTTTTCAGTTCATTGGATTTTTAATAACCTACATT
TTACACACATCTCACGCAGCAAAGCAAGGTTCAAGGTTTGGATTAGGGTT
AACGTTCATTGGATATGGTTATTCAATGATTCCCAATGATGTTACTTCAA
AAGTTGGCAAAAATAAAAGCTTAAATAGAATGGAATTAGAGGATCCAAAT
GAATTCGATGATGTTCGTCTAAATTCACAATCAACGACACAAGATAAATT
TGAATCACATTTGAATCACGGTCTGGATGAAGAAAAACAAAACATACCAT
GGTTGGCTGTTTTTGTGGCATTTCTTGGGCTATTTATCACCCTGAAGAGT
ATATACGACTACATTCAAGTCAAAAAATTGGAAAAGAAATACCTCAACCA
AAGTCAAAATCAAGCATAA
>lcl|PW5.contig00481_16723-1768
ATGCCAGAGCAAGAACTACTTATAGGGCAAGAAATGAATACACTTCATGC
AGGTTCATCTACTGATGGCATAAATGTCGGAAACGCAGGACGAACTAGAG
ACACACAAACTGGCGTAGAAGGGGAAACGGAAATAGGGTCTGACGAGGAA
GA---TAGCATAGAGGACGAGGGAAGCAGCAGTGGAGGAAATAGTACGAC
AGAAAGACTAGTACCACACCAGCTGAGGGAACAAGCAGCCAGACATATAG
GAAAAATAGGAAGACATTTTAATATTCTTGATAGACTTTTTAAGAAACGT
ACACAACAGTCTTCGGATATACAACAAGGTGCCATGTTTGATGGTGTCTT
TAGCAATTTAAGCGCAAAACCAGATACCACAGAGACTGAAGGTAATAACG
AACAAGACATACCACCTACATACGACGAAGCTGCTGCTGATATGGCCCCC
TCGTATTATGGAATGGATTTGAACAATTCAGATATCTACTACGACGAAAT
ATGCATTGAGGGGCTTCCTGTAGGAAATATAGCAAATTTATTATGGAATA
TCATAGTAAGCACGAGTTTTCAGTTCATTGGATTTTTAATAACCTACATT
TTACACACATCTCACGCAGCAAAGCAAGGTTCAAGGTTTGGATTAGGGTT
AACGTTCATTGGATATGGTTATTCAATGATTCCCAATGATGTTACTTCAA
AAGTTGGCAAAAATAAAAGCTTAAATAGAATGGAATTAGAGGATCCAAAT
GAATTCGATGATGTTCGTCTAAATTCACAATCAACGACACAAGATAAATT
TGAATCACATTTGAATCACGGTCTGGATGAAGAAAAACAAAACATACCAT
GGTTGGCTGTTTTTGTGGCATTTCTTGGGCTATTTATCACCCTGAAGAGT
ATATACGACTACATTCAAGTCAAAAAATTGGAAAAGAAATACCTCAACCA
AAGTCAAAATCAAGCATAA
>lcl|FL100.Contig142.3_2091-305
ATGCCAGAGCAAGAACTACTTATAGGGCAAGAAATGAATACACTTCATGC
AGGTTCATCTACTGATGGCATAAATGTCGGAAACGCAGGACGAACTAGAG
ACACACAAACTGGCGTAGAAGGGGAAACGGAAATAGGATCTGACGAGGAA
GA---TAGCATAGAGGACGAGGGAAGCAGCAGTGGAGGAAATAGTACGAC
AGAAAGACTAGTACCACACCAGCTGAGGAAACAAGCAGCCAGACATATAG
GAAAAATAGGAAGACATTTTAATATTCTTGATAGACTTTTTAAGAAACGT
ACACAACAGTCTTCGGATATACAACAAGGTGCCATGTTTGATGGTGTCTT
TAGCAATTTAAGCGCAAAACCAGATACCACAGAGACTGAAGGTAATAACG
AACAAGACATACCACCTACATACGACGAAGCTGCTGCTGATATGGCCCCC
TCGTATTATGGAATGGATTTGAACAATTCAGATATCTACTACGACGAAAT
ATGCATTGAGGGGCTTCCTGTAGGAAATATAGCAAATTTATTATGGAATA
TCATCGTAAGCACGAGTTTTCAGTTCATTGGATTTTTAATAACCTACATT
TTACACACATCTCACGCAGCAAAGCAAGGTTCAAGGTTTGGATTAGGGTT
AACGTTCATTGGATATGGTTATTCAATGATTCCCAATGATGTTACTTCAA
AAGTCGGCAAAAATAAAAGCTTAAATAGAATGGAATTAGAGGATCCAAAT
GAATTCGATGATGTTCGTCTAAATTCACAATCAACGACACAAGATAAATT
TGAATCACATTTGAATCACGGTCTGGATGAAGAAAAACAAAACATACCAT
GGTTGGCTGTTTTTGTGGCATTTCTTGGGCTATTTATCACCCTGAAGAGT
ATATACGACTACATTCAAGTCAAAAAATTGGAAAAGAAATACCTCAACCA
AAGTCAAAATCAAGCATAA
>lcl|YPS163.Contig74.12_2143-31
ATGCCAGAGCAAGAACTACTTATAGGGCAAGAAATGAATACACTTCATGC
AGGTTCATCTACTGATGGCATAAATGTCGGAAACGCAGGACGAACTAGAG
ACACACAAACTGGCGTAGAAGGGGAAACGGAAATAGGGTCTGACGAGGAA
GA---TAGCATAGAGGACGAGGGAAGCAGCAGTGGAGGAAATAGTACGAC
AGAAAGACTAGTACCACACCAGCTGAGGGAACAAGCAGCCAGACATATAG
GAAAAATAGGAAGACATTTTAATATTCTTGATAGACTTTTTAAGAAACGT
ACACAACAGTCTTCGGATATACAACAAGGTGCCATGTTTGATGGTGTCTT
TAGCAATTTAAGCGCAAAACCAGATACCACAGAGACTGAAGGTAATAACG
AACAAGACATACCACCTACATACGACGAAGCTGCTGCTGATATGGCCCCC
TCGTATTATGGAATGGATTTGAACAATTCAGATATCTACTACGACGAAAT
ATGCATTGAGGGGCTTCCTGTAGGAAATATAGCAAATTTATTATGGAATA
TCATAGTAAGCACGAGTTTTCAGTTCATTGGATTTTTAATAACCTACATT
TTACACACATCTCACGCAGCAAAGCAAGGTTCAAGGTTTGGATTAGGGTT
AACGTTCATTGGATATGGTTATTCAATGATTCCCAATGATGTTACTTCAA
AAGTTGGCAAAAATAAAAGCTTAAATAGAATGGAATTAGAGGATCCAAAT
GAATTCGATGATGTTCGTCTAAATTCACAATCAACGACACAAGATAAATT
CGAATCACATTTGAATCACGGTCTGGATGAAGAAAAACAAAACATACCAT
GGTTGGCTGTTTTTGTGGCATTTCTTGGGCTATTTATCACCCTGAAGAGT
ATATACGACTACATTCAAGTCAAAAAATTGGAAAAGAAATACCTCAACCA
AAGTCAAAATCAAGCATAA
>lcl|YJM269.Contig100.1_2558-35
ATGCCAGAGCAAGAACTACTTATAGGGCAAGAAATGAATACACTTCATGC
AGGTTCATCTACTGATGGCATAAATGTCGGAAACGCAGGACGAACCAGAG
ACACACAAACTGGCGTAGAAGGGGAAACGGAAATAGGGTCTGACGAGGAA
GA---TAGCATAGAGGACGAGGGAAGCAGCAGTGGAGGAAATAGTACGAC
AGAAAGACTAGTACCACACCAGCTGAGGGAACAAGCAGCCAGACATATAG
GAAAAATAGGAAGACATTTTAATATTCTTGATAGACTTTTTAAGAAACGT
ACACAACAGTCTTCGGATATACAACAAGGTGCCATGTTTGATGGTGTCTT
TAGCAATTTAAGCGCAAAACCAGATACCACAGAGACTGAAGGTAATAACG
AACAAGACATACCACCTACATACGACGAAGCTGCTGCTGATATGGCCCCC
TCGTATTATGGAATGGATTTGAACAATTCAGATATCTACTACGACGAAAT
ATGCATTGAGGGGCTTCCTGTAGGAAATATAGCAAATTTATTATGGAATA
TCATAGTAAGCACGAGTTTTCAGTTCATTGGATTTTTAATAACCTACATT
TTACACACATCTCACGCAGCAAAGCAAGGTTCAAGGTTTGGATTAGGGTT
AACGTTCATTGGATATGGTTATTCAATGATTCCCAATGATGTTACTTCAA
AAGTTGGCAAAAATAAAAGCTTAAATAGAATGGAATTAGAGGATCCAAAT
GAATTCGATGATGTTCGTCTAAATTCACAATCAACGACACAAGATAAATT
TGAATCACATTTGAATCACGGTCTGGATGAAGAAAAACAAAACATACCAT
GGTTGGCTGTTTTTGTGGCATTTCTTGGGCTATTTATCACCCTGAAGAGT
ATATACGACTACATTCAAGTCAAAAAATTGGAAAAGAAATACCTCAACCA
AAGTCAAAATCAAGCATAA
>lcl|Y12.Contig61.2_20852-21817
ATGCCAGAGCAAGAACTACTTATAGGGCAAGAAATGAATACACTTCATGC
AGGTTCATCTACTGATGGCATAAATGTCGGAAACGCAGGACGAACCAGAG
ACACACAAACTGGCGTAGAAGGGGAAACGGAAATAGGGTCTGACGAGGAA
GA---TAGCATAGAGGACGAGGGAAGCAGCAGTGGAGGAAATAGTACGAC
AGAAAGACTAGTACCACACCAGCTGAGGGAACAAGCAGCCAGACATATAG
GAAAAATAGGAAGACATTTTAATATTCTTGATAGACTTTTTAAGAAACGT
ACACAACAGTCTTCGGATATACAACAAGGTGCCATGTTTGATGGTGTCTT
TAGCAATTTAAGCGCAAAACCAGATACCACAGAGACTGAAGGTAATAACG
AACAAGACATACCACCTACATACGACGAAGCTGCTGCTGATATGGCCCCC
TCGTATTATGGAATGGATTTGAACAATTCAGATATCTACTACGACGAAAT
ATGCATTGAGGGGCTTCCTGTAGGAAATATAGCAAATTTATTATGGAATA
TCATAGTAAGCACGAGTTTTCAGTTCATTGGATTTTTAATAACCTACATT
TTACACACATCTCACGCAGCAAAGCAAGGTTCAAGGTTTGGATTAGGGTT
AACGTTCATTGGATATGGTTATTCAATGATTCCCAATGATGTTACTTCAA
AAGTTGGCAAAAATAAAAGCTTAAATAGAATGGAATTAGAGGATCCAAAT
GAATTCGATGATGTTCGTCTAAATTCACAATCAACGACACAAGATAAATT
TGAATCACATTTGAATCACGGTCTGGATGAAGAAAAACAAAACATACCAT
GGTTGGCTGTTTTTGTGGCATTTCTTGGGCTATTTATCACCCTGAAGAGT
ATATACGACTACATTCAAGTCAAAAAATTGGAAAAGAAATACCTCAACCA
AAGTCAAAATCAAGCATAA
>lcl|UC5.contig00606_30350-3131
ATGCCAGAGCAAGAACTACTTATAGGGCAAGAAATGAATACACTTCATGC
AGGTTCATCTACTGATGGCATAAATGTCGGAAACGCAGGACGAACCAGAG
ACACACAAACTGGCGTAGAAGGGGAAACGGAAATAGGGTCTGACGAGGAA
GA---TAGCATAGAGGACGAGGGAAGCAGCAGTGGAGGAAATAGTACGAC
AGAAAGACTAGTACCACACCAGCTGAGGGAACAAGCAGCCAGACATATAG
GAAAAATAGGAAGACATTTTAATATTCTTGATAGACTTTTTAAGAAACGT
ACACAACAGTCTTCGGATATACAACAAGGTGCCATGTTTGATGGTGTCTT
TAGCAATTTAAGCGCAAAACCAGATACCACAGAGACTGAAGGTAATAACG
AACAAGACATACCACCTACATACGACGAAGCTGCTGCTGATATGGCCCCC
TCGTATTATGGAATGGATTTGAACAATTCAGATATCTACTACGACGAAAT
ATGCATTGAGGGGCTTCCTGTAGGAAATATAGCAAATTTATTATGGAATA
TCATAGTAAGCACGAGTTTTCAGTTCATTGGATTTTTAATAACCTACATT
TTACACACATCTCACGCAGCAAAGCAAGGTTCAAGGTTTGGATTAGGGTT
AACGTTCATTGGATATGGTTATTCAATGATTCCCAATGATGTTACTTCAA
AAGTTGGCAAAAATAAAAGCTTAAATAGAATGGAATTAGAGGATCCAAAT
GAATTCGATGATGTTCGTCTAAATTCACAATCAACGACACAAGATAAATT
TGAATCACATTTGAATCACGGTCTGGATGAAGAAAAACAAAACATACCAT
GGTTGGCTGTTTTTGTGGCATTTCTTGGGCTATTTATCACCCTGAAGAGT
ATATACGACTACATTCAAGTCAAAAAATTGGAAAAGAAATACCTCAACCA
AAGTCAAAATCAAGCATAA
>lcl|T7_updated.Contig9.1_19047
ATGCCAGAGCAAGAACTACTTATAGGGCAAGAAATGAATACACTTCATGC
AGGTTCATCTACTGATGGCATAAATGTCGGAAACGCAGGACGAACCAGAG
ACACACAAACTGGCGTAGAAGGGGAAACGGAAATAGGGTCTGACGAGGAA
GA---TAGCATAGAGGACGAGGGAAGCAGCAGTGGAGGAAATAGTACGAC
AGAAAGACTAGTACCACACCAGCTGAGGGAACAAGCAGCCAGACATATAG
GAAAAATAGGAAGACATTTTAATATTCTTGATAGACTTTTTAAGAAACGT
ACACAACAGTCTTCGGATATACAACAAGGTGCCATGTTTGATGGTGTCTT
TAGCAATTTAAGCGCAAAACCAGATACCACAGAGACTGAAGGTAATAACG
AACAAGACATACCACCTACATACGACGAAGCTGCTGCTGATATGGCCCCC
TCGTATTATGGAATGGATTTGAACAATTCAGATATCTACTACGACGAAAT
ATGCATTGAGGGGCTTCCTGTAGGAAATATAGCAAATTTATTATGGAATA
TCATAGTAAGCACGAGTTTTCAGTTCATTGGATTTTTAATAACCTACATT
TTACACACATCTCACGCAGCAAAGCAAGGTTCAAGGTTTGGATTAGGGTT
AACGTTCATTGGATATGGTTATTCAATGATTCCCAATGATGTTACTTCAA
AAGTTGGCAAAAATAAAAGCTTAAATAGAATGGAATTAGAGGATCCAAAT
GAATTCGATGATGTTCGTCTAAATTCACAATCAACGACACAAGATAAATT
TGAATCACATTTGAATCACGGTCTGGATGAAGAAAAACAAAACATACCAT
GGTTGGCTGTTTTTGTGGCATTTCTTGGGCTATTTATCACCCTGAAGAGT
ATATACGACTACATTCAAGTCAAAAAATTGGAAAAGAAATACCTCAACCA
AAGTCAAAATCAAGCATAA
>lcl|YJM320.Contig46.2_9604-105
ATGCCAGAGCAAGAACTACTTATAGGGCAAGAAATGAATACACTTCATGC
AGGTTCATCTACTGATGGCATAAATGTCGGAAACGCAGGACGAACCAGAG
ACACACAAACTGGCGTAGAAGGGGAAACGGAAATAGGGTCTGACGAGGAA
GA---TAGCATAGAGGACGAGGGAAGCAGCAGTGGAGGAAATAGTACGAC
AGAAAGACTAGTACCACACCAGCTGAGGGAACAAGCAGCCAGACATATAG
GAAAAATAGGAAGACATTTTAATATTCTTGATAGACTTTTTAAGAAACGT
ACACAACAGTCTTCGGATATACAACAAGGTGCCATGTTTGATGGTGTCTT
TAGCAATTTAAGCGCAAAACCAGATACCACAGAGACTGAAGGTAATAACG
AACAAGACATACCACCTACATACGACGAAGCTGCTGCTGATATGGCCCCC
TCGTATTATGGAATGGATTTGAACAATTCAGATATCTACTACGACGAAAT
ATGCATTGAGGGGCTTCCTGTAGGAAATATAGCAAATTTATTATGGAATA
TCATAGTAAGCACGAGTTTTCAGTTCATTGGATTTTTAATAACCTACATT
TTACACACATCTCACGCAGCAAAGCAAGGTTCAAGGTTTGGATTAGGGTT
AACGTTCATTGGATATGGTTATTCAATGATTCCCAATGATGTTACTTCAA
AAGTCGGCAAAAATAAAAGCTTAAATAGAATGGAATTAGAGGATCCAAAT
GAATTCGATGATGTTCGTCTAAATTCACAATCAACGACACAAGATAAATT
TGAATCACATTTGAATCACGGTCTGGATGAAGAAAAACAAAACATACCAT
GGTTGGCTGTTTTTGTGGCATTTCTTGGGCTATTTATCACCCTGAAGAGT
ATATACGACTACATTCAAGTCAAAAAATTGGAAAAGAAATACCTCAACCA
AAGTCAAAATCAAGCATAA
>lcl|IL01.contig02370_278-1243
ATGCCAGAGCAAGAACTACTTATAGGGCAAGAAATGAATACACTTCATGC
AGGTTCATCTACTGATGGCATAAATGTCGGAAACGCAGGACGAACTAGAG
ACACACAAACTGGCGTAGAAGGGGAAACGGAAATAGGGTCTGACGAGGAA
GA---TAGCATAGAGGACGAGGGAAGCAGCAGTGGAGGAAATAGTACGAC
AGAAAGACTAGTACCACACCAGCTGAGGGAACAAGCAGCCAGACATATAG
GAAAAATAGGAAGACATTTTAATATTCTTGATAGACTTTTTAAGAAACGT
ACACAACAGTCTTCGGATATACAACAAGGTGCCATGTTTGATGGTGTCTT
TAGCAATTTAAGCGCAAAACCAGATACCACAGAGACTGAAAGTAATAACG
AACAAGACATACCACCTACATACGACGAAGCTGCTGCTGATATGGCCCCC
TCGTATTATGGAATGGATTTGAACAATTCAGATATCTACTACGACGAAAT
ATGCATTGAGGGGCTTCCTGTAGGAAATATGGCAAATTTATTATGGAATA
TCATCGTAAGCACGAGTTTTCAGTTCATTGGATTTTTAATAACCTACATT
TTACACACATCTCACGCAGCAAAGCAGGGTTCAAGGTTTGGATTAGGGTT
AACGTTCATTGGATATGGTTATTCAATGATTCCCAATGATGTTACTTCAA
AAGTTGGCAAAAATAAAAGCTTAAATAGAATGGAATTAGAGGATCCAAAT
GAATTCGATGATGTTCGTCTAAATTCACAATCAACGACACAAGATAAATT
TGAATCACATTTGAATCACGGTCTGGATGAAGAAAAACAAAACATACCAT
GGTTGGCTGTTTTTGTGGCATTTCTTGGGCTATTTATCACCCTGAAGAGT
ATATACGACTACATTCAAGTCAAAAAATTGGAAAAGAAATACCTCAACCA
AAGTCAAAATCAAGCATAA
>MIT_Spar_c214_2142
ATGCCGGAGCAAGAATCACTTATAGGGCAGGAAATGAGTACTCTTCATGC
AGGTTCATCTGCTGATAACATAAATTTTGGAAACGCCGAGCGAGCTAGAG
ACACACAAACCGGCGTAGAAGGAGAAACAGAGATAGGATCTAACGAGGAA
GAAGATAGCATAGAGGATGAGGGAAGCAGCAGCGGAGGAAACAGTACAAC
GGAAAGGCTAGTACCACACCAGTTGAGGGAACAAGCTGCCAGGCATATAG
GCAAAATAGGAAGACATTTTAATATTCTTGATAGACTTTTTAAGAAACGT
ACACAACAGTCTTCGGATTTACAACAGGGTGCCATGTTTGATGGTGTCTT
TAGCAACTTAAGCGCAAAACCAGATACCACAGAAACTGAACGTAATAACG
AACAAGATATACCACCTACGTACGATGAAGCAGCTGCTGATATGGCCCCC
TCGTATTATGGAATGGATTTGAACAATTCAGATATTTATTACGATGAAAT
ATGCATCGAGGGCCTCCCCGTAGGAAATATAGCAAATTTATTATGGAATA
TTATTGTAAGCACGAGTTTCCAGTTCATTGGGTTTTTAATAACCTACATT
TTACACACATCGCACGCAGCAAAGCAAGGCTCAAGATTTGGTTTGGGGCT
AACCTTTATTGGATATGGTTATTCAATGATTCCCAACGATGTTACTTCCA
AAGTTGGCAAAAATAAAAGCTTAAATAGAATGGAATTAGAGGATCCAAAT
GAATTCGATGATGTTCGTCTAAATTCACAAATAACGACGCAAGACAAATT
TGAATCACATTTGAATCATGGTTTGGAGGAAGAAAAACAAAATATACCAT
GGCTGGCTATTTTTGTGGCATTTCTTGGTGCATTTATTACTTTGAAAAGT
ATATACGACTACATTCAAGTGAAAAAAATGGAGAAGAAATATCTCAATCA
AAGTCAAAATCAAGCATAA
