# Supplementary material for: ZRT1 Harbors an Excess of Nonsynonymous Polymorphism and Shows Evidence of Balancing Selection in Saccharomyces cerevisiae
Source: G3 (Bethesda). 2013 Apr 1;3(4):665–73. doi: 10.1534/g3.112.005082 (PMC3618353; doi:10.1534/g3.112.005082)
Supplement: Supporting Information [file supp_g3.112.005082_FileS1.zip › YDR089W_FullLength_SparALN.fasta]

>YDR089W_S288C
ATGAAATTTGAAGATCGCATATTGAATAAATCAATCCCTG
AATGGAAATTCTACAATATTAACTATGAGAAGTTAAAAGT
AGCCATAAAAAAAGTAACGGCTTATGATTATGACAATCCA
AATGATTCGGGCATGGAGAAGTTGTTGAATCAATGTTCAG
TAGCCTTTGACCAGGAATTTCAAAATGTTAATTTATTTGT
TTCTTTGAAAATAAAGGAAATTTCCACTCGTATTCTTTCT
GTGGAATCATCAATAATCGATTTTTCAAAGGGCTTAAACA
AAACTTCCAGAAACCGTTTCAACCTTCGTAAACTGAAAAT
CATCAACGCTCATGTAGACGATTGTAACTTTGAACTACAA
CTACTGTCAAGGTTTTTGATAATACAAAGGATTGCCTTGA
GAAAGTTATTCAAAAAATTACTAAATGAATTTCCTCAAGA
CAGTGAAAATCCATTGACTGCAAGTGAGTATGTTACGTCG
ATCAGAAACTCTGAAAGTTTACGAAATGGACACGAAGGCA
TATCATTTATGAAGCTTGATTTAGATCCATATCTTTTAGA
AGTTTCGCTAATTGTTGATGTTTTACATGATTTGGAAAAT
AAACTTGAAGATGCAACTGAGCCAGCAGTGGAGCAAAGAT
CCCTAAACCGCTCCGATGAATCTGCCCATACAAGTTCAAG
TCCAGAAGCCAACAATTCTTCCTTGCCAGCATCTCCAAGG
TCAATTCCGCTACTTTCAAACAAGAAAACTTCAAAAATGA
TTGATTCTTCGCTAGAATTCGATACTGCCCTCATAGATAA
AGCAGAGAATCTAGGAAGGTTTTTATTATCGTCCGAGGAC
ATAGAGGGACTGAAGTTCATGCTATTGAATATTGGTTTTA
GGATAATTGACGATAGCATCATATCCACTTCAAAGGAGAT
TTTAGACACTACAGATAATATTAATTCTGCGGGCAACAAA
TCTATAAGATCAGCAAAGTCATTCAATGACTTACAACATA
CCTTATCCCTATCTAAACAGAAGAACATATTACCCTCTGC
TGTACAATCCAATGAGAAGTACGTTTCTATTAGTATACTA
GATACTGTCGGGAACGAAGGCAGTCCTTTACTACTTACTG
ATGATAATATAAATCAGCACCCAAACATGATAGTCAGCTC
TACTGCTGAGGATACTTGTATAGTAATGTGCCACGTGGGC
GGCTTAAGAAATCATGTTGTCACAAATGATCTGCTTCTAA
GGGATGTAAAGAATATTCTTTCGGCCATGAGGAGTGGCAA
CGACACAAAAAATATTAGCGCTCTCATAAACTCACTGGAT
CCATCGCCAATCAGTAAGATCGCTTTGGAGTGGATTCAGT
CCCATCGATTAAAAACCATTGAACCAAAGCTAGATTTTAA
AAGAACAAGATTCATATCAGCAGACAATGGAGATATATAC
TTGATAGCTTTGGATGAATCTATCACTATTGGAAATGTAT
CTACATTACCCTTTCCAATTTTAGAAATTAAAAAGCTTAG
TCGATCCAGTGGTCTTTCACAGACGGCTATTAATGAAGAC
AATAAGTTTAAACAGTTAATGAAATCAGTTGTTACAAATG
AGTTTCAATGCAGCTTAATACCACCAGACTTAACCACATG
GAAAATATGTTTAGAATTAGTACACTCAAATGAATTGCAA
AATGATTTATTTCAACTTTTACTAAGAGATCAATATAAAT
TAAATTCCGATGATTCGCTATCACCTGATGAATTTTTCCA
GCTGGGCAAGGATCGTCTAGAGGAAGAGTTTGACCTGACT
GGGCCGATAAACAACTCACAAGGTAGTGTTGACAGCGGCA
GAAGAGTTCGAATTCACAAAAAATCAAAGCAATCGGATAA
TGAAACTAAAAAGAAACCTATTAGGTATTGGAATGAATTT
GATGAACAAGAAGAGGATAATTTAGACAATGCTTTTTACA
TTGATACTAATGGAAGCAGGAGTACAACAGATAACGAAGA
ATCCTTACTTTTGAGAAATTCTCCGCCTGATTATGGGTTT
ATTTTGTTTAGCCGGAATTTCATCAACCGCACATATGATT
TTTGTGAGAAGTTACGAAACTTGATTCGCCATGACAAGAA
AACATCGCCAGATTTGTTTCAAAACTCTAAGCATCCGCAT
TGTTCATCAACTAACTATGGTTCTGTTGCGTCATTTGGTT
CACAATCAACTTCAGCGTCATATGATGACGTTCAAAGGTA
CTTACAGTATCAACAGCAAGACATAGAGGACTCACAATCT
ATCTACGAATATAGGCATGACGAAGTTGTTACATTTTTAT
ACTTGTCTGCACTGCTAACATCTTGCATTATGGCAAGTGT
ATGTCTGGGAATCGTTTTATCCTTGTTTCGCGGGCAAAGT
AATAATGAGATAGATTTAGAAATTCAAAATATTCTCATAG
CCATTATTATCATTTCCTTACTGGTTTCCCTTATTTTGAT
CTGTGCGTGCCTGTTGTTGTTATTTAGTCGGTTCACTTTG
GCGCCAATCTGGCATTATGTTGGTTGCTTCACAATGTTTT
TCTCAGTTACTGGAACAGTGTGCTATGGTATGATTGAAAT
TTTCTTTTAA
>YDR089W_AWRI1631
ATGAAATTTGAAGATCGCATATTGAATAAATCAATCCCTG
AATGGAAATTCTACAATATTAACTATGAGAAGTTAAAAGT
AGCCATAAAAAAAGTAACGGCTTATGATTATGACAATCCA
AATGATTCGGGCATGGAGAAGTTGTTGAATCAATGTTCAG
TAGCCTTTGACCAGGAATTTCAAAATGTTAATTTATTTGT
TTCTTTGAAAATAAAGGAAATTTCCACTCGTATTCTTTCT
GTGGAATCATCAATAATCGATTTTTCAAAGGGCTTAAACA
AAACTTCCAGAAACCGTTTCAACCTTCGTAAACTGAAAAT
CATCAACGCTCATGTAGACGATTGTAACTTTGAACTACAA
CTACTGTCAAGGTTTTTGATAATACAAAGGATTGCCTTGA
GAAAGTTATTCAAAAAATTACTAAATGAATTTCCTCAAGA
CAGTGAAAATCCATTGACTGCAAGTGAGTATGTTACGTCG
ATCAGAAACTCTGAAAGTTTACGAAATGGACACGAAGGCA
TATCATTTATGAAGCTTGATTTAGATCCATATCTTTTAGA
AGTTTCGCTAATTGTTGATGTTTTACATGATTTGGAAAAT
AAACTTGAAGATGCAACTGAGCCAGCAGTGGAGCAAAGAT
CCCTAAACCGCTCCGATGAATCTGCCCATACAAGTTCAAG
TCCAGAAGCCAACAATTCTTCCTTGCCAGCATCTCCAAGG
TCAATTCCGCTACTTTCAAACAAGAAAACTTCAAAAATGA
TTGATTCTTCGCTAGAATTCGATACTGCCCTCATAGATAA
AGCAGAGAATCTAGGAAGGTTTTTATTATCGTCCGAGGAC
ATAGAGGGACTGAAGTTCATGCTATTGAATATTGGTTTTA
GGATAATTGACGATAGCATCATATCCACTTCAAAGGAGAT
TTTAGACACTACAGATAATATTAATTCTGCGGGCAACAAA
TCTATAAGATCAGCAAAGTCATTCAATGACTTACAACATA
CCTTATCCCTATCTAAACAGAAGAACATATTACCCTCTGC
TGTACAATCCAATGAGAAGTACGTTTCTATTAGTATACTA
GATACTGTCGGGAACGAAGGCAGTCCTTTACTACTTACTG
ATGATAATATAAATCAGCACCCAAACATGATAGTCAGCTC
TACTGCTGAGGATACTTGTATAGTAATGTGCCACGTGGGC
GGCTTAAGAAATCATGTTGTCACAAATGATCTGCTTCTAA
GGGATGTAAAGAATATTCTTTCGGCCATGAGGAGTGGCAA
CGACACAAAAAATATTAGCGCTCTCATAAACTCACTGGAT
CCATCGCCAATCAGTAAGATCGCTTTGGAGTGGATTCAGT
CCCATCGATTAAAAACCATTGAACCAAAGCTAGATTTTAA
AAGAACAAGATTCATATCAGCAGACAATGGAGATATATAC
TTGATAGCTTTGGATGAATCTATCACTATTGGAAATGTAT
CTACATTGCCCTTTCCAATTTTAGAAATTAAAAAGCTTAG
TCGATCCAGTGGTCTTTCACAAACGGCTATTAATGAAGAC
AATAAGTTTAAACAGTTAATGAAATCAGTTGTTACAAATG
AGTTTCAATGCAGCTTAATACCACCAGACTTAACCACATG
GAAAATATGTTTAGAATTAGTACACTCAAATGAATTGCAA
AATGATTTATTTCAACTTTTACTAAGAGATCAATATAAAT
TAAATTCCGATGATTCGCTATCACCTGATGAATTTTTCCA
GCTGGGCAAGGATCGTCTAGAGGAAGAGTTTGACCTGACT
GGGCCGATAAACAACTCACAAGGTAGTGTTGACAGCGGCA
GAAGAGTTCGAATTAACAAAAAATCAAAGCAATCGGATAA
TGAAACTAAAAAGAAACCTATTAGGTATTGGAATGAATTT
GATGAACAAGAAGAGGATAATTTAGACAATGCTTTTTACA
TTGATACTAATGGAAGCAGGAATACAACAGATAACGAAGA
ATCCTTACTTTTGAGAAATTCTCCGCCTGATTATGGGTTT
ATTTTGTTTAGTCGGAATTTCATCAACCGCACATATGATT
TTTGTGAGAAGTTACGAAACTTGATTCGCCATGACAAGAA
AACATCGCCAGATTTGTTTCAAAACTCTAAGCATCCGCAT
TGTTCATCAACTAACTATGGTTCTGTTGCGTCATTTGGTT
CACAATCAACTTCAGCGTCATATGATGACGTTCAAAGGTA
CTTACAGTATCAACAGCAAGACATAGAGGACTCACAATCT
ATCTACGAATATAGGCATGACGAAGTTGTTACATTTTTAT
ACTTGTCTGCACTGCTAACATCTTGCATTATGGCAAGTGT
ATGTCTGGGAATCGTTTTATCCTTGTTTCGCGGGCAAAGT
AATAATGAGATAGATTTAGAAATTCAAAATATTCTCATAG
CCATTATTATCATTTCCTTACTGGTTTCCCTTATTTTGAT
CTGTGCGTGCCTGTTGTTGTTATTTAGTCGGTTCACTTTG
GCGCCAATCTGGCATTATGTTGGTTGCTTCACAATGTTTT
TCTCAGTTACTGGAACAGTGTGCTATGGTATGATTGAAAT
TTTCTTTTAA
>YDR089W_EC1118
ATGAAATTTGAAGATCGCATATTGAATAAATCAATCCCTG
AATGGAAATTCTACAATATTAACTATGAGAAGTTAAAAGT
AGCCATAAAAAAAGTAACGGCTTATGATTATGACAATCCA
AATGATTCGGGCATGGAGAAGTTGTTGAATCAATGTTCAG
TAGCCTTTGACCAGGAATTTCAAAATGTTAATTTATTTGT
TTCTTTGAAAATAAAGGAAATTTCCACTCGTATTCTTTCT
GTGGAATCATCAATAATCGATTTTTCAAAGGGCTTAAACA
AAACTTCCAGAAACCGTTTCAACCTTCGTAAACTGAAAAT
CATCAACGCTCATGTAGACGATTGTAACTTTGAACTACAA
CTACTGTCAAGGTTTTTGATAATACAAAGGATTGCCTTGA
GAAAGTTATTCAAAAAATTACTAAATGAATTTCCTCAAGA
CAGTGAAAATCCATTGACTGCAAGTGAGTATGTTACGTCG
ATCAGAAACTCTGAAAGTTTACGAAATGGACACGAAGGCA
TATCATTTATGAAGCTTGATTTAGATCCATATCTTTTAGA
AGTTTCGCTAATTGTTGATGTTTTACATGATTTGGAAAAT
AAACTTGAAGATGCAACTGAGCCAGCAGTGGAGCAAAGAT
CCCTAAACCGCTCCGATGAATCTGCCCATACAAGTTCAAG
TCCAGAAGCCAACAATTCTTCCTTGCCAGCATCTCCAAGG
TCAATTCCGCTACTTTCAAACAAGAAAACTTCAAAAATGA
TTGATTCTTCGCTAGAATTCGATACTGCCCTCATAGATAA
AGCAGAGAATCTAGGAAGGTTTTTATTATCGTCCGAGGAC
ATAGAGGGACTGAAGTTCATGCTATTGAATATTGGTTTTA
GGATAATTGACGATAGCATCATATCCACTTCAAAGGAGAT
TTTAGACACTACAGATAATATTAATTCTGCGGGCAACAAA
TCTATAAGATCAGCAAAGTCATTCAATGACTTACAACATA
CCTTATCCCTATCTAAACAGAAGAACATATTACCCTCTGC
TGTACAATCCAATGAGAAGTACGTTTCTATTAGTATACTA
GATACTGTCGGGAACGAAGGCAGTCCTTTACTACTTACTG
ATGATAATATAAATCAGCACCCAAACATGATAGTCAGCTC
TACTGCTGAGGATACTTGTATAGTAATGTGCCACGTGGGC
GGCTTAAGAAATCATGTTGTCACAAATGATCTGCTTCTAA
GGGATGTAAAGAATATTCTTTCGGCCATGAGGAGTGGCAA
CGACACAAAAAATATTAGCGCTCTCATAAACTCACTGGAT
CCATCGCCAATCAGTAAGATCGCTTTGGAGTGGATTCAGT
CCCATCGATTAAAAACCATTGAACCAAAGCTAGATTTTAA
AAGAACAAGATTCATATCAGCAGACAATGGAGATATATAC
TTGATAGCTTTGGATGAATCTATCACTATTGGAAATGTAT
CTACATTACCCTTTCCAATTTTAGAAATTAAAAAGCTTAG
TCGATCCAGTGGTCTTTCACAAACGGCTATTAATGAAGAC
AATAAGTTTAAACAGTTAATGAAATCAGTTGTTACAAATG
AGTTTCAATGCAGCTTAATACCACCAGACTTAACCACATG
GAAAATATGTTTAGAATTAGTACACTCAAATGAATTGCAA
AATGATTTATTTCAACTTTTACTAAGAGATCAATATAAAT
TAAATTCCGATGATTCGCTATCACCTGATGAATTTTTCCA
GCTGGGCAAGGATCGTCTAGAGGAAGAGTTTGACCTGACT
GGGCCGATAAACAACTCACAAGGTAGTGTTGACAGCGGCA
GAAGAGTTCGAACTAACAAAAAATCAAAGCAATCGGATAA
TGAAACTAAAAAGAAACCTATTAGGTATTGGAATGAATTT
GATGAACAAGAAGAGGATAATTTAGACAATGCTTTTTACA
TTGATACTAATGGAAGCAGGAGTACAACAGATAACGAAGA
ATCCTTACTTTTGAGAAATTCTCCGCCTGATTATGGGTTT
ATTTTGTTTAGTCGGAATTTCATCAACCGCACATATGATT
TTTGTGAGAAGTTACGAAACTTGATTCGCCATGACAAGAA
AACATCGCCAGATTTGTTTCAAAACTCTAAGCATCCGCAT
TGTTCATCAACTAACTATGGTTCTGTTGCGTCATTTGGTT
CACAATCAACTTCAGCGTCATATGATGACGTTCAAAGGTA
CTTACAGTATCAACAGCAAGACATAGAGGACTCACAATCT
ATCTACGAATATAGGCATGACGAAGTTGTTACATTTTTAT
ACTTGTCTGCACTGCTAACATCTTGCATTATGGCAAGTGT
ATGTCTGGGAATCGTTTTATCCTTGTTTCGCGGGCAAAGT
AATAATGAGATAGATTTAGAAATTCAAAATATTCTCATAG
CCATTATTATCATTTCCTTACTGGTTTCCCTTATTTTGAT
CTGTGCGTGCCTGTTGTTGTTATTTAGTCGGTTCACTTTG
GCGCCAATCTGGCATTATGTTGGTTGCTTCACAATGTTTT
TCTCAGTTACTGGAACAGTGTGCTATGGTATGATTGAAAT
TTTCTTTTAA
>YDR089W_JAY291
ATGAAATTTGAAGATCGCATATTGAATAAATCAATCCCTG
AATGGAAATTCTACAATATTAACTATGAGAAGTTAAAAGT
AGCCATAAAAAAAGTAACGGCTTATGATTATGACAATCCA
AATGATTCGGGCATGGAGAAGTTGTTGAATCAATGTTCAG
TAGCCTTTGACCAGGAATTTCAAAATGTTAATTTATTTGT
TTCTTTGAAAATAAAGGAAATTTCCACTCGTATTCTTTCT
GTGGAATCATCAATAATCGATTTTTCAAAGGGCTTAAACA
AAACTTCCAGAAACCGTTTCAACCTTCGTAAACTGAAAAT
CATCAACGCTCATGTAGACGATTGTAACTTTGAACTACAA
CTACTGTCAAGGTTTTTGATAATACAAAGGATTGCCTTGA
GAAAGTTATTCAAAAAATTACTAAATGAATTTCCTCAAGA
CAGTGAAAATCCATTGACTGCAAGTGAGTATGTTACGTCG
ATCAGAAACTCTGAAAGTTTACGAAATGGACACGAAGGCA
TATCATTTATGAAGCTTGATTTAGATCCATATCTTTTAGA
AGTTTCGCTAATTGTTGATGTTTTACATGATTTGGAAAAT
AAACTTGAAGATGCAACTGAGCCAGCAGTGGAGCAAAGAT
CCCTAAACCGCTCCGATGAATCTGCCCATACAAGTTCAAG
TCCAGAAGCCAACAATTCTTCCTTGCCAGCATCTCCAAGG
TCAATTCCGCTACTTTCAAACAAGAAAACTTCAAAAATGA
TTGATTCTTCGCTAGAATTCGATACTGCCCTCATAGATAA
AGCAGAGAATCTAGGAAGGTTTTTATTATCGTCCGAGGAC
ATAGAGGGACTGAAGTTCATGCTATTGAATATTGGTTTTA
GGATAATTGACGATAGCATCATATCCACTTCAAAGGAGAT
TTTAGACACTACAGATAATATTAATTCTGCGGGCAACAAA
TCTATAAGATCAGCAAAGTCATTCAATGACTTACAACATA
CCTTATCCCTATCTAAACAGAAGAACATATTACCCTCTGC
TGTACAATCCAATGAGAAGTACGTTTCTATTAGTATACTA
GATACTGTCGGGAACGAAGGCAGTCCTTTACTACTTACTG
ATGATAATATAAATCAGCACCCAAACATGATAGTCAGCTC
TACTGCTGAGGATACTTGTATAGTAATGTGCCACGTGGGC
GGCTTAAGAAATCATGTTGTCACAAATGATCTGCTTCTAA
GGGATGTAAAGAATATTCTTTCGGCCATGAGGAGTGGCAA
CGACACAAAAAATATTAGCGCTCTCATAAACTCACTGGAT
CCATCGCCAATCAGTAAGATCGCTTTGGAGTGGATTCAGT
CCCATCGATTAAAAACCATTGAACCAAAGCTAGATTTTAA
AAGAACAAGATTCATATCAGCAGACAATGGAGATATATAC
TTGATAGCTTTGGATGAATCTATCACTATTGGAAATGTAT
CTACATTACCCTTTCCAATTTTAGAAATTAAAAAGCTTAG
TCGATCCAGTGGTCTTTCACAAACGGCTATTAATGAAGAC
AATAAGTTTAAACAGTTAATGAAATCAGTTGTTACAAATG
AGTTTCAATGCAGCTTAATACCACCAGACTTAACCACATG
GAAAATATGTTTAGAATTAGTACACTCAAATGAATTGCAA
AATGATTTATTTCAACTTTTACTAAGAGATCAATATAAAT
TAAATTCCGATGATTCGCTATCACCTGATGAATTTTTCCA
GCTGGGCAAGGATCGTCTAGAGGAAGAGTTTGACCTGACT
GGGCCGATAAACAACTCACAAGGTAGTGTTGACAGCGGCA
GAAGAGTTCGAATTAACAAAAAATCAAAGCAATCGGATAA
TGAAACTAAAAAGAAACCTATTAGGTATTGGAATGAATTT
GATGAACAAGAAGAGGATAATTTAGACAATGCTTTTTACA
TTGATACTAATGGAAGCAGGAGTACAACAGATAACGAAGA
ATCCTTACTTTTGAGAAATTCTCCGCCTGATTATGGGTTT
ATTTTGTTTAGCCGGAATTTCATCAACCGCACATATGATT
TTTGTGAGAAGTTACGAAACTTGATTCGCCATGACAAGAA
AACATCGCCAGATTTGTTTCAAAACTCTAAGCATCCGCAT
TGTTCATCAACTAACTATGGTTCTGTTGCGTCATTTGGTT
CACAATCAACTTCAGCGTCATATGATGACGTTCAAAGGTA
CTTACAGTATCAACAGCAAGACATAGAGGACTCACAATCT
ATCTACGAATATAGGCATGACGAAGTTGTTACATTTTTAT
ACTTGTCTGCACTGCTAACATCTTGCATTATGGCAAGTGT
ATGTCTGGGAATCGTTTTATCCTTGTTTCGCGGGCAAAGT
AATAATGAGATAGATTTAGAAATTCAAAATATTCTTATAG
CCATTATTATCATTTCCTTACTGGTTTCCCTTATTTTGAT
CTGTGCGTGCCTGTTGTTGTTATTTAGTCGGTTCACTTTG
GCGCCAATCTGGCATTATGTTGGTTGCTTCACAATGTTTT
TCTCAGTTACTGGAACAGTGTGCTATGGTATGATTGAAAT
TTTCTTTTAA
>YDR089W_Kyokai7
ATGAAATTTGAAGATCGCATATTGAATAAATCAATCCCTG
AATGGAAATTCTACAATATTAACTATGAGAAGTTAAAAGT
AGCCATAAAAAAAGTAACGGCTTATGATTATGACAATCCA
AATGATTCGGGCATGGAGAAGTTGTTGAATCAATGTTCAG
TAGCCTTTGACCAGGAATTTCAAAATGTTAATTTATTTGT
TTCTTTGAAAATAAAGGAAATTTCCACTCGTATTCTTTCT
GTGGAATCATCAATAATCGATTTCTCAAAGGGCTTAAACA
AAACTTCCAGAAACCGTTTCAACCTTCGTAAACTGAAAAT
CATCAACGCTCATGTAGACGATTGTAACTTTGAACTACAA
CTACTGTCAAGGTTTTTGATAATACAAAGGATTGCCTTGA
GAAAGTTATTCAAAAAATTACTAAATGAATTTCCTCAAGA
CAGTGAAAATCCATTGACTGCAAGTGAGTATGTTACGTCG
ATCAGAAACTCTGAAAGTTTACGAAATGGACACGAAGGCA
TATCATTTATGAAGCTTGACTTAGATCCATATCTTTTAGA
AGTTTCGCTAATTGTTGATGTTTTACATGATTTGGAAAAT
AAACTTGAAGATGCAACTGAGCCAGCAGTAGAGCAAAGAT
CCCTAAACCGCTCCGATGAATCTGCCCATACAAGTTCAAG
TCCAGAGGCCAACAATTCTTCCTTGCCAGCATCTCCAAGG
TCAATTCCGCTACTTTCAAACAAGAAAACTTCAAAAATGA
TTGATTCTTCGCTAGAATTTGATACTGCCCTCATAGATAA
AGCAGAGAATCTAGGAAGGTTTTTATTATCGTCCGAGGAC
ATAGAGGGACTGAAGTTCATGCTATTGAATATTGGTTTTG
GGATAATTGACGATAGCATCATATCCACTTCAAAGGAGAT
TTTAGACGCTACAGATAATATCAATTCTGCGGGCAACAAA
TCTATAAGATCAGCAAAGTCATTCAATGACTTACAACATA
CCTTATCCCTATCTAAACAGAAGAACATATTACCCTCTGC
TGTACAATCCAATGAGAAGTACGTTTCTATTAGTATACTA
GATACCGTCGGGAACGAAGGCAGTCCTTTACTACTTACTG
ATGATAATATAAATCAGCACCCAAACATGATAGTCAGCTC
TACTGCTGAGGATACTTGTATAGTAATGTGCCACGTGGGC
GGCTTAAGAAATCATGTTGTCACAAATGATCTGCTTCTAA
GGGATGTAAAGAATATTCTTTCGGCCATGAGGAGTGGCAA
CGACACAAAAAATATTAGCGCTCTCATAAACTCACTGGAT
CCATCGCCAATCAGTAAGATCACTTTGGAGTGGATTCAGT
CCCATCGATTAAAAACCATTGAACCAAAGCTAGATTTTAA
AAGAACAAGATTCATATCAGCAGACAATGGAGATATATAC
TTGATAGCTTTGGATGAATCTATCACTATTGGAAATGTAT
CTACATTACCCTTTCCAATTTTAGAAATTAAAAAGCTTAG
TCGATCCAGTGGTCTTTCACAGACGGCTATTAATGAAGAC
AATAAGTTTAAACAGTTAATGAAATCAGTTGTTACAAATG
AGTTTCAATGCAGCTTAATACCACCAGACTTAACCACATG
GAAAATATGTTTAGAATTAGTACACTCAAATGAATTGCAA
AATGATCTATTTCAACTTTTACTAAGAGATCAATATAAAT
TAAATTCCGATGATTCGCTATCACCTGATGAATTTTTCCA
GCTGGGCAAGGATCATCTAGAGGAAGAGTTTGACCTGACT
GGGCCGATAAACAACTCACAAGGTAGTGTTGACAGCGGCA
GAAGAGTTCGAATTAACAAAAAATCAAAGCAATCGGATAA
TGAAACTAAAAAGAAACCTATTAGGTATTGGAATGAATTT
GATGAACAAGAAGAGGATAATTTAGACAATGCTTTTTACA
TTGATACTAATGGAAGCAGGAGTACAACAGATAACGAAGA
ATCCTTACTTTTGAGAAATTCTCCGCCTGATTATGGGTTT
ATTTTGTTTAGCCGGAATTTCATTAACCGCACATATGATT
TTTGTGAGAAGTTACGAAACTTGATTCGCCATGACAAGAA
AACATCGCCAGATTTGTTTCAAAACTCTAAGCATCCGCAT
TGTTCATCAACTAACTATGGTTCTGTTGCGTCATTTGGTT
CACAATCGACTTCAGCGTCATATGATGACGTTCAAAGGTA
CTTACAGTATCAACAGCAAGACATAGAGGACTCACAATCT
ATCTACGAATATAGGCATGACGAAGTTGTTACATTTTTAT
ACTTGTCTGCACTGCTAACATCTTGCATTATGGCAAGTGT
ATGTCTGGGAATCGTTTTATCCTTGTTTCGCGGGCAAAGT
AATAATGAGGTAGATTTAGAAATTCAAAATATTCTCATAG
CCATTATTATCATATCCTTACTGGTTTCCCTCATTTTGAT
CTGTGCGTGCCTGTTGTTGTTATTTAGTCGGTTCACTTTG
GCGCCAATCTGGCATTATGTTGGTTGCTTCACAATGTTTT
TCTCAGTTACTGGAACAGTGTGCTATGGTATGATTGAAAT
TTTCTTTTAA
>YDR089W_RM11-1a
ATGAAATTTGAAGATCGCATATTGAATAAATCAATCCCTG
AATGGAAATTCTACAATATTAACTATGAGAAGTTAAAAGT
AGCCATAAAAAAAGTAACGGCTTATGATTATGACAATCCA
AATGATTCGGGCATGGAGAAGTTGTTGGATCAATGTTCAG
TAGCCTTTGACCAGGAATTTCAAAATGTTAATTTATTTGT
TTCTTTGAAAATAAAGGAAATTTCCACTCGTATTCTTTCT
GTGGAATCATCAATAATCGATTTTTCAAAGGGCTTAAACA
AAACTTCCAGAAACCGTTTCAACCTTCGTAAACTGAAAAT
CATCAACGCTCATGTAGACGATTGTAACTTTGAACTACAA
CTACTGTCAAGGTTTTTGATAATACAAAGGATTGCCTTGA
GAAAGTTATTCAAAAAATTACTAAATGAATTTCCTCAAGA
CAGTGAAAATCTATTGACTGCAAGTGAGTATGTTACGTCG
ATCAGAAACTCTGAAAGTTTACGAAATGGACACGAAGGCA
TATCATTTATGAAGCTTGATTTAGATCCATATCTTTTAGA
AGTTTCGCTAATTGTTGATGTTTTACATGATTTGGAAAAT
AAACTTGAAGATGCAACTGAGCCAGCAGTGGAGCAAAGAT
CCCTAAACCGCTCCGATGAATCTGCCCATACAAGTTCAAG
TCCAGAAGCCAACAATTCTTCCTTGCCAGCATCTCCAAGG
TCAATTCCGCTACTTTCAAACAAGAAAACTTCAAAAATGA
TTGATTCTTCGCTAGAATTCGATACTGCCCTCATAGATAA
AGCAGAGAATCTAGGAAGGTTTTTATTATCGTCCGAGGAC
ATAGAGGGACTGAAGTTCATGCTATTGAATATTGGTTTTA
GGATAATTGACGATAGCATCATATCCACTTCAAAGGAGAT
TTTAGACACTACAGATAATATTAATTCTGCGGGCAACAAA
TCTATAAGATCAGCAAAGTCATTCAATGACTTACAACATA
CCTTATCCCTATCTAAACAGAAGAACATATTACCCTCTGC
TGTACAATCCAATGAGAAGTACGTTTCTATTAGTATACTA
GATACTGTCGGGAACGAAGGCAGTCCTTTACTACTTACTG
ATGATAATATAAATCAGCACCCAAACATGATAGTCAGCTC
TACTGCTGAGGATACTTGTATAGTAATGTGCCACGTGGGC
GGCTTAAGAAATCATGTTGTCACAAATGATCTGCTTCTAA
GGGATGTAAAGAATATTCTTTCGGCCATGAGGAGTGGCAA
CGACACAAAAAATATTAGCGCTCTCATAAACTCACTGGAT
CCATCGCCAATCAGTAAGATCGCTTTGGAGTGGATTCAGT
CCCATCGATTAAAAACCATTGAACCAAAGCTAGATTTTAA
AAGAACAAGATTCATATCAGCAGACAATGGAGATATATAC
TTGATAGCTTTGGATGAATCTATCACTATTGGAAATGTAT
CTACATTACCCTTTCCAATTTTAGAAATTAAAAAGCTTAG
TCGATCCAGTCGTCTTTCACAAACGGCTATTAATGAAGAC
AATAAGTTTAAACAGTTAATGAAATCAGTTGTTACAAATG
AGTTTCAATGCAGCTTAATACCACCAGACTTAACCACATG
GAAAATATGTTTAGAATTAGTACACTCAAATGAATTGCAA
AATGATTTATTTCAACTTTTACTAAGAGATCAATATAAAT
TAAATTCCGATGATTCGCTATCACCTGATGAATTTTTCCA
GCTGGGCAAGGATCGTCTAGAGGAAGAGTTTGACCTGACT
GGGCCGATAAACAACTCACAAGGTAGTGTTGACAGCGGCA
GAAGAGTTCGAATTAACAAAAAATCAAAGCAATCGGATAA
TGAAACTAAAAAGAAACCTATTAGGTATTGGAATGAATTT
GATGAACAAGAAGAGGATAATTTAGACAATGCTTTTTACA
TTGATACTAATGGAAGCAGGAGTACAACAGATAACGAAGA
ATCCTTACTTTTGAGAAATTCTCCGCCTGATTATGGGTTT
ATTTTGTTTAGTCGGAATTTCATCAACCGCACATATGATT
TTTGTGAGAAGTTACGAAACTTGATTCGCCATGACAAGAA
AACATCGCCAGATTTGTTTCAAAACTCTAAGCATCCGCAT
TGTTCATCAACTAACTATGGTTCTGTTGCGTCATTTGGTT
CACAATCAACTTCAGCGTCATATGATGACGTTCAAAGGTA
CTTACAGTATCAACAGCAAGACATAGAGGACTCACAATCT
ATCTACGAATATAGGCATGACGAAGTTGTTACATTTTTAT
ACTTGTCTGCACTGCTAACATCTTGCATTATGGCAAGTGT
ATGTCTGGGAATCGTTTTATCCTTGTTTCGCGGGCAAAGT
AATAATGAGATAGATTTAGAAATTCAAAATATTCTCATAG
CCATTATTATCATTTCCTTACTGGTTTCCCTTATTTTGAT
CTGTGCGTGCCTGTTGTTGTTATTTAGTCGGTTCACTTTG
GCGCCAATCTGGCATTATGTTGGTTGCTTCACAATGTTTT
TCTCAGTTACTGGAACAGTGTGCTATGGTATGATTGAAAT
TTTCTTTTAA
>YDR089W_Sigma1278b
ATGAAATTTGAAGATCGCATATTGAATAAATCAATCCCTG
AATGGAAATTCTACAATATTAACTATGAGAAGTTAAAAGT
AGCCATAAAAAAAGTAACGGCTTATGATTATGACAATCCA
AATGATTCGGGCATGGAGAAGTTGTTGAATCAATGTTCAG
TAGCCTTTGACCAGGAATTTCAAAATGTTAATTTATTTGT
TTCTTTGAAAATAAAGGAAATTTCCACTCGTATTCTTTCT
GTGGAATCATCAATAATCGATTTTTCAAAGGGCTTAAACA
AAACTTCCAGAAACCGTTTCAACCTTCGTAAACTGAAAAT
CATCAACGCTCATGTAGACGATTGTAACTTTGAACTACAA
CTACTGTCAAGGTTTTTGATAATACAAAGGATTGCCTTGA
GAAAGTTATTCAAAAAATTACTAAATGAATTTCCTCAAGA
CAGTGAAAATCCATTGACTGCAAGTGAGTATGTTACGTCG
ATCAGAAACTCTGAAAGTTTACGAAATGGACACGAAGGCA
TATCATTTATGAAGCTTGATTTAGATCCATATCTTTTAGA
AGTTTCGCTAATTGTTGATGTTTTACATGATTTGGAAAAT
AAACTTGAAGATGCAACTGAGCCAGCAGTGGAGCAAAGAT
CCCTAAACCGCTCCGATGAATCTGCCCATACAAGTTCAAG
TCCAGAAGCCAACAATTCTTCCTTGCCAGCATCTCCAAGG
TCAATTCCGCTACTTTCAAACAAGAAAACTTCAAAAATGA
TTGATTCTTCGCTAGAATTCGATACTGCCCTCATAGATAA
AGCAGAGAATCTAGGAAGGTTTTTATTATCGTCCGAGGAC
ATAGAGGGACTGAAGTTCATGCTATTGAATATTGGTTTTA
GGATAATTGACGATAGCATCATATCCACTTCAAAGGAGAT
TTTAGACACTACAGATAATATTAATTCTGCGGGCAACAAA
TCTATAAGATCAGCAAAGTCATTCAATGACTTACAACATA
CCTTATCCCTATCTAAACAGAAGAACATATTACCCTCTGC
TGTACAATCCAATGAGAAGTACGTTTCTATTAGTATACTA
GATACTGTCGGGAACGAAGGCAGTCCTTTACTACTTACTG
ATGATAATATAAATCAGCACCCAAACATGATAGTCAGCTC
TACTGCTGAGGATACTTGTATAGTAATGTGCCACGTGGGC
GGCTTAAGAAATCATGTTGTCACAAATGATCTGCTTCTAA
GGGATGTAAAGAATATTCTTTCGGCCATGAGGAGTGGCAA
CGACACAAAAAATATTAGCGCTCTCATAAACTCACTGGAT
CCATCGCCAATCAGTAAGATCGCTTTGGAGTGGATTCAGT
CCCATCGATTAAAAACCATTGAACCAAAGCTAGATTTTAA
AAGAACAAGATTCATATCAGCAGACAATGGAGATATATAC
TTGATAGCTTTGGATGAATCTATCACTATTGGAAATGTAT
CTACATTACCCTTTCCAATTTTAGAAATTAAAAAGCTTAG
TCGATCCAGTGGTCTTTCACAGACGGCTATTAATGAAGAC
AATAAGTTTAAACAGTTAATGAAATCAGTTGTTACAAATG
AGTTTCAATGCAGCTTAATACCACCAGACTTAACCACATG
GAAAATATGTTTAGAATTAGTACACTCAAATGAATTGCAA
AATGATTTATTTCAACTTTTACTAAGAGATCAATATAAAT
TAAATTCCGATGATTCGCTATCACCTGATGAATTTTTCCA
GCTGGGCAAGGATCGTCTAGAGGAAGAGTTTGACCTGACT
GGGCCGATAAACAACTCACAAGGTAGTGTTGACAGCGGCA
GAAGAGTTCGAATTCACAAAAAATCAAAGCAATCGGATAA
TGAAACTAAAAAGAAACCTATTAGGTATTGGAATGAATTT
GATGAACAAGAAGAGGATAATTTAGACAATGCTTTTTACA
TTGATACTAATGGAAGCAGGAGTACAACAGATAACGAAGA
ATCCTTACTTTTGAGAAATTCTCCGCCTGATTATGGGTTT
ATTTTGTTTAGCCGGAATTTCATCAACCGCACATATGATT
TTTGTGAGAAGTTACGAAACTTGATTCGCCATGACAAGAA
AACATCGCCAGATTTGTTTCAAAACTCTAAGCATCCGCAT
TGTTCATCAACTAACTATGGTTCTGTTGCGTCATTTGGTT
CACAATCAACTTCAGCGTCATATGATGACGTTCAAAGGTA
CTTACAGTATCAACAGCAAGACATAGAGGACTCACAATCT
ATCTACGAATATAGGCATGACGAAGTTGTTACATTTTTAT
ACTTGTCTGCACTGCTAACATCTTGCATTATGGCAAGTGT
ATGTCTGGGAATCGTTTTATCCTTGTTTCGCGGGCAAAGT
AATAATGAGATAGATTTAGAAATTCAAAATATTCTCATAG
CCATTATTATCATTTCCTTACTGGTTTCCCTTATTTTGAT
CTGTGCGTGCCTGTTGTTGTTATTTAGTCGGTTCACTTTG
GCGCCAATCTGGCATTATGTTGGTTGCTTCACAATGTTTT
TCTCAGTTACTGGAACAGTGTGCTATGGTATGATTGAAAT
TTTCTTTTAA
>YDR089W_YJM789
ATGAAATTTGAAGATCGCATATTGAATAAATCAATCCCTG
AATGGAAATTCTACAATATTAACTATGAGAAGTTAAAAGT
AGCCATAAAAAAAGTAACGGCTTATGATTATGACAATCCA
AATGATTCGGGCATGGAGAAGTTGTTGAATCAATGTTCAG
TAGCCTTTGACCAGGAATTTCAAAATGTTAATTTATTTGT
TTCTTTGAAAATAAAGGAAATTTCCACTCGTATTCTTTCT
GTGGAATCATCAATAATCGATTTTTCAAAGGGCTTAAACA
AAACTTCCAGAAACCGTTTCAACCTTCGTAAACTGAAAAT
CATCAACGCTCATGTAGACGATTGTAACTTTGAACTACAA
CTACTGTCAAGGTTTTTGATAATACAAAGGATTGCCTTGA
GAAAGTTATTCAAAAAATTACTAAATGAATTTCCTCAAGA
CAGTGAAAATCCATTGACTGCAAGTGAGTATGTTACGTCG
ATCAGAAACTCTGAAAGTTTACGAAATGGACACGAAGGCA
TATCATTTATGAAGCTTGATTTAGATCCATATCTTTTAGA
AGTTTCGCTAATTGTTGATGTTTTACATGATTTGGAAAAT
AAACTTGAAGATGCAACTGAGCCAGCAGTGGAGCAAAGAT
CCCTAAACCGCTCCGATGAATCTGCCCATACAAGTTCAAG
TCCAGAAGCCAACAATTCTTCCTTGCCAGCATCTCCAAGG
TCAATTCCGCTACTTTCAAACAAGAAAACTTCAAAAATGA
TTGATTCTTCGCTAGAATTCGATACTGCCCTCATAGATAA
AGCAGAGAATCTAGGAAGGTTTTTATTATCGTCCGAGGAC
ATAGAGGGACTGAAGTTCATGCTATTGAATATTGGTTTTA
GGATAATTGACGATAGCATCATATCCACTTCAAAGGAGAT
CTTAGACACTACAGATAATATTAATTCTGCGGGCAACAAA
TCTATAAGATCAGCAAAGTCATTCAATGACTTACAACATA
CCTTATCCCTATCTAAACAGAAGAACATATTACCCTCTGC
TGTACAATCCAATGAGAAGTACGTTTCTATTAGTATACTA
GATACTGTCGGGAACGAAGGCAGTCCTTTACTACTTACTG
ATGATAATATAAATCAGCACCCAAACATGATAGTCAGCTC
TACTGCTGAGGATACTTGTATAGTAATGTGCCACGTGGGC
GGCTTAAGAAATCATGTTGTCACAAATGATCTGCTTCTAA
GGGATGTAAAGAATATTCTTTCGGCCATGAGGAGTGGCAA
CGACACAAAAAATATTAGCGCTCTCATAAACTCACTGGAT
CCATCGCCAATCAGTAAGATCGCTTTGGAGTGGATTCAGT
CCCATCGATTAAAAACCATTGAACCAAAGCTAGATTTTAA
AAGAACAAGATTCATATCAGCAGACAATGGAGATATATAC
TTGATAGCTTTGGATGAATCTATCACTATTGGAAATGTAT
CTACATTACCCTTTCCAATTTTAGAAATTAAAAAGCTTAG
TCGATCCAGTGGTCTTTCACAAACGGCTATTAATGAAGAC
AATAAGTTTAAACAGTTAATGAAATCAGTTGTTACAAATG
AGTTTCAATGCAGCTTAATACCACCAGACTTAACCACATG
GAAAATATGTTTAGAATTAGTACACTCAAATGAATTGCAA
AATGATTTATTTCAACTTTTACTAAGAGATCAATATAAAT
TAAATTCCGATGATTCGCTATCACCTGATGAATTTTTCCA
GCTGGGCAAGGATCGTCTAGAGGAAGAGTTTGACCTGACT
GGGCCGATAAACAACTCACAAGGTAGTGTTGACAGCGGCA
GAAGAGTTCGAATTAACAAAAAATCAAAGCAATCGGATAA
TGAAACTAAAAAGAAACCTATTAGGTATTGGAATGAATTT
GATGAACAAGAAGAGGATAATTTAGACAATGCTTTTTACA
TTGATACTAATGGAAGCAGGAGTACAACAGATAACGAAGA
ATCCTTACTTTTGAGAAATTCTCCGCCTGATTATGGGTTT
ATTTTGTTTAGTCGGAATTTCATCAACCGCACATATGATT
TTTGTGAGAAGTTACGAAACTTGATTCGCCATGACAAGAA
AACATCGCCAGATTTGTTTCAAAACTCTAAGCATCCGCAT
TGTTCATCAACTAACTATGGTTCTGTTGCGTCATTTGGTT
CACAATCAACTTCAGCGTCATATGATGACGTTCAAAGGTA
CTTACAGTATCAACAGCAAGACATAGAGGACTCACAATCT
ATCTACGAATATAGGCATGACGAAGTTGTTACATTTTTAT
ACTTGTCTGCACTGCTAACATCTTGCATTATGGCAAGTGT
ATGTCTGGGAATCGTTTTATCCTTGTTTCGCGGGCAAAGT
AATAATGAGATAGATTTAGAAATTCAAAATATTCTCATAG
CCATTATTATCATTTCCTTACTGGTTTCCCTTATTTTGAT
CTGTGCGTGCCTGTTGTTGTTATTTAGTCGGTTCACTTTG
GCGCCAATCTGGCATTATGTTGGTTGCTTCACAATGTTTT
TCTCAGTTACTGGAACAGTGTGCTATGGTATGATTGAAAT
TTTCTTTTAA
>lcl|YJM451.contig00892_20573-23182
ATGAAATTTGAAGATCGCATATTGAATAAATCAATCCCTG
AATGGAAATTCTACAATATTAACTATGAGAAGTTAAAAGT
AGCCATAAAAAAAGTAACGGCTTATGATTATGACAATCCA
AATGATTCGGGCATGGAGAAGTTGTTGAATCAATGTTCAG
TAGCCTTTGACCAGGAATTTCAAAATGTTAATTTATTTGT
TTCTTTGAAAATAAAGGAAATTTCCACTCGTATTCTTTCT
GTGGAATCATCAATAATCGATTTTTCAAAGGGCTTAAACA
AAACTTCCAGAAACCGTTTCAACCTTCGTAAACTGAAAAT
CATCAACGCTCATGTAGACGATTGTAACTTTGAACTACAA
CTACTGTCAAGGTTTTTGATAATACAAAGGATTGCCTTGA
GAAAGTTATTCAAAAAATTACTAAATGAATTTCCTCAAGA
CAGTGAAAATCCATTGACTGCAAGTGAGTATGTTACGTCG
ATCAGAAACTCTGAAAGTTTACGAAATGGACACGAAGGCA
TATCATTTATGAAGCTTGATTTAGATCCATATCTTTTAGA
AGTTTCGCTAATTGTTGATGTTTTACATGATTTGGAAAAT
AAACTTGAAGATGCAACTGAGCCAGCAGTGGAGCAAAGAT
CCCTAAACCGCTCCGATGAATCTGCCCATACAAGTTCAAG
TCCAGAAGCCAACAATTCTTCCTTGCCAGCATCTCCAAGG
TCAATTCCGCTACTTTCAAACAAGAAAACTTCAAAAATGA
TTGATTCTTCGCTAGAATTCGATACTGCCCTCATAGATAA
AGCAGAGAATCTAGGAAGGTTTTTATTATCGTCCGAGGAC
ATAGAGGGACTGAAGTTCATGCTATTGAATATTGGTTTTA
GGATAATTGACGATAGCATCATATCCACTTCAAAGGAGAT
TTTAGACACTACAGATAATATTAATTCTGCGGGCAACAAA
TCTATAAGATCAGCAAAGTCATTCAATGACTTACAACATA
CCTTATCCCTATCTAAACAGAAGAACATATTACCCTCTGC
TGTACAATCCAATGAGAAGTACGTTTCTATTAGTATACTA
GATACTGTCGGGAACGAAGGCAGTCCTTTACTACTTACTG
ATGATAATATAAATCAGCACCCAAACATGATAGTCAGCTC
TACTGCTGAGGATACTTGTATAGTAATGTGCCACGTGGGC
GGCTTAAGAAATCATGTTGTCACAAATGATCTGCTTCTAA
GGGATGTAAAGAATATTCTTTCGGCCATGAGGAGTGGCAA
CGACACAAAAAATATTAGCGCTCTCATAAACTCACTGGAT
CCATCGCCAATCAGTAAGATCGCTTTGGAGTGGATTCAGT
CCCATCGATTAAAAACCATTGAACCAAAGCTAGATTTTAA
AAGAACAAGATTCATATCAGCAGACAATGGAGATATATAC
TTGATAGCTTTGGATGAATCTATCACTATTGGAAATGTAT
CTACATTACCCTTTCCAATTTTAGAAATTAAAAAGCTTAG
TCGATCCAGTGGTCTTTCACAAACGGCTATTAATGAAGAC
AATAAGTTTAAACAGTTAATGAAATCAGTTGTTACAAATG
AGTTTCAATGCAGCTTAATACCACCAGACTTAACCACATG
GAAAATATGTTTAGAATTAGTACACTCAAATGAATTGCAA
AATGATTTATTTCAACTTTTACTAAGAGATCAATATAAAT
TAAATTCCGATGATTCGCTATCACCTGATGAATTTTTCCA
GCTGGGCAAGGATCGTCTAGAGGAAGAGTTTGACCTGACT
GGGCCGATAAACAACTCACAAGGTAGTGTTGACAGCGGCA
GAAGAGTTCGAATTAACAAAAAATCAAAGCAATCGGATAA
TGAAACTAAAAAGAAACCTATTAGGTATTGGAATGAATTT
GATGAACAAGAAGAGGATAATTTAGACAATGCTTTTTACA
TTGATACTAATGGAAGCAGGAGTACAACAGATAACGAAGA
ATCCTTACTTTTGAGAAATTCTCCGCCTGATTATGGGTTT
ATTTTGTTTAGTCGGAATTTCATCAACCGCACATATGATT
TTTGTGAGAAGTTACGAAACTTGATTCGCCATGACAAGAA
AACATCGCCAGATTTGTTTCAAAACTCTAAGCATCCGCAT
TGTTCATCAACTAACTATGGTTCTGTTGCGTCATTTGGTT
CACAATCAACTTCAGCGTCATATGATGACGTTCAAAGGTA
CTTACAGTATCAACAGCAAGACATAGAGGACTCACAATCT
ATCTACGAATATAGGCATGACGAAGTTGTTACATTTTTAT
ACTTGTCTGCACTGCTAACATCTTGCATTATGGCAAGTGT
ATGTCTGGGAATCGTTTTATCCTTGTTTCGCGGGCAAAGT
AATAATGAGATAGATTTAGAAATTCAAAATATTCTCATAG
CCATTATTATCATTTCCTTACTGGTTTCCCTTATTTTGAT
CTGTGCGTGCCTGTTGTTGTTATTTAGTCGGTTCACTTTG
GCGCCAATCTGGCATTATGTTGGTTGCTTCACAATGTTTT
TCTCAGTTACTGGAACAGTGTGCTATGGTATGATTGAAAT
TTTCTTTTAA
>lcl|YJM280.Contig3.53_3937-6546
ATGAAATTTGAAGATCGCATATTGAATAAATCAATCCCTG
AATGGAAATTCTACAATATTAACTATGAGAAGTTAAAAGT
AGCCATAAAAAAAGTAACGGCTTATGATTATGACAATCCA
AATGATTCGGGCATGGAGAAGTTGTTGGATCAATGTTCAG
TAGCCTTTGACCAGGAATTTCAAAATGTTAATTTATTTGT
TTCTTTGAAAATAAAGGAAATTTCCACTCGTATTCTTTCT
GTGGAATCATCAATAATCGATTTTTCAAAGGGCTTAAACA
AAACTTCCAGAAACCGTTTCAACCTTCGTAAACTGAAAAT
CATCAACGCTCATGTAGACGATTGTAACTTTGAACTACAA
CTACTGTCAAGGTTTTTGATAATACAAAGGATTGCCTTGA
GAAAGTTATTCAAAAAATTACTAAATGAATTTCCTCAAGA
CAGTGAAAATCCATTGACTGCAAGTGAGTATGTTACGTCG
ATCAGAAACTCTGAAAGTTTACGAAATGGACACGAAGGCA
TATCATTTATGAAGCTTGATTTAGATCCATATCTTTTAGA
AGTTTCGCTAATTGTTGATGTTTTACATGATTTGGAAAAT
AAACTTGAAGATGCAACTGAGCCAGCAGTGGAGCAAAGAT
CCCTAAACCGCTCCGATGAATCTGCCCATACAAGTTCAAG
TCCAGAAGCCAACAATTCTTCCTTGCCAGCATCTCCAAGG
TCAATTCCGCTACTTTCAAACAAGAAAACTTCAAAAATGA
TTGATTCTTCGCTAGAATTCGATACTGCCCTCATAGATAA
AGCAGAGAATCTAGGAAGGTTTTTATTATCGTCCGAGGAC
ATAGAGGGACTGAAGTTCATGCTATTGAATATTGGTTTTA
GGATAATTGACGATAGCATCATATCCACTTCAAAGGAGAT
TTTAGACACTACAGATAATATTAATTCTGCGGGCAACAAA
TCTATAAGATCAGCAAAGTCATTCAATGACTTACAACATA
CCTTATCCCTATCTAAACAGAAGAACATATTACCCTCTGC
TGTACAATCCAATGAGAAGTACGTTTCTATTAGTATACTA
GATACTGTCGGGAACGAAGGCAGTCCTTTACTACTTACTG
ATGATAATATAAATCAGCACCCAAACATGATAGTCAGCTC
TACTGCTGAGGATACTTGTATAGTAATGTGCCACGTGGGC
GGCTTAAGAAATCATGTTGTCACAAATGATCTGCTTCTAA
GGGATGTAAAGAATATTCTTTCGGCCATGAGGAGTGGCAA
CGACACAAAAAATATTAGCGCTCTCATAAACTCACTGGAT
CCATCGCCAATCAGTAAGATCGCTTTGGAGTGGATTCAGT
CCCATCGATTAAAAACCATTGAACCAAAGCTAGATTTTAA
AAGAACAAGATTCATATCAGCAGACAATGGAGATATATAC
TTGATAGCTTTGGATGAATCTATCACTATTGGAAATGTAT
CTACATTACCCTTTCCAATTTTAGAAATTAAAAAGCTTAG
TCGATCCAGTGGTCTTTCACAGACGGCTATTAATGAAGAC
AATAAGTTTAAACAGTTAATGAAATCAGTTGTTACAAATG
AGTTTCAATGCAGCTTAATACCACCAGACTTAACCACATG
GAAAATATGTTTAGAATTAGTACACTCAAATGAATTGCAA
AATGATTTATTTCAACTTTTACTAAGAGATCAATATAAAT
TAAATTCCGATGATTCGCTATCACCTGATGAATTTTTCCA
GCTGGGCAAGGATCGTCTAGAGGAAGAGTTTGACCTGACT
GGGCCGATAAACAACTCACAAGGTAGTGTTGACAGCGGCA
GAAGAGTTCGAATTAACAAAAAATCAAAGCAATCGGATAA
TGAAACTAAAAAGAAACCTATTAGGTATTGGAATGAATTT
GATGAACAAGAAGAGGATAATTTAGACAATGCTTTTTACA
TTGATACTAATGGAAGCAGGAGTACAACAGATAACGAAGA
ATCCTTACTTTTGAGAAATTCTCCGCCTGATTATGGGTTT
ATTTTGTTTAGTCGGAATTTCATCAACCGCACATATGATT
TTTGTGAGAAGTTACGAAACTTGATTCGCCATGACAAGAA
AACATCGCCAGATTTGTTTCAAAACTCTAAGCATCCGCAT
TGTTCATCAACTAACTATGGTTCTGTTGCGTCATTTGGTT
CACAATCAACTTCAGCGTCATATGATGACGTTCAAAGGTA
CTTACAGTATCAACAGCAAGACATAGAGGACTCACAATCT
ATCTACGAATATAGGCATGACGAAGTTGTTACATTTTTAT
ACTTGTCTGCACTGCTAACATCTTGCATTATGGCAAGTGT
ATGTCTGGGAATCGTTTTATCCTTGTTTCGCGGGCAAAGT
AATAATGAGATAGATTTAGAAATTCAAAATATTCTCATAG
CCATTATTATCATTTCCTTACTGGTTTCCCTTATTTTGAT
CTGTGCGTGCCTGTTGTTGTTATTTAGTCGGTTCACTTTG
GCGCCAATCTGGCATTATGTTGGTTGCTTCACAATGTTTT
TCTCAGTTACTGGAACAGTGTGCTATGGTATGATTGAAAT
TTTCTTTTAA
>lcl|I14.contig01853_15041-17650
ATGAAATTTGAAGATCGCATATTGAATAAATCAATCCCTG
AATGGAAATTCTACAATATTAACTATGAGAAGTTAAAAGT
AGCCATAAAAAAAGTAACGGCTTATGATTATGACAATCCA
AATGATTCGGGCATGGAGAAGTTGTTGAATCAATGTTCAG
TAGCCTTTGACCAGGAATTTCAAAATGTTAATTTATTTGT
TTCTTTGAAAATAAAGGAAATTTCCACTCGTATTCTTTCT
GTGGAATCATCAATAATCGATTTTTCAAAGGGCTTAAACA
AAACTTCCAGAAACCGTTTCAACCTTCGTAAACTGAAAAT
CATCAACGCTCATGTAGACGATTGTAACTTTGAACTACAA
CTACTGTCAAGGTTTTTGATAATACAAAGGATTGCCTTGA
GAAAGTTATTCAAAAAATTACTAAATGAATTTCCTCAAGA
CAGTGAAAATCCATTGACTGCAAGTGAGTATGTTACGTCG
ATCAGAAACTCTGAAAGTTTACGAAATGGACACGAAGGCA
TATCATTTATGAAGCTTGATTTAGATCCATATCTTTTAGA
AGTTTCGCTAATTGTTGATGTTTTACATGATTTGGAAAAT
AAACTTGAAGATGCAACTGAGCCAGCAGTGGAGCAAAGAT
CCCTAAACCGCTCCGATGAATCTGCCCATACAAGTTCAAG
TCCAGAAGCCAACAATTCTTCCTTGCCAGCATCTCCAAGG
TCAATTCCGCTACTTTCAAACAAGAAAACTTCAAAAATGA
TTGATTCTTCGCTAGAATTCGATACTGCCCTCATAGATAA
AGCAGAGAATCTAGGAAGGTTTTTATTATCGTCCGAGGAC
ATAGAGGGACTGAAGTTCATGCTATTGAATATTGGTTTTA
GGATAATTGACGATAGCATCATATCCACTTCAAAGGAGAT
TTTAGACACTACAGATAATATTAATTCTGCGGGCAACAAA
TCTATAAGATCAGCAAAGTCATTCAATGACTTACAACATA
CCTTATCCCTATCTAAACAGAAGAACATATTACCCTCTGC
TGTACAATCCAATGAGAAGTACGTTTCTATTAGTATACTA
GATACTGTCGGGAACGAAGGCAGTCCTTTACTACTTACTG
ATGATAATATAAATCAGCACCCAAACATGATAGTCAGCTC
TACTGCTGAGGATACTTGTATAGTAATGTGCCACGTGGGC
GGCTTAAGAAATCATGTTGTCACAAATGATCTGCTTCTAA
GGGATGTAAAGAATATTCTTTCGGCCATGAGGAGTGGCAA
CGACACAAAAAATATTAGCGCTCTCATAAACTCACTGGAT
CCATCGCCAATCAGTAAGATCGCTTTGGAGTGGATTCAGT
CCCATCGATTAAAAACCATTGAACCAAAGCTAGATTTTAA
AAGAACAAGATTCATATCAGCAGACAATGGAGATATATAC
TTGATAGCTTTGGATGAATCTATCACTATTGGAAATGTAT
CTACATTACCCTTTCCAATTTTAGAAATTAAAAAGCTTAG
TCGATCCAGTGGTCTTTCACAAACGGCTATTAATGAAGAC
AATAAGTTTAAACAGTTAATGAAATCAGTTGTTACAAATG
AGTTTCAATGCAGCTTAATACCACCAGACTTAACCACATG
GAAAATATGTTTAGAATTAGTACACTCAAATGAATTGCAA
AATGATTTATTTCAACTTTTACTAAGAGATCAATATAAAT
TAAATTCCGATGATTCGCTATCACCTGATGAATTTTTCCA
GCTGGGCAAGGATCGTCTAGAGGAAGAGTTTGACCTGACT
GGGCCGATAAACAACTCACAAGGTAGTGTTGACAGCGGCA
GAAGAGTTCGAATTAACAAAAAATCAAAGCAATCGGATAA
TGAAACTAAAAAGAAACCTATTAGGTATTGGAATGAATTT
GATGAACAAGAAGAGGATAATTTAGACAATGCTTTTTACA
TTGATACTAATGGAAGCAGGAGTACAACAGATAACGAAGA
ATCCTTACTTTTGAGAAATTCTCCGCCTGATTATGGGTTT
ATTTTGTTTAGTCGGAATTTCATCAACCGCACATATGATT
TTTGTGAGAAGTTACGAAACTTGATTCGCCATGACAAGAA
AACATCGCCAGATTTGTTTCAAAACTCTAAGCATCCGCAT
TGTTCATCAACTAACTATGGTTCTGTTGCGTCATTTGGTT
CACAATCAACTTCAGCGTCATATGATGACGTTCAAAGGTA
CTTACAGTATCAACAGCAAGACATAGAGGACTCACAATCT
ATCTACGAATATAGGCATGACGAAGTTGTTACATTTTTAT
ACTTGTCTGCACTGCTAACATCTTGCATTATGGCAAGTGT
ATGTCTGGGAATCGTTTTATCCTTGTTTCGCGGGCAAAGT
AATAATGAGATAGATTTAGAAATTCAAAATATTCTCATAG
CCATTATTATCATTTCCTTACTGGTTTCCCTTATTTTGAT
CTGTGCGTGCCTGTTGTTGTTATTTAGTCGGTTCACTTTG
GCGCCAATCTGGCATTATGTTGGTTGCTTCACAATGTTTT
TCTCAGTTACTGGAACAGTGTGCTATGGTATGATTGAAAT
TTTCTTTTAA
>lcl|M22.Contig35.66_2107-4716
ATGAAATTTGAAGATCGCATATTGAATAAATCAATCCCTG
AATGGAAATTCTACAATATTAACTATGAGAAGTTAAAAGT
AGCCATAAAAAAAGTAACGGCTTATGATTATGACAATCCA
AATGATTCGGGCATGGAGAAGTTGTTGAATCAATGTTCAG
TAGCCTTTGACCAGGAATTTCAAAATGTTAATTTATTTGT
TTCTTTGAAAATAAAGGAAATTTCCACTCGTATTCTTTCT
GTGGAATCATCAATAATCGATTTTTCAAAGGGCTTAAACA
AAACTTCCAGAAACCGTTTCAACCTTCGTAAACTGAAAAT
CATCAACGCTCATGTAGACGATTGTAACTTTGAACTACAA
CTACTGTCAAGGTTTTTGATAATACAAAGGATTGCCTTGA
GAAAGTTATTCAAAAAATTACTAAATGAATTTCCTCAAGA
CAGTGAAAATCCATTGACTGCAAGTGAGTATGTTACGTCG
ATCAGAAACTCTGAAAGTTTACGAAATGGACACGAAGGCA
TATCATTTATGAAGCTTGATTTAGATCCATATCTTTTAGA
AGTTTCGCTAATTGTTGATGTTTTACATGATTTGGAAAAT
AAACTTGAAGATGCAACTGAGCCAGCAGTGGAGCAAAGAT
CCCTAAACCGCTCCGATGAATCTGCCCATACAAGTTCAAG
TCCAGAAGCCAACAATTCTTCCTTGCCAGCATCTCCAAGG
TCAATTCCGCTACTTTCAAACAAGAAAACTTCAAAAATGA
TTGATTCTTCGCTAGAATTCGATACTGCCCTCATAGATAA
AGCAGAGAATCTAGGAAGGTTTTTATTATCGTCCGAGGAC
ATAGAGGGACTGAAGTTCATGCTATTGAATATTGGTTTTA
GGATAATTGACGATAGCATCATATCCACTTCAAAGGAGAT
TTTAGACACTACAGATAATATTAATTCTGCGGGCAACAAA
TCTATAAGATCAGCAAAGTCATTCAATGACTTACAACATA
CCTTATCCCTATCTAAACAGAAGAACATATTACCCTCTGC
TGTACAATCCAATGAGAAGTACGTTTCTATTAGTATACTA
GATACTGTCGGGAACGAAGGCAGTCCTTTACTACTTACTG
ATGATAATATAAATCAGCACCCAAACATGATAGTCAGCTC
TACTGCTGAGGATACTTGTATAGTAATGTGCCACGTGGGC
GGCTTAAGAAATCATGTTGTCACAAATGATCTGCTTCTAA
GGGATGTAAAGAATATTCTTTCGGCCATGAGGAGTGGCAA
CGACACAAAAAATATTAGCGCTCTCATAAACTCACTGGAT
CCATCGCCAATCAGTAAGATCGCTTTGGAGTGGATTCAGT
CCCATCGATTAAAAACCATTGAACCAAAGCTAGATTTTAA
AAGAACAAGATTCATATCAGCAGACAATGGAGATATATAC
TTGATAGCTTTGGATGAATCTATCACTATTGGAAATGTAT
CTACATTACCCTTTCCAATTTTAGAAATTAAAAAGCTTAG
TCGATCCAGTGGTCTTTCACAAACGGCTATTAATGAAGAC
AATAAGTTTAAACAGTTAATGAAATCAGTTGTTACAAATG
AGTTTCAATGCAGCTTAATACCACCAGACTTAACCACATG
GAAAATATGTTTAGAATTAGTACACTCAAATGAATTGCAA
AATGATTTATTTCAACTTTTACTAAGAGATCAATATAAAT
TAAATTCCGATGATTCGCTATCACCTGATGAATTTTTCCA
GCTGGGCAAGGATCGTCTAGAGGAAGAGTTTGACCTGACT
GGGCCGATAAACAACTCACAAGGTAGTGTTGACAGCGGCA
GAAGAGTTCGAATTAACAAAAAATCAAAGCAATCGGATAA
TGAAACTAAAAAGAAACCTATTAGGTATTGGAATGAATTT
GATGAACAAGAAGAGGATAATTTAGACAATGCTTTTTACA
TTGATACTAATGGAAGCAGGAATACAACAGATAACGAAGA
ATCCTTACTTTTGAGAAATTCTCCGCCTGATTATGGGTTT
ATTTTGTTTAGTCGGAATTTCATCAACCGCACATATGATT
TTTGTGAGAAGTTACGAAACTTGATTCGCCATGACAAGAA
AACATCGCCAGATTTGTTTCAAAACTCTAAGCATCCGCAT
TGTTCATCAACTAACTATGGTTCTGTTGCGTCATTTGGTT
CACAATCAACTTCAGCGTCATATGATGACGTTCAAAGGTA
CTTACAGTATCAACAGCAAGACATAGAGGACTCACAATCT
ATCTACGAATATAGGCATGACGAAGTTGTTACATTTTTAT
ACTTGTCTGCACTGCTAACATCTTGCATTATGGCAAGTGT
ATGTCTGGGAATCGTTTTATCCTTGTTTCGCGGGCAAAGT
AATAATGAGATAGATTTAGAAATTCAAAATATTCTCATAG
CCATTATTATCATTTCCTTACTGGTTTCCCTTATTTTGAT
CTGTGCGTGCCTGTTGTTGTTATTTAGTCGGTTCACTTTG
GCGCCAATCTGGCATTATGTTGGTTGCTTCACAATGTTTT
TCTCAGTTACTGGAACAGTGTGCTATGGTATGATTGAAAT
TTTCTTTTAA
>lcl|YJM421.Contig12.12_20889-23498
ATGAAATTTGAAGATCGCATATTGAATAAATCAATCCCTG
AATGGAAATTCTACAATATTAACTATGAGAAGTTAAAAGT
AGCCATAAAAAAAGTAACGGCTTATGATTATGACAATCCA
AATGATTCGGGCATGGAGAAGTTGTTGAATCAATGTTCAG
TAGCCTTTGACCAGGAATTTCAAAATGTTAATTTATTTGT
TTCTTTGAAAATAAAGGAAATTTCCACTCGTATTCTTTCT
GTGGAATCATCAATAATCGATTTTTCAAAGGGCTTAAACA
AAACTTCCAGAAACCGTTTCAACCTTCGTAAACTGAAAAT
CATCAACGCTCATGTAGACGATTGTAACTTTGAACTACAA
CTACTGTCAAGGTTTTTGATAATACAAAGGATTGCCTTGA
GAAAGTTATTCAAAAAATTACTAAATGAATTTCCTCAAGA
CAGTGAAAATCCATTGACTGCAAGTGAGTATGTTACGTCG
ATCAGAAACTCTGAAAGTTTACGAAATGGACACGAAGGCA
TATCATTTATGAAGCTTGATTTAGATCCATATCTTTTAGA
AGTTTCGCTAATTGTTGATGTTTTACATGATTTGGAAAAT
AAACTTGAAGATGCAACTGAGCCAGCAGTGGAGCAAAGAT
CCCTAAACCGCTCCGATGAATCTGCCCATACAAGTTCAAG
TCCAGAAGCCAACAATTCTTCCTTGCCAGCATCTCCAAGG
TCAATTCCGCTACTTTCAAACAAGAAAACTTCAAAAATGA
TTGATTCTTCGCTAGAATTCGATACTGCCCTCATAGATAA
AGCAGAGAATCTAGGAAGGTTTTTATTATCGTCCGAGGAC
ATAGAGGGACTGAAGTTCATGCTATTGAATATTGGTTTTA
GGATAATTGACGATAGCATCATATCCACTTCAAAGGAGAT
TTTAGACACTACAGATAATATTAATTCTGCGGGCAACAAA
TCTATAAGATCAGCAAAGTCATTCAATGACTTACAACATA
CCTTATCCCTATCTAAACAGAAGAACATATTACCCTCTGC
TGTACAATCCAATGAGAAGTACGTTTCTATTAGTATACTA
GATACTGTCGGGAACGAAGGCAGTCCTTTACTACTTACTG
ATGATAATATAAATCAGCACCCAAACATGATAGTCAGCTC
TACTGCTGAGGATACTTGTATAGTAATGTGCCACGTGGGC
GGCTTAAGAAATCATGTTGTCACAAATGATCTGCTTCTAA
GGGATGTAAAGAATATTCTTTCGGCCATGAGGAGTGGCAA
CGACACAAAAAATATTAGCGCTCTCATAAACTCACTGGAT
CCATCGCCAATCAGTAAGATCGCTTTGGAGTGGATTCAGT
CCCATCGATTAAAAACCATTGAACCAAAGCTAGATTTTAA
AAGAACAAGATTCATATCAGCAGACAATGGAGATATATAC
TTGATAGCTTTGGATGAATCTATCACTATTGGAAATGTAT
CTACATTACCCTTTCCAATTTTAGAAATTAAAAAGCTTAG
TCGATCCAGTGGTCTTTCACAAACGGCTATTAATGAAGAC
AATAAGTTTAAACAGTTAATGAAATCAGTTGTTACAAATG
AGTTTCAATGCAGCTTAATACCACCAGACTTAACCACATG
GAAAATATGTTTAGAATTAGTACACTCAAATGAATTGCAA
AATGATTTATTTCAACTTTTACTAAGAGATCAATATAAAT
TAAATTCCGATGATTCGCTATCACCTGATGAATTTTTCCA
GCTGGGCAAGGATCGTCTAGAGGAAGAGTTTGACCTGACT
GGGCCGATAAACAACTCACAAGGTAGTGTTGACAGCGGCA
GAAGAGTTCGAATTAACAAAAAATCAAAGCAATCGGATAA
TGAAACTAAAAAGAAACCTATTAGGTATTGGAATGAATTT
GATGAACAAGAAGAGGATAATTTAGACAATGCTTTTTACA
TTGATACTAATGGAAGCAGGAGTACAACAGATAACGAAGA
ATCCTTACTTTTGAGAAATTCTCCGCCTGATTATGGGTTT
ATTTTGTTTAGCCGGAATTTCATCAACCGCACATATGATT
TTTGTGAGAAGTTACGAAACTTGATTCGCCATGACAAGAA
AACATCGCCAGATTTGTTTCAAAACTCTAAGCATCCGCAT
TGTTCATCAACTAACTATGGTTCTGTTGCGTCATTTGGTT
CACAATCAACTTCAGCGTCATATGATGACGTTCAAAGGTA
CTTACAGTATCAACAGCAAGACATAGAGGACTCACAATCT
ATCTACGAATATAGGCATGACGAAGTTGTTACATTTTTAT
ACTTGTCTGCACTGCTAACATCTTGCATTATGGCAAGTGT
ATGTCTGGGAATCGTTTTATCCTTGTTTCGCGGGCAAAGT
AATAATGAGGTAGATTTAGAAATTCAAAATATTCTCATAG
CCATTATTATCATATCCTTACTGGTTTCCCTCATTTTGAT
CTGTGCGTGCCTGTTGTTGTTATTTAGTCGGTTCACTTTG
GCGCCAATCTGGCATTATGTTGGTTGCTTCACAATGTTTT
TCTCAGTTACTGGAACAGTGTGCTATGGTATGATTGAAAT
TTTCTTTTAA
>lcl|YJM326.contig00457_339-2948
ATGAAATTTGAAGATCGCATATTGAATAAATCAATCCCTG
AATGGAAATTCTACAATATTAACTATGAGAAGTTAAAAGT
AGCCATAAAAAAAGTAACGGCTTATGATTATGACAATCCA
AATGATTCGGGCATGGAGAAGTTGTTGAATCAATGTTCAG
TAGCCTTTGACCAGGAATTTCAAAATGTTAATTTATTTGT
TTCTTTGAAAATAAAGGAAATTTCCACTCGTATTCTTTCT
GTGGAATCATCAATAATCGATTTTTCAAAGGGCTTAAACA
AAACTTCCAGAAACCGTTTCAACCTTCGTAAACTGAAAAT
CATCAACGCTCATGTAGACGATTGTAACTTTGAACTACAA
CTACTGTCAAGGTTTTTGATAATACAAAGGATTGCCTTGA
GAAAGTTATTCAAAAAATTACTAAATGAATTTCCTCAAGA
CAGTGAAAATCCATTGACTGCAAGTGAGTATGTTACGTCG
ATCAGAAACTCTGAAAGTTTACGAAATGGACACGAAGGCA
TATCATTTATGAAGCTTGATTTAGATCCATATCTTTTAGA
AGTTTCGCTAATTGTTGATGTTTTACATGATTTGGAAAAT
AAACTTGAAGATGCAACTGAGCCAGCAGTGGAGCAAAGAT
CCCTAAACCGCTCCGATGAATCTGCCCATACAAGTTCAAG
TCCAGAAGCCAACAATTCTTCCTTGCCAGCATCTCCAAGG
TCAATTCCGCTACTTTCAAACAAGAAAACTTCAAAAATGA
TTGATTCTTCGCTAGAATTCGATACTGCCCTCATAGATAA
AGCAGAGAATCTAGGAAGGTTTTTATTATCGTCCGAGGAC
ATAGAGGGACTGAAGTTCATGCTATTGAATATTGGTTTTA
GGATAATTGACGATAGCATCATATCCACTTCAAAGGAGAT
TTTAGACACTACAGATAATATTAATTCTGCGGGCAACAAA
TCTATAAGATCAGCAAAGTCATTCAATGACTTACAACATA
CCTTATCCCTATCTAAACAGAAGAACATATTACCCTCTGC
TGTACAATCCAATGAGAAGTACGTTTCTATTAGTATACTA
GATACTGTCGGGAACGAAGGCAGTCCTTTACTACTTACTG
ATGATAATATAAATCAGCACCCAAACATGATAGTCAGCTC
TACTGCTGAGGATACTTGTATAGTAATGTGCCACGTGGGC
GGCTTAAGAAATCATGTTGTCACAAATGATCTGCTTCTAA
GGGATGTAAAGAATATTCTTTCGGCCATGAGGAGTGGCAA
CGACACAAAAAATATTAGCGCTCTCATAAACTCACTGGAT
CCATCGCCAATCAGTAAGATCGCTTTGGAGTGGATTCAGT
CCCATCGATTAAAAACCATTGAACCAAAGCTAGATTTTAA
AAGAACAAGATTCATATCAGCAGACAATGGAGATATATAC
TTGATAGCTTTGGATGAATCTATCACTATTGGAAATGTAT
CTACATTACCCTTTCCAATTTTAGAAATTAAAAAGCTTAG
TCGATCCAGTGGTCTTTCACAAACGGCTATTAATGAAGAC
AATAAGTTTAAACAGTTAATGAAATCAGTTGTTACAAATG
AGTTTCAATGCAGCTTAATACCACCAGACTTAACCACATG
GAAAATATGTTTAGAATTAGTACACTCAAATGAATTGCAA
AATGATTTATTTCAACTTTTACTAAGAGATCAATATAAAT
TAAATTCCGATGATTCGCTATCACCTGATGAATTTTTCCA
GCTGGGCAAGGATCGTCTAGAGGAAGAGTTTGACCTGACT
GGGCCGATAAACAACTCACAAGGTAGTGTTGACAGCGGCA
GAAGAGTTCGAATTAACAAAAAATCAAAGCAATCGGATAA
TGAAACTAAAAAGAAACCTATTAGGTATTGGAATGAATTT
GATGAACAAGAAGAGGATAATTTAGACAATGCTTTTTACA
TTGATACTAATGGAAGCAGGAGTACAACAGATAACGAAGA
ATCCTTACTTTTGAGAAATTCTCCGCCTGATTATGGGTTT
ATTTTGTTTAGCCGGAATTTCATCAACCGCACATATGATT
TTTGTGAGAAGTTACGAAACTTGATTCGCCATGACAAGAA
AACATCGCCAGATTTGTTTCAAAACTCTAAGCATCCGCAT
TGTTCATCAACTAACTATGGTTCTGTTGCGTCATTTGGTT
CACAATCAACTTCAGCGTCATATGATGACGTTCAAAGGTA
CTTACAGTATCAACAGCAAGACATAGAGGACTCACAATCT
ATCTACGAATATAGGCATGACGAAGTTGTTACATTTTTAT
ACTTGTCTGCACTGCTAACATCTTGCATTATGGCAAGTGT
ATGTCTGGGAATCGTTTTATCCTTGTTTCGCGGGCAAAGT
AATAATGAGGTAGATTTAGAAATTCAAAATATTCTCATAG
CCATTATTATCATATCCTTACTGGTTTCCCTCATTTTGAT
CTGTGCGTGCCTGTTGTTGTTATTTAGTCGGTTCACTTTG
GCGCCAATCTGGCATTATGTTGGTTGCTTCACAATGTTTT
TCTCAGTTACTGGAACAGTGTGCTATGGTATGATTGAAAT
TTTCTTTTAA
>lcl|CLIB324.Contig279.4_600-3208
ATGAAATTTGAAGATCGCATATTGAATAAATCAATCCCTG
AATGGAAATTCTACAATATTAACTATGAGAAGTTAAAAGT
AGCCATAAAAAAAGTAACGGCTTATGATTATGACAATCCA
AATGATTCGGGCATGGAGAAGTTGTTGGATCAATGTTCAG
TAGCCTTTGACCAGGAATTTCAAAATGTTAATTTATTTGT
TTCTTTGAAAATAAAGGAAATTTCCACTCGTATTCTTTCT
GTGGAATCATCAATAATCGATTTTTCAAAGGGCTTAAACA
AAACTTCCAGAAACCGTTTCAACCTTCGTAAACTGAAAAT
CATCAACGCTCATGTAGACGATTGTAACTTTGAACTACAA
CTACTGTCAAGGTTTTTGATAATACAAAGGATTGCCTTGA
GAAAGTTATTCAAAAAATTACTAAATGAATTTCCTCAAGA
CAGTGAAAATCCATTGACTGCAAGTGAGTATGTTACGTCG
ATCAGAAACTCTGAAAGTTTACGAAATGGACACGAAGGCA
TATCATTTATGAAGCTTGATTTAGATCCATATCTTTTAGA
AGTTTCGCTAATTGTTGATGTTTTACATGATTTGGAAAAT
AAACTTGAAGATGCAACTGAGCCAGCAGTGGAGCAAAGAT
CCCTAAACCGCTCCGATGAATCTGCCCATACAAGTTCAAG
TCCAGAAGCCAACAATTCTTCCTTGCCAGCATCTCCAAGG
TCAATTCCGCTACTTTCAAACAAGAAAACTTCAAAAATGA
TTGATTCTTCGCTAGAATTCGATACTGCCCTCATAGATAA
AGCAGAGAATCTAGGAAGGTTTTTATTATCGTCCGAGGAC
ATAGAGGGACTGAAGTTCATGCTATTGAATATTGGTTTTA
GGATAATTGACGATAGCATCATATCCACTTCAAAGGAGAT
TTTAGACACTACAGATAATATTAATTCTGCGGGCAACAAA
TCTATAAGATCAGCAAAGTCATTCAATGACTTACAACATA
CCTTATCCCTATCTAAACAGAAGAACATATTACCCTCTGC
TGTACAATCCAATGAGAAGTACGTTTCTATTAGTATACTA
GATACTGTCGGGAACGAAGGCAGTCCTTTACTACTTACTG
ATGATAATATAAATCAGCACCCAAACATGATAGTCAGCTC
TACTGCTGAGGATACTTGTATAGTAATGTGCCACGTGGGC
GGCTTAAGAAATCATGTTGTCACAAATGATCTGCTTCTAA
GGGATGTAAAGAATATTCTTTCGGCCATGAGGAGTGGCAA
CGACACAAAAAATATTAGCGCTCTCATAAACTCACTGGAT
CCATCGCCAATCAGTAAGATCGCTTTGGAGTGGATTCAGT
CCCATCGATTAAAAACCATTGAACCAAAGCTAGATTTTAA
AAGAACAAGATTCATATCAGCAGACAATGGAGATATATAC
TTGATAGCTTTGGATGAATCTATCACTATTGGAAATGTAT
CTACATTACCCTTTCCAATTTTAGAAATTAAAAAGCTTAG
TCGATCCAGTGGTCTTTCACAGACGGCTATTAATGAAGAC
AATAAGTTTAAACAGTTAATGAAATCAGTTGTTACAAATG
AGTTTCAATGCAGCTTAATACCACCAGACTTAACCACATG
GAAAATATGTTTAGAATTAGTACACTCAAATGAATTGCAA
AATGATTTATTTCAACTTTTACTAAGAGATCAATATAAAT
TAAATTCCGATGATTCGCTATCACCTGATGAATTTTTCCA
GCTGGGCAAGGATCGTCTAGAGGAAGAGTTTGACCTGACT
GGGCCGATAAACAACTCACAAGGTAGTGTTGACAGCGGCA
GAAGAGTTCGAATTCACAAAAAATCAAAGCAATCGGATAA
TGAAACTAAAAAGAAACCTATTAGGTATTGGAATGAATTT
GATGAACAAGAAGAGGATAATTTAGACAATGCTTTTTACA
TTGATACTAATGGAAGCAGGAGTACAACAGATAACGAAGA
ATCCTTACTTTTGAGAAATTCTCCGCCTGATTATGGGTTT
ATTTTGTTTAGTCGGAATTTCATCAACCGCACATATGATT
TTTGTGAGAAGTTACGAAACTTGATTCGCCATGACAAGAA
AACATCGCCAGATTTGTTTCAAAACTCTAAGCATCCGCAT
TGTTCATCAACTAACTATGGTTCTGTTGCGTCATTTGGTT
CACAATCAACTTCAGCGTCATATGATGACGTTCAAAGGTA
CTTACAGTATCAACAGCAAGACATAGAGGACTCACAATCT
ATCTACGAATATAGGCATGACGAAGTTGTTACATTTTTAT
ACTTGTCTGCACTGCTAACATCTTGCATTATGGCAAGTGT
ATGTCTGGGAATCGTTTTATCCTTGTTTCGCGGGCAAAGT
AATAATGAGATAGATTTAGAAATTCAAAATATTCTCATAG
CCCTTATTATCATTTCCTTACTGGTTTCC-TTATTTTGAT
CTGTGCGTGCCTGTTGTTGTTATTTAGTCGGTTCACTTTG
GCGCCAATCTGGCATTATGTTGGTTGCTTCACAATGTTTT
TCTCAGTTACTGGAACAGTGTGCTATGGTATGATTGAAAT
TTTCTTTTAA
>lcl|T7_updated.Contig0.7_135292-137901
ATGAAATTTGAAGATCGCATATTGAATAAATCAATCCCTG
AATGGAAATTCTACAATATTAACTATGAGAAGTTAAAAGT
AGCCATAAAAAAAGTAACGGCTTATGATTATGACAATCCA
AATGATTCGGGCATGGAGAAGTTGTTGAATCAATGTTCAG
TAGCCTTTGACCAGGAATTTCAAAATGTTAATTTATTTGT
TTCTTTGAAAATAAAGGAAATTTCCACTCGTATTCTTTCT
GTGGAATCATCAATAATCGATTTCTCAAAGGGCTTAAACA
AAACTTCCAGAAACCGTTTCAACCTTCGTAAACTGAAAAT
CATCAACGCTCATGTAGACGATTGTAACTTTGAACTACAA
CTACTGTCAAGGTTTTTGATAATACAAAGGATTGCCTTGA
GAAAGTTATTCAAAAAATTACTAAATGAATTTCCTCAAGA
CAGTGAAAATCCATTGACTGCAAGTGAGTATGTTACGTCG
ATCAGAAACTCTGAAAGTTTACGAAATGGACACGAAGGCA
TATCATTTATGAAGCTTGATTTAGATCCATATCTTTTAGA
AGTTTCGCTAATTGTTGATGTTTTACATGATTTGGAAAAT
AAACTTGAAGATGCAACTGAGCCAGCAGTGGAGCAAAGAT
CCCTAAACCGCTCCGATGAATCTGCCCATACAAGTTCAAG
TCCAGAAGCCAACAATTCTTCCTTGCCAGCATCTCCAAGG
TCAATTCCGCTACTTTCAAACAAGAAAACTTCAAAAATGA
TTGATTCTTCGCTAGAATTTGATACTGCCCTCATAGATAA
AGCAGAGAATCTAGGAAGGTTTTTATTATCGTCCGAGGAC
ATAGAGGGACTGAAGTTCATGCTATTGAATATTGGTTTTA
GGATAATTGACGATAGCATCATATCCACTTCAAAGGAGAT
TTTAGACACTACAGATAATATCAATTCTGCGGGCAACAAA
TCTATAAGATCAGCAAAGTCATTCAATGACTTACAACATA
CCTTATCCCTATCTAAACAGAAGAACATATTACCCTCTGC
TGTACAATCCAATGAGAAGTACGTTTCTATTAGTATACTA
GATACCGTCGGGAACGAAGGCAGTCCTTTACTACTTACTG
ATGATAATATAAATCAGCACCCAAACATGATAGTCAGCTC
TACTGCTGAGGATACTTGTATAGTAATGTGCCACGTGGGC
GGCTTAAGAAATCATGTTGTCACAAATGATCTGCTTCTAA
GGGATGTAAAGAATATTCTTTCGGCCATGAGGAGTGGCAA
CGACACAAAAAATATTAGCGCTCTCATAAACTCACTGGAT
CCATCGCCAATCAGTAAGATCGCTTTGGAGTGGATTCAGT
CCCATCGATTAAAAACCATTGAACCAAAGCTAGATTTTAA
AAGAACAAGATTCATATCAGCAGACAATGGAGATATATAC
TTGATAGCTTTGGATGAATCTATCACTATTGGAAATGTAT
CTACATTACCCTTTCCAATTTTAGAAATTAAAAAGCTTAG
TCGATCCAGTGGTCTTTCACAGACGGCTATTAATGAAGAC
AATAAGTTTAAACAGTTAATGAAATCAGTTGTTACAAATG
AGTTTCAATGCAGCTTAATACCACCAGACTTAACCACATG
GAAAATATGTTTAGAATTAGTACACTCAAATGAATTGCAA
AATGATCTATTTCAACTTTTACTAAGAGATCAATATAAAT
TAAATTCCGATGATTCGCTATCACCTGATGAATTTTTCCA
GCTGGGCAAGGATCATCTAGAGGAAGAGTTTGACCTGACT
GGGCCGATAAACAACTCACAAGGTAGTGTTGACAGCGGCA
GAAGAGTTCGAATTAACAAAAAATCAAAGCAATCGGATAA
TGAAACTAAAAAGAAACCTATTAGGTATTGGAATGAATTT
GATGAACAAGAAGAGGATAATTTAGACAATGCTTTTTACA
TTGATACTAATGGAAGCAGGAGTACAACAGATAACGAAGA
ATCCTTACTTTTGAGAAATTCTCCGCCTGATTATGGGTTT
ATTTTGTTTAGCCGGAATTTCATCAACCGCACATATGATT
TTTGTGAGAAGTTACGAAACTTGATTCGCCATGACAAGAA
AACATCGCCAGATTTGTTTCAAAACTCTAAGCATCCACAT
TGTTCATCAACTAACTATGGTTCTGTTGCGTCATTTGGTT
CACAATCGACTTCAGCGTCATATGATGACGTTCAAAGGTA
CTTACAGTATCAACAGCAAGACATAGAGGACTCACAATCT
ATCTACGAATATAGGCATGACGAAGTTGTTACATTTTTAT
ACTTGTCTGCACTGCTAACATCTTGCATTATGGCAAGTGT
ATGTCTGGGAATCGTTTTATCCTTGTTTCGCGGGCAAAGT
AATAATGAGATAGATTTAGAAATTCAAAATATTCTCATAG
CCATTATTATCATTTCCTTACTGGTTTCCCTCATTTTGAT
CTGTGCGTGCCTGTTGTTGTTATTTAGTCGGTTCACTTTG
GCGCCAATCTGGCATTATGTTGGTTGCTTCACAATGTTTT
TCTCAGTTACTGGAACAGTGTGCTATGGTATGATTGAAAT
TTTCTTTTAA
>lcl|YPS163.Contig225.14_53438-56047
ATGAAATTTGAAGATCGCATATTGAATAAATCAATCCCTG
AATGGAAATTCTACAATATTAACTATGAGAAGTTAAAAGT
AGCCATAAAAAAAGTAACGGCTTATGATTATGACAATCCA
AATGATTCGGGCATGGAGAAATTGTTGAATCAATGTTCAG
TAGCCTTTGACCAGGAATTTCAAAATGTTAATTTATTTGT
TTCTTTGAAAATAAAGGAAATTTCCACTCGTATTCTTTCT
GTGGAATCATCAATAATCGATTTTTCAAAGGGCTTAAACA
AAACTTCCAGAAACCGTTTCAACCTTCGTAAACTGAAAAT
CATCAACGCTCATGTAGACGATTGTAACTTTGAACTACAA
CTACTGTCAAGGTTTTTGATAATACAAAGGATTGCCTTGA
GAAAGTTATTCAAAAAATTACTAAATGAATTTCCTCAAGA
CAGTGAAAATCCATTGACTGCAAGTGAGTATGTTACGTCG
ATCAGAAACTCTGAAAGTTTACGAAATGGACACGAAGGCA
TATCATTTATGAAGCTTGATTTAGATCCATATCTTTTAGA
AGTTTCGCTAATTGTTGATGTTTTACATGATTTGGAAAAT
AAACTTGAAGATGCAACTGAGCCAGCAGTGGAGCAAAGAT
CCCTAAACCGCTCCGATGAATCTGCCCATACAAGTTCAAG
TCCAGAAGCCAACAATTCTTCCTTGCCAGCATCTCCAAGG
TCAATTCCGCTACTTTCAAACAAGAAAACTTCAAAAATGA
TTGATTCTTCGCTAGAATTTGATACTGCCCTCATAGATAA
AGCAGAGAATCTAGGAAGGTTTTTATTATCGTCCGAGGAC
ATAGAGGGACTGAAGTTCATGCTATTGAATATTGGTTTTA
GGATAATTGACGATAGCATCATATCCACTTCAAAGGAGAT
TTTAGACACTACAGATAATATCAATTCTGCGGGCAACAAA
TCTATAAGATCAGCAAAGTCATTCAATGACTTACAACATA
CCTTATCCCTATCTAAACAGAAGAACATATTACCCTCTGC
TGTACAATCCAATGAGAAGTACGTTTCTATTAGTATACTA
GATACCGTCGGGAACGAAGGCAGTCCTTTACTACTTACTG
ATGATAATATAAATCAGCACCCAAACATGATAGTCAGCTC
TACTGCTGAGGATACTTGTATAGTAATGTGCCACGTGGGC
GGCTTAAGAAATCATGTTGTCACAAATGATCTGCTTCTAA
GGGATGTAAAGAATATTCTTTCGGCCATGAGGAGTGGCAA
CGACACAAAAAATATTAGCGCTCTCATAAACTCACTGGAT
CCATCGCCAATCAGTAAGATCGCTTTGGAGTGGATTCAGT
CCCATCGATTAAAAACCATTGAACCAAAGCTAGATTTTAA
AAGAACAAGATTCATATCAGCAGACAATGGAGATATATAC
TTGATAGCTTTGGATGAATCTATCACTATTGGAAATGTAT
CTACATTACCCTTTCCAATTTTAGAAATTAAAAAGCTTAG
TCGATCCAGTGGTCTTTCACAGACGGCTATTAATGAAGAC
AATAAGTTTAAACAGTTAATGAAATCAGTTGTTACAAATG
AGTTTCAATGCAGCTTAATACCACCAGACTTAACCACATG
GAAAATATGTTTAGAATTAGTACACTCAAATGAATTGCAA
AATGATCTATTTCAACTTTTACTAAGAGATCAATATAAAT
TAAATTCCGATGATTCGCTATCACCTGATGAATTTTTCCA
GCTGGGCAAGGATCATCTAGAGGAAGAGTTTGACCTGACT
GGGCCGATAAACAACTCACAAGGTAGTGTTGACAGCGGCA
GAAGAGTTCGAATTAACAAAAAATCAAAGCAATCGGATAA
TGAAACTAAAAAGAAACCTATTAGGTATTGGAATGAATTT
GATGAACAAGAAGAGGATAATTTAGACAATGCTTTTTACA
TTGATACTAATGGAAGCAGGAGTACAACAGATAACGAAGA
ATCCTTACTTTTGAGAAATTCTCCGCCTGATTATGGGTTT
ATTTTGTTTAGCCGGAATTTCATCAACCGCACATATGATT
TTTGTGAGAAGTTACGAAACTTGATTCGCCATGACAAGAA
AACATCGCCAGATTTGTTTCAAAACTCTAAGCATCCACAT
TGTTCATCAACTAACTATGGTTCTGTTGCGTCATTTGGTT
CACAATCGACTTCAGCGTCATATGATGACGTTCAAAGGTA
CTTACAGTATCAACAGCAAGACATAGAGGACTCACAATCT
ATCTACGAATATAGGCATGACGAAGTTGTTACATTTTTAT
ACTTGTCTGCACTGCTAACATCTTGCATTATGGCAAGTGT
ATGTCTAGGAATCGTTTTATCCTTGTTTCGCGGGCAAAGT
AATAATGAGATAGATTTAGAAATTCAAAATATTCTCATAG
CCATTATTATCATTTCCTTACTGGTTTCCCTCATTTTGAT
CTGTGCGTGCCTGTTGTTGTTATTTAGTCGGTTCACTTTG
GCGCCAATCTGGCATTATGTTGGTTGCTTCACAATGTTTT
TCTCAGTTACTGGAACAGTGTGCTATGGTATGATTGAAAT
TTTCTTTTAA
>lcl|YJM269.Contig4.3_5530-8139
ATGAAATTTGAAGATCGCATATTGAATAAATCAATCCCTG
AATGGAAATTCTACAATATTAACTATGAGAAGTTAAAAGT
AGCCATAAAAAAAGTAACGGCTTATGATTATGACAATCCA
AATGATTCGGGCATGGAGAAGTTGTTGAATCAATGTTCAG
TAGCCTTTGACCAGGAATTTCAAAATGTTAATTTATTTGT
TTCTTTGAAAATAAAGGAAATTTCCACTCGTATTCTTTCT
GTGGAATCATCAATAATCGATTTCTCAAAGGGCTTAAACA
AAACTTCCAGAAACCGTTTCAACCTTCGTAAACTGAAAAT
CATCAACGCTCATGTAGACGATTGTAACTTTGAACTACAA
CTACTGTCAAGGTTTTTGATAATACAAAGGATTGCCTTGA
GAAAGTTATTCAAAAAATTACTAAATGAATTTCCTCAAGA
CAGTGAAAATCCATTGACTGCAAGTGAGTATGTTACGTCG
ATCAGAAACTCTGAAAGTTTACGAAATGGACACGAAGGCA
TATCATTTATGAAGCTTGATTTAGATCCATATCTTTTAGA
AGTTTCGCTAATTGTTGATGTTTTACATGATTTGGAAAAT
AAACTTGAAGATGCAACTGAGCCAGCAGTGGAGCAAAGAT
CCCTAAACCGCTCCGATGAATCTGCCCATACAAGTTCAAG
TCCAGAAGCCAACAATTCTTCCTTGCCAGCATCTCCAAGG
TCAATTCCGCTACTTTCAAACAAGAAAACTTCAAAAATGA
TTGATTCTTCGCTAGAATTTGATACTGCCCTCATAGATAA
AGCAGAGAATCTAGGAAGGTTTTTATTATCGTCCGAGGAC
ATAGAGGGACTGAAGTTCATGCTATTGAATATTGGTTTTA
GGATAATTGACGATAGCATCATATCCACTTCAAAGGAGAT
TTTAGACACTACAGATAATATCAATTCTGCGGGCAACAAA
TCTATAAGATCAGCAAAGTCATTCAATGACTTACAACATA
CCTTATCCCTATCTAAACAGAAGAACATATTACCCTCTGC
TGTACAATCCAATGAGAAGTACGTTTCTATTAGTATACTA
GATACTGTCGGGAACGAAGGCAGTCCTTTACTACTTACTG
ATGATAATATAAATCAGCACCCAAACATGATAGTCAGCTC
TACTGCTGAGGATACTTCTATAGTAATGTGCCACGTGGGC
GGCTTAAGAAATCATGTTGTCACAAATGATCTGCTTCTAA
GGGATGTAAAGAATATTCTTTCGGCCATGAGGAGTGGCAA
CGACACAAAAAATATTAGCGCTCTCATAAACTCACTGGAT
CCATCGCCAATCAGTAAGATCGCTTTGGAGTGGATTCAGT
CCCATCGATTAAAAACCATTGAACCAAAGCTAGATTTTAA
AAGAACAAGATTCATATCAGCAGACAATGGAGATATATAC
TTGATAGCTTTGGATGAATCTATCACTATTGGAAATGTAT
CTACATTACCCTTTCCAATTTTAGAAATTAAAAAGCTTAG
TCGATCCAGTGGTCTTTCACAGACGGCTATTAATGAAGAC
AATAAGTTTAAACAGTTAATGAAATCAGTTGTTACAAATG
AGTTTCAATGCAGCTTAATACCACCAGACTTAACCACATG
GAAAATATGTTTAGAATTAGTACACTCAAATGAATTGCAA
AATGATCTATTTCAACTTTTACTAAGAGATCAATATAAAT
TAAATTCCGATGATTCGCTATCACCTGATGAATTTTTCCA
GCTGGGCAAGGATCATCTAGAGGAAGAGTTTGACCTGACT
GGGCCGATAAACAACTCACAAGGTAGTGTTGACAGCGGCA
GAAGAGTTCGAATTAACAAAAAATCAAAGCAATCGGATAA
TGAAACTAAAAAGAAACCTATTAGGTATTGGAATGAATTT
GATGAACAAGAAGAGGATAATTTAGACAATTCTTTTTACA
TTGATACTAATGGAAGCAGGAGTACAACAGATAACGAAGA
ATCCTTACTTTTGAGAAATTCTCCGCCTGATTATGGGTTT
ATTTTGTTTAGCCGGAATTTCATCAACCGCACATATGAAT
TTTGTGAGAAGTTACGAAACTTGATTCGCCATGACAAGAA
AACATCGCCAGATTTGTTTCAAAACTCTAAGCATCCACAT
TGTTCATCAACTAACTATGGTTCTGTTGCGTCATTTGGTT
CACAATCGACTTCAGCGTCATATGATGACGTTCAAAGGTA
CTTACAGTATCAACAGCAAGACATAGAGGACTCACAATCT
ATCTACGAATATAGGCATGACGAAGTTGTTACATTTTTAT
ACTTGTCTGCACTGCTAACATCTTGCATTATGGCAAGTGT
ATGTCTAGGAATCGTTTTATCCTTGTTTCGCGGGCAAAGT
AATAATGAGATAGATTTAGAAATTCAAAATATTCTCATAG
CCATTATTATCATTTCCTTACTGGTTTCCCTCATTTTGAT
CTGTGCGTGCCTGTTGTTGTTATTTAGTCGGTTCACTTTG
GCGCCAATCTGGCATTATGTTGGTTGCTTCACAATGTTTT
TCTCAGTTACTGGAACAGTGTGCTATGGTATGATTGAAAT
TTTCTTTTAA
>lcl|YJM320.Contig73.8_20679-23288
ATGAAATTTGAAGATCGCATATTGAATAAATCAATCCCTG
AATGGAAATTTTACAATATTAACTATGAGAAGTTAAAAGT
AGCCATAAAAAAAGTAACGGCTTATGATTATGACAATCCA
AATGATTCGGGCATGGAGAAATTGTTGAATCAATGTTCAG
TAGCCTTTGACCAGGAATTTCAAAATGTTAATTTATTTGT
TTCTTTGAAAATAAAGGAAATTTCCACTCGTATTCTTTCT
GTGGAATCATCAATAATCGATTTTTCAAAGGGCTTAAACA
AAACTTCCAGAAACCGTTTCAACCTTCGTAAACTGAAAAT
CATCAACGCTCATGTAGACGATTGTAACTTTGAACTACAA
CTACTGTCAAGGTTTTTGATAATACAAAGGATTGCCTTGA
GAAAGTTATTCAAAAAATTACTAAATGAATTTCCTCAAGA
CAGTGAAAATCCATTGACTGCAAGTGAGTATGTCACGTCG
ATCAGAAACTCTGAAAGTTTACGAAATGGACACGAAGGCA
TATCATTTATGAAGCTTGACTTAGATCCATATCTTTTAGA
AGTTTCGCTAATTGTTGATGTTTTACATGATTTGGAAAAT
AAACTTGAAGATGCAACTGAGCCAGCAGTGGAGCAAAGAT
CCCTAAACCGCTCCGATGAATCTGCCCATACAAGTTCAAG
TCCAGAGGCCAACAATTCTTCCTTGCCAGCATCTCCAAGG
TCAATTCCGCTACTTTCAAACAAGAAAACTTCAAAAATGA
TTGATTCTTCGCTAGAATTCGATACTGCCCTCATAGATAA
AGCAGAGAATCTAGGAAGGTTTTTATTATCGTCCGAGGAC
ATAGAGGGACTGAAGTTCATGCTATTGAATATTGGTTTTA
GGATAATTGACGATAGCATCATATCCACTTCAAAGGAGAT
TTTAGACACTACAGATAATATTAATTCTGCGGGCAACAAA
TCTATAAGATCAGTAAAGTCATTCAATGACTTACAACATA
CCTTATCCCTATCTAAACAGAAGAACATATTACCCTCTGC
TGTACAATCCAATGAGAAGTACGTTTCTATTAGTATACTA
GATACTGTCGGGAACGAAGGCAGTCCTTTACTACTTACTG
ATGATAATATAAATCAGCACCCAAACATGATAGTCAGCTC
TACTGCTGAGGATACTTGTATAGTAATGTGCCACGTGGGC
GGCTTAAGAAATCATGTTGTCACAAATGATCTGCTTCTAA
GGGATGTAAAGAATATTCTTTCGGCCATGAGGAGTGGCAA
CGACACAAAAAATATTAGCGCTCTCATAAACTCACTGGAT
CCATCGCCAATCAGTAAGATCGCTTTGGAGTGGATTCAGT
CCCATCGATTAAAAACCATTGAACCAAAGCTAGATTTTAA
AAGAACAAGATTCATATCAGCAGACAATGGAGATATATAC
TTGATAGCTTTGGATGAATCTATCACTATTGGAAATGTAT
CTACATTACCCTTTCCAATTTTAGAAATTAAAAAGCTTAG
TCGATCCAGTGGTCTTTCACAGACGGCTATTAATGACGAC
AATAAGTTTAAACAGTTAATGAAATCAGTTGTTACAAATG
AGTTTCAATGCAGCTTAATACCACCAGACTTAACCACATG
GAAAATATGTTTAGAATTAGTACACTCAAATGAATTGCAA
AATGATCTATTTCAACTTTTACTAAGAGATCAATATAAAT
TAAATTCCGATGATTCGCTATCACCTGATGAATTTTTCCA
GCTGGGCAAGGATCATCTAGAGGAAGAGTTTGACCTGACT
GGGCCGATAAACAACTCACAAGGTAGTGTTGACAGCGGCA
GAAGAGTTCGAATTAACAAAAAATCAAAGCAATCGGATAA
TGAAACTAAAAAGAAACCTATTAGGTATTGGAATGAATTC
GATGAACAAGAAGAGGATAATTTAGACAATGCTTTTTACA
TTGATACTAATGGAAGCAGGAGTACAACAGATAACGAAGA
ATCCTTACTTTTGAGAAATTCTCCGCCTGATTATGGGTTT
ATTTTGTTTAGCCGGAATTTCATCAACCGCACATATGATT
TTTGTGAGAAGTTACGAAACTTGATTCGCCATGACAAGAA
AACATCGCCAGATTTGTTTCAAAACTCTAAGCATCCACAT
TGTTCATCAACTAACTATGGTTCTGTTCCGTCATTTGGTT
CACAATCGACTTCAGCGTCATATGATGACGTTCAAAGGTA
CTTACAGTATCAACAGCAAGACATAGAGGACTCACAATCT
ATCTACGAATATAGGCATGACGAAGTTGTTACATTTTTAT
ACTTGTCTGCACTGCTAACATCTTGCATTATGGCAAGTGT
ATGTCTGGGAATCGTTTTATCCTTGTTTCGCGGGCAAAGT
AATAATGAGATAGATTTAGAAATTCAAAATATTCTCATAG
CCATTATTATCATTTCCTTACTGGTTTCCCTTATTTTGAT
CTGTGCGTGCCTGTTGTTGTTATTTAGTCGGTTCACTTTG
GCGCCAATCTGGCATTATGTTGGTTGCTTCACAATGTTTT
TCTCAGTTACTGGAACAGTGTGCTATGGTATGATTGAAAT
TTTCTTTTAA
>lcl|Y12.Contig35.1_2165-4774
ATGAAATTTGAAGATCGCATATTGAATAAATCAATCCCTG
AATGGAAATTCTACAATATTAACTATGAGAAGTTAAAAGT
AGCCATAAAAAAAGTAACGGCTTATGATTATGACAATCCA
AATGATTCGGGCATGGAGAAGTTGTTGAATCAATGTTCAG
TAGCCTTTGACCAGGAATTTCAAAATGTTAATTTATTTGT
TTCTTTGAAAATAAAGGAAATTTCCACTCGTATTCTTTCT
GTGGAATCATCAATAATCGATTTCTCAAAGGGCTTAAACA
AAACTTCCAGAAACCGTTTCAACCTTCGTAAACTGAAAAT
CATCAACGCTCATGTAGACGATTGTAACTTTGAACTACAA
CTACTGTCAAGGTTTTTGATAATACAAAGGATTGCCTTGA
GAAAGTTATTCAAAAAATTACTAAATGAATTTCCTCAAGA
CAGTGAAAATCCATTGACTGCAAGTGAGTATGTTACGTCG
ATCAGAAACTCTGAAAGTTTACGAAATGGACACGAAGGCA
TATCATTTATGAAGCTTGACTTAGATCCATATCTTTTAGA
AGTTTCGCTAATTGTTGATGTTTTACATGATTTGGAAAAT
AAACTTGAAGATGCAACTGAGCCAGCAGTAGAGCAAAGAT
CCCTAAACCGCTCCGATGAATCTGCCCATACAAGTTCAAG
TCCAGAGGCCAACAATTCTTCCTTGCCAGCATCTCCAAGG
TCAATTCCGCTACTTTCAAACAAGAAAACTTCAAAAATGA
TTGATTCTTCGCTAGAATTTGATACTGCCCTCATAGATAA
AGCAGAGAATCTAGGAAGGTTTTTATTATCGTCCGAGGAC
ATAGAGGGACTGAAGTTCATGCTATTGAATATTGGTTTTG
GGATAATTGACGATAGCATCATATCCACTTCAAAGGAGAT
TTTAGACACTACAGATAATATCAATTCTGCGGGCAACAAA
TCTATAAGATCAGCAAAGTCATTCAATGACTTACAGCATA
CCTTATCCCTATCTAAACAGAAGAACATATTACCCTCTGC
TGTACAATCCAATGAGAAGTACGTTTCTATTAGTATACTA
GATACCGTCGGGAACGAAGGCAGTCCTTTACTACTTACTG
ATGATAATATAAATCAGCACCCAAACATGATAGTCAGCTC
TACTGCTGAGGATACTTGTATAGTAATGTGCCACGTGGGC
GGCTTAAGAAATCATGTTGTCACAAATGATCTGCTTCTAA
GGGATGTAAAGAATATTCTTTCGGCCATGAGGAGTGGCAA
CGACACAAAAAATATTAGCGCTCTCATAAACTCACTGGAT
CCATCGCCAATCAGTAAGATCGCTTTGGAGTGGATTCAGT
CCCATCGATTAAAAACCATTGAACCAAAGCTAGATTTTAA
AAGAACAAGATTCATATCAGCAGACAATGGAGATATATAC
TTGATAGCTTTGGATGAATCTATCACTATTGGAAATGTAT
CTACATTACCCTTTCCAATTTTAGAAATTAAAAAGCTTAG
TCGATCCAGTGGTCTTTCACAGACGGCTATTAATGAAGAC
AATAAGTTTAAACAGTTAATGAAATCAGTTGTTACAAATG
AGTTTCAATGCAGCTTAATACCACCAGACTTAACCACATG
GAAAATATGTTTAGAATTAGTACACTCAAATGAATTGCAA
AATGATCTATTTCAACTTTTACTAAGAGATCAATATAAAT
TAAATTCCGATGATTCGCTATCACCTGATGAATTTTTCCA
GCTGGGCAAGGATCATCTAGAGGAAGAGTTTGACCTGACT
GGGCCGATAAACAACTCACAAGGTAGTGTTGACAGCGGCA
GAAGAGTTCGAATTAACAAAAAATCAAAGCAATCGGATAA
TGAAACTAAAAAGAAACCTATTAGGTATTGGAATGAATTT
GATGAACAAGAAGAGGATAATTTAGACAATGCTTTTTACA
TTGATACTAATGGAAGCAGGAGTACAACAGATAACGAAGA
ATCCTTACTTTTGAGAAATTCTCCGCCTGATTATGGGTTT
ATTTTGTTTAGCCGGAATTTCATCAACCGCACATATGATT
TTTGTGAGAAGTTACGAAACTTGATTCGCCATGACAAGAA
AACATCGCCAGATTTGTTTCAAAACTCTAAGCATCCGCAT
TGTTCATCAACTAACTATGGTTCTGTTGCGTCATTTGGTT
CACAATCGACTTCAGCGTCATATGATGACGTTCAAAGGTA
CTTACAGTATCAACAGCAAGACATAGAGGACTCACAATCT
ATCTACGAATATAGGCATGACGAAGTTGTTACATTTTTAT
ACTTGTCTGCACTGCTAACATCTTGCATTATGGCAAGTGT
ATGTCTGGGAATCGTTTTATCCTTGTTTCGCGGGCAAAGT
AATAATGAGATAGATTTAGAAATTCAAAATATTCTCATAG
CCATTATTATCATATCCTTACTGGTTTCCCTCATTTTGAT
CTGTGCGTGCCTGTTGTTGTTATTTAGTCGGTTCACTTTG
GCGCCAATCTGGCATTATGTTGGTTGCTTCACAATGTTTT
TCTCAGTTACTGGAACAGTGTGCTATGGTATGATTGAAAT
TTTCTTTTAA
>lcl|PW5.contig02305_1938-4547
ATGAAATTTGAAGATCGCATATTGAATAAATCAATCCCTG
AATGGAAATTTTACAATATTAACTATGAGAAGTTAAAAGT
AGCCATAAAAAAAGTAACGGCTTATGATTATGACAATCCA
AATGATTCGGGCATGGAGAAATTGTTGAATCAATGTTCAG
TAGCCTTTGACCAGGAATTTCAAAATGTTAATTTATTTGT
TTCTTTGAAAATAAAGGAAATTTCCACTCGTATTCTTTCT
GTGGAATCATCAATAATCGATTTTTCAAAGGGCTTAAACA
AAACTTCCAGAAACCGTTTCAACCTTCGTAAACTGAAAAT
CATCAACGCTCATGTAGACGATTGTAACTTTGAACTACAA
CTACTGTCAAGGTTTTTGATAATACAAAGGATTGCCTTGA
GAAAGTTATTCAAAAAATTACTAAATGAATTTCCTCAAGA
CAGTGAAAATCCATTGACTGCAAGTGAGTATGTCACGTCG
ATCAGAAACTCTGAAAGTTTACGAAATGGACACGAAGGCA
TATCATTTATGAAGCTTGACTTAGATCCATATCTTTTAGA
AGTTTCGCTAATTGTTGATGTTTTACATGATTTGGAAAAT
AAACTTGAAGATGCAACTGAGCCAGCAGTGGAGCAAAGAT
CCCTAAACCGCTCCGATGAATCTGCCCATACAAGTTCAAG
TCCAGAGGCCAACAATTCTTCCTTGCCAGCATCTCCAAGG
TCAATTCCGCTACTTTCAAACAAGAAAACTTCAAAAATGA
TTGATTCTTCGCTAGAATTCGATACTGCCCTCATAGATAA
AGCAGAGAATCTAGGAAGGTTTTTATTATCGTCCGAGGAC
ATAGAGGGACTGAAGTTCATGCTATTGAATATTGGTTTTA
GGATAATTGACGATAGCATCATATCCACTTCAAAGGAGAT
TTTAGACACTACAGATAATATTAATTCTGCGGGCAACAAA
TCTATAAGATCAGTAAAGTCATTCAATGACTTACAACATA
CCTTATCCCTATCTAAACAGAAGAACATATTACCCTCTGC
TGTACAATCCAATGAGAAGTACGTTTCTATTAGTATACTA
GATACTGTCGGGAACGAAGGCAGTCCTTTACTACTTACTG
ATGATAATATAAATCAGCACCCAAACATGATAGTCAGCTC
TACTGCTGAGGATACTTGTATAGTAATGTGCCACGTGGGC
GGCTTAAGAAATCATGTTGTCACAAATGATCTGCTTCTAA
GGGATGTAAAGAATATTCTTTCGGCCATGAGGAGTGGCAA
CGACACAAAAAATATTAGCGCTCTCATAAACTCACTGGAT
CCATCGCCAATCAGTAAGATCGCTTTGGAGTGGATTCAGT
CCCATCGATTAAAAACCATTGAACCAAAGCTAGATTTTAA
AAGAACAAGATTCATATCAGCAGACAATGGAGATATATAC
TTGATAGCTTTGGATGAATCTATCACTATTGGAAATGTAT
CTACATTACCCTTTCCAATTTTAGAAATTAAAAAGCTTAG
TCGATCCAGTGGTCTTTCACAGACGGCTATTAATGACGAC
AATAAGTTTAAACAGTTAATGAAATCAGTTGTTACAAATG
AGTTTCAATGCAGCTTAATACCACCAGACTTAACCACATG
GAAAATATGTTTAGAATTAGTACACTCAAATGAATTGCAA
AATGATCTATTTCAACTTTTACTAAGAGATCAATATAAAT
TAAATTCCGATGATTCGCTATCACCTGATGAATTTTTCCA
GCTGGGCAAGGATCATCTAGAGGAAGAGTTTGACCTGACT
GGGCCGATAAACAACTCACAAGGTAGTGTTGACAGCGGCA
GAAGAGTTCGAATTAACAAAAAATCAAAGCAATCGGATAA
TGAAACTAAAAAGAAACCTATTAGGTATTGGAATGAATTC
GATGAACAAGAAGAGGATAATTTAGACAATGCTTTTTACA
TTGATACTAATGGAAGCAGGAGTACAACAGATAACGAAGA
ATCCTTACTTTTGAGAAATTCTCCGCCTGATTATGGGTTT
ATTTTGTTTAGCCGGAATTTCATCAACCGCACATATGATT
TTTGTGAGAAGTTACGAAACTTGATTCGCCATGACAAGAA
AACATCGCCAGATTTGTTTCAAAACTCTAAGCATCCACAT
TGTTCATCAACTAACTATGGTTCTGTTGCGTCATTTGGTT
CACAATCGACTTCAGCGTCATATGATGACGTTCAAAGGTA
CTTACAGTATCAACAGCAAGACATAGAGGACTCACAATCT
ATCTACGAATATAGGCATGACGAAGTTGTTACATTTTTAT
ACTTGTCTGCACTGCTAACATCTTGCATTATAGCAAGTGT
ATGTCTGGGAATCGTTTTATCCTTGTTCCGCGGGCAAAGT
AATAATGAGATAGATTTAGAAATTCAAAATATTCTCATAG
CCATTATTATCATTTCCTTACTGGTTTCCCTCATTTTGAT
CTGTGCGTGCCTGTTGTTGTTATTTAGTCGGTTCACTTTG
GCGCCAATCTGGCATTATGTTGGTTGCTTCACAATGTTTT
TCTCAGTTACTGGAACAGTGTGCTATGGTATGATTGAAAT
TTTCTTTTAA
>lcl|Y9.Contig158.5_412-3021
ATGAAATTTGAAGATCGCATATTGAATAAATCAATCCCTG
AATGGAAATTCTACAATATTAACTATGAGAAGTTAAAAGT
AGCCATAAAAAAAGTAACGGCTTATGATTATGACAATCCA
AATGATTCGGGCATGGAGAAGTTGTTGAATCAATGTTCAG
TAGCCTTTGACCAGGAATTTCAAAATGTTAATTTATTTGT
TTCTTTGAAAATAAAGGAAATTTCCACTCGTATTCTTTCT
GTGGAATCATCAATAATCGATTTCTCAAAGGGCTTAAACA
AAACTTCCAGAAACCGTTTCAACCTTCGTAAACTGAAAAT
CATCAACGCTCATGTAGACGATTGTAACTTTGAACTACAA
CTACTGTCAAGGTTTTTGATAATACAAAGGATTGCCTTGA
GAAAGTTATTCAAAAAATTACTAAATGAATTTCCTCAAGA
CAGTGAAAATCCATTGACTGCAAGTGAGTATGTTACGTCG
ATCAGAAACTTTGAAAGTTTACGAAATGGACACGAAGGCA
TATCATTTATGAAGCTTGACTTAGATCCATATCTTTTAGA
AGTTTCGCTAATTGTTGATGTTTTACATGATTTGGAAAAT
AAACTTGAAGATGCAACTGAGCCAGCAGTAGAGCAAAGAT
CCCTAAACCGCTCCGATGAATCTGCCCATACAAGTTCAAG
TCCAGAGGCCAACAATTCTTCCTTGCCAGCATCTCCAAGG
TCAATTCCGCTACTTTCAAACAAGAAAACTTCAAAAATGA
TTGATTCTTCGCTAGAATTTGATACTGCCCTCATAGATAA
AGCAGAGAATCTAGGAAGGTTTTTATTATCGTCCGAGGAC
ATAGAGGGACTGAAGTTCATGCTATTGAATATTGGTTTTG
GGATAATTGACGATAGCATCATATCCACTTCAAAGGAGAT
TTTAGACGCTACAGATAATATCAATTCTGCGGGCAACAAA
TCTATAAGATCAGCAAAGTCATTCAATGACTTACAACATA
CCTTATCCCTATCTAAACAGAAGAACATATTACCCTCTGC
TGTACAATCCAATGAGAAGTACGTTTCTATTAGTATACTA
GATACCGTCGGGAACGAAGGCAGTCCTTTACTACTTACTG
ATGATAATATAAATCAGCACCCAAACATGATAGTCAGCTC
TACTGCTGAGGATACTTGTATAGTAATGTGCCACGTGGGC
GGCTTAAGAAATCATGTTGTCACAAATGATCTGCTTCTAA
GGGATGTAAAGAATATTCTTTCGGCCATGAGGAGTGGCAA
CGACACAAAAAATATTAGCGCTCTCATAAACTCACTGGAT
CCATCGCCAATCAGTAAGATCGCTTTGGAGTGGATTCAGT
CCCATCGATTAAAAACCATTGAACCAAAGCTAGATTTTAA
AAGAACAAGATTCATATCAGCAGACAATGGAGATATATAC
TTGATAGCTTTGGATGAATCTATCACTATTGGAAATGTAT
CTACATTACCCTTTCCAATTTTAGAAATTAAAAAGCTTAG
TCGATCCAGTGGTCTTTCACAGACGGCTATTAATGAAGAC
AATAAGTTTAAACAGTTAATGAAATCAGTTGTTACAAATG
AGTTTCAATGCAGCTTAATACCACCAGACTTAACCACATG
GAAAATATGTTTAGAATTAGTACACTCAAATGAATTGCAA
AATGATCTATTTCAACTTTTACTAAGAGATCAATATAAAT
TAAATTCCGATGATTCGCTATCACCTGATGAATTTTTCCA
GCTGGGCAAGGATCATCTAGAGGAAGAGTTTGACCTGACT
GGGCCGATAAACAACTCACAAGGTAGTGTTGACAGCGGCA
GAAGAGTTCGAATTAACAAAAAATCAAAGCAATCGGATAA
TGAAACTAAAAAGAAACCTATTAGGTATTGGAATGAATTT
GATGAACAAGAAGAGGATAATTTAGACAATGCTTTTTACA
TTGATACTAATGGAAGCAGGAGTACAACAGATAACGAAGA
ATCCTTACTTTTGAGAAATTCTCCGCCTGATTATGGGTTT
ATTTTGTTTAGCCGGAATTTCATCAACCGCACATATGATT
TTTGTGAGAAGTTGCGAAACTTGATTCGCCATGACAAGAA
AACATCGCCAGATTTGTTTCAAAACTCTAAGCATCCGCAT
TGTTCATCAACTAACTATGGTTCTGTTGCGTCATTTGGTT
CACAATCGACTTCAGCGTCATATGATGACGTTCAAAGGTA
CTTACAGTATCAACAGCAAGACATAGAGGACTCACAATCT
ATCTACGAATATAGGCATGACGAAGTTGTTACATTTTTAT
ACTTGTCTGCACTGCTAACATCTTGCATTATGGCAAGTGT
ATGTCTGGGAATCGTTTTATCCTTGTTTCGCGGGCAAAGT
AATAATGAGATAGATTTAGAAATTCAAAATATTCTCATAG
CCATTATTATCATATCCTTACTGGTTTCCCTCATTTTGAT
CTGTGCGTGCCTGTTGTTGTTATTTAGTCGGTTCACTTTG
GCGCCAATCTGGCATTATGTTGGTTGCTTCACAATGTTTT
TCTCAGTTACTGGAACAGTGTGCTATGGTATGATTGAAAT
TTTCTTTTAA
>lcl|FL100.Contig297.5_266-2873
ATGAAATTTGAAGATCGCATAT-GAATAAATCAATCC-TG
AATGGAAATTTTACAATATTAACTATGAGAAGTTAAAAGT
AGCCATAAAAAAAGTAACGGCTTATGATTATGACAATCCA
AATGATTCGGGCATGGAGAAATTGTTGAATCAATGTTCAG
TAGCCTTTGACCAGGAATTTCAAAATGTTAATTTATTTGT
TTCTTTGAAAATAAAGGAAATTTCCACTCGTATTCTTTCT
GTGGAATCATCAATAATCGATTTTTCAAAGGGCTTAAACA
AAACTTCCAGAAACCGTTTCAACCTTCGTAAACTGAAAAT
CATCAACGCTCATGTAGACGATTGTAACTTTGAACTACAA
CTACTGTCAAGGTTTTTGATAATACAAAGGATTGCCTTGA
GAAAGTTATTCAAAAAATTACTAAATGAATTTCCTCAAGA
CAGTGAAAATCCATTGACTGCAAGTGAGTATGTTACGTCG
ATCAGAAACTCTGAAAGTTTACGAAATGGACACGAAGGCA
TATCATTTATGAAGCTTGACTTAGATCCATATCTTTTAGA
AGTTTCGCTAATTGTTGATGTTTTACATGATTTGGAAAAT
AAACTTGAAGATGCAACTGAGCCAGCAGTGGAGCAAAGAT
CCCTAAACCGCTCCGATGAATCTGCCCATACAAGTTCAAG
TCCAGAGGCCAACAATTCTTCCTTGCCAGCATCTCCAAGG
TCAATTCCGCTACTTTCAAACAAGAAAACTTCAAAAATGA
TTGATTCTTCGCTAGAATTCGATACTGCCCTCATAGATAA
AGCAGAGAATCTAGGAAGGTTTTTATTATCGTCCGAGGAC
ATAGAGGGACTGAAGTTCATGCTATTGAATATTGGTTTTA
GGATAATTGACGATAGCATCATATCCACTTCAAAGGAGAT
TTTAGACACTACAGATAATATTAATTCTGCGGGCAACAAA
TCTATAAGATCAGTAAAGTCATTCAATGACTTACAACATA
CCTTATCCCTATCTAAACAGAAGAACATATTACCCTCTGC
TGTACAATCCAATGAGAAGTACGTTTCTATTAGTATACTA
GATACTGTCGGGAACGAAGGCAGTCCTTTACTACTTACTG
ATGATAATATAAATCAGCACCCAAACATGATAGTCAGCTC
TACTGCTGAGGATACTTGTATAGTAATGTGCCACGTGGGC
GGCTTAAGAAATCATGTTGTCACAAATGATCTGCTTCTAA
GGGATGTAAAGAATATTCTTTCGGCCATGAGGAGTGGCAA
CGACACAAAAAATATTAGCGCTCTCATAAACTCACTGGAT
CCATCGCCAATCAGTAAGATCGCTTTGGAGTGGATTCAGT
CCCATCGATTAAAAACCATTGAACCAAAGCTAGATTTTAA
AAGAACAAGATTCATATCAGCAGACAATGGAGATATATAC
TTGATAGCTTTGGATGAATCTATCACTATTGGAAATGTAT
CTACATTACCCTTTCCAATTTTAGAAATTAAAAAGCTTAG
TCGATCCAGTGGTCTTTCACAGACGGCTATTAATGAAGAC
AATAAGTTTAAACAGTTAATGAAATCAGTTGTTACAAATG
AGTTTCAATGCAGCTTAATACCACCAGACTTAACCACATG
GAAAATATGTTTAGAATTAGTACACTCAAATGAATTGCAA
AATGATCTATTTCAACTTTTACTAAGAGATCAATATAAAT
TAAATTCCGATGATTCGCTATCACCTGATGAATTTTTCCA
GCTGGGCAAGGATCATCTAGAGGAAGAGTTTGACCTGACT
GGGCCGATAAACAACTCACAAGGTAGTGTTGACAGCGGCA
GAAGAGTTCGAATTAACAAAAAATCAAAGCAATCGGATAA
TGAAACTAAAAAGAAACCTATTAGGTATTGGAATGAATTC
GATGAACAAGAAGAGGATAATTTAGACAATGCTTTTTACA
TTGATACTAATGGAAGCAGGAGTACAACAGATAACGAAGA
ATCCTTACTTTTGAGAAATTCTCCGCCTGATTATGGGTTT
ATTTTGTTTAGCCGGAATTTCATCAACCGCACATATGATT
TTTGTGAGAAGTTACGAAACTTGATTCGCCATGACAAGAA
AACATCGCCAGATTTGTTTCAAAACTCTAAGCATCCACAT
TGTACATCAACTAACTATGGTTCTGTTGCGTCATTTGGTT
CACAATCGACTTCAGCGTCATATGATGACGTTAAAAGGTA
CTTACAGTATCAACAGCAAGACATAGAGGACTCACAATCT
ATCTACGAATATAGGCATGACGAAGTTGTTACATTTTTAT
ACTTGTCTGCACTGCTAACATCTTGCATTATGGCAAGTGT
ATGTCTGGGAATCGTTTTATCCTTGTTTCGCGGGCAAAGT
AATAATGAGATAGATTTAGAAATTCAAAATATTCTCATAG
CCATTATTATCATTTCCTTACTGGTTTCCCTCATTTTGAT
CTGCGCGTGCCTGTTGTTGTTATTTAGTCGGTTCACTTTG
GCGCCAATCTGGCATTATGTTGGTTGCTTCACAATGTTTT
TCTCAGTTACTGGAACAGTGTGCTATGGTATGATTGAAAT
TTTCTTTTAA
>MIT_Spar_c126_4056
ATGAAATTTGAAGATCGCATATTGAATAAATCAATCCCTG
AATGGAAATTTTACAATATTAATTATGAGAAGTTGAAACT
AGTCATAAAAAAGGTAACGACTTATGATCATGACAATTCA
AATGACTCAGGCATTGAGAAGTTGTTGAGTCAATGTGCAG
TAGCCTTCGACCACGAATTTCAAAATGTTAATTTATTTGT
TTCTTTAAAGATCAAAGAAATTTCAACACGTATTCTTTCC
GTTGAATCCTCAATAATCGATTTTTCGAAGGGCTTAAACA
AAAGTTCCAGAAACCGTTTCAACCTCCGCAAATTGAAAAT
TATCAATGCTCATGTAGACGATTGTAACTTTGAACTACAA
TTACTGTCAAGGTTTTTGATAATACAAAGGATTGCCTTGA
GAAAGTTATTCAAAAAATTACTAAATGAGTTTCCCCAAGA
CAGTAAAAATCCTTTAACTGCAAATGATTATGTTACATCA
ATCAGAAATTCAGAGAACTTAAGAAATGGACACGAAGGCA
TATCGTTTATGAAGCTTGATCTAGATCCATATCTTTTGGA
AGTTTCGTTAATTGTTGATGTTTTACATGACTTGGAAAAT
AAGCTTGAGGATGCCGCTGAACCAGTAGAAGAGCAAAGTC
CCTTAAACTGCTCGGATGATTCTGGCCCCACAAGTTCAAG
CCCAGAAGCCCATAATTTCTCCTTACCACCATCTCCGAGG
TCAATCCCGTTACTTTCAAATAAGAAAACTTCAAAAATGA
TTGATTCTTCGGTAGAATTTGATACCGCCCTCATTGATAA
AGCTGAGACTCTCGGAAGGTTTTTATTATCGTCCGAGGAT
ATAGAGGGATTGAAGTTCATGTTATTAAATATTGGGTTTA
GAATAATTGACGATAGTATTATATCTACTTCGAAAGAGAT
TTTAGACACGACGGATAACATTAATTCAGCAGGCAACAAA
TCAATAAGATCAGCGAAGTCATTTAATGACTTACAGCATA
CATTATCCCGATCTAAACAGAAGAACATACTACCATCTGC
AGTACAATCCAATGAGAAGCACGTTTCTCTTAGCATACTA
GATACTAACGGGAACGAAGGTAGTCCCTTATTACTTACTG
ATGATAATATAAATCAGCACCCGAACATGATAATCAGCTC
TACTACTGAAGATAATTGTATATTAATGTGCCACGTGGGT
GGCTTAAGAAATCACGTTGTTACAAATGATTTACTTTTAA
GGCATGTCAAGCATATTCTCTTGGCCATGAAGAATGGAAA
CAATACAAAGAATATTAGCGCTCTCATAAATTCGCTGGAT
CCATCACCAATCAGTAAGATAGCCTTGGAATGGATTCAGT
CCCATCAATTAAGAACCATTGAACCCAAGCTGGATTTCAA
GAGAACAAGATTCATATCGGCAGATAACGGGGATATATAC
TTAATAGCTTTGGATGAATCTATTACCATCGGAAATGTAT
CTACATTACCCTTTCCAATTTTAGAGATTAAAAAGCTTAG
TCGGTCCGGTGGTTTTCCACAAACGACAATTAATGATGAC
AAAAAGTTTAAACAGTTGATGAAATCATTTGTTACAAATG
AGTTTCAATGCAGTCTGATACCACCTGATTTAACCACATG
GAAAATATGTTTAGAATTGGTACATTCAAATGAATTGCAA
AATGATCTATTTCAACTTTTATTAAGAGATCAATATAAAC
TAAGTACTGATGATTCGCTCTCACCTGATGAGTTTTTCCA
GCTGGGCAAAGATCATTTAGAGGAAGAGTTTGACTTGACG
GCGCCAATAAACACTTCTCAGGGAAGTGCTAACAGCGACA
GGAGAGTTCGAATTAACAAAAAGTCAAAGCAGCAAGATAA
AGAAACTAAAAAGAAACCCATTAGGTATTGGAACGAATTT
GATGAACAGGAAGAGGATAATTCGGATAATGCTTTTTACA
TTGACACTAATGGAAGCAGGAGTACAACAGATAATGAGGA
ATCCTTAGTTTTAAGAAATTCTCCAGCAGACTATGGGTTT
ATTTTGTTTAGCAGGAATTTCATTAACCGTACATATGATT
TTTGTGAAAAGTTACGGAACTTGATCCGCCACGACAAGAA
AACATCGCCAACTTCGATGCACAATTCTAAGCGCCCCCAT
TAT---TCAACTAGCTATGGTTCTCTGGCATCATTTAGTT
CACGATCAACGTCGGCATCATATGATGACGTTCAAAGATA
CTTACAATACCAACAGCAAGATATAGAGGATTCGCAATCC
ATCTATGAATATAGGCATGATGAAGTAGTTACATTTTTAT
ACTTATCTGCATTGCTAACTTCTTGCATTATGGCGAGTGT
GTGTCTAGGGATCGTTTTGTCCTTGTTTCGCGGGCAAAAT
AACAATGAGATAGATTTGGAAATTCAGAATATTCTCATAG
CCATTATTATTATTTCCCTATTGGTTTCCCTCATTTTGAT
ATGCGCCTGTTTGTTGTTGTTATTTAGTAGGTTCACTTTG
GCACCAATTTGGCATTATCTTGGTTGTTTCACAATGTTTT
TCTCAGTTACTGGGACTGTGTGCTATGGTATGATTGAAAT
TTTCTTTTAA
