# Supplementary material for: ZRT1 Harbors an Excess of Nonsynonymous Polymorphism and Shows Evidence of Balancing Selection in Saccharomyces cerevisiae
Source: G3 (Bethesda). 2013 Apr 1;3(4):665–73. doi: 10.1534/g3.112.005082 (PMC3618353; doi:10.1534/g3.112.005082)
Supplement: Supporting Information [file supp_g3.112.005082_FileS1.zip › YDR194C_FullLength_SparALN.fasta]

>YDR194C_S288C
ATGTTGACCTCTATATTGATAAAAGGTCGCACACCTGTTC
TTGCAAGCAGAAATTTATTAGCAGCTCTCTCGAATTGCAA
CCATATTACTTGGGCTGTTTCAAGAAGATTATACAATGAT
GGAAACAGAGATCAAAGAAATTTTGGTAGGAATCAGAGAA
ACAACAACAGTAACAGGTATAGAAACTCCCGTTTCAATTC
TCGCCCAAGGACAAGGTCTAGAGAAGACGATGATGAAGTG
CACTTTGATAAGACCACTTTTTCCAAACTAATTCACGTCC
CAAAAGAAGATAATAGTAAAGAAGTAACGCTGGACTCTTT
ACTGGAGGAAGGAGTCCTTGATAAAGAAATACATAAAGCC
ATTACCAGGATGGAATTTCCCGGTTTAACTCCTGTACAGC
AAAAGACTATCAAACCAATATTATCCAGTGAAGACCATGA
TGTTATCGCAAGAGCTAAAACCGGTACAGGTAAGACATTT
GCCTTCTTGATTCCAATTTTCCAGCATTTGATAAATACGA
AGTTCGATTCTCAATATATGGTAAAAGCTGTTATTGTCGC
ACCAACAAGAGATTTGGCCTTGCAAATCGAAGCAGAGGTG
AAAAAAATCCACGATATGAATTATGGCTTGAAAAAGTACG
CTTGTGTCTCTTTAGTTGGTGGTACTGACTTCAGGGCAGC
TATGAATAAAATGAATAAGTTGAGACCAAACATTGTAATT
GCCACTCCAGGGAGATTGATTGATGTTTTGGAAAAATACT
CCAACAAATTTTTTAGGTTCGTAGATTACAAAGTGCTAGA
TGAAGCTGACAGATTGCTAGAAATTGGATTCAGGGATGAT
TTAGAAACTATTTCTGGTATTTTAAATGAAAAGAACTCCA
AATCAGCCGATAATATCAAGACTTTGTTGTTCTCTGCTAC
TCTGGACGACAAAGTACAAAAGTTGGCAAACAATATCATG
AATAAAAAAGAATGTCTCTTTTTAGACACAGTAGATAAGA
ATGAACCTGAAGCACATGAAAGAATTGATCAGTCTGTCGT
CATTTCAGAAAAGTTTGCCAATAGTATATTTGCTGCTGTG
GAGCATATAAAGAAACAAATAAAGGAAAGAGATTCTAATT
ACAAAGCCATTATTTTTGCACCAACTGTTAAATTCACATC
CTTTTTGTGCAGTATTTTAAAGAATGAATTTAAGAAAGAT
TTACCAATTTTGGAATTTCATGGTAAAATTACTCAAAATA
AAAGAACAAGTTTAGTTAAAAGATTCAAAAAAGATGAATC
CGGTATTTTGGTTTGTACGGATGTGGGAGCCCGTGGTATG
GATTTCCCAAACGTCCACGAAGTTTTGCAAATTGGTGTTC
CATCTGAGTTGGCTAATTATATTCATAGAATTGGTAGAAC
AGCCAGAAGTGGGAAAGAAGGATCTTCTGTGCTATTCATT
TGTAAAGATGAATTGCCATTTGTTAGAGAGTTGGAAGATG
CAAAAAATATAGTCATTGCCAAACAAGAAAAATATGAGCC
CAGTGAAGAAATAAAATCTGAGGTCCTAGAGGCAGTGACC
GAAGAACCGGAAGACATATCAGATATTGTAATAAGTTTAA
TCTCATCCTACAGATCCTGTATCAAGGAATACAGGTTTTC
TGAAAGGCGCATACTTCCTGAAATTGCTTCCACTTATGGT
GTACTGTTAAATGATCCTCAATTAAAGATTCCAGTATCCA
GAAGGTTTTTAGATAAATTAGGTTTGAGCCGTAGTCCAAT
TGGTAAGGCAATGTTTGAAATTAGAGACTATAG---TAGT
AGAGATGGAAATAACAAGTCCTACGATTATGATGATG---
ATTCAGAAATTTCTTTCAGAGGCAACAAAAACTATAATAA
TAGGAGCCAAAATAGAGATTACGATGACGAACCGTTTAGA
CGCAGCAACAACAATAGACGCTCATTCTCCCGTAGTAATG
ATAAAAATAATTACTCCAGTAGAAACAGCAACATATATTA
G
>YDR194C_AWRI1631
ATGTTGACCTCTATATTGATAAAAGGTCGCACACCTGTTC
TTGCAAGCAGAAATTTATTAGCAGCTCTCTCGAATTGCAA
CCATATTACTTGGGCTGTTTCAAGAAGATTATACAATGAT
GGAAGCAGAGATCAAAGAAATTTTGGTAGGAATCAGAGAA
ACAACAACAGTAACAGGTATAGAAACTCCCGTTTCAATTC
TCGCCCAAGGACAAGGTCTAGAGAAGACGATGATGAAGTG
CACTTTGATAAGACCACTTTTTCCAAACTAATTCACGTCC
CAAAAGAAGATAATAGTAAAGAAGTAACGCTGGACTCTTT
ACTGGAGGAAGGAGTCCTTGATAAAGAAATACATAAAGCC
ATTACCAGGATGGAATTTCCCGGTTTAACTCCTGTACAGC
AAAAGACTATCAAACCAATATTATCCAGTGAAGACCATGA
TGTTATCGCAAGAGCTAAAACCGGTACAGGTAAGACATTT
GCCTTCTTGATTCCAATTTTCCAGCATTTGATAAATACGA
AGTTCGATTCTCAATATATGGTAAAAGCTGTTATTGTCGC
ACCAACAAGAGATTTGGCCTTGCAAATCGAAGCAGAGGTG
AAAAAAATCCACGATATGAATTATGGCTTGAAAAAGTACG
CTTGTGTCTCTTTAGTTGGTGGTACTGACTTCAGGGCAGC
TATGAATAAAATGAATAAGTTGAGACCAAACATTGTAATT
GCCACTCCAGGGAGATTGATTGATGTTTTGGAAAAATACT
CCAACAAATTTTTTAGGTTCGTAGATTACAAAGTGCTAGA
TGAAGCTGACAGATTGCTAGAAATTGGATTCAGGGATGAT
TTAGAAACTATTTCTGGTATTTTAAATGAAAAGAACTCCA
AATCAGCCGATAATATCAAGACTTTGTTGTTCTCTGCTAC
TCTGGACGACAAAGTACAAAAGTTGGCAAACAATATCATG
AATAAAAAAGAATGTCTCTTTTTAGACACAGTAGATAAGA
ATGAACCTGAAGCACATGAAAGAATTGATCAGTCTGTCGT
CATTTCAGAAAAGTTTGCCAATAGTATATTTGCTGCTGTG
GAGCATATAAAGAAACAAATAAAGGAAAGAGATTCTAATT
ACAAAGCCATTATTTTTGCACCAACTGTTAAATTCACATC
CTTTTTGTGCAGTATTTTAAAGAATGAATTTAAGAAAGAT
TTACCAATTTTGGAATTTCATGGTAAAATTACTCAAAATA
AAAGAACAAGTTTAGTTAAAAGATTCAAAAAAGATGAATC
CGGTATTTTGGTTTGTACGGATGTGGGAGCCCGTGGTATG
GATTTCCCAAACGTCCACGAAGTTTTGCAAATTGGTGTTC
CATCTGAGTTGGCTAATTATATTCATAGAATTGGTAGAAC
AGCCAGAAGTGGGAAAGAAGGATCTTCTGTGCTATTCATT
TGTAAAGATGAATTGCCATTTGTTAGAGAGTTGGAAGATG
CAAAAAATATAGTCATTGCCAAACAAGAAAAATATGAGCC
CAGTGAAGAAATAAAATCTGAGGTCCTAGAGGCAGTGACC
GAAGAACCGGAAGACATATCAGATATTGTAATAAGTTTAA
TCTCATCCTACAGATCCTGTATCAAGGAATACAGGTTTTC
TGAAAGGCGCATACTTCCTGAAATTGCTTCCACTTATGGT
GTACTGTTAAATGATCCTCAATTAAAGATTCCAGTATCCA
GAAGGTTTTTAGATAAATTAGGTTTGAGCCGTAGTCCAAT
TGGTAAGGCAATGTTTGAAATTAGAGACTATAG---TAGT
AGAGATGGAAATGACAAGTCCTACGATTATGATGATG---
ATTCAGAAATTTCTTTCAGAGGCAACAAAAACTATAATAA
TAGGAGCCAAAATAGAGATTACGATGACGAACCGTTTAGA
CGCAGCAACAACAATAGACGCTCATTCTCCCGTAGTAATG
ATAAAAATAATTACTCCAGTAGAAACAGCAACATATATTA
G
>YDR194C_EC1118
ATGTTGACCTCTATATTGATAAAAGGTCGCACACCTGTTC
TTGCAAGCAGAAATTTATTAGCAGCTCTCTCGAATTGCAA
CCATATTACTTGGGCTGTTTCAAGAAGATTATACAATGAT
GGAAACAGAGATCAAAGAAATTTTGGTAGGAATCAGAGAA
ACAACAACAGTAACAGGTATAGAAACTCCCGTTTCAATTC
TCGCCCAAGGACAAGGTCTAGAGAAGACGATGATGAAGTG
CACTTTGATAAGACCACTTTTTCCAAACTAATTCACGTCC
CAAAAGAAGATAATAGTAAAGAAGTAACGCTGGACTCTTT
ACTGGAGGAAGGAGTCCTTGATAAAGAAATACATAAAGCC
ATTACCAGGATGGAATTTCCCGGTTTAACTCCTGTACAGC
AAAAGACTATCAAACCAATATTATCCAGTGAAGACCATGA
TGTTATCGCAAGAGCTAAAACCGGTACAGGTAAGACATTT
GCCTTCTTGATTCCAATTTTCCAGCATTTGATAAATACGA
AGTTCGATTCTCAATATATGGTAAAAGCTGTTATTGTCGC
ACCAACAAGAGATTTGGCCTTGCAAATCGAAGCAGAGGTG
AAAAAAATCCACGATATGAATTATGGCTTGAAAAAGTACG
CTTGTGTCTCTTTAGTTGGTGGTACTGACTTCAGGGCAGC
TATGAATAAAATGAATAAGTTGAGACCAAACATTGTAATT
GCCACTCCAGGGAGATTGATTGATGTTTTGGAAAAATACT
CCAACAAATTTTTTAGGTTCGTAGATTACAAAGTGCTAGA
TGAAGCTGACAGATTGCTAGAAATTGGATTCAGGGATGAT
TTAGAAACTATTTCTGGTATTTTAAATGAAAAGAACTCCA
AATCAGCCGATAATATCAAGACTTTGTTGTTCTCTGCTAC
TCTGGACGACAAAGTACAAAAGTTGGCAAACAATATCATG
AATAAAAAAGAATGTCTCTTTTTAGACACAGTAGATAAGA
ATGAACCTGAAGCACATGAAAGAATTGATCAGTCTGTCGT
CATTTCCGAAAAGTTTGCCAATAGTATATTTGCTGCTGTG
GAGCATATAAAGAAACAAATAAAGGAAAGAGATTCTAATT
ACAAAGCCATTATTTTTGCACCAACTGTTAAATTCACATC
CTTTTTGTGCAGTATTTTAAAGAATGAATTTAAGAAAGAT
TTACCAATTTTGGAATTTCATGGTAAAATTACTCAAAATA
AAAGAACAAGTTTAGTTAAAAGATTCAAAAAAGATGAATC
CGGTATTTTGGTTTGTACGGATGTGGGAGCCCGTGGTATG
GATTTCCCAAACGTCCACGAAGTTTTGCAAATTGGTGTTC
CATCTGAGTTGGCTAATTATATTCATAGAATTGGTAGAAC
AGCCAGAAGTGGGAAAGAAGGATCTTCTGTGCTATTCATT
TGTAAAGATGAATTGCCATTTGTTAGAGAGTTGGAAGATG
CAAAAAATATAGTCATTGCCAAACAAGAAAAATATGAGCC
CAGTGAAGAAATAAAATCTGAGGTCCTAGAGGCAGTGACC
GAAGAACCGGAAGACATATCAGATATTGTAATAAGTTTAA
TCTCATCCTACAGATCCTGTATCAAGGAATACAGGTTTTC
TGAAAGGCGCATACTTCCTGAAATTGCTTCCACTTATGGT
GTACTGTTAAATGATCCTCAATTAAAGATTCCAGTATCCA
GAAGGTTTTTAGATAAATTAGGTTTGAGCCGTAGTCCAAT
TGGTAAGGCAATGTTTGAAATTAGAGACTATAG---TAGT
AGAGATGGAAATGACAAGTCCTACGATTATGATGATG---
ATTCAGAAATTTCTTTCAGAGGCAACAAAAACTATAATAA
TAGGAGCCAAAATAGAGATTACGATGACGAACCGTTTAGA
CGCAGCAACAACAATAGACGCTCATTCTCCCGTAGTAATG
ATAAAAATAATTACTCCAGTAGAAACAGCAACATATATTA
A
>YDR194C_JAY291
ATGTTGACCTCTATATTGATAAAAGGTCGCACACCTGTTC
TTGCAAGCAGAAATTTATTAGCAGCTCTCTCGAATTGCAA
CCATATTACTTGGGCTGTTTCAAGAAGATTATACAATGAT
GGAAACAGAGATCAAAGAAATTTTGGTAGGAATCAGAGAA
ACAACAACAGTAACAGGTATAGAAACTCCCGTTTCAATTC
TCGCCCAAGGACAAGGTCTAGAGAAGACGATGATGAAGTG
CACTTTGATAAGACCACTTTTTCCAAACTAATTCACGTCC
CAAAAGAAGATAATAGTAAAGAAGTAACGCTGGACTCTTT
ACTGGAGGAAGGAGTCCTTGATAAAGAAATACATAAAGCC
ATTACCAGGATGGAATTTCCCGGTTTAACTCCTGTACAGC
AAAAGACTATCAAACCAATATTATCCAGTGAAGACCATGA
TGTTATCGCAAGAGCTAAAACCGGTACAGGTAAGACATTT
GCCTTCTTGATTCCAATTTTCCAGCATTTGATAAATACGA
AGTTCGATTCTCAATATATGGTAAAAGCTGTTATTGTCGC
ACCAACAAGAGATTTGGCCTTGCAAATCGAAGCAGAGGTG
AAAAAAATCCACGATATGAATTATGGCTTGAAAAAGTACG
CTTGTGTCTCTTTAGTTGGTGGTACTGACTTCAGGGCAGC
TATGAATAAAATGAATAAGTTGAGACCAAACATTGTAATT
GCCACTCCAGGGAGATTGATTGATGTTTTGGAAAAATACT
CCAACAAATTTTTTAGGTTCGTAGATTACAAAGTGCTAGA
TGAAGCTGACAGATTGCTAGAAATTGGATTCAGGGATGAT
TTAGAAACTATTTCTGGTATTTTAAATGAAAAGAACTCCA
AATCAGCCGATAATATCAAGACTTTGTTGTTCTCTGCTAC
TCTGGACGACAAAGTACAAAAGTTGGCAAACAATATCATG
AATAAAAAAGAATGTCTCTTTTTAGACACAGTAGATAAGA
ATGAACCTGAAGCACATGAAAGAATTGATCAGTCTGTCGT
CATTTCAGAAAAGTTTGCCAATAGTATATTTGCTGCTGTG
GAGCATATAAAGAAACAAATAAAGGAAAGAGATTCTAATT
ACAAAGCCATTATTTTTGCACCAACTGTTAAATTCACATC
CTTTTTGTGCAGTATTTTAAAGAATGAATTTAAGAAAGAT
TTACCAATTTTGGAATTTCATGGTAAAATTACTCAAAATA
AAAGAACAAGTTTAGTTAAAAGATTCAAAAAAGATGAATC
CGGTATTTTGGTTTGTACGGATGTGGGAGCCCGTGGTATG
GATTTCCCAAACGTCCACGAAGTTTTGCAAATTGGTGTTC
CATCTGAGTTGGCTAATTATATTCATAGAATTGGTAGAAC
AGCCAGAAGTGGGAAAGAAGGATCTTCTGTGCTATTCATT
TGTAAAGATGAATTGCCATTTGTTAGAGAGTTGGAAGATG
CAAAAAATATAGTCATTGCCAAACAAGAAAAATATGAGCC
CAGTGAAGAAATAAAATCTGAGGTCCTAGAGGCAGTGACC
GAAGAACCGGAAGACATATCAGATATTGTAATAAGTTTAA
TCTCATCCTACAGATCCTGTATCAAGGAATACAGGTTTTC
TGAAAGGCGCATACTTCCTGAAATTGCTTCCACTTATGGT
GTACTGTTAAATGATCCTCAATTAAAGATTCCAGTATCCA
GAAGGTTTTTAGATAAATTAGGTTTGAGCCGTAGTCCAAT
TGGTAAGGCAATGTTTGAAATTAGAGACTATAG---TAGT
AGAGATGGAAATAACAAGTCCTACGATTATGATGATG---
ATTCAGAAATTTCTTTCAGAGGCAACAAAAACTATAATAA
TAGGAGCCAAAATAGAGATTACGATGACGAACCGTTTAGA
CGCAGCAACAACAATAGACGCTCATTCTCCCGTAGTAATG
ATAAAAATAATTACTCCAGTAGAAACAGCAACATATATTA
G
>YDR194C_Kyokai7
ATGTTGACCTCTATATTGATAAAAGGTCGCACACCTGTTC
TTGCAAGCAGAAATTTATTAGCAGCTCTCTCGAATTGCAA
CCATATTACTTGGGCTGTTTCAAGAAGATTATACAATGAT
GGAAACAGAGAACAAAGAAATTTTGGTAGGTATCAGAGAA
ACAACAACAGTAACAGGTATAGAAACTCCCGTTTCAATTC
TCGCCCAAGGACAAGGTCTAGAGAAGACGATGATGAAGTG
CACTTTGATAAGACCACTTTTTCCAAGCTAATTCACGTCC
CAAAAGAAGATAATAGTAAAGAAGTAACGCTGGACTCTTT
ACTGGAGGAAGGAGTCCTTGATAAAGAAATACATAAAGCC
ATTACCAGGATGGAATTTCCCGGTTTAACTCCTGTACAGC
AAAAGACTATCAAACCAATCTTGTCCAGTGAAGACCATGA
TGTTATCGCAAGAGCTAAAACCGGTACAGGTAAGACATTT
GCCTTCTTGATTCCAATTTTTCAGCATTTGATAAATACGA
AGTTCGATTCTCAATATATGGTAAAAGCTGTTATTGTCGC
ACCAACAAGAGATTTGGCCTTGCAAATCGAAGCAGAGGTG
AAAAAAATCCACGATATGAATTATGGCTTGAAAAAGTACG
CTTGTGTCTCTTTAGTTGGTGGTACTGACTTCAGGGCAGC
TATGAATAAAATGAATAAGTTGAGACCAAACATTGTAATT
GCCACTCCAGGGAGATTGATTGATGTTTTGGAAAAATACT
CCAACAAATTTTTTAGGTTCGTAGATTACAAAGTGCTAGA
TGAAGCTGACAGATTGCTAGAAATTGGATTCAGGGATGAT
TTAGAAACTATTTCTGGTATTTTAAATGAAAAGAACTCCA
AATCAGCCGATAACATCAAGACTTTGTTGTTCTCTGCTAC
TCTGGACGACAAAGTACAAAAGTTGGCAAATAATATCATG
AATAAAAAAGAATGCCTCTTTTTAGACACAGTAGATAAGA
ATGAACCTGAAGCACATGAAAGAATTGATCAGTCTGTCGT
CATTTCCGAAAAGTTTGCCAATAGTATATTTGCTGCTGTG
GAGCATATAAAGAAACAAATAAAGGAAAGAGATTCTAATT
ACAAAGCCATTATTTTTGCACCAACTGTTAAATTCACATC
CTTTTTGTGCAGTATTTTAAAGAATGAATTTAAGAAAGAT
TTACCAATTTTGGAATTTCATGGTAAAATTACTCAAAATA
AAAGAACAAGTTTAGTTAAAAGATTCAAAAAAGATGAATC
CGGTATTTTGGTTTGTACGGATGTGGGAGCCCGTGGTATG
GATTTCCCAAACGTCCACGAAGTTTTGCAAATTGGTGTTC
CATCTGAGTTGGCTAATTATATTCATAGAATTGGTAGAAC
AGCCAGAAGTGGGAAAGAAGGATCTTCTGTGCTATTCATT
TGTAAAGATGAATTGCCATTTGTTAGAGAATTGGAAGATG
CAAAAAATATAGTCATTGCCAAACAAGAAAAATATGAGCC
CAGTGAAGAAATAAAATCTGAGGTCCTAGAGGCAGTGACC
GAAGAACCGGAAGACATATCAGATATTGTAATAAGTTTAA
TCTCATCCTACAGATCCTGTATCAAGGAATACAGGTTTTC
TGAAAGGCGCATACTTCCTGAAATTGCTTCCACTTATGGT
GTACTGTTAAATGATCCTCAATTAAAGATTCCAGTATCCA
GAAGGTTTTTAGATAAATTAGGTTTGAGCCGTAGTCCAAT
TGGTAAGGCAATGTTTGAAATTAGAGACTATAG---TAGT
AGAGATGGAAATGACAAGTCCTACGATTATGATGATG---
ATTCAGAAATTTCTTTCAGAGGCAACAAAAACTATAATAA
TAGGAGCCAAAATAGAGATTACGATGACGAACCGTTTAGA
CGCAGCAACAACAATAGACGCTCATTCTCCCGTAGTAATG
ATAAAAATAATTACTCCAGTAGAAACAGCAACAGATATTA
G
>YDR194C_RM11-1a
ATGTTGACCTCTATATTGATAAAAGGTCGCACACCTGTTC
TTGCAAGCAGAAATTTATTAGCAGCTCTCTCGAATTGCAA
CCATATTACTTGGGCTGTTTCAAGAAGATTATACAATGAT
GGAAACAGAGATCAAAGAAATTTTGGTAGGTATCAGAGAA
ACAACAACAGTAACAGGTATAGAAACTCCCGTTTCAATTC
TCGCCCAAGGACAAGGTCTAGAGAAGACGATGATGAAGTG
CACTTTGATAAGACCACTTTTTCCAAACTAATTCACGTCC
CAAAAGAAGATAATAGTAAAGAAGTAACGCTGGACTCTTT
ACTGGAGGAAGGAGTCCTTGATAAAGAAATACATAAAGCC
ATTACCAGGATGGAATTTCCCGGTTTAACTCCTGTACAGC
AAAAGACTATCAAACCAATATTATCCAGTGAAGACCATGA
TGTTATCGCAAGAGCTAAAACCGGTACAGGTAAGACATTT
GCCTTCTTGATTCCAATTTTCCAGCATTTGATAAATACGA
AGTTCGATTCTCAATATATGGTAAAAGCTGTTATTGTCGC
ACCAACAAGAGATTTGGCCTTGCAAATCGAAGCAGAGGTG
AAAAAAATCCACGATATGAATTATGGCTTGAAAAAGTACG
CTTGTGTCTCTTTAGTTGGTGGTACTGACTTCAGGGCAGC
TATGAATAAAATGAATAAGTTGAGACCAAACATTGTAATT
GCCACTCCAGGGAGATTGATTGATGTTTTGGAAAAATACT
CCAACAAATTTTTTAGGTTCGTAGATTACAAAGTGCTAGA
TGAAGCTGACAGATTGCTAGAAATTGGATTCAGGGATGAT
TTAGAAACTATTTCTGGTATTTTAAATGAAAAGAACTCCA
AATCAGCCGATAATATCAAGACTTTGTTGTTCTCTGCTAC
TCTGGACGACAAAGTACAAAAGTTGGCAAACAATATCATG
AATAAAAAAGAATGTCTCTTTTTAGACACAGTAGATAAGA
ATGAACCTGAAGCACATGAAAGAATTGATCAGTCTGTCGT
CATTTCAGAAAAGTTTGCCAATAGTATATTTGCTGCTGTG
GAGCATATAAAGAAACAAATAAAGGAAAGAGATTCTAATT
ACAAAGCCATTATTTTTGCACCAACTGTTAAATTCACATC
CTTTTTGTGCAGTATTTTAAAGAATGAATTTAAGAAAGAT
TTACCAATTTTGGAATTTCATGGTAAAATTACTCAAAATA
AAAGAACAAGTTTAGTTAAAAGATTCAAAAAAGATGAATC
CGGTATTTTGGTTTGTACGGATGTGGGAGCCCGTGGTATG
GATTTCCCAAACGTCCACGAAGTTTTGCAAATTGGTGTTC
CATCTGAGTTGGCTAATTATATTCATAGAATTGGTAGAAC
AGCCAGAAGTGGGAAAGAAGGATCTTCTGTGCTATTCATT
TGTAAAGATGAATTGCCATTTGTTAGAGAGTTGGAAGATG
CAAAAAATATAGTCATTGCCAAACAAGAAAAATATGAGCC
CAGTGAAGAAATAAAATCTGAGGTCCTAGAGGCAGTGACC
GAAGAACCGGAAGACATATCAGATATTGTAATAAGTTTAA
TCTCATCCTACAGATCCTGTATCAAGGAATACAGGTTTTC
TGAAAGGCGCATACTTCCTGAAATTGCTTCCACTTATGGT
GTACTGTTAAATGATCCTCAATTAAAGATTCCAGTATCCA
GAAGGTTTTTAGATAAATTAGGTTTGAGCCGTAGTCCAAT
TGGTAAGGCAATGTTTGAAATTAGAGACTATAG---TAGT
AGAGATGGAAATAACAAGTCCTACGATTATGATGATG---
ATTCAGAAATTTCTTTCAGAGGCAACAAAAACTATAATAA
TAGGAGCCAAAATAGAGATTACGATGACGAACCGTTTAGA
CGCAGCAACAACAATAGACGCTCATTCTCCCGTAGTAATG
ATAAAAATAATTACTCCAGTAGAAACAGCAACATATATTA
G
>YDR194C_Sigma1278b
ATGTTGACCTCTATATTGATAAAAGGTCGCACACCTGTTC
TTGCAAGCAGAAATTTATTAGCAGCTCTCTCGAATTGCAA
CCATATTACTTGGGCTGTTTCAAGAAGATTATACAATGAT
GGAAACAGAGATCAAAGAAATTTTGGTAGGTATCAGAGAA
ACAACAACAGTAACAGGTATAGAAACTCCCGTTTCAATTC
TCGCCCAAGGACAAGGTCTAGAGAAGACGATGATGAAGTG
CACTTTGATAAGACCACTTTTTCCAAGCTAATTCACGTCC
CAAAAGAAGATAATAGTAAAGAAGTAACGCTGGACTCTTT
ACTGGAGGAAGGAGTCCTTGATAAAGAAATACATAAAGCC
ATTACCAGGATGGAATTTCCCGGTTTAACTCCTGTACAGC
AAAAGACTATCAAACCAATCTTGTCCAGTGAAGACCATGA
TGTTATCGCAAGAGCTAAAACCGGTACAGGTAAGACATTT
GCCTTCTTGATTCCAATTTTCCAGCATTTGATAAATACGA
AGTTCGATTCTCAATATATGGTAAAAGCTGTTATTGTCGC
ACCAACAAGAGATTTGGCCTTGCAAATCGAAGCAGAGGTG
AAAAAAATCCACGATATGAATTATGGCTTGAAAAAGTACG
CTTGTGTCTCTTTAGTTGGTGGTACTGACTTCAGGGCAGC
TATGAATAAAATGAATAAGTTGAGACCAAACATTGTAATT
GCCACTCCAGGGAGATTGATTGATGTTTTGGAAAAATACT
CCAACAAATTTTTTAGGTTCGTAGATTACAAAGTGCTAGA
TGAAGCTGACAGATTGCTAGAAATTGGATTCAGGGATGAT
TTAGAAACTATTTCTGGTATTTTAAATGAAAAGAACTCCA
AATCAGCCGATAACATCAAGACTTTGTTGTTCTCTGCTAC
TCTGGACGACAAAGTACAAAAGTTGGCAAATAATATCATG
AATAAAAAAGAATGTCTCTTTTTAGACACAGTAGATAAGA
ATGAACCTGAAGCACATGAAAGAATTGATCAGTCTGTCGT
CATTTCCGAAAAGTTTGCCAATAGTATATTTGCTGCTGTG
GAGCATATAAAGAAACAAATAAAGGAAAGAGATTCTAATT
ACAAAGCCATTATTTTTGCACCAACTGTTAAATTCACATC
CTTTTTGTGCAGTATTTTAAAGAATGAATTTAAGAAAGAT
TTACCAATTTTGGAATTTCATGGTAAAATTACTCAAAATA
AAAGAACAAGTTTAGTTAAAAGATTCAAAAAAGATGAATC
CGGTATTTTGGTTTGTACGGATGTGGGAGCCCGTGGTATG
GATTTCCCAAACGTCCACGAAGTTTTGCAAATTGGTGTTC
CATCTGAGTTGGCTAATTATATTCATAGAATTGGTAGAAC
AGCCAGAAGTGGGAAAGAAGGATCTTCTGTGCTATTCATT
TGTAAAGATGAATTGCCATTTGTTAGAGAATTGGAAGATG
CAAAAAATATAGTCATTGCCAAACAAGAAAAATATGAGCC
CAGTGAAGAAATAAAATCTGAGGTCCTAGAGGCAGTGACC
GAAGAACCGGAAGACATATCAGATATTGTAATAAGTTTAA
TCTCATCCTACAGATCCTGTATCAAGGAATACAGGTTTTC
TGAAAGGCGCATACTTCCTGAAATTGCTTCCACTTATGGT
GTACTGTTAAATGATCCTCAATTAAAGATTCCAGTATCCA
GAAGGTTTTTAGATAAATTAGGTTTGAGCCGTAGTCCAAT
TGGTAAGGCAATGTTTGAAATTAGAGACTATAG---TAGT
AGAGATGGAAATAACAAGTCCTACGATTATGATGATG---
ATTCAGAAATTTCTTTCAGAGGCAACAAAAACTATAATAA
TAGGAGCCAAAATAGAGATTACGATGACGAACCGTTTAGA
CGCAGCAACAACAATAGACGCTCATTCTCCCGTAGTAATG
ATAAAAATAATTACTCCAGTAGAAACAGCAACATATATTA
G
>YDR194C_YJM789
ATGTTGACCTCTATATTGATAAAAGGTCGCACACCTGTTC
TTGCAAGCAGAAATTTATTAGCAGCTCTCTCGAATTGCAA
CCATATTACTTGGGCTGTTTCAAGAAGATTATACAATGAT
GGAAACAGAGATCAAAGAAATTTTGGTAGGTATCAGAGAA
ACAACAACAGTAACAGGTATAGAAACTCCCGTTTCAATTC
TCGCCCAAGGACAAGGTCTAGAGAAGACGATGATGAAGTG
CACTTTGATAAGACCACTTTTTCCAAGCTAATTCACGTCC
CAAAAGAAGATAATAGTAAAGAAGTAACGCTGGACTCTTT
ACTGGAGGAAGGAGTCCTTGATAAAGAAATACATAAAGCC
ATTACCAGGATGGAATTTCCCGGTTTAACTCCTGTACAGC
AAAAGACTATCAAACCAATCTTGTCCAGTGAAGACCATGA
TGTTATCGCAAGAGCTAAAACCGGTACAGGTAAGACATTT
GCCTTCTTGATTCCAATTTTCCAGCATTTGATAAATACGA
AGTTCGATTCTCAATATATGGTAAAAGCTGTCATTGTCGC
ACCAACAAGAGATTTGGCCTTGCAAATCGAAGCAGAGGTG
AAAAAAATCCACGATATGAATTATGGCTTGAAAAAGTACG
CTTGTGTCTCTTTAGTTGGTGGTACTGACTTCAGGGCAGC
TATGAATAAAATGAATAAGTTGAGACCAAACATTGTAATT
GCCACTCCAGGGAGATTGATTGATGTTTTGGAAAAATACT
CCAACAAATTTTTTAGGTTCGTAGATTACAAAGTGCTAGA
TGAAGCTGACAGATTGCTAGAAATTGGATTCAGGGATGAT
TTAGAAACTATTTCTGGTATTTTAAATGAAAAGAACTCCA
AATCAGCCGATAACATCAAGACTTTGTTGTTCTCTGCTAC
TCTGGACGACAAAGTACAAAAGTTGGCAAATAATATCATG
AATAAAAAAGAATGTCTCTTTTTAGACACAGTAGATAAGA
ATGAACCTGAAGCACATGAAAGAATTGATCAATCTGTCGT
CATTTCCGAAAAGTTTGCCAATAGTATATTTGCTGCTGTG
GAGCATATAAAGAAACAAATAAAGGAAAGAGATTCTAATT
ACAAAGCCATTATTTTTGCACCAACTGTTAAATTCACATC
CTTTTTGTGCAGTATTTTAAAGAATGAATTTAAGAAAGAT
TTACCAATTTTGGAATTTCATGGTAAAATTACTCAAAATA
AAAGAACAAGTTTAGTTAAAAGATTCAAAAAAGATGAATC
CGGTATTTTGGTTTGTACGGATGTGGGAGCCCGTGGTATG
GATTTCCCAAACGTCCACGAAGTTTTGCAAATTGGTGTTC
CATCTGAGTTGGCTAATTATATTCATAGAATTGGTAGAAC
AGCCAGAAGTGGGAAAGAAGGATCTTCTGTGCTATTCATT
TGTAAAGATGAATTGCCATTTGTTAGAGAATTGGAAGATG
CAAAAAATATAGTCATTGCCAAACAAGAAAAATATGAGCC
CAGTGAAGAAATAAAATCTGAGGTCCTAGAGGCAGTGACC
GAAGAACCGGAAGACATATCAGATATTGTAATAAGTTTAA
TCTCATCCTACAGATCCTGTATCAAGGAATACAGGTTTTC
TGAAAGGCGCATACTTCCTGAAATTGCTTCCACTTATGGT
GTACTGTTAAATGATCCTCAATTAAAGATTCCAGTATCCA
GAAGGTTTTTAGATAAATTAGGTTTGAGCCGTAGTCCAAT
TGGTAAGGCAATGTTTGAAATTAGAGACTATAG---TAGT
AGAGATGGAAATGACAAGTCCTACGATTATGATGATG---
ATTCAGAAATTTCTTTCAGAGGCAACAAAAACTATAATAA
TAGGAGCCAAAATAGAGATTACGATGACGAACCGTTTAGA
CGCAGCAACAACAATAGACGCTCATTCTCCCGTAGTAATG
ATAAAAATAATTACTCCAGTAGAAACAGCAACAGATATTA
G
>lcl|YJM653.contig02715_3213-5207
ATGTTGACCTCTATATTGATAAAAGGTCGCACACCTGTTC
TTGCAAGCAGAAATTTATTAGCAGCTCTCTCGAATTGCAA
CCATATTACTTGGGCTGTTTCAAGAAGATTATACAATGAT
GGAAACAGAGATCAAAGAAATTTTGGTAGGAATCAGAGAA
ACAACAACAGTAACAGGTATAGAAACTCCCGTTTCAATTC
TCGCCCAAGGACAAGGTCTAGAGAAGACGATGATGAAGTG
CACTTTGATAAGACCACTTTTTCCAAGCTAATTCACGTCC
CAAAAGAAGATAATAGTAAAGAAGTAACGCTGGACTCTTT
ACTGGAGGAAGGAGTCCTTGATAAAGAAATACATAAAGCC
ATTACCAGGATGGAATTTCCCGGTTTAACTCCTGTACAGC
AAAAGACTATCAAACCAATATTATCCAGTGAAGACCATGA
TGTTATCGCAAGAGCTAAAACCGGTACAGGTAAGACATTT
GCCTTCTTGATTCCAATTTTCCAGCATTTGATAAATACGA
AGTTCGATTCTCAATATATGGTAAAAGCTGTTATTGTCGC
ACCAACAAGAGATTTGGCCTTGCAAATCGAAGCAGAGGTG
AAAAAAATCCACGATATGAATTATGGCTTGAAAAAGTACG
CTTGTGTCTCTTTAGTTGGTGGTACTGACTTCAGGGCAGC
TATGAATAAAATGAATAAGTTGAGACCAAACATTGTAATT
GCCACTCCAGGGAGATTGATTGATGTTTTGGAAAAATACT
CCAACAAATTTTTTAGGTTCGTAGATTACAAAGTGCTAGA
TGAAGCTGACAGATTGCTAGAAATTGGATTCAGGGATGAT
TTAGAAACTATTTCTGGTATTTTAAATGAAAAGAACTCCA
AATCAGCCGATAATATCAAGACTTTGTTGTTCTCTGCTAC
TCTGGACGACAAAGTACAAAAGTTGGCAAACAATATCATG
AATAAAAAAGAATGTCTCTTTTTAGACACAGTAGATAAGA
ATGAACCTGAAGCACATGAAAGAATTGATCAGTCTGTCGT
CATTTCAGAAAAGTTTGCCAATAGTATATTTGCTGCTGTG
GAGCATATAAAGAAACAAATAAAGGAAAGAGATTCTAATT
ACAAAGCCATTATTTTTGCACCAACTGTTAAATTCACATC
CTTTTTGTGCAGTATTTTAAAGAATGAATTTAAGAAAGAT
TTACCAATTTTGGAATTTCATGGTAAAATTACTCAAAATA
AAAGAACAAGTTTAGTTAAAAGATTCAAAAAAGATGAATC
CGGTATTTTGGTTTGTACGGATGTGGGAGCCCGTGGTATG
GATTTCCCAAACGTCCACGAAGTTTTGCAAATTGGTGTTC
CATCTGAGTTGGCTAATTATATTCATAGAATTGGTAGAAC
AGCCAGAAGTGGGAAAGAAGGATCTTCTGTGCTATTCATT
TGTAAAGATGAATTGCCATTTGTTAGAGAGTTGGAAGATG
CAAAAAATATAGTCATTGCCAAACAAGAAAAATATGAGCC
CAGTGAAGAAATAAAATCTGAGGTCCTAGAGGCAGTGACC
GAAGAACCGGAAGACATATCAGATATTGTAATAAGTTTAA
TCTCATCCTACAGATCCTGTATCAAGGAATACAGGTTTTC
TGAAAGGCGCATACTTCCTGAAATTGCTTCCACTTATGGT
GTACTGTTAAATGATCCTCAATTAAAGATTCCAGTATCCA
GAAGGTTTTTAGATAAATTAGGTTTGAGCCGTAGTCCAAT
TGGTAAGGCAATGTTTGAAATTAGAGACTATAG---TAGT
AGAGATGGAAATAACAAGTCCTACGATTATGATGATG---
ATTCAGAAATTTCTTTCAGAGGCAACAAAAACTATAATAA
TAGGAGCCAAAATAGAGATTACGATGACGAACCGTTTAGA
CGCAGCAACAACAATAGACGCTCATTCTCCCGTAGTAATG
ATAAAAATAATTACTCCAGTAGAAACAGCAACATATATTA
G
>lcl|CLIB215.Contig85.3_10708-12702
ATGTTGACCTCTATATTGATAAAAGGTCGCACACCTGTTC
TTGCAAGCAGAAATTTATTAGCAGCTCTCTCGAATTGCAA
CCATATTACTTGGGCTGTTTCAAGAAGATTATACAATGAT
GGAAACAGAGATCAAAGAAATTTTGGTAGGTATCAGAGAA
ACAACAACAGTAACAGGTATAGAAACTCCCGTTTCAATTC
TCGCCCAAGGACAAGGTCTAGAGAAGACGATGATGAAGTG
CACTTTGATAAGACCACTTTTTCCAAACTAATTCACGTCC
CAAAAGAAGATAATAGTAAAGAAGTAACGCTGGACTCTTT
ACTGGAGGAAGGAGTCCTTGATAAAGAAATACATAAAGCC
ATTACCAGGATGGAATTTCCCGGTTTAACTCCTGTACAGC
AAAAGACTATCAAACCAATATTATCCAGTGAAGACCATGA
TGTTATCGCAAGAGCTAAAACCGGTACAGGTAAGACATTT
GCCTTCTTGATTCCAATTTTCCAGCATTTGATAAATACGA
AGTTCGATTCTCAATATATGGTAAAAGCTGTTATTGTCGC
ACCAACAAGAGATTTGGCCTTGCAAATCGAAGCAGAGGTG
AAAAAAATCCACGATATGAATTATGGCTTGAAAAAGTACG
CTTGTGTCTCTTTAGTTGGTGGTACTGACTTCAGGGCAGC
TATGAATAAAATGAATAAGTTGAGACCAAACATTGTAATT
GCCACTCCAGGGAGATTGATTGATGTTTTGGAAAAATACT
CCAACAAATTTTTTAGGTTCGTAGATTACAAAGTGCTAGA
TGAAGCTGACAGATTGCTAGAAATTGGATTCAGGGATGAT
TTAGAAACTATTTCTGGTATTTTAAATGAAAAGAACTCCA
AATCAGCCGATAATATCAAGACTTTGTTGTTCTCTGCTAC
TCTGGACGACAAAGTACAAAAGTTGGCAAACAATATCATG
AATAAAAAAGAATGTCTCTTTTTAGACACAGTAGATAAGA
ATGAACCTGAAGCACATGAAAGAATTGATCAGTCTGTCGT
CATTTCAGAAAAGTTTGCCAATAGTATATTTGCTGCTGTG
GAGCATATAAAGAAACAAATAAAGGAAAGAGATTCTAATT
ACAAAGCCATTATTTTTGCACCAACTGTTAAATTCACATC
CTTTTTGTGCAGTATTTTAAAGAATGAATTTAAGAAAGAT
TTACCAATTTTGGAATTTCATGGTAAAATTACTCAAAATA
AAAGAACAAGTTTAGTTAAAAGATTCAAAAAAGATGAATC
CGGTATTTTGGTTTGTACGGATGTGGGAGCCCGTGGTATG
GATTTCCCAAACGTCCACGAAGTTTTGCAAATTGGTGTTC
CATCTGAGTTGGCTAATTATATTCATAGAATTGGTAGAAC
AGCCAGAAGTGGGAAAGAAGGATCTTCTGTGCTATTCATT
TGTAAAGATGAATTGCCATTTGTTAGAGAGTTGGAAGATG
CAAAAAATATAGTCATTGCCAAACAAGAAAAATATGAGCC
CAGTGAAGAAATAAAATCTGAGGTCCTAGAGGCAGTGACC
GAAGAACCGGAAGACATATCAGATATTGTAATAAGTTTAA
TCTCATCCTACAGATCCTGTATCAAGGAATACAGGTTTTC
TGAAAGGCGCATACTTCCTGAAATTGCTTCCACTTATGGT
GTACTGTTAAATGATCCTCAATTAAAGATTCCAGTATCCA
GAAGGTTTTTAGATAAATTAGGTTTGAGCCGTAGTCCAAT
TGGTAAGGCAATGTTTGAAATTAGAGACTATAG---TAGT
AGAGATGGAAATAACAAGTCCTACGATTATGATGATG---
ATTCAGAAATTTCTTTCAGAGGCAACAAAAACTATAATAA
TAGGAGCCAAAATAGAGATTACGATGACGAACCGTTTAGA
CGCAGCAACAACAATAGACGCTCATTCTCCCGTAGTAATG
ATAAAAATAATTACTCCAGTAGAAACAGCAACATATATTA
G
>lcl|WE372.Contig189.8_158-2152
ATGTTGACCTCTATATTGATAAAAGGTCGCACACCTGTTC
TTGCAAGCAGAAATTTATTAGCAGCTCTCTCGAATTGCAA
CCATATTACTTGGGCTGTTTCAAGAAGATTATACAATGAT
GGAAACAGAGATCAAAGAAATTTTGGTAGGTATCAGAGAA
ACAACAACAGTAACAGGTATAGAAACTCCCGTTTCAATTC
TCGCCCAAGGACAAGGTCTAGAGAAGACGATGATGAAGTG
CACTTTGATAAGACCACTTTTTCCAAACTAATTCACGTCC
CAAAAGAAGATAATAGTAAAGAAGTAACGCTGGACTCTTT
ACTGGAGGAAGGAGTCCTTGATAAAGAAATACATAAAGCC
ATTACCAGGATGGAATTTCCCGGTTTAACTCCTGTACAGC
AAAAGACTATCAAACCAATATTATCCAGTGAAGACCATGA
TGTTATCGCAAGAGCTAAAACCGGTACAGGTAAGACATTT
GCCTTCTTGATTCCAATTTTCCAGCATTTGATAAATACGA
AGTTCGATTCTCAATATATGGTAAAAGCTGTTATTGTCGC
ACCAACAAGAGATTTGGCCTTGCAAATCGAAGCAGAGGTG
AAAAAAATCCACGATATGAATTATGGCTTGAAAAAGTACG
CTTGTGTCTCTTTAGTTGGTGGTACTGACTTCAGGGCAGC
TATGAATAAAATGAATAAGTTGAGACCAAACATTGTAATT
GCCACTCCAGGGAGATTGATTGATGTTTTGGAAAAATACT
CCAACAAATTTTTTAGGTTCGTAGATTACAAAGTGCTAGA
TGAAGCTGACAGATTGCTAGAAATTGGATTCAGGGATGAT
TTAGAAACTATTTCTGGTATTTTAAATGAAAAGAACTCCA
AATCAGCCGATAATATCAAGACTTTGTTGTTCTCTGCTAC
TCTGGACGACAAAGTACAAAAGTTGGCAAACAATATCATG
AATAAAAAAGAATGTCTCTTTTTAGACACAGTAGATAAGA
ATGAACCTGAAGCACATGAAAGAATTGATCAGTCTGTCGT
CATTTCAGAAAAGTTTGCCAATAGTATATTTGCTGCTGTG
GAGCATATAAAGAAACAAATAAAGGAAAGAGATTCTAATT
ACAAAGCCATTATTTTTGCACCAACTGTTAAATTCACATC
CTTTTTGTGCAGTATTTTAAAGAATGAATTTAAGAAAGAT
TTACCAATTTTGGAATTTCATGGTAAAATTACTCAAAATA
AAAGAACAAGTTTAGTTAAAAGATTCAAAAAAGATGAATC
CGGTATTTTGGTTTGTACGGATGTGGGAGCCCGTGGTATG
GATTTCCCAAACGTCCACGAAGTTTTGCAAATTGGTGTTC
CATCTGAGTTGGCTAATTATATTCATAGAATTGGTAGAAC
AGCCAGAAGTGGGAAAGAAGGATCTTCTGTGCTATTCATT
TGTAAAGATGAATTGCCATTTGTTAGAGAGTTGGAAGATG
CAAAAAATATAGTCATTGCCAAACAAGAAAAATATGAGCC
CAGTGAAGAAATAAAATCTGAGGTCCTAGAGGCAGTGACC
GAAGAACCGGAAGACATATCAGATATTGTAATAAGTTTAA
TCTCATCCTACAGATCCTGTATCAAGGAATACAGGTTTTC
TGAAAGGCGCATACTTCCTGAAATTGCTTCCACTTATGGT
GTACTGTTAAATGATCCTCAATTAAAGATTCCAGTATCCA
GAAGGTTTTTAGATAAATTAGGTTTGAGCCGTAGTCCAAT
TGGTAAGGCAATGTTTGAAATTAGAGACTATAG---TAGT
AGAGATGGAAATGACAAGTCCTACGATTATGATGATG---
ATTCAGAAATTTCTTTCAGAGGCAACAAAAACTATAATAA
TAGGAGCCAAAATAGAGATTACGATGACGAACCGTTTAGA
CGCAGCAACAACAATAGACGCTCATTCTCCCGTAGTAATG
ATAAAAATAATTACTCCAGTAGAAACAGCAACATATATTA
G
>lcl|M22.Contig13.7_42711-44705
ATGTTGACCTCTATATTGATAAAAGGTCGCACACCTGTTC
TTGCAAGCAGAAATTTATTAGCAGCTCTCTCGAATTGCAA
CCATATTACTTGGGCTGTTTCAAGAAGATTATACAATGAT
GGAAACAGAGATCAAAGAAATTTTGGTAGGTATCAGAGAA
ACAACAACAGTAACAGGTATAGAAACTCCCGTTTCAATTC
TCGCCCAAGGACAAGGTCTAGAGAAGACGATGATGAAGTG
CACTTTGATAAGACCACTTTTTCCAAACTAATTCACGTCC
CAAAAGAAGATAATAGTAAAGAAGTAACGCTGGACTCTTT
ACTGGAGGAAGGAGTCCTTGATAAAGAAATACATAAAGCC
ATTACCAGGATGGAATTTCCCGGTTTAACTCCTGTACAGC
AAAAGACTATCAAACCAATATTATCCAGTGAAGACCATGA
TGTTATCGCAAGAGCTAAAACCGGTACAGGTAAGACATTT
GCCTTCTTGATTCCAATTTTCCAGCATTTGATAAATACGA
AGTTCGATTCTCAATATATGGTAAAAGCTGTTATTGTCGC
ACCAACAAGAGATTTGGCCTTGCAAATCGAAGCAGAGGTG
AAAAAAATCCACGATATGAATTATGGCTTGAAAAAGTACG
CTTGTGTCTCTTTAGTTGGTGGTACTGACTTCAGGGCAGC
TATGAATAAAATGAATAAGTTGAGACCAAACATTGTAATT
GCCACTCCAGGGAGATTGATTGATGTTTTGGAAAAATACT
CCAACAAATTTTTTAGGTTCGTAGATTACAAAGTGCTAGA
TGAAGCTGACAGATTGCTAGAAATTGGATTCAGGGATGAT
TTAGAAACTATTTCTGGTATTTTAAATGAAAAGAACTCCA
AATCAGCCGATAATATCAAGACTTTGTTGTTCTCTGCTAC
TCTGGACGACAAAGTACAAAAGTTGGCAAACAATATCATG
AATAAAAAAGAATGTCTCTTTTTAGACACAGTAGATAAGA
ATGAACCTGAAGCACATGAAAGAATTGATCAGTCTGTCGT
CATTTCAGAAAAGTTTGCCAATAGTATATTTGCTGCTGTG
GAGCATATAAAGAAACAAATAAAGGAAAGAGATTCTAATT
ACAAAGCCATTATTTTTGCACCAACTGTTAAATTCACATC
CTTTTTGTGCAGTATTTTAAAGAATGAATTTAAGAAAGAT
TTACCAATTTTGGAATTTCATGGTAAAATTACTCAAAATA
AAAGAACAAGTTTAGTTAAAAGATTCAAAAAAGATGAATC
CGGTATTTTGGTTTGTACGGATGTGGGAGCCCGTGGTATG
GATTTCCCAAACGTCCACGAAGTTTTGCAAATTGGTGTTC
CATCTGAGTTGGCTAATTATATTCATAGAATTGGTAGAAC
AGCCAGAAGTGGGAAAGAAGGATCTTCTGTGCTATTCATT
TGTAAAGATGAATTGCCATTTGTTAGAGAGTTGGAAGATG
CAAAAAATATAGTCATTGCCAAACAAGAAAAATATGAGCC
CAGTGAAGAAATAAAATCTGAGGTCCTAGAGGCAGTGACC
GAAGAACCGGAAGACATATCAGATATTGTAATAAGTTTAA
TCTCATCCTACAGATCCTGTATCAAGGAATACAGGTTTTC
TGAAAGGCGCATACTTCCTGAAATTGCTTCCACTTATGGT
GTACTGTTAAATGATCCTCAATTAAAGATTCCAGTATCCA
GAAGGTTTTTAGATAAATTAGGTTTGAGCCGTAGTCCAAT
TGGTAAGGCAATGTTTGAAATTAGAGACTATAG---TAGT
AGAGATGGAAATGACAAGTCCTACGATTATGATGATG---
ATTCAGAAATTTCTTTCAGAGGCAACAAAAACTATAATAA
TAGGAGCCAAAATAGAGATTACGATGACGAACCGTTTAGA
CGCAGCAACAACAATAGACGCTCATTCTCCCGTAGTAATG
ATAAAAATAATTACTCCAGTAGAAACAGCAACATATATTA
G
>lcl|YJM269.Contig10.2_3100-5093
ATGTTGACCTCTATATTGATAAAAGGTCGCACACCTGTTC
TTGCAAGCAGAAATTTATTAGCAGCTCTCTCGAATTGCAA
CCATATTACTTGGGCTGTTTCAAGAAGATTATACAATGAT
GGAAACAGAGATCAAAGAAATTTTGGTAGGAATCAGAGAA
ACAACAACAGTAACAGGTATAGAAACTCCCGTTTCAATTC
TCGCCCAAGGACAAGGTCTAGAGAAGACGATGATGAAGTG
CACTTTGATAAGACCACTTTTTCCAAACTAATTCACGTCC
CAAAAGAAGATAATAGTAAAGAAGTAACGCTGGACTCTTT
ACTGGAGGAAGGAGTCCTTGATAAAGAAATACATAAAGCC
ATTACCAGGATGGAATTTCCCGGTTTAACTCCTGTACAGC
AAAAGACTATCAAACCAATATTATCCAGTGAAGACCATGA
TGTTATCGCAAGAGCTAAAACCGGTACAGGTAAGACATTT
GCCTTCTTGATTCCAATTTTCCAGCATTTGATAAATACGA
AGTTCGATTCTCAATATATGGTAAAAGCTGTTATTGTCGC
ACCAACAAGAGATTTGGCCTTGCAAATCGAAGCAGAGGTG
AAAAAAATCCACGATATGAATTATGGCTTGAAAAAGTACG
CTTGTGTCTCTTTAGTTGGTGGTACTGACTTCAGGGCAGC
TATGAATAAAATGAATAAGTTGAGACCAAACATTGTAATT
GCCACTCCAGGGAGATTGATTGATGTTTTGGAAAAATACT
CCAACAAATTTTTTAGGTTCGTAGATTACAAAGTGCTAGA
TGAAGCTGACAGATTGCTAGAAATTGGATTCAGGGATGAT
TTAGAAACTATTTCTGGTATTTTAAATGAAAAGAACTCCA
AATCAGCCGATAATATCAAGACTTTGTTGTTCTCTGCTAC
TCTGGACGACAAAGTACAAAAGTTGGCAAACAATATCATG
AATAAAAAAGAATGTCTCTTTTTAGACACAGTAGATAAGA
ATGAACCTGAAGCACATGAAAGAATTGATCAGTCTGTCGT
CATTTCAGAAAAGTTTGCCAATAGTATATTTGCTGCTGTG
GAGCATATAAAGAAACAAATAAAGGAAAGAGATTCTAATT
ACAAAGCCATTATTTTTGCACCAACTGTTAAATTCACATC
CTTTTTGTGCAGTATTTTAAAGAATGAATTTAAGAAAGAT
TTACCAATTTTGGAATTTCATGGTAAAATTACTCAAAATA
AAAGAACAAGTTTAGTTAAA-GATTCAAAAAAGATGAATC
CGGTATTTTGGTTTGTACGGATGTGGGAGCCCGTGGTATG
GATTTCCCAAACGTCCACGAAGTTTTGCAAATTGGTGTTC
CATCTGAGTTGGCTAATTATATTCATAGAATTGGTAGAAC
AGCCAGAAGTGGGAAAGAAGGATCTTCTGTGCTATTCATT
TGTAAAGATGAATTGCCATTTGTTAGAGAGTTGGAAGATG
CAAAAAATATAGTCATTGCCAAACAAGAAAAATATGAGCC
CAGTGAAGAAATAAAATCTGAGGTCCTAGAGGCAGTGACC
GAAGAACCGGAAGACATATCAGATATTGTAATAAGTTTAA
TCTCATCCTACAGATCCTGTATCAAGGAATACAGGTTTTC
TGAAAGGCGCATACTTCCTGAAATTGCTTCCACTTATGGT
GTACTGTTAAATGATCCTCAATTAAAGATTCCAGTATCCA
GAAGGTTTTTAGATAAATTAGGTTTGAGCCGTAGTCCAAT
TGGTAAGGCAATGTTTGAAATTAGAGACTATAG---TAGT
AGAGATGGAAATGACAAGTCCTACGATTATGATGATG---
ATTCAGAAATTTCTTTCAGAGGCAACAAAAACTATAATAA
TAGGAGCCAAAATAGAGATTACGATGACGAACCGTTTAGA
CGCAGCAACAACAATAGACGCTCATTCTCCCGTAGTAATG
ATAAAAATAATTACTCCAGTAGAAACAGCAACATATATTA
G
>lcl|I14.contig01578_29082-31076
ATGTTGACCTCTATATTGATAAAAGGTCGCACACCTGTTC
TTGCAAGCAGAAATTTATTAGCAGCTCTCTCGAATTGCAA
CCATATTACTTGGGCTGTTTCAAGAAGATTATACAATGAT
GGAAGCAGAGATCAAAGAAATTTTGGTAGGAATCAGAGAA
ACAACAACAGTAACAGGTATAGAAACTCCCGTTTCAATTC
TCGCCCAAGGACAAGGTCTAGAGAAGACGATGATGAAGTG
CACTTTGATAAGACCACTTTTTCCAAACTAATTCACGTCC
CAAAAGAAGATAATAGTAAAGAAGTAACGCTGGACTCTTT
ACTGGAGGAAGGAGTCCTTGATAAAGAAATACATAAAGCC
ATTACCAGGATGGAATTTCCCGGTTTAACTCCTGTACAGC
AAAAGACTATCAAACCAATATTATCCAGTGAAGACCATGA
TGTTATCGCAAGAGCTAAAACCGGTACAGGTAAGACATTT
GCCTTCTTGATTCCAATTTTCCAGCATTTGATAAATACGA
AGTTCGATTCTCAATATATGGTAAAAGCTGTTATTGTCGC
ACCAACAAGAGATTTGGCCTTGCAAATCGAAGCAGAGGTG
AAAAAAATCCACGATATGAATTATGGCTTGAAAAAGTACG
CTTGTGTCTCTTTAGTTGGTGGTACTGACTTCAGGGCAGC
TATGAATAAAATGAATAAGTTGAGACCAAACATTGTAATT
GCCACTCCAGGGAGATTGATTGATGTTTTGGAAAAATACT
CCAACAAATTTTTTAGGTTCGTAGATTACAAAGTGCTAGA
TGAAGCTGACAGATTGCTAGAAATTGGATTCAGGGATGAT
TTAGAAACTATTTCTGGTATTTTAAATGAAAAGAACTCCA
AATCAGCCGATAATATCAAGACTTTGTTGTTCTCTGCTAC
TCTGGACGACAAAGTACAAAAGTTGGCAAACAATATCATG
AATAAAAAAGAATGTCTCTTTTTAGACACAGTAGATAAGA
ATGAACCTGAAGCACATGAAAGAATTGATCAGTCTGTCGT
CATTTCAGAAAAGTTTGCCAATAGTATATTTGCTGCTGTG
GAGCATATAAAGAAACAAATAAAGGAAAGAGATTCTAATT
ACAAAGCCATTATTTTTGCACCAACTGTTAAATTCACATC
CTTTTTGTGCAGTATTTTAAAGAATGAATTTAAGAAAGAT
TTACCAATTTTGGAATTTCATGGTAAAATTACTCAAAATA
AAAGAACAAGTTTAGTTAAAAGATTCAAAAAAGATGAATC
CGGTATTTTGGTTTGTACGGATGTGGGAGCCCGTGGTATG
GATTTCCCAAACGTCCACGAAGTTTTGCAAATTGGTGTTC
CATCTGAGTTGGCTAATTATATTCATAGAATTGGTAGAAC
AGCCAGAAGTGGGAAAGAAGGATCTTCTGTGCTATTCATT
TGTAAAGATGAATTGCCATTTGTTAGAGAGTTGGAAGATG
CAAAAAATATAGTCATTGCCAAACAAGAAAAATATGAGCC
CAGTGAAGAAATAAAATCTGAGGTCCTAGAGGCAGTGACC
GAAGAACCGGAAGACATATCAGATATTGTAATAAGTTTAA
TCTCATCCTACAGATCCTGTATCAAGGAATACAGGTTTTC
TGAAAGGCGCATACTTCCTGAAATTGCTTCCACTTATGGC
GTACTGTTAAATGATCCTCAATTAAAGATTCCAGTATCCA
GAAGGTTTTTAGATAAATTAGGTTTGAGCCGTAGTCCAAT
TGGTAAGGCAATGTTTGAAATTAGAGACTATAG---TAGT
AGAGATGGAAATGACAAGTCCTACGATTATGATGATG---
ATTCAGAAATTTCTTTCAGAGGCAACAAAAACTATAATAA
TAGGAGCCAAAATAGAGATTACGATGACGAACCGTTTAGA
CGCAGCAACAACAATAGACGCTCATTCTCCCGTAGTAATG
ATAAAAATAATTACTCCAGTAGAAACAGCAACATATATTA
G
>lcl|YJM421.Contig12.3_16913-18907
ATGTTGACCTCTATATTGATAAAAGGTCGCACACCTGTTC
TTGCAAGCAGAAATTTATTAGCAGCTCTCTCGAATTGCAA
CCATATTACTTGGGCTGTTTCAAGAAGATTATACAATGAT
GGAAACAGAGATCAAAGAAATTTTGGTAGGTATCAGAGAA
ACAACAACAGTAACAGGTATAGAAACTCCCGTTTCAATTC
TCGCCCAAGGACAAGGTCTAGAGAAGACGATGATGAAGTG
CACTTTGATAAGACCACTTTTTCCAAGCTAATTCACGTCC
CAAAAGAAGATAATAGTAAAGAAGTAACGCTGGACTCTTT
ACTGGAGGAAGGAGTCCTTGATAAAGAAATACATAAAGCC
ATTACCAGGATGGAATTTCCCGGTTTAACTCCTGTACAGC
AAAAGACTATCAAACCAATCTTGTCCAGTGAAGACCATGA
TGTTATCGCAAGAGCTAAAACCGGTACAGGTAAGACATTT
GCCTTCTTGATTCCAATTTTCCAGCATTTGATAAATACGA
AGTTCGATTCTCAATATATGGTAAAAGCTGTTATTGTCGC
ACCAACAAGAGATTTGGCCTTGCAAATCGAAGCAGAGGTG
AAAAAAATCCACGATATGAATTATGGCTTGAAAAAGTACG
CTTGTGTCTCTTTAGTCGGTGGTACTGACTTCAGGGCAGC
TATGAATAAAATGAATAAGTTGAGACCAAACATTGTAATT
GCCACTCCAGGGAGATTGATTGATGTTTTGGAAAAATACT
CCAACAAATTTTTTAGGTTCGTAGATTACAAAGTGCTAGA
TGAAGCTGACAGATTGCTAGAAATTGGATTCAGGGATGAT
TTAGAAACTATTTCTGGTATTTTAAATGAAAAGAACTCCA
AATCAGCCGATAATATCAAGACTTTGTTGTTCTCTGCTAC
TCTGGACGACAAAGTACAAAAGTTGGCAAACAATATCATG
AATAAAAAAGAATGTCTCTTTTTAGACACAGTAGATAAGA
ATGAACCTGAAGCACATGAAAGAATTGATCAGTCTGTCGT
CATTTCAGAAAAGTTTGCCAATAGTATATTTGCTGCTGTG
GAGCATATAAAGAAACAAATAAAGGAAAGAGATTCTAATT
ACAAAGCCATTATTTTTGCACCAACTGTTAAATTCACATC
CTTTTTGTGCAGTATTTTAAAGAATGAATTTAAGAAAGAT
TTACCAATTTTGGAATTTCATGGTAAAATTACTCAAAATA
AAAGAACAAGTTTAGTTAAAAGATTCAAAAAAGATGAATC
CGGTATTTTGGTTTGTACGGATGTGGGAGCCCGTGGTATG
GATTTCCCAAACGTCCACGAAGTTTTGCAAATTGGTGTTC
CATCTGAGTTGGCTAATTATATTCATAGAATTGGTAGAAC
AGCCAGAAGTGGGAAAGAAGGATCTTCTGTGCTATTCATT
TGTAAAGATGAATTGCCATTTGTTAGAGAGTTGGAAGATG
CAAAAAATATAGTCATTGCCAAACAAGAAAAATATGAGCC
CAGTGAAGAAATAAAATCTGAGGTCCTAGAGGCAGTGACC
GAAGAACCGGAAGACATATCAGATATTGTAATAAGTTTAA
TCTCATCCTACAGATCCTGTATCAAGGAATACAGGTTTTC
TGAAAGGCGCATACTTCCTGAAATTGCTTCCACTTATGGT
GTACTGTTAAATGATCCTCAATTAAAGATTCCAGTATCCA
GAAGGTTTTTAGATAAATTAGGTTTGAGCCGTAGTCCAAT
TGGTAAGGCAATGTTTGAAATTAGAGACTATAG---TAGT
AGAGATGGAAATGACAAGTCCTACGATTATGATGATG---
ATTCAGAAATTTCTTTCAGAGGCAACAAAAACTATAATAA
TAGGAGCCAAAATAGAGATTACGATGACGAACCGTTTAGA
CGCAGCAACAACAATAGACGCTCATTCTCCCGTAGTAATG
ATAAAAATAATTACTCCAGTAGAAACAGCAACATATATTA
G
>lcl|YJM326.contig01462_10493-12487
ATGTTGACCTCTATATTGATAAAAGGTCGCACACCTGTTC
TTGCAAGCAGAAATTTATTAGCAGCTCTCTCGAATTGCAA
CCATATTACTTGGGCTGTTTCAAGAAGATTATACAATGAT
GGAAACAGAGATCAAAGAAATTTTGGTAGGTATCAGAGAA
ACAACAACAGTAACAGGTATAGAAACTCCCGTTTCAATTC
TCGCCCAAGGACAAGGTCTAGAGAAGACGATGATGAAGTG
CACTTTGATAAGACCACTTTTTCCAAGCTAATTCACGTCC
CAAAAGAAGATAATAGTAAAGAAGTAACGCTGGACTCTTT
ACTGGAGGAAGGAGTCCTTGATAAAGAAATACATAAAGCC
ATTACCAGGATGGAATTTCCCGGTTTAACTCCTGTACAGC
AAAAGACTATCAAACCAATCTTGTCCAGTGAAGACCATGA
TGTTATCGCAAGAGCTAAAACCGGTACAGGTAAGACATTT
GCCTTCTTGATTCCAATTTTCCAGCATTTGATAAATACGA
AGTTCGATTCTCAATATATGGTAAAAGCTGTTATTGTCGC
ACCAACAAGAGATTTGGCCTTGCAAATCGAAGCAGAGGTG
AAAAAAATCCACGATATGAATTATGGCTTGAAAAAGTACG
CTTGTGTCTCTTTAGTCGGTGGTACTGACTTCAGGGCAGC
TATGAATAAAATGAATAAGTTGAGACCAAACATTGTAATT
GCCACTCCAGGGAGATTGATTGATGTTTTGGAAAAATACT
CCAACAAATTTTTTAGGTTCGTAGATTACAAAGTGCTAGA
TGAAGCTGACAGATTGCTAGAAATTGGATTCAGGGATGAT
TTAGAAACTATTTCTGGTATTTTAAATGAAAAGAACTCCA
AATCAGCCGATAATATCAAGACTTTGTTGTTCTCTGCTAC
TCTGGACGACAAAGTACAAAAGTTGGCAAACAATATCATG
AATAAAAAAGAATGTCTCTTTTTAGACACAGTAGATAAGA
ATGAACCTGAAGCACATGAAAGAATTGATCAGTCTGTCGT
CATTTCAGAAAAGTTTGCCAATAGTATATTTGCTGCTGTG
GAGCATATAAAGAAACAAATAAAGGAAAGAGATTCTAATT
ACAAAGCCATTATTTTTGCACCAACTGTTAAATTCACATC
CTTTTTGTGCAGTATTTTAAAGAATGAATTTAAGAAAGAT
TTACCAATTTTGGAATTTCATGGTAAAATTACTCAAAATA
AAAGAACAAGTTTAGTTAAAAGATTCAAAAAAGATGAATC
CGGTATTTTGGTTTGTACGGATGTGGGAGCCCGTGGTATG
GATTTCCCAAACGTCCACGAAGTTTTGCAAATTGGTGTTC
CATCTGAGTTGGCTAATTATATTCATAGAATTGGTAGAAC
AGCCAGAAGTGGGAAAGAAGGATCTTCTGTGCTATTCATT
TGTAAAGATGAATTGCCATTTGTTAGAGAGTTGGAAGATG
CAAAAAATATAGTCATTGCCAAACAAGAAAAATATGAGCC
CAGTGAAGAAATAAAATCTGAGGTCCTAGAGGCAGTGACC
GAAGAACCGGAAGACATATCAGATATTGTAATAAGTTTAA
TCTCATCCTACAGATCCTGTATCAAGGAATACAGGTTTTC
TGAAAGGCGCATACTTCCTGAAATTGCTTCCACTTATGGT
GTACTGTTAAATGATCCTCAATTAAAGATTCCAGTATCCA
GAAGGTTTTTAGATAAATTAGGTTTGAGCCGTAGTCCAAT
TGGTAAGGCAATGTTTGAAATTAGAGACTATAG---TAGT
AGAGATGGAAATGACAAGTCCTACGATTATGATGATG---
ATTCAGAAATTTCTTTCAGAGGCAACAAAAACTATAATAA
TAGGAGCCAAAATAGAGATTACGATGACGAACCGTTTAGA
CGCAGCAACAACAATAGACGCTCATTCTCCCGTAGTAATG
ATAAAAATAATTACTCCAGTAGAAACAGCAACATATATTA
G
>lcl|Y12.Contig35.4_2327-4321
ATGTTGACCTCTATATTGATAAAAGGTCGCACACCTGTTC
TTGCAAGCAGAAATTTATTAGCAGCTCTCTCGAATTGCAA
CCATATTACTTGGGCTGTTTCAAGAAGATTATACAATGAT
GGAAACAGAGATCAAAGAAATTTTGGTAGGTATCAGAGAA
ACAACAACAGTAACAGGTATAGAAACTCCCGTTTCAATTC
TCGCCCAAGGACAAGGTCTAGAGAAGACGATGATGAAGTG
CACTTTGATAAGACCACTTTTTCCAAGCTAATTCACGTCC
CAAAAGAAGATAATAGTAAAGAAGTAACGCTGGACTCTTT
ACTGGAGGAAGGAGTCCTTGATAAAGAAATACATAAAGCC
ATTACCAGGATGGAATTTCCCGGTTTAACTCCTGTACAGC
AAAAGACTATCAAACCAATCTTGTCCAGTGAAGACCATGA
TGTTATCGCAAGAGCTAAAACCGGTACAGGTAAGACATTT
GCCTTCTTGATTCCAATTTTCCAGCATTTGATAAATACGA
AGTTCGATTCTCAATATATGGTAAAAGCTGTTATTGTCGC
ACCAACAAGAGATTTGGCCTTGCAAATCGAAGCAGAGGTG
AAAAAAATCCACGATATGAATTATGGCTTGAAAAAGTACG
CTTGTGTCTCTTTAGTTGGTGGTACTGACTTCAGGGCAGC
TATGAATAAAATGAATAAGTTGAGACCAAACATTGTAATT
GCCACTCCAGGGAGATTGATTGATGTTTTGGAAAAATACT
CCAACAAATTTTTTAGGTTCGTAGATTACAAAGTGCTAGA
TGAAGCTGACAGATTGCTAGAAATTGGATTCAGGGATGAT
TTAGAAACTATTTCTGGTATTTTAAATGAAAAGAACTCCA
AATCAGCCGATAACATCAAGACTTTGTTGTTCTCTGCTAC
TCTGGACGACAAAGTACAAAAGTTGGCAAATAATATCATG
AATAAAAAAGAATGCCTCTTTTTAGACACAGTAGATAAGA
ATGAACCTGAAGCACATGAAAGAATTGATCAGTCTGTCGT
CATTTCCGAAAAGTTTGCCAATAGTATATTTGCTGCTGTG
GAGCATATAAAGAAACAAATAAAGGAAAGAGATTCTAATT
ACAAAGCCATTATTTTTGCACCAACTGTTAAATTCACATC
CTTTTTGTGCAGTATTTTAAAGAATGAATTTAAGAAAGAT
TTACCAATTTTGGAATTTCATGGTAAAATTACTCAAAATA
AAAGAACAAGTTTAGTTAAAAGATTCAAAAAAGATGAATC
CGGTATTTTGGTTTGTACGGATGTGGGAGCCCGTGGTATG
GATTTCCCAAACGTCCACGAAGTTTTGCAAATTGGTGTTC
CATCTGAGTTGGCTAATTATATTCATAGAATTGGTAGAAC
AGCCAGAAGTGGGAAAGAAGGATCTTCTGTGCTATTCATT
TGTAAAGATGAATTGCCATTTGTTAGAGAATTGGAAGATG
CAAAAAATATAGTCATTGCCAAACAAGAAAAATATGAGCC
CAGTGAAGAAATAAAATCTGAGGTCCTAGAGGCAGTGACC
GAAGAACCGGAAGACATATCAGATATTGTAATAAGTTTAA
TCTCATCCTACAGATCCTGTATCAAGGAATACAGGTTTTC
TGAAAGGCGCATACTTCCTGAAATTGCTTCCACTTATGGT
GTACTGTTAAATGATCCTCAATTAAAGATTCCAGTATCCA
GAAGGTTTTTAGATAAATTAGGTTTGAGCCGTAGTCCAAT
TGGTAAGGCAATGTTTGAAATTAGAGACTATAG---TAGT
AGAGATGGAAATGACAAGTCCTACGATTATGATGATG---
ATTCAGAAATTTCTTTCAGAGGCAACAAAAACTATAATAA
TAGGAGCCAAAATAGAGATTACGATGACGAACCGTTTAGA
CGCAGCAACAACAATAGACGCTCATTCTCCCGTAGTAATG
ATAAAAATAATTACTCCAGTAGAAACAGCAACAGATATTA
G
>lcl|IL01.contig03820_511-2505
ATGTTGACCTCTATATTGATAAAAGGTCGCACACCTGTTC
TTGCAAGCAGAAATTTATTAGCAGCTCTCTCGAATTGCAA
CCATATTACTTGGGCTGTTTCAAGAAGATTATACAATGAT
GGAAACAGAGATCAAAGAAATTTTGGTAGGTATCAGAGAA
ACAACAACAGTAACAGGTATAGAAACTCCCGTTTCAATTC
TCGCCCAGGGACAAGGTCTAGAGAAGACGATGATGAAGTG
CACTTTGATAAGACCACTTTTTCCAAACTAATTCACGTCC
CAAAAGAAGATAATAGTAAAGAAGTAACGCTGGACTCTTT
ACTGGAGGAAGGAGTCCTTGATAAAGAAATACATAAAGCC
ATTACCAGGATGGAATTTCCCGGTTTAACTCCTGTACAGC
AAAAGACTATCAAACCAATATTATCCAGTGAAGACCATGA
TGTTATTGCAAGAGCTAAAACCGGCACAGGTAAGACATTT
GCCTTCTTGATTCCAATTTTCCAGCATTTGATAAATACGA
AGTTCGATTCTCAATATATGGTAAAAGCTGTTATTGTCGC
ACCAACAAGAGATTTGGCCTTGCAAATCGAAGCAGAGGTG
AAAAAAATCCACGATATGAATTATGGCTTGAAAAAGTACG
CTTGTGTCTCTTTAGTTGGTGGTACTGACTTCAGGGCAGC
TATGAATAAAATGAATAAGTTGAGACCAAACATTGTAATT
GCCACTCCAGGGAGATTGATTGATGTTTTGGAAAAATACT
CCAACAAATTTTTTAGGTTCGTAGATTACAAAGTGCTAGA
TGAAGCTGACAGATTGCTAGAAATTGGATTCAGGGATGAT
TTAGAAACTATTTCTGGTATTTTAAATGAAAAGAACTCCA
AATCAGCCGATAATATCAAGACTTTGTTGTTCTCTGCTAC
TCTGGACGACAAAGTACAAAAGTTGGCAAACAATATCATG
AATAAAAAAGAATGTCTCTTTTTAGACACAGTAGATAAGA
ATGAACCTGAAGCACATGAAAGAATTGATCAGTCTGTCGT
CATTTCAGAAAAGTTTGCCAATAGTATATTTGCTGCTGTG
GAGCATATAAAGAAACAAATAAAGGAAAGAGATTCTAATT
ACAAAGCCATTATTTTTGCACCAACTGTTAAATTCACATC
CTTTTTGTGCAGTATTTTAAAGAATGAATTCAAGAAAGAT
TTACCAATTTTGGAGTTTCATGGTAAAATTACTCAAAATA
AAAGAACAAGTTTAGTTAAAAGATTCAAAAAAGATGAATC
CGGTATTTTGGTTTGTACGGATGTGGGAGCCCGTGGTATG
GATTTCCCAAACGTCCACGAAGTTTTGCAAATTGGTGTTC
CATCTGAGTTGGCTAATTATATTCATAGAATTGGTAGAAC
AGCCAGAAGTGGGAAAGAAGGATCTTCTGTGCTATTCATT
TGTAAAGATGAATTGCCATTTGTTAGGGAATTGGAAGATG
CAAAAAATATAGTCATTGCCAAACAAGAAAAATATGAGCC
CAGTGAAGAAATAAAATCTGAGGTCCTAGAGGCAGTGACC
GAAGAACCGGAAGACATATCAGATATTGTAATAAGTTTAA
TCTCATCCTACAGATCCTGTATCAAGGAATACAGGTTTTC
TGAAAGGCGCATACTTCCTGAAATTGCTTCCACTTATGGT
GTACTGTTAAATGATCCTCAATTAAAGATTCCAGTATCCA
GAAGGTTTTTAGATAAATTAGGTTTGAGCCGTAGTCCAAT
TGGTAAGGCAATGTTTGAAATTAGAGACTATAG---TAGT
AGAGATGGAAATGACGAGTCCTACGATTATGATGATG---
ATTCAGAAATTTCTTTCAGAGGCAACAAAAACTATAATAA
TAGGAGCCAAAATAGAGATTACGATGACGAACCGTTTAGA
CGCAGCAACAACAATAGACGCTCATTCTCCCGTAGTAATG
ATAAAAATAATTACTCCAGTAGAAACAGCAACAGATATTA
G
>lcl|YJM320.Contig33.4_24117-26111
ATGTTGACCTCTATATTGATAAAAGGTCGCACACCTGTTC
TTGCAAGCAGAAATTTATTAGCAGCTCTCTCGAATTGCAA
CCATATTACTTGGGCTGTTTCAAGAAGATTATACAATGAT
GGAAACAGAGATCAAAGAAATTTTGGTAGGTATCAGAGAA
ACAACAACAGTAACAGGTATAGAAACTCCCGTTTCAATTC
TCGCCCAAGGACAAGGTCTAGAGAAGACGATGATGAAGTG
CACTTTGATAAGACCACTTTTTCCAAACTAATTCACGTCC
CAAAAGAAGATAATAGTAAAGAAGTAACGCTGGACTCTTT
ACTGGAGGAAAGAGTCCTTGATAAAGAAATACATAAAGCC
ATTACCAGGATGGAATTTCCCGGTTTGACTCCTGTACAGC
AAAAGACTATCAAACCAATATTATCCAGTGAAGACCATGA
TGTTATCGCAAGAGCTAAAACCGGTACAGGTAAGACATTT
GCCTTCTTGATTCCAATTTTCCAGCATTTGATAAATACGA
AGTTCGATTCTCAATATATGGTAAAAGCTGTTATTGTCGC
ACCAACAAGAGATTTGGCCTTGCAAATCGAAGCAGAGGTG
AAAAAAATCCACGATATGAATTACGGCTTGAAAAAGTACG
CTTGTGTCTCTTTAGTTGGTGGTACTGACTTCAGGGCAGC
TATGAATAAAATGAATAAGTTGAGACCAAACATTGTAATT
GCCACTCCAGGGAGATTGATTGATGTTTTGGAAAAATACT
CCAACAAATTTTTTAGGTTCGTAGATTACAAAGTGCTAGA
TGAAGCTGACAGATTGCTAGAAATTGGATTCAGGGATGAT
TTAGAAACTATTTCTGGTATTTTAAATGAAAAGAACTCCA
AATCAGCCGATAATATCAAGACTTTGTTGTTCTCTGCTAC
TCTGGACGACAAAGTACAAAAGTTGGCAAACAATATCATG
AATAAAAAAGAATGTCTCTTTTTAGACACAGTAGATAAGA
ATGAACCTGAAGCACATGAAAGAATTGATCAGTCTGTCGT
CATTTCAGAAAAGTTTGCCAATAGTATATTTGCTGCTGTG
GAGCATATAAAGAAACAAATAAAGGAAAGAGATTCTAATT
ACAAAGCCATTATTTTTGCACCAACTGTTAAATTCACATC
CTTTTTGTGCAGTATTTTAAAGAATGAATTCAAGAAAGAT
TTACCAATTTTGGAGTTTCATGGTAAAATTACTCAAAATA
AAAGAACAAGTCTAGTTAAAAGATTCAAAAAAGATGAATC
CGGTATTTTGGTTTGTACGGATGTGGGAGCCCGTGGTATG
GATTTCCCAAACGTCCACGAAGTTTTGCAAATTGGTGTTC
CATCTGAGTTGGCTAATTATATTCATAGAATTGGTAGAAC
AGCCAGAAGTGGGAAAGAAGGATCTTCTGTGCTATTCATT
TGTAAAGATGAATTGCCATTTGTTAGGGAATTGGAAGATG
CAAAAAATATAGTCATTGCCAAACAAGAAAAATATGAGCC
CAGTGAAGAAATAAAATCTGAGGTCCTAGAGGCAGTGACC
GAAGAACCGGAAGACATATCAGATATTGTAATAAGTTTAA
TCTCATCCTACAGATCCTGTATCAAGGAATACAGGTTTTC
TGAAAGGCGCATACTTCCTGAAATTGCTTCCACTTATGGT
GTACTGTTAAATGATCCTCAATTAAAGATTCCAGTATCCA
GAAGGTTTTTAGATAAATTAGGTTTGAGCCGTAGTCCAAT
TGGTAAGGCAATGTTTGAAATTAGAGACTATAG---TAGT
AGAGATGGAAATGACGAGTCCTACGATTATGATGATG---
ATTCAGAAATTTCTTTCAGAGGCAACAAAAACTATAATAA
TAGGAGCCAAAATAGAGATTACGATGACGAACCGTTTAGA
CGCAGCAACAACAATAGACGCTCATTCTCCCGTAGTAATG
ATAAAAATAATTACTCCAGTAGAAACAGCAACAGATATTA
G
>lcl|YJM280.Contig3.13_3158-5152
ATGTTGACCTCTATATTGATAAAAGGTCGCACACCTGTTC
TTGCAAGCAGAAATTTATTAGCAGCTCTCTCGAATTGCAA
CCATATTACTTGGGCTGTTTCAAGAAGATTATACAATGAT
GGAAACAGAGATCAAAGAAATTTTGGTAGGTATCAGAGAA
ACAACAACAGTAACAGGTATAGAAACTCCCGTTTCAATTC
TCGCCCAAGGACAAGGTCTAGAGAAGACGATGATGAAGTG
CACTTTGATAAGACCACTTTTTCCAAGCTAATTCACGTCC
CAAAAGAAGATAATAGTAAAGAAGTAACGCTGGACTCTTT
ACTGGAGGAAGGAGTCCTTGATAAAGAAATACATAAAGCC
ATTACCAGGATGGAATTTCCCGGTTTAACTCCTGTACAGC
AAAAGACTATCAAACCAATCTTGTCCAGTGAAGACCATGA
TGTTATCGCAAGAGCTAAAACCGGTACAGGTAAGACATTT
GCCTTCTTGATTCCAATTTTCCAGCATTTGATAAATACGA
AGTTCGATTCTCAATATATGGTAAAAGCTGTCATTGTCGC
ACCAACAAGAGATTTGGCCTTGCAAATCGAAGCAGAGGTG
AAAAAAATCCACGATATGAATTATGGCTTGAAAAAGTACG
CTTGTGTCTCTTTAGTTGGTGGTACTGACTTCAGGGCAGC
TATGAATAAAATGAATAAGTTGAGACCAAACATTGTAATT
GCCACTCCAGGGAGATTGATTGATGTTTTGGAAAAATACT
CCAACAAATTTTTTAGGTTCGTAGATTACAAAGTGCTAGA
TGAAGCTGACAGATTGCTAGAAATTGGATTCAGGGATGAT
TTAGAAACTATTTCTGGTATTTTAAATGAAAAGAACTCCA
AATCAGCCGATAACATCAAGACTTTGTTGTTCTCTGCTAC
TCTGGACGACAAAGTACAAAAGTTGGCAAATAATATCATG
AATAAAAAAGAATGTCTCTTTTTAGACACAGTAGATAAGA
ATGAACCTGAAGCACATGAAAGAATTGATCAATCTGTCGT
CATTTCCGAAAAGTTTGCCAATAGTATATTTGCTGCTGTG
GAGCATATAAAGAAACAAATAAAGGAAAGAGATTCTAATT
ACAAAGCCATTATTTTTGCACCAACTGTTAAATTCACATC
CTTTTTGTGCAGTATTTTAAAGAATGAATTTAAGAAAGAT
TTACCAATTTTGGAATTTCATGGTAAAATTACTCAAAATA
AAAGAACAAGTTTAGTTAAAAGATTCAAAAAAGATGAATC
CGGTATTTTGGTTTGTACGGATGTGGGAGCCCGTGGTATG
GATTTCCCAAACGTCCACGAAGTTTTGCAAATTGGTGTTC
CATCTGAGTTGGCTAATTATATTCATAGAATTGGTAGAAC
AGCCAGAAGTGGGAAAGAAGGATCTTCTGTGCTATTCATT
TGTAAAGATGAATTGCCATTTGTTAGAGAATTGGAAGATG
CAAAAAATATAGTCATTGCCAAACAAGAAAAATATGAGCC
CAGTGAAGAAATAAAATCTGAGGTCCTAGAGGCAGTGACC
GAAGAACCGGAAGACATATCAGATATTGTAATAAGTTTAA
TCTCATCCTACAGATCCTGTATCAAGGAATACAGGTTTTC
TGAAAGGCGCATACTTCCTGAAATTGCTTCCACTTATGGT
GTACTGTTAAATGATCCTCAATTAAAGATTCCAGTATCCA
GAAGGTTTTTAGATAAATTAGGTTTGAGCCGTAGTCCAAT
TGGTAAGGCAATGTTTGAAATTAGAGACTATAG---TAGT
AGAGATGGAAATGACAAGTCCTACGATTATGATGATG---
ATTCAGAAATTTCTTTCAGAGGCAACAAAAACTATAATAA
TAGGAGCCAAAATAGAGATTACGATGACGAACCGTTTAGA
CGCAGCAACAACAATAGACGCTCATTCTCCCGTAGTAATG
ATAAAAATAATTACTCCAGTAGAAACAGCAACAGATATTA
G
>lcl|T7_updated.Contig0.10_35477-37471
ATGTTGACCTCTATATTGATAAAAGGTCGCACACCTGTTC
TTGCAAGCAGAAATTTATTAGCAGCTCTCTCGAATTGCAA
CCATATTACTTGGGCTGTTTCAAGAAGATTATACAATGAT
GGAAACAGAGATCAAAGAAATTTTGGTAGGTATCAGAGAA
ACAACAACAGTAACAGGTATAGAAACTCCCGTTTCAATTC
TCGCCCAAGGACAAGGTCTAGAGAAGACGATGATGAAGTG
CACTTTGATAAGACCACTTTTTCCAAACTAATTCACGTCC
CAAAAGAAGATAATAGTAAAGAAGTAACGCTGGACTCTTT
ACTGGAGGAAGGAGTCCTTGATAAAGAAATACATAAAGCT
ATTACCAGGATGGAATTTCCCGGTTTAACTCCTGTACAGC
AAAAGACTATCAAACCAATCTTGTCCAGTGAAGACCATGA
TGTTATCGCAAGAGCTAAAACCGGTACAGGTAAGACATTT
GCCTTCTTGATTCCAATTTTCCAGCATTTGATAAATACGA
AGTTCGATTCTCAATATATGGTAAAAGCTGTCATTGTCGC
ACCAACAAGAGATTTGGCCTTGCAAATCGAAGCAGAGGTG
AAAAAAATCCACGATATGAATTATGGCTTGAAAAAGTACG
CTTGTGTCTCTTTAGTTGGTGGTACTGACTTCAGGGCAGC
TATGAATAAAATGAATAAGTTGAGACCAAACATTGTAATT
GCCACTCCAGGGAGATTGATTGATGTTTTGGAAAAATACT
CCAACAAATTTTTTAGGTTCGTAGATTACAAAGTGCTAGA
TGAAGCTGACAGATTGCTAGAAATTGGATTCAGGGATGAT
TTAGAAACTATTTCTGGTATTTTAAATGAAAAGAACTCCA
AATCAGCCGATAACATCAAGACTTTGTTGTTCTCTGCTAC
TCTGGACGACAAAGTACAAAAATTGGCAAATAATATCATG
AATAAAAAAGAATGTCTCTTTTTAGACACAGTAGATAAGA
ATGAACCTGAAGCACATGAAAGAATTGATCAGTCTGTCGT
CATTTCCGAAAAGTTTGCCAATAGTATATTTGCTGCTGTG
GAGCATATAAAGAAACAAATAAAGGAAAGAGATTCTAATT
ACAAAGCCATTATTTTTGCACCAACTGTTAAATTCACATC
CTTTTTGTGCAGTATTTTAAAGAATGAATTTAAGAAAGAT
TTACCAATTTTGGAATTTCATGGTAAAATTACTCAAAATA
AAAGAACAAGTTTAGTTAAAAGATTCAAAAAAGATGAATC
CGGTATTTTGGTTTGTACGGATGTGGGAGCCCGTGGTATG
GATTTCCCAAACGTCCACGAAGTTTTGCAAATTGGTGTTC
CATCTGAGTTGGCTAATTATATTCATAGAATTGGTAGAAC
AGCCAGAAGTGGGAAAGAAGGATCTTCTGTGCTATTCATT
TGTAAAGATGAATTGCCATTTGTTAGAGAATTGGAAGATG
CAAAAAATATAGTCATTGCCAAACAAGAAAAATATGAGCC
CAGTGAAGAAATAAAATCTGAGGTCCTAGAGGCAGTGACC
GAAGAACCGGAAGACATATCAGATATTGTAATAAGTTTAA
TCTCATCCTACAGATCCTGTATCAAGGAATACAGGTTTTC
TGAAAGGCGCATACTTCCTGAAATTGCTTCCACTTATGGT
GTACTGTTAAATGATCCTCAATTAAAGATTCCAGTATCCA
GAAGGTTTTTAGATAAATTAGGTTTGAGCCGTAGTCCAAT
TGGTAAGGCAATGTTTGAAATTAGAGACTATAG---TAGT
AGAGATGGAAATGACAAGTCCTACGATTATGATGATG---
ATTCAGAAATTTCTTTCAGAGGCAACAAAAACTATAATAA
TAGGAGCCAAAATAGAGATTACGATGACGAACCGTTTAGA
CGCAGCAACAACAATAGACGCTCATTCTCCCGTAGTAATG
ATAAAAATAATTACTCCAGTAGAAACAGCAACAGATATTA
G
>lcl|YPS163.Contig225.28_9328-11322
ATGTTGACCTCTATATTGATAAAAGGTCGCACACCTGTTC
TTGCAAGCAGAAATTTATTAGCAGCTCTCTCGAATTGCAA
CCATATTACTTGGGCTGTTTCAAGAAGATTATACAATGAT
GGAAACAGAGATCAAAGAAATTTTGGTAGGTATCAGAGAA
ACAACAACAGTAACAGGTATAGAAACTCCCGTTTCAATTC
TCGCCCAAGGACAAGGTCTAGAGAAGACGATGATGAAGTG
CACTTTGATAAGACCACTTTTTCCAAGCTAATTCACGTCC
CAAAAGAAGATAATAGTAAAGAAGTAACGCTGGACTCTTT
ACTGGAGGAAGGAGTCCTTGATAAAGAAATACATAAAGCC
ATTACCAGGATGGAATTTCCCGGTTTAACTCCTGTACAGC
AAAAGACTATCAAACCAATCTTGTCCAGTGAAGACCATGA
TGTTATCGCAAGAGCTAAAACCGGTACAGGTAAGACATTT
GCCTTCTTGATTCCAATTTTCCAGCATTTGATAAATACGA
AGTTCGATTCTCAATATATGGTAAAAGCTGTCATTGTCGC
ACCAACAAGAGATTTGGCCTTGCAAATCGAAGCAGAGGTG
AAAAAAATCCACGATATGAATTATGGCTTGAAAAAGTACG
CTTGTGTCTCTTTAGTTGGTGGTACTGACTTCAGGGCAGC
TATGAATAAAATGAATAAGTTGAGACCAAACATTGTAATT
GCCACTCCAGGGAGATTGATTGATGTTTTGGAAAAATACT
CCAACAAATTTTTTAGGTTCGTAGATTACAAAGTGCTAGA
TGAAGCTGACAGATTGCTAGAAATTGGATTCAGGGATGAT
TTAGAAACTATTTCTGGTATTTTAAATGAAAAGAACTCCA
AATCAGCCGATAACATCAAGACTTTGTTGTTCTCTGCTAC
TCTGGACGACAAAGTACAAAAATTGGCAAATAATATCATG
AATAAAAAAGAATGTCTCTTTTTAGACACAGTAGATAAGA
ATGAACCTGAAGCACATGAAAGAATTGATCAGTCTGTCGT
CATTTCCGAAAAGTTTGCCAATAGTATATTTGCTGCTGTA
GAGCATATAAAGAAACAAATAAAGGAAAGAGATTCTAATT
ACAAAGCCATTATTTTTGCACCAACTGTTAAATTCACATC
CTTTTTGTGCAGTATTTTAAAGAATGAATTTAAGAAAGAT
TTACCAATTTTGGAATTTCATGGTAAAATTACTCAAAATA
AAAGAACAAGTTTAGTTAAAAGATTCAAAAAAGATGAATC
CGGTATTTTGGTTTGTACGGATGTGGGAGCCCGTGGTATG
GATTTCCCAAACGTCCACGAAGTTTTGCAAATTGGTGTTC
CATCTGAGTTGGCTAATTATATTCATAGAATTGGTAGAAC
AGCCAGAAGTGGGAAAGAAGGATCTTCTGTGCTATTCATT
TGTAAAGATGAATTGCCATTTGTTAGAGAATTGGAAGATG
CAAAAAATATAGTCATTGCCAAACAAGAAAAATATGAGCC
CAGTGAAGAAATAAAATCTGAGGTCCTAGAGGCAGTGACC
GAAGAACCGGAAGACATATCAGATATTGTAATAAGTTTAA
TCTCATCCTACAGATCCTGTATCAAGGAATACAGGTTTTC
TGAAAGGCGCATACTTCCTGAAATTGCTTCCACTTATGGT
GTACTGTTAAATGATCCTCAATTAAAGATTCCAGTATCCA
GAAGGTTTTTAGATAAATTAGGTTTGAGCCGTAGTCCAAT
TGGTAAGGCAATGTTTGAAATTAGAGACTATAG---TAGT
AGAGATGGAAATGACAAGTCCTACGATTATGATGATG---
ATTCAGAAATTTCTTTCAGAGGCAACAAAAACTATAATAA
TAGGAGCCAAAATAGAGATTACGATGACGAACCGTTTAGA
CGCAGCAACAACAATAGACGCTCATTCTCCCGTAGTAATG
ATAAAAATAATTACTCCAGTAGAAACAGCAACAGATATTA
G
>lcl|YJM451.contig00292_35505-37499
ATGTTGACCTCTATATTGATAAAAGGTCGCACACCTGTTC
TTGCAAGCAGAAATTTATTAGCAGCTCTCTCGAATTGCAA
CCATATTACTTGGGCTGTTTCAAGAAGATTATACAATGAT
GGAAACAGAGATCAAAGAAATTTTGGTAGGTATCAGAGAA
ACAACAACAGTAACAGGTATAGAAACTCCCGTTTCAATTC
TCGCCCAAGGACAAGGTCTAGAGAAGACGATGATGAAGTG
CACTTTGATAAGACCACTTTTTCCAAACTAATTCACGTCC
CAAAAGAAGATAATAGTAAAGAAGTAACGCTGGACTCTTT
ACTGGAGGAAGGAGTCCTTGATAAAGAAATACATAAAGCT
GTTACCAGGATGGAATTTCCCGGTTTAACTCCTGTACAGC
AAAAGACTATCAAACCAATCTTGTCCAGTGAAGACCATGA
TGTTATCGCAAGAGCTAAAACCGGTACAGGTAAGACATTT
GCCTTCTTGATTCCAATTTTCCAGCATTTGATAAATACGA
AGTTCGATTCTCAATATATGGTAAAAGCTGTCATTGTCGC
GCCAACAAGAGATTTGGCCTTGCAAATCGAAGCAGAGGTG
AAAAAAATCCACGATATGAATTATGGCTTGAAAAAGTACG
CTTGTGTCTCTTTAGTTGGTGGTACTGACTTCAGGGCAGC
TATGAATAAAATGAATAAGTTGAGACCAAACATTGTAATT
GCCACTCCAGGGAGATTGATTGATGTTTTGGAAAAATACT
CCAACAAATTTTTTAGGTTCGTAGATTACAAAGTGCTAGA
TGAAGCTGACAGGTTGCTAGAAATTGGATTCAGGGATGAT
TTAGAAACTATTTCTGGTATTTTAAATGAAAAGAACTCCA
AATCAGCCGATAACATCAAGACTTTGTTGTTCTCTGCTAC
TCTGGACGACAAAGTACAAAAATTGGCAAATAATATCATG
AATAAAAAAGAATGTCTCTTTTTAGACACAGTAGATAAGA
ATGAACCTGAAGCACATGAAAGAATTGATCAGTCTGTCGT
CATTTCCGAAAAGTTTGCCAATAGTATATTTGCTGCTGTG
GAGCATATAAAGAAACAAATAAAGGAGAGAGATTCTAATT
ACAAAGCCATTATTTTTGCACCAACTGTTAAATTCACATC
CTTTTTGTGCAGTATTTTAAAGAATGAATTTAAGAAAGAT
TTACCAATTTTGGAATTTCATGGTAAAATTACTCAAAATA
AAAGAACAAGTTTAGTTAAAAGATTCAAAAAAGATGAATC
CGGTATTTTGGTTTGTACGGATGTGGGAGCCCGTGGTATG
GATTTCCCAAACGTCCACGAAGTTTTGCAAATTGGTGTTC
CATCTGAGTTGGCTAATTATATTCATAGAATTGGTAGAAC
AGCCAGAAGTGGGAAAGAAGGATCTTCTGTGCTATTCATT
TGTAAAGATGAATTGCCATTTGTTAGAGAATTGGAAGATG
CAAAAAATATAGTCATTGCCAAACAAGAAAAATATGAGCC
CAGTGAAGAAATAAAATCTGAGGTCCTAGAGGCAGTGACC
GAAGAACCGGAAGACATATCAGATATTGTAATAAGTTTAA
TCTCATCCTACAGATCCTGTATCAAGGAATACAGGTTTTC
TGAAAGGCGCATACTTCCTGAAATTGCTTCCACTTATGGT
GTACTGTTAAATGATCCTCAATTAAAGATTCCAGTATCCA
GAAGGTTTTTAGATAAATTAGGTTTGAGCCGTAGTCCAAT
TGGTAAGGCAATGTTTGAAATTAGAGACTATAG---TAGT
AGAGATGGAAATGACAAGTCCTACGATTATGATGATG---
ATTCAGAAATTTCTTTCAGAGGCAACAAAAACTATAATAA
TAGGAGCCAAAATAGAGATTACGATGACGAACCGTTTAGA
CGCAGCAACAACAATAGACGCTCATTCTCCCGTAGTAATG
ATAAAAATAATTACTCCAGTAGAAACAGCAACAGATATTA
G
>lcl|Y9.Contig51.2_2600-4591
ATGTTGACCTCTATATTGATAAAAGGTCGCACACCTGTTC
TTGCAAGCAGAAATTTATTAGCAGCTCTCTCGAATTGCAA
CCATTTTACTTGGGCTGTTTCAAGAAGATTATACAATGAT
GGAAACAGAGATCAAAGAAATTTTGGTAGGTATCAGAGAA
ACAACAACAGTAACAGGTATAGAAACTCCCGTTT-AATTC
TCGCCCAAGGACAAGGTCTAGAGAAGACGATGATGAAGTG
CACTTTGATAAGACCACTTTTTCCAAGCTAATTCACGTCC
CAAAAGAAGATAATAGTAAAGAAGTAACGCTGGACTCTTT
ACTGGAGGAAGGAGTCCTTGATAAAGAAATACATAAAGCC
ATTACCAGGATGGAATTTCCCGGTTTAACTCCTGTACAGC
AAAAGACTATCAAACCAATCTTGTCCAGTGAAGACCATGA
TGTTATCGCAAGAGCTAAAACCGGTACAGGTAAGACATTT
GCCTTCTTGATTCCAATTTTCCAGCATTTGATAAATACGA
AGTTCGATTCTCAATATATGGTAAAAGCTGTTATTGTCGC
ACCAACAAGAGATTTGGCCTTGCAAATCGAAGCAGAGGTG
AAAAAAATCCACGATATGAATTATGGCTTGAAAAAGTACG
CTTGTGTCTCTTTAGTTGGTGGTACTGACTTCAGGGCAGC
TATGAATAAAATGAATAAGTTGAGACCAAACATTGTAATT
GCCACTCCAGGGAGATTGATTGATGTTTTGGAAAAATACT
CCAACAATTTTTTTAGGTTCGTAGATTACAAAGTGCTAGA
TGAAGCTGACAGATTGCTAGAAATTGGATTC-GGGATGAT
TTAGAAACTATTTCTGGTATTT-AAATGAAAAGAACTCCA
AATCAGCCGATAACATCAAGACTTTGTTGTTCTCTGCTAC
TCTGGACGACAAAGTACAAAAGTTGGCAAATAATATCATG
AATAAAAAAGAATGCCTCTTTTTAGACACAGTAGATAAGA
ATGAACCTGAAGCACATGAAAGAATTGATCAGTCTGTCGT
CATTTCCGAAAAGTTTGCCAATAGTATATTTGCTGCTGTG
GAGCATATAAAGAAACAAATAAAGGAAAGAGATTCTAATT
ACAAAGCCATTATTTTTGCACCAACTGTTAAATTCACATC
CTTTTTGTGCAGTATTTTAAAGAATGAATTTAAGAAAGAT
TTACCAATTTTGGAATTTCATGGTAAAATTACTCAAAATA
AAAGAACAAGTTTAGTTAAAAGATTCAAAAAAGATGAATC
CGGTATTTTGGTTTGTACGGATGTGGGAGCCCGTGGTATG
GATTTCCCAAACGTCCACGAAGTTTTGCAAATTGGTGTTC
CATCTGAGTTGGCTAATTATATTCATAGAATTGGTAGAAC
AGCCAGAAGTGGGAAAGAAGGATCTTCTGTGCTATTCATT
TGTAAAGATGAATTGCCATTTGTTAGAGAATTGGAAGATG
CAAAAAATATAGTCATTGCCAAACAAGAAAAATATGAGCC
CAGTGAAGAAATAAAATCTGAGGTCCTAGAGGCAGTGACC
GAAGAACCGGAAGACATATCAGATATTGTAATAAGTTTAA
TCTCATCCTACAGATCCTGTATCAAGGAATACAGGTTTTC
TGAAAGGCGCATACTTCCTGAAATTGCTTCCACTTATGGT
GTACTGTTAAATGATCCTCAATTAAAGATTCCAGTATCCA
GAAGGTTTTTAGATAAATTAGGTTTGAGCCGTAGTCCAAT
TGGTAAGGCAATGTTTGAAATTAGAGACTATAG---TAGT
AGAGATGGAAATGACAAGTCCTACGATTATGATGATG---
ATTCAGAAATTTCTTTCAGAGGCAACAAAAACTATAATAA
TAGGAGCCAAAATAGAGATTACGATGACGAACCGTTTAGA
CGCAGCAACAACAATAGACGCTCATTCTCCCGTAGTAATG
ATAAAAATAATTACTCCAGTAGAAACAGCAACAGATATTA
G
>MIT_Spar_c118_4473
ATGTTGACTTCCATATTGATAAAGGGTCGCACACCTCTTC
TTGTAAGCAGAAATTTAGCAGTACTGCTCACGAATTGCAA
ACGTATTAATCGGGCAGTTTCAACAAGGTTATATAATGAT
GGGAACAGAGATCAAAAGAATTTTGGTAGGTATCAGAGGA
ACGACAACAATAATAGGTCCAGAAACTCCCGCTTCAATTC
GCGCCCAAGAACTAGGTCTAGGGAAGACGAGGATGAAGTA
CATTTCGATAAAACCACTTTTTCTAAGTTAATTCACGTGC
CAAAAGAAGAAAATACTAAAGAAGTAACGCTGGATTCTTT
ACTGGAAGAAGGTGTTCTTGATAAAGAAATACACAAAGCT
ATTACTAGGATGGAGTTCCCCGGTTTAACTCCTGTACAGC
AAAAGACTATAAAACCAATCTTGTCCAGTGAAGACCACGA
TGTTATCGCAAGAGCTAAAACCGGTACAGGTAAGACATTT
GCATTCTTGATTCCAATTTTCCAGCATTTGATAAATACGA
AGTTCGATTCTCAGTATATGGTAAAGGCTGTCATTGTTGC
ACCAACAAGAGATTTGGCCTTGCAAATCGAAGCCGAGGTG
AAAAAAATCCACGATATGAATTATGGCTTGAAAAAGTACA
CTTGCGTCTCTTTAGTTGGTGGTACTGATTTCAGAGCAGC
TATGAATAAAATGAATAAGTTGAGACCAAACATTGTAATC
GCCACTCCAGGAAGATTGATTGATGTCTTAGAAAAGTACT
CGAATAAGTTTTTCAGGTTTGTGGATTATAAAGTATTAGA
TGAAGCTGATAGATTGCTAGAAATTGGTTTTAGAGATGAT
TTGGAAACTATTTCTGGTATATTAAATGAAAAGAACTCCA
AATCAGCCGATAACATCAAGACTTTGTTGTTCTCTGCCAC
TCTGGATGACAAAGTGCAAAAATTGGCAAACAATATCATG
AATAAAAAGGAATGTCTCTTTTTGGACACAGTAGACAAGA
ATGAACCTGAAGCTCATGAAAGAATTGATCAATCCGTTGT
AATTTCTGAAAAATTTGCCAATAGTATATTTGCTGCTGTG
GAGCATATAAAAAAACAAATAAAGGAAAGAGACTCTAATT
ACAAAGCCATTATTTTTGCACCAACTGTCAAATTCACGTC
CTTTTTGTGTAATATTTTACAAAATGAGTTCAAGAAGGAT
CTACCAATTCTGGAATTTCATGGTAAAATTACTCAAAATA
GAAGAACGAGTTTAGTTAAGAGATTTAAGAAAGATGAATC
TGGTATTTTGGTTTGCACAGATGTGGGTGCCCGTGGTATG
GATTTTCCAAATGTCCACGAAGTTTTGCAAATTGGTGTTC
CATCCGAGTTGGCTAATTATATCCATAGAATTGGTAGAAC
TGCCAGAAGTGGGAAGGAAGGCTCCTCCGTGCTATTCATT
TGTAAGGATGAATTACCGTTTGTCAGAGAATTGGAAGATG
CCAAAAACATAATCATTGCCAAACAAGAAAAATACGAGCC
AAGTGAAGAAATAAAATCTGAAGTTTTGGGAGCGGTAACC
GATGAACCAGAAGACATATCTGATGTTGTGATAAGTTTAA
TCTCATCCTACAGATCTTGTATCAAAGAATACAGGTTTTC
TGAAAGGCATATACTGCCTGAAATTGCTTCTACTTATGGT
GTATTGTTAAACGATCCCCAATTAAAGATCCCTGTATCTA
GAAGATTTTTAGATAAATTAGGCTTGAGCCGTAGTCCAAT
TGGTAAGACAATGTTCGAAATTAGAGATTATAGCGGTAAT
AGAGATGCAAATGAGAGTTCCTATGATTACAATGATGCAG
ATTCAGAAACTTCTTTCAGAGGCAACAAGAGTTATAATAA
TAGGAACAAAAGAAGAGATTACGATGATGAACCATTTAGA
CGCAGCAATAACAACAGGCGCTCATTCTCTCGTAACAATG
ATAAAAACAATTACTCTAGTAGAAATGACAACAGATATTA
G
