# Supplementary material for: ZRT1 Harbors an Excess of Nonsynonymous Polymorphism and Shows Evidence of Balancing Selection in Saccharomyces cerevisiae
Source: G3 (Bethesda). 2013 Apr 1;3(4):665–73. doi: 10.1534/g3.112.005082 (PMC3618353; doi:10.1534/g3.112.005082)
Supplement: Supporting Information [file supp_g3.112.005082_FileS1.zip › YFR043C_FullLength_SparALN.fasta]

>YFR043C_S288C
---ATGGTTCTTCAATACCCCCAGAATAAAATATTGGTTT
TATCAGATCACCCACACAACTTTTTAAAAACACAATTTTT
GCAAGACCTGTTTCATTGCTCTAGCACGGGCATCAGTATA
GTTAAGGACCAAACTTGGGAAAATAGATACTATAAAGTCC
ATTTTGATCTTTATATTGACTCTTGCAAAGAGATACCAGT
ATGGGTGGAAGAATTTATAACGCCTGAATGTGAACCGCTT
AGAAATGTCATGGCAGGAATTATCTTAATAACGGACATCC
GGCAAACAAAACCTCAAGAACTGCTGCACCAATTCATGAT
AGCTGCCCATCGAAATACTTTTGTTGTGTTGGCCAATGTG
AACGAAGAAGTCGAGCAAGATGAAATTGATGAACTGAATG
AGATATGGAGCAATGCCTTTACAAACGTCATCGAATTCGT
AAACTGGAAAAGGTCAAAACCAACTGTTAATCATAACGAC
TATGGAGAAAAATTGGGGCTTGATAGGATCCAGGAGATTA
TAGATACCCACGACTGGTTAAATTGTGAAGTTCAACCGGC
TACTAAAATAAGGGAGGAAATTCCTAATGAAATGCCCCTC
GAACAAATAATTAGGAATTTGCAAAGTGCAAGGCTAAAAT
ATAAGTCTATCGAGAATAGTAGTGAAGCTGATGCTTTTGC
AAATGAAATGGCTGACGAACTATCCAGATATTTATGA
>YFR043C_AWRI1631
---ATGGTTCTTCAATACCCCCAGAATAAAATATTGGTTT
TATCAGATCACCCACACAACTTTTCAAAAACACAATTTTT
GCAAGACCTGTTTCATTGCTCTAGCACGGGCATCAGTATA
GTTAAGGACCAAACTTGGGAAAATAGATACTATAAAGTCC
ATTTTGATCTTTATATTGACTCTTGCAAAGACATACCAGT
ATGGGTGGAAGAATTTATAACGCCTGAATGTGAACCGCTT
AGAAATGTCATGGCAGGAATTATCTTAATAACGGACATCC
GGCAAACAAAACCTCAAGAACTGCTGCACCAATTCATGAT
AGCTGCCCATCGAAATACTTTCGTTGTGTTGGTCAATGTG
AACGAAGAAGTCGAGCAAGATGAAATTGATGAACTGAATG
AGATATGGAGCAATGCCTTTACAAACGTCATCGAACTCGT
AAACTGGAAAAGGTCAAAACCAACTGTTAACCATAACGAC
TATGGAGAAAAATTGGGGCTTGATAGGATCCAGGAGATTA
TAGATACCCACGACTGGTTAAATTGTGAAGTTCTACCGGC
TACTAAAATAAGGGAGGAAATTCCTAATGAAATGCCCCTC
GAACAAATAATTAGGAATTTGCAAAGTGCAAGGCTAAAAT
ATAAGTCTATCGAGAATAGTAGTGAAGCTGATGCTTTTGC
AAATGAAATGGCTGACGAACTATCCAGATATTTATGA
>YFR043C_AWRI796
---ATGGTTCTTCAATACCCCCAGAATAAAATATTGGTTT
TATCAGATCACCCACACAACTTTTCAAAAACACAATTTTT
GCAAGACCTGTTTCATTGCTCTAGCACGGGCATCAGTATA
GTTAAGGACCAAACTTGGGAAAATAGATACTATAAAGTCC
ATTTTGATCTTTATATTGACTCTTGCAAAGACATACCAGT
ATGGGTGGAAGAATTTATAACGCCTGAATGTGAACCGCTT
AGAAATGTCATGGCAGGAATTATCTTAATAACGGACATCC
GGCAAACAAAACCTCAAGAACTGCTGCACCAATTCATGAT
AGCTGCCCATCGAAATACTTTCGTTGTGTTGGTCAATGTG
AACGAAGAAGTCGAGCAAGATGAAATTGATGAACTGAATG
AGATATGGAGCAATGCCTTTACAAACGTCATCGAACTCGT
AAACTGGAAAAGGTCAAAACCAACTGTTAACCATAACGAC
TATGGAGAAAAATTGGGGCTTGATAGGATCCAGGAGATTA
TAGATACCCACGACTGGTTAAATTGTGAAGTTCTACCGGC
TACTAAAATAAGGGAGGAAATTCCTAATGAAATGCCCCTC
GAACAAATAATTAGGAATTTGCAAAGTGCAAGGCTAAAAT
ATAAGTCTATCGAGAATAGTAGTGAAGCTGATGCTTTTGC
AAATGAAATGGCTGACGAACTATCCAGATATTTATGA
>YFR043C_EC1118
---ATGGTTCTTCAATACCCCCAGAATAAAATATTGGTTT
TATCAGATCACCCACACAACTTTTCAAAAACACAATTTTT
GCAAGACCTGTTTCATTGCTCTAGCACGGGCATCAGTATA
GTTAAGGACCAAACTTGGGAAAATAGATACTATAAAGTCC
ATTTTGATCTTTATATTGACTCTTGCAAAGACATACCAGT
ATGGGTGGAAGAATTTATAACGCCTGAATGTGAACCGCTT
AGAAATGTCATGGCAGGAATTATCTTAATAACGGACATCC
GGCAAACAAAACCTCAAGAACTGCTGCACCAATTCATGAT
AGCTGCCCATCGAAATACTTTCGTTGTGTTGGTCAATGTG
AACGAAGAAGTCGAGCAAGATGAAATTGATGAACTGAATG
AGATATGGAGCAATGCCTTTACAAACGTCATCGAATTCGT
AAACTGGAAAAGGTCAAAACCAACTGTTAACCATAACGAC
TATGGAGAAAAATTGGGGCTTGATAGGATCCAGGAGATTA
TAGATACCCACGACTGGTTAAATTGTGAAGTTCTACCGGC
TACTAAAATAAGGGAGGAAATTCCTAATGAAATGCCCCTC
GAACAAATAATTAGGAATTTGCAAAGTGCAAGGCTAAAAT
ATAAGTCTATCGAGAATAGTAGTGAAGCTGATGCTTTTGC
AAATGAAATGGCTGACGAACTATCCAGATATTTATGA
>YFR043C_JAY291
---ATGGTTCTTCAATACCCCCAGAATAAAATATTGGTTT
TATCAGATCACCCACACAACTTTTCAAAAACACAATTTTT
GCAAGACCTGTTTCATTGCTCTAGCACGGGCATCAGTATA
GTTAAGGACCAAACTTGGGAAAATAGATACTATAAAGTCC
ATTTTGATCTTTATATTGACTCTTGCAAAGACATACCAGT
ATGGGTGGAAGAATTTATAACGCCTGAATGTGAACCGCTT
AGAAATGTCATGGCAGGAATTATCTTAATAACGGACATCC
GGCAAACAAAACCTCAAGAACTGCTGCACCAATTCATGAT
AGCTGCCCATCGAAATACTTTCGTTGTGTTGGTCAATGTG
AACGAAGAAGTCGAGCAAGATGAAATTGATGAACTGAATG
AGATATGGAGCAATGCCTTTACAAACGTCATCGAATTCGT
AAACTGGAAAAGGTCAAAACCAACTGTTAACCATAACGAC
TATGGAGAAAAATTGGGGCTTGATAGGATCCAGGAGATTA
TAGATACCCACGACTGGTTAAATTGTGAAGTTCTACCGGC
TACTAAAATAAGGGAGGAAATTCCTAATGAAATGCCCCTC
GAACAAATAATTAGGAATTTGCAAAGTGCAAGGCTAAAAT
ATAAGTCTATCGAGAATAGTAGTGAAGCTGATGCTTTTGC
AAATGAAATGGCTGACGAACTATCCAGATATTTATGA
>YFR043C_Kyokai7
---ATGGTTCTTCAATACCCCCAGAATAAAATATTGGTTT
TATCAGATCACCCACACAACTTTTTAAAAACACAATTTTT
GCAAGACCTGTTTCATTGCTCTAGCACGGGCATCAGTATA
GTTAAGGACCAAACCTGGGAAAATAGATACTATAAAGTCC
ATTTTGATCTTTATATTGACTCTTGCAAAGACATACCAGT
ATGGGTGGAAGAATTTATAACGCCTGAATGTGAACCGCTT
AGAAATGTCATGGCAGGAATTATCTTAATAACGGACATCC
GGCAAACAAAACCTCAAGAACTGCTGCACCAATTCATGAT
AGCTGCCCATCGAAATACTTTTGTTGTGTTGGTCAATGTG
AACGAAGAAGTCGAGCAAGATGAAATTGATGAACTGAATG
AGATATGGAGCAATGCCTTTACAAACGTCATCGAATTCGT
AAACTGGAAAAGGTCAAAACCAACTGTTAATCATAACGAC
TATGGAGAAAAATTGGGGCTTGATAGGATCCAGGAGATTA
TAGATACCCACGACTGGTTAAATTGTGAAGTTCAACCGGC
TACTAAAATAAGGGAGGAAATTCCTAATGAAATGCCCCTC
GAACAAATAATTAGGAATTTGCAAAGTGCAAGGCTAAAAT
ATAAGTCTATCGAGAATAGTAGTGAAGCTGATGCTTTTGC
AAATGAAATGGCTGACGAACTATCCAGATATTTATGA
>YFR043C_LalvinQA23
---ATGGTTCTTCAATACCCCCAGAATAAAATATTGGTTT
TATCAGATCACCCACACAACTTTTCAAAAACACAATTTTT
GCAAGACCTGTTTCATTGCTCTAGCACGGGCATCAGTATA
GTTAAGGACCAAACTTGGGAAAATAGATACTATAAAGTCC
ATTTTGATCTTTATATTGACTCTTGCAAAGACATACCAGT
ATGGGTGGAAGAATTTATAACGCCTGAATGTGAACCGCTT
AGAAATGTCATGGCAGGAATTATCTTAATAACGGACATCC
GGCAAACAAAACCTCAAGAACTGCTGCACCAATTCATGAT
AGCTGCCCATCGAAATACTTTCGTTGTGTTGGTCAATGTG
AACGAAGAAGTCGAGCAAGATGAAATTGATGAACTGAATG
AGATATGGAGCAATGCCTTTACAAACGTCATCGAATTCGT
AAACTGGAAAAGGTCAAAACCAACTGTTAACCATAACGAC
TATGGAGAAAAATTGGGGCTTGATAGGATCCAGGAGATTA
TAGATACCCACGACTGGTTAAATTGTGAAGTTCTACCGGC
TACTAAAATAAGGGAGGAAATTCCTAATGAAATGCCCCTC
GAACAAATAATTAGGAATTTGCAAAGTGCAAGGCTAAAAT
ATAAGTCTATCGAGAATAGTAGTGAAGCTGATGCTTTTGC
AAATGAAATGGCTGACGAACTATCCAGATATTTATGA
>YFR043C_RM11-1a
---ATGGTTCTTCAATACCCCCAGAATAAAATATTGGTTT
TATCAGATCACCCACACAACTTTTCAAAAACACAATTTTT
GCAAGACCTGTTTCATTGCTCTAGCACGGGCATCAGTATA
GTTAAGGACCAAACTTGGGAAAATAGATACTATAAAGTCC
ATTTTGATCTTTATATTGACTCTTGCAAAGACATACCAGT
ATGGGTGGAAGAATTTATAACGCCTGAATGTGAACCGCTT
AGAAATGTCATGGCAGGAATTATCTTAATAACGGACATCC
GGCAAACAAAACCTCAAGAACTGCTGCACCAATTCATGAT
AGCTGCCCATCGAAATACTTTCGTTGTGTTGGTCAATGTG
AACGAAGAAGTCGAGCAAGATGAAATTGATGAACTGAATG
AGATATGGAGCAATGCCTTTACAAACGTCATCGAATTCGT
AAACTGGAAAAGGTCAAAACCAACTGTTAACCATAACGAC
TATGGAGAAAAATTGGGGCTTGATAGGATCCAGGAGATTA
TAGATACCCACGACTGGTTAAATTGTGAAGTTCTACCGGC
TACTAAAATAAGGGAGGAAATTCCTAATGAAATGCCCCTC
GAACAAATAATTAGGAATTTGCAAAGTGCAAGGCTAAAAT
ATAAGTCTATCGAGAATAGTAGTGAAGCTGATGCTTTTGC
AAATGAAATGGCTGACGAACTATCCAGATATTTATGA
>YFR043C_Sigma1278b
---ATGGTTCTTCAATACCCCCAGAATAAAATATTGGTTT
TATCAGATCACCCACACAACTTTTTAAAAACACAATTTTT
GCAAGACCTGTTTCATTGCTCTAGCACGGGCATCAGTATA
GTTAAGGACCAAACCTGGGAAAATAGATACTATAAAGTCC
ATTTTGATCTTTATATTGACTCTTGCAAAGACATACCAGT
ATGGGTGGAAGAATTTATAACGCCTGAATGTGAACCGCTT
AGAAATGTCATGGCAGGAATTATCTTAATAACGGACATCC
GGCAAACAAAACCTCAAGAACTGCTGCACCAATTCATGAT
AGCTGCCCATCGAAATACTTTTGTTGTGTTGGTCAATGTG
AACGAAGAAGTCGAGCAAGATGAAATTGATGAACTGAATG
AGATATGGAGCAATGCCTTTACAAACGTCATCGAATTCGT
AAACTGGAAAAGGTCAAAACCAACTGTTAATCATAACGAC
TATGGAGAAAAATTGGGGCTTGATAGGATCCAGGAGATTA
TAGATACCCACGACTGGTTAAATTGTGAAGTTCAACCGGC
TACTAAAATAAGGGAGGAAATTCCTAATGAAATGCCCCTC
GAACAAATAATTAGGAATTTGCAAAGTGCAAGGCTAAAAT
ATAAGTCTATCGAGAATAGTAGTGAAGCTGATGCTTTTGC
AAATGAAATGGCTGACGAACTATCCAGATATTTATGA
>YFR043C_VL3
---ATGGTTCTTCAATACCCCCAGAATAAAATATTGGTTT
TATCAGATCACCCACACAACTTTTCAAAAACACAATTTTT
GCAAGACCTGTTTCATTGCTCTAGCACGGGCATCAGTATA
GTTAAGGACCAAACTTGGGAAAATAGATACTATAAAGTCC
ATTTTGATCTTTATATTGACTCTTGCAAAGACATACCAGT
ATGGGTGGAAGAATTTATAACGCCTGAATGTGAACCGCTT
AGAAATGTCATGGCAGGAATTATCTTAATAACGGACATCC
GGCAAACAAAACCTCAAGAACTGCTGCACCAATTCATGAT
AGCTGCCCATCGAAATACTTTCGTTGTGTTGGTCAATGTG
AACGAAGAAGTCGAGCAAGATGAAATTGATGAACTGAATG
AGATATGGAGCAATGCCTTTACAAACGTCATCGAATTCGT
AAACTGGAAAAGGTCAAAACCAACTGTTAACCATAACGAC
TATGGAGAAAAATTGGGGCTTGATAGGATCCAGGAGATTA
TAGATACCCACGACTGGTTAAATTGTGAAGTTCTACCGGC
TACTAAAATAAGGGAGGAAATTCCTAATGAAATGCCCCTC
GAACAAATAATTAGGAATTTGCAAAGTGCAAGGCTAAAAT
ATAAGTCTATCGAGAATAGTAGTGAAGCTGATGCTTTTGC
AAATGAAATGGCTGACGAACTATCCAGATATTTATGA
>YFR043C_Vin13
---ATGGTTCTTCAATACCCCCAGAATAAAATATTGGTTT
TATCAGATCACCCACACAACTTTTCAAAAACACAATTTTT
GCAAGACCTGTTTCATTGCTCTAGCACGGGCATCAGTATA
GTTAAGGACCAAACTTGGGAAAATAGATACTATAAAGTCC
ATTTTGATCTTTATATTGACTCTTGCAAAGACATACCAGT
ATGGGTGGAAGAATTTATAACGCCTGAATGTGAACCGCTT
AGAAATGTCATGGCAGGAATTATCTTAATAACGGACATCC
GGCAAACAAAACCTCAAGAACTGCTGCACCAATTCATGAT
AGCTGCCCATCGAAATACTTTCGTTGTGTTGGTCAATGTG
AACGAAGAAGTCGAGCAAGATGAAATTGATGAACTGAATG
AGATATGGAGCAATGCCTTTACAAACGTCATCGAATTCGT
AAACTGGAAAAGGTCAAAACCAACTGTTAACCATAACGAC
TATGGAGAAAAATTGGGGCTTGATAGGATCCAGGAGATTA
TAGATACCCACGACTGGTTAAATTGTGAAGTTCTACCGGC
TACTAAAATAAGGGAGGAAATTCCTAATGAAATGCCCCTC
GAACAAATAATTAGGAATTTGCAAAGTGCAAGGCTAAAAT
ATAAGTCTATCGAGAATAGTAGTGAAGCTGATGCTTTTGC
AAATGAAATGGCTGACGAACTATCCAGATATTTATGA
>YFR043C_YJM789
---ATGGTTCTTCAATACCCCCAGAATAAAATATTGGTTT
TATCAGATCACCCACACAACTTTTCAAAAACACAATTTTT
GCAAGACCTGTTTCATTGCTCTAGCACGGGCATCAGTATA
GTTAAGGACCAAACTTGGGAAAATAGATACTATAAAGTCC
ATTTTGATCTTTATATTGACTCTTGCAAAGACATACCAGT
ATGGGTGGAAGAATTTATAACGCCTGAATGTGAACCGCTT
AGAAATGTCATGGCAGGAATTATCTTAATAACGGACATCC
GGCAAACAAAACCTCAAGAACTGCTGCACCAATTCATGAT
AGCTGCCCATCGAAATACTTTCGTTGTGTTGGTCAATGTG
AACGAAGAAGTCGAGCAGGATGAAATTGATGAACTGAATG
AGATATGGAGCAATGCCTTTACAAACGTCATCGAATTCGT
AAACTGGAAAAGGTCAAAACCAACTGTTAACCATAACGAC
TATGGAGAAAAATTGGGGCTTGATAGGATCCAGGAGATTA
TAGATACCCACGACTGGTTAAAATGTGAAGTTCTACCGGC
TACTAAAATAAGGGAGGAAATTCCTAATGAAATGCCCCTC
GAACAAATAATTAGGAATTTGCAAAGTGCAAGGCTAAAAT
ATAAGTCTATCGAGAATAGTAGTGAAGCTGATGCTTTTGC
AAATGAAATGGCTGACGAACTATCCAGATATTTATGA
>lcl|FL100.Contig5.4_13448-14161
---ATGGTTCTTCAATACCCCCAGAATAAAATATTGGTTT
TATCAGATCACCCACACAACTTTTTAAAAACACAATTTTT
GCAAGACCTGTTTCATTGCTCTAGCACGGGCATCAGTATA
GTTAAGGACCAAACTTGGGAAAATAGATACTATAAAGTCC
ATTTTGATCTTTATATTGACTCTTGCAAAGAGATACCAGT
ATGGGTGGAAGAATTTATAACGCCTGAATGTGAACCGCTT
AGAAATGTCATGGCAGGAATTATCTTAATAACGGACATCC
GGCAAACAAAACCTCAAGAACTGCTGCACCAATTCATGAT
AGCTGCCCATCGAAATACTTTTGTTGTGTTGGCCAATGTG
AACGAAGAAGTCGAGCAAGATGAAATTGATGAACTGAATG
AGATATGGAGCAATGCCTTTACAAACGTCATCGAATTCGT
AAACTGGAAAAGGTCAAAACCAACTGTTAATCATAACGAC
TATGGAGAAAAATTGGGGCTTGATAGGATCCAGGAGATTA
TAGATACCCACGACTGGTTAAATTGTGAAGTTCAACCGGC
TACTAAAATAAGGGAGGAAATTCCTAATGAAATGCCCCTC
GAACAAATAATTAGGAATTTGCAAAGTGCAAGGCTAAAAT
ATAAGTCTATCGAGAATAGTAGTGAAGCTGATGCTTTTGC
AAATGAAATGGCTGACGAACTATCCAGATATTTATGA
>lcl|CLIB324.Contig6.6_940-1653
---ATGGTTCTTCAATACCCCCAGAATAAAATATTGGTTT
TATCAGATCACCCACACAACTTTTTAAAAACACAATTTTT
GCAAGACCTGTTTCATTGCTCTAGCACGGGCATCAGTATA
GTTAAGGACCAAACTTGGGAAAATAGATACTATAAAGTCC
ATTTTGATCTTTATATTGACTCTTGCAAAGAGATACCAGT
ATGGGTGGAAGAATTTATAACGCCTGAATGTGAACCGCTT
AGAAATGTCATGGCAGGAATTATCTTAATAACGGACATCC
GGCAAACAAAACCTCAAGAACTGCTGCACCAATTCATGAT
AGCTGCCCATCGAAATACTTTTGTTGTGTTGGCCAATGTG
AACGAAGAAGTCGAGCAAGATGAAATTGATGAACTGAATG
AGATATGGAGCAATGCCTTTACAAACGTCATCGAATTCGT
AAACTGGAAAAGGTCAAAACCAACTGTTAATCATAACGAC
TATGGAGAAAAATTGGGGCTTGATAGGATCCAGGAGATTA
TAGATACCCACGACTGGTTAAATTGTGAAGTTCAACCGGC
TACTAAAATAAGGGAGGAAATTCCTAATGAAATGCCCCTC
GAACAAATAATTAGGAATTTGCAAAGTGCAAGGCTAAAAT
ATAAGTCTATCGAGAATAGTAGTGAAGCTGATGCTTTTGC
AAATGAAATGGCTGACGAACTATCCAGATATTTATGA
>lcl|YPS163.Contig59.32_9777-10490
---ATGGTTCTTCAATACCCCCAGAATAAAATATTGGTTT
TATCAGATCACCCACACAACTTTTTAAAAACACAATTTTT
GCAAGACCTGTTTCATTGCTCTAGCACGGGCATCAGTATA
GTTAAGGACCAAACCTGGGAAAATAGATACTATAAAGTCC
ATTTTGATCTTTATATTGACTCTTGCAAAGACATACCAGT
ATGGGTGGAAGAATTTATAACGCCTGAATGTGAACCGCTT
AGAAATGTCATGGCAGGAATTATCTTAATAACGGACATCC
GGCAAACAAAACCTCAAGAACTGCTGCACCAATTCATGAT
AGCTGCCCATCGAAATACTTTTGTTGTGTTGGCCAATGTG
AACGAAGAAGTCGAGCAAGATGAAATTGATGAACTGAATG
AGATATGGAGCAATGCCTTTACAAACGTCATCGAATTCGT
AAACTGGAAAAGGTCAAAACCAACTGTTAATCATAACGAC
TATGGAGAAAAATTGGGGCTTGATAGGATCCAGGAGATTA
TAGATACCCACGACTGGTTAAATTGTGAAGTTCAACCGGC
TACTAAAATAAGGGAGGAAATTCCTAATGAAATGCCCCTC
GAACAAATAATTAGGAATTTGCAAAGTGCAAGGCTAAAAT
ATAAGTCTATCGAGAATAGTAGTGAAGCTGATGCTTTTGC
AAATGAAATGGCTGACGAACTATCCAGATATTTATGA
>lcl|YJM280.Contig18.5_4197-4910
---ATGGTTCTTCAATACCCCCAGAATAAAATATTGGTTT
TATCAGATCACCCACACAACTTTTTAAAAACACAATTTTT
GCAAGACCTGTTTCATTGCTCTAGCACGGGCATCAGTATA
GTTAAGGACCAAACTTGGGAAAATAGATACTATAAAGTCC
ATTTTGATCTTTATATTGACTCTTGCAAAGAGATACCAGT
ATGGGTGGAAGAATTTATAACGCCTGAATGTGAACCGCTT
AGAAATGTCATGGCAGGAATTATCTTAATAACGGACATCC
GGCAAACAAAACCTCAAGAACTGCTGCACCAATTCATGAT
AGCTGCCCATCGAAATACTTTCGTTGTGTTGGCCAATGTG
AACGAAGAAGTCGAGCAAGATGAAATTGATGAACTGAATG
AGATATGGAGCAATGCCTTTACAAACGTCATCGAATTCGT
AAACTGGAAAAGGTCAAAACCAACTGTTAACCATAACGAC
TATGGAGAAAAATTGGGGCTTGATAGGATCCAGGAGATTA
TAGATACCCACGACTGGTTAAATTGTGAAGTTCAACCGGC
TACTAAAATAAGGGAGGAAATTCCTAATGAAATGCCCCTC
GAACAAATAATTAGGAATTTGCAAAGTGCAAGGCTAAAAT
ATAAGTCTATCGAGAATAGTAGTGAAGCTGATGCTTTTGC
AAATGAAATGGCTGACGAACTATCCAGATATTTATGA
>lcl|YPS1009.contig02519_169-882
---ATGGTTCTTCAATACCCCCAGAATAAAATATTGGTTT
TATCAGATCACCCACACAACTTTTTAAAAACACGATTTTT
GCAAGACCTGTTTCATTGCTCTAGCACGGGCATCAGTATA
GTTAAGGACCAAACCTGGGAAAATAGATACTATAAAGTCC
ATTTTGATCTTTATATTGACTCTTGCAAAGACATACCAGT
ATGGGTGGAAGAATTTATAACGCCTGAATGTGAACCGCTT
AGAAATGTCATGGCAGGAATTATCTTAATAACGGACATCC
GGCAAACAAAACCTCAAGAACTGCTGCACCAATTCATGAT
AGCTGCCCATCGAAATACTTTTGTTGTGTTGGCCAATGTG
AACGAAGAAGTCGAGCAAGATGAAATTGATGAACTGAATG
AGATATGGAGCAATGCCTTTACAAACGTCATCGAATTCGT
AAACTGGAAAAGGTCAAAACCAACTGTTAATCATAACGAC
TATGGAGAAAAATTGGGGCTTGATAGGATCCAGGAGATTA
TAGATACCCACGACTGGTTAAATTGTGAAGTTCAACCGGC
TACTAAAATAAGGGAGGAAATTCCTAATGAAATGCCCCTC
GAACAAATAATTAGGAATTTGCAAAGTGCAAGGCTAAAAT
ATAAGTCTATCGAGAATAGTAGTGAAGCTGATGCTTTTGC
AAATGAAATGGCTGACGAACTATCCAGATATTTATGA
>lcl|Y9.Contig330.4_4032-4745
---ATGGTTCTTCAATACCCCCAGAATAAAATATTGGTTT
TATCAGATCACCCACACAACTTTTTAAAAACACAATTTTT
GCAAGACCTGTTTCATTGCTCTAGCACGGGCATCAGTATA
GTTAAGGACCAAACCTGGGAAAATAGATACTATAAAGTCC
ATTTTGATCTTTATATTGACTCTTGCAAAGACATACCAGT
ATGGGTGGAAGAATTTATAACGCCTGAATGTGAACCGCTT
AGAAATGTCATGGCAGGAATTATCTTAATAACGGACATCC
GGCAAACAAAACCTCAAGAACTGCTGCACCAATTCATGAT
AGCTGCCCATCGAAATACTTTTGTTGTGTTGGTCAATGTG
AACGAAGAAGTCGAGCAAGATGAAATTGATGAACTGAATG
AGATATGGAGCAATGCCTTTACAAACGTCATCGAATTCGT
AAACTGGAAAAGGTCAAAACCAACTGTTAATCATAACGAC
TATGGAGAAAAATTGGGGCTTGATAGGATCCAGGAGATTA
TAGATACCCACGACTGGTTAAATTGTGAAGTTCAACCGGC
TACTAAAATAAGGGAGGAAATTCCTAATGAAATGCCCCTC
GAACAAATAATTAGGAATTTGCAAAGTGCAAGGCTAAAAT
ATAAGTCTATCGAGAATAGTAGTGAAGCTGATGCTTTTGC
AAATGAAATGGCTGACGAACTATCCAGATATTTATGA
>lcl|Y12.Contig7.1_47976-48689
---ATGGTTCTTCAATACCCCCAGAATAAAATATTGGTTT
TATCAGATCACCCACACAACTTTTTAAAAACACAATTTTT
GCAAGACCTGTTTCATTGCTCTAGCACGGGCATCAGTATA
GTTAAGGACCAAACCTGGGAAAATAGATACTATAAAGTCC
ATTTTGATCTTTATATTGACTCTTGCAAAGACATACCAGT
ATGGGTGGAAGAATTTATAACGCCTGAATGTGAACCGCTT
AGAAATGTCATGGCAGGAATTATCTTAATAACGGACATCC
GGCAAACAAAACCTCAAGAACTGCTGCACCAATTCATGAT
AGCTGCCCATCGAAATACTTTTGTTGTGTTGGTCAATGTG
AACGAAGAAGTCGAGCAAGATGAAATTGATGAACTGAATG
AGATATGGAGCAATGCCTTTACAAACGTCATCGAATTCGT
AAACTGGAAAAGGTCAAAACCAACTGTTAATCATAACGAC
TATGGAGAAAAATTGGGGCTTGATAGGATCCAGGAGATTA
TAGATACCCACGACTGGTTAAATTGTGAAGTTCAACCGGC
TACTAAAATAAGGGAGGAAATTCCTAATGAAATGCCCCTC
GAACAAATAATTAGGAATTTGCAAAGTGCAAGGCTAAAAT
ATAAGTCTATCGAGAATAGTAGTGAAGCTGATGCTTTTGC
AAATGAAATGGCTGACGAACTATCCAGATATTTATGA
>lcl|Y10.Contig94.6_496-1209
---ATGGTTCTTCAATACCCCCAGAATAAAATATTGGTTT
TATCAGATCACCCACACAACTTTTTAAAAACACAATTTTT
GCAAGACCTGTTTCATTGCTCTAGCACGGGCATCAGTATA
GTTAAGGACCAAACCTGGGAAAATAGATACTATAAAGTCC
ATTTTGATCTTTATATTGACTCTTGCAAAGACATACCAGT
ATGGGTGGAAGAATTTATAACGCCTGAATGTGAACCGCTT
AGAAATGTCATGGCAGGAATTATCTTAATAACGGACATCC
GGCAAACAAAACCTCAAGAACTGCTGCACCAATTCATGAT
AGCTGCCCATCGAAATACTTTTGTTGTGTTGGTCAATGTG
AACGAAGAAGTCGAGCAAGATGAAATTGATGAACTGAATG
AGATATGGAGCAATGCCTTTACAAACGTCATCGAATTCGT
AAACTGGAAAAGGTCAAAACCAACTGTTAATCATAACGAC
TATGGAGAAAAATTGGGGCTTGATAGGATCCAGGAGATTA
TAGATACCCACGACTGGTTAAATTGTGAAGTTCAACCGGC
TACTAAAATAAGGGAGGAAATTCCTAATGAAATGCCCCTC
GAACAAATAATTAGGAATTTGCAAAGTGCAAGGCTAAAAT
ATAAGTCTATCGAGAATAGTAGTGAAGCTGATGCTTTTGC
AAATGAAATGGCTGACGAACTATCCAGATATTTATGA
>lcl|T7_updated.Contig18.1_34232-34945
---ATGGTTCTTCAATACCCCCAGAATAAAATATTGGTTT
TATCAGATCACCCACACAACTTTTTAAAAACACGATTTTT
GCAAGACCTGTTTCATTGCTCTAGCACGGGCATCAGTATA
GTTAAGGACCAAACCTGGGAAAATAGATACTATAAAGTCC
ATTTTGATCTTTATATTGACTCTTGCAAAGACATACCAGT
ATGGGTGGAAGAATTTATAACGCCTGAATGTGAACCGCTT
AGAAATGTCATGGCAGGAATTATCTTAATAACGGACATCC
GGCAAACAAAACCTCAAGAACTGCTGCACCAATTCATGAT
AGCTGCCCATCGAAATACTTTTGTTGTGTTGGCCAATGTG
AACGAAGAAGTCGAGCAAGATGAAATTGATGAACTGAATG
AGATATGGAGCAATGCCTTTACAAACGTCATCGAATTCGT
AAACTGGAAAAGGTCAAAACCAACTGTTAATCATAACGAC
TATGGAGAAAAATTGGGGCTTGATAGGATCCAGGAGATTA
TAGATACCCACGACTGGTTAAATTGTGAAGTTCAACCGGC
TACTAAAATAAGGGAGGAAATTCCTAATGAAATGCCCCTC
GAACAAATAATTAGGAATTTGCAAAGTGCAAGGCTAAAAT
ATAAGTCTATCGAGAATAGTAGTGAAGCTGATGCTTTTGC
AAATGAAATGGCTGACGAACTATCCAGATATTTATGA
>lcl|PW5.contig00334_679-1392
---ATGGTTCTTCAATACCCCCAGAATAAAATATTGGTTT
TATCAGATCACCCACACAACTTTTCAAAAACACAATTTTT
GCAAGACCTGTTTCATTGCTCTAGCACGGGCATCAGTATA
GTTAAGGACCAAACCTGGGAAAATAGATACTATAAAGTCC
ATTTTGATCTTTATATTGACTCTTGCAAAGACATACCAGT
ATGGGTGGAAGAATTTATAACGCCTGAATGTGAACCGCTT
AGAAATGTCATGGCAGGAATTATCTTAATAACGGACATCC
GGCAAACAAAACCTCAAGAACTGCTGCACCAATTCATGAT
AGCTGCCCATCGAAATACTTTTGTTGTGTTGGCCAATGTG
AACGAAGAAGTCGAGCAAGATGAAATTGATGAACTGAATG
AGATATGGAGCAATGCCTTTACAAACGTCATCGAATTCGT
AAACTGGAAAAGGTCAAAACCAACTGTTAATCATAACGAC
TATGGAGAAAAATTGGGGCTTGATAGGATCCAGGAGATTA
TAGATACCCACGACTGGTTAAATTGTGAAGTTCAACCGGC
TACTAAAATAAGGGAGGAAATTCCTAATGAAATGCCCCTC
GAACAAATAATTAGGAATTTGCAAAGTGCAAGGCTAAAAT
ATAAGTCTATCGAGAATAGTAGTGAAGCTGATGCTTTTGC
AAATGAAATGGCTGACGAACTATCCAGATATTTATGA
>lcl|YJM269.Contig128.1_4448-5161
---ATGGTTCTTCAATACCCCCAGAATAAAATATTGGTTT
TATCAGATCACCCACACAACTTTTTAAAAACACAATTTTT
GCAAGACCTGTTTCATTGCTCTAGCACGGGCATCAGTATA
GTTAAGGACCAAACCTGGGAAAATAGATACTATAAAGTCC
ATTTTGATCTTTATATTGACTCTTGCAAAGACATACCAGT
ATGGGTGGAAGAATTTATACCGCCTGAATGTGAACCGCTT
AGAAATGTCATGGCAGGAATTATCTTAATAACGGACATCC
GGCAAACAAAACCTCAAGAACTGCTGCACCAATTCATGAT
AGCTGCCCATCGAAATACTTTTGTTGTGTTGGTCAATGTG
AACGAAGAAGTCGAGCAAGATGAAATTGATGAACTGAATG
AGATATGGAGCAATGCCTTTACAAACGTCATCGAATTCGT
AAACTGGAAAAGGTCAAAACCAACTGTTAATCATAACGAC
TATGGAGAAAAATTGGGGCTTGATAGGATCCAGGAGATTA
TAGATACCCACGACTGGTTAAATTGTGAAGTTCAACCGGC
TACTAAAATAAGGGAGGAAATTCCTAATGAAATGCCCCTC
GAACAAATAATTAGGAATTTGCAAAGTGCAAGGCTAAAAT
ATAAGTCTATCGAGAATAGTAGTGAAGCTGATGCTTTTGC
AAATGAAATGGCTGACGAACTATCCAGATATTTATGA
>lcl|UC5.contig00251_33754-34467
---ATGGTTCTTCAATACCCCCAGAATAAAATATTGGTTT
TATCAGATCACCTACACAACTTTTTAAAAACACAATTTTT
GCAAGACCTGTTTCATTGCTCTAGCACGGGCATCAGTATA
GTTAAGGACCAAACCTGGGAAAATAGATACTATAAAGTCC
ATTTTGATCTTTATATTGACTCTTGCAAAGACATACCAGT
ATGGGTGGAAGAATTTATAACGCCTGAATGTGAACCGCTT
AGAAATGTCATGGCAGGAATTATCTTAATAACGGACATCC
GGCAAACAAAACCTCAAGAACTGCTGCACCAATTCATGAT
AGCTGCCCATCGAAATACTTTTGTTGTGTTGGTCAATGTG
AACGAAGAAGTCGAGCAAGATGAAATTGATGAACTGAATG
AGATATGGAGCAATGCCTTTACAAACGTCATCGAATTCGT
AAACTGGAAAAGGTCAAAACCAACTGTTAATCATAACGAC
TATGGAGAAAAATTGGGGCTTGATAGGATCCAGGAGATTA
TAGATACCCACGACTGGTTAAATTGTGAAGTTCAACCGGC
TACTAAAATAAGGGAGGAAATTCCTAATGAAATGCCCCTC
GAACAAATAATTAGGAATTTGCAAAGTGCAAGGCTAAAAT
ATAAGTCTATCGAGAATAGTAGTGAAGCTGATGCTTTTGC
AAATGAAATGGCTGACGAACTATCCAGATATTTATGA
>lcl|YJM653.contig03475_11612-12325
---ATGGTTCTTCAATACCCCCAGAATAAAATATTGGTTT
TATCAGATCACCCACACAACTTTTCAAAAACACAATTTTT
GCAAGACCTGTTTCATTGCTCTAGCACGGGCATCAGTATA
GTTAAGGACCAAACTTGGGAAAATAGATACTATAAAGTCC
ATTTTGATCTTTATATTGACTCTTGCAAAGAGATACCAGT
ATGGGTGGAAGAATTTATAACGCCTGAATGTGAACCGCTT
AGAAATGTCATGGCAGGAATTATCTTAATAACGGACATCC
GGCAAACAAAACCTCAAGAACTGCTGCACCAATTCATGAT
AGCTGCCCATCGAAATACTTTCGTTGTGTTGGTCAATGTG
AACGAAGAAGTCGAGCAAGATGAAATTGATGAACTGAATG
AGATATGGAGCAATGCCTTTACAAACGTCATCGAATTCGT
AAACTGGAAAAGGTCAAAACCAACTGTTAATCATAACGAC
TATGGAGAAAAATTGGGGCTTGATAGGATCCAGGAGATTA
TAGATACCCACGACTGGTTAAATTATGAAGTTCTACCGGC
TACTAAAATAAGGGAGGAAATTCCTAATGAAATGCCCCTC
GAACAAATAATTAGGAATTTGCAAAGTGCAAGGCTAAAAT
ATAAGTCTATCGAGAATAGTAGTGAAGCTGATGCTTTTGC
AAATGAAATGGCTGACGAACTATCCAGATATTTATGA
>lcl|YJM451.contig00865_33709-34422
---ATGGTTCTTCAATACCCCCAGAATAAAATATTGGTTT
TATCAGATCACCCACACAACTTTTCAAAAACACAATTTTT
GCAAGACCTGTTTCATTGCTCTAGCACGGGCATCAGTATA
GTTAAGGACCAAACTTGGGAAAATAGATACTATAAAGTCC
ATTTTGATCTTTATATTGACTCTTGCAAAGACATACCAGT
ATGGGTGGAAGAATTTATAACGCCTGAATGTGAACCGCTT
AGAAATGTCATGGCAGGAATTATCTTAATAACGGACATCC
GGCAAACAAAACCTCAAGAACTGCTGCACCAATTCATGAT
AGCTGCCCATCGAAATACTTTCGTTGTGTTGGTCAATGTG
AACGAAGAAGTCGAGCAAGATGAAATTGATGAACTGAATG
AGATATGGAGCAATGCCTTTACAAACGTCATCGAATTCGT
AAACTGGAAAAGGTCAAAACCAACTGTTAACCATAACGAC
TATGGAGAAAAATTGGGGCTTGATAGGATCCAGGAGATTA
TAGATACCCACGACTGGTTAAATTGTGAAGTTCTACCGGC
TACTAAAATAAGGGAGGAAATTCCTAATGAAATGCCCCTC
GAACAAATAATTAGGAATTTGCAAAGTGCAAGGCTAAAAT
ATAAGTCTATCGAGAATAGTAGTGAAGCTGATGCTTTTGC
AAATGAAATGGCTGACGAACTATCCAGATATTTATGA
>lcl|YJM421.Contig35.5_11610-12323
---ATGGTTCTTCAATACCCCCAGAATAAAATATTGGTTT
TATCAGATCACCCACACAACTTTTCAAAAACACAATTTTT
GCAAGACCTGTTTCATTGCTCTAGCACGGGCATCAGTATA
GTTAAGGACCAAACTTGGGAAAATAGATACTATAAAGTCC
ATTTTGATCTTTATATTGACTCTTGCAAAGACATACCAGT
ATGGGTGGAAGAATTTATAACGCCTGAATGTGAACCGCTT
AGAAATGTCATGGCAGGAATTATCTTAATAACGGACATCC
GGCAAACAAAACCTCAAGAACTGCTGCACCAATTCATGAT
AGCTGCCCATCGAAATACTTTCGTTGTGTTGGTCAATGTG
AACGAAGAAGTCGAGCAAGATGAAATTGATGAACTGAATG
AGATATGGAGCAATGCCTTTACAAACGTCATCGAATTCGT
AAACTGGAAAAGGTCAAAACCAACTGTTAACCATAACGAC
TATGGAGAAAAATTGGGGCTTGATAGGATCCAGGAGATTA
TAGATACCCACGACTGGTTAAATTGTGAAGTTCTACCGGC
TACTAAAATAAGGGAGGAAATTCCTAATGAAATGCCCCTC
GAACAAATAATTAGGAATTTGCAAAGTGCAAGGCTAAAAT
ATAAGTCTATCGAGAATAGTAGTGAAGCTGATGCTTTTGC
AAATGAAATGGCTGACGAACTATCCAGATATTTATGA
>lcl|YJM326.contig00524_212-925
---ATGGTTCTTCAATACCCCCAGAATAAAATATTGGTTT
TATCAGATCACCCACACAACTTTTCAAAAACACAATTTTT
GCAAGACCTGTTTCATTGCTCTAGCACGGGCATCAGTATA
GTTAAGGACCAAACTTGGGAAAATAGATACTATAAAGTCC
ATTTTGATCTTTATATTGACTCTTGCAAAGACATACCAGT
ATGGGTGGAAGAATTTATAACGCCTGAATGTGAACCGCTT
AGAAATGTCATGGCAGGAATTATCTTAATAACGGACATCC
GGCAAACAAAACCTCAAGAACTGCTGCACCAATTCATGAT
AGCTGCCCATCGAAATACTTTCGTTGTGTTGGTCAATGTG
AACGAAGAAGTCGAGCAAGATGAAATTGATGAACTGAATG
AGATATGGAGCAATGCCTTTACAAACGTCATCGAATTCGT
AAACTGGAAAAGGTCAAAACCAACTGTTAACCATAACGAC
TATGGAGAAAAATTGGGGCTTGATAGGATCCAGGAGATTA
TAGATACCCACGACTGGTTAAATTGTGAAGTTCTACCGGC
TACTAAAATAAGGGAGGAAATTCCTAATGAAATGCCCCTC
GAACAAATAATTAGGAATTTGCAAAGTGCAAGGCTAAAAT
ATAAGTCTATCGAGAATAGTAGTGAAGCTGATGCTTTTGC
AAATGAAATGGCTGACGAACTATCCAGATATTTATGA
>lcl|YJM320.Contig72.5_30720-31433
---ATGGTTCTTCAATACCCCCAGAATAAAATATTGGTTT
TATCAGATCACCCACACAACTTTTCAAAAACACAATTTTT
GCAAGACCTGTTTCATTGCTCTAGCACGGGCATCAGTATA
GTTAAGGACCAAACTTGGGAAAATAGATACTATAAAGTCC
ATTTTGATCTTTATATTGACTCTTGCAAAGACATACCAGT
ATGGGTGGAAGAATTTATAACGCCTGAATGTGAACCGCTT
AGAAATGTCATGGCAGGAATTATCTTAATAACGGACATCC
GGCAAACAAAACCTCAAGAACTGCTGCACCAATTCATGAT
AGCTGCCCATCGAAATACTTTCGTTGTGTTGGTCAATGTG
AACGAAGAAGTCGAGCAAGATGAAATTGATGAACTGAATG
AGATATGGAGCAATGCCTTTACAAACGTCATCGAATTCGT
AAACTGGAAAAGGTCAAAACCAACTGTTAACCATAACGAC
TATGGAGAAAAATTGGGGCTTGATAGGATCCAGGAGATTA
TAGATACCCACGACTGGTTAAATTGTGAAGTTCTACCGGC
TACTAAAATAAGGGAGGAAATTCCTAATGAAATGCCCCTC
GAACAAATAATTAGGAATTTGCAAAGTGCAAGGCTAAAAT
ATAAGTCTATCGAGAATAGTAGTGAAGCTGATGCTTTTGC
AAATGAAATGGCTGACGAACTATCCAGATATTTATGA
>lcl|T73.contig00901_797-1510
---ATGGTTCTTCAATACCCCCAGAATAAAATATTGGTTT
TATCAGATCACCCACACAACTTTTCAAAAACACAATTTTT
GCAAGACCTGTTTCATTGCTCTAGCACGGGCATCAGTATA
GTTAAGGACCAAACTTGGGAAAATAGATACTATAAAGTCC
ATTTTGATCTTTATATTGACTCTTGCAAAGACATACCAGT
ATGGGTGGAAGAATTTATAACGCCTGAATGTGAACCGCTT
AGAAATGTCATGGCAGGAATTATCTTAATAACGGACATCC
GGCAAACAAAACCTCAAGAACTGCTGCACCAATTCATGAT
AGCTGCCCATCGAAATACTTTCGTTGTGTTGGTCAATGTG
AACGAAGAAGTCGAGCAAGATGAAATTGATGAACTGAATG
AGATATGGAGCAATGCCTTTACAAACGTCATCGAATTCGT
AAACTGGAAAAGGTCAAAACCAACTGTTAACCATAACGAC
TATGGAGAAAAATTGGGGCTTGATAGGATCCAGGAGATTA
TAGATACCCACGACTGGTTAAATTGTGAAGTTCTACCGGC
TACTAAAATAAGGGAGGAAATTCCTAATGAAATGCCCCTC
GAACAAATAATTAGGAATTTGCAAAGTGCAAGGCTAAAAT
ATAAGTCTATCGAGAATAGTAGTGAAGCTGATGCTTTTGC
AAATGAAATGGCTGACGAACTATCCAGATATTTATGA
>lcl|M22.Contig9.4_17284-17997
---ATGGTTCTTCAATACCCCCAGAATAAAATATTGGTTT
TATCAGATCACCCACACAACTTTTCAAAAACACAATTTTT
GCAAGACCTGTTTCATTGCTCTAGCACGGGCATCAGTATA
GTTAAGGACCAAACTTGGGAAAATAGATACTATAAAGTCC
ATTTTGATCTTTATATTGACTCTTGCAAAGACATACCAGT
ATGGGTGGAAGAATTTATAACGCCTGAATGTGAACCGCTT
AGAAATGTCATGGCAGGAATTATCTTAATAACGGACATCC
GGCAAACAAAACCTCAAGAACTGCTGCACCAATTCATGAT
AGCTGCCCATCGAAATACTTTCGTTGTGTTGGTCAATGTG
AACGAAGAAGTCGAGCAAGATGAAATTGATGAACTGAATG
AGATATGGAGCAATGCCTTTACAAACGTCATCGAATTCGT
AAACTGGAAAAGGTCAAAACCAACTGTTAACCATAACGAC
TATGGAGAAAAATTGGGGCTTGATAGGATCCAGGAGATTA
TAGATACCCACGACTGGTTAAATTGTGAAGTTCTACCGGC
TACTAAAATAAGGGAGGAAATTCCTAATGAAATGCCCCTC
GAACAAATAATTAGGAATTTGCAAAGTGCAAGGCTAAAAT
ATAAGTCTATCGAGAATAGTAGTGAAGCTGATGCTTTTGC
AAATGAAATGGCTGACGAACTATCCAGATATTTATGA
>lcl|IL01.contig03322_634-1347
---ATGGTTCTTCAATACCCCCAGAATAAAATATTGGTTT
TATCAGATCACCCACACAACTTTTCAAAAACACAATTTTT
GCAAGACCTGTTTCATTGCTCTAGCACGGGCATCAGTATA
GTTAAGGACCAAACTTGGGAAAATAGATACTATAAAGTCC
ATTTTGATCTTTATATTGACTCTTGCAAAGACATACCAGT
ATGGGTGGAAGAATTTATAACGCCTGAATGTGAACCGCTT
AGAAATGTCATGGCAGGAATTATCTTAATAACGGACATCC
GGCAAACAAAACCTCAAGAACTGCTGCACCAATTCATGAT
AGCTGCCCATCGAAATACTTTCGTTGTGTTGGTCAATGTG
AACGAAGAAGTCGAGCAAGATGAAATTGATGAACTGAATG
AGATATGGAGCAATGCCTTTACAAACGTCATCGAATTCGT
AAACTGGAAAAGGTCAAAACCAACTGTTAACCATAACGAC
TATGGAGAAAAATTGGGGCTTGATAGGATCCAGGAGATTA
TAGATACCCACGACTGGTTAAATTGTGAAGTTCTACCGGC
TACTAAAATAAGGGAGGAAATTCCTAATGAAATGCCCCTC
GAACAAATAATTAGGAATTTGCAAAGTGCAAGGCTAAAAT
ATAAGTCTATCGAGAATAGTAGTGAAGCTGATGCTTTTGC
AAATGAAATGGCTGACGAACTATCCAGATATTTATGA
>lcl|I14.contig01970_12529-13242
---ATGGTTCTTCAATACCCCCAGAATAAAATATTGGTTT
TATCAGATCACCCACACAACTTTTCAAAAACACAATTTTT
GCAAGACCTGTTTCATTGCTCTAGCACGGGCATCAGTATA
GTTAAGGACCAAACTTGGGAAAATAGATACTATAAAGTCC
ATTTTGATCTTTATATTGACTCTTGCAAAGACATACCAGT
ATGGGTGGAAGAATTTATAACGCCTGAATGTGAACCGCTT
AGAAATGTCATGGCAGGAATTATCTTAATAACGGACATCC
GGCAAACAAAACCTCAAGAACTGCTGCACCAATTCATGAT
AGCTGCCCATCGAAATACTTTCGTTGTGTTGGTCAATGTG
AACGAAGAAGTCGAGCAAGATGAAATTGATGAACTGAATG
AGATATGGAGCAATGCCTTTACAAACGTCATCGAATTCGT
AAACTGGAAAAGGTCAAAACCAACTGTTAACCATAACGAC
TATGGAGAAAAATTGGGGCTTGATAGGATCCAGGAGATTA
TAGATACCCACGACTGGTTAAATTGTGAAGTTCTACCGGC
TACTAAAATAAGGGAGGAAATTCCTAATGAAATGCCCCTC
GAACAAATAATTAGGAATTTGCAAAGTGCAAGGCTAAAAT
ATAAGTCTATCGAGAATAGTAGTGAAGCTGATGCTTTTGC
AAATGAAATGGCTGACGAACTATCCAGATATTTATGA
>lcl|CLIB215.Contig16.2_31490-32203
---ATGGTTCTTCAATACCCCCAGAATAAAATATTGGTTT
TATCAGATCACCCACACAACTTTTCAAAAACACAATTTTT
GCAAGACCTGTTTCATTGCTCTAGCACGGGCATCAGTATA
GTTAAGGACCAAACTTGGGAAAATAGATACTATAAAGTCC
ATTTTGATCTTTATATTGACTCTTGCAAAGACATACCAGT
ATGGGTGGAAGAATTTATAACGCCTGAATGTGAACCGCTT
AGAAATGTCATGGCAGGAATTATCTTAATAACGGACATCC
GGCAAACAAAACCTCAAGAACTGCTGCACCAATTCATGAT
AGCTGCCCATCGAAATACTTTCGTTGTGTTGGTCAATGTG
AACGAAGAAGTCGAGCAAGATGAAATTGATGAACTGAATG
AGATATGGAGCAATGCCTTTACAAACGTCATCGAATTCGT
AAACTGGAAAAGGTCAAAACCAACTGTTAACCATAACGAC
TATGGAGAAAAATTGGGGCTTGATAGGATCCAGGAGATTA
TAGATACCCACGACTGGTTAAATTGTGAAGTTCTACCGGC
TACTAAAATAAGGGAGGAAATTCCTAATGAAATGCCCCTC
GAACAAATAATTAGGAATTTGCAAAGTGCAAGGCTAAAAT
ATAAGTCTATCGAGAATAGTAGTGAAGCTGATGCTTTTGC
AAATGAAATGGCTGACGAACTATCCAGATATTTATGA
>lcl|CBS7960.Contig15.3_1451-2164
---ATGGTTCTTCAATACCCCCAGAATAAAATATTGGTTT
TATCAGATCACCCACACAACTTTTCAAAAACACAATTTTT
GCAAGACCTGTTTCATTGCTCTAGCACGGGCATCAGTATA
GTTAAGGACCAAACTTGGGAAAATAGATACTATAAAGTCC
ATTTTGATCTTTATATTGACTCTTGCAAAGACATACCAGT
ATGGGTGGAAGAATTTATAACGCCTGAATGTGAACCGCTT
AGAAATGTCATGGCAGGAATTATCTTAATAACGGACATCC
GGCAAACAAAACCTCAAGAACTGCTGCACCAATTCATGAT
AGCTGCCCATCGAAATACTTTCGTTGTGTTGGTCAATGTG
AACGAAGAAGTCGAGCAAGATGAAATTGATGAACTGAATG
AGATATGGAGCAATGCCTTTACAAACGTCATCGAATTCGT
AAACTGGAAAAGGTCAAAACCAACTGTTAACCATAACGAC
TATGGAGAAAAATTGGGGCTTGATAGGATCCAGGAGATTA
TAGATACCCACGACTGGTTAAATTGTGAAGTTCTACCGGC
TACTAAAATAAGGGAGGAAATTCCTAATGAAATGCCCCTC
GAACAAATAATTAGGAATTTGCAAAGTGCAAGGCTAAAAT
ATAAGTCTATCGAGAATAGTAGTGAAGCTGATGCTTTTGC
AAATGAAATGGCTGACGAACTATCCAGATATTTATGA
>lcl|WE372.Contig214.4_8548-9261
---ATGGTTCTTCAATACCCCCAGAATAAAATATTGGTTT
TATCAGATCACCCACACAACTTTTCAAAAACACAATTTTT
GCAAGACCTGTTTCATTGCTCTAGCACGGGCATCAGTATA
GTTAAGGACCAAACTTGGGAAAATAGATACTATAAAGTCC
ATTTTGATCTTTATATTGACTCTTGCAAAGACATACCAGT
ATGGGTGGAAGAATTTATAACGCCTGAATGTGAACCGCTT
AGAAATGTCATGGCAGGAATTATCTTAATAACGGACATCC
GGCAAACAAAACCTCAAGAACTGCTGCACCAATTCATGAT
AGCTGCCCATCGAAATACTTTCGTTGTGTTGGTCAATGTG
AACGAAGAAGTCGAGCAAGATGAAATTGATGAACTGAATG
AGATATGGAGCAATGCCTTTACAAACGTCATCGAACTCGT
AAACTGGAAAAGGTCAAAACCAACTGTTAACCATAACGAC
TATGGAGAAAAATTGGGGCTTGATAGGATCCAGGAGATTA
TAGATACCCACGACTGGTTAAATTGTGAAGTTCTACCGGC
TACTAAAATAAGGGAGGAAATTCCTAATGAAATGCCCCTC
GAACAAATAATTAGGAATTTGCAAAGTGCAAGGCTAAAAT
ATAAGTCTATCGAGAATAGTAGTGAAGCTGATGCTTTTGC
AAATGAAATGGCTGACGAACTATCCAGATATTTATGA
>MIT_Spar_c434_7278
ATGAATACCCTTCAATATCCTCAGAATAAAATATTGGTGT
TATCGGATCACCCACACAACCTTTTAAAAACGCAACTTTT
GCAAGACTTATTTCATTGCACTAGCATCAGCGTCAGTATA
GTTAAGGACCAAACTTGGGAGAATAAATACTATAAAACCC
ATTTCGACCTGTACATCGACTCTTGCAAAGAGATACCAGT
ATGGATAGAAGAATTTGTTACGCCTGAATGTGAACCGCTC
AGAAATGTTATGGCAGGAATAATCTTAATAACAGATATCC
GACTAACAAAGCCTCAAGAACTGTTGCAGCAATTCTTGGC
GGCAGTTCATCGAAATACGTTTGTCGTATTAGTCAATGTG
AACGAAGAAGTCGAGCAAGAGGAAATCGATGATCTGAATG
AAATATGGAGCAACGCTTTTACGAACATCATCGAATTTAT
AAACTGGACAAGGTCAAAACCCACCATCAATCATAACGAA
TATGGAGAAAAATTGGGGCTTGATCGGATCCAGGAAATTA
TAGATACTCACGACTGGTTAAACTGTGAGCTTCTACCAGT
CACTACAATAAAGGAGGAAATGCCTAAAGAAATGCCCCTC
GAACAAATAATTGGAAATTTACAAAATGCAAGGCTAAAAT
ATAAGTCTATGAAGAATAGCAGTGAAGCTGATGCTTTTGC
GAATGAAATGGCCGATGAACTCTCCAAATTTTTATGA
