# Supplementary material for: ZRT1 Harbors an Excess of Nonsynonymous Polymorphism and Shows Evidence of Balancing Selection in Saccharomyces cerevisiae
Source: G3 (Bethesda). 2013 Apr 1;3(4):665–73. doi: 10.1534/g3.112.005082 (PMC3618353; doi:10.1534/g3.112.005082)
Supplement: Supporting Information [file supp_g3.112.005082_FileS1.zip › YGL254W_FullLength_fixAmbig_SparALN.fasta]

>YGL254W_S288C
------------------------------------ATGA
CGGATATAGGGAGAACCAAGTCTAGAAATTACAAATGTTC
TTTTGACGGTTGTGAGAAAGTCTACAACAGACCTAGTTTG
CTTCAGCAACACCAAAATTCGCATACCAATCAAAAGCCGT
ATCATTGTGATGAGCCGGGATGTGGCAAAAAATTTATAAG
ACCGTGCCATCTACGAGTTCACAAATGGACTCATTCACAA
ATCAAGCCCAAAGCGTGCACATTATGTCAAAAAAGATTTG
TCACAAATCAGCAATTAAGAAGGCATTTAAATAGTCATGA
AAGAAAAAGCAAGCTTGCATCAAGAATTGACCGTAAACAC
GAAGGAGTGAATGCGAATGTGAAAGCAGAACTCAATGGCA
AGGAGGGAGGTTTTGACCCAAAATTACCTTCCGGCTCTCC
AATGTGTGGTGAAGAATTCTCGCAAGGTCATTTGCCTGGA
TATGATGACATGCAAGTGCTACAATGCCCATACAAATCAT
GTCAAAAAGTTACCAGCTTCAATGACGATCTAATAAATCA
TATGTTGCAACATCATATAGCAAGTAAGCTTGTTGTACCA
TCTGGAGATCCATCTCTGAAGGAATCGCTTCCAACCTCTG
AGAAATCCAGCAGCACCGACACTACATCCATTCCACAACT
TTCATTTAGCACTACTGGGACAAGCAGTAGTGAAAGCGTT
GATAGCACTACGGCACAAACCCCAACTGATCCAGAGAGTT
ACTGGTCGGATAACCGGTGCAAACATAGTGATTGTCAAGA
GCTTAGTCCATTCGCATCTGTATTTGATCTCATTGACCAC
TATGACCACACGCACGCCTTCATTCCTGAGACGCTGGTAA
AGTACAGCTACATTCATTTATATAAGCCTAGCGTCTGGGA
TTTATTCGAATACTGA
>YGL254W_EC1118
------------------------------------ATGA
CGGATATAGGGAGAACCAAGTCTAGAAATTACAAATGTTC
TTTTGACGGTTGTGAGAAAGTCTACAACAGACCTAGTTTG
CTTCAGCAACACCAAAATTCGCATACCAATCAAAAGCCGT
ATCATTGTGATGAGCCGGGATGTGGCAAAAAATTTATAAG
ACCGTGCCATCTACGAGTTCACAAATGGACTCATTCACAA
ATCAAGCCCAAAGCGTGCACATTATGTCAAAAAAGATTTG
TCACAAATCAGCAATTAAGAAGGCATTTAAATAGTCATGA
AAGAAAAAGCAAGCTTGCATCAAGAATTGACCGTAAACAC
GAAGGAGTGAATGCGAATGTGAAAGCAGAACTCGATGGCA
AGGAGGGAGGTTTTGACCCAAAATTACCTTCCGGCTCTCC
AATGTGTGGTGAAGAATTCTCGCAAGGTCATTTGCCTGGA
TATGATGACATGCAAGTGCTACAATGCCCATACAAATCAT
GTCAAAAAGTTACCAGCTTCAATGACGATCTAATAAATCA
TATGTTGCAACATCATATAGCAAGTAAGCTTGTTGTACCA
TCTGGAGATCCATCTCTGAAGGAATCGCTTCCAACCTCTG
AGAAATCCAGCAGCACCGACACTACATCCATTCCACAACT
TTCATTTAGCACTACTGGGACAAGCAGTAGTGAAAGCATT
GATAGCACTACGGCACAAACCCCAACTGATCCAGAGAGTT
ACTGGTCGGATAACCGGTGCAAACATAGTGATTGTCAAGA
GCTTAGTCCATTCGCATCTGTATTTGATCTCATTGACCAC
TATGACCACACGCATGCCTTCATTCCCGAGACACTGGTAA
AGTACAGCTACATTCATTTATATAAGCCTAGCGTCTGGGA
TTTATTCGAATACTGA
>YGL254W_JAY291
------------------------------------ATGA
CAGATATAGGGAGAACCAAGTCTAGAAATTACAAATGTTC
TTTTGACGGTTGTGAGAAAGTCTACAACAGACCTAGTTTG
CTTCAGCAACACCAAAATTCGCATACCAATCAAAAGCCGT
ATCATTGTGATGAGCCGGGATGTGGCAAAAAATTTATAAG
ACCGTGCCATCTACGAGTTCACAAATGGACTCATTCACAA
ATCAAGCCCAAAGCGTGCACATTATGTCAAAAAAGATTTG
TCACAAATCAGCAATTAAGAAGGCATTTAAATAGTCATGA
AAGAAAAAGCAAGCTTGCATCAAGAATTGACCGTAAACAC
GAAGGAGTGAATGCGAATGTGAAAGCAGAACTCGATGGCA
AGGAGGGAGGTTTTGACCCAAAATTACCTTCCGGCTCTCC
AATGTGTGGTGAAGAATTCTCGCAAGGTCATTTGCCTGGA
TATGATGACATGCAAGTGCTACAATGCCCATACAAATCAT
GTCAAAAAGTTACCAGCTTCAATGACGATCTAATAAATCA
TATGTTGCAACATCATATAGCAAGTAAGCTTGTTGTACCA
TCTGGAGATCCATCTCTGAAGGAATCGCTTCCAACCTCTG
AGAAATCCAGCAGCACCGACACTACATCCATTCCACAACT
TTCATTTAGCACTACTGGGACAAGCAGTAGTGAAAGCATT
GATAGCACTACGGCACAAACCCCAACTGATCCAGAGAGTT
ACTGGTCGGATAACCGGTGCAAACATAGTGATTGTCAAGA
GCTTAGTCCATTCGCATCTGTATTTGATCTCATTGACCAC
TATGACCACACGCATGCCTTCATTCCCGAGACACTGGTAA
AGTACAGCTACATTCATTTATATAAGCCTAGCGTCTGGGA
TTTATTCGAATACTGA
>YGL254W_Kyokai7
------------------------------------ATGA
CGGATATAGGGAGAACCAAGTCTAGAAATTACAAATGTTC
TTTTGACGGTTGTGAGAAAGTCTACAACAGACCTAGTTTG
CTTCAGCAACACCAAAATTCGCATACCAATCAAAAGCCGT
ATCATTGTGATGAGCCGGGATGTGGCAAAAAATTTATAAG
ACCGTGCCATCTACGAGTTCACAAATGGACTCATTCACAA
ATCAAGCCCAAAGCGTGCACATTATGTCAAAAAAGATTTG
TCACAAATCAGCAATTAAGAAGGCATTTAAATAGTCATGA
AAGAAAAAGCAAGTTTGCATCAAGAATTGACCGTAAACAC
GAAGGAGTGAATGCGAATGTGAAAGCAGAACTCAATGGCA
AGGAGGGAGGTTTTGACCCAAAATTACCTTCCGGCTCTCC
AATGTGTGGTGAAGAATTCTCGCAAGGTCATTTGCCTGGA
TATGATGACATGCAAGTGCTACAATGCCCATACAAATCAT
GTCAAAAAGTTACCAGCTTCAATGACGATCTAATAAATCA
TATGTTGCAACATCATATAGCAAGTAAGCTTGTTGTACCA
TCTGGAGATCCATCTCTGAAGGAATCGCTTCCAACCTCTG
AGAAATCCAGCAGCACCGACACTACATCCATTCCACAACT
TTCATTTAGCACTACTGGGACAAGCAGTAGTGAAAGCGTT
GATAGCACTAGGGCACAAACCCCAACTGATCCAGAGAGTT
ACTGGTCGGATAACCGGTGCAAACATAGTGATTGTCAAGA
GCTTAGTCCATTCGCATCTGTATTTGATCTCATTGACCAC
TATGACCACACGCACGCCTTCATTCCTGAGACGCTGGTAA
AGTACAGCTACATTCATTTATATAAGCCTAGCGTCTGGGA
TTTATTCGAATACTGA
>YGL254W_LalvinQA23
------------------------------------ATGA
CAGATATAGGGAGAACCAAGTCTAGAAATTACAAATGTTC
TTTTGACGGTTGTGAGAAAGTCTACAACAGACCTAGTTTG
CTTCAGCAACACCAAAATTCGCATACCAATCAAAAGCCGT
ATCATTGTGATGAGCCGGGATGTGGCAAAAAATTTATAAG
ACCGTGCCATCTACGAGTTCACAAATGGACTCATTCACAA
ATCAAGCCCAAAGCGTGCACATTATGTCAAAAAAGATTTG
TCACAAATCAGCAATTAAGAAGGCATTTAAATAGTCATGA
AAGAAAAAGCAAGCTTGCATCAAGAATTGACCGTAAACAC
GAAGGAGTGAATGCGAATGTGAAAGCAGAACTCGATGGCA
AGGAGGGAGGTTTTGACCCAAAATTACCTTCCGGCTCTCC
AATGTGTGGTGAAGAATTCTCGCAAGGTCATTTGCCTGGA
TATGATGACATGCAAGTGCTACAATGCCCATACAAATCAT
GTCAAAAAGTTACCAGCTTCAATGACGATCTAATAAATCA
TATGTTGCAACATCATATAGCAAGTAAGCTTGTTGTACCA
TCTGGAGATCCATCTCTGAAGGAATCGCTTCCAACCTCTG
AGAAATCCAGCAGCACCGACACTACATCCATTCCACAACT
TTCATTTAGCACTACTGGGACAAGCAGTAGTGAAAGCATT
GATAGCACTACGGCACAAACCCCAACTGATCCAGAGAGTT
ACTGGTCGGATAACCGGTGCAAACATAGTGATTGTCAAGA
GCTTAGTCCATTCGCATCTGTATTTGATCTCATTGACCAC
TATGACCACACGCATGCCTTCATTCCCGAGACACTGGTAA
AGTACAGCTACATTCATTTATATAAGCCTAGCGTCTGGGA
TTTATTCGAATACTGA
>YGL254W_RM11-1a
------------------------------------ATGA
CAGATATAGGGAGAACCAAGTCTAGAAATTACAAATGTTC
TTTTGACGGTTGTGAGAAAGTCTACAACAGACCTAGTTTG
CTTCAGCAACACCAAAATTCGCATACCAATCAAAAGCCGT
ATCATTGTGATGAGCCGGGATGTGGCAAAAAATTTATAAG
ACCGTGCCATCTACGAGTTCACAAATGGACTCATTCACAA
ATCAAGCCCAAAGCGTGCACATTATGTCAAAAAAGATTTG
TCACAAATCAGCAATTAAGAAGGCATTTAAATAGTCATGA
AAGAAAAAGCAAGCTTGCATCAAGAATTGACCGTAAACAC
GAAGGAGTGAATGCGAATGTGAAAGCAGAACTCGATGGCA
AGGAGGGAGGTTTTGACCCAAAATTACCTTCCGGCTCTCC
AATGTGTGGTGAAGAATTCTCGCAAGGTCATTTGCCTGGA
TATGATGACATGCAAGTGCTACAATGCCCATACAAATCAT
GTCAAAAAGTTACCAGCTTCAATGACGATCTAATAAATCA
TATGTTGCAACATCATATAGCAAGTAAGCTTGTTGTACCA
TCTGGAGATCCATCTCTGAAGGAATCGCTTCCAACCTCTG
AGAAATCCAGCAGCACCGACACTACATCCATTCCACAACT
TTCATTTAGCACTACTGGGACAAGCAGTAGTGAAAGCATT
GATAGCACTACGGCACAAACCCCAACTGATCCAGAGAGTT
ACTGGTCGGATAACCGGTGCAAACATAGTGATTGTCAAGA
GCTTAGTCCATTCGCATCTGTATTTGATCTCATTGACCAC
TATGACCACACGCATGCCTTCATTCCCGAGACACTGGTAA
AGTACAGCTACATTCATTTATATAAGCCTAGCGTCTGGGA
TTTATTCGAATACTGA
>YGL254W_Sigma1278b
------------------------------------ATGA
CAGAGATAGGGAGAACCAAGTCTAGAAATTACAAATGTTC
TTTTGACGGTTGTGAGAAAGTCTACAACAGACCTAGTTTG
CTTCAGCAACACCAAAATTCGCATACCAATCAAAAGCCAT
ATCATTGTGATGAGCCGGGATGTGGCAAAAAATTTATAAG
ACCGTGCCATCTACGAGTTCACAAATGGACTCATTCACAA
ATCAAGCCCAAAGCGTGCACATTATGTCAAAAAAGATTTG
TCACAAATCAGCAATTAAGAAGGCATTTAAATAGTCATGA
AAGAAAAAGCAAGCTTGCATCAAGAATTGACCGTAAACAC
GAAGGAGTGAATGCGAATGTGAAAGCAGAACTCAATGGCA
AGGAGGGAGGTTTTGACCCAAAATTACCTCCCGGCTCTCC
AATGTGTGGTGAAGAATTCTCGCAAGGTCACTTGCCTGGA
TATGATGACATGCAAGTGCTACAATGCCCATACAAATCAT
GTCAAAAAGTTACCAGCTTCAATGACGATCTAATAAATCA
TATGTTGCAACATCATATAGCAAGTAAGCTTGTTGTACCA
TCTGGAGATCCATCTCTGAAGGAATCGCTTCCAACCTCTG
AGAAATCCAGCAGCACCGACACTACATCCATTTCACAACT
TTCATTTAGCACTACTGGGACAAGCAGTAGTGAAAGCGTT
GATAGCACTACGGCACAAACCCCAACTGGTCCAGAGAGTT
ACTGGTCGGATAACCGGTGCAAACATAGTGATTGTCAAGA
GCTTAGTTCATTCGCATCTGTATTTGATCTCATTGACCAC
TATGACCACACGCATGCCTTCATTCCCGAGACGCTGGTAA
AGTACAGCTACATTCATTTATATAAGCCTAGCGTCTGGGA
TTTATTCGAATACTGA
>YGL254W_VL3
------------------------------------ATGA
CAGATATAGGGAGAACCAAGTCTAGAAATTACAAATGTTC
TTTTGACGGTTGTGAGAAAGTCTACAACAGACCTAGTTTG
CTTCAGCAACACCAAAATTCGCATACCAATCAAAAGCCGT
ATCATTGTGATGAGCCGGGATGTGGCAAAAAATTTATAAG
ACCGTGCCATCTACGAGTTCACAAATGGACTCATTCACAA
ATCAAGCCCAAAGCGTGCACATTATGTCAAAAAAGATTTG
TCACAAATCAGCAATTAAGAAGGCATTTAAATAGTCATGA
AAGAAAAAGCAAGCTTGCATCAAGAATTGACCGTAAACAC
GAAGGAGTGAATGCGAATGTGAAAGCAGAACTCGATGGCA
AGGAGGGAGGTTTTGACCCAAAATTACCTTCCGGCTCTCC
AATGTGTGGTGAAGAATTCTCGCAAGGTCATTTGCCTGGA
TATGATGACATGCAAGTGCTACAATGCCCATACAAATCAT
GTCAAAAAGTTACCAGCTTCAATGACGATCTAATAAATCA
TATGTTGCAACATCATATAGCAAGTAAGCTTGTTGTACCA
TCTGGAGATCCATCTCTGAAGGAATCGCTTCCAACCTCTG
AGAAATCCAGCAGCACCGACACTACATCCATTCCACAACT
TTCATTTAGCACTACTGGGACAAGCAGTAGTGAAAGCATT
GATAGCACTACGGCACAAACCCCAACTGATCCAGAGAGTT
ACTGGTCGGATAACCGGTGCAAACATAGTGATTGTCAAGA
GCTTAGTCCATTCGCATCTGTATTTGATCTCATTGACCAC
TATGACCACACGCATGCCTTCATTCCCGAGACACTGGTAA
AGTACAGCTACATTCATTTATATAAGCCTAGCGTCTGGGA
TTTATTCGAATACTGA
>YGL254W_YJM789
------------------------------------ATGA
CAGATATAGGGAGAACCAAGTCTAGAAATTACAAATGTTC
TTTTGACGGTTGTGAGAAAGTCTACAACAGACCTAGTTTG
CTTCAGCAACACCAAAACTCGCATACCAATCAAAAGCCGT
ATCATTGTGATGAGCCGGGATGTGGCAAAAAATTCATAAG
ACCGTGCCATCTACGAGTTCACAAATGGACTCATTCACAA
ATCAAGCCCAAAGCGTGCACATTATGTCAAAAAAGATTTG
TCACAAATCAGCAATTAAGAAGGCATTTAAATAGTCATGA
AAGAAAAAGCAAGCTTGCATCAAGAATTGACCGTAGACAC
GAAGGAGTGAATGCGAATGCGAAAGCAGAACTCAATGGCA
AGGAGGGAGGTTTTGACCCAAAATTACCTTCCGGCTCTCC
AATGTGTGGTGAAGAATTCTCGCAAGGTCATTTGCCTGGA
TATGATGACATGCAAGTGCTACAATGCCCATACAAATCAT
GCCAAAAAGTTACCAGCTTCAATGACGATCTAATAAATCA
TATGTTGCAACATCATATAGCAAGTAAGCTTGTTGTACCA
TCTGGAGATCCATCTCTGAAGGAATCGCTTCCAACCTCTG
AGAAATCCAGCAGCACCGACACTACATCCATTCCACAACT
TTCATTTAGCACTACTGGGACAAGCAGTAGTGAAAGCATT
GATAGCACTACGGCACAAACCCCAACTGATCCAGAGAGTT
ACTGGTCGGATAACCGGTGCAAACATAGTGATTGTCAAGA
GCTTAGTCCATTCGCATCTGTATTTGATCTCATTGACCAC
TATGACCACACGCATGCCTTCATTCCCGAGACACTGGTAA
AGTACAGCTACATTCATTTATATAAGCCTAGCGTCTGGGA
TTTATTCGAATACTGA
>lcl|T7_updated.Contig20.2_15520-16419
------------------------------------ATGA
CGGATATAGGGAGAACCAAGTCTAGAAATTACAAATGTTC
TTTTGACGGTTGTGAGAAAGTCTACAACAGACCTAGTTTG
CTTCAGCAACACCAAAATTCGCATACCAATCAAAAGCCGT
ATCATTGTGATGAGCCGGGATGTGGCAAAAAATTTATAAG
ACCGTGCCATCTACGAGTTCACAAATGGACTCATTCACAA
ATCAAGCCCAAAGCGTGCACATTATGTCAAAAAAGATTTG
TCACAAATCAGCAATTAAGAAGGCATTTAAATAGTCATGA
AAGAAAAAGCAAGCTTGCATCAAGAATTGACCGTAAACAC
GAAGGAGTGAATGCGAATGTGAAAGCAGAACTCAATGGCA
AGGAGGGAGGTTTTGACCCAAAATTACCTTCCGGCTCTCC
AATGTGTGGTGAAGAATTCTCGCAAGGTCATTTGCCTGGA
TATGATGACATGCAAGTGCTACAATGCCCATACAAATCAT
GTCAAAAAGTTACCAGCTTCAATGACGATCTAATAAATCA
TATGTTGCAACATCATATAGCAAGTAAGCTTGTTGTACCA
TCTGGAGATCCATCTCTGAAGGAATCGCTTCCAACCTCTG
AGAAATCCAGCAGCACCGACACTACATCCATTCCACAACT
TTCATTTAGCACTACTGGGACAAGCAGTAGTGAAAGCGTT
GATAGCACTACGGCACAAACCCCAACTGATCCAGAGAGTT
ACTGGTCGGATAACCGGTGCAAACATAGTGATTGTCAAGA
GCTTAGTCCATTCGCATCTGTATTTGATCTCATTGACCAC
TATGACCACACGCACGCCTTCATTCCTGAGACGCTGGTAA
AGTACAGCTACATTCATTTATATAAGCCTAGCGTCTGGGA
TTTATTCGAATACTGA
>lcl|UC5.contig01397_10702-11601
------------------------------------ATGA
CGGATATAGGGAGAACCAAGTCTAGAAATTACAAATGTTC
TTTTGACGGTTGTGAGAAAGTCTACAACAGACCTAGTTTG
CTTCAGCAACACCAAAATTCGCATACCAATCAAAAGCCGT
ATAATTGTGATGAGCCGGGATGTGGCAAAAAATTTATAAG
ACCGTGCCATCTACGAGTTCACAAATGGACTCATTCACAA
ATCAAGCCCAAAGCGTGCACATTATGTCAAAAAAGATTTG
TCACAAATCAGCAATTAAGAAGGCATTTAAATAGTCATGA
AAGAAAAAGCAAGCTTGCATCAAGAATTGACCGTAAACAC
GAAGGAGTGAATGCGAATGTGAAAGCAGAACTCAATGGCA
AGGAGGGAGGTTTTGACCCAAAATTACCTTCCGGCTCTCC
AATGTGTGGTGAAGAATTCTCGCAAGGTCATTTGCCTGGA
TATGATGACATGCAAGTGCTACAATGCCCATACAAATCAT
GTCAAAAAGTTACCAGCTTCAATGACGATCTAATAAATCA
TATGTTGCAACATCATATAGCAAGTAAGCTTGTTGTACCA
TCTGGAGATCCATCTCTGAAGGAATCGCTTCCAACCTCTG
AGAAATCCAGCAGCACCGACACTACATCCATTCCACAACT
TTCATTTAGCACTACTGGGACAAGCAGTAGTGAAAGCGTT
GATAGCACTACGGCACAAACCCCAACTGATCCAGAGAGTT
ACTGGTCGGATAACCGGTGCAAACATAGTGATTGTCAAGA
GCTTAGTCCATTCGCATCTGTATTTGATCTCATTGACCAC
TATGACCACACGCACGCCTTCATTCCTGAGACGCTGGTAA
AGTACAGCTACATTCATTTATATAAGCCTAGCGTCTGGGA
TTTATTCGAATACTGA
>lcl|PW5.contig00107_17928-18827
------------------------------------ATGA
CGGATATAGGGAGAACCAAGTCTAGAAATTACAAATGTTC
TTTTGACGGTTGTGAGAAAGTCTACAACAGACCTAGTTTG
CTTCAGCAACACCAAAACTCGCATACCAATCAAAAGCCGT
ATCATTGTGATGAGCCGGGATGTGGCAAAAAATTTATAAG
ACCGTGCCATCTACGAGTTCACAAATGGACTCATTCACAA
ATCAAGCCCAAAGCGTGCACATTATGTCAAAAAAGATTTG
TCACAAATCAGCAATTAAGAAGGCATTTAAATAGTCATGA
AAGAAAAAGCAAGCTTGCATCAAGAATTGACCGTAAACAC
GAAGGAGTGAATGCGAATGTGAAAGCAGAACTCAATGGCA
AGGAGGGAGGTTTTGACCCAAAATTACCTTCCGGCTCTCC
AATGTGTGGTGAAGAATTCTCGCAAGGTCATTTGCCTGGA
TATGATGACATGCAAGTGCTACAATGCCCATACAAATCAT
GTCAAAAAGTTACCAGCTTCAATGACGATCTAATAAATCA
TATGTTGCAACATCATATAGCAAGTAAGCTTGTTGTACCA
TCTGGAGATCCATCTCTGAAGGAATCGCTTCCAACCTCTG
AGAAATCCAGCAGCACCGACACTACATCCATTCCACAACT
TTCATTTAGCACTACTGGGACAAGCAGTAGTGAAAGCGTT
GATAGCACTACGGCACAAACCCCAACTGATCCAGAGAGTT
ACTGGTCGGATAACCGGTGCAAACATAGTGATTGTCAAGA
GCTTAGTCCATTCGCATCTGTATTTGATCTCATTGACCAC
TATGACCACACGCACGCCTTCATTCCTGAGACGCTGGTAA
AGTACAGCTACATTCATTTATATAAGCCTAGCGTCTGGGA
TTTATTCGAATACTGA
>lcl|YPS163.Contig88.50_17744-18643
------------------------------------ATGA
CGGATATAGGGAGAACCAAGTCTAGAAATTACAAATGTTC
TTTTGACGGTTGTGAGAAAGTCTACAACAGACCTAGTTTG
CTTCAGCAACACCAAAATTCGCATACCAATCAAAAGCCGT
ATCATTGTGATGAGCCGGGATGTGGCAAAAAATTTATAAG
ACCGTGCCATCTACGAGTTCACAAATGGACTCATTCACAA
ATCAAGCCCAAAGCGTGCACATTATGTCAAAAAAGATTTG
TCACAAATCAGCAATTAAGAAGGCATTTAAATAGTCATGA
AAGAAAAAGCAAGCTTGCATCAAGAATTGACCGTAAACAC
GAAGGAGTGAATGCGAATGTGAAAGCAGAACTCAATGGCA
AGGAGGGAGGTTTTGACCCAAAATTACCTTCCGGCTCTCC
AATGTGTGGTGAAGAATTCTCGCAAGGTCATTTGCCTGGA
TATGATGACATGCAAGTGCTACAATGCCCATACAAATCAT
GTCAAAAAGTTACCAGCTTCAATGACGATCTAATAAATCA
TATGTTGCAACATCATATAGCAAGTAAGCTTGTTGTACCA
TCTGGAGATCCATCTCTGAAGGAATCGCTTCCTACCTCTG
AGAAATCCAGCAGCACCGACACTACATCCATTCCACAACT
TTCATTTAGCACTACTGGGACAAGCAGTAGTGAAAGCGTT
GATAGCACTACGGCACAAACCCCAACTGATCCAGAGAGTT
ACTGGTCGGATAACCGGTGCAAACATAGTGATTGTCAAGA
GCTTAGTCCATTCGCATCTGTATTTGATCTCATTGACCAC
TATGACCACACGCACGCCTTCATTCCTGAGACGCTAGTAA
AGTACAGCTACATTCATTTATATAAGCCTAGCGTCTGGGA
TTTATTCGAATACTGA
>lcl|YJM269.Contig21.1_16347-17246
------------------------------------ATGA
CAGATATAGGGAGAACCAAGTCTAGAAATTACAAATGTTC
TTTTGACGGTTGTGAGAAAGTCTACAACAGACCTAGTTTG
CTTCAGCAACACCAAAATTCGCATACCAATCAAAAGCCGT
ATCATTGTGATGAGCCGGGATGTGGCAAAAAATTCATAAG
ACCGTGCCATCTACGAGTTCACAAATGGACTCATTCACAA
ATCAAGCCCAAAGCGTGCACATTATGTCAAAAAAGATTTG
TCACAAATCAGCAATTAAGAAGGCATTTAAATAGTCATGA
AAGAAAAAGCAAGCTTGCATCAAGAATTGACCGTAAACAC
GAAGGAGTGAATGCGAATGTGAAAGCAGAACTCAATGGCA
AGGAGGGAGGTTTTGACCCAAAATTACCTTCCGGCTCTCC
AATGTGTGGTGAAGAATTCTCGCAAGGTCATTTGCCTGGA
TATGATGACATGCAAGTGCTACAATGCCCATACAAATCAT
GTCAAAAAGTTACCAGCTTCAATGACGATCTAATAAATCA
TATGTTGCAACATCATATAGCAAGTAAGCTTGTTGTACCA
TCTGGAGATCCATCTCTGAAGGAATCGCTTCCAACCTCTG
AGAAATCCAGCAGCACCGACACTACATCCATTCCACAACT
TTCATTTAGCACTACTGGGACAAGCAGTAGTGAAAGCGTT
GATAGCACTACGGCACAAACCCCAACTGATCCAGAGAGTT
ACTGGTCGGATAACCGGTGCAAACATAGTGATTGTCAAGA
GCTTAGTCCATTCGCATCTGTATTTGATCTCATTGACCAC
TATGACCACACGCACGCCTTCATTCCTGAGACGCTGGTAA
AGTACAGCTACATTCATTTATATAAGCCTAGCGTCTGGGA
TTTATTCGAATACTGA
>lcl|Y9.Contig191.5_1047-1946
------------------------------------ATGA
CGGATATAGGGAGAACCAAGTCTAGAAATTACAAATGTTC
TTTTGACGGTTGTGAGAAAGTCTACAACAGACCTAGTTTG
CTTCAGCAACACCAAAATTCGCATACCAATCAAAAGCCGT
ATCATTGTGATGAGCCGGGATGTGGCAAAAAATTTATAAG
ACCGTGCCATCTACGAGTTCACAAATGGACTCATTCACAA
ATCAAGCCCAAAGCGTGCACATTATGTCAAAAAAGATTTG
TCACAAATCAGCAATTAAGAAGGCATTTAAATAGTCATGA
AAGAAAAAGCAAGTTTGCATCAAGAATTGACCGTAAACAC
GAAGGAGTGAATGCGAATGTGAAAGCAGAACTCAATGGCA
AGGAGGGAGGTTTTGACCCAAAATTACCTTCCGGCTCTCC
AATGTGTGGTGAAGAATTCTCGCAAGGTCATTTGCCTGGA
TATGATGACATGCAAGTGCTACAATGCCCATACAAATCAT
GTCAAAAAGTTACCAGCTTCAATGACGATCTAATAAATCA
TATGTTGCAACATCATATAGCAAGTAAGCTTGTTGTACCA
TCTGGAGATCCATCTCTGAAGGAATCGCTTCCAACCTCTG
AGAAATCCAGCAGCACCGACACTACATCCATTCCACAGCT
TTCATTTAGCACTACTGGGACAAGCAGTAGTGAAAGCGTT
GATAGCACTACGGCACAAACCCCAACTGATCCAGAGAGTT
ACTGGTCGGATAACCGGTGCAAACATAGTGATTGTCAAGA
GCTTAGTCCATTCGCATCTGTATTTGATCTCATTGACCAC
TATGACCACACGCACGCCTTCATTCCTGAGACGCTGGTAA
AGTACAGCTACATTCATTTATATAAGCCTAGCGTCTGGGA
TTTATTCGAATACTGA
>lcl|Y12.Contig59.2_87631-88530
------------------------------------ATGA
CGGATATAGGGAGAACCAAGTCTAGAAATTACAAATGTTC
TTTTGACGGTTGTGAGAAAGTCTACAACAGACCTAGTTTG
CTTCAGCAACACCAAAATTCGCATACCAATCAAAAGCCGT
ATCATTGTGATGAGCCGGGATGTGGCAAAAAATTTATAAG
ACCGTGCCATCTACGAGTTCACAAATGGACTCATTCACAA
ATCAAGCCCAAAGCGTGCACATTATGTCAAAAAAGATTTG
TCACAAATCAGCAATTAAGAAGGCATTTAAATAGTCATGA
AAGAAAAAGCAAGTTTGCATCAAGAATTGACCGTAAACAC
GAAGGAGTGAATGCGAATGTGAAAGCAGAACTCAATGGCA
AGGAGGGAGGTTTTGACCCAAAATTACCTTCCGGCTCTCC
AATGTGTGGTGAAGAATTCTCGCAAGGTCATTTGCCTGGA
TATGATGACATGCAAGTGCTACAATGCCCATACAAATCAT
GTCAAAAAGTTACCAGCTTCAATGACGATCTAATAAATCA
TATGTTGCAACATCATATAGCAAGTAAGCTTGTTGTACCA
TCTGGAGATCCATCTCTGAAGGAATCGCTTCCAACCTCTG
AGAAATCCAGCAGCACCGACACTACATCCATTCCACAGCT
TTCATTTAGCACTACTGGGACAAGCAGTAGTGAAAGCGTT
GATAGCACTACGGCACAAACCCCAACTGATCCAGAGAGTT
ACTGGTCGGATAACCGGTGCAAACATAGTGATTGTCAAGA
GCTTAGTCCATTCGCATCTGTATTTGATCTCATTGACCAC
TATGACCACACGCACGCCTTCATTCCTGAGACGCTGGTAA
AGTACAGCTACATTCATTTATATAAGCCTAGCGTCTGGGA
TTTATTCGAATACTGA
>lcl|YJM280.Contig22.36_20026-20925
------------------------------------ATGA
CAGATATAGGGAGAACCAAGTCTAGAAATTACAAATGTTC
TTTTGACGGTTGTGAGAAAGTCTACAACAGACCTAGTTTG
CTTCAGCAACACCAAAATTCGCATACCAATCAAAAGCCGT
ATCATTGTGATGAGCCGGGATGTGGCAAAAAATTTATAAG
ACCGTGCCATCTACGAGTTCACAAATGGACTCATTCACAA
ATCAAGCCCAAAGCGTGCACATTATGTCAAAAAAGATTTG
TCACAAATCAGCAATTAAGAAGGCATTTAAATAGTCATGA
AAGAAAAAGCAAGCTTGCATCAAGAATTGACCGTAAACAC
GAAGGAGTGAATGCGAATGTGAAAGCAGAACTCAATGGCA
AGGAGGGAGGTTTTGACCCAAAATTACCTTCCGGCTCTCC
AATGTGTGGTGAAGAATTCTCGCAAGGTCATTTGCCTGGA
TATGATGACATGCAAGTGCTACAATGCCCATACAAATCAT
GTCAAAAAGTTACCAGCTTCAATGACGATCTAATAAATCA
TATGTTGCAACATCATATAGCAAGTAAGCTTGTTGTACCA
TCTGGAGATCCATCTCTGAAGGAATCGCTTCCAACCTCTG
AGAAATCCAGCAGCACCGACACTACATCCATTCCACAACT
TTCATTTAGCACTACTGGGACAAGCAGTAGTGAAAGCGTT
GATAGCACTACGGCACAAACCCCAACTGATCCAGAGAGTT
ACTGGTCGGATAACCGGTGCAAACATAGTGATTGTCAAGA
GCTTAGTCCATTCGCATCTGTATTTGATCTCATTGACCAC
TATGACCACACGCATGCCTTCATTCCCGAGACACTGGTAA
AGTACAGCTACATTCATTTATATAAGCCTAGCGTCTGGGA
TTTATTCGAATACTGA
>lcl|FL100.Contig27.3_5479-6378
------------------------------------ATGA
CGGATATAGGGAGAACCAAGTCTAGAAATTACAAATGTTC
TTTTGACGGTTGTGAGAAAGTCTACAACAGACCTAGTTTG
CTTCAGCAACACCAAAATTCGCATACCAATCAAAAGCCGT
ATCATTGTGATGAGCCGGGATGTGGCAAAAAATTTATAAG
ACCGTGCCATCTACGAGTTCACAAATGGACTCATTCACAA
ATCAAGCCCAAAGCGTGCACATTATGTCAAAAAAGATTTG
TCACAAATCAGCAATTAAGAAGGCATTTAAATAGTCATGA
AAGAAAAAGCAAGCTTGCATCAAGAATTGACCGTAAACAC
GAAGGAGTGAATGCGAATGTGAAAGCAGAACTCAATGGCA
AGGAGGGAGGTTTTGACCCAAAATTACCTTCCGGCTCTCC
AATGTGTGGTGAAGAATTCTCGCAAGGTCATTTGCCTGGA
TATGATGACATGCAAGTGCTACAATGCCCATACAAATCAT
GTCAAAAAGTTACCAGCTTCAATGACGATCTAATAAATCA
TATGTTGCAACATCATATAGCAAGTAAGCTTGTTGTACCA
TCTGGAGATCCATCTCTGAAGGAATCGCTTCCAACCTCTG
AGAAATCCAGCAGCACCGACACTACATCCATTCCACAACT
TTCATTTAGCACTACTGGGACAAGCAGTAGTGAAAGCATT
GATAGCACTACGGCACAAACCCCAACTGATCCAGAGAGTT
ACTGGTCGGATAACCGGTGCAAACATAGTGATTGTCAAGA
GCTTAGTCCATTCGCATCTGTATTTGATCTCATTGACCAC
TATGACCACACGCATGCCTTCATTCCCGAGACACTGGTAA
AGTACAGCTACATTCATTTATATAAGCCTAGCGTCTGGGA
TTTATTCGAATACTGA
>lcl|YJM653.contig03574_789-1688
------------------------------------ATGA
CAGATATAGGGAGAACCAAGTCTAGAAATTACAAATGTTC
TTTTGACGGTTGTGAGAAAGTCTACAACAGACCTAGTTTG
CTTCAGCAACACCAAAATTCGCATACCAATCAAAAGCCGT
ATCATTGTGATGAGCCGGGATGTGGCAAAAAATTTATAAG
ACCGTGCCATCTACGAGTTCACAAATGGACTCATTCACAA
ATCAAGCCCAAAGCGTGCACATTATGTCAAAAAAGATTTG
TCACAAATCAGCAATTAAGAAGGCATTTAAATAGTCATGA
AAGAAAAAGCAAGCTTGCATCAAGAATTGACCGTAAACAC
GAAGGAGTGAATGCGAATGTGAAAGCAGAACTCAATGGCA
AGGAGGGAGGTTTTGACCCAAAATTACCTTCCGGCTCTCC
AATGTGTGGTGAAGAATTCTCGCAAGGTCATTTGCCTGGA
TATGATGACATGCAAGTGCTACAATGCCCATACAAATCAT
GTCAAAAAGTTACCAGCTTCAATGACGATCTAATAAATCA
TATGTTGCAACATCATATAGCAAGTAAGCTTGTTGTACCA
TCTGGAGATCCATCTCTGAAGGAATCGCTTCCAACCTCTG
AGAAATCCAGCAGCACCGACACTACATCCATTCCACAACT
TTCATTTAGCACTACTGGGACAAGCAGTAGTGAAAGCATT
GATAGCACTACGGCACAAACCCCAACTGATCCAGAGAGTT
ACTGGTCGGATAACCGGTGCAAACATAGTGATTGTCAAGA
GCTTAGTCCATTCGCATCTGTATTTGATCTCATTGACCAC
TATGACCACACGCATGCCTTCATTCCCGAGACACTGGTAA
AGTACAGCTACATTCATTTATATAAGCCTAGCGTCTGGGA
TTTATTCGAATACTGA
>lcl|YJM320.Contig39.1_13686-14585
------------------------------------ATGA
CGGATATAGGGAGAACCAAGTCTAGAAATTACAAATGTTC
TTTTGACGGTTGTGAGAAAGTCTACAACAGACCTAGTTTG
CTTCAGCAACACCAAAATTCGCATACCAATCAAAAGCCGT
ATCATTGTGATGAGCCGGGATGTGGCAAAAAATTCATAAG
ACCGTGCCATCTACGAGTTCACAAATGGACTCATTCACAA
ATCAAGCCCAAAGCGTGCACATTATGTCAAAAAAGATTTG
TCACAAATCAGCAATTAAGAAGGCATTTAAATAGTCATGA
AAGAAAAAGCAAGCTTGCATCAAGAATTGACCGTAGACAC
GAAGGAGTGAATGCGAATGCGAAAGCAGAACTCAATGGCA
AGGAGGGAGGTTTTGACCCAAAATTACCTTCCGGCTCACC
AATGTGTGGTGAAGAATTCTCGCAAGGTCATTTGCCTGGA
TATGATGACATGCAAGTGCTACAATGCCCATACAAATCAT
GCCAAAAAGTTACCAGCTTCAATGACGATCTAATAAATCA
TATGTTGCAACATCATATAGCAAGTAAGCTTGTTGTACCA
TCTGGAGATCCATCTCTGAAGGAATCGCTTCCAACCTCTG
AGAAATCCAGCAGCACCGACACTACATCCATTCCACAACT
TTCATTTAGCACTACTGGGACAAGCAGTAGTGAAAGCGTT
GATAGCACTACGGCACAAACCCCAACTGATCCAGAGAGTT
ACTGGTCGGATAACCGGTGCAAACATAGTGATTGTCAAGA
GCTTAGTCCATTCGCATCTGTATTTGATCTCATTGACCAC
TATGACCACACGCACGCCTTCATTCCTGAGACGCTGGTAA
AGTACAGCTACATTCATTTATATAAGCCTAGCGTCTGGGA
TTTATTCGAATACTGA
>lcl|YJM451.contig00119_14105-15004
------------------------------------ATGA
CAGATATAGGGAGAACCAAGTCTAGAAATTACAAATGTTC
TTTTGACGGTTGTGAGAAAGTCTACAACAGACCTAGTTTG
CTTCAGCAACACCAAAATTCGCATACCAATCAAAAGCCGT
ATCATTGTGATGAGCCGGGATGTGGCAAAAAATTTATAAG
ACCGTGCCATCTACGAGTTCACAAATGGACTCATTCACAA
ATCAAGCCCAAAGCGTGCACATTATGTCAAAAAAGATTTG
TCACAAATCAGCAATTAAGAAGGCATTTAAATAGTCATGA
AAGAAAAAGCAAGCTTGCATCAAGAATTGACCGTAAACAC
GAAGGAGTGAATGCGAATGTGAAAGCAGAACTCGATGGCA
AGGAGGGAGGTTTTGACCCAAAATTACCTTCCGGCTCTCC
AATGTGTGGTGAAGAATTCTCGCAAGGTCATTTGCCTGGA
TATGATGACATGCAAGTGCTACAATGCCCATACAAATCAT
GTCAAAAAGTTACCAGCTTCAATGACGATCTAATAAATCA
TATGTTGCAACATCATATAGCAAGTAAGCTTGTTGTACCA
TCTGGAGATCCATCTCTGAAGGAATCGCTTCCAACCTCTG
AGAAATCCAGCAGCACCGACACTACATCCATTCCACAACT
TTCATTTAGCACTACTGGGACAAGCAGTAGTGAAAGCATT
GATAGCACTACGGCACAAACCCCAACTGATCCAGAGAGTT
ACTGGTCGGATAACCGGTGCAAACATAGTGATTGTCAAGA
GCTTAGTCCATTCGCATCTGTATTTGATCTCATTGACCAC
TATGACCACACGCATGCCTTCATTCCCGAGACACTGGTAA
AGTACAGCTACATTCATTTATATAAGCCTAGCGTCTGGGA
TTTATTCGAATACTGA
>lcl|YJM421.Contig32.3_51011-51910
------------------------------------ATGA
CGGATATAGGGAGAACCAAGTCTAGAAATTACAAATGTTC
TTTTGACGGTTGTGAGAAAGTCTACAACAGACCTAGTTTG
CTTCAGCAACACCAAAACTCGCATACCAATCAAAAGCCGT
ATCATTGTGATGAGCCGGGATGTGGCAAAAAATTCATAAG
ACCGTGCCATCTACGAGTTCACAAATGGACTCATTCACAA
ATCAAGCCCAAAGCGTGCACATTATGTCAAAAAAGATTTG
TCACAAATCAGCAATTAAGAAGGCATTTAAATAGTCATGA
AAGAAAAAGCAAGCTTGCATCAAGAATTGACCGTAGACAC
GAAGGAGTGAATGCGAATGCGAAAGCAGAACTCAATGGCA
AGGAGGGAGGTTTTGACCCAAAATTACCTTCCGGCTCACC
AATGTGTGGTGAAGAATTCTCGCAAGGTCATTTGCCTGGA
TATGATGACATGCAAGTGCTACAATGCCCATACAAATCAT
GCCAAAAAGTTACCAGCTTCAATGACGATCTAATAAATCA
TATGTTGCAACATCATATAGCAAGTAAGCTTGTTGTACCA
TCTGGAGATCCATCTCTGAAGGAATCGCTTCCAACCTCTG
AGAAATCCAGCAGCACCGACACTACATCCATTCCACAACT
TTCATTTAGCACTACTGGGACAAGCAGTAGTGAAAGCGTT
GATAGCACTACGGCACAAACCCCAACTGATCCAGAGAGTT
ACTGGTCGGATAACCGGTGCAAACATAGTGATTGTCAAGA
GCTTAGTCCATTCGCATCTGTATTTGATCTCATTGACCAC
TATGACCACACGCACGCCTTCATTCCTGAGACGCTGGTAA
AGTACAGCTACATTCATTTATATAAGCCTAGCGTCTGGGA
TTTATTCGAATACTGA
>lcl|YJM326.contig00013_51001-51900
------------------------------------ATGA
CGGATATAGGGAGAACCAAGTCTAGAAATTACAAATGTTC
TTTTGACGGTTGTGAGAAAGTCTACAACAGACCTAGTTTG
CTTCAGCAACACCAAAACTCGCATACCAATCAAAAGCCGT
ATCATTGTGATGAGCCGGGATGTGGCAAAAAATTCATAAG
ACCGTGCCATCTACGAGTTCACAAATGGACTCATTCACAA
ATCAAGCCCAAAGCGTGCACATTATGTCAAAAAAGATTTG
TCACAAATCAGCAATTAAGAAGGCATTTAAATAGTCATGA
AAGAAAAAGCAAGCTTGCATCAAGAATTGACCGTAGACAC
GAAGGAGTGAATGCGAATGCGAAAGCAGAACTCAATGGCA
AGGAGGGAGGTTTTGACCCAAAATTACCTTCCGGCTCACC
AATGTGTGGTGAAGAATTCTCGCAAGGTCATTTGCCTGGA
TATGATGACATGCAAGTGCTACAATGCCCATACAAATCAT
GCCAAAAAGTTACCAGCTTCAATGACGATCTAATAAATCA
TATGTTGCAACATCATATAGCAAGTAAGCTTGTTGTACCA
TCTGGAGATCCATCTCTGAAGGAATCGCTTCCAACCTCTG
AGAAATCCAGCAGCACCGACACTACATCCATTCCACAACT
TTCATTTAGCACTACTGGGACAAGCAGTAGTGAAAGCGTT
GATAGCACTACGGCACAAACCCCAACTGATCCAGAGAGTT
ACTGGTCGGATAACCGGTGCAAACATAGTGATTGTCAAGA
GCTTAGTCCATTCGCATCTGTATTTGATCTCATTGACCAC
TATGACCACACGCACGCCTTCATTCCTGAGACGCTGGTAA
AGTACAGCTACATTCATTTATATAAGCCTAGCGTCTGGGA
TTTATTCGAATACTGA
>lcl|WE372.Contig181.2_3504-4403
------------------------------------ATGA
CAGATATAGGGAGAACCAAGTCTAGAAATTACAAATGTTC
TTTTGACGGTTGTGAGAAAGTCTACAACAGACCTAGTTTG
CTTCAGCAACACCAAAATTCGCATACCAATCAAAAGCCGT
ATCATTGTGATGAGCCGGGATGTGGCAAAAAATTTATAAG
ACCGTGCCATCTACGAGTTCACAAATGGACTCATTCACAA
ATCAAGCCCAAAGCGTGCACATTATGTCAAAAAAGATTTG
TCACAAATCAGCAATTAAGAAGGCATTTAAATAGTCATGA
AAGAAAAAGCAAGCTTGCATCAAGAATTGACCGTAAACAC
GAAGGAGTGAATGCGAATGTGAAAGCAGAACTCGATGGCA
AGGAGGGAGGTTTTGACCCAAAATTACCTTCCGGCTCTCC
AATGTGTGGTGAAGAATTCTCGCAAGGTCATTTGCCTGGA
TATGATGACATGCAAGTGCTACAATGCCCATACAAATCAT
GTCAAAAAGTTACCAGCTTCAATGACGATCTAATAAATCA
TATGTTGCAACATCATATAGCAAGTAAGCTTGTTGTACCA
TCTGGAGATCCATCTCTGAAGGAATCGCTTCCAACCTCTG
AGAAATCCAGCAGCACCGACACTACATCCATTCCACAACT
TTCATTTAGCACTACTGGGACAAGCAGTAGTGAAAGCATT
GATAGCACTACGGCACAAACCCCAACTGATCCAGAGAGTT
ACTGGTCGGATAACCGGTGCAAACATAGTGATTGTCAAGA
GCTTAGTCCATTCGCATCTGTATTTGATCTCATTGACCAC
TATGACCACACGCATGCCTTCATTCCCGAGACACTGGTAA
AGTACAGCTACATTCATTTATATAAGCCTAGCGTCTGGGA
TTTATTCGAATACTGA
>lcl|M22.Contig34.1_13501-14400
------------------------------------ATGA
CAGATATAGGGAGAACCAAGTCTAGAAATTACAAATGTTC
TTTTGACGGTTGTGAGAAAGTCTACAACAGACCTAGTTTG
CTTCAGCAACACCAAAATTCGCATACCAATCAAAAGCCGT
ATCATTGTGATGAGCCGGGATGTGGCAAAAAATTTATAAG
ACCGTGCCATCTACGAGTTCACAAATGGACTCATTCACAA
ATCAAGCCCAAAGCGTGCACATTATGTCAAAAAAGATTTG
TCACAAATCAGCAATTAAGAAGGCATTTAAATAGTCATGA
AAGAAAAAGCAAGCTTGCATCAAGAATTGACCGTAAACAC
GAAGGAGTGAATGCGAATGTGAAAGCAGAACTCGATGGCA
AGGAGGGAGGTTTTGACCCAAAATTACCTTCCGGCTCTCC
AATGTGTGGTGAAGAATTCTCGCAAGGTCATTTGCCTGGA
TATGATGACATGCAAGTGCTACAATGCCCATACAAATCAT
GTCAAAAAGTTACCAGCTTCAATGACGATCTAATAAATCA
TATGTTGCAACATCATATAGCAAGTAAGCTTGTTGTACCA
TCTGGAGATCCATCTCTGAAGGAATCGCTTCCAACCTCTG
AGAAATCCAGCAGCACCGACACTACATCCATTCCACAACT
TTCATTTAGCACTACTGGGACAAGCAGTAGTGAAAGCATT
GATAGCACTACGGCACAAACCCCAACTGATCCAGAGAGTT
ACTGGTCGGATAACCGGTGCAAACATAGTGATTGTCAAGA
GCTTAGTCCATTCGCATCTGTATTTGATCTCATTGACCAC
TATGACCACACGCATGCCTTCATTCCCGAGACACTGGTAA
AGTACAGCTACATTCATTTATATAAGCCTAGCGTCTGGGA
TTTATTCGAATACTGA
>lcl|I14.contig02094_11654-12553
------------------------------------ATGA
CAGATATAGGGAGAACCAAGTCTAGAAATTACAAATGTTC
TTTTGACGGTTGTGAGAAAGTCTACAACAGACCTAGTTTG
CTTCAGCAACACCAAAATTCGCATACCAATCAAAAGCCGT
ATCATTGTGATGAGCCGGGATGTGGCAAAAAATTTATAAG
ACCGTGCCATCTACGAGTTCACAAATGGACTCATTCACAA
ATCAAGCCCAAAGCGTGCACATTATGTCAAAAAAGATTTG
TCACAAATCAGCAATTAAGAAGGCATTTAAATAGTCATGA
AAGAAAAAGCAAGCTTGCATCAAGAATTGACCGTAAACAC
GAAGGAGTGAATGCGAATGTGAAAGCAGAACTCGATGGCA
AGGAGGGAGGTTTTGACCCAAAATTACCTTCCGGCTCTCC
AATGTGTGGTGAAGAATTCTCGCAAGGTCATTTGCCTGGA
TATGATGACATGCAAGTGCTACAATGCCCATACAAATCAT
GTCAAAAAGTTACCAGCTTCAATGACGATCTAATAAATCA
TATGTTGCAACATCATATAGCAAGTAAGCTTGTTGTACCA
TCTGGAGATCCATCTCTGAAGGAATCGCTTCCAACCTCTG
AGAAATCCAGCAGCACCGACACTACATCCATTCCACAACT
TTCATTTAGCACTACTGGGACAAGCAGTAGTGAAAGCATT
GATAGCACTACGGCACAAACCCCAACTGATCCAGAGAGTT
ACTGGTCGGATAACCGGTGCAAACATAGTGATTGTCAAGA
GCTTAGTCCATTCGCATCTGTATTTGATCTCATTGACCAC
TATGACCACACGCATGCCTTCATTCCCGAGACACTGGTAA
AGTACAGCTACATTCATTTATATAAGCCTAGCGTCTGGGA
TTTATTCGAATACTGA
>lcl|CLIB215.Contig20.6_17262-18161
------------------------------------ATGA
CAGATATAGGGAGAACCAAGTCTAGAAATTACAAATGTTC
TTTTGACGGTTGTGAGAAAGTCTACAACAGACCTAGTTTG
CTTCAGCAACACCAAAATTCGCATACCAATCAAAAGCCGT
ATCATTGTGATGAGCCGGGATGTGGCAAAAAATTTATAAG
ACCGTGCCATCTACGAGTTCACAAATGGACTCATTCACAA
ATCAAGCCCAAAGCGTGCACATTATGTCAAAAAAGATTTG
TCACAAATCAGCAATTAAGAAGGCATTTAAATAGTCATGA
AAGAAAAAGCAAGCTTGCATCAAGAATTGACCGTAAACAC
GAAGGAGTGAATGCGAATGTGAAAGCAGAACTCGATGGCA
AGGAGGGAGGTTTTGACCCAAAATTACCTTCCGGCTCTCC
AATGTGTGGTGAAGAATTCTCGCAAGGTCATTTGCCTGGA
TATGATGACATGCAAGTGCTACAATGCCCATACAAATCAT
GTCAAAAAGTTACCAGCTTCAATGACGATCTAATAAATCA
TATGTTGCAACATCATATAGCAAGTAAGCTTGTTGTACCA
TCTGGAGATCCATCTCTGAAGGAATCGCTTCCAACCTCTG
AGAAATCCAGCAGCACCGACACTACATCCATTCCACAACT
TTCATTTAGCACTACTGGGACAAGCAGTAGTGAAAGCATT
GATAGCACTACGGCACAAACCCCAACTGATCCAGAGAGTT
ACTGGTCGGATAACCGGTGCAAACATAGTGATTGTCAAGA
GCTTAGTCCATTCGCATCTGTATTTGATCTCATTGACCAC
TATGACCACACGCATGCCTTCATTCCCGAGACACTGGTAA
AGTACAGCTACATTCATTTATATAAGCCTAGCGTCTGGGA
TTTATTCGAATACTGA
>lcl|CBS7960.Contig67.7_1255-2154
------------------------------------ATGA
CAGATATAGGGAGAACCAAGTCTAGAAATTACAAATGTTC
TTTTGACGGTTGTGAGAAAGTCTACAACAGACCTAGTTTG
CTTCAGCAACACCAAAATTCGCATACCAATCAAAAGCCGT
ATCATTGTGATGAGCCGGGATGTGGCAAAAAATTTATAAG
ACCGTGCCATCTACGAGTTCACAAATGGACTCATTCACAA
ATCAAGCCCAAAGCGTGCACATTATGTCAAAAAAGATTTG
TCACAAATCAGCAATTAAGAAGGCATTTAAATAGTCATGA
AAGAAAAAGCAAGCTTGCATCAAGAATTGACCGTAAACAC
GAAGGAGTGAATGCGAATGTGAAAGCAGAACTCGATGGCA
AGGAGGGAGGTTTTGACCCAAAATTACCTTCCGGCTCTCC
AATGTGTGGTGAAGAATTCTCGCAAGGTCATTTGCCTGGA
TATGATGACATGCAAGTGCTACAATGCCCATACAAATCAT
GTCAAAAAGTTACCAGCTTCAATGACGATCTAATAAATCA
TATGTTGCAACATCATATAGCAAGTAAGCTTGTTGTACCA
TCTGGAGATCCATCTCTGAAGGAATCGCTTCCAACCTCTG
AGAAATCCAGCAGCACCGACACTACATCCATTCCACAACT
TTCATTTAGCACTACTGGGACAAGCAGTAGTGAAAGCATT
GATAGCACTACGGCACAAACCCCAACTGATCCAGAGAGTT
ACTGGTCGGATAACCGGTGCAAACATAGTGATTGTCAAGA
GCTTAGTCCATTCGCATCTGTATTTGATCTCATTGACCAC
TATGACCACACGCATGCCTTCATTCCCGAGACACTGGTAA
AGTACAGCTACATTCATTTATATAAGCCTAGCGTCTGGGA
TTTATTCGAATACTGA
>lcl|IL01.contig01398_1686-2585
------------------------------------ATGA
CAGATATAGGGAGAACCAAGTCTAGAAATTACAAATGTTC
TTTTGACGGTTGTGAGAAAGTCTACAACAGACCTAGTTTG
CTTCAGCAACACCAAAATTCGCATACCAATCAAAAGCCGT
ATCATTGTGATGAGCCGGGATGTGGCAAAAAATTTATAAG
ACCGTGCCATCTACGAGTTCACAAATGGACTCATTCACAA
ATCAAGCCCAAAGCGTGCACATTATGTCAAAAAAGATTTG
TCACAAATCAGCAATTAAGAAGGCATTTAAATAGTCATGA
AAGAAAAAGCAAGCTTGCATCAAGAATTGACCGTAAACAC
GAAGGAGTGAATGCGAATGTGAAAGCAGAACTCGATGGCA
AGGAGGGAGGTTTTGACCCAAAATTACCTTCCGGCTCTCC
AATGTGTGGTGAAGAATTCTCGCAAGGTCATTTGCCTGGA
TATGATGACATGCAAGTGCTACAATGCCCATACAAATCAT
GTCAAAAAGTTACCAGCTTCAATGACGATCTAATAAATCA
TATGTTGCAACATCATGTAGCAAGTAAGCTTGTTGTACCA
TCTGGAGATCCATCTCTGAAGGAATCGCTTCCAACCTCTG
AGAAATCCAGCAGCACCGACACTACATCCATTCCACAACT
TTCATTTAGCACTACTGGGACAAGCAGTAGTGAAAGCATT
GATAGCACTACGGCACAAACCCCAACTGATCCAGAGAGTT
ACTGGTCGGATAACCGGTGCAAACATAGTGATTGTCAAGA
GCTTAGTCCATTCGCATCTGTATTTGATCTCATTGACCAC
TATGACCACACGCATGCCTTCATTCCCGAGACACTGGTAA
AGTACAGCTACATTCATTTATATAAGCCTAGCGTCTGGGA
TTTATTCGAATACTGA
>MIT_Spar_c283_7733
ATGGTGGCAGCAAGAGTCGATTTTGGCATTGGAGGAATGA
CGAATACAGGGAAACCAAAGTCTAGGTGTTACAAATGTCC
TTTTAACGGATGCGAGAAGGAGTACAACAGACCAAGTTTG
CTTCAACGGCATCTGAATTCGCATACTAATCAAAGGCCGT
ATCCTTGTGATGAACCGGGATGTGGTAAAAAATTCATAAG
ACCATGTCACCTGCGAGTCCATAAGTGGACTCATTCTCAA
ATCAAGCCTAAACCATGTACTCTATGTAAAAAAAGATTTG
TCACAAACCAGCAATTAAAGAGGCATCTAAACAGTCATAA
AAGAAAAAACAGAGTTGCATCAAAAAATAACTATAAACAC
GAAGGACCGTGCTCGAATATTAAAGCAGAACTCAGTGGCG
TGGATGGGGGCTTAGACCCAGCATTAACTTCTGGCTCTGT
AATGTACGATGAAGAATCCTTGCAAGGTCACCTGCCTGGA
TCTGATGACATGAGAGTGTTACAATGTCCATACAAATCGT
GCCAGAAAGTCACCAGCTTCAATGACGATCTAATCAACCA
TATGTTGCAACATCATATAGCAAGCAAGCTTGTAGTGCCA
TCCGAAGAGTCACGTCTAAAGAAGTCGACTCCAACCTCTG
TGGAGTCGAGTAGCACAGACATTACCTCCATCCCACAGCT
TTCACTTAGCACTACTGGGACGAGCAGTAGTGATAGCAGC
AACGAAACTATGGCGCGGAGTCCGAATGATCCAGAGAATT
ACTGGTCCGATAATCGGTGCAAGCAAACTGAATGTCAAGA
GCTTAGTCCATTCGCATCTGTGTTTGATCTCATTGAACAC
TATGATCGCACACATGCGTTTATTCCTGAAACACTGGTAA
AGTACAGCTACATCTTTCTATACAAGCCTAGCGTCCGGGG
TTTATTTGAATACTGA
