# Supplementary material for: ZRT1 Harbors an Excess of Nonsynonymous Polymorphism and Shows Evidence of Balancing Selection in Saccharomyces cerevisiae
Source: G3 (Bethesda). 2013 Apr 1;3(4):665–73. doi: 10.1534/g3.112.005082 (PMC3618353; doi:10.1534/g3.112.005082)
Supplement: Supporting Information [file supp_g3.112.005082_FileS1.zip › YGL256W_FullLength_SparALN.fasta]

>YGL256W_S288C
----------------------------------------
----------------------------------------
----------------------------------------
---------ATGTCTTCCGTTACTGGGTTTTACATTCCAC
CAATCTCTTTCTTTGGTGAAGGTGCTTTAGAAGAAACCGC
TGATTACATCAAAAACAAGGATTACAAAAAGGCTTTGATC
GTTACTGATCCTGGTATTGCAGCTATTGGTCTCTCCGGTA
GAGTCCAAAAGATGTTGGAAGAACGTGACTTAAACGTTGC
TATCTATGACAAAACTCAACCAAACCCAAATATTGCCAAT
GTCACAGCTGGTTTGAAGGTTTTGAAGGAACAAAACTCTG
AAATTGTTGTTTCCATTGGTGGTGGTTCTGCTCACGACAA
TGCTAAGGCCATTGCTTTATTGGCTACTAACGGTGGGGAA
ATCGGAGACTATGAAGGTGTCAATCAATCTAAGAAGGCTG
CTTTACCACTATTTGCCATCAACACTACTGCTGGTACTGC
TTCCGAAATGACCAGATTCACTATTATCTCTAATGAAGAA
AAGAAAATCAAGATGGCTATCATTGACAACAACGTCACTC
CAGCTGTTGCTGTCAACGATCCATCTACCATGTTTGGTTT
GCCACCTGCTTTGACTGCTGCTACTGGTCTAGATGCTTTG
ACTCACTGTATCGAAGCTTATGTTTCCACCGCCTCTAACC
CAATCACCGATGCCTGTGCTTTGAAGGGTATTGATTTGAT
CAATGAAAGCTTAGTCGCTGCATACAAAGACGGTAAAGAC
AAGAAGGCCAGAACTGACATGTGTTACGCTGAATACTTGG
CAGGTATGGCTTTCAACAATGCTTCTCTAGGTTATGTTCA
TGCCCTTGCTCATCAACTTGGTGGTTTCTACCACTTGCCT
CATGGTGTTTGTAACGCTGTCTTGTTGCCTCATGTTCAAG
AGGCCAACATGCAATGTCCAAAGGCCAAGAAGAGATTAGG
TGAAATTGCTTTGCATTTCGGTGCTTCTCAAGAAGATCCA
GAAGAAACCATCAAGGCTTTGCACGTTTTAAACAGAACCA
TGAACATTCCAAGAAACTTGAAAGAATTAGGTGTTAAAAC
CGAAGATTTTGAAATTTTGGCTGAACACGCCATGCATGAT
GCCTGCCATTTGACTAACCCAGTTCAATTCACCAAAGAAC
AAGTGGTTGCCATTATCAAGAAAGCCTATGAATATTAA
>YGL256W_AWRI796
----------------------------------------
----------------------------------------
----------------------------------------
---------ATGTCTTCCGTTACTGGGTTTTACATTCCAC
CAATCTCTTTCTTTGGTGAAGGTGCTTTAGAAGAAACCGC
TGATTACATCAAAAGCAAGGATTACAAAAAGGCTTTGATC
GTTACTGATCCTGGTATTGCAGCTATTGGTCTCTCCGGTA
GAGTCCAAAAGATGTTGGAAGAACGTGGCTTAAACGTTGC
TATCTATGACAAAACTCAACCAAACCCAAATATTGCCAAT
GTCACAGCTGGTTTGAAGGTTTTGAAGGAAGAAAACTCTG
AAATTGTCGTTTCCATTGGTGGTGGTTCTGCTCACGACAA
TGCTAAGGCCATTGCTTTATTGGCTACTAACGGTGGGGAA
ATTGGAGATTATGAAGGTGTCAACCAATCTAAGAAGGCTG
CTTTACCGCTATTTGCCATCAACACTACTGCTGGTACTGC
TTCCGAGATGACCAGATTCACTATTATCTCTAATGAAGAA
AAGAAAATCAAGATGGCCATCATTGACAACAACGTCACTC
CAGCTGTTGCTGTCAACGACCCATCTACCATGTTTGGTTT
GCCACCTGCTTTGACTGCTGCTACTGGTCTAGATGCTTTG
ACTCACTGTATCGAAGCTTACGTTTCCACCGCCTCTAACC
CAATCACCGATGCTTGTGCTTTGAAGGGTATTGATTTGAT
CAATGAAAGCTTAGTCGCCGCATACAAAGACGGTAAAGAC
AAGAAGGCCAGAACTGATATGTGTTACGCAGAATACTTGG
CAGGTATGGCTTTCAACAATGCTTCTCTAGGTTATGTTCA
TGCCCTTGCTCATCAACTTGGTGGTTTCTACCACTTGCCT
CATGGTGTTTGTAACGCTGTCTTGTTGCCTCATGTTCAAG
AGGCCAACATGCAATGTCCAAAGGCCAAGAAGAGATTAGG
TGAAATTGCCTTGCATTGCGGTGCTTCTCAAGAAGATCCA
GAAGAAACCATCAAGGCTTTGCACGTTTTAAACAGAACCA
TGAACATTCCAAGAAACTTGAAAGACTTAGGTGTTAAAAC
CGAAGATTTTGACATTTTGGCTGAACACGCCATGCATGAT
GCCTGCCATTTGACTAACCCAGTTCAATTCACCAAAGAAC
AAGTGGTTGCCATTATCAAGAAAGCCTATGAATATTAA
>YGL256W_EC1118
----------------------------------------
----------------------------------------
----------------------------------------
---------ATGTCTTCCGTTACTGGGTTTTACATTCCAC
CAATCTCTTTCTTTGGTGAAGGTGCTTTAGAAGAAACCGC
TGATTACATCAAAAGCAAGGATTACAAAAAGGCTTTGATC
GTTACTGATCCTGGTATTGCAGCTATTGGTCTCTCCGGTA
GAGTCCAAAAGATGTTGGAAGAACGTGGCTTAAACGTTGC
TATCTATGACAAAACTCAACCAAACCCAAATATTGCCAAT
GTCACAGCTGGTTTGAAGGTTTTGAAGGAAGAAAACTCTG
AAATTGTCGTTTCCATTGGTGGTGGTTCTGCTCACGACAA
TGCTAAGGCCATTGCTTTATTGGCTACTAACGGTGGGGAA
ATTGGAGATTATGAAGGTGTCAACCAATCTAAGAAGGCTG
CTTTACCGCTATTTGCCATCAACACTACTGCTGGTACTGC
TTCCGAGATGACCAGATTCACTATTATCTCTAATGAAGAA
AAGAAAATCAAGATGGCCATCATTGACAACAACGTCACTC
CAGCTGTTGCTGTCAACGACCCATCTACCATGTTTGGTTT
GCCACCTGCTTTGACTGCCGCTACTGGTCTAGATGCTTTG
ACTCACTGTATCGAAGCTTACGTTTCCACCGCCTCTAACC
CAATCACCGATGCCTGTGCTTTGAAGGGTATTGATTTGAT
CAATGAAAGCTTAGTCGCCGCATACAAAGACGGTAAAGAC
AAGAAGGCCAGAACTGATATGTGTTACGCAGAATACTTGG
CAGGTATGGCTTTCAACAATGCTTCTCTAGGTTATGTTCA
TGCCCTTGCTCATCAACTTGGTGGTTTCTACCACTTGCCT
CATGGTGTTTGTAACGCTGTCTTGTTGCCTCATGTTCAAG
AGGCCAACATGCAATGTCCAAAGGCCAAGAAGAGATTAGG
TGAAATTGCCTTGCATTGCGGTGCTTCTCAAGAAGATCCA
GAAGAAACCATCAAGGCTTTGCACGTTTTAAACAGAACCA
TGAACATTCCAAGAAACTTGAAAGACTTAGGTGTTAAAAC
CGAAGATTTTGACATTTTGGCTGAACACGCCATGCATGAT
GCCTGCCATTTGACTAACCCAGTTCAATTCACCAAAGAAC
AAGTGGTTGCCATTATCAAGAAAGCCTATGAATATTAA
>YGL256W_JAY291
----------------------------------------
----------------------------------------
----------------------------------------
---------ATGTCTTCCGTTACTGGGTTTTACATTCCAC
CAATCTCTTTCTTTGGTGAAGGTGCTTTAGAAGAAACCGC
TGATTACATCAAAAACAAGGATTACAAAAAGGCTTTGATC
GTTACTGATCCTGGTATTGCAGCTATTGGTCTCTCCGGTA
GAGTCCAAAAGATGTTGGAAGAACGTGGCTTAAACGTTGC
TATCTATGACAAAACTCAACCAAACCCAAATATTGCCAAT
GTCACAGCTGGTTTGAAGGTTTTGAAGGAAGAAAACTCTG
AAATTGTCGTTTCCATTGGTGGTGGTTCTGCTCACGACAA
TGCTAAGGCCATTGCTTTATTGGCTACTAACGGTGGGGAA
ATTGGAGATTATGAAGGTGTCAACCAATCTAAGAAGGCTG
CTTTACCGCTATTTGCCATCAACACTACTGCTGGTACTGC
TTCCGAGATGACCAGATTCACTATTATCTCTAATGAAGAA
AAGAAAATCAAGATGGCCATCATTGACAACAACGTCACTC
CAGCTGTTGCTGTCAACGACCCATCTACCATGTTTGGTTT
GCCACCTGCTTTGACTGCTGCTACTGGTCTAGATGCTTTG
ACTCACTGTATCGAAGCTTATGTTTCCACCGCCTCTAACC
CAATCACCGATGCCTGTGCTTTGAAGGGTATTGATTTGAT
CAATGAAAGCTTAGTCGCCGCATACAAAGACGGTAAAGAC
AAGAAGGCCAGAACTGACATGTGTTACGCTGAATACTTGG
CAGGTATGGCTTTCAACAATGCTTCTCTAGGTTATGTTCA
TGCCCTTGCTCATCAACTTGGTGGTTTCTACCACTTGCCT
CATGGTGTTTGTAACGCTGTCTTGTTGCCTCATGTTCAAG
AGGCCAACATGCAATGTCCAAAGGCCAAGAAGAGATTAGG
TGAAATTGCTTTGCATTTCGGTGCTTCTCAAGAAGATCCA
GAAGAAACCATCAAGGCTTTGCACGTTTTAAACAGAACCA
TGAACATTCCAAGAAACTTGAAAGAATTAGGTGTTAAAAC
CGAAGATTTTGAAATTTTGGCTGAACACGCCATGCATGAT
GCCTGCCATTTGACTAACCCAGTTCAATTCACCAAAGAAC
AAGTGGTTGCCATTATCAAGAAAGCCTATGAATATTAA
>YGL256W_Kyokai7
----------------------------------------
----------------------------------------
----------------------------------------
---------ATGTCTTCCGTTACTGGGTTTTACATTCCAC
CAATCTCTTTCTTTGGTGAAGGTGCTTTAGAAGAAACCGC
TGATTACATCAAAAACAAGGATTACAAAAAGGCTTTGATC
GTTACTGATCCTGGTATTGCAGCTATTGGTCTCTCCGGTA
GAGTCCAAAAGATGTTGGAAGAACGTGGCTTAAACGTTGC
TATCTATGACAAAACTCAACCAAACCCAAATATTGCCAAT
GTCACAGCTGGTTTGAAGGTTTTGAAGGAACAAAACTCTG
AAATTGTTGTTTCCATTGGTGGTGGTTCTGCTCACGACAA
CGCTAAGGCCATTGCTTTATTGGCTACTAACGGTGGGGAA
ATCGGAGATTATGAAGGTGTCAATCAATCTAAGAAGGCTG
CTTTACCACTATTTGCCATCAACACTACTGCTGGTACTGC
TTCCGAAATGACCAGATTCACTATTATCTCTAATGAAGAA
AAGAAAATCAAGATGGCTATCATTGACAACAACGTCACTC
CAGCTGTTGCTGTCAACGATCCATCTACCATGTTTGGTTT
GCCACCTGCTTTGACTGCTGCTACTGGTCTAGATGCTTTG
ACTCACTGTATCGAAGCTTATGTTTCCACCGCCTCTAACC
CAATCACCGATGCCTGTGCTTTGAAGGGTATTGATTTGAT
CAATGAAAGCTTAGTCGCCGCATACAAAGACGGTAAAGAC
AAGAAGGCCAGAACTGACATGTGTTACGCTGAATACTTGG
CAGGTATGGCTTTCAACAATGCTTCTCTAGGTTATGTTCA
TGCCCTTGCTCATCAACTTGGTGGTTTCTACCACTTGCCT
CATGGTGTTTGTAACGCTGTCTTGTTGCCTCATGTTCAAG
AGGCCAACATGCAATGTCCAAAGGCCAAGAAGAGATTAGG
TGAAATTGCTTTGCATTTCGGTGCTTCTCAAGAAGATCCA
GAAGAAACCATCAAGGCTTTGCACGTTTTAAACAGAACCA
TGAACATTCCAAGAAACTTGAAAGAATTAGGTGTTAAAAC
CGAAGATTTTGAAATTTTGGCTGAACACGCCATGCATGAT
GCCTGCCATTTGACTAACCCAGTTCAATTCACCAAAGAAC
AAGTGGTTGCCATTATCAAGAAAGCCTATGAATATTAA
>YGL256W_RM11-1a
----------------------------------------
----------------------------------------
----------------------------------------
---------ATGTCTTCCGTTACTGGGTTTTACATTCCAC
CAATCTCTTTCTTTGGTGAAGGTGCTTTAGAAGAAACCGC
TGATTACATCAAAAGCAAGGATTACAAAAAGGCTTTGATC
GTTACTGATCCTGGTATTGCAGCTATTGGTCTCTCCGGTA
GAGTCCAAAAGATGTTGGAAGAACGTGGCTTAAACGTTGC
TATCTATGACAAAACTCAACCAAACCCAAATATTGCCAAT
GTCACAGCTGGTTTGAAGGTTTTGAAGGAAGAAAACTCTG
AAATTGTCGTTTCCATTGGTGGTGGTTCTGCTCACGACAA
TGCTAAGGCCATTGCTTTATTGGCTACTAACGGTGGGGAA
ATTGGAGATTATGAAGGTGTCAACCAATCTAAGAAGGCTG
CTTTACCGCTATTTGCCATCAACACTACTGCTGGTACTGC
TTCCGAGATGACCAGATTCACTATTATCTCTAATGAAGAA
AAGAAAATCAAGATGGCCATCATTGACAACAACGTCACTC
CAGCTGTTGCTGTCAACGACCCATCTACCATGTTTGGTTT
GCCACCTGCTTTGACTGCTGCTACTGGTCTAGATGCTTTG
ACTCACTGTATCGAAGCTTACGTTTCCACCGCCTCTAACC
CAATCACCGATGCTTGTGCTTTGAAGGGTATTGATTTGAT
CAATGAAAGCTTAGTCGCCGCATACAAAGACGGTAAAGAC
AAGAAGGCCAGAACTGATATGTGTTACGCAGAATACTTGG
CAGGTATGGCTTTCAACAATGCTTCTCTAGGTTATGTTCA
TGCCCTTGCTCATCAACTTGGTGGTTTCTACCACTTGCCT
CATGGTGTTTGTAACGCTGTCTTGTTGCCTCATGTTCAAG
AGGCCAACATGCAATGTCCAAAGGCCAAGAAGAGATTAGG
TGAAATTGCCTTGCATTGCGGTGCTTCTCAAGAAGATCCA
GAAGAAACCATCAAGGCTTTGCACGTTTTAAACAGAACCA
TGAACATTCCAAGAAACTTGAAAGACTTAGGTGTTAAAAC
CGAAGATTTTGACATTTTGGCTGAACACGCCATGCATGAT
GCCTGCCATTTGACTAACCCAGTTCAATTCACCAAAGAAC
AAGTGGTTGCCATTATCAAGAAAGCCTATGAATATTAA
>YGL256W_Sigma1278b
----------------------------------------
----------------------------------------
----------------------------------------
---------ATGTCTTCCGTTACTGGGTTTTACATTCCAC
CAATCTCTTTCTTTGGTGAAGGTGCTTTAGAAGAAACCGC
TGATTACATCAAAAGCAAGGATTACAAAAAGGCTTTGATC
GTTACTGATCCTGGTATTGCAGCTATTGGTCTCTCCGGTA
GAGTCCAAAAGATGTTGGAAGAACGTGGCTTAAACGTTGC
TATCTATGACAAAACTCAACCAAACCCAAATATTGCCAAT
GTCACAGCTGGTTTGAAGGTTTTGAAGGAAGAAAACTCTG
AAATTGTCGTTTCCATTGGTGGTGGTTCTGCTCACGACAA
TGCTAAGGCCATTGCTTTATTGGCTACTAACGGTGGGGAA
ATTGGAGATTATGAAGGTGTCAACCAATCTAAGAAGGCTG
CTTTACCGCTATTTGCCATCAACACTACTGCTGGTACTGC
TTCCGAGATGACCAGATTCACTATTATCTCTAATGAAGAA
AAGAAAATCAAGATGGCCATCATTGACAACAACGTCACTC
CAGCTGTTGCTGTCAACGACCCATCTACCATGTTTGGTTT
GCCACCTGCTTTGACTGCTGCTACTGGTCTAGATGCTTTG
ACTCACTGTATCGAAGCTTACGTTTCCACCGCCTCTAACC
CAATCACCGATGCTTGTGCTTTGAAGGGTATTGATTTGAT
CAATGAAAGCTTAGTCGCCGCATACAAAGACGGTAAAGAC
AAGAAGGCCAGAACTGATATGTGTTACGCAGAATACTTGG
CAGGTATGGCTTTCAACAATGCTTCTCTAGGTTATGTTCA
TGCCCTTGCTCATCAACTTGGTGGTTTCTACCACTTGCCT
CATGGTGTTTGTAACGCTGTCTTGTTGCCTCATGTTCAAG
AGGCCAACATGCAATGTCCAAAGGCCAAGAAGAGATTAGG
TGAAATTGCCTTGCATTGCGGTGCTTCTCAAGAAGATCCA
GAAGAAACCATCAAGGCTTTGCACGTTTTAAACAGAACCA
TGAACATTCCAAGAAACTTGAAAGACTTAGGTGTTAAAAC
CGAAGATTTTGACATTTTGGCTGAACACGCCATGCATGAT
GCCTGCCATTTGACTAACCCAGTTCAATTCACCAAAGAAC
AAGTGGTTGCCATTATCAAGAAAGCCTATGAATATTAA
>YGL256W_VL3
----------------------------------------
----------------------------------------
----------------------------------------
---------ATGTCTTCCGTTACTGGGTTTTACATTCCAC
CAATCTCTTTCTTTGGTGAAGGTGCTTTAGAAGAAACCGC
TGATTACATCAAAAGCAAGGATTACAAAAAGGCTTTGATC
GTTACTGATCCTGGTATTGCAGCTATTGGTCTCTCCGGTA
GAGTCCAAAAGATGTTGGAAGAACGTGGCTTAAACGTTGC
TATCTATGACAAAACTCAACCAAACCCAAATATTGCCAAT
GTCACAGCTGGTTTGAAGGTTTTGAAGGAAGAAAACTCTG
AAATTGTCGTTTCCATTGGTGGTGGTTCTGCTCACGACAA
TGCTAAGGCCATTGCTTTATTGGCTACTAACGGTGGGGAA
ATTGGAGATTATGAAGGTGTCAACCAATCTAAGAAGGCTG
CTTTACCGCTATTTGCCATCAACACTACTGCTGGTACTGC
TTCCGAGATGACCAGATTCACTATTATCTCTAATGAAGAA
AAGAAAATCAAGATGGCCATCATTGACAACAACGTCACTC
CAGCTGTTGCTGTCAACGACCCATCTACCATGTTTGGTTT
GCCACCTGCTTTGACTGCTGCTACTGGTCTAGATGCTTTG
ACTCACTGTATCGAAGCTTACGTTTCCACCGCCTCTAACC
CAATCACCGATGCTTGTGCTTTGAAGGGTATTGATTTGAT
CAATGAAAGCTTAGTCGCCGCATACAAAGACGGTAAAGAC
AAGAAGGCCAGAACTGATATGTGTTACGCAGAATACTTGG
CAGGTATGGCTTTCAACAATGCTTCTCTAGGTTATGTTCA
TGCCCTTGCTCATCAACTTGGTGGTTTCTACCACTTGCCT
CATGGTGTTTGTAACGCTGTCTTGTTGCCTCATGTTCAAG
AGGCCAACATGCAATGTCCAAAGGCCAAGAAGAGATTAGG
TGAAATTGCCTTGCATTGCGGTGCTTCTCAAGAAGATCCA
GAAGAAACCATCAAGGCTTTGCACGTTTTAAACAGAACCA
TGAACATTCCAAGAAACTTGAAAGACTTAGGTGTTAAAAC
CGAAGATTTTGACATTTTGGCTGAACACGCCATGCATGAT
GCCTGCCATTTGACTAACCCAGTTCAATTCACCAAAGAAC
AAGTGGTTGCCATTATCAAGAAAGCCTATGAATATTAA
>YGL256W_YJM789
----------------------------------------
----------------------------------------
----------------------------------------
---------ATGTCTTCCGTTACTGGGTTTTACATTCCAC
CAATCTCTTTCTTTGGTGAAGGTGCTTTAGAAGAAACCGC
TGATTACATCAAAAACAAGGATTACAAAAAGGCTTTGATC
GTTACTGATCCTGGTATTGCAGCTATTGGTCTCTCCGGTA
GAGTCCAAAAGATGTTGGAAGAACGTGGCTTAAACGTTGC
TATCTATGACAAAACTCAACCAAACCCAAATATTGCCAAT
GTCACAGCTGGTTTGAAGGTTTTGAAGGAACAAAACTCTG
AAATTGTTGTTTCCATTGGTGGTGGTTCTGCTCACGACAA
TGCTAAGGCCATTGCTTTATTGGCTACTAACGGTGGGGAA
ATCGGAGACTATGAAGGTGTCAATCAATCTAAGAAGGCTG
CTTTACCACTATTTGCCATCAACACTACTGCTGGTACTGC
TTCCGAAATGACCAGATTCACTATTATCTCTAATGAAGAA
AAGAAAATCAAGATGGCTATCATTGACAACAACGTCACTC
CAGCTGTTGCTGTCAACGATCCATCTACCATGTTTGGTTT
GCCACCTGCTTTGACTGCTGCTACTGGTCTAGATGCTTTG
ACTCACTGTATCGAAGCTTATGTTTCCACCGCCTCTAACC
CAATCACCGATGCCTGTGCTTTGAAGGGTATTGATTTGAT
CAATGAAAGCTTAGTCGCTGCATACAAAGACGGTAAAGAC
AAGAAGGCCAGAACTGACATGTGTTACGCTGAATACTTGG
CAGGTATGGCTTTCAACAATGCTTCTCTAGGTTATGTTCA
TGCCCTTGCTCATCAACTTGGTGGTTTCTACCACTTGCCT
CATGGTGTTTGTAACGCTGTCTTGTTGCCTCATGTTCAAG
AGGCCAACATGCAATGTCCAAAGGCCAAGAAGAGATTAGG
TGAAATTGCTTTGCATTTCGGTGCTTCTCAAGAAGATCCA
GAAGAAACCATCAAGGCTTTGCACGTTTTAAACAGAACCA
TGAACATTCCAAGAAACTTGAAAGAATTAGGTGTTAAAAC
CGAAGATTTTGAAATTTTGGCTGAACACGCCATGCATGAT
GCCTGCCATTTGACTAACCCAGTTCAATTCACCAAAGAAC
AAGTGGTTGCCATTATCAAGAAAGCCTATGAATATTAA
>lcl|UC5.contig01397_3551-4699
----------------------------------------
----------------------------------------
----------------------------------------
---------ATGTCTTCCGTTACTGGGTTTTACATTCCAC
CAATCTCTTTCTTTGGTGAAGGTGCTTTAGAAGAAACCGC
TGATTACATCAAAAACAAGGATTACAAAAAGGCTTTGATC
GTTACTGATCCTGGTATTGCAGCTATTGGTCTCTCCGGTA
GAGTCCAAAAGATGTTGGAAGAACGTGACTTAAACGTTGC
TATCTATGACAAAACTCAACCAAACCCAAATATTGCCAAT
GTCACAGCTGGTTTGAAGGTTTTGAAGGAACAAAACTCTG
AAATTGTTGTTTCCATTGGTGGTGGTTCTGCTCACGACAA
TGCTAAGGCCATTGCTTTATTGGCTACTAACGGTGGGGAA
ATCGGAGACTATGAAGGTGTCAATCAATCTAAGAAGGCTG
CTTTACCACTATTTGCCATCAACACTACTGCTGGTACTGC
TTCCGAAATGACCAGATTCACTATTATCTCTAATGAAGAA
AAGAAAATCAAGATGGCTATCATTGACAACAACGTCACTC
CAGCTGTTGCTGTCAACGATCCATCTACCATGTTTGGTTT
GCCACCTGCTTTGACTGCTGCTACTGGTCTAGATGCTTTG
ACTCACTGTATCGAAGCTTATGTTTCCACCGCCTCTAACC
CAATCACCGATGCCTGTGCTTTGAAGGGTATTGATTTGAT
CAATGAAAGCTTAGTCGCTGCATACAAAGACGGTAAAGAC
AAGAAGGCCAGAACTGACATGTGTTACGCTGAATACTTGG
CAGGTATGGCTTTCAACAATGCTTCTCTAGGTTATGTTCA
TGCCCTTGCTCATCAACTTGGTGGTTTCTACCACTTGCCT
CATGGTGTTTGTAACGCTGTCTTGTTGCCTCATGTTCAAG
AGGCCAACATGCAATGTCCAAAGGCCAAGAAGAGATTAGG
TGAAATTGCTTTGCATTTCGGTGCTTCTCAAGAAGATCCA
GAAGAAACCATCAAGGCTTTGCACGTTTTAAACAGAACCA
TGAACATTCCAAGAAACTTGAAAGAATTAGGTGTTAAAAC
CGAAGATTTTGAAATTTTGGCTGAACACGCCATGCATGAT
GCCTGCCATTTGACTAACCCAGTTCAATTCACCAAAGAAC
AAGTGGTTGCCATTATCAAGAAAGCCTATGAATATTAA
>lcl|FL100.Contig247.1_551-1699
----------------------------------------
----------------------------------------
----------------------------------------
---------ATGTCTTCCGTTACTGGGTTTTACATTCCAC
CAATCTCTTTCTTTGGTGAAGGTGCTTTAGAAGAAACCGC
TGATTACATCAAAAACAAGGATTACAAAAAGGCTTTGATC
GTTACTGATCCTGGTATTGCAGCTATTGGTCTCTCCGGTA
GAGTCCAAAAGATGTTGGAAGAACGTGACTTAAACGTTGC
TATCTATGACAAAACTCAACCAAACCCAAATATTGCCAAT
GTCACAGCTGGTTTGAAGGTTTTGAAGGAACAAAACTCTG
AAATTGTTGTTTCCATTGGTGGTGGTTCTGCTCACGACAA
TGCTAAGGCCATTGCTTTATTGGCTACTAACGGTGGGGAA
ATCGGAGACTATGAAGGTGTCAATCAATCTAAGAAGGCTG
CTTTACCACTATTTGCCATCAACACTACTGCTGGTACTGC
TTCCGAAATGACCAGATTCACTATTATCTCTAATGAAGAA
AAGAAAATCAAGATGGCTATCATTGACAACAACGTCACTC
CAGCTGTTGCTGTCAACGATCCATCTACCATGTTTGGTTT
GCCACCTGCTTTGACTGCTGCTACTGGTCTAGATGCTTTG
ACTCACTGTATCGAAGCTTATGTTTCCACCGCCTCTAACC
CAATCACCGATGCCTGTGCTTTGAAGGGTATTGATTTGAT
CAATGAAAGCTTAGTCGCTGCATACAAAGACGGTAAAGAC
AAGAAGGCCAGAACTGACATGTGTTACGCTGAATACTTGG
CAGGTATGGCTTTCAACAATGCTTCTCTAGGTTATGTTCA
TGCCCTTGCTCATCAACTTGGTGGTTTCTACCACTTGCCT
CATGGTGTTTGTAACGCTGTCTTGTTGCCTCATGTTCAAG
AGGCCAACATGCAATGTCCAAAGGCCAAGAAGAGATTAGG
TGAAATTGCTTTGCATTTCGGTGCTTCTCAAGAAGATCCA
GAAGAAACCATCAAGGCTTTGCACGTTTTAAACAGAACCA
TGAACATTCCAAGAAACTTGAAAGAATTAGGTGTTAAAAC
CGAAGATTTTGAAATTTTGGCTGAACACGCCATGCATGAT
GCCTGCCATTTGACTAACCCAGTTCAATTCACCAAAGAAC
AAGTGGTTGCCATTATCAAGAAAGCCTATGAATATTAA
>lcl|CLIB324.Contig125.2_2987-4135
----------------------------------------
----------------------------------------
----------------------------------------
---------ATGTCTTCCGTTACTGGGTTTTACATTCCAC
CAATCTCTTTCTTTGGTGAAGGTGCTTTAGAAGAAACCGC
TGATTACATCAAAAACAAGGATTACAAAAAGGCTTTGATC
GTTACTGATCCTGGTATTGCAGCTATTGGTCTCTCCGGTA
GAGTCCAAAAGATGTTGGAAGAACGTGACTTAAACGTTGC
TATCTATGACAAAACTCAACCAAACCCAAATATTGCCAAT
GTCACAGCTGGTTTGAAGGTTTTGAAGGAACAAAACTCTG
AAATTGTTGTTTCCATTGGTGGTGGTTCTGCTCACGACAA
TGCTAAGGCCATTGCTTTATTGGCTACTAACGGTGGGGAA
ATCGGAGACTATGAAGGTGTCAATCAATCTAAGAAGGCTG
CTTTACCACTATTTGCCATCAACACTACTGCTGGTACTGC
TTCCGAAATGACCAGATTCACTATTATCTCTAATGAAGAA
AAGAAAATCAAGATGGCTATCATTGACAACAACGTCACTC
CAGCTGTTGCTGTCAACGATCCATCTACCATGTTTGGTTT
GCCACCTGCTTTGACTGCTGCTACTGGTCTAGATGCTTTG
ACTCACTGTATCGAAGCTTATGTTTCCACCGCCTCTAACC
CAATCACCGATGCCTGTGCTTTGAAGGGTATTGATTTGAT
CAATGAAAGCTTAGTCGCTGCATACAAAGACGGTAAAGAC
AAGAAGGCCAGAACTGACATGTGTTACGCTGAATACTTGG
CAGGTATGGCTTTCAACAATGCTTCTCTAGGTTATGTTCA
TGCCCTTGCTCATCAACTTGGTGGTTTCTACCACTTGCCT
CATGGTGTTTGTAACGCTGTCTTGTTGCCTCATGTTCAAG
AGGCCAACATGCAATGTCCAAAGGCCAAGAAGAGATTAGG
TGAAATTGCTTTGCATTTCGGTGCTTCTCAAGAAGATCCA
GAAGAAACCATCAAGGCTTTGCACGTTTTAAACAGAACCA
TGAACATTCCAAGAAACTTGAAAGAATTAGGTGTTAAAAC
CGAAGATTTTGAAATTTTGGCTGAACACGCCATGCATGAT
GCCTGCCATTTGACTAACCCAGTTCAATTCACCAAAGAAC
AAGTGGTTGCCATTATCAAGAAAGCCTATGAATATTAA
>lcl|YPS163.Contig88.51_69-1217
----------------------------------------
----------------------------------------
----------------------------------------
---------ATGTCTTCCGTTACTGGGTTTTACATTCCAC
CAATCTCTTTCTTTGGTGAAGGTGCTTTAGAAGAAACCGC
TGATTACATCAAAAACAAGGATTACAAAAAGGCTTTGATC
GTTACTGATCCTGGTATTGCAGCTATTGGTCTCTCCGGTA
GAGTCCAAAAGATGTTGGAAGAACGTGGCTTAAACGTTGC
TATCTATGACAAAACTCAACCAAACCCAAATATTGCCAAT
GTCACAGCTGGTTTGAAGGTTTTGAAGGAACAAAACTCTG
AAATTGTTGTTTCCATTGGTGGTGGTTCTGCTCACGACAA
TGCTAAGGCCATTGCTTTATTGGCTACTAACGGTGGGGAA
ATCGGAGACTATGAAGGTGTCAATCAATCTAAGAAGGCTG
CTTTACCACTATTTGCCATCAACACTACTGCTGGTACTGC
TTCCGAAATGACCAGATTCACTATTATCTCTAATGAAGAA
AAGAAAATCAAGATGGCTATCATTGACAACAACGTCACTC
CAGCTGTTGCTGTCAACGATCCATCTACCATGTTTGGTTT
GCCACCTGCTTTGACTGCTGCTACTGGTCTAGATGCTTTG
ACTCACTGTATCGAAGCTTATGTTTCCACCGCCTCTAACC
CAATCACCGATGCCTGTGCTTTGAAGGGTATTGATTTGAT
CAATGAAAGCTTAGTCGCTGCATACAAAGACGGTAAAGAC
AAGAAGGCCAGAACTGACATGTGTTACGCTGAATACTTGG
CAGGTATGGCTTTCAACAATGCTTCTCTAGGTTATGTTCA
TGCCCTTGCTCATCAACTTGGTGGTTTCTACCACTTGCCT
CATGGTGTTTGTAACGCTGTCTTGTTGCCTCATGTTCAAG
AGGCCAACATGCAATGTCCAAAGGCCAAGAAGAGATTAGG
TGAAATTGCTTTGCATTTCGGTGCTTCTCAAGAAGATCCA
GAAGAAACCATCAAGGCTTTGCACGTTTTAAACAGAACCA
TGAACATTCCAAGAAACTTGAAAGAATTAGGTGTTAAAAC
CGAAGATTTTGAAATTTTGGCTGAACACGCCATGCATGAT
GCCTGCCATTTGACTAACCCAGTTCAATTCACCAAAGAAC
AAGTGGTTGCCATTATCAAGAAAGCCTATGAATATTAA
>lcl|YPS1009.contig02410_3599-4747
----------------------------------------
----------------------------------------
----------------------------------------
---------ATGTCTTCCGTTACTGGGTTTTACATTCCAC
CAATCTCTTTCTTTGGTGAAGGTGCTTTAGAAGAAACCGC
TGATTACATCAAAAACAAGGATTACAAAAAGGCTTTGATC
GTTACTGATCCTGGTATTGCAGCTATTGGTCTCTCCGGTA
GAGTCCAAAAGATGTTGGAAGAACGTGGCTTAAACGTTGC
TATCTATGACAAAACTCAACCAAACCCAAATATTGCCAAT
GTCACAGCTGGTTTGAAGGTTTTGAAGGAACAAAACTCTG
AAATTGTTGTTTCCATTGGTGGTGGTTCTGCTCACGACAA
TGCTAAGGCCATTGCTTTATTGGCTACTAACGGTGGGGAA
ATCGGAGACTATGAAGGTGTCAATCAATCTAAGAAGGCTG
CTTTACCACTATTTGCCATCAACACTACTGCTGGTACTGC
TTCCGAAATGACCAGATTCACTATTATCTCTAATGAAGAA
AAGAAAATCAAGATGGCTATCATTGACAACAACGTCACTC
CAGCTGTTGCTGTCAACGATCCATCTACCATGTTTGGTTT
GCCACCTGCTTTGACTGCTGCTACTGGTCTAGATGCTTTG
ACTCACTGTATCGAAGCTTATGTTTCCACCGCCTCTAACC
CAATCACCGATGCCTGTGCTTTGAAGGGTATTGATTTGAT
CAATGAAAGCTTAGTCGCTGCATACAAAGACGGTAAAGAC
AAGAAGGCCAGAACTGACATGTGTTACGCTGAATACTTGG
CAGGTATGGCTTTCAACAATGCTTCTCTAGGTTATGTTCA
TGCCCTTGCTCATCAACTTGGTGGTTTCTACCACTTGCCT
CATGGTGTTTGTAACGCTGTCTTGTTGCCTCATGTTCAAG
AGGCCAACATGCAATGTCCAAAGGCCAAGAAGAGATTAGG
TGAAATTGCTTTGCATTTCGGTGCTTCTCAAGAAGATCCA
GAAGAAACCATCAAGGCTTTGCACGTTTTAAACAGAACCA
TGAACATTCCAAGAAACTTGAAAGAATTAGGTGTTAAAAC
CGAAGATTTTGAAATTTTGGCTGAACACGCCATGCATGAT
GCCTGCCATTTGACTAACCCAGTTCAATTCACCAAAGAAC
AAGTGGTTGCCATTATCAAGAAAGCCTATGAATATTAA
>lcl|YJM320.Contig39.1_6538-7686
----------------------------------------
----------------------------------------
----------------------------------------
---------ATGTCTTCCGTTACTGGGTTTTACATTCCAC
CAATCTCTTTCTTTGGTGAAGGTGCTTTAGAAGAAACCGC
TGATTACATCAAAAACAAGGATTACAAAAAGGCTTTGATC
GTTACTGATCCTGGTATTGCAGCTATTGGTCTCTCCGGTA
GAGTCCAAAAGATGTTGGAAGAACGTGGCTTAAACGTTGC
TATCTATGACAAAACTCAACCAAACCCAAATATTGCCAAT
GTCACAGCTGGTTTGAAGGTTTTGAAGGAACAAAACTCTG
AAATTGTTGTTTCCATTGGTGGTGGTTCTGCTCACGACAA
TGCTAAGGCCATTGCTTTATTGGCTACTAACGGTGGGGAA
ATCGGAGACTATGAAGGTGTCAATCAATCTAAGAAGGCTG
CTTTACCACTATTTGCCATCAACACTACTGCTGGTACTGC
TTCCGAAATGACCAGATTCACTATTATCTCTAATGAAGAA
AAGAAAATCAAGATGGCTATCATTGACAACAACGTCACTC
CAGCTGTTGCTGTCAACGATCCATCTACCATGTTTGGTTT
GCCACCTGCTTTGACTGCTGCTACTGGTCTAGATGCTTTG
ACTCACTGTATCGAAGCTTATGTTTCCACCGCCTCTAACC
CAATCACCGATGCCTGTGCTTTGAAGGGTATTGATTTGAT
CAATGAAAGCTTAGTCGCTGCATACAAAGACGGTAAAGAC
AAGAAGGCCAGAACTGACATGTGTTACGCTGAATACTTGG
CAGGTATGGCTTTCAACAATGCTTCTCTAGGTTATGTTCA
TGCCCTTGCTCATCAACTTGGTGGTTTCTACCACTTGCCT
CATGGTGTTTGTAACGCTGTCTTGTTGCCTCATGTTCAAG
AGGCCAACATGCAATGTCCAAAGGCCAAGAAGAGATTAGG
TGAAATTGCTTTGCATTTCGGTGCTTCTCAAGAAGATCCA
GAAGAAACCATCAAGGCTTTGCACGTTTTAAACAGAACCA
TGAACATTCCAAGAAACTTGAAAGAATTAGGTGTTAAAAC
CGAAGATTTTGAAATTTTGGCTGAACACGCCATGCATGAT
GCCTGCCATTTGACTAACCCAGTTCAATTCACCAAAGAAC
AAGTGGTTGCCATTATCAAGAAAGCCTATGAATATTAA
>lcl|T7_updated.Contig20.2_8370-9518
----------------------------------------
----------------------------------------
----------------------------------------
---------ATGTCTTCCGTTACTGGGTTTTACATTCCAC
CAATCTCTTTCTTTGGTGAAGGTGCTTTAGAAGAAACCGC
TGATTACATCAAAAACAAGGATTACAAAAAGGCTTTGATC
GTTACTGATCCTGGTATTGCAGCTATTGGTCTCTCCGGTA
GAGTCCAAAAGATGTTGGAAGAACGTGGCTTAAACGTTGC
TATCTATGACAAAACTCAACCAAACCCAAATATTGCCAAT
GTCACAGCTGGTTTGAAGGTTTTGAAGGAACAAAACTCTG
AAATTGTTGTTTCCATTGGTGGTGGTTCTGCTCACGACAA
TGCTAAGGCCATTGCTTTATTGGCTACTAACGGTGGGGAA
ATCGGAGACTATGAAGGTGTCAATCAATCTAAGAAGGCTG
CTTTACCACTATTTGCCATCAACACTACTGCTGGTACTGC
TTCCGAAATGACCAGATTCACTATTATCTCTAATGAAGAA
AAGAAAATCAAGATGGCTATCATTGACAACAACGTCACTC
CAGCTGTTGCTGTCAACGATCCATCTACCATGTTTGGTTT
GCCACCTGCTTTGACTGCTGCTACTGGTCTAGATGCTTTG
ACTCACTGTATCGAAGCTTATGTTTCCACCGCCTCTAACC
CAATCACCGATGCCTGTGCTTTGAAGGGTATTGATTTGAT
CAATGAAAGCTTAGTCGCTGCATACAAAGACGGTAAAGAC
AAGAAGGCCAGAACTGACATGTGTTACGCTGAATACTTGG
CAGGTATGGCTTTCAACAATGCTTCTCTAGGTTATGTTCA
TGCCCTTGCTCATCAACTTGGTGGTTTCTACCACTTGCCT
CATGGTGTTTGTAACGCTGTCTTGTTGCCTCATGTTCAAG
AGGCCAACATGCAATGTCCAAAGGCCAAGAAGAGATTAGG
TGAAATTGCTTTGCATTTCGGTGCTTCTCAAGAAGATCCA
GAAGAAACCATCAAGGCTTTGCACGTTTTAAACAGAACCA
TGAACATTCCAAGAAACTTGAAAGAATTAGGTGTTAAAAC
CGAAGATTTTGAAATTTTGGCTGAACACGCCATGCATGAT
GCCTGCCATTTGACTAACCCAGTTCAATTCACCAAAGAAC
AAGTGGTTGCCATTATCAAGAAAGCCTATGAATATTAA
>lcl|Y9.Contig191.2_8383-9531
----------------------------------------
----------------------------------------
----------------------------------------
---------ATGTCTTCCGTTACTGGGTTTTACATTCCAC
CAATCTCTTTCTTTGGTGAAGGTGCTTTAGAAGAAACCGC
TGATTACATCAAAAACAAGGATTACAAAAAGGCTTTGATC
GTTACTGATCCTGGTATTGCAGCTATTGGTCTCTCCGGTA
GTGTCCAAAAGATGTTGGAAGAACGTGGCTTAAACGTTGC
TATCTATGACAAAACTCAACCAAACCCAAATATTGCCAAT
GTCACAGCTGGTTTGAAGGTTTTGAAGGAACAAAACTCTG
AAATTGTTGTTTCCATTGGTGGTGGTTCTGCTCACGACAA
TGCTAAGGCCATTGCTTTATTGGCTACTAACGGTGGGGAA
ATCGGAGACTATGAAGGTGTCAATCAATCTAAGAAGGCTG
CTTTACCACTATTTGCCATCAACACTACTGCTGGTACTGC
TTCCGAAATGACCAGATTCACTATTATCTCTAATGAAGAA
AAGAAAATCAAGATGGCTATCATTGACAACAACGTCACTC
CAGCTGTTGCTGTCAACGATCCATCTACCATGTTTGGTTT
GCCACCTGCTTTGACTGCTGCTACTGGTCTAGATGCTTTG
ACTCACTGTATCGAAGCTTATGTTTCCACCGCCTCTAACC
CAATCACCGATGCCTGTGCTTTGAAGGGTATTGATTTGAT
CAATGAAAGCTTAGTCGCTGCATACAAAGACGGTAAAGAC
AAGAAGGCCAGAACTGACATGTGTTACGCTGAATACTTGG
CAGGTATGGCTTTCAACAATGCTTCTCTAGGTTATGTTCA
TGCCCTTGCTCATCAACTTGGTGGTTTCTACCACTTGCCT
CATGGTGTTTGTAACGCTGTCTTGTTGCCTCATGTTCAAG
AGGCCAACATGCAATGTCCAAAGGCCAAGAAGAGATTAGG
TGAAATTGCTTTGCATTTCGGTGCTTCTCAAGAAGATCCA
GAAGAAACCATCAAGGCTTTGCACGTTTTAAACAGAACCA
TGAACATTCCAAGAAACTTGAAAGAATTAGGTGTTAAAAC
CGAAGATTTTGAAATTTTGGCTGAACACGCCATGCATGAT
GCCTGCCATTTGACTAACCCAGTTCAATTCACCAAAGAAC
AAGTGGTTGCCATTATCAAGAAAGCCTATGAATATTAA
>lcl|Y12.Contig59.2_94534-95682
----------------------------------------
----------------------------------------
----------------------------------------
---------ATGTCTTCCGTTACTGGGTTTTACATTCCAC
CAATCTCTTTCTTTGGTGAAGGTGCTTTAGAAGAAACCGC
TGATTACATCAAAAACAAGGATTACAAAAAGGCTTTGATC
GTTACTGATCCTGGTATTGCAGCTATTGGTCTCTCCGGTA
GTGTCCAAAAGATGTTGGAAGAACGTGGCTTAAACGTTGC
TATCTATGACAAAACTCAACCAAACCCAAATATTGCCAAT
GTCACAGCTGGTTTGAAGGTTTTGAAGGAACAAAACTCTG
AAATTGTTGTTTCCATTGGTGGTGGTTCTGCTCACGACAA
TGCTAAGGCCATTGCTTTATTGGCTACTAACGGTGGGGAA
ATCGGAGACTATGAAGGTGTCAATCAATCTAAGAAGGCTG
CTTTACCACTATTTGCCATCAACACTACTGCTGGTACTGC
TTCCGAAATGACCAGATTCACTATTATCTCTAATGAAGAA
AAGAAAATCAAGATGGCTATCATTGACAACAACGTCACTC
CAGCTGTTGCTGTCAACGATCCATCTACCATGTTTGGTTT
GCCACCTGCTTTGACTGCTGCTACTGGTCTAGATGCTTTG
ACTCACTGTATCGAAGCTTATGTTTCCACCGCCTCTAACC
CAATCACCGATGCCTGTGCTTTGAAGGGTATTGATTTGAT
CAATGAAAGCTTAGTCGCTGCATACAAAGACGGTAAAGAC
AAGAAGGCCAGAACTGACATGTGTTACGCTGAATACTTGG
CAGGTATGGCTTTCAACAATGCTTCTCTAGGTTATGTTCA
TGCCCTTGCTCATCAACTTGGTGGTTTCTACCACTTGCCT
CATGGTGTTTGTAACGCTGTCTTGTTGCCTCATGTTCAAG
AGGCCAACATGCAATGTCCAAAGGCCAAGAAGAGATTAGG
TGAAATTGCTTTGCATTTCGGTGCTTCTCAAGAAGATCCA
GAAGAAACCATCAAGGCTTTGCACGTTTTAAACAGAACCA
TGAACATTCCAAGAAACTTGAAAGAATTAGGTGTTAAAAC
CGAAGATTTTGAAATTTTGGCTGAACACGCCATGCATGAT
GCCTGCCATTTGACTAACCCAGTTCAATTCACCAAAGAAC
AAGTGGTTGCCATTATCAAGAAAGCCTATGAATATTAA
>lcl|YJM421.Contig32.3_57910-59058
----------------------------------------
----------------------------------------
----------------------------------------
---------ATGTCTTCCGTTACTGGGTTTTACATTCCAC
CAATCTCTTTCTTTGGTGAAGGTGCTTTAGAAGAAACCGC
TGATTACATCAAAAACAAGGATTACAAAAAGGCTTTGATC
GTTACTGATCCTGGTATTGCAGCTATTGGTCTCTCCGGTA
GAGTCCAAAAGATGTTGGAAGAACGTGGCTTAAACGTTGC
TATCTATGACAAAACTCAACCAAACCCAAATATTGCCAAT
GTCACAGCTGGTTTGAAGGTTTTGAAGGAACAAAACTCTG
AAATTGTTGTTTCCATTGGTGGTGGTTCTGCTCACGACAA
TGCTAAGGCCATTGCTTTATTGGCTACTAACGGTGGGGAA
ATCGGAGATTATGAAGGTGTCAATCAATCTAAGAAGGCTG
CTTTACCACTATTTGCCATCAACACTACTGCTGGTACTGC
TTCCGAAATGACCAGATTCACTATTATCTCTAATGAAGAA
AAGAAAATCAAGATGGCTATCATTGACAACAACGTCACTC
CAGCTGTTGCTGTCAACGATCCATCTACCATGTTTGGTTT
GCCACCTGCTTTAACTGCTGCTACTGGTCTAGATGCTTTG
ACTCACTGTATCGAAGCTTATGTTTCCACCGCCTCTAACC
CAATCACCGATGCCTGTGCTTTGAAGGGTATTGATTTGAT
CAATGAAAGCTTAGTCGCCGCATACAAAGACGGTAAAGAC
AAGAAGGCCAGAACTGACATGTGTTACGCTGAATACTTGG
CAGGTATGGCTTTCAACAATGCTTCTCTAGGTTATGTTCA
TGCCCTTGCTCATCAACTTGGTGGTTTCTACCACTTGCCT
CATGGTGTTTGTAACGCTGTCTTGTTGCCTCATGTTCAAG
AGGCCAACATGCAATGTCCAAAGGCCAAGAAGAGATTAGG
TGAAATTGCTTTGCATTTCGGTGCTTCTCAAGAAGATCCA
GAAGAAACCATCAAGGCTTTGCACGTTTTAAACAGAACCA
TGAACATTCCAAGAAACTTGAAAGAATTAGGTGTTAAAAC
CGAAGATTTTGAAATTTTGGCTGAACACGCCATGCATGAT
GCCTGCCATTTGACTAACCCAGTTCAATTCACCAAAGAAC
AAGTGGTTGCCATTATCAAGAAAGCCTATGAATATTAA
>lcl|YJM326.contig00013_57900-59048
----------------------------------------
----------------------------------------
----------------------------------------
---------ATGTCTTCCGTTACTGGGTTTTACATTCCAC
CAATCTCTTTCTTTGGTGAAGGTGCTTTAGAAGAAACCGC
TGATTACATCAAAAACAAGGATTACAAAAAGGCTTTGATC
GTTACTGATCCTGGTATTGCAGCTATTGGTCTCTCCGGTA
GAGTCCAAAAGATGTTGGAAGAACGTGGCTTAAACGTTGC
TATCTATGACAAAACTCAACCAAACCCAAATATTGCCAAT
GTCACAGCTGGTTTGAAGGTTTTGAAGGAACAAAACTCTG
AAATTGTTGTTTCCATTGGTGGTGGTTCTGCTCACGACAA
TGCTAAGGCCATTGCTTTATTGGCTACTAACGGTGGGGAA
ATCGGAGATTATGAAGGTGTCAATCAATCTAAGAAGGCTG
CTTTACCACTATTTGCCATCAACACTACTGCTGGTACTGC
TTCCGAAATGACCAGATTCACTATTATCTCTAATGAAGAA
AAGAAAATCAAGATGGCTATCATTGACAACAACGTCACTC
CAGCTGTTGCTGTCAACGATCCATCTACCATGTTTGGTTT
GCCACCTGCTTTAACTGCTGCTACTGGTCTAGATGCTTTG
ACTCACTGTATCGAAGCTTATGTTTCCACCGCCTCTAACC
CAATCACCGATGCCTGTGCTTTGAAGGGTATTGATTTGAT
CAATGAAAGCTTAGTCGCCGCATACAAAGACGGTAAAGAC
AAGAAGGCCAGAACTGACATGTGTTACGCTGAATACTTGG
CAGGTATGGCTTTCAACAATGCTTCTCTAGGTTATGTTCA
TGCCCTTGCTCATCAACTTGGTGGTTTCTACCACTTGCCT
CATGGTGTTTGTAACGCTGTCTTGTTGCCTCATGTTCAAG
AGGCCAACATGCAATGTCCAAAGGCCAAGAAGAGATTAGG
TGAAATTGCTTTGCATTTCGGTGCTTCTCAAGAAGATCCA
GAAGAAACCATCAAGGCTTTGCACGTTTTAAACAGAACCA
TGAACATTCCAAGAAACTTGAAAGAATTAGGTGTTAAAAC
CGAAGATTTTGAAATTTTGGCTGAACACGCCATGCATGAT
GCCTGCCATTTGACTAACCCAGTTCAATTCACCAAAGAAC
AAGTGGTTGCCATTATCAAGAAAGCCTATGAATATTAA
>lcl|YJM269.Contig21.1_9201-10349
----------------------------------------
----------------------------------------
----------------------------------------
---------ATGTCTTCCGTTACTGGGTTTTACATTCCAC
CAATCTCTTTCTTTGGTGAAGGTGCTTTAGAAGAAACCGC
CGATTACATCAAAAACAAGGATTACAAAAAGGTTTTGATC
GTTACTGATCCTGGTATTGCAGCTATTGGTCTCTCCGGTA
GAGTCCAAAAGATGTTGGAAGAACGTGGCTTAAACGTTGC
TATCTATGACAAAACTCAACCAAACCCAAATATTGCCAAT
GTCACAGCTGGTTTGAAGGTTTTGAAGGAACAAAACTCTG
AAATTGTTGTTTCCATTGGTGGTGGTTCTGCTCACGACAA
TGCTAAGGCCATTGCTTTATTGGCTACTAACGGTGGGGAA
ATCGGAGATTATGAAGGTGTCAATCAATCTAAGAAGGCTG
CTTTACCACTATTTGCCATCAACACTACTGCTGGTACTGC
CTCCGAAATGACCAGATTCACTATCATCTCTAATGAAGAA
AAGAAAATCAAGATGGCTATCATTGACAACAACGTCACTC
CAGCTGTTGCTGTCAACGATCCATCTACCATGTTTGGTTT
GCCACCTGCTTTGACTGCTGCTACTGGTCTAGATGCTTTG
ACTCACTGTATCGAAGCTTATGTTTCCACCGCCTCTAACC
CAATCACCGATGCCTGTGCTTTGAAGGGTATTGATTTGAT
CAATGAAAGCTTAGTCGCCGCATACAAAGATGGTAAAGAC
AAGAAGGCCAGAACTGACATGTGTTACGCTGAATACTTGG
CAGGTATGGCTTTCAACAATGCTTCTCTAGGTTATGTTCA
TGCCCTTGCTCATCAACTTGGTGGTTTCTACCACTTGCCT
CATGGTGTTTGTAACGCTGTCTTGTTGCCTCATGTTCAAG
AGGCCAACATGCAATGTCCAAAGGCCAAGAAGAGATTAGG
TGAAATTGCTTTGCATTTCGGTGCTTCTCAAGAAGATCCA
GAAGAAACCATCAAGGCTTTGCACGTTTTAAACAGAACCA
TGAACATTCCAAGAAACTTGAAAGAATTAGGTGTTAAAAC
CGAAGATTTTGAAATTTTGGCTGAACACGCCATGCATGAT
GCCTGCCATTTGACTAACCCAGTTCAATTCACCAAAGAAC
AAGTGGTTGCCATTATCAAGAAAGCCTATGAATATTAA
>lcl|PW5.contig00107_24827-25975
----------------------------------------
----------------------------------------
----------------------------------------
---------ATGTCTTCCGTTACTGGGTTTTACATTCCAC
CAATCTCTTTCTTTGGTGAAGGTGCTTTAGAAGAAACCGC
TGATTACATCAAAAACAAGGATTACAAAAGGGCTTTGATC
GTTACTGATCCTGGTATTGCAGCTATTGGTCTCTCCGGTA
GAGTCCAAAAGATGTTGGAAGAACGTGGCTTAAACGTTGC
TATCTATGACAAAACTCAACCAAACCCAAATATTGCCAAT
GTCACAGCTGGTTTAAAGGTTTTGAAGGAACAAAACTCTG
AAATTGTCGTTTCCATTGGTGGTGGTTCTGCTCACGACAA
TGCTAAGGCCATTGCTTTATTGGCTACTAACGGTGGGGAA
ATCGGAGATTATGAAGGTGTCAATCAATCTAAGAAGGCTG
CTTTACCACTATTTGCCATCAACACTACTGCGGGTACTGC
TTCCGAAATGACCAGATTCACTATTATCTCTAATGAAGAA
AAGAAAATCAAGATGGCTATCATTGACAACAACGTCACTC
CAGCTGTTGCTGTCAACGATCCATCTACCATGTTTGGTTT
GCCACCTGCTTTGACTGCTGCTACTGGTCTAGATGCTTTG
ACTCACTGTATCGAAGCTTATGTTTCCACCGCCTCTAACC
CAATCACCGATGCCTGTGCTTTGAAGGGTATTGATTTGAT
CAATGAAAGCTTAGTCGCCGCATACAAAGACGGTAAAGAC
AAGAAGGCCAGAACTGACATGTGTTACGCTGAATACTTGG
CAGGTATGGCTTTCAACAATGCTTCTCTAGGTTATGTTCA
TGCCCTTGCTCATCAACTTGGTGGTTTCTACCACTTGCCT
CATGGTGTTTGTAACGCTGTCTTGTTGCCTCATGTTCAAG
AGGCCAACATGCAATGTCCAAAGGCCAAGAAGAGATTAGG
TGAAATTGCTTTGCATTTCGGTGCTTCTCAAGAAGATCCA
GAAGAAACCATCAAGGCTTTGCACGTTTTAAACAGAACCA
TGAACATTCCAAGAAACTTGAAAGAATTAGGTGTTAAAAC
CGAAGATTTTGAAATTTTGGCTGAACATGCCATGCATGAT
GCCTGCCATTTGACTAACCCAGTTCAATTCACCAAAGAAC
AAGTGGTTGCCATTATCAAGAAAGCCTATGAATATTAA
>lcl|CBS7960.Contig176.2_3826-4974
----------------------------------------
----------------------------------------
----------------------------------------
---------ATGTCTTCCGTTACTGGGTTTTACATTCCAC
CAATCTCTTTCTTTGGTGAAGGTGCTTTAGAAGAAACCGC
TGATTACATCAAAAACAAGGATTACAAAAAGGCTTTGATC
GTTACTGATCCTGGTATTGCAGCTATTGGTCTCTCCGGTA
GAGTCCAAAAGATGTTGGAAGAACGTGGCTTAAACGTTGC
TATCTATGACAAAACTCAACCAAACCCAAATATTGCCAAT
GTCACAGCTGGTTTGAAGGTTTTGAAGGAAGAAAACTCTG
AAATTGTCGTTTCCATTGGTGGTGGTTCTGCTCACGACAA
TGCTAAGGCCATTGCTTTATTGGCTACTAACGGTGGGGAA
ATTGGAGATTATGAAGGTGTCAACCAATCTAAGAAGGCTG
CTTTACCGCTATTTGCCATCAACACTACTGCTGGTACTGC
TTCCGAGATGACCAGATTCACTATTATCTCTAATGAAGAA
AAGAAAATCAAGATGGCCATCATTGACAACAACGTCACTC
CAGCTGTTGCTGTCAACGACCCATCTACCATGTTTGGTTT
GCCACCTGCTTTGACTGCTGCTACTGGTCTAGATGCTTTG
ACTCACTGTATCGAAGCTTATGTTTCCACCGCCTCTAACC
CAATCACCGATGCCTGTGCTTTGAAGGGTATTGATTTGAT
CAATGAAAGCTTAGTCGCCGCATACAAAGACGGTAAAGAC
AAGAAGGCCAGAACTGACATGTGTTACGCTGAATACTTGG
CAGGTATGGCTTTCAACAATGCTTCTCTAGGTTATGTTCA
TGCCCTTGCTCATCAACTTGGTGGTTTCTACCACTTGCCT
CATGGTGTTTGTAACGCTGTCTTGTTGCCTCATGTTCAAG
AGGCCAACATGCAATGTCCAAAGGCCAAGAAGAGATTAGG
TGAAATTGCTTTGCATTTCGGTGCTTCTCAAGAAGATCCA
GAAGAAACCATCAAGGCTTTGCACGTTTTAAACAGAACCA
TGAACATTCCAAGAAACTTGAAAGAATTAGGTGTTAAAAC
CGAAGATTTTGAAATTTTGGCTGAACACGCCATGCATGAT
GCCTGCCATTTGACTAACCCAGTTCAATTCACCAAAGAAC
AAGTGGTTGCCATTATCAAGAAAGCCTATGAATATTAA
>lcl|YJM451.contig00119_6955-8103
----------------------------------------
----------------------------------------
----------------------------------------
---------ATGTCTTCCGTTACTGGGTTTTACATTCCAC
CAATCTCTTTCTTTGGTGAAGGTGCTTTAGAAGAAACCGC
TGATTACATCAAAAACAAGGATTACAAAAAGGCTTTGATC
GTTACTGATCCTGGTATTGCAGCTATTGGTCTCTCCGGTA
GAGTCCAAAAGATGTTGGAAGAACGTGGCTTAAACGTTGC
TATCTATGACAAAACTCAACCAAACCCAAATATTGCCAAT
GTCACAGCTGGTTTGAAGGTTTTGAAGGAAGAAAACTCTG
AAATTGTCGTTTCCATTGGTGGTGGTTCTGCTCACGACAA
TGCTAAGGCCATTGCTTTATTGGCTACTAACGGTGGGGAA
ATTGGAGATTATGAAGGTGTCAACCAATCTAAGAAGGCTG
CTTTACCGCTATTTGCCATCAACACTACTGCTGGTACTGC
TTCCGAGATGACCAGATTCACTATTATCTCTAATGAAGAA
AAGAAAATCAAGATGGCCATCATTGACAACAACGTCACTC
CAGCTGTTGCTGTCAACGACCCATCTACCATGTTTGGTTT
GCCACCTGCTTTGACTGCTGCTACTGGTCTAGATGCTTTG
ACTCACTGTATCGAAGCTTACGTTTCCACCGCCTCTAACC
CAATCACCGATGCTTGTGCTTTGAAGGGTATTGATTTGAT
CAATGAAAGCTTAGTCGCCGCATACAAAGACGGTAAAGAC
AAGAAGGCCAGAACTGATATGTGTTACGCAGAATACTTGG
CAGGTATGGCTTTCAACAATGCTTCTCTAGGTTATGTTCA
TGCCCTTGCTCATCAACTTGGTGGTTTCTACCACTTGCCT
CATGGTGTTTGTAACGCTGTCTTGTTGCCTCATGTTCAAG
AGGCCAACATGCAATGTCCAAAGGCCAAGAAGAGATTAGG
TGAAATTGCCTTGCATTGCGGTGCTTCTCAAGAAGATCCA
GAAGAAACCATCAAGGCTTTGCACGTTTTAAACAGAACCA
TGAACATTCCAAGAAACTTGAAAGACTTAGGTGTTAAAAC
CGAAGATTTTGACATTTTGGCTGAACACGCCATGCATGAT
GCCTGCCATTTGACTAACCCAGTTCAATTCACCAAAGAAC
AAGTGGTTGCCATTATCAAGAAAGCCTATGAATATTAA
>lcl|FL100.Contig27.2_6101-7249
----------------------------------------
----------------------------------------
----------------------------------------
---------ATGTCTTCCGTTACTGGGTTTTACATTCCAC
CAATCTCTTTCTTTGGTGAAGGTGCTTTAGAAGAAACCGC
TGATTACATCAAAAACAAGGATTACAAAAAGGCTTTGATC
GTTACTGATCCTGGTATTGCAGCTATTGGTCTCTCCGGTA
GAGTCCAAAAGATGTTGGAAGAACGTGGCTTAAACGTTGC
TATCTATGACAAAACTCAACCAAACCCAAATATTGCCAAT
GTCACAGCTGGTTTGAAGGTTTTGAAGGAAGAAAACTCTG
AAATTGTCGTTTCCATTGGTGGTGGTTCTGCTCACGACAA
TGCTAAGGCCATTGCTTTATTGGCTACTAACGGTGGGGAA
ATTGGAGATTATGAAGGTGTCAACCAATCTAAGAAGGCTG
CTTTACCGCTATTTGCCATCAACACTACTGCTGGTACTGC
TTCCGAGATGACCAGATTCACTATTATCTCTAATGAAGAA
AAGAAAATCAAGATGGCCATCATTGACAACAACGTCACTC
CAGCTGTTGCTGTCAACGACCCATCTACCATGTTTGGTTT
GCCACCTGCTTTGACTGCTGCTACTGGTCTAGATGCTTTG
ACTCACTGTATCGAAGCTTACGTTTCCACCGCCTCTAACC
CAATCACCGATGCTTGTGCTTTGAAGGGTATTGATTTGAT
CAATGAAAGCTTAGTCGCCGCATACAAAGACGGTAAAGAC
AAGAAGGCCAGAACTGATATGTGTTACGCAGAATACTTGG
CAGGTATGGCTTTCAACAATGCTTCTCTAGGTTATGTTCA
TGCCCTTGCTCATCAACTTGGTGGTTTCTACCACTTGCCT
CATGGTGTTTGTAACGCTGTCTTGTTGCCTCATGTTCAAG
AGGCCAACATGCAATGTCCAAAGGCCAAGAAGAGATTAGG
TGAAATTGCCTTGCATTGCGGTGCTTCTCAAGAAGATCCA
GAAGAAACCATCAAGGCTTTGCACGTTTTAAACAGAACCA
TGAACATTCCAAGAAACTTGAAAGACTTAGGTGTTAAAAC
CGAAGATTTTGACATTTTGGCTGAACACGCCATGCATGAT
GCCTGCCATTTGACTAACCCAGTTCAATTCACCAAAGAAC
AAGTGGTTGCCATTATCAAGAAAGCCTATGAATATTAA
>lcl|WE372.Contig181.1_4819-5967
----------------------------------------
----------------------------------------
----------------------------------------
---------ATGTCTTCCGTTACTGGGTTTTACATTCCAC
CAATCTCTTTCTTTGGTGAAGGTGCTTTAGAAGAAACCGC
TGATTACATCAAAAGCAAGGATTACAAAAAGGCTTTGATC
GTTACTGATCCTGGTATTGCAGCTATTGGTCTCTCCGGTA
GAGTCCAAAAGATGTTGGAAGAACGTGGCTTAAACGTTGC
TATCTATGACAAAACTCAACCAAACCCAAATATTGCCAAT
GTCACAGCTGGTTTGAAGGTTTTGAAGGAAGAAAACTCTG
AAATTGTCGTTTCCATTGGTGGTGGTTCTGCTCACGACAA
TGCTAAGGCCATTGCTTTATTGGCTACTAACGGTGGGGAA
ATTGGAGATTATGAAGGTGTCAACCAATCTAAGAAGGCTG
CTTTACCGCTATTTGCCATCAACACTACTGCTGGTACTGC
TTCCGAGATGACCAGATTCACTATTATCTCTAATGAAGAA
AAGAAAATCAAGATGGCCATCATTGACAACAACGTCACTC
CAGCTGTTGCTGTCAACGACCCATCTACCATGTTTGGTTT
GCCACCTGCTTTGACTGCTGCTACTGGTCTAGATGCTTTG
ACTCACTGTATCGAAGCTTACGTTTCCACCGCCTCTAACC
CAATCACCGATGCTTGTGCTTTGAAGGGTATTGATTTGAT
CAATGAAAGCTTAGTCGCCGCATACAAAGACGGTAAAGAC
AAGAAGGCCAGAACTGATATGTGTTACGCAGAATACTTGG
CAGGTATGGCTTTCAACAATGCTTCTCTAGGTTATGTTCA
TGCCCTTGCTCATCAACTTGGTGGTTTCTACCACTTGCCT
CATGGTGTTTGTAACGCTGTCTTGTTGCCTCATGTTCAAG
AGGCCAACATGCAATGTCCAAAGGCCAAGAAGAGATTAGG
TGAAATTGCCTTGCATTGCGGTGCTTCTCAAGAAGATCCA
GAAGAAACCATCAAGGCTTTGCACGTTTTAAACAGAACCA
TGAACATTCCAAGAAACTTGAAAGACTTAGGTGTTAAAAC
CGAAGATTTTGACATTTTGGCTGAACACGCCATGCATGAT
GCCTGCCATTTGACTAACCCAGTTCAATTCACCAAAGAAC
AAGTGGTTGCCATTATCAAGAAAGCCTATGAATATTAA
>lcl|M22.Contig34.1_6354-7502
----------------------------------------
----------------------------------------
----------------------------------------
---------ATGTCTTCCGTTACTGGGTTTTACATTCCAC
CAATCTCTTTCTTTGGTGAAGGTGCTTTAGAAGAAACCGC
TGATTACATCAAAAGCAAGGATTACAAAAAGGCTTTGATC
GTTACTGATCCTGGTATTGCAGCTATTGGTCTCTCCGGTA
GAGTCCAAAAGATGTTGGAAGAACGTGGCTTAAACGTTGC
TATCTATGACAAAACTCAACCAAACCCAAATATTGCCAAT
GTCACAGCTGGTTTGAAGGTTTTGAAGGAAGAAAACTCTG
AAATTGTCGTTTCCATTGGTGGTGGTTCTGCTCACGACAA
TGCTAAGGCCATTGCTTTATTGGCTACTAACGGTGGGGAA
ATTGGAGATTATGAAGGTGTCAACCAATCTAAGAAGGCTG
CTTTACCGCTATTTGCCATCAACACTACTGCTGGTACTGC
TTCCGAGATGACCAGATTCACTATTATCTCTAATGAAGAA
AAGAAAATCAAGATGGCCATCATTGACAACAACGTCACTC
CAGCTGTTGCTGTCAACGACCCATCTACCATGTTTGGTTT
GCCACCTGCTTTGACTGCTGCTACTGGTCTAGATGCTTTG
ACTCACTGTATCGAAGCTTACGTTTCCACCGCCTCTAACC
CAATCACCGATGCTTGTGCTTTGAAGGGTATTGATTTGAT
CAATGAAAGCTTAGTCGCCGCATACAAAGACGGTAAAGAC
AAGAAGGCCAGAACTGATATGTGTTACGCAGAATACTTGG
CAGGTATGGCTTTCAACAATGCTTCTCTAGGTTATGTTCA
TGCCCTTGCTCATCAACTTGGTGGTTTCTACCACTTGCCT
CATGGTGTTTGTAACGCTGTCTTGTTGCCTCATGTTCAAG
AGGCCAACATGCAATGTCCAAAGGCCAAGAAGAGATTAGG
TGAAATTGCCTTGCATTGCGGTGCTTCTCAAGAAGATCCA
GAAGAAACCATCAAGGCTTTGCACGTTTTAAACAGAACCA
TGAACATTCCAAGAAACTTGAAAGACTTAGGTGTTAAAAC
CGAAGATTTTGACATTTTGGCTGAACACGCCATGCATGAT
GCCTGCCATTTGACTAACCCAGTTCAATTCACCAAAGAAC
AAGTGGTTGCCATTATCAAGAAAGCCTATGAATATTAA
>lcl|I14.contig02094_4506-5654
----------------------------------------
----------------------------------------
----------------------------------------
---------ATGTCTTCCGTTACTGGGTTTTACATTCCAC
CAATCTCTTTCTTTGGTGAAGGTGCTTTAGAAGAAACCGC
TGATTACATCAAAAGCAAGGATTACAAAAAGGCTTTGATC
GTTACTGATCCTGGTATTGCAGCTATTGGTCTCTCCGGTA
GAGTCCAAAAGATGTTGGAAGAACGTGGCTTAAACGTTGC
TATCTATGACAAAACTCAACCAAACCCAAATATTGCCAAT
GTCACAGCTGGTTTGAAGGTTTTGAAGGAAGAAAACTCTG
AAATTGTCGTTTCCATTGGTGGTGGTTCTGCTCACGACAA
TGCTAAGGCCATTGCTTTATTGGCTACTAACGGTGGGGAA
ATTGGAGATTATGAAGGTGTCAACCAATCTAAGAAGGCTG
CTTTACCGCTATTTGCCATCAACACTACTGCTGGTACTGC
TTCCGAGATGACCAGATTCACTATTATCTCTAATGAAGAA
AAGAAAATCAAGATGGCCATCATTGACAACAACGTCACTC
CAGCTGTTGCTGTCAACGACCCATCTACCATGTTTGGTTT
GCCACCTGCTTTGACTGCTGCTACTGGTCTAGATGCTTTG
ACTCACTGTATCGAAGCTTACGTTTCCACCGCCTCTAACC
CAATCACCGATGCTTGTGCTTTGAAGGGTATTGATTTGAT
CAATGAAAGCTTAGTCGCCGCATACAAAGACGGTAAAGAC
AAGAAGGCCAGAACTGATATGTGTTACGCAGAATACTTGG
CAGGTATGGCTTTCAACAATGCTTCTCTAGGTTATGTTCA
TGCCCTTGCTCATCAACTTGGTGGTTTCTACCACTTGCCT
CATGGTGTTTGTAACGCTGTCTTGTTGCCTCATGTTCAAG
AGGCCAACATGCAATGTCCAAAGGCCAAGAAGAGATTAGG
TGAAATTGCCTTGCATTGCGGTGCTTCTCAAGAAGATCCA
GAAGAAACCATCAAGGCTTTGCACGTTTTAAACAGAACCA
TGAACATTCCAAGAAACTTGAAAGACTTAGGTGTTAAAAC
CGAAGATTTTGACATTTTGGCTGAACACGCCATGCATGAT
GCCTGCCATTTGACTAACCCAGTTCAATTCACCAAAGAAC
AAGTGGTTGCCATTATCAAGAAAGCCTATGAATATTAA
>lcl|CLIB215.Contig20.6_24164-25312
----------------------------------------
----------------------------------------
----------------------------------------
---------ATGTCTTCCGTTACTGGGTTTTACATTCCAC
CAATCTCTTTCTTTGGTGAAGGTGCTTTAGAAGAAACCGC
TGATTACATCAAAAGCAAGGATTACAAAAAGGCTTTGATC
GTTACTGATCCTGGTATTGCAGCTATTGGTCTCTCCGGTA
GAGTCCAAAAGATGTTGGAAGAACGTGGCTTAAACGTTGC
TATCTATGACAAAACTCAACCAAACCCAAATATTGCCAAT
GTCACAGCTGGTTTGAAGGTTTTGAAGGAAGAAAACTCTG
AAATTGTCGTTTCCATTGGTGGTGGTTCTGCTCACGACAA
TGCTAAGGCCATTGCTTTATTGGCTACTAACGGTGGGGAA
ATTGGAGATTATGAAGGTGTCAACCAATCTAAGAAGGCTG
CTTTACCGCTATTTGCCATCAACACTACTGCTGGTACTGC
TTCCGAGATGACCAGATTCACTATTATCTCTAATGAAGAA
AAGAAAATCAAGATGGCCATCATTGACAACAACGTCACTC
CAGCTGTTGCTGTCAACGACCCATCTACCATGTTTGGTTT
GCCACCTGCTTTGACTGCTGCTACTGGTCTAGATGCTTTG
ACTCACTGTATCGAAGCTTACGTTTCCACCGCCTCTAACC
CAATCACCGATGCTTGTGCTTTGAAGGGTATTGATTTGAT
CAATGAAAGCTTAGTCGCCGCATACAAAGACGGTAAAGAC
AAGAAGGCCAGAACTGATATGTGTTACGCAGAATACTTGG
CAGGTATGGCTTTCAACAATGCTTCTCTAGGTTATGTTCA
TGCCCTTGCTCATCAACTTGGTGGTTTCTACCACTTGCCT
CATGGTGTTTGTAACGCTGTCTTGTTGCCTCATGTTCAAG
AGGCCAACATGCAATGTCCAAAGGCCAAGAAGAGATTAGG
TGAAATTGCCTTGCATTGCGGTGCTTCTCAAGAAGATCCA
GAAGAAACCATCAAGGCTTTGCACGTTTTAAACAGAACCA
TGAACATTCCAAGAAACTTGAAAGACTTAGGTGTTAAAAC
CGAAGATTTTGACATTTTGGCTGAACACGCCATGCATGAT
GCCTGCCATTTGACTAACCCAGTTCAATTCACCAAAGAAC
AAGTGGTTGCCATTATCAAGAAAGCCTATGAATATTAA
>MIT_Spar_c283_7744
ATGTATAAAAGGGTTATTAGCATTTCCAGTTCATTGAAGA
CTGGAATTAAACGTTTTTCTTCCATCTACTCCGAAAGAAC
TATCAACAACAAGTTTATTTTTGCAACAACTAATAGTCAA
TTAAGAAAAATGTCTTCCGTTACTGGTTTTTACATTCCAC
CAATTTCTTTCTTTGGTGAAGGTGCTTTAGAAGAAACCGC
TGATTACATCAAAAACAAGGATTACAAAAAGGCTTTGATT
GTTACTGATCCTGGTATTGCAGCCATTGGCCTCTCCGGTA
GAGTCCAAAAGATGTTGGAAGAACGTGGATTGAACGTTGC
TATCTATGACAAAACTCAACCAAACCCAAATGTTGCCAAT
GTCACAGCTGGTTTGAAGGTTTTGAAGGAACAAGACTCTG
AAATTGTTGTTTCCATTGGTGGGGGTTCTGCTCACGACAA
TGCTAAAGCCATTGCTTTGTTGGCTACTAACGGCGGGGAA
ATCGGAGATTATGAAGGTGTCAACCAGTCTAAGAAGGCTG
CTTTACCATTATTTGCTATCAACACTACTGCTGGTACTGC
TTCCGAAATGACCAGATTCACTATTATCTCTAATGAAGAA
AAGAAAATCAAGATGGCCATCATTGACAACAACGTCACTC
CAGCTGTTGCTGTGAACGACCCATCTACCATGTTTGGTTT
GCCACCTCCTTTGACTGCTGCTACTGGTCTAGATGCTTTG
ACTCACTGTATTGAAGCTTATGTTTCCACCGCCTCTAACC
CAATCACTGATGCCTGTGCTTTGAAGGGTATTGACTTGAT
CAATGAAAGCTTAGTCGCCGCATACAACAATGGTAAAGAT
AAGAAGGCTAGAACTGATATGTGTTACGCCGAATATTTGG
CAGGTATGGCTTTCAACAATGCTTCTTTAGGTTACGTTCA
CGCCCTTGCTCATCAACTTGGTGGTTTCTACCACTTGCCT
CATGGTGTTTGTAACGCCGTATTGTTACCTCATGTTCAAG
AGGCTAACATGCAATGTCCAAAGGCCAAGAAGAGACTAGG
TGAAATTGCCTTGCATTTCGGTGCTTCTCAAGAAGACCCA
GAAGAAACCATCAAGGCTTTGCACGTTTTAAACAGAACCA
TGAACATTCCAAGAAACTTGAAAGATTTAGGTGTTAAAAC
CGAAGATTTTGACATTTTGGCTGAACACGCCATGCATGAT
GCCTGCCATTTGACTAACCCTGTTCAATTCACCAAAGAAC
AAGTGGTTGCCATTTTGAAGAAAGCTTATGAATATTAA
