# Supplementary material for: ZRT1 Harbors an Excess of Nonsynonymous Polymorphism and Shows Evidence of Balancing Selection in Saccharomyces cerevisiae
Source: G3 (Bethesda). 2013 Apr 1;3(4):665–73. doi: 10.1534/g3.112.005082 (PMC3618353; doi:10.1534/g3.112.005082)
Supplement: Supporting Information [file supp_g3.112.005082_FileS1.zip › YGL257C_FullLength_SparALN.fasta]

>YGL257C_S288C
ATGAGAAGAAAAAATCGACTGTTTATATTAGTTGTACTACTGGGAATTGT
GTTAGTAGTATATTACTCTCAGTTGAATTCGTTAGATTTGGTAGAACCAG
TTCAAAGTAGCAGCAGTGGCAATGGTGGCTGCTGGAGTTACTATGAAGGT
CTTACGCCTGGGTGGTTGAATGACTTCTACGACGTAAATCAAATAACCCC
GAATCCTGCAAAAGATGTGATTGAACTGGTTACGAGGATTAAGATTTTTT
TTAATTGCTTGCAGCAGGTTGATGGGCATAATATTCAGCGTTTGAGGGAT
ATTGAAAAGAAGCTCTTTCCGTATATTAACTTTGAAAAATTAGAAACTGA
TGAAAGTGCCTTCTGGCACACAACTACGAGATGGAATGGCGAGGTTTACC
ATGCGTCTATGTTGGAATTTGACCCCAAAAACCATCAATTCCTTCGTTCT
AAGCCCATCAATTTCGATACAGGGCTATCTTTTTGGGAGAATTGGTTGCA
CACTGTGACTCAAAGTGGTTCGAAAGGCATAGTTATTAGTGCTTCTGACG
TGCAGTTGAATGAAACCATACGCTTATTGAAAGTGTTGAGGTTCATCAAA
AATGATTATCCTATACAGATTGTTCATAATGCAGATCTGAGTCAAGATTC
CATGAAATCTATTATCAAATATGCGAGAAGTCTAGACACCGCTGAATATC
CTGCTCAAGAATTATGGTTTTTAAATGTACATAGTCTGCTAAACCCGAAA
TATTCGAAAAAATTTACCACCTATTCCAACAAGTGGTTAGCATTGACCTT
CTCATCCTTTGAAATTCCTATTCTAATGGACTCAGATACAGTGCCCTTTG
TTTCAATAGAAAAATTTTATGAATTAGAGGAATTTCAAAAGACTGGAGTT
CTATTCTTTAAAGATCGGGTAATATCAGATGATCTATTTGAATCCTCTGA
ATTAAAAATTCTAAGGGAAATTGTCTATGGGTGTATTGGGCTTGATTTAG
AGGATGAATCCAAGATACATGAGCAAGTAGAGGATCCAGTGGTTGCACAG
GTTCTGGAAAACATGTTTATAAAGAAATATAAACATCATTTGGAAAGCGG
CCTGGTAATATTGCATAAAGGAAAGCATCTCTTCAGTATGCTTACTTCAA
TAGCTTTACAATTTTCTCCAATTGCAGAATATTTTCATGGTGATAAGGAC
TTTTTTTGGCTGGGCGAATTACTTTCGAACAATCGCTTTACGTTCCATCC
TGTGGATGCATCAAACATTGGTCAGTTGGGCAATGTAGTTTCAAAAGAGA
GTACCGGTGAGTTTTACCAGATTTGTTCTGTGCAACTATCTCATACAGAC
AGGGACGGGTCCTTGCTATGGCTAAACGGGGGCCTTAATATTTGTAAAAA
AACTTCATGGGAATACGATTATGAGCATAGACAGAGACTAAATGATATGT
TCCAAAATGCAGATGAATTACGTGAATATTATGCATCACCAGTAAAACTT
GAAGGGATTATAATACCAGATACTAGTATATCAGGATGGATTAACTCAGG
AGAGTGTTTTTTGTTCAATTATTGCACATTATTCAAGGAAGGTGAGTTTG
GAAAGTTGATCAAATTTAAAGAAGACGAAAAGCTCCGGCTTTCACAAATA
GTCGACATATGGAATAAAGATATTTGA---
>YGL257C_EC1118
ATGAGAAGAAAAAATCGACTGTTTATATTAGTTGTACTACTGGGAATTGT
GTTAGTAGTATATTACTCTCAGTTGAATTCGTTAGATTTGGTAGAACCAG
TTCAAAGTAGCAGCAGTGGCAATGGTGGCTGCTGGAGTTACTATGAGGCT
CTTACGCCCGGGTGGTTGAATGACTTCTACGACGTAAATCAAATAACCCC
GAATCCTGCAAAAGATGTGATTGAACTGGTTACGAGGATTAAGATTTTTT
TTAATTGCTTGCAGCAGGTTGATGGGCATAATATTCAGCGTTTGAGGGAT
ATTGAAAAGAAGCTCTTTCCGTATATTAACTTTGAAAAATTAGAAACTGA
TGAAAGTGCCTTCTGGCACACAACTACGAGATGGAATGGCGAGGTTTACC
ATGCGTCTGTGTTGGAATTTGACCCCAAAAACCATCAATTCCTTCGTTCT
AAGCCCATCAATTTCGATACAGGGCTATCTTTTTGGGAGAATTGGTTGCA
CACTGTGACTCAAAGTGGTTCGAAAGGCATAGTTATTAGTGCTTCTGACG
TGCAGTTGAATGAAACCATACGCTTATTGAAAGTGTTGAGGTTCATCAAA
AATGATTATCCTATACAGATTGTTCATAATGCAGATCTGAGTCAAGATTC
CATGAAATCTATTATCAAATATGCGAGAAGTCTAGACGCCGCTGAATATC
CTGCTCAAGAACTATGGTTTTTAAATGTACATAGTCTGCTAAACCCGAAA
TATTCGAAAAAATTTACCACCTATTCCAACAAGTGGTTAGCATTGACCTT
CTCATCCTTTGAAATTCCTATTCTAATGGACTCAGATACAGTGCCCTTTG
TTTCAATAGAAAAATTTTATGAATTAAAGGAATTTCAAAAGACTGGTGTT
CTATTCTTTAAAGATCGGGTAATATCAGATGATCTATTTGAGTCCTCTGA
ATTAGAAATTTTAAGGGAAATTATCTATGGGTGTATTGGGCTTGATTTAG
AGGATGAATCCAAGATACATGAGCAAGTAGAGGATCCGGTGGTTGCGCAG
GTCCTGGAAAACATGTTTATAAAGAAATATAAACATCATTTAGAAAGCGG
CCTGGTAGTATTACATAAAGGAAAGCATCTCTTCAGTATGCTTACTTCGA
TAGCTTTACAATTTTCTCCAATTGCAGAATATTTTCATGGTGATAAGGAC
TTTTTTTGGCTAGGCGAGTTGCTTTCGAACAATCGCTTTACGTTCCATCC
TGTGGATGCATCAAACATTGGTCGGTTGGGCAACGTAGTTTCAAAAGAGA
ATACTGGTGAGTTTTACCAGATTTGTTCTGTGCAACTATCTCATACAGAC
AGGGACGGGTCCTTACTATGGCTAAACGGAGGCCTTAACATTTGTAAAAA
AGCTTCATGGGAATATGATTATGAGCATAGACAGAGACTAAATGATATGT
TCCAAAATGCAGATGAATTACGTGAATATTATGCATCACCAGTAGAACTT
GAAGGGATTATAATACCAGATACTAGTATATCAGGATGGATTAACTCGGG
AGAGTGTTTTTTGTTCAATTATTGCACATTATTCAAGGAAGGAGAGTTTG
GAAAGTTGATCAAATTTAAAGAAGACGAAAAGCACCGGCTTTCACAAATA
GTTGACATATGGAATAAAGATATTTGA---
>YGL257C_Kyokai7
ATGAGAAGAAAAAATCGACTGTTTATATTAGTTGTACTACTGGGAATTGT
GTTAGTAGTATATTACTCTCAGTTGAATTCGTTAGATTTGGTAGAACCAG
TTCAAAGTAGCAGCAGTGGCAATGGTGGCTGCTGGAGTTACTATGAAGGT
CTTACGCCTGGGTGGTTGAATGACTTCTACGACGTAAATCAAATAACCCC
GAATCCTGCAAAAGATGTGATTGAACTGGTTACGAGGATTAAGATTTTTT
TTAATTGCTTGCACCAGGTTGATGGGCATAATATTCAGCGTTTGAGGGAT
ATTGAAAAGAAGCTCTTTCCGTATATTAACTTTGAAAAATTAGAAACTGA
TGAAAGTGCCTTCTGGCACACAACTACGAGATGGAATGGCGAGGTTTACC
ATGCGTCTGTGTTGGAATTTGACCCCAAAAAACATCAATTCCTTCGTTCT
AAGCCCATCAATTTCGATACAGGGCTATCTTTTTGGGAGAATTGGTTGCA
CACTGTGACTCAAAGTGGTTCGAAAGGCATAGTTATTAGTGCTTCTGACG
TGCAGTTGAATGAAACCATACGCTTATTGAAAGTGTTGAGGTTCATCAAA
AATGATTATCCTATACAGATTGTTCATAATGCAGATCTGAGTCAAGATTC
CATGAAATCTATTATCAAATATGCGAGAAGTCTAGACACCGCTGAATATC
CTGCTCAAGAATTATGGTTTTTAAATGTACATAGTCTGCTAAACCCGAAA
TATTCGAAAAAATTTACCACCTATTCCAACAAGTGGTTAGCATTGACCTT
CTCATCCTTTGAAATTCCTATTCTAATGGACTCAGATACAGTGCCCTTTG
TTTCAATAGAAAAATTTTATGAATTAGAGGAATTTCAAAAGACTGGAGTT
CTATTCTTTAAAGATCGGGTAATATCAGATGATCTATTTGAATCCTCTGA
ATTAAAAATTCTAAGGGAAATTGTCTATGGGTGTATTGGGCTTAATTTAG
AGGATGAATCCAAGATACATGAGCAAGTAGAGGATCCAGTGGTTGCACAG
GTTCTGGAAAACATGTTTATAAAGAAATATAAACATCATTTGGAAAGCGG
CCTGGTAATATTGCATAAAGGAAAGCATCTCTTCAGTATGCTTACTTCAA
TAGCTTTACAATTTTCTCCAATTGCAGAATATTTTCATGGTGACAAGGAC
TTTTTTTGGCTGGGCGAATTACTTTCGAACAATCGCTTTACGTTCCATCC
TGTGGATGCATCAAACATTGGTCAGTTGGGCAATGTAGTTTCAAAAGAGA
GTACCGGTGAGTTTTACCAGATTTGTTCTGTGCAACTATCTCATACAGAC
AGGGACGGGTCCTTGCTATGGCTAAACGGGGGCCTTAATATTTGTAAAAA
AACTTCATGGGAATACGATTATGAGCATAGACAGAGACTAAATGATATGT
TCCAAAATGCAGATGAATTACGTGAATATTATGCATCACCAGTAAAACTT
GAAGGGATTATAATACCAGATACTAGTATATCAGGATGGATTAACTCAGG
AGAGTGTTTTTTGTTCAATTATTGCACATTATTCAAGGAAGGTGAGTTTG
GAAAGTTGATCAAATTTAAAGAAGACGAAAAGCTCCGGCTTTCACAAATA
GTCGACATATGGAATAAAGATATTTGA---
>YGL257C_RM11-1a
ATGAGAAGAAAAAATCGACTGTTTATATTAGTTGTACTACTGGGAATTGT
GTTAGTAGTATATTACTCTCAGTTGAATTCGTTAGATTTGGTAGAACCAG
TTCAAAGTAGCAGCAGTGGCAATGGTGGCTGCTGGAGTTACTATGAAGGT
CTTACGCCTGGGTGGTTGAATGACTTCTACGACGTAAATCAAATAACCCC
GAATCCTGCAAAAGATGTGATTGAACTGGTTACGAGGATTAAGATTTTTT
TTAATTGCTTGCAGCAGGTTGATGGGCATAATATTCAGCGTTTGAGGGAT
ATTGAAAAGAAGCTCTTTCCGTATATTAACTTTGAAAAATTAGAAACTGA
TGAAAGTGCCTTCTGGCACACAACTACGAGATGGAATGGCGAGGTTTACC
ATGCGTCTGTGTTGGAATTTGACCCCAAAAACCATCAATTCCTTCGTTCT
AAGCCCATCAATTTCGATACAGGGCTATCTTTTTGGGAGAATTGGTTGCA
CACTGTGACTCAAAGTGGTTCGAAAGGCATAGTTATTAGTGCTTCTGACG
TGCAGTTGAATGAAACCATACGCTTATTGAAAGTGTTGAGGTTCATCAAA
AATGATTATCCTATACAGATTGTTCATAATGCAGATCTGAGTCAAGATTC
CATGAAATCTATTATCAAATATGCGAGAAGTCTAGACACCGCTGAATATC
CTGCTCAAGAACTATGGTTTTTAAATGTACATAGTCTGCTAAACCCGAAA
TATTCGAAAAAATTTACCACCTATTCCAACAAGTGGTTAGCATTGACCTT
CTCATCCTTTGAAACTCCTATTCTAATGGACTCAGATACAGTGCCCTTTG
TTTCAATAGAAAAATTTTATGAATTAAAGGAATTTCAAAAGACTGGTGTT
CTATTCTTTAAAGATCGGGTAATATCAGATGATCTATTTGAGTCCTCTGA
ATTAGAAATTTTAAGGGAAATTATCTATGGGTGTATTGGGCTTGATTTAG
AGGATGAATCCAAGATACATGAGCAAGTAGAGGATCCGGTGGTTGCGCAG
GTCCTGGAAAACATGTTTATAAAGAAATATAAACATCATTTAGAAAGCGG
CCTGGTAGTATTACATAAAGGAAAGCATCTCTTCAGTATGCTTACTTCGA
TAGCTTTACAATTTTCTCCAATTGCAGAATATTTTCATGGTGATAAGGAC
TTTTTTTGGCTAGGCGAGTTGCTTTCGAACAATCGCTTTACGTTCCATCC
TGTGGATGCATCAAACATTGGTCGGTTGGGCAACGTAGTTTCAAAAGAGA
ATACTGGTGAGTTTTACCAGATTTGTTCTGTGCAACTATCTCATACAGAC
AGGGACGGGTCCTTACTATGGCTAAACGGAGGCCTTAACATTTGTAAAAA
AGCTTCATGGGAATATGATTATGAGCATAGACAGAGACTAAATGATATGT
TCCAAAATGCAGATGAATTACGTGAATATTATGCATCACCAGTAGAACTT
GAAGGGATTATAATACCAGATACTAGTATATCAGGATGGATTAACTCGGG
AGAGTGTTTTTTGTTCAATTATTGCACATTATTCAAGGAAGGAGAGTTTG
GAAAGTTGATCAAATTTAAAGAAGACGAAAAGCACCGGCTTTCACAAATA
GTTGACATATGGAATAAAGATATTTGA---
>YGL257C_Sigma1278b
ATGAGAAGAAAAAATCGACTGTTTATATTAGTTGTACTACTGGGAATTGT
GTTAGTAGTATATTACTCTCAGTTGAATTCGTTAGATTTGGTAGAACCAG
TTCAAAGTAGCAGCAGTGGCAATGGTGGCTGCTGGAGTTACTATGAAGGT
CTTACGCCTGGGTGGTTGAATGACTTCTACGACGTAAATCAAATAACCCC
GAATCCTGCAAAAGATGTGATTGAACTGGTTACGAGGATTAAGATTTTTT
TTAATTGCTTGCAGCAGGTTGATGGGCATAATATTCAGCGTTTGAGGGAT
ATTGAAAAGAAGCTCTTTCCGTATATTAACTTTGAAAAATTAGAAACTGA
TGAAAGTGCCTTCTGGCACACAACTACGAGATGGAATGGCGAGGTTTACC
ATGCGTCTGTGTTGGAATTTGACCCCAAAAACCATCAATTCCTTCGTTCT
AAGCCCATCAATTTCGATACAGGGCTATCTTTTTGGGAGAATTGGTTGCA
CACTGTGACTCAAAGTGGTTCGAAAGGCATAGTTATTAGTGCTTCTGACG
TGCAGTTGAATGAAACCATACGCTTATTGAAAGTGTTGAGGTTCATCAAA
AATGATTATCCTATACAGATTGTTCATAATGCAGATCTGAGTCAAGATTC
CATGAAATCTATTATCAAATATGCGAGAAGTCTAGACACCGCTGAATATC
CTGCTCAAGAACTATGGTTTTTAAATGTACATAGTCTGCTAAACCCGAAA
TATTCGAAAAAATTTACCACCTATTCCAACAAGTGGTTAGCATTGACCTT
CTCATCCTTTGAAACTCCTATTCTAATGGACTCAGATACAGTGCCCTTTG
TTTCAATAGAAAAATTTTATGAATTAAAGGAATTTCAAAAGACTGGTGTT
CTATTCTTTAAAGATCGGGTAATATCAGATGATCTATTTGAGTCCTCTGA
ATTAGAAATTTTAAGGGAAATTATCTATGGGTGTATTGGGCTTGATTTAG
AGGATGAATCCAAGATACATGAGCAAGTAGAGGATCCGGTGGTTGCGCAG
GTCCTGGAAAACATGTTTATAAAGAAATATAAACATCATTTAGAAAGCGG
CCTGGTAGTATTACATAAAGGAAAGCATCTCTTCAGTATGCTTACTTCGA
TAGCTTTACAATTTTCTCCAATTGCAGAATATTTTCATGGTGATAAGGAC
TTTTTTTGGCTAGGCGAGTTGCTTTCGAACAATCGCTTTACGTTCCATCC
TGTGGATGCATCAAACATTGGTCGGTTGGGCAACGTAGTTTCAAAAGAGA
ATACTGGTGAGTTTTACCAGATTTGTTCTGTGCAACTATCTCATACAGAC
AGGGACGGGTCCTTACTATGGCTAAACGGAGGCCTTAACATTTGTAAAAA
AGCTTCATGGGAATATGATTATGAGCATAGACAGAGACTAAATGATATGT
TCCAAAATGCAGATGAATTACGTGAATATTATGCATCACCAGTAGAACTT
GAAGGGATTATAATACCAGATACTAGTATATCAGGATGGATTAACTCGGG
AGAGTGTTTTTTGTTCAATTATTGCACATTATTCAAGGAAGGAGAGTTTG
GAAAGTTGATCAAATTTAAAGAAGACGAAAAGCACCGGCTTTCACAAATA
GTTGACATATGGAATAAAGATATTTGA---
>YGL257C_YJM789
ATGAGAAGAAAAAATCGACTGTTTATATTAGTTGTACTACTGGGAATTGT
GTTAGTAGTATATTACTCTCAGTTGAATTCGTTAGATTTGGTAGAACCAG
TTCAAAGTAGCAGCAGTGGCAATGGTGGCTGCTGGAGTTACTATGAAGGT
CTTACGCCTGGGTGGTTGAATGACTTCTACGACGTAAATCAAATAACCCC
GAATCCTGCAAAAGATGTGATTGAACTGGTTACGAGGATTAAGATTTTTT
TTAATTGCTTGCAGCAGGTTGATGGGCATAATATTCAGCGTTTGAGGGAT
ATTGAAAAGAAGCTCTTTCCGTATATTAACTTTGAAAAATTAGAAACTGA
TGAAAGTGCCTTCTGGCACACAACTACGAGATGGAATGGCGAGGTTTACC
ATGCGTCTGTGTTGGAATTTGACCCCAAAAACCATCAATTCCTTCGTTCT
AAGCCCATCAATTTCGATACAGGGCTATCTTTTTGGGAGAATTGGTTGCA
CACTGCGACTCAAAGTGGTTCGAAAGGCATAGTTATTAGTGCTTCTGACG
TGCAGTTGAATGAAACCATACGCTTATTGAAAGTGTTGAGGTTCATCAAA
AATGATTATCCTATACAGATTGTTCATAATGCAGATCTGAGTCAAGATTC
CATGAAATCTATTATCAAATATGCGAGAAGTCTAGACACCGCTGAATATC
CTGCTCAAGAATTATGGTTTTTAAATGTACATAGTCTGCTAAACCCGAAA
TATTCGAAAAAATTTACCACCTATTCCAACAAGTGGTTAGCATTGACCTT
CTCATCCTTTGAAATTCCTATTCTAATGGACTCAGATACAGTGCCCTTTG
TTTCAATAGAAAAATTTTATGAATTAGAGGAATTTCAAAAGACTGGAGTT
CTATTCTTTAAAGATCGGGTAATATCAGATGATCTATTTGAATCCTCTGA
ATTAAAAATTCTAAGGGAAATTGTCTATGGGTGTATTGGGCTTGATTTAG
AGGATGAATCCAAGATACATGAGCAAGTAGAGGATCCAGTGGTTGCACAG
GTTCTGGAAAACATGTTTATAAAGAAATATAAACATCATTTGGAAAGCGG
CCTGGTAATATTGCATAAAGGAAAGCATCTCTTCAGTATGCTTACTTCAA
TAGCTTTACAATTTTCTCCAATTGCAGAATATTTTCATGGTGATAAGGAC
TTTTTTTGGCTGGGCGAATTACTTTCGAACAATCGCTTTACGTTCCATCC
TGTGGATGCATCAAACATTGGTCAGTTGGGCAATGTAGTTTCAAAAGAGA
GTACCGGTGAGTTTTACCAGATTTGTTCTGTGCAACTATCTCATACAGAC
AGGGACGGGTCCTTGCTATGGCTAAACGGGGGCCTTAATATTTGTAAAAA
AACTTCATGGGAATACGATTATGAGCATAGACAGAGACTAAATGATATGT
TCCAAAATGCAGATGAATTACGTGAATATTATGCATCACCAGTAAAACTT
GAAGGGATTATAATACCAGATACTAGTATATCAGGATGGATTAACTCAGG
AGAGTGTTTTTTGTTCAATTATTGCACATTATTCAAGGAAGGTGAGTTTG
GAAAGTTGATCAAATTTAAAGAAGACGAAAAGCTCCGGCTTTCACAAATA
GTCGACATATGGAATAAAGATATTTGA---
>lcl|YPS163.Contig88.51_2218-38
ATGAGAAGAAAAAATCGACTGTTTATATTAGTTGTACTACTGGGAATTGT
GTTAGTAGTATATTACTCTCAGTTGAATTCGTTAGATTTGGTAGAACCAG
TTCAAAGTAGCAGCAGTGGCAATGGTGGCTGCTGGAGTTACTATGAAGGT
CTTACGCCTGGGTGGTTGAATGACTTCTACGACGTAAATCAAATAACCCC
GAATCCTGCAAAAGATGTGATTGAACTGGTTACGAGGATTAAGATTTTTT
TTAATTGCTTGCAGCAGGTTGATGGGCATAATATTCAGCGTTTGAGGGAT
ATTGAAAAGAAGCTCTTTCCGTATATTAACTTTGAAAAATTAGAAACTGA
TGAAAGTGCCTTCTGGCACACAACTACGAGATGGAATGGCGAGGTTTACC
ATGCGTCTGTGTTGGAATTTGACCCCAAAAACCATCAATTCCTTCGTTCT
AAGCCCATCAATTTCGATACAGGGCTATCTTTTTGGGAGAATTGGTTGCA
CACTGCGACTCAAAGTGGTTCGAAAGGCATAGTTATTAGTGCTTCTGACG
TGCAGTTGAATGAAACCATACGCTTATTGAAAGTGTTGAGGTTCATCAAA
AATGATTATCCTATACAGATTGTTCATAATGCAGATCTGAGTCAAGATTC
CATGAAATCTATTATCAAATATGCGAGAAGTCTAGACACCGCTGAATATC
CTGCTCAAGAATTATGGTTTTTAAATGTACATAGTCTGCTAAACCCGAAA
TATTCGAAAAAATTTACCACCTATTCCAACAAGTGGTTAGCATTGACCTT
CTCATCCTTTGAAATTCCTATTCTAATGGACTCAGATACAGTGCCCTTTG
TTTCAATAGAAAAATTTTATGAATTAGAGGAATTTCAAAAGACTGGAGTT
CTATTCTTTAAAGATCGGGTAATATCAGATGATCTATTTGAATCCTCTGA
ATTAAAAATTCTAAGGGAAATTGTCTATGGGTGTATTGGGCTTGATTTAG
AGGATGAATCCAAGATACATGAGCAAGTAGAGGATCCAGTGGTTGCACAG
GTTCTGGAAAACATGTTTATAAAGAAATATAAACATCATTTGGAAAGCGG
CCTGGTAATATTGCATAAAGGAAAGCATCTCTTCAGTATGCTTACTTCAA
TAGCTTTACAATTTTCTCCAATTGCAGAATATTTTCATGGTGATAAGGAC
TTTTTTTGGCTGGGCGAATTACTTTCGAACAATCGCTTTACGTTCCATCC
TGTGGATGCATCAAACATTGGTCAGTTGGGCAATGTAGTTTCAAAAGAGA
GTACCGGTGAGTTTTACCAGATTTGTTCTGTGCAACTATCTCATACAGAC
AGGGACGGGTCCTTGCTATGGCTAAACGGGGGCCTTAATATTTGTAAAAA
AACTTCATGGGAATACGATTATGAGCATAGACAGAGACTAAATGATATGT
TCCAAAATGCAGATGAATTACGTGAATATTATGCATCACCAGTAAAACTT
GAAGGGATTATAATACCAGATACTAGTATATCAGGATGGATTAACTCAGG
AGAGTGTTTTTTGTTCAATTATTGCACATTATTCAAGGAAGGTGAGTTTG
GAAAGTTGATCAAATTTAAAGAAGACGAAAAGCTCCGGCTTTCACAAATA
GTCGACATATGGAATAAAGATATTTGA---
>lcl|YJM280.Contig60.3_676-2352
ATGAGAAGAAAAAATCGACTGTTTATATTAGTTGTACTACTGGGAATTGT
GTTAGTAGTATATTACTCTCAGTTGAATTCGTTAGATTTGGTAGAACCAG
TTCAAAGTAGCAGCAGTGGCAATGGTGGCTGCTGGAGTTACTATGAAGGT
CTTACGCCTGGGTGGTTGAATGACTTCTACGACGTAAATCAAATAACCCC
GAATCCTGCAAAAGATGTGATTGAACTGGTTACGAGGATTAAGATTTTTT
TTAATTGCTTGCAGCAGGTTGATGGGCATAATATTCAGCGTTTGAGGGAT
ATTGAAAAGAAGCTCTTTCCGTATATTAACTTTGAAAAATTAGAAACTGA
TGAAAGTGCCTTCTGGCACACAACTACGAGATGGAATGGCGAGGTTTACC
ATGCGTCTATGTTGGAATTTGACCCCAAAAACCATCAATTCCTTCGTTCT
AAGCCCATCAATTTCGATACAGGGCTATCTTTTTGGGAGAATTGGTTGCA
CACTGTGACTCAAAGTGGTTCGAAAGGCATAGTTATTAGTGCTTCTGACG
TGCAGTTGAATGAAACCATACGCTTATTGAAAGTGTTGAGGTTCATCAAA
AATGATTATCCTATACAGATTGTTCATAATGCAGATCTGAGTCAAGATTC
CATGAAATCTATTATCAAATATGCGAGAAGTCTAGACACCGCTGAATATC
CTGCTCAAGAATTATGGTTTTTAAATGTACATAGTCTGCTAAACCCGAAA
TATTCGAAAAAATTTACCACCTATTCCAACAAGTGGTTAGCATTGACCTT
CTCATCCTTTGAAATTCCTATTCTAATGGACTCAGATACAGTGCCCTTTG
TTTCAATAGAAAAATTTTATGAATTAGAGGAATTTCAAAAGACTGGAGTT
CTATTCTTTAAAGATCGGGTAATATCAGATGATCTATTTGAATCCTCTGA
ATTAAAAATTTTAAGGGAAATTATCTATGGGTGTATTGGGCTTGATTTAG
AGGATGAATCCAAGATACATGAGCAAGTAGAGGATCCAGTGGTTGCACAG
GTTCTGGAAAACATGTTTATAAAGAAATATAAACATCATTTGGAAAGCGG
CCTGGTAATATTGCATAAAGGAAAGCATCTCTTCAGTATGCTTACTTCAA
TAGCTTTACAATTTTCTCCAATTGCAGAATATTTTCATGGTGATAAGGAC
TTTTTTTGGCTGGGCGAATTACTTTCGAACAATCGCTTTACGTTCCATCC
TGTGGATGCATCAAACATTGGTCAGTTGGGCAATGTAGTTTCAAAAGAGA
GTACCGGTGAGTTTTACCAGATTTGTTCTGTGCAACTATCTCATACAGAC
AGGGACGGGTCCTTGCTATGGCTAAACGGGGGCCTTAATATTTGTAAAAA
AACTTCATGGGAATACGATTATGAGCATAGACAGAGACTAAATGATATGT
TCCAAAATGCAGATGAATTACGTGAATATTATGCATCACCAGTAAAACTT
GAAGGGATTATAATACCAGATACTAGTATATCAGGATGGATTAACTCAGG
AGAGTGTTTTTTGTTCAATTATTGCACATTATTCAAGGAAGGTGAGTTTG
GAAAGTTGATCAAATTTAAAGAAGACGAAAAGCTCCGGCTTTCACAAATA
GTCGACATATGGAATAAAGATATTTGA---
>lcl|Y9.Contig191.2_5705-7381
ATGAGAAGAAAAAATCGACTGTTTATATTAGTTGTACTACTGGGAATTGT
GTTAGTAGTATATTACTCTCAGTTGAATTCGTTAGATTTGGTAGAACCAG
TTCAAAGTAGCAGCAGTGGCAATGGTGGCTGCTGGAGTTACTATGAAGGT
CTTACGCCTGGGTGGTTGAATGACTTCTACGACGTAAATCAAATAACCCC
GAATCCTGCAAAAGATGTGATTGAACTGGTTACGAGGATTAAGATTTTTT
TTAATTGCTTGCAGCAGGTTGATGGGCATAATATTCAGCGTTTGAGGGAT
ATTGAAAAGAAGCTCTTTCCGTATATTAACTTTGAAAAATTAGAAACTGA
TGAAAGTGCCTTCTGGCACACAACTACGAGATGGAATGGCGAGGTTTACC
ATGCGTCTGTGTTGGAATTTGACCCCAAAAACCATCAATTCCTTCGTTCT
AAGCCCATCAATTTCGATACAGGGCTATCTTTTTGGGAGAATTGGTTGCA
CACTGCGACTCAAAGTGGTTCGAAAGGCATAGTTATTAGTGCTTCTGACG
TGCAGTTGAATGAAACCATACGCTTATTGAAAGTGTTGAGGTTCATCAAA
AATGATTATCCTATACAGATTGTTCATAATGCAGATCTGAGTCAAGATTC
CATGAAATCTATTATCAAATATGCGAGAAGTCTAGACACCGCTGAATATC
CTGCTCAAGAATTATGGTTTTTAAATGTACATAGTCTGCTAAACCCGAAA
TATTCGAAAAAATTTACCACCTATTCCAACAAGTGGTTAGCATTGACCTT
CTCATCCTTTGAAATTCCTATTCTAATGGACTCAGATACAGTGCCCTTTG
TTTCAATAGAAAAATTTTATGAATTAGAGGAATTTCAAAAGACTGGAGTT
CTATTCTTTAAAGATCGGGTAATATCAGATGATCTATTTGAATCCTCTGA
ATTAAAAATTCTAAGGGAAATTGTCTATGGGTGTATTGGGCTTGATTTAG
AGGATGAATCCAAGATACATGAGCAAGTAGAGGATCCAGTGGTTGCACAG
GTTCTGGAAAACATGTTTATAAAGAAATATAAACATCATTTGGAAAGCGG
CCTGGTAATATTGCATAAAGGAAAGCATCTCTTCAGTATGCTTACTTCAA
TAGCTTTACAATTTTCTCCAATTGCAGAATATTTTCATGGTGATAAGGAC
TTTTTTTGGCTGGGCGAATTACTTTCGAACAATCGCTTTACGTTCCATCC
TGTGGATGCATCAAACATTGGTCAGTTGGGCAATGTAGTTTCAAAAGAGA
GTACCGGTGAGTTTTACCAGATTTGTTCTGTGCAACTATCTCATACAGAC
AGGGACGGGTCCTTGCTATGGCTAAACGGGGGCCTTAATATTTGTAAAAA
AACTTCATGGGAATACGATTATGAGCATAGACAGAGACTAAATGATATGT
TCCAAAATGCAGATGAATTACGTGAATATTATGCATCACCAGTAAAACTT
GAAGGGATTATAATACCAGATACTAGTATATCAGGATGGATTAACTCAGG
AGAGTGTTTTTTGTTCAATTATTGCACATTATTCAAGGAAGGTGAGTTTG
GAAAGTTGATCAAATTTAAAGAAGACGAAAAGCTCCGGCTTTCACAAATA
GTCGACATATGGAATAAAGATATTTGA---
>lcl|Y12.Contig59.2_96684-98360
ATGAGAAGAAAAAATCGACTGTTTATATTAGTTGTACTACTGGGAATTGT
GTTAGTAGTATATTACTCTCAGTTGAATTCGTTAGATTTGGTAGAACCAG
TTCAAAGTAGCAGCAGTGGCAATGGTGGCTGCTGGAGTTACTATGAAGGT
CTTACGCCTGGGTGGTTGAATGACTTCTACGACGTAAATCAAATAACCCC
GAATCCTGCAAAAGATGTGATTGAACTGGTTACGAGGATTAAGATTTTTT
TTAATTGCTTGCAGCAGGTTGATGGGCATAATATTCAGCGTTTGAGGGAT
ATTGAAAAGAAGCTCTTTCCGTATATTAACTTTGAAAAATTAGAAACTGA
TGAAAGTGCCTTCTGGCACACAACTACGAGATGGAATGGCGAGGTTTACC
ATGCGTCTGTGTTGGAATTTGACCCCAAAAACCATCAATTCCTTCGTTCT
AAGCCCATCAATTTCGATACAGGGCTATCTTTTTGGGAGAATTGGTTGCA
CACTGCGACTCAAAGTGGTTCGAAAGGCATAGTTATTAGTGCTTCTGACG
TGCAGTTGAATGAAACCATACGCTTATTGAAAGTGTTGAGGTTCATCAAA
AATGATTATCCTATACAGATTGTTCATAATGCAGATCTGAGTCAAGATTC
CATGAAATCTATTATCAAATATGCGAGAAGTCTAGACACCGCTGAATATC
CTGCTCAAGAATTATGGTTTTTAAATGTACATAGTCTGCTAAACCCGAAA
TATTCGAAAAAATTTACCACCTATTCCAACAAGTGGTTAGCATTGACCTT
CTCATCCTTTGAAATTCCTATTCTAATGGACTCAGATACAGTGCCCTTTG
TTTCAATAGAAAAATTTTATGAATTAGAGGAATTTCAAAAGACTGGAGTT
CTATTCTTTAAAGATCGGGTAATATCAGATGATCTATTTGAATCCTCTGA
ATTAAAAATTCTAAGGGAAATTGTCTATGGGTGTATTGGGCTTGATTTAG
AGGATGAATCCAAGATACATGAGCAAGTAGAGGATCCAGTGGTTGCACAG
GTTCTGGAAAACATGTTTATAAAGAAATATAAACATCATTTGGAAAGCGG
CCTGGTAATATTGCATAAAGGAAAGCATCTCTTCAGTATGCTTACTTCAA
TAGCTTTACAATTTTCTCCAATTGCAGAATATTTTCATGGTGATAAGGAC
TTTTTTTGGCTGGGCGAATTACTTTCGAACAATCGCTTTACGTTCCATCC
TGTGGATGCATCAAACATTGGTCAGTTGGGCAATGTAGTTTCAAAAGAGA
GTACCGGTGAGTTTTACCAGATTTGTTCTGTGCAACTATCTCATACAGAC
AGGGACGGGTCCTTGCTATGGCTAAACGGGGGCCTTAATATTTGTAAAAA
AACTTCATGGGAATACGATTATGAGCATAGACAGAGACTAAATGATATGT
TCCAAAATGCAGATGAATTACGTGAATATTATGCATCACCAGTAAAACTT
GAAGGGATTATAATACCAGATACTAGTATATCAGGATGGATTAACTCAGG
AGAGTGTTTTTTGTTCAATTATTGCACATTATTCAAGGAAGGTGAGTTTG
GAAAGTTGATCAAATTTAAAGAAGACGAAAAGCTCCGGCTTTCACAAATA
GTCGACATATGGAATAAAGATATTTGA---
>lcl|UC5.contig01397_875-2551
ATGAGAAGAAAAAATCGACTGTTTATATTAGTTGTACTACTGGGAATTGT
GTTAGTAGTATATTACTCTCAGTTGAATTCGTTAGATTTGGTAGAACCAG
TTCAAAGTAGCAGCAGTGGCAATGGTGGCTGCTGGAGTTACTATGAAGGT
CTTACGCCTGGGTGGTTGAATGACTTCTACGACGTAAATCAAATAACCCC
GAATCCTGCAAAAGATGTGATTGAACTGGTTACCAGGATTAAGATTTTTT
TTAATTGCTTGCAGCAGGTTGATGGGCATAATATTCAGCGTTTGAGGGAT
ATTGAAAAGAAGCTCTTTCCGTATATTAACTTTGAAAAATTAGAAACTGA
TGAAAGTGCCTTCTGGCACACAACTACGAGATGGAATGGCGAGGTTTACC
ATGCGTCTATGTTGGAATTTGACCCCAAAAACCATCAATTCCTTCGTTCT
AAGCCCATCAATTTCGATACAGGGCTATCTTTTTGGGAGAATTGGTTGCA
CACTGTGACTCAAAGTGGTTCGAAAGGCATAGTTATTAGTGCTTCTGACG
TGCAGTTGAATGAAACCATACGCTTATTGAAAGTGTTGAGGTTCATCAAA
AATGATTATCCTATACAGATTGTTCATAATGCAGATCTGAGTCAAGATTC
CATGAAATCTATTATCAAATATGCGAGAAGTCTAGACACCGCTGAATATC
CTGCTCAAGAATTATGGTTTTTAAATGTACATAGTCTGCTAAACCCGAAA
TATTCGAAAAAATTTACCACCTATTCCAACAAGTGGTTAGCATTGACCTT
CTCATCCTTTGAAATTCCTATTCTAATGGACTCAGATACAGTGCCCTTTG
TTTCAATAGAAAAATTTTATGAATTAGAGGAATTTCAAAAGACTGGAGTT
CTATTCTTTAAAGATCGGGTAATATCAGATGATCTATTTGAATCCTCTGA
ATTAAAAATTCTAAGGGAAATTGTCTATGGGTGTATTGGGCTTGATTTAG
AGGATGAATCCAACATACATGAGCAAGTAGAGGATCCAGTGGTTGCACAG
GTTCTGGAAAACATGTTTATAAAGAAATATAAACATCATTTGGAAAGCGG
CCTGGTAATATTGCATAAAGGAAAGCATCTCTTCAGTATGCTTACTTCAA
TAGCTTTACAATTTTCTCCAATTGCAGAATATTTTCATGGTGATAAGGAC
TTTTTTTGGCTGGGCGAATTACTTTCGAACAATCGCTTTACGTTCCATCC
TGTGGATGCATCAAACATTGGTCAGTTGGGCAATGTAGTTTCAAAAGAGA
GTACCGGTGAGTTTTACCAGATTTGTTCTGTGCAACTATCTCATACAGAC
AGGGACGGGTCCTTGCTATGGCTAAACGGGGGCCTTAATATTTGTAAAAA
AACTTCATGGGAATACGATTATGAGCATAGACAGAGACTAAATGATATGT
TCCAAAATGCAGATGAATTACGTGAATATTATGCATCACCAGTAAAACTT
GAAGGGATTATAATACCAGATACTAGTATATCAGGATGGATTAACTCAGG
AGAGTGTTTTTTGTTCAATTATTGCACATTATTCAAGGAAGGTGAGTTTG
GAAAGTTGATCAAATTTAAAGAAGACGAAAAGCTCCGGCTTTCACAAATA
GTCGACATATGGAATAAAGATATTTGA---
>lcl|YPS1009.contig02410_922-25
ATGAGAAGAAAAAATCGACTGTTTATATTAGTTGTACTACTGGGAATTGT
GTTAGTAGTATATTACTCTCAGTTGAATTCGTTAGATTTGGTAGAACCAG
TTCAAAGTAGCAGCAGTGGCAATGGTGGCTGCTGGAGTTACTATGAAGGT
CTTACGCCTGGGTGGTTGAATGACTTCTACGACGTAAATCAAATAACCCC
GAATCCTGCAAAAGATGTGATTGAACTGGTTACGAGGATTAAGATTTTTT
TTAATTGCTTGCAGCAGGTTGATGGGCATAATATTCAGCGTTTGAGGGAT
ATTGAAAAGAAGCTCTTTCCGTATATTAACTTTGAAAAATTAGAAACTGA
TGAAAGTGCCTTCTGGCACACAACTACGAGATGGAATGGCGAGGTTTACC
ATGCGTCTGTGTTGGAATTTGACCCCAAAAACCATCAATTCCTTCGTTCT
AAGCCCATCAATTTCGATACAGGGCTATCTTTTTGGGAGAATTGGTTGCA
CACTGCGACTCAAAGTGGTTCGAAAGGCATAGTTATTAGTGCTTCTGACG
TGCAGTTGAATGAAACCATACGCTTATTGAAAGTGTTGAGGTTCATCAAA
AATGATTATCCTATACAGATTGTTCATAATGCAGATCTGAGTCAAGATTC
CATGAAATCTATTATCAAATATGCGAGAAGTCTAGACACCGCTGAATATC
CTGCTCAAGAATTATGGTTTTTAAATGTACATAGTCTGCTAAACCCGAAA
TATTCGAAAAAATTTACCACCTATTCCAACAAGTGGTTAGCATTGACCTT
CTCATCCTTTGAAATTCCTATTCTAATGGACTCAGATACAGTGCCCTTTG
TTTCAATAGAAAAATTTTATGAATTAGAGGAATTTCAAAAGACTGGAGTT
CTATTCTTTAAAGATCGGGTAATATCAGATGATCTATTTGAATCCTCTGA
ATTAAAAATTCTAAGGGAAATTGTCTATGGGTGTATTGGGCTTGATTTAG
AGGATGAATCCAAGATACATGAGCAAGTAGAGGATCCAGTGGTTGCACAG
GTTCTGGAAAACATGTTTATAAAGAAATATAAACATCATTTGGAAAGCGG
CCTGGTAATATTACATAAAGGAAAGCATCTCTTCAGTATGCTTACTTCAA
TAGCTTTACAATTTTCTCCAATTGCAGAATATTTTCATGGTGATAAGGAC
TTTTTTTGGCTGGGCGAATTACTTTCGAACAATCGCTTTACGTTCCATCC
TGTGGATGCATCAAACATTGGTCAGTTGGGCAATGTAGTTTCAAAAGAGA
GTACCGGTGAGTTTTACCAGATTTGTTCTGTGCAACTATCTCATACAGAC
AGGGACGGGTCCTTGCTATGGCTAAACGGGGGCCTTAATATTTGTAAAAA
AACTTCATGGGAATACGATTATGAGCATAGACAGAGACTAAATGATATGT
TCCAAAATGCAGATGAATTACGTGAATATTATGCATCACCAGTAAAACTT
GAAGGGATTATAATACCAGATACTAGTATATCAGGATGGATTAACTCAGG
AGAGTGTTTTTTGTTCAATTATTGCACATTATTCAAGGAAGGTGAGTTTG
GAAAGTTGATCAAATTTAAAGAAGACGAAAAGCTCCGGCTTTCACAAATA
GTCGACATATGGAATAAAGATATTTGA---
>lcl|YJM421.Contig32.3_60059-61
ATGAGAAGAAAAAATCGACTGTTTATATTAGTTGTACTACTGGGAATTGT
GTTAGTAGTATATTACTCTCAGTTGAATTCGTTAGATTTGGTAGAACCAG
TTCAAAGTAGCAGCAGTGGCAATGGTGGCTGCTGGAGTTACTATGAAGGT
CTTACGCCTGGGTGGTTGAATGACTTCTACGACGTAAATCAAATAACCCC
GAATCCTGCAAAAGATGTGATTGAACTGGTTACGAGGATTAAGATTTTTT
TTAATTGCTTGCAGCAGGTTGATGGGCATAATATTCAGCGTTTGAGGGAT
ATTGAAAAGAAGCTCTTTCCGTATATTAACTTTGAAAAATTAGAAACTGA
TGAAAGTGCCTTCTGGCACACAACTACGAGATGGAATGGCGAGGTTTACC
ATGCGTCTGTGTTGGAATTTGACCCCAAAAACCATCAATTCCTTCGTTCT
AAGCCCATCAATTTCGATACAGGGCTATCTTTTTGGGAGAATTGGTTGCA
CACTGCGACTCAAAGTGGTTCGAAAGGCATAGTTATTAGTGCTTCTGACG
TGCAGTTGAATGAAACCATACGCTTATTGAAAGTGTTGAGGTTCATCAAA
AATGATTATCCTATACAGATTGTTCATAATGCAGATCTGAGTCAAGATTC
CATGAAATCTATTATCAAATATGCGAGAAGTCTAGACACCGCTGAATATC
CTGCTCAAGAATTATGGTTTTTAAATGTACATAGTCTGCTAAACCCGAAA
TATTCGAAAAAATTTACCACCTATTCCAACAAGTGGTTAGCATTGACCTT
CTCATCCTTTGAAATTCCTATTCTAATGGACTCAGATACAGTGCCCTTTG
TTTCAATAGAAAAATTTTATGAATTAGAGGAATTTCAAAAGACTGGAGTT
CTATTCTTTAAAGATCGGGTAATATCAGATGATCTATTTGAATCCTCTGA
ATTAAAAATTCTAAGGGAAATTGTCTATGGGTGTATTGGGCTTGATTTAG
AGGATGAATCCAAGATACATGAGCAAGTAGAGAATCCAGTGGTTGCACAG
GTTCTGGAAAACATGTTTATAAAGAAATATAAACATCATTTGGAAAGCGG
CCTGGTAATATTGCATAAAGGAAAGCATCTCTTCAGTATGCTTACTTCAA
TAGCTTTACAATTTTCTCCAATTGCAGAATATTTTCATGGTGATAAGGAC
TTTTTTTGGCTGGGCGAATTACTTTCGAACAATCGCTTTACGTTCCATCC
TGTGGATGCATCAAACATTGGTCAGTTGGGCAATGTAGTTTCAAAAGAGA
GTACCGGTGAGTTTTACCAGATTTGTTCTGTGCAACTATCTCATACAGAC
AGGGACGGGTCCTTGCTATGGCTAAACGGGGGCCTTAATATTTGTAAAAA
AACTTCATGGGAATACGATTATGAGCATAGACAGAGACTAAATGATATGT
TCCAAAATGCAGATGAATTACGTGAATATTATGCATCACCAGTAAAACTT
GAAGGGATTATAATACCAGATACTAGTATATCAGGATGGATTAACTCAGG
AGAGTGTTTTTTGTTCAATTATTGCACATTATTCAAGGAAGGTGAGTTTG
GAAAGTTGATCAAATTTAAAGAAGACGAAAAGCTCCGGCTTTCACAAATA
GTCGACATATGGAATAAAGATATTTGA---
>lcl|YJM326.contig00013_60048-6
ATGAGAAGAAAAAATCGACTGTTTATATTAGTTGTACTACTGGGAATTGT
GTTAGTAGTATATTACTCTCAGTTGAATTCGTTAGATTTGGTAGAACCAG
TTCAAAGTAGCAGCAGTGGCAATGGTGGCTGCTGGAGTTACTATGAAGGT
CTTACGCCTGGGTGGTTGAATGACTTCTACGACGTAAATCAAATAACCCC
GAATCCTGCAAAAGATGTGATTGAACTGGTTACGAGGATTAAGATTTTTT
TTAATTGCTTGCAGCAGGTTGATGGGCATAATATTCAGCGTTTGAGGGAT
ATTGAAAAGAAGCTCTTTCCGTATATTAACTTTGAAAAATTAGAAACTGA
TGAAAGTGCCTTCTGGCACACAACTACGAGATGGAATGGCGAGGTTTACC
ATGCGTCTGTGTTGGAATTTGACCCCAAAAACCATCAATTCCTTCGTTCT
AAGCCCATCAATTTCGATACAGGGCTATCTTTTTGGGAGAATTGGTTGCA
CACTGCGACTCAAAGTGGTTCGAAAGGCATAGTTATTAGTGCTTCTGACG
TGCAGTTGAATGAAACCATACGCTTATTGAAAGTGTTGAGGTTCATCAAA
AATGATTATCCTATACAGATTGTTCATAATGCAGATCTGAGTCAAGATTC
CATGAAATCTATTATCAAATATGCGAGAAGTCTAGACACCGCTGAATATC
CTGCTCAAGAATTATGGTTTTTAAATGTACATAGTCTGCTAAACCCGAAA
TATTCGAAAAAATTTACCACCTATTCCAACAAGTGGTTAGCATTGACCTT
CTCATCCTTTGAAATTCCTATTCTAATGGACTCAGATACAGTGCCCTTTG
TTTCAATAGAAAAATTTTATGAATTAGAGGAATTTCAAAAGACTGGAGTT
CTATTCTTTAAAGATCGGGTAATATCAGATGATCTATTTGAATCCTCTGA
ATTAAAAATTCTAAGGGAAATTGTCTATGGGTGTATTGGGCTTGATTTAG
AGGATGAATCCAAGATACATGAGCAAGTAGAGAATCCAGTGGTTGCACAG
GTTCTGGAAAACATGTTTATAAAGAAATATAAACATCATTTGGAAAGCGG
CCTGGTAATATTGCATAAAGGAAAGCATCTCTTCAGTATGCTTACTTCAA
TAGCTTTACAATTTTCTCCAATTGCAGAATATTTTCATGGTGATAAGGAC
TTTTTTTGGCTGGGCGAATTACTTTCGAACAATCGCTTTACGTTCCATCC
TGTGGATGCATCAAACATTGGTCAGTTGGGCAATGTAGTTTCAAAAGAGA
GTACCGGTGAGTTTTACCAGATTTGTTCTGTGCAACTATCTCATACAGAC
AGGGACGGGTCCTTGCTATGGCTAAACGGGGGCCTTAATATTTGTAAAAA
AACTTCATGGGAATACGATTATGAGCATAGACAGAGACTAAATGATATGT
TCCAAAATGCAGATGAATTACGTGAATATTATGCATCACCAGTAAAACTT
GAAGGGATTATAATACCAGATACTAGTATATCAGGATGGATTAACTCAGG
AGAGTGTTTTTTGTTCAATTATTGCACATTATTCAAGGAAGGTGAGTTTG
GAAAGTTGATCAAATTTAAAGAAGACGAAAAGCTCCGGCTTTCACAAATA
GTCGACATATGGAATAAAGATATTTGA---
>lcl|YJM320.Contig39.1_3861-553
ATGAGAAGAAAAAATCGACTGTTTATATTAGTTGTACTACTGGGAATTGT
GTTAGTAGTATATTACTCTCAGTTGAATTCGTTAGATTTGGTAGAACCAG
TTCAAAGTAGCAGCAGTGGCAATGGTGGCTGCTGGAGTTACTATGAAGGT
CTTACGCCTGGGTGGTTGAATGACTTCTACGACGTAAATCAAATAACCCC
GAATCCTGCAAAAGATGTGATTGAACTGGTTACGAGGATTAAGATTTTTT
TTAATTGCTTGCAGCAGGTTGATGGGCATAATATTCAGCGTTTGAGGGAT
ATTGAAAAGAAGCTCTTTCCGTATATTAACTTTGAAAAATTAGAAACTGA
TGAAAGTGCCTTCTGGCACACAACTACGAGATGGAATGGCGAGGTTTACC
ATGCGTCTGTGTTGGAATTTGACCCCAAAAACCATCAATTCCTTCGTTCT
AAGCCCATCAATTTCGATACAGGGCTATCTTTTTGGGAGAATTGGTTGCA
CACTGCGACTCAAAGTGGTTCGAAAGGCATAGTTATTAGTGCTTCTGACG
TGCAGTTGAATGAAACCATACGCTTATTGAAAGTGTTGAGGTTCATCAAA
AATGATTATCCTATACAGATTGTTCATAATGCAGATCTGAGTCAAGATTC
CATGAAATCTATTATCAAATATGCGAGAAGTCTAGACACCGCTGAATATC
CTGCTCAAGAATTATGGTTTTTAAATGTACATAGTCTGCTAAACCCGAAA
TATTCGAAAAAATTTACCACCTATTCCAACAAGTGGTTAGCATTGACCTT
CTCATCCTTTGAAATTCCTATTCTAATGGACTCAGATACAGTGCCCTTTG
TTTCAATAGAAAAATTTTATGAATTAGAGGAATTTCAAAAGACTGGAGTT
CTATTCTTTAAAGATCGGGTAATATCAGATGATCTATTTGAATCCTCTGA
ATTAAAAATTCTAAGGGAAATTGTCTATGGGTGTATTGGGCTTGATTTAG
AGGATGAATCCAAGATACATGAGCAAGTAGAGAATCCAGTGGTTGCACAG
GTTCTGGAAAACATGTTTATAAAGAAATATAAACATCATTTGGAAAGCGG
CCTGGTAATATTGCATAAAGGAAAGCATCTCTTCAGTATGCTTACTTCAA
TAGCTTTACAATTTTCTCCAATTGCAGAATATTTTCATGGTGATAAGGAC
TTTTTTTGGCTGGGCGAATTACTTTCGAACAATCGCTTTACGTTCCATCC
TGTGGATGCATCAAACATTGGTCAGTTGGGCAATGTAGTTTCAAAAGAGA
GTACCGGTGAGTTTTACCAGATTTGTTCTGTGCAACTATCTCATACAGAC
AGGGACGGGTCCTTGCTATGGCTAAACGGGGGCCTTAATATTTGTAAAAA
AACTTCATGGGAATACGATTATGAGCATAGACAGAGACTAAATGATATGT
TCCAAAATGCAGATGAATTACGTGAATATTATGCATCACCAGTAAAACTT
GAAGGGATTATAATACCAGATACTAGTATATCAGGATGGATTAACTCAGG
AGAGTGTTTTTTGTTCAATTATTGCACATTATTCAAGGAAGGTGAGTTTG
GAAAGTTGATCAAATTTAAAGAAGACGAAAAGCTCCGGCTTTCACAAATA
GTCGACATATGGAATAAAGATATTTGA---
>lcl|T7_updated.Contig20.2_5693
ATGAGAAGAAAAAATCGACTGTTTATATTAGTTGTACTACTGGGAATTGT
GTTAGTAGTATATTACTCTCAGTTGAATTCGTTAGATTTGGTAGAACCAG
TTCAAAGTAGCAGCAGTGGCAATGGTGGCTGCTGGAGTTACTATGAAGGT
CTTACGCCTGGGTGGTTGAATGACTTCTACGACGTAAATCAAATAACCCC
GAATCCTGCAAAAGATGTGATTGAACTGGTTACGAGGATTAAGATTTTTT
TTAATTGCTTGCAGCAGGTTGATGGGCATAATATTCAGCGTTTGAGGGAT
ATTGAAAAGAAGCTCTTTCCGTATATTAACTTTGAAAAATTAGAAACTGA
TGAAAGTGCCTTCTGGCACACAACTACGAGATGGAATGGCGAGGTTTACC
ATGCGTCTGTGTTGGAATTTGACCCCAAAAACCATCAATTCCTTCGTTCT
AAGCCCATCAATTTCGATACAGGGCTATCTTTTTGGGAGAATTGGTTGCA
CACTGTGACTCAAAGTGGTTCGAAAGGCATAGTTATTAGTGCTTCTGACG
TGCAGTTGAATGAAACCATACGCTTATTGAAAGTGTTGAGGTTCATCAAA
AATGATTATCCTATACAGATTGTTCATAATGCAGATCTGAGTCAAGATTC
CATGAAATCTATTATCAAATATGCGAGAAGTCTAGACACCGCTGAATATC
CTGCTCAAGAATTATGGTTTTTAAATGTACATAGTCTGCTAAACCCGAAA
TATTCGAAAAAATTTACCACCTATTCCAACAAGTGGTTAGCATTGACCTT
CTCATCCTTTGAAATTCCTATTCTAATGGACTCAGATACAGTGCCCTTTG
TTTCAATAGAAAAATTTTATGAATTAGAGGAATTTCAAAAGACTGGAGTT
CTATTCTTTAAAGATCGGGTAATATCAGATGATCTATTTGAATCCTCTGA
ATTAAAAATTCTAAGGGAAATTGTCTATGGGTGTATTGGGCTTGATTTAG
AGGATGAATCCAAGATACATGAGCAAGTAGAGGATCCAGTGGTTGCACAG
GTTCTGGAAAACATGTTTATAAAGAAATATAAACATCATTTGGAAAGCGG
CCTGGTAATATTGCATAAAGGAAAGCATCTCTTCAGTATGCTTACTTCAA
TAGCTTTACAATTTTCTCCAATTGCAGAATATTTTCATGGTGATAAGGAC
TTTTTTTGGCTGGGCGAATTACTTTCGAACAATCGCTTTACGTTCCATCC
TGTGGATGCATCAAACATTGGTCAGTTGGGCAATGTAGTTTCAAAAGAGA
GTACTGGTGAGTTTTACCAGATTTGTTCTGTGCAACTATCTCATACAGAC
AGGGACGGATCCTTGCTATGGCTAAACGGGGGCCTTAATATTTGTAAAAA
AACTTCATGGGAATACGATTATGAGCATAGACAGAGACTAAATGATATGT
TCCAAAATGCAGATGAATTACGTGAATATTATGCATCACCAGTAAAACTT
GAAGGGATTATAATACCAGATACTAGTATATCAGGATGGATTAACTCAGG
AGAGTGTTTTTTGTTCAATTATTGCACATTATTCAAGGAAGGTGAGTTTG
GAAAGTTGATCAAATTTAAAGAAGACGAAAAGCTCCGGCTTTCACAAATA
GTCGACATATGGAATAAAGATATTTGA---
>lcl|PW5.contig00107_26976-2865
ATGAGAAGAAAAAATCGACTGTTTATATTAGTTGTACTACTGGGAATTGT
GTTAGTAGTATATTACTCTCAATTGAATTCGTTAGATTTGGTAGAACCAG
TTCAAAGTAGCAGCAGTGGCAATGGTGGCTGCTGGAGTTACTATGAAGGT
CTTACGCCTGGGTGGTTGAATGACTTCTACGACGTAAATCAAATAACCCC
GAATCCTGCAAAAGATGTGATTGAACTGGTTACGAGGATTAAGATTTTTT
TTAATTGCTTGCAGCAGGTTGATGGGCATAATATTCAGCGTTTGAGGGAT
ATTGAAAAGAAGCTCTTTCCGTATATTAACTTTGAAAAATTAGAAACTGA
TGAAAGTGCCTTCTGGCACACAACTACGAGATGGAATGGCGAGGTTTACC
ATGCGTCTATGTTGGAATTTGACCCCAAAAACCATCAATTCCTTCGTTCT
AAGCCCATCAATTTCGATACAGGGCTATCTTTTTGGGAGAATTGGTTGCA
CACTGTGACTCAAAGTGGTTCGAAAGGCATAGTTATTAGTGCTTCTGACG
TGCAGTTGAATGAAACCATACGCTTATTGAAAGTGTTGAGGTTCATCAAA
AATGATTATCCTATACAGATTGTTCATAATGCAGATCTGAGTCAAGATTC
CATGAAATCTATTATCAAATATGCGAGAAGTCTAGACACCGCTGAATATC
CTGCTCAAGAATTATGGTTTTTAAATGTACATAGTCTGCTAAACCCGAAA
TATTCGAAAAAATTTACCACCTATTCCAACAAGTGGTTAGCATTGACCTT
CTCATCCTTTGAAATTCCTATTCTAATGGACTCAGATACAGTGCCCTTTG
TTTCAATAAAAAAATTTTATGAATTAGAGGAATTTCAAAAGACTGGAGTT
CTATTCTTTAAAGATCGGGTAATATCAGATGATCTATTTGAATCCTCTGA
ATTAAAAATTCTAAGGGAAATTGTCTATGGGTGTATTGGGCTTGATTTAG
AGGATGAATCCAAGATACATGAGCAAGTAGAGGATCCAGTGGTTGCACAG
GTTCTGGAAAACATGTTTATAAAGAAATATAAACATCATTTGGAAAGCGG
CCTGGTAATATTGCATAAAGGAAAGCATCTCTTCAGTATGCTTACTTCAA
TAGCTTTACAATTTTCTCCAATTGCAGAATATTTTCATGGTGATAAGGAC
TTTTTTTGGCTGGGCGAATTACTTTCGAACAATCGCTTTACGTTCCATCC
TGTGGATGCATCAAACATTGGTCAGTTGGGCAATGTAGTTTCAAAAGAGA
CTACTGGTGAGTTTTACCAGATTTGTTCTGTGCAACTATCTCATACAGAC
AGGGACGGGTCCTTGCTATGGCTAAACGGGGGCCTTAATATTTGTAAAAA
AACTTCATGGGAATACGATTATGAGCATAGACAGAGACTAAATGATATGT
TCCAAAATGCAGATGAATTACGTGAATATTATGCATCACCAGTAAAACTT
GAAGGGATTATAATACCAGATACTAGTATATCAGGATGGATTAACTCAGG
AGAGTGTTTTTTGTTCAATTATTGCACATTATTCAAGGAAGGTGAGTTTG
GAAAGTTGATCAAATTTAAAGAAGACGAAAAGCTCCGGCTTTCACAAATA
GTCGACATATGGAATAAAGATATTTGA---
>lcl|YJM269.Contig21.1_6525-820
ATGAGAAGAAAAAATCGACTGTTTATATTAGTTGTACTACTGGGAATTGT
GTTAGTAGTATATTACTATCAGTTGAATTCGTTAGATTTGGTAGAACCAG
TTAAAAGTAGCAGCAGTGGCAATGGTGGCTGCTGGAGTTACTATGAGGCT
CTTACGCCTGGGTGGTTGAATGACTTCTACGACGTAAATCAAATAACCCC
GAATCCTGCAAAAGATGTGATTGAACTGGTTACGAGGATTAAGATTTTTT
TTAATTGCTTGCAGCAGGTTGATGGGCATAATATTCAGCGTTTGAGGGAT
ATTGAAAAGAAGCTCTTTCCGTATATTAACTTTGAAAAATTAGAAACTGA
TGAAAGTGCCTTCTGGCACACAACTACGAGATGGAATGGCGAGGTTTACC
ATGCGTCTGTGTTGGAATTTGACCGCAAAAACCATCAATTCCTTCGTTCT
AAGCCCATCAATTTCGATACAGGGCTATCTTTTTGGGAGAATTGGTTGCA
CACTGTGACTCAAAGTGGTTCGAAAGGCATAGTTATTAGTGCTTCTGACG
TGCAGTTGAATGAAACCATACGCTTATTGAAAGTGTTGAGGTTCATCAAA
AATGATTATCCTATACAGATTGTTCATAATGCAGATCTGAGTCAAGATTC
CATGAAATCTATTATCAAATACGCGAGAAGTCTAGACACCGCTGAATATC
CTGCTCAAGAATTATGGTTTTTAAATGTACATAGTCTGCTAAACCCGAAA
TATTCGAAAAAATTTACCACCTATTCCAACAAGTGGTTAGCATTGGCCTT
CTCATCCTTTGAAATTCCTATTCTAATGGACTCAGATACAGTGCCCTTTG
TTTCAATAGAAAAATTTTATGAACTAGAGGAATTTCAAAAGACTGGAGTT
CTATTCTTTAAAGATCGGGTAATATCAGATGATCTATTTGAATCCTCTGA
ATTAAAAATTCTAAGGGAAATTGTCTATGGGTGTATTGGGCTTGATTTAG
AGGATGAATCCAAGATACATGAGCAAGTAGAGGATCCAGTGGTTGCACAG
GTTCTGGAAAACATGTTTATAAAGAAATATAAACATCATTTGGAAAGCGG
CCTGGTAATATTGCATAAAGGAAAGCATCTCTTCAGTATGCTTACTTCAA
TAGCTTTACAATTTTCTCCAATTGCAGAATATTTTCATGGTGATAAGGAC
TTTTTTTGGCTGGGCGAATTGCTTTCGAACAATCGCTTTACGTTCCATCC
TGTGGATGCATCAAACATTGGTCAGTTGGGCAATGTAGTTTCAAAAGAGA
GTACTGGTGAGTTTTACCAGATTTGTTCTGTGCAAATATCTCATACAGAC
AGGGACGGGTCCTTACTATGGCTAAACGGGGGCCTTAACATTTGTAAAAA
AGCTTCATGGGAATATGATTATGAGCATAGACAGAGACTAAATGATATGT
TCCAAAATGCAGATGAATTACGTGAATATTATGCATCACCAGTAAAACTT
GAAGGGATTATAATACCAGATACTAGTATATCAGGATGGATTAACTCAGG
AGAGTGTTTTTTGTTCAATTATTGCACATTATTCAAGGAAGGTGAGTTTG
GAAAGTTGATCAAATTTAAAGAAGACGAAAAGCACCGGCTTTCACAAATA
GTCGACATATGGAATAAAGATATTTGA---
>lcl|Y10.Contig211.2_1717-3393
ATGAGAAGAAAAAATCGACTGTTTATATTAGTTGTACTACTGGGAATTGT
GTTAGTAGTATATTACTATCAGTTGAATTCGTTAGATTTGGTAGAACCAG
TTAAAAGTAGCAGCAGTGGCAATGGTGGCTGCTGGAGTTACTATGAGGCT
CTTACGCCTGGGTGGTTGAATGACTTCTACGACGTAAATCAAATAACCCC
GAATCCTGCAAAAGATGTGATTGAACTGGTTACGAGGATTAAGATTTTTT
TTAATTGCTTGCAGCAGGTTGATGGGCATAATATTCAGCGTTTGAGGGAT
ATTGAAAAGAAGCTCTTTCCGTATATTAACTTTGAAAAATTAGAAACTGA
TGAAAGTGCCTTCTGGCACACAACTACGAGATGGAATGGCGAGGTTTACC
ATGCGTCTGTGTTGGAATTTGACCGCAAAAACCATCAATTCCTTCGTTCT
AAGCCCATCAATTTCGATACAGGGCTATCTTTTTGGGAGAATTGGTTGCA
CACTGTGACTCAAAGTGGTTCGAAAGGCATAGTTATTAGTGCTTCTGACG
TGCAGTTGAATGAAACCATACGCTTATTGAAAGTGTTGAGGTTCATCAAA
AATGATTATCCTATACAGATTGTTCATAATGCAGATCTGAGTCAAGATTC
CATGAAATCTATTATCAAATACGCGAGAAGTCTAGACACCGCTGAATATC
CTGCTCAAGAATTATGGTTTTTAAATGTACATAGTCTGCTAAACCCGAAA
TATTCGAAAAAATTTACCACCTATTCCAACAAGTGGTTAGCATTGGCCTT
CTCATCCTTTGAAATTCCTATTCTAATGGACTCAGATACAGTGCCCTTTG
TTTCAATAGAAAAATTTTATGAACTAGAGGAATTTCAAAAGACTGGAGTT
CTATTCTTTAAAGATCGGGTAATATCAGATGATCTATTTGAATCCTCTGA
ATTAAAAATTCTAAGGGAAATTGTCTATGGGTGTATTGGGCTTGATTTAG
AGGATGAATCCAAGATACATGAGCAAGTAGAGGATCCAGTGGTTGCACAG
GTTCTGGAAAACATGTTTATAAAGAAATATAAACATCATTTGGAAAGCGG
CCTGGTAATATTGCATAAAGGAAAGCATCTCTTCAGTATGCTTACTTCAA
TAGCTTTACAATTTTCTCCAATTGCAGAATATTTTCATGGTGATAAGGAC
TTTTTTTGGCTGGGCGAATTGCTTTCGAACAATCGCTTTACGTTCCATCC
TGTGGATGCATCAAACATTGGTCAGTTGGGCAATGTAGTTTCAAAAGAGA
GTACTGGTGAGTTTTACCAGATTTGTTCTGTGCAAATATCTCATACAGAC
AGGGACGGGTCCTTACTATGGCTAAACGGGGGCCTTAACATTTGTAAAAA
AGCTTCATGGGAATATGATTATGAGCATAGACAGAGACTAAATGATATGT
TCCAAAATGCAGATGAATTACGTGAATATTATGCATCACCAGTAAAACTT
GAAGGGATTATAATACCAGATACTAGTATATCAGGATGGATTAACTCAGG
AGAGTGTTTTTTGTTCAATTATTGCACATTATTCAAGGAAGGTGAGTTTG
GAAAGTTGATCAAATTTAAAGAAGACGAAAAGCACCGGCTTTCACAAATA
GTCGACATATGGAATAAAGATATTTGA---
>lcl|YJM653.contig03572_714-238
ATGAGAAGAAAAAATCGACTGTTTATATTAGTTGTACTACTGGGAATTGT
GTTAGTAGTATATTACTCTCAGTTGAATTCGTTAGATTTGGTAGAACCAG
TTCAAAGTAGCAGCAGTGGCAATGGTGGCTGCTGGAGTTACTATGAAGGT
CTTACGCCTGGGTGGTTGAATGACTTCTACGACGTAAATCAAATAACCCC
GAATCCTGCAAAAGATGTGATTGAACTGGTTACGAGGATTAAGATTTTTT
TTAATTGCTTGCAGCAGGTTGATGGGCATAATATTCAGCGTTTGAGGGAT
ATTGAAAAGAAGCTCTTTCCGTATATTAACTTTGAAAAATTAGAAACTGA
TGAAAGTGCCTTCTGGCACACAACTACGAGATGGAATGGCGAGGTTTACC
ATGCGTCTGTGTTGGAATTTGACCCCAAAAACCATCAATTCCTTCGTTCT
AAGCCCATCAATTTCGATACAGGGCTATCTTTTTGGGAGAATTGGTTGCA
CACTGTGACTCAAAGTGGTTCGAAAGGCATAGTTATTAGTGCTTCTGACG
TGCAGTTGAATGAAACCATACGCTTATTGAAAGTGTTGAGGTTCATCAAA
AATGATTATCCTATACAGATTGTTCATAATGCAGATCTGAGTCAAGATTC
CATGAAATCTATTATCAAATATGCGAGAAGTCTAGACACCGCTGAATATC
CTGCTCAAGAATTATGGTTTTTAAATGTACATAGTCTGCTAAACCCGAAA
TATTCGAAAAAATTTACCACCTATTCCAACAAGTGGTTAGCATTGACCTT
CTCATCCTTTGAAATTCCTATTCTAATGGACTCAGATACAGTGCCCTTTG
TTTCAATAGAAAAATTTTATGAATTAAAGGAATTTCAAAAGACTGGTGTT
CTATTCTTTAAAGATCGGGTAATATCAGATGATCTATTTGAGTCCTCTGA
ATTAGAAATTTTAAGGGAAATTATCTATGGGTGTATTGGGCTTGATTTAG
AGGATGAATCCAAGATACATGAGCAAGTAGAGGATCCGGTGGTTGCACAG
GTTCTGGAAAACATGTTTATAAAGAAATATAAACATCATTT-GAAAGCGG
CCTGGTAGTATTACATAAAGGAAAGCATCTCTTCAGTATGCTTACTTCGA
TAGCTTTACAATTTTCTCCAATTGCAGAATATTTTCATGGTGATAAGGAC
TTTTTTTGGCTAGGCGAGTTGCTTTCGAACAATCGCTTTACGTTCCATCC
TGTGGATGCATCAAACATTGGTCGGTTGGGCAACGTAGTTTCAAAAGAGA
GTACTGGTGAGTTTTACCAGATTTGTTCTGTGCAACTATCTCATACAGAC
AGGGACGGGTCCTTGCTATGGCTAAACGGGGGCCTTAATATTTGTAAAAA
AACTTCATGGGAATACGATTATGAGCATAGACAGAGACTAAATGATATGT
TCCAAAATGCAGATGAATTACGTGAATATTATGCATCACCAGTAAAACTT
GAAGGGATTATAATACCAGATACTAGTATATCAGGATGGATTAACTCAGG
AGAGTGTTTTTTGTTCAATTATTGCACATTATTCAAGGAAGGAGAGTTTG
GAAAGTTGATCAAATTTAAAGAAGACGAAAAGCACCGGCTTTCACAAATA
GTCGACATATGGAATAAAGATATTTGA---
>lcl|CLIB324.Contig125.3_1782-3
ATGAGAAGAAAAAATCGACTGTTTATATTAGTTGTACTACTGGGAATTGT
GTTAGTAGTATATTACTCTCAGTTGAATTCGTTAGATTTGGTAGAACCAG
TTCAAAGTAGCAGCAGTGGCAATGGTGGCTGCTGGAGTTACTATGAAGGT
CTTACGCCTGGGTGGTTGAATGACTTCTACGACGTAAATCAAATAACCCC
GAATCCTGCAAAAGATGTGATTGAACTGGTTACGAGGATTAAGATTTTTT
TTAATTGCTTGCAGCAGGTTGATGGGCATAATATTCAGCGTTTGAGGGAT
ATTGAAAAGAAGCTCTTTCCGTATATTAACTTTGAAAAATTAGAAACTGA
TGAAAGTGCCTTCTGGCACACAACTACGAGATGGAATGGCGAGGTTTACC
ATGCGTCTATGTTGGAATTTGACCCCAAAAACCATCAATTCCTTCGTTCT
AAGCCCATCAATTTCGATACAGGGCTATCTTTTTGGGAGAATTGGTTGCA
CACTGTGACTCAAAGTGGTTCGAAAGGCATAGTTATTAGTGCTTCTGACG
TGCAGTTGAATGAAACCATACGCTTATTGAAAGTGTTGAGGTTCATCAAA
AATGATTATCCTATACAGATTGTTCATAATGCAGATCTGAGTCAAGATTC
CATGAAATCTATTATCAAATATGCGAGAAGTCTAGACACCGCTGAATATC
CTGCTCAAGAACTATGGTTTTTAAATGTACATAGTCTGCTAAACCCGAAA
TATTCGAAAAAATTTACCACCTATTCCAACAAGTGGTTAGCATTGACCTT
CTCATCCTTTGAAACTCCTATTCTAATGGACTCAGATACAGTGCCCTTTG
TTTCAATAGAAAAATTTTATGAATTAAAGGAATTTCAAAAGACTGGTGTT
CTATTCTTTAAAGATCGGGTAATATCAGATGATCTATTTGAGTCCTCTGA
ATTAGAAATTTTAAGGGAAATTATCTATGGGTGTATTGGGCTTGATTTAG
AGGATGAATCCAAGATACATGAGCAAGTAGAGGATCCGGTGGTTGCGCAG
GTCCTGGAAAACATGTTTATAAAGAAATATAAACATCATTTAGAAAGCGG
CCTGGTAGTATTACATAAAGGAAAGCATCTCTTCAGTATGCTTACTTCGA
TAGCTTTACAATTTTCTCCAATTGCAGAATATTTTCATGGTGATAAGGAC
TTTTTTTGGCTAGGCGAGTTGCTTTCGAACAATCGCTTTACGTTCCATCC
TGTGGATGCATCAAACATTGGTCGGTTGGGCAACGTAGTTTCAAAAGAGA
ATACTGGTGAGTTTTACCAGATTTGTTCTGTGCAACTATCTCATACAGAC
AGGGACGGGTCCTTACTATGGCTAAACGGAGGCCTTAATATTTGTAAAAA
AGCTTCATGGGAATACGATTATGAGCATAGACAGAGACTAAATGATATGT
TCCAAAATGCAGATGAATTACGTGAATATTATGCATCACCAGTAAAACTT
GAAGGGATTATAATACCAGATACTAGTATATCAGGATGGATTAACTCAGG
AGAGTGTTTTTTGTTCAATTATTGCACATTATTCAAGGAAGGTGAGTTTG
GAAAGTTGATCAAATTTAAAGAAGACGAAAAGCTCCGGCTTTCACAAATA
GTCGACATATGGAATAAAGATATTTGA---
>lcl|I14.contig02094_1829-3505
ATGAGAAGAAAAAATCGACTGTTTATATTAGTTGTACTACTGGGAATTGT
GTTAGTAGTATATTACTCTCAGTTGAATTCGTTAGATTTGGTAGAACCAG
TTCAAAGTAGCAGCAGTGGCAATGGTGGCTGCTGGAGTTACTATGAAGGT
CTTACGCCTGGGTGGTTGAATGACTTCTACGACGTAAATCAAATAACCCC
GAATCCTGCAAAAGATGTGATTGAACTGGTTACGAGGATTAAGATTTTTT
TTAATTGCTTGCAGCAGGTTGATGGGCATAATATTCAGCGTTTGAGGGAT
ATTGAAAAGAAGCTCTTTCCGTATATTAACTTTGAAAAATTAGAAACTGA
TGAAAGTGCCTTCTGGCACACAACTACGAGATGGAATGGCGAGGTTTACC
ATGCGTCTGTGTTGGAATTTGACCCCAAAAACCATCAATTCCTTCGTTCT
AAGCCCATCAATTTCGATACAGGGCTATCTTTTTGGGAGAATTGGTTGCA
CACTGTGACTCAAAGTGGTTCGAAAGGCATAGTTATTAGTGCTTCTGACG
TGCAGTTGAATGAAACCATACGCTTATTGAAAGTGTTGAGGTTCATCAAA
AATGATTATCCTATACAGATTGTTCATAATGCAGATCTGAGTCAAGATTC
CATGAAATCTATTATCAAATATGCGAGAAGTCTAGACACCGCTGAATATC
CTGCTCAAGAACTATGGTTTTTAAATGTACATAGTCTGCTAAACCCGAAA
TATTCGAAAAAATTTACCACCTATTCCAACAAGTGGTTAGCATTGACCTT
CTCATCCTTTGAAATTCCTATTCTAATGGACTCAGATACAGTGCCCTTTG
TTTCAATAGAAAAATTTTATGAATTAAAGGAATTTCAAAAGACTGGTGTT
CTATTCTTTAAAGATCGGGTAATATCAGATGATCTATTTGAGTCCTCTGA
ATTAGAAATTTTAAGGGAAATTATCTATGGGTGTATTGGGCTTGATTTAG
AGGATGAATCCAAGATACATGAGCAAGTAGAGGATCCGGTGGTTGCGCAG
GTCCTGGAAAACATGTTTATAAAGAAATATAAACATCATTTAGAAAGCGG
CCTGGTAGTATTACATAAAGGAAAGCATCTCTTCAGTATGCTTACTTCGA
TAGCTTTACAATTTTCTCCAATTGCAGAATATTTTCATGGTGATAAGGAC
TTTTTTTGGCTAGGCGAGTTGCTTTCGAACAATCGCTTTACGTTCCATCC
TGTGGATGCATCAAACATTGGTCGGTTGGGCAACGTAGTTTCAAAAGAGA
ATACTGGTGAGTTTTACCAGATTTGTTCTGTGCAACTATCTCATACAGAC
AGGGACGGGTCCTTACTATGGCTAAACGGAGGCCTTAACATTTGTAAAAA
AGCTTCATGGGAATATGATTATGAGCATAGACAGAGACTAAATGATATGT
TCCAAAATGCAGATGAATTACGTGAATATTATGCATCACCAGTAGAACTT
GAAGGGATTATAATACCAGATACTAGTATATCAGGATGGATTAACTCGGG
AGAGTGTTTTTTGTTCAATTATTGCACATTATTCAAGGAAGGAGAGTTTG
GAAAGTTGATCAAATTTAAAGAAGACGAAAAGCACCGGCTTTCACAAATA
GTTGACATATGGAATAAAGATATTTGA---
>lcl|CLIB215.Contig20.6_26314-2
ATGAGAAGAAAAAATCGACTGTTTATATTAGTTGTACTACTGGGAATTGT
GTTAGTAGTATATTACTCTCAGTTGAATTCGTTAGATTTGGTAGAACCAG
TTCAAAGTAGCAGCAGTGGCAATGGTGGCTGCTGGAGTTACTATGAAGGT
CTTACGCCTGGGTGGTTGAATGACTTCTACGACGTAAATCAAATAACCCC
GAATCCTGCAAAAGATGTGATTGAACTGGTTACGAGGATTAAGATTTTTT
TTAATTGCTTGCAGCAGGTTGATGGGCATAATATTCAGCGTTTGAGGGAT
ATTGAAAAGAAGCTCTTTCCGTATATTAACTTTGAAAAATTAGAAACTGA
TGAAAGTGCCTTCTGGCACACAACTACGAGATGGAATGGCGAGGTTTACC
ATGCGTCTGTGTTGGAATTTGACCCCAAAAACCATCAATTCCTTCGTTCT
AAGCCCATCAATTTCGATACAGGGCTATCTTTTTGGGAGAATTGGTTGCA
CACTGTGACTCAAAGTGGTTCGAAAGGCATAGTTATTAGTGCTTCTGACG
TGCAGTTGAATGAAACCATACGCTTATTGAAAGTGTTGAGGTTCATCAAA
AATGATTATCCTATACAGATTGTTCATAATGCAGATCTGAGTCAAGATTC
CATGAAATCTATTATCAAATATGCGAGAAGTCTAGACACCGCTGAATATC
CTGCTCAAGAACTATGGTTTTTAAATGTACATAGTCTGCTAAACCCGAAA
TATTCGAAAAAATTTACCACCTATTCCAACAAGTGGTTAGCATTGACCTT
CTCATCCTTTGAAACTCCTATTCTAATGGACTCAGATACAGTGCCCTTTG
TTTCAATAGAAAAATTTTATGAATTAAAGGAATTTCAAAAGACTGGTGTT
CTATTCTTTAAAGATCGGGTAATATCAGATGATCTATTTGAGTCCTCTGA
ATTAGAAATTTTAAGGGAAATTATCTATGGGTGTATTGGGCTTGATTTAG
AGGATGAATCCAAGATACATGAGCAAGTAGAGGATCCGGTGGTTGCGCAG
GTCCTGGAAAACATGTTTATAAAGAAATATAAACATCATTTAGAAAGCGG
CCTGGTAGTATTACATAAAGGAAAGCATCTCTTCAGTATGCTTACTTCGA
TAGCTTTACAATTTTCTCCAATTGCAGAATATTTTCATGGTGATAAGGAC
TTTTTTTGGCTAGGCGAGTTGCTTTCGAACAATCGCTTTACGTTCCATCC
TGTGGATGCATCAAACATTGGTCGGTTGGGCAACGTAGTTTCAAAAGAGA
ATACTGGTGAGTTTTACCAGATTTGTTCTGTGCAACTATCTCATACAGAC
AGGGACGGGTCCTTACTATGGCTAAACGGAGGCCTTAACATTTGTAAAAA
AGCTTCATGGGAATATGATTATGAGCATAGACAGAGACTAAATGATATGT
TCCAAAATGCAGATGAATTACGTGAATATTATGCATCACCAGTAGAACTT
GAAGGGATTATAATACCAGATACTAGTATATCAGGATGGATTAACTCTGG
AGAGTGTTTTTTGTTCAATTATTGCACATTATTCAAGGAAGGAGAGTTTG
GAAAGTTGATCAAATTTAAAGAAGACGAAAAGCACCGGCTTTCACAAATA
GTTGACATATGGAATAAAGATATTTGA---
>lcl|CBS7960.Contig176.2_5976-7
ATGAGAAGAAAAAATCGACTGTTTATATTAGTTGTACTACTGGGAATTGT
GTTAGTAGTATATTACTCTCAGTTGAATTCGTTAGATTTGGTAGAACCAG
TTCAAAGTAGCAGCAGTGGCAATGGTGGCTGCTGGAGTTACTATGAAGGT
CTTACGCCTGGGTGGTTGAATGACTTCTACGACGTAAATCAAATAACCCC
GAATCCTGCAAAAGATGTGATTGAACTGGTTACGAGGATTAAGATTTTTT
TTAATTGCTTGCAGCAGGTTGATGGGCATAATATTCAGCGTTTGAGGGAT
ATTGAAAAGAAGCTCTTTCCGTATATTAACTTTGAAAAATTAGAAACTGA
TGAAAGTGCCTTCTGGCACACAACTACGAGATGGAATGGCGAGGTTTACC
ATGCGTCTGTGTTGGAATTTGACCCCAAAAACCATCAATTCCTTCGTTCT
AAGCCCATCAATTTCGATACAGGGCTATCTTTTTGGGAGAATTGGTTGCA
CACTGTGACTCAAAGTGGTTCGAAAGGCATAGTTATTAGTGCTTCTGACG
TGCAGTTGAATGAAACCATACGCTTATTGAAAGTGTTGAGGTTCATCAAA
AATGATTATCCTATACAGATTGTTCATAATGCAGATCTGAGTCAAGATTC
CATGAAATCTATTATCAAATATGCGAGAAGTCTAGACACCGCTGAATATC
CTGCTCAAGAACTATGGTTTTTAAATGTACATAGTCTGCTAAACCCGAAA
TATTCGAAAAAATTTACCACCTATTCCAACAAGTGGTTAGCATTGACCTT
CTCATCCTTTGAAACTCCTATTCTAATGGACTCAGATACAGTGCCCTTTG
TTTCAATAGAAAAATTTTATGAATTAAAGGAATTTCAAAAGACTGGTGTT
CTATTCTTTAAAGATCGGGTAATATCAGATGATCTATTTGAGTCCTCTGA
ATTAGAAATTTTAAGGGAAATTATCTATGGGTGTATTGGGCTTGATTTAG
AGGATGAATCCAAGATACATGAGCAAGTAGAGGATCCGGTGGTTGCGCAG
GTCCTGGAAAACATGTTTATAAAGAAATATAAACATCATTTAGAAAGCGG
CCTGGTAGTATTACATAAAGGAAAGCATCTCTTCAGTATGCTTACTTCGA
TAGCTTTACAATTTTCTCCAATTGCAGAATATTTTCATGGTGATAAGGAC
TTTTTTTGGCTAGGCGAGTTGCTTTCGAACAATCGCTTTACGTTCCATCC
TGTGGATGCATCAAACATTGGTCGGTTGGGCAACGTAGTTTCAAAAGAGA
ATACTGGTGAGTTTTACCAGATTTGTTCTGTGCAACTATCTCATACAGAC
AGGGACGGGTCCTTACTATGGCTAAACGGAGGCCTTAACATTTGTAAAAA
AGCTTCATGGGAATATGATTATGAGCATAGACAGAGACTAAATGATATGT
TCCAAAATGCAGATGAATTACGTGAATATTATGCATCACCAGTAGAACTT
GAAGGGATTATAATACCAGATACTAGTATATCAGGATGGATTAACTCTGG
AGAGTGTTTTTTGTTCAATTATTGCACATTATTCAAGGAAGGAGAGTTTG
GAAAGTTGATCAAATTTAAAGAAGACGAAAAGCACCGGCTTTCACAAATA
GTTGACATATGGAATAAAGATATTTGA---
>lcl|YJM451.contig00119_4278-59
ATGAGAAGAAAAAATCGACTGTTTATATTAGTTGTACTACTGGGAATTGT
GTTAGTAGTATATTACTCTCAGTTGAATTCGTTAGATTTGGTAGAACCAG
TTCAAAGTAGCAGCAGTGGCAATGGTGGCTGCTGGAGTTACTATGAAGGT
CTTACGCCTGGGTGGTTGAATGACTTCTACGACGTAAATCAAATAACCCC
GAATCCTGCAAAAGATGTGATTGAACTGGTTACGAGGATTAAGATTTTTT
TTAATTGCTTGCAGCAGGTTGATGGGCATAATATTCAGCGTTTGAGGGAT
ATTGAAAAGAAGCTCTTTCCGTATATTAACTTTGAAAAATTAGAAACTGA
TGAAAGTGCCTTCTGGCACACAACTACGAGATGGAATGGCGAGGTTTACC
ATGCGTCTGTGTTGGAATTTGACCCCAAAAACCATCAATTCCTTCGTTCT
AAGCCCATCAATTTCGATACAGGGCTATCTTTTTGGGAGAATTGGTTGCA
CACTGTGACTCAAAGTGGTTCGAAAGGCATAGTTATTAGTGCTTCTGACG
TGCAGTTGAATGAAACCATACGCTTATTGAAAGTGTTGAGGTTCATCAAA
AATGATTATCCTATACAGATTGTTCATAATGCAGATCTGAGTCAAGATTC
CATGAAATCTATTATCAAATATGCGAGAAGTCTAGACACCGCTGAATATC
CTGCTCAAGAACTATGGTTTTTAAATGTACATAGTCTGCTAAACCCGAAA
TATTCGAAAAAATTTACCACCTATTCCAACAAGTGGTTAGCATTGACCTT
CTCATCCTTTGAAACTCCTATTCTAATGGACTCAGATACAGTGCCCTTTG
TTTCAATAGAAAAATTTTATGAATTAAAGGAATTTCAAAAGACTGGTGTT
CTATTCTTTAAAGATCGGGTAATATCAGATGATCTATTTGAGTCCTCTGA
ATTAGAAATTTTAAGGGAAATTATCTATGGGTGTATTGGGCTTGATTTAG
AGGATGAATCCAAGATACATGAGCAAGTAGAGGATCCGGTGGTTGCGCAG
GTCCTGGAAAACATGTTTATAAAGAAATATAAACATCATTTAGAAAGCGG
CCTGGTAGTATTACATAAAGGAAAGCATCTCTTCAGTATGCTTACTTCGA
TAGCTTTACAATTTTCTCCAATTGCAGAATATTTTCATGGTGATAAGGAC
TTTTTTTGGCTAGGCGAGTTGCTTTCGAACAATCGCTTTACGTTCCATCC
TGTGGATGCATCAAACATTGGTCGGTTGGGCAACGTAGTTTCAAAAGAGG
ATACTGGTGAGTTTTACCAGATTTGTTCTGTGCAACTATCTCATACAGAC
AGGGACGGGTCCTTACTATGGCTAAACGGAGGCCTTAACATTTGTAAAAA
AGCTTCATGGGAATATGATTATGAGCATAGACAGAGACTAAATGATATGT
TCCAAAATGCAGATGAATTACGTGAATATTATGCATCACCAGTAGAACTT
GAAGGGATTATAATACCAGATACTAGTATATCAGGATGGATTAACTCGGG
AGAGTGTTTTTTGTTCAATTATTGCACATTATTCAAGGAAGGAGAGTTTG
GAAAGTTGATCAAATTTAAAGAAGACGAAAAGCACCGGCTTTCACAAATA
GTTGACATATGGAATAAAGATATTTGA---
>lcl|WE372.Contig181.1_2143-381
ATGAGAAGAAAAAATCGACTGTTTATATTAGTTGTACTACTGGGAATTGT
GTTAGTAGTATATTACTCTCAGTTGAATTCGTTAGATTTGGTAGAACCAG
TTCAAAGTAGCAGCAGTGGCAATGGTGGCTGCTGGAGTTACTATGAAGGT
CTTACGCCTGGGTGGTTGAATGACTTCTACGACGTAAATCAAATAACCCC
GAATCCTGCAAAAGATGTGATTGAACTGGTTACGAGGATTAAGATTTTTT
TTAATTGCTTGCAGCAGGTTGATGGGCATAATATTCAGCGTTTGAGGGAT
ATTGAAAAGAAGCTCTTTCCGTATATTAACTTTGAAAAATTAGAAACTGA
TGAAAGTGCCTTCTGGCACACAACTACGAGATGGAATGGCGAGGTTTACC
ATGCGTCTGTGTTGGAATTTGACCCCAAAAACCATCAATTCCTTCGTTCT
AAGCCCATCAATTTCGATACAGGGCTATCTTTTTGGGAGAATTGGTTGCA
CACTGTGACTCAAAGTGGTTCGAAAGGCATAGTTATTAGTGCTTCTGACG
TGCAGTTGAATGAAACCATACGCTTATTGAAAGTGTTGAGGTTCATCAAA
AATGATTATCCTATACAGATTGTTCATAATGCAGATCTGAGTCAAGATTC
CATGAAATCTATTATCAAATATGCGAGAAGTCTAGACGCCGCTGAATATC
CTGCTCAAGAACTATGGTTTTTAAATGTACATAGTCTGCTAAACCCGAAA
TATTCGAAAAAATTTACCACCTATTCCAACAAGTGGTTAGCATTGACCTT
CTCATCCTTTGAAACTCCTATTCTAATGGACTCAGATACAGTGCCCTTTG
TTTCAATAGAAAAATTTTATGAATTAAAGGAATTTCAAAAGACTGGTGTT
CTATTCTTTAAAGATCGGGTAATATCAGATGATCTATTTGAGTCCTCTGA
ATTAGAAATTTTAAGGGAAATTATCTATGGGTGTATTGGGCTTGATTTAG
AGGATGAATCCAAGATACATGAGCAAGTAGAGGATCCGGTGGTTGCGCAG
GTCCTGGAAAACATGTTTATAAAGAAATATAAACATCATTTAGAAAGCGG
CCTGGTAGTATTACATAAAGGAAAGCATCTCTTCAGTATGCTTACTTCGA
TAGCTTTACAATTTTCTCCAATTGCAGAATATTTTCATGGTGATAAGGAC
TTTTTTTGGCTAGGCGAGTTGCTTTCGAACAATCGCTTTACGTTCCATCC
TGTGGATGCATCAAACATTGGTCGGTTGGGCAACGTAGTTTCAAAAGAGA
ATACTGGTGAGTTTTACCAGATTTGTTCTGTGCAACTATCTCATACAGAC
AGGGACGGGTCCTTACTATGGCTAAACGGAGGCCTTAACATTTGTAAAAA
AGCTTCATGGGAATATGATTATGAGCATAGACAGAGACTAAATGATATGT
TCCAAAATGCAGATGAATTACGTGAATATTATGCATCACCAGTAGAACTT
GAAGGGATTATAATACCAGATACTAGTATATCAGGATGGATTAACTCGGG
AGAGTGTTTTTTGTTCAATTATTGCACATTATTCAAGGAAGGAGAGTTTG
GAAAGTTGATCAAATTTAAAGAAGACGAAAAGCACCGGCTTTCACAAATA
GTTGACATATGGAATAAAGATATTTGA---
>lcl|M22.Contig34.1_3676-5352
ATGAGAAGAAAAAATCGACTGTTTATATTAGTTGTACTACTGGGAATTGT
GTTAGTAGTATATTACTCTCAGTTGAATTCGTTAGATTTGGTAGAACCAG
TTCAAAGTAGCAGCAGTGGCAATGGTGGCTGCTGGAGTTACTATGAAGGT
CTTACGCCTGGGTGGTTGAATGACTTCTACGACGTAAATCAAATAACCCC
GAATCCTGCAAAAGATGTGATTGAACTGGTTACGAGGATTAAGATTTTTT
TTAATTGCTTGCAGCAGGTTGATGGGCATAATATTCAGCGTTTGAGGGAT
ATTGAAAAGAAGCTCTTTCCGTATATTAACTTTGAAAAATTAGAAACTGA
TGAAAGTGCCTTCTGGCACACAACTACGAGATGGAATGGCGAGGTTTACC
ATGCGTCTGTGTTGGAATTTGACCCCAAAAACCATCAATTCCTTCGTTCT
AAGCCCATCAATTTCGATACAGGGCTATCTTTTTGGGAGAATTGGTTGCA
CACTGTGACTCAAAGTGGTTCGAAAGGCATAGTTATTAGTGCTTCTGACG
TGCAGTTGAATGAAACCATACGCTTATTGAAAGTGTTGAGGTTCATCAAA
AATGATTATCCTATACAGATTGTTCATAATGCAGATCTGAGTCAAGATTC
CATGAAATCTATTATCAAATATGCGAGAAGTCTAGACGCCGCTGAATATC
CTGCTCAAGAACTATGGTTTTTAAATGTACATAGTCTGCTAAACCCGAAA
TATTCGAAAAAATTTACCACCTATTCCAACAAGTGGTTAGCATTGACCTT
CTCATCCTTTGAAACTCCTATTCTAATGGACTCAGATACAGTGCCCTTTG
TTTCAATAGAAAAATTTTATGAATTAAAGGAATTTCAAAAGACTGGTGTT
CTATTCTTTAAAGATCGGGTAATATCAGATGATCTATTTGAGTCCTCTGA
ATTAGAAATTTTAAGGGAAATTATCTATGGGTGTATTGGGCTTGATTTAG
AGGATGAATCCAAGATACATGAGCAAGTAGAGGATCCGGTGGTTGCGCAG
GTCCTGGAAAACATGTTTATAAAGAAATATAAACATCATTTAGAAAGCGG
CCTGGTAGTATTACATAAAGGAAAGCATCTCTTCAGTATGCTTACTTCGA
TAGCTTTACAATTTTCTCCAATTGCAGAATATTTTCATGGTGATAAGGAC
TTTTTTTGGCTAGGCGAGTTGCTTTCGAACAATCGCTTTACGTTCCATCC
TGTGGATGCATCAAACATTGGTCGGTTGGGCAACGTAGTTTCAAAAGAGA
ATACTGGTGAGTTTTACCAGATTTGTTCTGTGCAACTATCTCATACAGAC
AGGGACGGGTCCTTACTATGGCTAAACGGAGGCCTTAACATTTGTAAAAA
AGCTTCATGGGAATATGATTATGAGCATAGACAGAGACTAAATGATATGT
TCCAAAATGCAGATGAATTACGTGAATATTATGCATCACCAGTAGAACTT
GAAGGGATTATAATACCAGATACTAGTATATCAGGATGGATTAACTCGGG
AGAGTGTTTTTTGTTCAATTATTGCACATTATTCAAGGAAGGAGAGTTTG
GAAAGTTGATCAAATTTAAAGAAGACGAAAAGCACCGGCTTTCACAAATA
GTTGACATATGGAATAAAGATATTTGA---
>lcl|FL100.Contig27.2_3423-5099
ATGAGAAGAAAAAATCGACTGTTTATATTAGTTGTACTACTGGGAATTGT
GTTAGTAGTATATTACTCTCAGTTGAATTCGTTAGATTTGGTAGAACCAG
TTCAAAGTAGCAGCAGTGGCAATGGTGGCTGCTGGAGTTACTATGAAGGT
CTTACGCCTGGGTGGTTGAATGACTTCTACGACGTAAATCAAATAACCCC
GAATCCTGCAAAAGATGTGATTGAACTGGTTACGAGGATTAAGATTTTTT
TTAATTGCTTGCAGCAGGTTGATGGGCATAATATTCAGCGTTTGAGGGAT
ATTGAAAAGAAGCTCTTTCCGTATATTAACTTTGAAAAATTAGAAACTGA
TGAAAGTGCCTTCTGGCACACAACTACGAGATGGAATGGCGAGGTTTACC
ATGCGTCTGTGTTGGAATTTGACCCCAAAAACCATCAATTCCTTCGTTCT
AAGCCCATCAATTTCGATACAGGGCTATCTTTTTGGGAGAATTGGTTGCA
CACTGTGACTCAAAGTGGTTCGAAAGGCATAGTTATTAGTGCTTCTGACG
TGCAGTTGAATGAAACCATACGCTTATTGAAAGTGTTGAGGTTCATCAAA
AATGATTATCCTATACAGATTGTTCATAATGCAGATCTGAGTCAAGATTC
CATGAAATCTATTATCAAATATGCGAGAAGTCTAGACACCGCTGAATATC
CTGCTCAAGAACTATGGTTTTTAAATGTACATAGTCTGCTAAACCCGAAA
TATTCGAAAAAATTTACCACCTATTCCAACAAGTGGTTAGCATTGACCTT
CTCATCCTTTGAAACTCCTATTCTAATGGACTCAGATACAGTGCCCTTTG
TTTCAATAGAAAAATTTTATGAATTAAAGGAATTTCAAAAGACTGGTGTT
CTATTCTTTAAAGATCGGGTAATATCAGATGATCTATTTGAGTCCTCTGA
ATTAGAAATTTTAAGGGAAATTATCTATGGGTGTATTGGGCTTGATTTAG
AGGATGAATCCAAGATACATGAGCAAGTAGAGGATCCGGTGGTTGCGCAG
GTCCTGGAAAACATGTTTATAAAGAAATATAA-CATCATTTAGAAAGCGG
CCTGGTAGTATTACATAAAGGAAAGCATCTCTTCAGTATGCTTACTTCGA
TAGCTTTACAATTTTCTCCAATTGCAGAATATTTTCATGGTGATAAGGAC
TTTTTTTGGCTAGGCGAGTTGCTTTCGAACAATCGCTTTACGTTCCATCC
TGTGGATGCATCAAACATTGGTCGGTTGGGCAACGTAGTTTCAAAAGAGA
ATACTGGTGAGTTTTACCAGATTTGTTCTGTGCAACTATCTCATACAGAC
AGGGACGGGTCCTTACTATGGCTAAACGGAGGCCTTAACATTTGTAAAAA
AGCTTCATGGGAATATGATTATGAGCATAGACAGAGACTAAATGATATGT
TCCAAAATGCAGATGAATTACGTGAATATTATGCATCACCAGTAGAACTT
GAAGGGATTATAATACCAGATACTAGTATATCAGGATGGATTAACTCTGG
AGAGTGTTTTTTGTTCAATTATTGCACATTATTCAAGGAAGGAGAGTTTG
GAAAGTTGATCAAATTTAAAGAAGACGAAAAGCACCGGCTTTCACAAATA
GTTGACATATGGAATAAAGATATTTGA---
>MIT_Spar_c283_7748
ATGAGAAGAAAAAATCGACTCTTCATATCAGTTGCGCTACTGGGTGTCTT
TTTAGTGGCATATTATCGTCAAATAGGTTCGTTAAAATCGTTGGGACCCA
TTCAAAATAGCAGCAGTGACAGAGGTCGTTGCTGGAGTTATTATGAAGAT
CTTTCGCCCGGGTGGTTAAATGACTTCTACGATGTAAATCAAGTGAGCTC
AACTCCTGCAAATGATGTGGTGGAACTGGTTACAAGGATTTCGACCTTTT
CTAAGTGCTTGGAGCGAACTG---GGCGTGATATTCAGCGTGTACGAAAC
ATTGAAAAGAAGCTCTTCCCGTATATCAACTTCGAAAAATTGGAAAATGA
TGAATTTAATTTCTGGCACACAATTACGAGGTGGAATGGTGAGGTTTACC
ATGCATCTGTGTTAGAGTTTGACCTCAAAGATCACCATTTCATTAATTCT
AAACCAATCAACTTCGATACAGAACTATCTTTTTGGGAGAATTGGTTGTA
CACTGTAACTCAAAGCGGTTCGAAAGGCATAGTTATTAGTGCTTCCGATG
GGCAGTTAAATGAAGCCATACGGCTACTGAAAATATTAAGGTTTCTCAAA
AATGAGTATCCTATACAAATTGTTTATAACGCAGACCTGAGTCGAGATTC
CATCAAATATATTACCAAATACGCGAGAAACCGAGACACTCCAGAATATC
CTGCCCAGGAAATATGGTTTCTGGATGTGCATAATTTGCTAAGTCCGAAG
TATTCGGACAAGTTTGCAACTTATTCAAACAAATGGTTAGCGTTGACCTT
CTCATCCTTTGAAATTCCTATTTTGTTGGATTCAGATACAGTGCCCTTTG
TTTCAGTAGACAAGTTTTATAAACTAGAGGAATTTCAAAAGACTGGAGTT
CTTTTCTTTAAAGATCGGGAAATAACAAATGACCTCTTCGAACAATCTGA
ATTGGAAATTTTGAAAGAAATTATTTATGGGTGTATCAAGCTTGATCTAA
CGGACGGATCTAAGATACGTGAGCACATAGAAGATCCAACAGTTGCACAG
GCGCTGGAAAACATGTTCGTAAAGAGATATAGGCACCATTTAGAGAGTGG
CTTGGTAGTATTGCATAAGGGTAAGCATCTCTTCAGTGTGCTTACTTCAA
TAGCCCTACAATTTTCTCCAATTGCAGAATATTTCCATGGTGATAAAGAC
TTTTTTTGGCTGGGTGAATTGCTATCAAAGAATCATTTTACGTTCCATCC
TGTGGATGCATCAAATATTGGCCAGTTGGGGAATGTTGTCTCAAAAGAAA
GTACTGGTGAGTTTTACCAGATTTGTTCCGTGCAGTTGTCTCATACAGAT
AAAGATGGGTCCTTACTATGGCTAAACGGAGGTCTTAACGTTTGTAAAAA
GGCCTCATGGGAATATGATTATGAGCACAGTCGAAGACTAGCGGATATTT
TCCAAAGCGCAGACGCCCTACGTGAATATTATGAATCGCCAGTAAAGCTT
GAAGGAATTATAATTCCAGACGCTAATATATCAGGATGGATTAAGTCAGG
AGAGTGTTTTTTGTTTAATTATTGCACATTATTCAAAGAAGGAGAGTTTG
GAAAGGTAATCAAGTTTGAAGAAAACGAGAAACGCAGACTATCACAAATC
GTTGACATTTGGAATGAAACTATTCTTTAA
