# Supplementary material for: ZRT1 Harbors an Excess of Nonsynonymous Polymorphism and Shows Evidence of Balancing Selection in Saccharomyces cerevisiae
Source: G3 (Bethesda). 2013 Apr 1;3(4):665–73. doi: 10.1534/g3.112.005082 (PMC3618353; doi:10.1534/g3.112.005082)
Supplement: Supporting Information [file supp_g3.112.005082_FileS1.zip › YGR040W_FullLength_SparALN.fasta]

>YGR040W_S288C
ATGGCTAGAACCATAACTTTTGATATCCCTTCCCAATATAAACTCGTAGA
TTTAATAGGTGAGGGAGCGTACGGAACAGTATGTTCAGCAATTCATAAGC
CTTCCGGCATAAAGGTAGCTATCAAGAAAATACAACCGTTTAGCAAAAAA
TTGTTTGTTACAAGAACTATACGTGAGATCAAGCTTTTACGGTATTTCCA
TGAACACGAAAACATAATAAGTATATTGGATAAAGTAAGGCCAGTATCCA
TAGACAAACTAAACGCTGTTTATTTAGTCGAAGAGTTGATGGAAACCGAT
TTACAAAAAGTAATTAATAATCAGAATAGCGGGTTTTCCACTTTAAGTGA
TGACCATGTTCAATACTTTACATACCAAATCCTCAGAGCCTTAAAGTCTA
TTCACAGTGCACAAGTTATCCATAGAGACATAAAGCCATCAAACCTGTTA
CTAAATTCCAATTGTGATCTCAAAGTCTGCGATTTTGGACTAGCGAGGTG
TTTAGCTAGCAGTAGCGATTCAAGAGAAACATTGGTAGGATTCATGACGG
AGTACGTCGCAACGCGATGGTACAGGGCACCCGAGATAATGCTAACTTTT
CAAGAGTACACAACTGCGATGGATATATGGTCATGCGGATGCATTTTGGC
TGAAATGGTCTCCGGGAAGCCTTTGTTCCCAGGCAGAGACTATCATCATC
AATTATGGCTAATTCTAGAAGTCTTGGGAACTCCATCTTTCGAAGACTTT
AATCAGATCAAATCCAAGAGGGCTAAAGAGTATATAGCAAACTTACCTAT
GAGGCCACCCTTGCCATGGGAGACCGTCTGGTCAAAGACCGATCTGAATC
CAGATATGATAGATTTACTAGACAAAATGCTTCAATTCAATCCTGACAAA
AGAATAAGCGCAGCAGAAGCTTTAAGACACCCTTACCTGGCAATGTACCA
TGACCCAAGTGATGAGCCGGAATATCCTCCACTTAATTTGGATGATGAAT
TTTGGAAACTGGATAACAAGATAATGCGTCCGGAAGAGGAGGAAGAAGTG
CCCATAGAAATGCTCAAAGACATGCTTTACGATGAACTAATGAAGACCAT
GGAATAG
>YGR040W_AWRI1631
ATGGCTAGAACCATAACTTTTGATATCCCTTCCCAATATAAACTCGTAGA
TTTAATAGGTGAGGGAGCGTACGGAACAGTATGTTCAGCAATTCATAAGC
CTTCCGGCATAAAGGTAGCTATCAAGAAAATACAACCGTTTAGCAAAAAA
TTGTTTGTTACAAGAACTATACGTGAGATCAAGCTTTTACGGTATTTCCA
TGAACACGAAAACATAATAAGTATATTGGATAAAGTAAGGCCAGTATCCA
TAGACAAACTAAACGCTGTTTATTTAGTCGAAGAGTTGATGGAAACCGAT
TTACAAAAAGTAATTAATAATCAGAATAGCGGGTTTTCCACTTTAAGTGA
TGACCATGTTCAATACTTTACATACCAAATCCTCAGAGCCTTAAAGTCTA
TTCACAGTGCACAAGTTATCCATAGAGACATAAAGCCATCAAACCTGTTA
CTAAATTCCAATTGTGATCTCAAAGTCTGCGATTTTGGACTAGCGAGGTG
TTTAGCTAGCAGTAGCGATTCAAGAGAAACATTGGTAGGATTCATGACGG
AGTACGTTGCAACGCGATGGTACAGGGCACCCGAGATAATGCTAACTTTT
CAAGAGTACACAACTGCGATGGATATATGGTCATGCGGATGCATTTTGGC
TGAAATGGTCTCCGGGAAGCCTTTGTTCCCAGGCAGAGACTATCATCATC
AATTATGGCTAATTCTAGAAGTCTTGGGAACTCCATCTTTCGAAGACTTT
AATCAGATCAAATCCAAGAGGGCTAAAGAGTATATAGCAAACTTACCTAT
GAGGCCACCCTTGCCATGGGAGACCGTCTGGTCAAAGACCGATCTGAATC
CAGATATGATAGATTTACTAGACAAAATGCTTCAATTCAATCCTGACAAA
AGAATAAGCGCAGCAGAAGCTTTAAGACACCCTTACCTGGCAATGTACCA
TGACCCAAGTGATGAGCCGGAATATCCTCCACTTAATTTGGATGATGAAT
TTTGGAAACTGGATAACAAGATAATGCGTCCGGAAGAGGAGGAAGAAGTG
CCCATAGAAATGCTCAAAGACATGCTTTACGATGAACTAATGAAGACCAT
GGAATAG
>YGR040W_EC1118
ATGGCTAGAACCATAACTTTTGATATCCCTTCCCAATATAAACTCGTAGA
TTTAATAGGTGAGGGAGCGTACGGAACAGTATGTTCAGCAATTCATAAGC
CTTCCGGCATAAAGGTAGCTATCAAGAAAATACAACCGTTTAGCAAAAAA
TTGTTTGTTACAAGAACTATACGTGAGATCAAGCTTTTACGGTATTTCCA
TGAACACGAAAACATAATAAGTATATTGGATAAAGTAAGGCCAGTATCCA
TAGACAAACTAAACGCTGTTTATTTAGTCGAAGAGTTGATGGAAACCGAT
TTACAAAAAGTAATTAATAATCAGAATAGCGGGTTTTCCACTTTAAGTGA
TGACCATGTTCAATACTTTACATACCAAATCCTCAGAGCCTTAAAGTCTA
TTCACAGTGCACAAGTTATCCATAGAGACATAAAGCCATCAAACCTGTTA
CTAAATTCCAATTGTGATCTCAAAGTCTGCGATTTTGGACTAGCGAGGTG
TTTAGCTAGCAGTAGCGATTCAAGAGAAACATTGGTAGGATTCATGACGG
AGTACGTTGCAACGCGATGGTACAGGGCACCCGAGATAATGCTAACTTTT
CAAGAGTACACAACTGCGATGGATATATGGTCATGCGGATGCATTTTGGC
TGAAATGGTCTCCGGGAAGCCTTTGTTCCCAGGCAGAGACTATCATCATC
AATTATGGCTAATTCTAGAAGTCTTGGGAACTCCATCTTTCGAAGACTTT
AATCAGATCAAATCCAAGAGGGCTAAAGAGTATATAGCAAACTTACCTAT
GAGGCCACCCTTGCCATGGGAGACCGTCTGGTCAAAGACCGATCTGAATC
CAGATATGATAGATTTACTAGACAAAATGCTTCAATTCAATCCTGACAAA
AGAATAAGCGCAGCAGAAGCTTTAAGACACCCTTACCTGGCAATGTACCA
TGACCCAAGTGATGAGCCGGAATATCCTCCACTTAATTTGGATGATGAAT
TTTGGAAACTGGATAACAAGATAATGCGTCCGGAAGAGGAGGAAGAAGTG
CCCATAGAAATGCTCAAAGACATGCTTTACGATGAACTAATGAAGACCAT
GGAATAG
>YGR040W_JAY291
ATGGCTAGAACCATAACTTTTGATATCCCTTCCCAATATAAACTCGTAGA
TTTAATAGGTGAGGGAGCGTACGGAACAGTATGTTCAGCAATTCATAAGC
CTTCCGGCATAAAGGTAGCTATCAAGAAAATACAACCGTTTAGCAAAAAA
TTGTTTGTTACAAGAACTATACGTGAGATCAAGCTTTTACGGTATTTCCA
TGAACACGAAAACATAATAAGTATATTGGATAAAGTAAGGCCAGTATCCA
TAGACAAACTAAACGCTGTTTATTTAGTCGAAGAGTTGATGGAAACCGAT
TTACAAAAAGTAATTAATAATCAGAATAGCGGGTTTTCCACTTTAAGTGA
TGACCATGTTCAATACTTTACATACCAAATCCTCAGAGCCTTAAAGTCTA
TTCACAGTGCACAAGTTATCCATAGAGACATAAAGCCATCAAACCTGTTA
CTAAATTCCAATTGTGATCTCAAAGTCTGCGATTTTGGACTAGCGAGGTG
TTTAGCTAGCAGTAGCGATTCAAGAGAAACATTGGTAGGATTCATGACGG
AGTACGTTGCAACGCGATGGTACAGGGCACCCGAGATAATGCTAACTTTT
CAAGAGTACACAACTGCGATGGATATATGGTCATGCGGATGCATTTTGGC
TGAAATGGTCTCCGGGAAGCCTTTGTTCCCAGGCAGAGACTATCATCATC
AATTATGGCTAATTCTAGAAGTCTTGGGAACTCCATCTTTCGAAGACTTT
AATCAGATCAAATCCAAGAGGGCTAAAGAGTATATAGCAAACTTACCTAT
GAGGCCACCCTTGCCATGGGAGACCGTCTGGTCAAAGACCGATCTGAATC
CAGATATGATAGATTTACTAGACAAAATGCTTCAATTCAATCCTGACAAA
AGAATAAGCGCAGCAGAAGCTTTAAGACACCCTTACCTGGCAATGTACCA
TGACCCAAGTGATGAGCCGGAATATCCTCCACTTAATTTGGATGATGAAT
TTTGGAAACTGGATAACAAGATAATGCGTCCGGAAGAGGAGGAAGAAGTG
CCCATAGAAATGCTCAAAGACATGCTTTACGATGAACTAATGAAGACCAT
GGAATAG
>YGR040W_Kyokai7
ATGGCTAGAACCATAACTTTTGATATCCCTTCCCAATATAAGCTCGTAGA
TTTAATAGGTGAGGGAGCGTACGGAACAGTATGTTCAGCAATTCATAAGC
CTTCCGGCATAAAGGTAGCTATCAAGAAAATACAACCGTTTAGCAAAAAA
TTGTTTGTTACAAGAACTATACGTGAGATCAAGCTTTTACGGTATTTCCA
TGAACACGAAAACATAATAAGTATATTGGATAAAGTAAGGCCGGTATCCA
TAGACAAACTAAACGCTGTTTATTTAGTCGAAGAGTTGATGGAAACCGAT
TTACAAAAAGTAATTAATAATCAGAATAGCGGGTTTTCCACTTTAAGTGA
TGACCATGTTCAATACTTTACATACCAAATCCTCAGAGCCTTAAAGTCTA
TTCACAGTGCACAAGTTATCCATAGAGACATAAAGCCATCAAACCTGTTA
CTAAATTCCAATTGTGATCTCAAAGTCTGCGATTTTGGACTAGCGAGGTG
TTTAGCTAGCAGTAGCGATTCAAGAGAAACATTGGTAGGATTCATGACGG
AGTACGTTGCAACGCGATGGTACAGGGCACCCGAGATAATGCTAACTTTT
CAAGAGTACACAACTGCGATGGATATATGGTCATGCGGATGCATTTTGGC
TGAAATGGTCTCCGGGAAGCCTTTGTTCCCGGGCAGAGACTATCATCATC
AATTATGGCTAATTCTAGAAGTCTTGGGAACTCCATCTTTCGAAGACTTT
AATCAGATCAAATCCAAGAGGGCTAAAGAGTATATAGCAAACTTACCTAT
GAGGCCACCCTTGCCATGGGAGACCGTCTGGTCAAAGACCGATCTGAATC
CAGATATGATAGATTTACTAGACAAAATGCTTCAATTCAATCCTGACAAA
AGAATAAGCGCAGCAGAAGCCTTAAGACACCCTTACCTGGCAATGTACCA
TGACCCAAGTGATGAGCCGGAATATCCTCCACTTAATTTGGATGATGAAT
TTTGGAAACTGGATAACAAGATAATGCGTCCGGAAGAGGAGGAAGAAGTG
CCCATAGAAATGCTCAAAGACATGCTTTACGATGAACTAATGAAGACCAT
GGAATAG
>YGR040W_LalvinQA23
ATGGCTAGAACCATAACTTTTGATATCCCTTCCCAATATAAACTCGTAGA
TTTAATAGGTGAGGGAGCGTACGGAACAGTATGTTCAGCAATTCATAAGC
CTTCCGGCATAAAGGTAGCTATCAAGAAAATACAACCGTTTAGCAAAAAA
TTGTTTGTTACAAGAACTATACGTGAGATCAAGCTTTTACGGTATTTCCA
TGAACACGAAAACATAATAAGTATATTGGATAAAGTAAGGCCAGTATCCA
TAGACAAACTAAACGCTGTTTATTTAGTCGAAGAGTTGATGGAAACCGAT
TTACAAAAAGTAATTAATAATCAGAATAGCGGGTTTTCCACTTTAAGTGA
TGACCATGTTCAATACTTTACATACCAAATCCTCAGAGCCTTAAAGTCTA
TTCACAGTGCACAAGTTATCCATAGAGACATAAAGCCATCAAACCTGTTA
CTAAATTCCAATTGTGATCTCAAAGTCTGCGATTTTGGACTAGCGAGGTG
TTTAGCTAGCAGTAGCGATTCAAGAGAAACATTGGTAGGATTCATGACGG
AGTACGTTGCAACGCGATGGTACAGGGCACCCGAGATAATGCTAACTTTT
CAAGAGTACACAACTGCGATGGATATATGGTCATGCGGATGCATTTTGGC
TGAAATGGTCTCCGGGAAGCCTTTGTTCCCAGGCAGAGACTATCATCATC
AATTATGGCTAATTCTAGAAGTCTTGGGAACTCCATCTTTCGAAGACTTT
AATCAGATCAAATCCAAGAGGGCTAAAGAGTATATAGCAAACTTACCTAT
GAGGCCACCCTTGCCATGGGAGACCGTCTGGTCAAAGACCGATCTGAATC
CAGATATGATAGATTTACTAGACAAAATGCTTCAATTCAATCCTGACAAA
AGAATAAGCGCAGCAGAAGCTTTAAGACACCCTTACCTGGCAATGTACCA
TGACCCAAGTGATGAGCCGGAATATCCTCCACTTAATTTGGATGATGAAT
TTTGGAAACTGGATAACAAGATAATGCGTCCGGAAGAGGAGGAAGAAGTG
CCCATAGAAATGCTCAAAGACATGCTTTACGATGAACTAATGAAGACCAT
GGAATAG
>YGR040W_RM11-1a
ATGGCTAGAACCATAACTTTTGATATCCCTTCCCAATATAAACTCGTAGA
TTTAATAGGTGAGGGAGCGTACGGAACAGTATGTTCAGCAATTCATAAGC
CTTCCGGCATAAAGGTAGCTATCAAGAAAATACAACCGTTTAGCAAAAAA
TTGTTTGTTACAAGAACTATACGTGAGATCAAGCTTTTACGGTATTTCCA
TGAACACGAAAACATAATAAGTATATTGGATAAAGTAAGGCCAGTATCCA
TAGACAAACTAAACGCTGTTTATTTAGTCGAAGAGTTGATGGAAACCGAT
TTACAAAAAGTAATTAATAATCAGAATAGCGGGTTTTCCACTTTAAGTGA
TGACCATGTTCAATACTTTACATACCAAATCCTCAGAGCCTTAAAGTCTA
TTCACAGTGCACAAGTTATCCATAGAGACATAAAGCCATCAAACCTGTTA
CTAAATTCCAATTGTGATCTCAAAGTCTGCGATTTTGGACTAGCGAGGTG
TTTAGCTAGCAGTAGCGATTCAAGAGAAACATTGGTAGGATTCATGACGG
AGTACGTTGCAACGCGATGGTACAGGGCACCCGAGATAATGCTAACTTTT
CAAGAGTACACAACTGCGATGGATATATGGTCATGCGGATGCATTTTGGC
TGAAATGGTCTCCGGGAAGCCTTTGTTCCCAGGCAGAGACTATCATCATC
AATTATGGCTAATTCTAGAAGTCTTGGGAACTCCATCTTTCGAAGACTTT
AATCAGATCAAATCCAAGAGGGCTAAAGAGTATATAGCAAACTTACCTAT
GAGGCCACCCTTGCCATGGGAGACCGTCTGGTCAAAGACCGATCTGAATC
CAGATATGATAGATTTACTAGACAAAATGCTTCAATTCAATCCTGACAAA
AGAATAAGCGCAGCAGAAGCTTTAAGACACCCTTACCTGGCAATGTACCA
TGACCCAAGTGATGAGCCGGAATATCCTCCACTTAATTTGGATGATGAAT
TTTGGAAACTGGATAACAAGATAATGCGTCCGGAAGAGGAGGAAGAAGTG
CCCATAGAAATGCTCAAAGATATGCTTTACGATGAACTAATGAAGACCAT
GGAATAG
>YGR040W_Sigma1278b
ATGGCTAGAACCATAACTTTTGATATCCCTTCCCAATATAAACTCGTAGA
TTTAATAGGTGAGGGAGCGTACGGAACAGTATGTTCAGCAATTCATAAGC
CTTCCGGCATAAAGGTAGCTATCAAGAAAATACAACCGTTTAGCAAAAAA
TTGTTTGTTACAAGAACTATACGTGAGATCAAGCTTTTACGGTATTTCCA
TGAACACGAAAACATAATAAGTATATTGGATAAAGTAAGGCCAGTATCCA
TAGACAAACTAAACGCTGTTTATTTAGTCGAAGAGTTGATGGAAACCGAT
TTACAAAAAGTAATTAATAATCAGAATAGCGGGTTTTCCACTTTAAGTGA
TGACCATGTTCAATACTTTACATACCAAATCCTCAGAGCCTTAAAGTCTA
TTCACAGTGCACAAGTTATCCATAGAGACATAAAGCCATCAAACCTGTTA
CTAAATTCCAATTGTGATCTCAAAGTCTGCGATTTTGGACTAGCGAGGTG
TTTAGCTAGCAGTAGCGATTCAAGAGAAACATTGGTAGGATTCATGACGG
AGTACGTTGCAACGCGATGGTACAGGGCACCCGAGATAATGCTAACTTTT
CAAGAGTACACAACTGCGATGGATATATGGTCATGCGGATGCATTTTGGC
TGAAATGGTCTCCGGGAAGCCTTTGTTCCCAGGCAGAGACTATCATCATC
AATTATGGCTAATTCTAGAAGTCTTGGGAACTCCATCTTTCGAAGACTTT
AATCAGATCAAATCCAAGAGGGCTAAAGAGTATATAGCAAACTTACCTAT
GAGGCCACCCTTGCCATGGGAGACCGTCTGGTCAAAGACCGATCTGAATC
CAGATATGATAGATTTACTAGACAAAATGCTTCAATTCAATCCTGACAAA
AGAATAAGCGCAGCAGAAGCTTTAAGACACCCTTACCTGGCAATGTACCA
TGACCCAAGTGATGAGCCGGAATATCCTCCACTTAATTTGGATGATGAAT
TTTGGAAACTGGATAACAAGATAATGCGTCCGGAAGAGGAGGAAGAAGTG
CCCATAGAAATGCTCAAAGACATGCTTTACGATGAACTAATGAAGACCAT
GGAATAG
>YGR040W_VL3
ATGGCTAGAACCATAACTTTTGATATCCCTTCCCAATATAAACTCGTAGA
TTTAATAGGTGAGGGAGCGTACGGAACAGTATGTTCAGCAATTCATAAGC
CTTCCGGCATAAAGGTAGCTATCAAGAAAATACAACCGTTTAGCAAAAAA
TTGTTTGTTACAAGAACTATACGTGAGATCAAGCTTTTACGGTATTTCCA
TGAACACGAAAACATAATAAGTATATTGGATAAAGTAAGGCCAGTATCCA
TAGACAAACTAAACGCTGTTTATTTAGTCGAAGAGTTGATGGAAACCGAT
TTACAAAAAGTAATTAATAATCAGAATAGCGGGTTTTCCACTTTAAGTGA
TGACCATGTTCAATACTTTACATACCAAATCCTCAGAGCCTTAAAGTCTA
TTCACAGTGCACAAGTTATCCATAGAGACATAAAGCCATCAAACCTGTTA
CTAAATTCCAATTGTGATCTCAAAGTCTGCGATTTTGGACTAGCGAGGTG
TTTAGCTAGCAGTAGCGATTCAAGAGAAACATTGGTAGGATTCATGACGG
AGTACGTTGCAACGCGATGGTACAGGGCACCCGAGATAATGCTAACTTTT
CAAGAGTACACAACTGCGATGGATATATGGTCATGCGGATGCATTTTGGC
TGAAATGGTCTCCGGGAAGCCTTTGTTCCCAGGCAGAGACTATCATCATC
AATTATGGCTAATTCTAGAAGTCTTGGGAACTCCATCTTTCGAAGACTTT
AATCAGATCAAATCCAAGAGGGCTAAAGAGTATATAGCAAACTTACCTAT
GAGGCCACCCTTGCCATGGGAGACCGTCTGGTCAAAGACCGATCTGAATC
CAGATATGATAGATTTACTAGACAAAATGCTTCAATTCAATCCTGACAAA
AGAATAAGCGCAGCAGAAGCTTTAAGACACCCTTACCTGGCAATGTACCA
TGACCCAAGTGATGAGCCGGAATATCCTCCACTTAATTTGGATGATGAAT
TTTGGAAACTGGATAACAAGATAATGCGTCCGGAAGAGGAGGAAGAAGTG
CCCATAGAAATGCTCAAAGACATGCTTTACGATGAACTAATGAAGACCAT
GGAATAG
>YGR040W_Vin13
ATGGCTAGAACCATAACTTTTGATATCCCTTCCCAATATAAACTCGTAGA
TTTAATAGGTGAGGGAGCGTACGGAACAGTATGTTCAGCAATTCATAAGC
CTTCCGGCATAAAGGTAGCTATCAAGAAAATACAACCGTTTAGCAAAAAA
TTGTTTGTTACAAGAACTATACGTGAGATCAAGCTTTTACGGTATTTCCA
TGAACACGAAAACATAATAAGTATATTGGATAAAGTAAGGCCAGTATCCA
TAGACAAACTAAACGCTGTTTATTTAGTCGAAGAGTTGATGGAAACCGAT
TTACAAAAAGTAATTAATAATCAGAATAGCGGGTTTTCCACTTTAAGTGA
TGACCATGTTCAATACTTTACATACCAAATCCTCAGAGCCTTAAAGTCTA
TTCACAGTGCACAAGTTATCCATAGAGACATAAAGCCATCAAACCTGTTA
CTAAATTCCAATTGTGATCTCAAAGTCTGCGATTTTGGACTAGCGAGGTG
TTTAGCTAGCAGTAGCGATTCAAGAGAAACATTGGTAGGATTCATGACGG
AGTACGTTGCAACGCGATGGTACAGGGCACCCGAGATAATGCTAACTTTT
CAAGAGTACACAACTGCGATGGATATATGGTCATGCGGATGCATTTTGGC
TGAAATGGTCTCCGGGAAGCCTTTGTTCCCAGGCAGAGACTATCATCATC
AATTATGGCTAATTCTAGAAGTCTTGGGAACTCCATCTTTCGAAGACTTT
AATCAGATCAAATCCAAGAGGGCTAAAGAGTATATAGCAAACTTACCTAT
GAGGCCACCCTTGCCATGGGAGACCGTCTGGTCAAAGACCGATCTGAATC
CAGATATGATAGATTTACTAGACAAAATGCTTCAATTCAATCCTGACAAA
AGAATAAGCGCAGCAGAAGCTTTAAGACACCCTTACCTGGCAATGTACCA
TGACCCAAGTGATGAGCCGGAATATCCTCCACTTAATTTGGATGATGAAT
TTTGGAAACTGGATAACAAGATAATGCGTCCGGAAGAGGAGGAAGAAGTG
CCCATAGAAATGCTCAAAGACATGCTTTACGATGAACTAATGAAGACCAT
GGAATAG
>YGR040W_YJM789
ATGGCTAGAACCATAACTTTTGATATCCCTTCCCAATATAAACTCGTAGA
TTTAATAGGTGAGGGAGCGTACGGAACAGTATGTTCAGCAATTCATAAGC
CTTCCGGCATAAAGGTAGCTATCAAGAAAATACAACCGTTTAGCAAAAAA
TTGTTTGTTACAAGAACTATACGTGAGATCAAGCTTTTACGGTATTTCCA
TGAACACGAAAACATAATAAGTATATTGGATAAAGTAAGGCCAGTATCCA
TAGACAAACTAAACGCTGTTTATTTAGTCGAAGAGTTGATGGAAACCGAT
TTACAAAAAGTAATTAATAATCAGAATAGCGGGTTTTCCACTTTAAGTGA
TGACCATGTTCAATACTTTACATACCAAATCCTCAGAGCCTTAAAGTCTA
TTCACAGTGCACAAGTTATCCATAGAGACATAAAGCCATCAAACCTGTTA
CTAAATTCCAATTGTGATCTCAAAGTCTGCGATTTTGGACTAGCGAGGTG
TTTAGCTAGCAGTAGCGATTCAAGAGAAACATTGGTAGGATTCATGACGG
AGTACGTTGCAACGCGATGGTACAGGGCACCCGAGATAATGCTAACTTTT
CAAGAGTACACAACTGCGATGGATATATGGTCATGCGGATGCATTTTGGC
TGAAATGGTCTCCGGGAAGCCTTTGTTCCCAGGCAGAGACTATCATCATC
AATTATGGCTAATTCTAGAAGTCTTGGGAACTCCATCTTTCGAAGACTTT
AATCAGATCAAATCCAAGAGGGCTAAAGAGTATATAGCAAACTTACCTAT
GAGGCCACCCTTGCCATGGGAGACCGTCTGGTCAAAGACCGATCTGAATC
CAGATATGATAGATTTACTAGACAAAATGCTTCAATTCAATCCTGACAAA
AGAATAAGCGCAGCAGAAGCTTTAAGACACCCTTACCTGGCAATGTACCA
TGACCCAAGTGATGAGCCGGAATATCCTCCACTTAATTTGGATGATGAAT
TTTGGAAACTGGATAACAAGATAATGCGTCCGGAAGAGGAGGAAGAAGTG
CCCATAGAAATGCTCAAAGACATGCTTTACGATGAACTAATGAAGACCAT
GGAATAG
>lcl|YJM421.Contig2.8_50663-517
ATGGCTAGAACCATAACTTTTGATATCCCTTCCCAATATAAACTCGTAGA
TTTAATAGGTGAGGGAGCGTACGGAACAGTATGTTCAGCAATTCATAAGC
CTTCCGGCATAAAGGTAGCTATCAAGAAAATACAACCGTTTAGCAAAAAA
TTGTTTGTTACAAGAACTATACGTGAGATCAAGCTTTTACGGTATTTCCA
TGAACACGAAAACATAATAAGTATATTGGATAAAGTAAGGCCAGTATCCA
TAGACAAACTAAACGCTGTTTATTTAGTCGAAGAGTTGATGGAAACCGAT
TTACAAAAAGTAATTAATAATCAGAATAGCGGGTTTTCCACTTTAAGTGA
TGACCATGTTCAATACTTTACATACCAAATCCTCAGAGCCTTAAAGTCTA
TTCACAGTGCACAAGTTATCCATAGAGACATAAAGCCATCAAACCTGTTA
CTAAATTCCAATTGTGATCTCAAAGTCTGCGATTTTGGACTAGCGAGGTG
TTTAGCTAGCAGTAGCGATTCAAGAGAAACATTGGTAGGATTCATGACGG
AGTACGTTGCAACGCGATGGTACAGGGCACCCGAGATAATGCTAACTTTT
CAAGAGTACACAACTGCGATGGATATATGGTCATGCGGATGCATTTTGGC
TGAAATGGTCTCCGGGAAGCCTTTGTTCCCAGGCAGAGACTATCATCATC
AATTATGGCTAATTCTAGAAGTCTTGGGAACTCCATCTTTCGAAGACTTT
AATCAGATCAAATCCAAGAGGGCTAAAGAGTATATAGCAAACTTACCTAT
GAGGCCACCCTTGCCATGGGAGACCGTCTGGTCAAAGACCGATCTGAATC
CAGATATGATAGATTTACTAGACAAAATGCTTCAATTCAATCCTGACAAA
AGAATAAGCGCAGCAGAAGCTTTAAGACACCCTTACCTGGCAATGTACCA
TGACCCAAGTGATGAGCCGGAATATCCTCCACTTAATTTGGATGATGAAT
TTTGGAAACTGGATAACAAGATAATGCGTCCGGAAGAGGAGGAAGAAGTG
CCCATAGAAATGCTCAAAGACATGCTTTACGATGAACTAATGAAGACCAT
GGAATAG
>lcl|YJM326.contig01801_1965-30
ATGGCTAGAACCATAACTTTTGATATCCCTTCCCAATATAAACTCGTAGA
TTTAATAGGTGAGGGAGCGTACGGAACAGTATGTTCAGCAATTCATAAGC
CTTCCGGCATAAAGGTAGCTATCAAGAAAATACAACCGTTTAGCAAAAAA
TTGTTTGTTACAAGAACTATACGTGAGATCAAGCTTTTACGGTATTTCCA
TGAACACGAAAACATAATAAGTATATTGGATAAAGTAAGGCCAGTATCCA
TAGACAAACTAAACGCTGTTTATTTAGTCGAAGAGTTGATGGAAACCGAT
TTACAAAAAGTAATTAATAATCAGAATAGCGGGTTTTCCACTTTAAGTGA
TGACCATGTTCAATACTTTACATACCAAATCCTCAGAGCCTTAAAGTCTA
TTCACAGTGCACAAGTTATCCATAGAGACATAAAGCCATCAAACCTGTTA
CTAAATTCCAATTGTGATCTCAAAGTCTGCGATTTTGGACTAGCGAGGTG
TTTAGCTAGCAGTAGCGATTCAAGAGAAACATTGGTAGGATTCATGACGG
AGTACGTTGCAACGCGATGGTACAGGGCACCCGAGATAATGCTAACTTTT
CAAGAGTACACAACTGCGATGGATATATGGTCATGCGGATGCATTTTGGC
TGAAATGGTCTCCGGGAAGCCTTTGTTCCCAGGCAGAGACTATCATCATC
AATTATGGCTAATTCTAGAAGTCTTGGGAACTCCATCTTTCGAAGACTTT
AATCAGATCAAATCCAAGAGGGCTAAAGAGTATATAGCAAACTTACCTAT
GAGGCCACCCTTGCCATGGGAGACCGTCTGGTCAAAGACCGATCTGAATC
CAGATATGATAGATTTACTAGACAAAATGCTTCAATTCAATCCTGACAAA
AGAATAAGCGCAGCAGAAGCTTTAAGACACCCTTACCTGGCAATGTACCA
TGACCCAAGTGATGAGCCGGAATATCCTCCACTTAATTTGGATGATGAAT
TTTGGAAACTGGATAACAAGATAATGCGTCCGGAAGAGGAGGAAGAAGTG
CCCATAGAAATGCTCAAAGACATGCTTTACGATGAACTAATGAAGACCAT
GGAATAG
>lcl|YJM320.Contig6.11_15441-16
ATGGCTAGAACCATAACTTTTGATATCCCTTCCCAATATAAACTCGTAGA
TTTAATAGGTGAGGGAGCGTACGGAACAGTATGTTCAGCAATTCATAAGC
CTTCCGGCATAAAGGTAGCTATCAAGAAAATACAACCGTTTAGCAAAAAA
TTGTTTGTTACAAGAACTATACGTGAGATCAAGCTTTTACGGTATTTCCA
TGAACACGAAAACATAATAAGTATATTGGATAAAGTAAGGCCAGTATCCA
TAGACAAACTAAACGCTGTTTATTTAGTCGAAGAGTTGATGGAAACCGAT
TTACAAAAAGTAATTAATAATCAGAATAGCGGGTTTTCCACTTTAAGTGA
TGACCATGTTCAATACTTTACATACCAAATCCTCAGAGCCTTAAAGTCTA
TTCACAGTGCACAAGTTATCCATAGAGACATAAAGCCATCAAACCTGTTA
CTAAATTCCAATTGTGATCTCAAAGTCTGCGATTTTGGACTAGCGAGGTG
TTTAGCTAGCAGTAGCGATTCAAGAGAAACATTGGTAGGATTCATGACGG
AGTACGTTGCAACGCGATGGTACAGGGCACCCGAGATAATGCTAACTTTT
CAAGAGTACACAACTGCGATGGATATATGGTCATGCGGATGCATTTTGGC
TGAAATGGTCTCCGGGAAGCCTTTGTTCCCAGGCAGAGACTATCATCATC
AATTATGGCTAATTCTAGAAGTCTTGGGAACTCCATCTTTCGAAGACTTT
AATCAGATCAAATCCAAGAGGGCTAAAGAGTATATAGCAAACTTACCTAT
GAGGCCACCCTTGCCATGGGAGACCGTCTGGTCAAAGACCGATCTGAATC
CAGATATGATAGATTTACTAGACAAAATGCTTCAATTCAATCCTGACAAA
AGAATAAGCGCAGCAGAAGCTTTAAGACACCCTTACCTGGCAATGTACCA
TGACCCAAGTGATGAGCCGGAATATCCTCCACTTAATTTGGATGATGAAT
TTTGGAAACTGGATAACAAGATAATGCGTCCGGAAGAGGAGGAAGAAGTG
CCCATAGAAATGCTCAAAGACATGCTTTACGATGAACTAATGAAGACCAT
GGAATAG
>lcl|YJM280.Contig19.23_1820-29
ATGGCTAGAACCATAACTTTTGATATCCCTTCCCAATATAAACTCGTAGA
TTTAATAGGTGAGGGAGCGTACGGAACAGTATGTTCAGCAATTCATAAGC
CTTCCGGCATAAAGGTAGCTATCAAGAAAATACAACCGTTTAGCAAAAAA
TTGTTTGTTACAAGAACTATACGTGAGATCAAGCTTTTACGGTATTTCCA
TGAACACGAAAACATAATAAGTATATTGGATAAAGTAAGGCCAGTATCCA
TAGACAAACTAAACGCTGTTTATTTAGTCGAAGAGTTGATGGAAACCGAT
TTACAAAAAGTAATTAATAATCAGAATAGCGGGTTTTCCACTTTAAGTGA
TGACCATGTTCAATACTTTACATACCAAATCCTCAGAGCCTTAAAGTCTA
TTCACAGTGCACAAGTTATCCATAGAGACATAAAGCCATCAAACCTGTTA
CTAAATTCCAATTGTGATCTCAAAGTCTGCGATTTTGGACTAGCGAGGTG
TTTAGCTAGCAGTAGCGATTCAAGAGAAACATTGGTAGGATTCATGACGG
AGTACGTTGCAACGCGATGGTACAGGGCACCCGAGATAATGCTAACTTTT
CAAGAGTACACAACTGCGATGGATATATGGTCATGCGGATGCATTTTGGC
TGAAATGGTCTCCGGGAAGCCTTTGTTCCCAGGCAGAGACTATCATCATC
AATTATGGCTAATTCTAGAAGTCTTGGGAACTCCATCTTTCGAAGACTTT
AATCAGATCAAATCCAAGAGGGCTAAAGAGTATATAGCAAACTTACCTAT
GAGGCCACCCTTGCCATGGGAGACCGTCTGGTCAAAGACCGATCTGAATC
CAGATATGATAGATTTACTAGACAAAATGCTTCAATTCAATCCTGACAAA
AGAATAAGCGCAGCAGAAGCTTTAAGACACCCTTACCTGGCAATGTACCA
TGACCCAAGTGATGAGCCGGAATATCCTCCACTTAATTTGGATGATGAAT
TTTGGAAACTGGATAACAAGATAATGCGTCCGGAAGAGGAGGAAGAAGTG
CCCATAGAAATGCTCAAAGACATGCTTTACGATGAACTAATGAAGACCAT
GGAATAG
>lcl|WE372.Contig22.25_10346-11
ATGGCTAGAACCATAACTTTTGATATCCCTTCCCAATATAAACTCGTAGA
TTTAATAGGTGAGGGAGCGTACGGAACAGTATGTTCAGCAATTCATAAGC
CTTCCGGCATAAAGGTAGCTATCAAGAAAATACAACCGTTTAGCAAAAAA
TTGTTTGTTACAAGAACTATACGTGAGATCAAGCTTTTACGGTATTTCCA
TGAACACGAAAACATAATAAGTATATTGGATAAAGTAAGGCCAGTATCCA
TAGACAAACTAAACGCTGTTTATTTAGTCGAAGAGTTGATGGAAACCGAT
TTACAAAAAGTAATTAATAATCAGAATAGCGGGTTTTCCACTTTAAGTGA
TGACCATGTTCAATACTTTACATACCAAATCCTCAGAGCCTTAAAGTCTA
TTCACAGTGCACAAGTTATCCATAGAGACATAAAGCCATCAAACCTGTTA
CTAAATTCCAATTGTGATCTCAAAGTCTGCGATTTTGGACTAGCGAGGTG
TTTAGCTAGCAGTAGCGATTCAAGAGAAACATTGGTAGGATTCATGACGG
AGTACGTTGCAACGCGATGGTACAGGGCACCCGAGATAATGCTAACTTTT
CAAGAGTACACAACTGCGATGGATATATGGTCATGCGGATGCATTTTGGC
TGAAATGGTCTCCGGGAAGCCTTTGTTCCCAGGCAGAGACTATCATCATC
AATTATGGCTAATTCTAGAAGTCTTGGGAACTCCATCTTTCGAAGACTTT
AATCAGATCAAATCCAAGAGGGCTAAAGAGTATATAGCAAACTTACCTAT
GAGGCCACCCTTGCCATGGGAGACCGTCTGGTCAAAGACCGATCTGAATC
CAGATATGATAGATTTACTAGACAAAATGCTTCAATTCAATCCTGACAAA
AGAATAAGCGCAGCAGAAGCTTTAAGACACCCTTACCTGGCAATGTACCA
TGACCCAAGTGATGAGCCGGAATATCCTCCACTTAATTTGGATGATGAAT
TTTGGAAACTGGATAACAAGATAATGCGTCCGGAAGAGGAGGAAGAAGTG
CCCATAGAAATGCTCAAAGACATGCTTTACGATGAACTAATGAAGACCAT
GGAATAG
>lcl|PW5.contig00245_5695-6801
ATGGCTAGAACCATAACTTTTGATATCCCTTCCCAATATAAACTCGTAGA
TTTAATAGGTGAGGGAGCGTACGGAACAGTATGTTCAGCAATTCATAAGC
CTTCCGGCATAAAGGTAGCTATCAAGAAAATACAACCGTTTAGCAAAAAA
TTGTTTGTTACAAGAACTATACGTGAGATCAAGCTTTTACGGTATTTCCA
TGAACACGAAAACATAATAAGTATATTGGATAAAGTAAGGCCAGTATCCA
TAGACAAACTAAACGCTGTTTATTTAGTCGAAGAGTTGATGGAAACCGAT
TTACAAAAAGTAATTAATAATCAGAATAGCGGGTTTTCCACTTTAAGTGA
TGACCATGTTCAATACTTTACATACCAAATCCTCAGAGCCTTAAAGTCTA
TTCACAGTGCACAAGTTATCCATAGAGACATAAAGCCATCAAACCTGTTA
CTAAATTCCAATTGTGATCTCAAAGTCTGCGATTTTGGACTAGCGAGGTG
TTTAGCTAGCAGTAGCGATTCAAGAGAAACATTGGTAGGATTCATGACGG
AGTACGTTGCAACGCGATGGTACAGGGCACCCGAGATAATGCTAACTTTT
CAAGAGTACACAACTGCGATGGATATATGGTCATGCGGATGCATTTTGGC
TGAAATGGTCTCCGGGAAGCCTTTGTTCCCAGGCAGAGACTATCATCATC
AATTATGGCTAATTCTAGAAGTCTTGGGAACTCCATCTTTCGAAGACTTT
AATCAGATCAAATCCAAGAGGGCTAAAGAGTATATAGCAAACTTACCTAT
GAGGCCACCCTTGCCATGGGAGACCGTCTGGTCAAAGACCGATCTGAATC
CAGATATGATAGATTTACTAGACAAAATGCTTCAATTCAATCCTGACAAA
AGAATAAGCGCAGCAGAAGCTTTAAGACACCCTTACCTGGCAATGTACCA
TGACCCAAGTGATGAGCCGGAATATCCTCCACTTAATTTGGATGATGAAT
TTTGGAAACTGGATAACAAGATAATGCGTCCGGAAGAGGAGGAAGAAGTG
CCCATAGAAATGCTCAAAGACATGCTTTACGATGAACTAATGAAGACCAT
GGAATAG
>lcl|FL100.Contig166.7_4052-515
ATGGCTAGAACCATAACTTTTGATATCCCTTCCCAATATAAACTCGTAGA
TTTAATAGGTGAGGGAGCGTACGGAACAGTATGTTCAGCAATTCATAAGC
CTTCCGGCATAAAGGTAGCTATCAAGAAAATACAACCGTTTAGCAAAAAA
TTGTTTGTTACAAGAACTATACGTGAGATCAAGCTTTTACGGTATTTCCA
TGAACACGAAAACATAATAAGTATATTGGATAAAGTAAGGCCAGTATCCA
TAGACAAACTAAACGCTGTTTATTTAGTCGAAGAGTTGATGGAAACCGAT
TTACAAAAAGTAATTAATAATCAGAATAGCGGGTTTTCCACTTTAAGTGA
TGACCATGTTCAATACTTTACATACCAAATCCTCAGAGCCTTAAAGTCTA
TTCACAGTGCACAAGTTATCCATAGAGACATAAAGCCATCAAACCTGTTA
CTAAATTCCAATTGTGATCTCAAAGTCTGCGATTTTGGACTAGCGAGGTG
TTTAGCTAGCAGTAGCGATTCAAGAGAAACATTGGTAGGATTCATGACGG
AGTACGTTGCAACGCGATGGTACAGGGCACCCGAGATAATGCTAACTTTT
CAAGAGTACACAACTGCGATGGATATATGGTCATGCGGATGCATTTTGGC
TGAAATGGTCTCCGGGAAGCCTTTGTTCCCAGGCAGAGACTATCATCATC
AATTATGGCTAATTCTAGAAGTCTTGGGAACTCCATCTTTCGAAGACTTT
AATCAGATCAAATCCAAGAGGGCTAAAGAGTATATAGCAAACTTACCTAT
GAGGCCACCCTTGCCATGGGAGACCGTCTGGTCAAAGACCGATCTGAATC
CAGATATGATAGATTTACTAGACAAAATGCTTCAATTCAATCCTGACAAA
AGAATAAGCGCAGCAGAAGCTTTAAGACACCCTTACCTGGCAATGTACCA
TGACCCAAGTGATGAGCCGGAATATCCTCCACTTAATTTGGATGATGAAT
TTTGGAAACTGGATAACAAGATAATGCGTCCGGAAGAGGAGGAAGAAGTG
CCCATAGAAATGCTCAAAGACATGCTTTACGATGAACTAATGAAGACCAT
GGAATAG
>lcl|CLIB215.Contig233.1_9839-1
ATGGCTAGAACCATAACTTTTGATATCCCTTCCCAATATAAACTCGTAGA
TTTAATAGGTGAGGGAGCGTACGGAACAGTATGTTCAGCAATTCATAAGC
CTTCCGGCATAAAGGTAGCTATCAAGAAAATACAACCGTTTAGCAAAAAA
TTGTTTGTTACAAGAACTATACGTGAGATCAAGCTTTTACGGTATTTCCA
TGAACACGAAAACATAATAAGTATATTGGATAAAGTAAGGCCAGTATCCA
TAGACAAACTAAACGCTGTTTATTTAGTCGAAGAGTTGATGGAAACCGAT
TTACAAAAAGTAATTAATAATCAGAATAGCGGGTTTTCCACTTTAAGTGA
TGACCATGTTCAATACTTTACATACCAAATCCTCAGAGCCTTAAAGTCTA
TTCACAGTGCACAAGTTATCCATAGAGACATAAAGCCATCAAACCTGTTA
CTAAATTCCAATTGTGATCTCAAAGTCTGCGATTTTGGACTAGCGAGGTG
TTTAGCTAGCAGTAGCGATTCAAGAGAAACATTGGTAGGATTCATGACGG
AGTACGTTGCAACGCGATGGTACAGGGCACCCGAGATAATGCTAACTTTT
CAAGAGTACACAACTGCGATGGATATATGGTCATGCGGATGCATTTTGGC
TGAAATGGTCTCCGGGAAGCCTTTGTTCCCAGGCAGAGACTATCATCATC
AATTATGGCTAATTCTAGAAGTCTTGGGAACTCCATCTTTCGAAGACTTT
AATCAGATCAAATCCAAGAGGGCTAAAGAGTATATAGCAAACTTACCTAT
GAGGCCACCCTTGCCATGGGAGACCGTCTGGTCAAAGACCGATCTGAATC
CAGATATGATAGATTTACTAGACAAAATGCTTCAATTCAATCCTGACAAA
AGAATAAGCGCAGCAGAAGCTTTAAGACACCCTTACCTGGCAATGTACCA
TGACCCAAGTGATGAGCCGGAATATCCTCCACTTAATTTGGATGATGAAT
TTTGGAAACTGGATAACAAGATAATGCGTCCGGAAGAGGAGGAAGAAGTG
CCCATAGAAATGCTCAAAGACATGCTTTACGATGAACTAATGAAGACCAT
GGAATAG
>lcl|CBS7960.Contig83.2_11116-1
ATGGCTAGAACCATAACTTTTGATATCCCTTCCCAATATAAACTCGTAGA
TTTAATAGGTGAGGGAGCGTACGGAACAGTATGTTCAGCAATTCATAAGC
CTTCCGGCATAAAGGTAGCTATCAAGAAAATACAACCGTTTAGCAAAAAA
TTGTTTGTTACAAGAACTATACGTGAGATCAAGCTTTTACGGTATTTCCA
TGAACACGAAAACATAATAAGTATATTGGATAAAGTAAGGCCAGTATCCA
TAGACAAACTAAACGCTGTTTATTTAGTCGAAGAGTTGATGGAAACCGAT
TTACAAAAAGTAATTAATAATCAGAATAGCGGGTTTTCCACTTTAAGTGA
TGACCATGTTCAATACTTTACATACCAAATCCTCAGAGCCTTAAAGTCTA
TTCACAGTGCACAAGTTATCCATAGAGACATAAAGCCATCAAACCTGTTA
CTAAATTCCAATTGTGATCTCAAAGTCTGCGATTTTGGACTAGCGAGGTG
TTTAGCTAGCAGTAGCGATTCAAGAGAAACATTGGTAGGATTCATGACGG
AGTACGTTGCAACGCGATGGTACAGGGCACCCGAGATAATGCTAACTTTT
CAAGAGTACACAACTGCGATGGATATATGGTCATGCGGATGCATTTTGGC
TGAAATGGTCTCCGGGAAGCCTTTGTTCCCAGGCAGAGACTATCATCATC
AATTATGGCTAATTCTAGAAGTCTTGGGAACTCCATCTTTCGAAGACTTT
AATCAGATCAAATCCAAGAGGGCTAAAGAGTATATAGCAAACTTACCTAT
GAGGCCACCCTTGCCATGGGAGACCGTCTGGTCAAAGACCGATCTGAATC
CAGATATGATAGATTTACTAGACAAAATGCTTCAATTCAATCCTGACAAA
AGAATAAGCGCAGCAGAAGCTTTAAGACACCCTTACCTGGCAATGTACCA
TGACCCAAGTGATGAGCCGGAATATCCTCCACTTAATTTGGATGATGAAT
TTTGGAAACTGGATAACAAGATAATGCGTCCGGAAGAGGAGGAAGAAGTG
CCCATAGAAATGCTCAAAGACATGCTTTACGATGAACTAATGAAGACCAT
GGAATAG
>lcl|YJM653.contig02698_10536-1
ATGGCTAGAACCATAACTTTTGATATCCCTTCCCAATATAAACTCGTAGA
TTTAATAGGTGAGGGAGCGTACGGAACAGTATGTTCAGCAATTCATAAGC
CTTCCGGCATAAAGGTAGCTATCAAGAAAATACAACCGTTTAGCAAAAAA
TTGTTTGTTACAAGAACTATACGTGAGATCAAGCTTTTACGGTATTTCCA
TGAACACGAAAACATAATAAGTATATTGGATAAAGTAAGGCCAGTATCCA
TAGACAAACTAAACGCTGTTTATTTAGTCGAAGAGTTGATGGAAACCGAT
TTACAAAAAGTAATTAATAATCAGAATAGCGGGTTTTCCACTTTAAGTGA
TGACCATGTTCAATACTTTACATACCAAATCCTCAGAGCCTTAAAGTCTA
TTCACAGTGCACAAGTTATCCATAGAGACATAAAGCCATCAAACCTGTTA
CTAAATTCCAATTGTGATCTCAAAGTCTGCGATTTTGGACTAGCGAGGTG
TTTAGCTAGCAGTAGCGATTCAAGAGAAACATTGGTAGGATTCATGACGG
AGTACGTCGCAACGCGATGGTACAGGGCACCCGAGATAATGCTAACTTTT
CAAGAGTACACAACTGCGATGGATATATGGTCATGCGGATGCATTTTGGC
TGAAATGGTCTCCGGGAAGCCTTTGTTCCCAGGCAGAGACTATCATCATC
AATTATGGCTAATTCTAGAAGTCTTGGGAACTCCATCTTTCGAAGACTTT
AATCAGATCAAATCCAAGAGGGCTAAAGAGTATATAGCAAACTTACCTAT
GAGGCCACCCTTGCCATGGGAGACCGTCTGGTCAAAGACCGATCTGAATC
CAGATATGATAGATTTACTAGACAAAATGCTTCAATTCAATCCTGACAAA
AGAATAAGCGCAGCAGAAGCTTTAAGACACCCTTACCTGGCAATGTACCA
TGACCCAAGTGATGAGCCGGAATATCCTCCACTTAATTTGGATGATGAAT
TTTGGAAACTGGATAACAAGATAATGCGTCCGGAAGAGGAGGAAGAAGTG
CCCATAGAAATGCTCAAAGACATGCTTTACGATGAACTAATGAAGACCAT
GGAATAG
>lcl|YPS163.Contig196.46_22590-
ATGGCTAGAACCATAACTTTTGATATCCCTTCCCAATATAAACTCGTAGA
TTTAATAGGTGAGGGAGCGTACGGAACAGTATGTTCAGCAATTCATAAGC
CTTCCGGCATAAAGGTAGCTATCAAGAAAATACAACCGTTTAGCAAAAAA
TTGTTTGTTACAAGAACTATACGTGAGATCAAGCTTTTACGGTATTTCCA
TGAACACGAAAACATAATAAGTATATTGGATAAAGTAAGGCCGGTATCCA
TAGACAAACTAAACGCTGTTTATTTAGTCGAAGAGTTGATGGAAACCGAT
TTACAAAAAGTAATTAATAATCAGAATAGCGGGTTTTCCACTTTAAGTGA
TGACCATGTTCAATACTTTACATACCAAATCCTCAGAGCCTTAAAGTCTA
TTCACAGTGCACAAGTTATCCATAGAGACATAAAGCCATCAAACCTGTTA
CTAAATTCCAATTGTGATCTCAAAGTCTGCGATTTTGGACTAGCGAGGTG
TTTAGCTAGCAGTAGCGATTCAAGAGAAACATTGGTAGGATTCATGACGG
AGTACGTTGCAACGCGATGGTACAGGGCACCCGAGATAATGCTAACTTTT
CAAGAGTACACAACTGCGATGGATATATGGTCATGCGGATGCATTTTGGC
TGAAATGGTCTCCGGGAAGCCTTTGTTCCCAGGCAGAGACTATCATCATC
AATTATGGCTAATTCTAGAAGTCTTGGGAACTCCATCTTTCGAAGACTTT
AATCAGATCAAATCCAAGAGGGCTAAAGAGTATATAGCAAACTTACCTAT
GAGGCCACCCTTGCCATGGGAGACCGTCTGGTCAAAGACCGATCTGAATC
CAGATATGATAGATTTACTAGACAAAATGCTTCAATTCAATCCTGACAAA
AGAATAAGCGCAGCAGAAGCCTTAAGACACCCTTACCTGGCAATGTACCA
TGACCCAAGTGATGAGCCGGAATATCCTCCACTTAATTTGGATGATGAAT
TTTGGAAACTGGATAACAAGATAATGCGTCCGGAAGAGGAGGAAGAAGTG
CCCATAGAAATGCTCAAAGACATGCTTTACGATGAACTAATGAAGACCAT
GGAATAG
>lcl|YJM451.contig00077_68252-6
ATGGCTAGAACCATAACTTTTGATATCCCTTCCCAATATAAACTCGTAGA
TTTAATAGGTGAGGGAGCGTACGGAACAGTATGTTCAGCAATTCATAAGC
CTTCCGGCATAAAGGTAGCTATCAAGAAAATACAACCGTTTAGCAAAAAA
TTGTTTGTTACAAGAACTATACGTGAGATCAAGCTTTTACGGTATTTCCA
TGAACACGAAAACATAATAAGTATATTGGATAAAGTAAGGCCAGTATCCA
TAGACAAACTAAACGCTGTTTATTTAGTCGAAGAGTTGATGGAAACCGAT
TTACAAAAAGTAATTAATAATCAGAATAGCGGGTTTTCCACTTTAAGTGA
TGACCATGTTCAATACTTTACATACCAAATCCTCAGAGCCTTAAAGTCTA
TTCACAGTGCACAAGTTATCCATAGAGACATAAAGCCATCAAACCTGTTA
CTAAATTCCAATTGTGATCTCAAAGTCTGCGATTTTGGACTAGCGAGGTG
TTTAGCTAGCAGTAGCGATTCAAGAGAAACATTGGTAGGATTCATGACGG
AGTACGTTGCAACGCGATGGTACAGGGCACCCGAGATAATGCTAACTTTT
CAAGAGTACACAACTGCGATGGATATATGGTCATGCGGATGCATTTTGGC
TGAAATGGTCTCCGGGAAGCCTTTGTTCCCAGGCAGAGACTATCATCATC
AATTATGGCTAATTCTAGAAGTCTTGGGAACTCCATCTTTCGAAGACTTT
AATCAGATCAAATCCAAGAGGGCTAAAGAGTATATAGCAAACTTACCTAT
GAGGTCACCCTTGCCATGGGAGACCGTCTGGTCAAAGACCGATCTGAATC
CAGATATGATAGATTTACTAAACAAAATGCTTCAATTCAATCCTGACAAA
AGAATAAGCGCAGCAGAAGCTTTAAGACACCCTTACCTGGCAATGTACCA
TGACCCAAGTGATGAGCCGGAATATCCTCCACTTAATTTGGATGATGAAT
TTTGGAAACTGGATAACAAGATAATGCGTCCGGAAGAGGAGGAAGAAGTG
CCCATAGAAATGCTCAAAGACATGCTTTACGATGAACTAATGAAGACCAT
GGAATAG
>lcl|YJM269.Contig148.1_10531-1
ATGGCTAGAACCATAACTTTTGATATCCCTTCCCAATATAAACTCGTAGA
TTTAATAGGTGAGGGAGCGTACGGAACAGTATGTTCAGCAATTCATAAGC
CTTCCGGCATAAAGGTAGCTATCAAGAAAATACAACCGTTTAGCAAAAAA
TTGTTTGTTACAAGAACTATACGTGAGATCAAGCTTTTACGGTATTTCCA
TGAACACGAAAACATAATAAGTATATTGGATAAAGTAAGGCCGGTATCCA
TAGACAAACTAAACGCTGTTTATTTAGTCGAAGAGTTGATGGAAACCGAT
TTACAAAAAGTAATTAATAATCAGAATAGCGGGTTTTCCACTTTAAGTGA
TGACCATGTTCAATACTTTACATACCAAATCCTCAGAGCCTTAAAGTCTA
TTCACAGTGCACAAGTTATCCATAGAGACATAAAGCCATCAAACCTGTTA
CTAAATTCCAATTGTGATCTCAAAGTCTGCGATTTTGGACTAGCGAGGTG
TTTAGCTAGCAGTAGCGATTCAAGAGAAACATTGGTAGGATTCATGACGG
AGTACGTTGCAACGCGATGGTACAGGGCACCCGAGATAATGCTAACTTTT
CAAGAGTACACAACTGCGATGGATATATGGTCATGCGGATGCATTTTGGC
TGAAATGGTCTCCGGGAAGCCTTTGTTCCCAGGCAGAGACTATCATCATC
AATTATGGCTAATTCTAGAAGTCTTGGGAACTCCATCTTTCGAAGACTTT
AATCAGATCAAATCCAAGAGGGCTAAAGAGTATATAGCAAACTTACCTAT
GAGGCCACCCTTGCCATGGGAGACCGTCTGGTCAAAGACCGATCTGAATC
CAGATATGATAGATTTACTAGACAAAATGCTTCAATTCAATCCTGACAAA
AGAATAAGCGCAGCAGAAGCCTTAAGACACCCTTACCTGGCAATGTACCA
TGACCCAAGTGATGAGCCGGAATATCCTCCACTTAATTTGGATGATGAAT
TTTGGAAACTGGATAACAAGATAATGCGTCCGGAAGAGGAGGAAGAAGTG
CCCATAGAAATGCTCAAAGACATGCTTTACGATGAACTAATGAAGACCAT
GGAATAG
>lcl|YPS1009.contig00212_1762-2
ATGGCTAGAACCATAACTTTTGATATCCCTTCCCAATATAAACTCGTAGA
TTTAATAGGTGAGGGAGCGTACGGAACAGTATGTTCAGCAATTCATAAGC
CTTCCGGCATAAAGGTAGCTATCAAGAAAATACAACCGTTTAGCAAAAAA
TTGTTTGTTACAAGAACTATACGTGAGATCAAGCTTTTACGGTATTTCCA
TGAACACGAAAACATAATAAGTATATTGGATAAAGTAAGGCCGGTATCCA
TAGACAAACTAAACGCTGTTTATTTAGTCGAAGAGTTGATGGAAACCGAT
TTACAAAAAGTAATTAATAATCAGAATAGCGGGTTTTCCACTTTAAGTGA
TGACCATGTTCAATACTTTACATACCAAATCCTCAGAGCCTTAAAGTCTA
TTCACAGTGCACAAGTTATCCATAGAGACATAAAGCCATCAAACCTGTTA
CTAAATTCCAATTGTGATCTCAAAGTCTGCGATTTTGGACTAGCGAGGTG
TTTAGCTAGCAGTAGCGATTCAAGAGAAACATTGGTAGGATTCATGACGG
AGTACGTTGCAACGCGATGGTACAGGGCACCCGAGATAATGCTAACTTTT
CAAGAGTACACAACTGCGATGGATATATGGTCATGCGGATGCATTTTGGC
TGAAATGGTCTCCGGGAAGCCTTTGTTCCCAGGCAGAGACTATCATCATC
AATTATGGCTAATTCTAGAAGTCTTGGGAACTCCATCTTTCGAAGACTTT
AACCAGATCAAATCCAAGAGGGCTAAAGAGTATATAGCAAACTTACCTAT
GAGGCCACCCTTGCCATGGGAGACCGTCTGGTCAAAGACCGATCTGAATC
CAGATATGATAGATTTACTAGACAAAATGCTTCAATTCAATCCTGACAAA
AGAATAAGCGCAGCAGAAGCCTTAAGACACCCTTACCTGGCAATGTACCA
TGACCCAAGTGATGAGCCGGAATATCCTCCACTTAATTTGGATGATGAAT
TTTGGAAACTGGATAACAAGATAATGCGTCCGGAAGAGGAGGAAGAAGTG
CCCATAGAAATGCTCAAAGACATGCTTTACGATGAACTAATGAAGACCAT
GGAATAG
>lcl|T7_updated.Contig6.1_2049-
ATGGCTAGAACCATAACTTTTGATATCCCTTCCCAATATAAACTCGTAGA
TTTAATAGGTGAGGGAGCGTACGGAACAGTATGTTCAGCAATTCATAAGC
CTTCCGGCATAAAGGTAGCTATCAAGAAAATACAACCGTTTAGCAAAAAA
TTGTTTGTTACAAGAACTATACGTGAGATCAAGCTTTTACGGTATTTCCA
TGAACACGAAAACATAATAAGTATATTGGATAAAGTAAGGCCGGTATCCA
TAGACAAACTAAACGCTGTTTATTTAGTCGAAGAGTTGATGGAAACCGAT
TTACAAAAAGTAATTAATAATCAGAATAGCGGGTTTTCCACTTTAAGTGA
TGACCATGTTCAATACTTTACATACCAAATCCTCAGAGCCTTAAAGTCTA
TTCACAGTGCACAAGTTATCCATAGAGACATAAAGCCATCAAACCTGTTA
CTAAATTCCAATTGTGATCTCAAAGTCTGCGATTTTGGACTAGCGAGGTG
TTTAGCTAGCAGTAGCGATTCAAGAGAAACATTGGTAGGATTCATGACGG
AGTACGTTGCAACGCGATGGTACAGGGCACCCGAGATAATGCTAACTTTT
CAAGAGTACACAACTGCGATGGATATATGGTCATGCGGATGCATTTTGGC
TGAAATGGTCTCCGGGAAGCCTTTGTTCCCAGGCAGAGACTATCATCATC
AATTATGGCTAATTCTAGAAGTCTTGGGAACTCCATCTTTCGAAGACTTT
AACCAGATCAAATCCAAGAGGGCTAAAGAGTATATAGCAAACTTACCTAT
GAGGCCACCCTTGCCATGGGAGACCGTCTGGTCAAAGACCGATCTGAATC
CAGATATGATAGATTTACTAGACAAAATGCTTCAATTCAATCCTGACAAA
AGAATAAGCGCAGCAGAAGCCTTAAGACACCCTTACCTGGCAATGTACCA
TGACCCAAGTGATGAGCCGGAATATCCTCCACTTAATTTGGATGATGAAT
TTTGGAAACTGGATAACAAGATAATGCGTCCGGAAGAGGAGGAAGAAGTG
CCCATAGAAATGCTCAAAGACATGCTTTACGATGAACTAATGAAGACCAT
GGAATAG
>lcl|I14.contig01511_5538-6644
ATGGCTAGAACCATAACTTTTGATATCCCTTCCCAATATAAACTCGTAGA
TTTAATAGGTGAGGGAGCGTACGGAACAGTATGTTCAGCAATTCATAAGC
CTTCCGGCATAAAGGTAGCTATCAAGAAAATACAACCGTTTAGCAAAAAA
TTGTTTGTTACAAGAACTATACGTGAGATCAAGCTTTTACGGTATTTCCA
TGAACACGAAAACATAATAAGTATATTGGATAAAGTAAGGCCGGTATCCA
TAGACAAACTAAACGCTGTTTATTTAGTCGAAGAGTTGATGGAAACCGAT
TTACAAAAAGTAATTAATAATCAGAATAGCGGGTTTTCCACTTTAAGTGA
TGACCATGTTCAATACTTTACATACCAAATCCTCAGAGCCTTAAAGTCTA
TTCACAGTGCACAAGTTATCCATAGAGACATAAAGCCATCAAACCTGTTA
CTAAATTCCAATTGTGATCTCAAAGTCTGCGATTTTGGACTAGCGAGGTG
TTTAGCTAGCAGTAGCGATTCAAGAGAAACATTGGTAGGATTCATGACGG
AGTACGTTGCAACGCGATGGTACAGGGCACCCGAGATAATGCTAACTTTT
CAAGAGTACACAACTGCGATGGATATATGGTCATGCGGATGCATTTTGGC
TGAAATGGTCTCCGGGAAGCCTTTGTTCCCAGGCAGAGACTATCATCATC
AATTATGGCTAATTCTAGAAGTCTTGGGAACTCCATCTTTCGAAGACTTT
AACCAGATCAAATCCAAGAGGGCTAAAGAGTATATAGCAAACTTACCTAT
GAGGCCACCCTTGCCATGGGAGACCGTCTGGTCAAAGACCGATCTGAATC
CAGATATGATAGATTTACTAGACAAAATGCTTCAATTCAATCCTGACAAA
AGAATAAGCGCAGCAGAAGCCTTAAGACACCCTTACCTGGCAATGTACCA
TGACCCAAGTGATGAGCCGGAATATCCTCCACTTAATTTGGATGATGAAT
TTTGGAAACTGGATAACAAGATAATGCGTCCGGAAGAGGAGGAAGAAGTG
CCCATAGAAATGCTCAAAGACATGCTTTACGATGAACTAATGAAGACCAT
GGAATAG
>lcl|Y9.Contig70.2_5485-6591
ATGGCTAGAACCATAACTTTTGATATCCCTTCCCAATATAAGCTCGTAGA
TTTAATAGGTGAGGGAGCGTACGGAACAGTATGTTCAGCAATTCATAAGC
CTTCCGGCATAAAGGTAGCTATCAAGAAAATACAACCGTTTAGCAAAAAA
TTGTTTGTTACAAGAACTATACGTGAGATCAAGCTTTTACGGTATTTCCA
TGAACACGAAAACATAATAAGTATATTGGATAAAGTAAGGCCGGTATCCA
TAGACAAACTAAACGCTGTTTATTTAGTCGAAGAGTTGATGGAAACCGAT
TTACAAAAAGTAATTAATAATCAGAATAGCGGGTTTTCCACTTTAAGTGA
TGACCATGTTCAATACTTTACATACCAAATCCTCAGAGCCTTAAAGTCTA
TTCACAGTGCACAAGTTATCCATAGAGACATAAAGCCATCAAACCTGTTA
CTAAATTCCAATTGTGATCTCAAAGTCTGCGATTTTGGACTAGCGAGGTG
TTTAGCTAGCAGTAGCGATTCAAGAGAAACATTGGTAGGATTCATGACGG
AGTACGTTGCAACGCGATGGTACAGGGCACCCGAGATAATGCTAACTTTT
CAAGAGTACACAACTGCGATGGATATATGGTCATGCGGATGCATTTTGGC
TGAAATGGTCTCCGGGAAGCCTTTGTTCCCGGGCAGAGACTATCATCATC
AATTATGGCTAATTCTAGAAGTCTTGGGAACTCCATCTTTCGAAGACTTT
AATCAGATCAAATCCAAGAGGGCTAAAGAGTATATAGCAAACTTACCTAT
GAGGCCACCCTTGCCATGGGAGACCGTCTGGTCAAAGACCGATCTGAATC
CAGATATGATAGATTTACTAGACAAAATGCTTCAATTCAATCCTGACAAA
AGAATAAGCGCAGCAGAAGCCTTAAGACACCCTTACCTGGCAATGTACCA
TGACCCAAGTGATGAGCCGGAATATCCTCCACTTAATTTGGATGATGAAT
TTTGGAAACTGGATAACAAGATAATGCGTCCGGAAGAGGAGGAAGAAGTG
CCCATAGAAATGCTCAAAGACATGCTTTACGATGAACTAATGAAGACCAT
GGAATAG
>lcl|Y12.Contig39.5_37985-39091
ATGGCTAGAACCATAACTTTTGATATCCCTTCCCAATATAAGCTCGTAGA
TTTAATAGGTGAGGGAGCGTACGGAACAGTATGTTCAGCAATTCATAAGC
CTTCCGGCATAAAGGTAGCTATCAAGAAAATACAACCGTTTAGCAAAAAA
TTGTTTGTTACAAGAACTATACGTGAGATCAAGCTTTTACGGTATTTCCA
TGAACACGAAAACATAATAAGTATATTGGATAAAGTAAGGCCGGTATCCA
TAGACAAACTAAACGCTGTTTATTTAGTCGAAGAGTTGATGGAAACCGAT
TTACAAAAAGTAATTAATAATCAGAATAGCGGGTTTTCCACTTTAAGTGA
TGACCATGTTCAATACTTTACATACCAAATCCTCAGAGCCTTAAAGTCTA
TTCACAGTGCACAAGTTATCCATAGAGACATAAAGCCATCAAACCTGTTA
CTAAATTCCAATTGTGATCTCAAAGTCTGCGATTTTGGACTAGCGAGGTG
TTTAGCTAGCAGTAGCGATTCAAGAGAAACATTGGTAGGATTCATGACGG
AGTACGTTGCAACGCGATGGTACAGGGCACCCGAGATAATGCTAACTTTT
CAAGAGTACACAACTGCGATGGATATATGGTCATGCGGATGCATTTTGGC
TGAAATGGTCTCCGGGAAGCCTTTGTTCCCGGGCAGAGACTATCATCATC
AATTATGGCTAATTCTAGAAGTCTTGGGAACTCCATCTTTCGAAGACTTT
AATCAGATCAAATCCAAGAGGGCTAAAGAGTATATAGCAAACTTACCTAT
GAGGCCACCCTTGCCATGGGAGACCGTCTGGTCAAAGACCGATCTGAATC
CAGATATGATAGATTTACTAGACAAAATGCTTCAATTCAATCCTGACAAA
AGAATAAGCGCAGCAGAAGCCTTAAGACACCCTTACCTGGCAATGTACCA
TGACCCAAGTGATGAGCCGGAATATCCTCCACTTAATTTGGATGATGAAT
TTTGGAAACTGGATAACAAGATAATGCGTCCGGAAGAGGAGGAAGAAGTG
CCCATAGAAATGCTCAAAGACATGCTTTACGATGAACTAATGAAGACCAT
GGAATAG
>lcl|Y10.Contig365.2_102-1208
ATGGCTAGAACCAAAACTTTTGATATCCCTTCCCAATATAAACTCGTAAA
TTTAATAGGTGAGGGAGCGTACGGAACAGTATGTTCAGCAATTCATAAGC
CTTCCGGCATAAAGGTAGCTATCAAGAAAATACAACCGTTTAGCAAAAAA
TTGTTTGTTACAAGAACTATACGTGAGATCAAGCTTTTACGGTATTTCCA
TGAACACGAAAACATAATAAGTATATTGGATAAAGTAAGGCCGGTATCCA
TAGACAAACTAAACGCTGTTTATTTAGTCGAAGAGTTGATGGAAACCGAT
TTACAAAAAGTAATTAATAATCAGAATAGCGGGTTTTCCACTTTAAGTGA
TGACCATGTTCAATACTTTACATACCAAATCCTCAGAGCCTTAAAGTCTA
TTCACAGTGCACAAGTTATCCATAGAGACATAAAGCCATCAAACCTGTTA
CTAAATTCCAATTGTGATCTCAAAGTCTGCGATTTTGGACTAGCGAGGTG
TTTAGCTAGCAGTAGCGATTCAAGAGAAACATTGGTAGGATTCATGACGG
AGTACGTTGCAACGCGATGGTACAGGGCACCCGAGATAATGCTAACTTTT
CAAGAGTACACAACTGCGATGGATATATGGTCATGCGGATGCATTTTGGC
TGAAATGGTCTCCGGGAAGCCTTTGTTCCCAGGCAGAGACTATCATCATC
AATTATGGCTAATTCTAGAAGTCTTGGGAACTCCATCTTTCGAAGACTTT
AATCAGATCAAATCCAAGAGGGCTAAAGAGTATATAGCAAACTTACCTAT
GAGGCCACCCTTGCCATGGGAGACCGTCTGGTCAAAGACCGATCTGAATC
CAGATATGATAGATTTACTAGACAAAATGCTTCAATTCAATCCTGACAAA
AGAATAAGCGCAGCAGAAGCTTTAAGACACCCTTACCTGGCAATGTACCA
TGACCCAAGTGATGAGCCGGAATATCCTCCACTTAACTTGGATGATGAAT
TTTGGAAACTGGATAACAAGATAATGCGTCCGGAAGAGGAGGAAGAAGTG
CCCATAGAAATGCTCAAAGACATGCTTTACGATGAACTAATGAAGACCAT
GGAATAG
>MIT_Spar_c8_8258
ATGGCTAGAACAATAACTTTTGATATCCCCTCACAGTATAAGCTCGTAGA
TTTGATAGGTGAAGGTGCGTACGGAACAGTATGTTCAGCAATTCACAAAC
CTTCCGGCATAAAGGTAGCTATCAAGAAAATACAACCGTTCAGCAAAAAA
CTGTTCGTAACGAGAACCATACGTGAGATCAAGCTTTTACGGTATTTCCA
TGAACACGAAAACATAATAAGTATACTGGACAAAGTAAGACCAGTATCCA
TAGATAAACTGAATGCTGTTTACTTGGTCGAAGAATTGATGGAAACTGAT
CTACAAAAAGTAATTAATAACCAAAATAGTGGCTCTTCTACTTTGAGTGA
TGACCATGTGCAGTACTTCACATACCAAATTTTAAGAGCCTTAAAGTCTA
TTCATAGCGCACAAGTTATCCATAGAGACATAAAGCCATCAAACCTATTA
CTGAATTCTAATTGTGATCTCAAAGTTTGCGATTTTGGACTAGCTAGGTG
CTTAGCTAGTAGCAGTGATTCAAGAGAAACCCTGGTAGGGTTTATGACGG
AGTACGTGGCAACGCGATGGTACAGGGCACCCGAGATCATGCTAACTTTT
CAAGAGTATACGACTGCGATGGACATCTGGTCATGCGGATGCATTCTGGC
TGAAATGGTTTCTGGGAAACCCTTATTCCCAGGCAGGGACTATCATCATC
AACTATGGCTAATCCTGGAAGTCTTGGGAACTCCGTCTTTCGAAGACTTT
AACCAGATCAAATCCAAGAGGGCTAAAGAGTATATAGCGAATCTACCGAT
GAGACCACCCTTGCCCTGGGAGACTGTATGGTCAAAGACCGATCTGAATC
CAGATATGATAGATTTATTAGACAAAATGCTTCAATTCAACCCTGACAAA
AGAATAAGCGCAGCGGAAGCTTTGAGACATCCTTACCTGGCAATGTACCA
TGATCCAAGTGACGAGCCGGAATATCCTCCACTTAATCTGGATGATGAGT
TTTGGAAATTGGATAACAAGATAATGCGTCCAGAAGAGGAGGAAGAAGTG
CCGATAGAAATGCTTAAAGACATGCTTTACGATGAACTGATGAAGACTAT
GGAATAG
