# Supplementary material for: ZRT1 Harbors an Excess of Nonsynonymous Polymorphism and Shows Evidence of Balancing Selection in Saccharomyces cerevisiae
Source: G3 (Bethesda). 2013 Apr 1;3(4):665–73. doi: 10.1534/g3.112.005082 (PMC3618353; doi:10.1534/g3.112.005082)
Supplement: Supporting Information [file supp_g3.112.005082_FileS1.zip › YGR209C_FullLength_SparALN.fasta]

>YGR209C_S288C
ATGGTCACTCAATTAAAATCCGCTTCTGAATACGACAGTG
CTTTAGCATCTGGCGACAAGTTAGTCGTTGTTGACTTTTT
TGCCACATGGTGTGGGCCATGTAAAATGATTGCACCAATG
ATTGAAAAGTTTGCAGAACAATATTCTGACGCTGCTTTTT
ACAAGTTGGATGTTGATGAAGTCTCAGATGTTGCTCAAAA
AGCTGAAGTTTCTTCCATGCCTACCCTAATCTTCTACAAG
GGCGGTAAGGAGGTTACCAGAGTCGTCGGTGCCAACCCAG
CTGCTATCAAGCAAGCTATTGCTTCCAACGTATAG
>YGR209C_AWRI1631
ATGGTTACTCAATTGAAATCCGCTTCTGAATACGACAGTG
CTTTAGCATCTGGCGACAAGTTAGTCGTTGTTGACTTTTT
TGCCACATGGTGTGGGCCATGTAAAATGATTGCACCAATG
ATTGAAAAGTTTGCAGAACAATATTCTGATGCTGCTTTTT
ACAAATTGGACGTTGATGAAGTCTCAGATGTTGCTCAAAA
AGCTGAAGTTTCTTCCATGCCTACCCTGATCTTCTACAAG
GGCGGTAAGGAGGTTACCAGAGTCGTCGGTGCCAACCCAG
CTGCTATCAAGCAAGCTATTGCTTCCAACGTATAG
>YGR209C_AWRI796
ATGGTTACTCAATTAAAATCCGCTTCTGAATACGACAGTG
CTTTAGCATCTGGCGACAAGTTAGTCGTTGTTGACTTTTT
TGCCACATGGTGTGGGCCATGTAAAATGATTGCACCAATG
ATTGAAAAGTTTGCAGAACAATATTCTGATGCTGCTTTTT
ACAAATTGGACGTTGATGAAGTCTCAGATGTTGCTCAAAA
AGCTGAAGTTTCTTCCATGCCTACCCTGATCTTCTACAAG
GGCGGTAAGGAGGTTACCAGAGTCGTCGGTGCCAACCCAG
CTGCTATCAAGCAAGCTATTGCTTCCAACGTATAG
>YGR209C_EC1118
ATGGTTACACAATTAAAATCCGCTTCTGAATACGACAGTG
CTTTAGCATCTGGCGACAAGTTAGTCGTTGTTGACTTTTT
TGCCACATGGTGTGGGCCATGTAAAATGATTGCACCAATG
ATTGAAAAGTTTGCAGAACAATATTCTGATGCTGCTTTTT
ACAAATTGGACGTTGATGAAGTCTCAGATGTTGCTCAAAA
AGCTGAAGTTTCTTCCATGCCTACCCTGATCTTCTACAAG
GGCGGTAAGGAGGTTACCAGAGTCGTCGGTGCCAACCCAG
CTGCTATCAAGCAAGCTATTGCTTCCAACGTATAG
>YGR209C_JAY291
ATGGTTACTCAATTAAAATCCGCTTCTGAATACGACAGTG
CTTTAGCATCTGGCGACAAGTTAGTCGTTGTTGACTTTTT
TGCCACATGGTGTGGGCCATGTAAAATGATTGCACCAATG
ATTGAAAAGTTTGCAGAACAATATTCTGATGCTGCTTTTT
ACAAATTGGACGTTGATGAAGTCTCAGATGTTGCTCAAAA
AGCTGAAGTTTCTTCCATGCCTACCCTGATCTTCTACAAG
GGCGGTAAGGAGGTTACCAGAGTCGTCGGTGCCAACCCAG
CTGCTATCAAGCAAGCTATTGCTTCCAACGTATAG
>YGR209C_Kyokai7
ATGGTCACTCAATTAAAATCCGCTTCTGAATACGACAGTG
CTTTAGCATCTAGCGACAAGTTAGTCGTTGTTGACTTTTT
TGCCACATGGTGTGGGCCATGTAAAATGATTGCACCAATG
ATTGAAAAGTTTGCAGAACAATATTCTGATGCTGCTTTTT
ACAAGTTGGATGTTGATGAAGTCTCAGATGTTGCTCAAAA
AGCTGAAGTTTCTTCCATGCCTACCCTGATCTTCTACAAG
GGCGGTAAGGAGGTTACCAGAGTCGTCGGTGCCAACCCAG
CTGCTATCAAGCAAGCTATTGCTTCCAACGTATAG
>YGR209C_RM11-1a
ATGGTTACTCAATTAAAATCCGCTTCTGAATACGACAGTG
CTTTAGCATCTGGCGACAAGTTAGTCGTTGTTGACTTTTT
TGCCACATGGTGTGGGCCATGTAAAATGATTGCACCAATG
ATTGAAAAGTTTGCAGAACAATATTCTGATGCTGCTTTTT
ACAAATTGGACGTTGATGAAGTCTCAGATGTTGCTCAAAA
AGCTGAAGTTTCTTCCATGCCTACCCTGATCTTCTACAAG
GGCGGTAAGGAGGTTACCAGAGTCGTCGGTGCCAACCCAG
CTGCTATCAAGCAAGCTATTGCTTCCAACGTATAG
>YGR209C_Sigma1278b
ATGGTTACTCAATTAAAATCCGCTTCTGAATACGACAGTG
CTTTAGCATCTGGCGACAAGTTAGTCGTTGTTGACTTTTT
TGCCACATGGTGTGGGCCATGTAAAATGATTGCACCAATG
ATTGAAAAGTTTGCAGAACAATATTCTGATGCTGCTTTTT
ACAAATTGGACGTTGATGAAGTCTCAGATGTTGCTCAAAA
AGCTGAAGTTTCTTCCATGCCTACCCTGATCTTCTACAAG
GGCGGTAAGGAGGTTACCAGAGTCGTCGGTGCCAACCCAG
CTGCTATCAAGCAAGCTATTGCTTCCAACGTATAG
>YGR209C_VL3
ATGGTTACTCAATTAAAATCCGCTTCTGAATACGACAGTG
CTTTAGCATCTGGCGACAAGTTAGTCGTTGTTGACTTTTT
TGCCACATGGTGTGGGCCATGTAAAATGATTGCACCAATG
ATTGAAAAGTTTGCAGAACAATATTCTGATGCTGCTTTTT
ACAAATTGGACGTTGATGAAGTCTCAGATGTTGCTCAAAA
AGCTGAAGTTTCTTCCATGCCTACCCTGATCTTCTACAAG
GGCGGTAAGGAGGTTACCAGAGTCGTCGGTGCCAACCCAG
CTGCTATCAAGCAAGCTATTGCTTCCAACGTATAG
>YGR209C_YJM789
ATGGTCACTCAATTAAAATCCGCTTCTGAATACGACAGTG
CTTTAGCATCTGGCGACAAGTTAGTCGTTGTTGACTTTTT
TGCCACATGGTGTGGGCCATGTAAAATGATTGCACCAATG
ATTGAAAAGTTTGCAGAACAATATTCTGACGCTGCTTTTT
ACAAGTTGGATGTTGATGAAGTCTCAGATGTTGCTCAAAA
AGCTGAAGTTTCTTCCATGCCTACCCTAATCTTCTACAAG
GGCGGTAAGGAGGTTACCAGAGTCGTCGGTGCCAACCCAG
CTGCTATCAAGCAAGCTATTGCTTCCAACGTATAG
>lcl|YJM320.Contig49.8_68405-68719
ATGGTCACTCAATTAAAATCCGCTTCTGAATACGACAGTG
CTTTAGCATCTGGCGACAAGTTAGTCGTTGTTGACTTTTT
TGCCACATGGTGTGGGCCATGTAAAATGATTGCACCAATG
ATTGAAAAGTTTGCAGAACAATATTCTGACGCTGCTTTTT
ACAAGTTGGATGTTGATGAAGTCTCAGATGTTGCTCAAAA
AGCTGAAGTTTCTTCCATGCCTACCCTAATCTTCTACAAG
GGCGGTAAGGAGGTTACCAGAGTCGTCGGTGCCAACCCAG
CTGCTATCAAGCAAGCTATTGCTTCCAACGTATAG
>lcl|YJM421.Contig17.4_37371-37685
ATGGTTACTCAATTAAAATCCGCTTCTGAATACGACAGTG
CTTTAGCATCTGGCGACAAGTTAGTCGTTGTTGACTTTTT
TGCCACATGGTGTGGGCCATGTAAAATGATTGCACCAATG
ATTGAAAAGTTTGCAGAACAATATTCTGACGCTGCTTTTT
ACAAGTTGGATGTTGATGAAGTCTCAGATGTTGCTCAAAA
AGCTGAAGTTTCTTCCATGCCTACCCTAATCTTCTACAAG
GGCGGTAAGGAGGTTACCAGAGTCGTCGGTGCCAACCCAG
CTGCTATCAAGCAAGCTATTGCTTCCAACGTATAG
>lcl|YJM326.contig01574_5796-6110
ATGGTTACTCAATTAAAATCCGCTTCTGAATACGACAGTG
CTTTAGCATCTGGCGACAAGTTAGTCGTTGTTGACTTTTT
TGCCACATGGTGTGGGCCATGTAAAATGATTGCACCAATG
ATTGAAAAGTTTGCAGAACAATATTCTGACGCTGCTTTTT
ACAAGTTGGATGTTGATGAAGTCTCAGATGTTGCTCAAAA
AGCTGAAGTTTCTTCCATGCCTACCCTAATCTTCTACAAG
GGCGGTAAGGAGGTTACCAGAGTCGTCGGTGCCAACCCAG
CTGCTATCAAGCAAGCTATTGCTTCCAACGTATAG
>lcl|YJM280.Contig17.24_2760-3074
ATGGTCACTCAATTAAAATCCGCTTCTGAATACGACAGTG
CTTTAGCATCTGGCGACAAGTTAGTCGTTGTTGACTTTTT
TGCCACATGGTGTGGGCCATGTAAAATGATTGCACCAATG
ATTGAAAAGTTTGCAGAACAATATTCTGACGCTGCTTTTT
ACAAGTTGGATGTTGATGAAGTCTCAGATGTTGCTCAAAA
AGCTGAAGTTTCTTCCATGCCTACCCTGATCTTCTACAAG
GGCGGTAAGGAGGTTACCAGAGTCGTCGGTGCCAACCCAG
CTGCTATCAAGCAAGCTATTGCTTCCAACGTATAG
>lcl|CLIB324.Contig268.2_8975-9289
ATGGTCACTCAATTAAAATCCGCTTCTGAATACGACAGTG
CTTTAGCATCTGGCGACAAGTTAGTCGTTGTTGACTTTTT
TGCCACATGGTGTGGGCCATGTAAAATGATTGCACCAATG
ATTGAAAAGTTTGCAGAACAATATTCTGACGCTGCTTTTT
ACAAGTTGGATGTTGATGAAGTCTCAGATGTTGCTCAAAA
AGCTGAAGTTTCTTCCATGCCTACCCTGATCTTCTACAAG
GGCGGTAAGGAGGTTACCAGAGTCGTCGGTGCCAACCCAG
CTGCTATCAAGCAAGCTATTGCTTCCAACGTATAG
>lcl|YPS163.Contig196.20_43591-43905
ATGGTTACTCAATTAAAATCCGCTTCTGAATACGACAGTG
CTTTAGCATCTGGCGACAAGTTAGTCGTTGTTGACTTTTT
TGCCACATGGTGTGGGCCATGTAAAATGATTGCACCAATG
ATTGAAAAGTTTGCAGAACAATATTCTGACGCTGCTTTTT
ACAAGTTGGATGTTGATGAAGTCTCAGATGTTGCTCAAAA
AGCTGAAGTTTCTTCCATGCCTACCCTGATCTTCTACAAG
GGCGGTAAGGAGGTTACCAGAGTCGTCGGTGCCAACCCAG
CTGCTATCAAGCAAGCTATTGCTTCCAACGTATAG
>lcl|YPS1009.contig00262_495-809
ATGGTTACTCAATTAAAATCCGCTTCTGAATACGACAGTG
CTTTAGCATCTGGCGACAAGTTAGTCGTTGTTGACTTTTT
TGCCACATGGTGTGGGCCATGTAAAATGATTGCACCAATG
ATTGAAAAGTTTGCAGAACAATATTCTGACGCTGCTTTTT
ACAAGTTGGATGTTGATGAAGTCTCAGATGTTGCTCAAAA
AGCTGAAGTTTCTTCCATGCCTACCCTGATCTTCTACAAG
GGCGGTAAGGAGGTTACCAGAGTCGTCGGTGCCAACCCAG
CTGCTATCAAGCAAGCTATTGCTTCCAACGTATAG
>lcl|YJM653.contig02057_2181-2495
ATGGTTACTCAATTAAAATCCGCTTCTGAATACGACAGTG
CTTTAGCATCTGGCGACAAGTTAGTCGTTGTTGACTTTTT
TGCCACATGGTGTGGGCCATGTAAAATGATTGCACCAATG
ATTGAAAAGTTTGCAGAACAATATTCTGATGCTGCTTTTT
ACAAGTTGGATGTTGATGAAGTCTCAGATGTTGCTCAAAA
AGCTGAAGTTTCTTCCATGCCTACCCTAATCTTCTACAAG
GGCGGTAAGGAGGTTACCAGAGTCGTCGGTGCCAACCCAG
CTGCTATCAAGCAAGCTATTGCTTCCAACGTATAG
>lcl|YJM269.Contig70.1_13145-13459
ATGGTCACTCAATTAAAATCCGCTTCTGAATACGACAGTG
CTTTAGCATCTGGCGACAAGTTAGTCGTTGTTGACTTTTT
TGCCACATGGTGTGGGCCATGTAAAATGATTGCACCAATG
ATTGAAAAGTTTGCAGAACAATATTCTGATGCTGCTTTTT
ACAAGTTGGATGTTGATGAAGTCTCAGATGTTGCTCAAAA
AGCTGAAGTTTCTTCCATGCCTACCCTGATCTTCTACAAG
GGCGGTAAGGAGGTTACCAGAGTCGTCGGTGCCAACCCAG
CTGCTATCAAGCAAGCTATTGCTTCCAACGTATAG
>lcl|Y10.Contig157.2_2165-2479
ATGGTCACTCAATTAAAATCCGCTTCTGAATACGACAGTG
CTTTAGCATCTGGCGACAAGTTAGTCGTTGTTGACTTTTT
TGCCACATGGTGTGGGCCATGTAAAATGATTGCACCAATG
ATTGAAAAGTTTGCAGAACAATATTCTGATGCTGCTTTTT
ACAAGTTGGATGTTGATGAAGTCTCAGATGTTGCTCAAAA
AGCTGAAGTTTCTTCCATGCCTACCCTGATCTTCTACAAG
GGCGGTAAGGAGGTTACCAGAGTCGTCGGTGCCAACCCAG
CTGCTATCAAGCAAGCTATTGCTTCCAACGTATAG
>lcl|T7_updated.Contig6.3_135473-135787
ATGGTTACTCAATTAAAATCCGCTTCTGAATACGACAGTG
CTTTAGCATCTGGCGACAAGTTAGTCGTTGTTGACTTTTT
TGCCACATGGTGTGGGCCATGTAAAATGATTGCACCAATG
ATTGAAAAGTTTGCAGAACAATATTCTGACGCTGCTTTTT
ACAAGTTGGATGTTGATGAAGTCTCAGATGTTGCTCAAAA
AGCTGAAGTTTCTTCCATGCCTACCCTGATCTTCTACAAG
GGCGGTAAGGAGGTTACCAGAGTCGTCGGTGCCAACCCAG
CTGCTATCAAGCAAGCTATTGCTTCCAACGTATAG
>lcl|PW5.contig01516_2752-3066
ATGGTTACTCAATTAAAATCCGCTTCTGAATACGACAGTG
CTTTAGCATCTGGCGACAAGTTAGTCGTTGTTGACTTTTT
TGCCACATGGTGTGGGCCATGTAAAATGATTGCACCAATG
ATTGAAAAGTTTGCAGAACAATATTCTGACGCTGCTTTTT
ACAAGTTGGATGTTGATGAAGTCTCAGATGTTGCTCAAAA
AGCTGAAGTTTCTTCCATGCCTACCCTGATCTTCTACAAG
GGCGGTAAGGAGGTTACCAGAGTCGTCGGTGCCAACCCAG
CTGCTATCAAGCAAGCTATTGCTTCCAACGTATAG
>lcl|FL100.Contig105.2_9455-9769
ATGGTCACTCAATTAAAATCCGCTTCTGAATACGACAGTG
CTTTAGCATCTGGCGACAAGTTAGTCGTTGTTGACTTTTT
TGCCACATGGTGTGGGCCATGTAAAATGATTGCACCAATG
ATTGAAAAGTTTGCAGAACAATATTCTGACGCTGCTTTTT
ACAAATTGGATGTTGATGAAGTCTCAGATGTTGCTCAAAA
AGCTGAAGTTTCTTCCATGCCTACCCTGATCTTCTACAAG
GGCGGTAAGGAGGTTACCAGAGTCGTCGGTGCCAACCCAG
CTGCTATCAAGCAAGCTATTGCTTCCAACGTATAG
>lcl|YJM451.contig01152_33817-34131
ATGGTTACTCAATTAAAATCCGCTTCTGAATACGACAGTG
CTTTAGCATCTGGCGACAAGTTAGTCGTTGTTGACTTTTT
TGCCACATGGTGTGGGCCATGTAAAATGATTGCACCAATG
ATTGAAAAGTTTGCAGACCAATATTCTGACGCTGCTTTTT
ACAAGTTGGATGTTGATGAAGTCTCAGATGTTGCTCAAAA
AGCTGAAGTTTCTTCCATGCCTACCCTGATCTTCTACAAG
GGCGGTAAGGAGGTTACCAGAGTCGTCGGTGCCAACCCAG
CTGCTATCAAGCAAGCTATTGCTTCCAACGTATAG
>lcl|Y9.Contig15.1_748-1062
ATGGTCACTCAATTAAAATCCGCTTCTGAATACGACAGTG
CTTTAGCATCTAGCGACAAGTTAGTCGTTGTTGACTTTTT
TGCCACATGGTGTGGGCCATGTAAAATGATTGCACCAATG
ATTGAAAAGTTTGCAGAACAATATTCTGATGCTGCTTTTT
ACAAGTTGGATGTTGATGAAGTCTCAGATGTTGCTCAAAA
AGCTGAAGTTTCTTCCATGCCTACCCTGATCTTCTACAAG
GGCGGTAAGGAGGTTACCAGAGTCGTCGGTGCCAACCCAG
CTGCTATCAAGCAAGCTATTGCTTCCAACGTATAG
>lcl|Y12.Contig37.4_36869-37183
ATGGTCACTCAATTAAAATCCGCTTCTGAATACGACAGTG
CTTTAGCATCTAGCGACAAGTTAGTCGTTGTTGACTTTTT
TGCCACATGGTGTGGGCCATGTAAAATGATTGCACCAATG
ATTGAAAAGTTTGCAGAACAATATTCTGATGCTGCTTTTT
ACAAGTTGGATGTTGATGAAGTCTCAGATGTTGCTCAAAA
AGCTGAAGTTTCTTCCATGCCTACCCTGATCTTCTACAAG
GGCGGTAAGGAGGTTACCAGAGTCGTCGGTGCCAACCCAG
CTGCTATCAAGCAAGCTATTGCTTCCAACGTATAG
>lcl|UC5.contig01716_2842-3156
ATGGTCACTCAATTAAAATCCGCTTCTGAATACGACAGTG
CTTTAGCATCTAGCGACAAGTTAGTCGTTGTTGACTTTTT
TGCCACATGGTGTGGGCCATGTAAAATGATTGCACCAATG
ATTGAAAAGTTTGCAGAACAATATTCTGATGCTGCTTTTT
ACAAGTTGGATGTTGATGAAGTCTCAGATGTTGCTCAAAA
AGCTGAAGTTTCTTCCATGCCTACCCTGATCTTCTACAAG
GGCGGTAAGGAGGTTACCAGAGTCGTCGGTGCCAACCTAG
CTGCTATCAAGCAAGCTATTGCTTCCAACGTATAG
>lcl|WE372.Contig218.7_2782-3096
ATGGTTACTCAATTAAAATCCGCTTCTGAATACGACAGTG
CTTTAGCATCTGGCGACAAGTTAGTCGTTGTTGACTTTTT
TGCCACATGGTGTGGGCCATGTAAAATGATTGCACCAATG
ATTGAAAAGTTTGCAGAACAATATTCTGATGCTGCTTTTT
ACAAATTGGACGTTGATGAAGTCTCAGATGTTGCTCAAAA
AGCTGAAGTTTCTTCCATGCCTACCCTGATCTTCTACAAG
GGCGGTAAGGAGGTTACCAGAGTCGTCGGTGCCAACCCAG
CTGCTATCAAGCAAGCTATTGCTTCCAACGTATAG
>lcl|IL01.contig06052_942-1256
ATGGTTACTCAATTAAAATCCGCTTCTGAATACGACAGTG
CTTTAGCATCTGGCGACAAGTTAGTCGTTGTTGACTTTTT
TGCCACATGGTGTGGGCCATGTAAAATGATTGCACCAATG
ATTGAAAAGTTTGCAGAACAATATTCTGATGCTGCTTTTT
ACAAATTGGACGTTGATGAAGTCTCAGATGTTGCTCAAAA
AGCTGAAGTTTCTTCCATGCCTACCCTGATCTTCTACAAG
GGCGGTAAGGAGGTTACCAGAGTCGTCGGTGCCAACCCAG
CTGCTATCAAGCAAGCTATTGCTTCCAACGTATAG
>lcl|I14.contig01486_1078-1392
ATGGTTACTCAATTAAAATCCGCTTCTGAATACGACAGTG
CTTTAGCATCTGGCGACAAGTTAGTCGTTGTTGACTTTTT
TGCCACATGGTGTGGGCCATGTAAAATGATTGCACCAATG
ATTGAAAAGTTTGCAGAACAATATTCTGATGCTGCTTTTT
ACAAATTGGACGTTGATGAAGTCTCAGATGTTGCTCAAAA
AGCTGAAGTTTCTTCCATGCCTACCCTGATCTTCTACAAG
GGCGGTAAGGAGGTTACCAGAGTCGTCGGTGCCAACCCAG
CTGCTATCAAGCAAGCTATTGCTTCCAACGTATAG
>lcl|CLIB215.Contig115.1_14209-14523
ATGGTTACTCAATTAAAATCCGCTTCTGAATACGACAGTG
CTTTAGCATCTGGCGACAAGTTAGTCGTTGTTGACTTTTT
TGCCACATGGTGTGGGCCATGTAAAATGATTGCACCAATG
ATTGAAAAGTTTGCAGAACAATATTCTGATGCTGCTTTTT
ACAAATTGGACGTTGATGAAGTCTCAGATGTTGCTCAAAA
AGCTGAAGTTTCTTCCATGCCTACCCTGATCTTCTACAAG
GGCGGTAAGGAGGTTACCAGAGTCGTCGGTGCCAACCCAG
CTGCTATCAAGCAAGCTATTGCTTCCAACGTATAG
>lcl|CBS7960.Contig54.4_12966-13280
ATGGTTACTCAATTAAAATCCGCTTCTGAATACGACAGTG
CTTTAGCATCTGGCGACAAGTTAGTCGTTGTTGACTTTTT
TGCCACATGGTGTGGGCCATGTAAAATGATTGCACCAATG
ATTGAAAAGTTTGCAGAACAATATTCTGATGCTGCTTTTT
ACAAATTGGACGTTGATGAAGTCTCAGATGTTGCTCAAAA
AGCTGAAGTTTCTTCCATGCCTACCCTGATCTTCTACAAG
GGCGGTAAGGAGGTTACCAGAGTCGTCGGTGCCAACCCAG
CTGCTATCAAGCAAGCTATTGCTTCCAACGTATAG
>lcl|M22.Contig16.19_7257-7571
ATGGTTACTCAATTGAAATCCGCTTCTGAATACGACAGTG
CTTTAGCATCTGGCGACAAGTTAGTCGTTGTTGACTTTTT
TGCCACATGGTGTGGGCCATGTAAAATGATTGCACCAATG
ATTGAAAAGTTTGCAGAACAATATTCTGATGCTGCTTTTT
ACAAATTGGACGTTGATGAAGTCTCAGATGTTGCTCAAAA
AGCTGAAGTTTCTTCCATGCCTACCCTGATCTTCTACAAG
GGCGGTAAGGAGGTTACCAGAGTCGTCGGTGCCAACCCAG
CTGCTATCAAGCAAGCTATTGCTTCCAACGTATAG
>YGR209C_Vin13
ATGGTTACGCAATTAAAATCCGCTTCTGAATACGACAGTG
CTTTAGCATCTGGCGACAAGTTAGTCGTTGTTGACTTTTT
TGCCACATGGTGTGGGCCATGTAAAATGATTGCACCAATG
ATTGAAAAGTTTGCAGAACAATATTCTGATGCTGCTTTTT
ACAAATTGGACGTTGATGAAGTCTCAGATGTTGCTCAAAA
AGCTGAAGTTTCTTCCATGCCTACCCTGATCTTCTACAAG
GGCGGTAAGGAGGTTACCAGAGTCGTCGGTGCCAACCCAG
CTGCTATCAAGCAAGCTATTGCTTCCAACGTATAG
>MIT_Spar_c290_9144
ATGGTCACTCAATTAAAATCCGCTTCTGAATACGACAATG
CTTTGGCATCCGGCGACAAATTAGTCGTTGTTGACTTTTT
TGCCACATGGTGTGGTCCATGTAAGATGATTGCCCCAATG
ATTGAAAAGTTCTCGGAACAATATTCTGATGCTACTTTTT
ACAAATTGGATGTTGATGAGGTCTCAGATGTTGCTCAAAA
GGCTGAAGTCTCTTCCATGCCTACCCTGATCTTCTACAAG
AGCGGTAAGGAGGTTACCAGAGTCGTTGGTGCCAACCCAG
CTGCTATCAAGCAAGCTATTGCTTCCAACGTATAG
