# Supplementary material for: ZRT1 Harbors an Excess of Nonsynonymous Polymorphism and Shows Evidence of Balancing Selection in Saccharomyces cerevisiae
Source: G3 (Bethesda). 2013 Apr 1;3(4):665–73. doi: 10.1534/g3.112.005082 (PMC3618353; doi:10.1534/g3.112.005082)
Supplement: Supporting Information [file supp_g3.112.005082_FileS1.zip › YGR230W_FullLength_SparALN.fasta]

>YGR230W_S288C
ATGTCATACGGCGGATCGGCATCCCAAGATATAGTGACAA
AATTGATTAGAAAAATCCAAAATACGTCTGTGTCTTGCAC
CAGGAGGGATGAAAATCTAGATTCTTTTAATCAACACTTG
AAAATGAGTCTTAAAGTTGCGCATAACACGAAGACATTTG
CAAAGCATTGCCTTCATCGACAAGTATTCAAGAATACGTA
TCGGAAAAGAAAAGCAGTGGAAGATCAAAGGAAAAACTTG
AACACGCAACTTAGGCAAAAATTTGCGTCGCCGTCAGACA
ATTTGCTTTCACCATGCTCTAGAAAACTGAATGATCACAA
GTCAAAACTTTTCTCAGCCAAATCGCAACCCAAAACACTG
GAGTTTGTGCGGGGCAAACAGAATATACCACGCAAGCCGA
ATGTAGACATTTAA
>YGR230W_AWRI1631
ATGTCATACGGCGGATCGGCATCCCAAGATATAGTGACAA
AATTGATTAGAAAAATCCAAAATACGTCTGTGTCTTGCAC
CAAGAGGGATGAAAATCTAGATTCTTTTAATCAACACTTG
AAAATGAGTCTTAAAGTTGCGCATAATACGAAGACATGTG
CAAAGCATTGCCTTCATCGACAGGTATTCAAGAATACGTA
TCGGAAAAGAAAAGCAGTGGAAGATCAAAGGAAAAACTTG
AACACGCAACTTAGGCAAAAATTTGCGTCGCCGTCAGACA
ATTTGCTTTCACCATGCTCTAGAAAACTGAATGATCACAA
GTCAAAACTTTTCTCAGCCAAATCGCAACCCAAAACACTG
GAGTTTGTGCGGGGCAAACAGAATATACCACGCAAGCCGA
ATGTAGACATTTAA
>YGR230W_EC1118
ATGTCATACGGCGGATCGGCATCCCAAGATATAGTGACAA
AATTGATTAGAAAAATCCAAAATACGTCTGTGTCTTGCAC
CAAGAGGGATGAAAATCTAGATTCTTTTAATCAACACTTG
AAAATGAGTCTTAAAGTTGCGCATAATACGAAGACATGTG
CAAAGCATTGCCTTCATCGACAGGTATTCAAGAATACGTA
TCGGAAAAGAAAAGCAGTGGAAGATCAAAGGAAAAACTTG
AACACGCAACTTAGGCAAAAATTTGCGTCGCCGTCAGACA
ATTTGCTTTCACCATGCTCTAGAAAACTGAATGATCACAA
GTCAAAACTTTTCTCAGCCAAATCGCAACCCAAAACACTG
GAGTTTGTGCGGGGCAAACAGAATATACCACGCAAGCCGA
ATGTAGACATTTAA
>YGR230W_JAY291
ATGTCATACGGCGGATCGGCATCCCAAGATATAGTGACAA
AATTGATTAGAAAAATCCAAAATACGTCTGTGTCTTGCAC
CAAGAGGGACGAAAATCTAGATTCTTTTAATCAACACTTA
AAAATGAGTCTTAAAGTTGCGCATAACACGAAGACATGTG
CAAAGCATTGCCTTCATCGACAGGTATTCAAGAATACGTA
TCGGAAAAGAAAAGCAGTGGAAGATCAAAGGAAAAACTTG
AACACGCAACTTAGGCAAAAATTTGCGTCGCCGTCAGACA
ATTTGCTTTCACCATGCTCTAGAAAACTGAATGATCACAA
GTCAAAACTCTTCTCAGCCAAATCGCAACCCAAAACACTG
GAGTTTGTGCGGGGCAAACAGAATATACCACGCAAGCCGA
ATGTAGACATTTAA
>YGR230W_Kyokai7
ATGTCATACGGCGGATCGGCATCCCAAGATATAGTGACAA
AATTGATTAGAAAAATCCAAAATACGTCTGTGTCTTGCAC
CAAGAGGGACGAAAATCTAGATTCTTTTAATCAACACTTA
AAAATGAGTCTTAAAGTTGCGCATAACACGAAGACATGTG
CAAAGCATTGCCTTCATCGACAGGTATTCAAGAATACGTA
TCGGAAAAGAAAAGCAGTGGAAGATCAAAGGAAAAACTTG
AACACGCAACTTAGGCAAAAATTTGCGTCGCCGTCAGACA
ATTTGCTTTCACCATGCTCTAGAAAACTGAATGATCACAA
GTCAAAACTCTTCTCAGCCAAATCGCAACCCAAAACACTG
GAGTTTGTGCGGGGCAAACAGAATATACCACGCAAGCCGA
ATGTAGACATTTAA
>YGR230W_LalvinQA23
ATGTCATACGGCGGATCGGCATCCCAAGATATAGTGACAA
AATTGATTAGAAAAATCCAAAATACGTCTGTGTCTTGCAC
CAAGAGGGATGAAAATCTAGATTCTTTTAATCAACACTTG
AAAATGAGTCTTAAAGTTGCGCATAATACGAAGACATGTG
CAAAGCATTGCCTTCATCGACAGGTATTCAAGAATACGTA
TCGGAAAAGAAAAGCAGTGGAAGATCAAAGGAAAAACTTG
AACACGCAACTTAGGCAAAAATTTGCGTCGCCGTCAGACA
ATTTGCTTTCACCATGCTCTAGAAAACTGAATGATCACAA
GTCAAAACTTTTCTCAGCCAAATCGCAACCCAAAACACTG
GAGTTTGTGCGGGGCAAACAGAATATACCACGCAAGCCGA
ATGTAGACATTTAA
>YGR230W_RM11-1a
ATGTCATACGGCGGATCGGCATCCCAAGATATAGTGACAA
AATTGATTAGAAAAATCCAAAATACGTCTGTGTCTTGCAC
CAAGAGGGATGAAAATCTAGATTCTTTTAATCAACACTTG
AAAATGAGTCTTAAAGTTGCGCATAACACGAAGACATGTG
CAAAGCATTGCCTTCATCGACAGGTATTCAAGAATACGTA
TCGGAAAAGAAAAGCAGTGGAAGATCAAAGGAAAAACTTG
AACACGCAACTTAGGCAAAAATTTGCGTCGCCGTCAGACA
ATTTGCTTTCACCATGCTCTAGAAAACTGAATGATCACAA
GTCAAAACTTTTCTCAGCCAAATCGCAACCCAAAACACTG
GAGTTTGTGCGGGGCAAACAGAATATACCACGCAAGCCGA
ATGTAGACATTTAA
>YGR230W_Sigma1278b
ATGTCATACGGCGGATCGGCATCCCAAGATATAGTGACAA
AATTGATTAGAAAAATCCAAAATACGTCTGTGTCTTGCAC
CAGGAGGGATGAAAATCTAGATTCTTTTAATCAACACTTG
AAAATGAGTCTTAAAGTTGCGCATAACACGAAGACATTTG
CAAAGCATTGCCTTCATCGACAAGTATTCAAGAATACGTA
TCGGAAAAGAAAAGCAGTGGAAGATCAAAGGAAAAACTTG
AACACGCAACTTAGGCAAAAATTTGCGTCGCCGTCAGACA
ATTTGCTTTCACCATGCTCTAGAAAACTGAATGATCACAA
GTCAAAACTTTTCTCAGCCAAATCGCAACCCAAAACACTG
GAGTTTGTGCGGGGCAAACAGAATATACCACGCAAGCCGA
ATGTAGACATTTAA
>YGR230W_VL3
ATGTCATACGGCGGATCGGCATCCCAAGATATAGTGACAA
AATTGATTAGAAAAATCCAAAATACGTCTGTGTCTTGCAC
CAAGAGGGATGAAAATCTAGATTCTTTTAATCAACACTTG
AAAATGAGTCTTAAAGTTGCGCATAATACGAAGACATGTG
CAAAGCATTGCCTTCATCGACAGGTATTCAAGAATACGTA
TCGGAAAAGAAAAGCAGTGGAAGATCAAAGGAAAAACTTG
AACACGCAACTTAGGCAAAAATTTGCGTCGCCGTCAGACA
ATTTGCTTTCACCATGCTCTAGAAAACTGAATGATCACAA
GTCAAAACTTTTCTCAGCCAAATCGCAACCCAAAACACTG
GAGTTTGTGCGGGGCAAACAGAATATACCACGCAAGCCGA
ATGTAGACATTTAA
>YGR230W_Vin13
ATGTCATACGGCGGATCGGCATCCCAAGATATAGTGACAA
AATTGATTAGAAAAATCCAAAATACGTCTGTGTCTTGCAC
CAAGAGGGATGAAAATCTAGATTCTTTTAATCAACACTTG
AAAATGAGTCTTAAAGTTGCGCATAATACGAAGACATGTG
CAAAGCATTGCCTTCATCGACAGGTATTCAAGAATACGTA
TCGGAAAAGAAAAGCAGTGGAAGATCAAAGGAAAAACTTG
AACACGCAACTTAGGCAAAAATTTGCGTCGCCGTCAGACA
ATTTGCTTTCACCATGCTCTAGAAAACTGAATGATCACAA
GTCAAAACTTTTCTCAGCCAAATCGCAACCCAAAACACTG
GAGTTTGTGCGGGGCAAACAGAATATACCACGCAAGCCGA
ATGTAGACATTTAA
>YGR230W_YJM789
ATGTCATACGGCGGATCGGCATCCCAAGATATAGTGACAA
AATTGATTAGAAAAATCCAAAATACGTCTGTGTCTTGCAC
CAAGAGGGATGAAAATCTAGATTCTTTTAATCAACACTTG
AAAATGAGTCTTAAAGTTGCGCATAATACGAAGACATGTG
CAAAGCATTGCCTTCATCGACAGGTATTCAAGAATACGTA
TCGGAAAAGAAAAGCAGTGGAAGATCAAAGGAAAAACTTG
AACACGCAACTTAGGCAAAAATTTGCGTCGCCGTCAGACA
ATTTGCTTTCACCATGCTCTAGAAAACTGAATGATCACAA
GTCAAAACTTTTCTCAGCCAAATCGCAACCCAAAACACTG
GAGTTTGTGCGGGGCAAACAGAATATACCACGCAAGCCGA
ATGTAGACATTTAA
>lcl|IL01.contig00997_333-746
ATGTCATACGGCGGATCGGCATCCCAAGATATAGTGACAA
AATTGATTAGAAAAATCCAAAATACGTCTGTGTCTTGCAC
CAGGAGGGATGAAAATCTAGATTCTTTTAATCAACACTTG
AAAATGAGTCTTAAAGTTGCGCATAACACGAAGACATTTG
CAAAGCATTGCCTTCATCGACAGGTATTCAAGAATACGTA
TCGGAAAAGAAAAGCAGTGGAAGATCAAAGGAAAAACTTG
AACACGCAACTTAGGCAAAAATTTGCGTCGCCGTCAGACA
ATTTGCTTTCACCATGCTCTAGAAAACTGAATGATCACAA
GTCAAAACTTTTCTCAGCCAAATCGCAACCCAAAACACTG
GAGTTTGTGCGGGGCAAACAGAATATACCACGCAAGCCGA
ATGTAGACATTTAA
>lcl|YJM280.Contig17.29_19-432
ATGTCATACGGCGGATCGGCATCCCAAGATATAGTGACAA
AATTGATTAGAAAAATCCAAAATACGTCTGTGTCTTGCAC
CAAGAGGGATGAAAATCTAGATTCTTTTAATCAACACTTG
AAAATGAGTCTTAAAGTTGCGCATAACACGAAGACATGTG
CAAAGCATTGCCTTCATCGACAGGTATTCAAGAATACGTA
TCGGAAAAGAAAAGCAGTGGAAGATCAAAGGAAAAACTTG
AACACGCAACTTAGGCAAAAATTTGCGTCGCCGTCAGACA
ATTTGCTTTCACCATGCTCTAGAAAACTGAATGATCACAA
GTCAAAACTTTTCTCAGCCAAATCGCAACCCAAAACACTG
GAGTTTGTGCGGGGCAAACAGAATATACCACGCAAGCCGA
ATGTAGACATTTAA
>lcl|YPS163.Contig196.20_5202-5615
ATGTCATACGGCGGATCGGCATCCCAAGATATAGTGACAA
AATTGATTAGAAAAATCCAAAATACGTCTGTGTCTTGCAC
CAAGAGGGATGAAAATCTAGATTCTTTTAATCAACACTTG
AAAATGAGTCTTAAAGTTGCGCATAACACGAAGACATGTG
CAAAGCATTGCCTTCATCGACAGGTATTCAAGAATACGTA
TCGGAAAAGAAAAGCAGTGGAAGATCAAAGGAAAAACTTG
AACACGCAACTTAGGCAAAAATTTGCGTCGCCGTCAGACA
ATTTGCTTTCACCATGCTCTAGAAAACTGAATGATCACAA
GTCAAAACTCTTCTCAGCCAAATCGCAACCCAAAACACTG
GAGTTTGTGCGGGGCAAACAGAATATACCACGCAAGCCGA
ATGTAGACATTTAA
>lcl|YJM653.contig02062_2532-2945
ATGTCATACGGCGGATTGGCATCCCAAGATATAGTGACAA
AATTGATTAGAAAAATCCAAAATACGTCTGTGTCTTGCAC
CAAGAGGGATGAAAATCTAGATTCTTTTAATCAACACTTG
AAAATGAGTCTTAAAGTTGCGCATAACACGAAGACATGTG
CAAAGCATTGCCTTCATCGACAGGTATTCAAGAATACGTA
TCGGAAAAGAAAAGCAGTGGAAGATCAAAGGAAAAACTTG
AACACGCAACTTAGGCAAAAATTTGCGTCGCCGTCAGACA
ATTTGCTTTCACCATGCTCTAGAAAACTGAATGATCACAA
GTCAAAACTTTTCTCAGCCAAATCGCAACCCAAAACACTG
GAGTTTGTGCGGGGCAAACAGAATATACCACGCAAGCCGA
ATGTAGACATTTAA
>lcl|Y9.Contig53.5_9886-10299
ATGTCATACGGCGGATCGGCATCCCAAGATATAGTGACAA
AATTGATTAGAAAAATCCAAAATACGTCTGTGTCTTGCAC
CAAGAGGGATGAAAATCTAGATTCTTTTAATCAACACTTG
AAAATGAGTCTTAAAGTTGCGCATAACACGAAGACATGTG
CAAAGCATTGCCTTCATCGACAGGTATTCAAGAATACGTA
TCGGAAAAGAAAAGCAGTGGAAGATCAAAGGAAAAACTTG
AACACGCAACTTAGGCAAAAATTTGCGTCGCCGTCAGACA
ATTTGCTTTCACCATGCTCTAGAAAACTGAATGATCACAA
GTCAAAACTCTTCTCAGCCAAATCGCAACCCAAAACACTG
GAGTTTGTGCGGGGCAAACAGAATATACCACGCAAGCCGA
ATGTAGACATTTAA
>lcl|Y12.Contig37.5_20698-21111
ATGTCATACGGCGGATCGGCATCCCAAGATATAGTGACAA
AATTGATTAGAAAAATCCAAAATACGTCTGTGTCTTGCAC
CAAGAGGGATGAAAATCTAGATTCTTTTAATCAACACTTG
AAAATGAGTCTTAAAGTTGCGCATAACACGAAGACATGTG
CAAAGCATTGCCTTCATCGACAGGTATTCAAGAATACGTA
TCGGAAAAGAAAAGCAGTGGAAGATCAAAGGAAAAACTTG
AACACGCAACTTAGGCAAAAATTTGCGTCGCCGTCAGACA
ATTTGCTTTCACCATGCTCTAGAAAACTGAATGATCACAA
GTCAAAACTCTTCTCAGCCAAATCGCAACCCAAAACACTG
GAGTTTGTGCGGGGCAAACAGAATATACCACGCAAGCCGA
ATGTAGACATTTAA
>lcl|WE372.Contig218.15_2387-2800
ATGTCATACGGCGGATCGGCATCCCAAGATATAGTGACAA
AATTGATTAGAAAAATCCAAAATACGTCTGTGTCTTGCAC
CAAGAGGGATGAAAATCTAGATTCTTTTAATCAACACTTG
AAAATGAGTCTTAAAGTTGCGCATAATACGAAGACATGTG
CAAAGCATTGCCTTCATCGACAGGTATTCAAGAATACGTA
TCGGAAAAGAAAAGCAGTGGAAGATCAAAGGAAAAACTTG
AACACGCAACTTAGGCAAAAATTTGCGTCGCCGTCAGACA
ATTTGCTTTCACCATGCTCTAGAAAACTGAATGATCACAA
GTCAAAACTTTTCTCAGCCAAATCGCAACCCAAAACACTG
GAGTTTGTGCGGGGCAAACAGAATATACCACGCAAGCCGA
ATGTAGACATTTAA
>lcl|UC5.contig01718_2640-3053
ATGTCATACGGCGGATCGGCATCCCAAGATATAGTGACAA
AATTGATTAGAAAAATCCAAAATACGTCTGTGTCTTGCAC
CAAGAGGGATGAAAATCTAGATTCTTTTAATCAACACTTG
AAAATGAGTCTTAAAGTTGCGCATAACACGAAGACATGTG
CAAAGCATTGCCTTCATCGACAGGTATTCAAGAATACGTA
TCGGAAAAGAAAAGCAGTGGAAGATCAAAGGAAAAACTTG
AACACGCAACTTAGGCAAAAATTTGCGTCGCCGTCAGACA
ATTTGCTTTCACCATGCTCTAGAAAACTGAATGATCACAA
GTCAAAACTCTTCTCAGCCAAATCGCAACCCAAAACACTG
GAGTTTGTGCGGGGCAAACAGAATATACCACGCAAGCCGA
ATGTAGACATTTAA
>lcl|M22.Contig16.14_23089-23502
ATGTCATACGGCGGATCGGCATCCCAAGATATAGTGACAA
AATTGATTAGAAAAATCCAAAATACGTCTGTGTCTTGCAC
CAAGAGGGATGAAAATCTAGATTCTTTTAATCAACACTTG
AAAATGAGTCTTAAAGTTGCGCATAATACGAAGACATGTG
CAAAGCATTGCCTTCATCGACAGGTATTCAAGAATACGTA
TCGGAAAAGAAAAGCAGTGGAAGATCAAAGGAAAAACTTG
AACACGCAACTTAGGCAAAAATTTGCGTCGCCGTCAGACA
ATTTGCTTTCACCATGCTCTAGAAAACTGAATGATCACAA
GTCAAAACTTTTCTCAGCCAAATCGCAACCCAAAACACTG
GAGTTTGTGCGGGGCAAACAGAATATACCACGCAAGCCGA
ATGTAGACATTTAA
>lcl|FL100.Contig332.4_2005-2418
ATGTCATACGGCGGATTGGCATCCCAAGATATAGTGACAA
AATTGATTAGAAAAATCCAAAATACGTCTGTGTCTTGCAC
CAAGAGGGATGAAAATCTAGATTCTTTTAATCAACACTTG
AAAATGAGTCTTAAAGTTGCGCATAACACGAAGACATGTG
CAAAGCATTGCCTTCATCGACAGGTATTCAAGAATACGTA
TCGGAAAAGAAAAGCAGTGGAAGATCAAAGGAAAAACTTG
AACACGCAACTTAGGCAAAAATTTGCGTCGCCGTCAGACA
ATTTGCTTTCACCATGCTCTAGAAAACTGAATGATCACAA
GTCAAAACTTTTCTCAGCCAAATCGCAACCCAAAACACTG
GAGTTTGTGCGGGGCAAACAGAATATACCACGCAAGCCGA
ATGTAGACATTTAA
>lcl|CLIB324.Contig69.10_2925-3338
ATGTCATACGGCGGATCGGCATCCCAAGATATAGTGACAA
AATTGATTAGAAAAATCCAAAATACGTCTGTGTCTTGCAC
CAAGAGGGATGAAAATCTAGATTCTTTTAATCAACACTTG
AAAATGAGTCTTAAAGTTGCGCATAACACGAAGACATGTG
CAAAGCATTGCCTTCATCGACAGGTATTCAAGAATACGTA
TCGGAAAAGAAAAGCAGTGGAAGATCAAAGGAAAAACTTG
AACTCGCAACTTAGGCAAAAATTTGCGTCGCCGTCAGACA
ATTTGCTTTCACCATGCTCTAGAAAACTGAATGATCACAA
GTCAAAACTTTTCTCAGCCAAATCGCAACCCAAAACACTG
GAGTTTGTGCGGGGCAAACAGAATATACCACGCAAGCCGA
ATGTAGACATTTAA
>lcl|CLIB215.Contig174.2_8558-8971
ATGTCATACGGCGGATCGGCATCCCAAGATATAGTGACAA
AATTGATTAGAAAAATCCAAAATACGTCTGTGTCTTGCAC
CAAGAGGGATGAAAATCTAGATTCTTTTAATCAACACTTG
AAAATGAGTCTTAAAGTTGCGCATAATACGAAGACATGTG
CAAAGCATTGCCTTCATCGACAGGTATTCAAGAATACGTA
TCGGAAAAGAAAAGCAGTGGAAGATCAAAGGAAAAACTTG
AACACGCAACTTAGGCAAAAATTTGCGTCGCCGTCAGACA
ATTTGCTTTCACCATGCTCTAGAAAACTGAATGATCACAA
GTCAAAACTTTTCTCAGCCAAATCGCAACCCAAAACACTG
GAGTTTGTGCGGGGCAAACAGAATATACCACGCAAGCCGA
ATGTAGACATTTAA
>lcl|CBS7960.Contig107.2_25473-25886
ATGTCATACGGCGGATCGGCATCCCAAGATATAGTGACAA
AATTGATTAGAAAAATCCAAAATACGTCTGTGTCTTGCAC
CAAGAGGGATGAAAATCTAGATTCTTTTAATCAACACTTG
AAAATGAGTCTTAAAGTTGCGCATAACACGAAGACATGTG
CAAAGCATTGCCTTCATCGACAGGTATTCAAGAATACGTA
TCGGAAAAGAAAAGCAGTGGAAGATCAAAGGAAAAACTTG
AACTCGCAACTTAGGCAAAAATTTGCGTCGCCGTCAGACA
ATTTGCTTTCACCATGCTCTAGAAAACTGAATGATCACAA
GTCAAAACTTTTCTCAGCCAAATCGCAACCCAAAACACTG
GAGTTTGTGCGGGGCAAACAGAATATACCACGCAAGCCGA
ATGTAGACATTTAA
>lcl|YJM451.contig01153_20155-20568
ATGTCATACGGCGGATCGGCATCCCAAGATATAGTGACAA
AATTGATTAGAAAAATCCAAAATACGTCTGTGTCTTGCAC
CAAGAGGGACGAAAATCTAGATTCTTTTAATCAACACTTA
AAAATGAGTCTTAAAGTTGCGCATAACACGAAGACATGTG
CAAAGCATTGCCTTCATCGACAGGTATTCAAGAATACGTA
TCGGAAAAGAAAAGCAGTGGAAGATCAAAGGAAAAACTTG
AACACGCAACTTAGGCAAAAATTTGCGTCGCCGTCAGACA
ATTTGCTTTCACCATGCTCTAGAAAACTGAATGATCACAA
GTCAAAACTCTTCTCAGCCAAATCGCAACCCAAAACACTG
GAGTTTGTGCGGGGCAAACAGAATATACCACGCAAGCCGA
ATGTAGACATTTAA
>lcl|YJM421.Contig17.4_75656-76069
ATGTCATACGGCGGATCGGCATCCCAAGATATAGTGACAA
AATTGATTAGAAAAATCCAAAATACGTCTGTGTCTTGCAC
CAAGAGGGACGAAAATCTAGATTCTTTTAATCAACACTTA
AAAATGAGTCTTAAAGTTGCGCATAACACGAAGACATGTG
CAAAGCATTGCCTTCATCGACAGGTATTCAAGAATACGTA
TCGGAAAAGAAAAGCAGTGGAAGATCAAAGGAAAAACTTG
AACACGCAACTTAGGCAAAAATTTGCGTCGCCGTCAGACA
ATTTGCTTTCACCATGCTCTAGAAAACTGAATGATCACAA
GTCAAAACTCTTCTCAGCCAAATCGCAACCCAAAACACTG
GAGTTTGTGCGGGGCAAACAGAATATACCACGCAAGCCGA
ATGTAGACATTTAA
>lcl|YJM326.contig01577_341-754
ATGTCATACGGCGGATCGGCATCCCAAGATATAGTGACAA
AATTGATTAGAAAAATCCAAAATACGTCTGTGTCTTGCAC
CAAGAGGGACGAAAATCTAGATTCTTTTAATCAACACTTA
AAAATGAGTCTTAAAGTTGCGCATAACACGAAGACATGTG
CAAAGCATTGCCTTCATCGACAGGTATTCAAGAATACGTA
TCGGAAAAGAAAAGCAGTGGAAGATCAAAGGAAAAACTTG
AACACGCAACTTAGGCAAAAATTTGCGTCGCCGTCAGACA
ATTTGCTTTCACCATGCTCTAGAAAACTGAATGATCACAA
GTCAAAACTCTTCTCAGCCAAATCGCAACCCAAAACACTG
GAGTTTGTGCGGGGCAAACAGAATATACCACGCAAGCCGA
ATGTAGACATTTAA
>lcl|YJM320.Contig49.8_30021-30434
ATGTCATACGGCGGATCGGCATCCCAAGATATAGTGACAA
AATTGATTAGAAAAATCCAAAATACGTCTGTGTCTTGCAC
CAAGAGGGACGAAAATCTAGATTCTTTTAATCAACACTTA
AAAATGAGTCTTAAAGTTGCGCATAACACGAAGACATGTG
CAAAGCATTGCCTTCATCGACAGGTATTCAAGAATACGTA
TCGGAAAAGAAAAGCAGTGGAAGATCAAAGGAAAAACTTG
AACACGCAACTTAGGCAAAAATTTGCGTCGCCGTCAGACA
ATTTGCTTTCACCATGCTCTAGAAAACTGAATGATCACAA
GTCAAAACTCTTCTCAGCCAAATCGCAACCCAAAACACTG
GAGTTTGTGCGGGGCAAACAGAATATACCACGCAAGCCGA
ATGTAGACATTTAA
>lcl|YJM269.Contig69.3_24056-24469
ATGTCATACGGCGGATCGGCATCCCAAGATATAGTGACAA
AATTGATTAGAAAAATCCAAAATACGTCTGTGTCTTGCAC
CAAGAGGGATGAAAATCTAGATTCTTTTAATCAACACTTG
AAAATGAGTCTTAAAGTTGCGCATAACACGAAGACATGTG
CAAAGCATTGCCTTCATGGACAGGTATTCAAGAATACGTA
TCGGAAAAGAAAAGCAGTGGAAGATCAAAGGAAAAACTTG
AACACGCAACTTAGGCAAAAATTTGCGTCGCCGTCAGACA
ATTTGCTTTCACCATGCTCTAGAAAACTGAATGATCACAA
GTCAAAACTTTTCTCAGCCAAATCGCAACCCAAAACACTG
GAGTTTGTGCGGAGCAAACAGGATATACCACGCAAGCCGA
ATGTAGACATTTAA
>lcl|T7_updated.Contig6.3_173756-174169
ATGTCATACGGCGGATCGGCATCCCAAGATATAGTGACAA
AATTGATTAGAAAAATCCAAAATACGTCTGTGTCTTGCAC
CAAGAGGGACGAAAATCTAGATTCTTTTAATCAACACTTA
AAAATGAGTCTTAAAGTTGCGCATAACACGAAGACATGTG
CAAAGCATTGCCTTCATCGACAGGTATTCAAGAATACGTA
TCGGAAAAGAAAAGCAGTGGAAGATCAAAGGAAAAACTTG
AACACGCAACTTAGGCAAAAATTTGCGTCGCCGTCAGACA
ATTTGCTTTCACCATGCTCTAGAAAACTGAATGATCACAA
GTCAAAACTCTTCTCAGCCAAATCGCAACCCAAAACACTG
GAGTTTGTGCGGGGCAAACAGAATATACCACGCAAGCCGA
ATGTAGACATTTAA
>lcl|I14.contig01483_7457-7870
ATGTCATACGGCGGATCGGCATCCCAAGATATAGTGACAA
AATTGATTAGAAAAATCCAAAATACGTCTGTGTCTTGCAC
CAAGAGGGACGAAAATCTAGATTCTTTTAATCAACACTTA
AAAATGAGTCTTAAAGTTGCGCATAACACGAAGACATGTG
CAAAGCATTGCCTTCATCGACAGGTATTCAAGAATACGTA
TCGGAAAAGAAAAGCAGTGGAAGATCAAAGGAAAAACTTG
AACACGCAACTTAGGCAAAAATTTGCGTCGCCGTCAGACA
ATTTGCTTTCACCATGCTCTAGAAAACTGAATGATCACAA
GTCAAAACTCTTCTCAGCCAAATCGCAACCCAAAACACTG
GAGTTTGTGCGGGGCAAACAGAATATACCACGCAAGCCGA
ATGTAGACATTTAA
>lcl|YPS1009.contig00268_1828-2241
ATGTCATACGGCGGATCGGCATCCCAAGATATAGTGACAA
AATTGATTAGAAAAATCCAAAATACGTCTGTGTCTTGCAC
CAAGAGGGACGAAAATCTAAATTCTTTTAATCAACACTTA
AAAATGAGTCTTAAAGTTGCGCATAACACGAAGACATGTG
CAAAGCATTGCCTTCATCGACAGGTATTCAAGAATACGTA
TCGGAAAAGAAAAGCAGTGGAAGATCAAAGGAAAAACTTG
AACACGCAACTTAGGCAAAAATTTGCGTCGCCGTCAGACA
ATTTGCTTTCACCATGCTCTAGAAAACTGAATGATCACAA
GTCAAAACTCTTCTCAGCCAAATCGCAACCCAAAACACTG
GAGTTTGTGCGGGGCAAACAGAATATACCACGCAAGCCGA
ATGTAGACATTTAA
>MIT_Spar_c290_9212
ATGACATACGGCGGATCAGTGTCTCAAGATGAAGTCACAA
AGTTGGCTAGAGAAATCCAAACTACGTCAATGTCTTGCAC
CAAGAAAGATGAGGTAGTAGACCCTTCGGATCAACGTTTG
AAAAAGAATCTTAAAGATGCTCGTAACACAGAAACTTGTG
TGAAGCATTCCCTTCATCGACGGATATTCAAGAACTCGTA
TCGGAAAAGAAAAGCAGTCGATGAACAAAGGAAAACCTTG
AACATGCAACTTAGGCAAAAATTTGCCTCGCCGTCAGACA
GTTTGCTTTCACCGTGCTCCAGAAAACTGAATGACCACAA
GTCAAAACTTTTTGCCGCCAAATCGCAACCAAAAAGATTG
GACTTTGTACAGAGCAAACAAAACATACTACACAAGTCGA
ATACAGATATCTAA
