# Supplementary material for: ZRT1 Harbors an Excess of Nonsynonymous Polymorphism and Shows Evidence of Balancing Selection in Saccharomyces cerevisiae
Source: G3 (Bethesda). 2013 Apr 1;3(4):665–73. doi: 10.1534/g3.112.005082 (PMC3618353; doi:10.1534/g3.112.005082)
Supplement: Supporting Information [file supp_g3.112.005082_FileS1.zip › YGR244C_FullLength_SparALN.fasta]

>YGR244C_S288C
ATGTACTCAAGAAAATCCTTATCCCTAATTTCAAAGTGTG
GGCAATTAAGCAGGCTAAACGCGCAAGCTGCTTTACAAGC
AAGGAGACACTTGTCAATTCATGAATACAGGTCAGCTCAG
TTATTGAGGGAATACGGTATTGGTACTCCAGAAGGATTTC
CAGCGTTCACTCCCGAAGAGGCTTTCGAAGCAGCCAAGAA
ATTAAACACTAACAAACTGGTCATCAAGGCGCAGGCATTG
ACCGGAGGTAGAGGTAAAGGTCACTTCGACACCGGTTACA
AAAGCGGTGTTCACATGATCGAAAGTCCTCAGCAGGCAGA
GGATGTTGCAAAAGAAATGCTCAATCATAACCTGATTACT
AAACAGACGGGAATAGCGGGGAAGCCAGTATCTGCTGTAT
ATATAGTGAAAAGAGTAGATACAAAGCATGAAGCTTATTT
ATCTATTCTAATGGACAGACAAACCAAGAAACCGATGATC
ATTGCGTCCAGTCAAGGTGGTATGAATATTGAAGAGGTGG
CTGAGAGAACCCCAGATGCTATAAAGAAATTTTCAATTGA
AACTTCAAAGGGATTGAGCCCACAAATGGCCAAGGATGTT
GCCAAGAGTCTCGGTTTCAGTCCCGATGCACAAGACGAGG
CAGCAAAAGCTGTTTCCAATTTGTATAAAATATTCATGGA
AAGGGATGCTACACAAGTGGAGATTAACCCTTTGAGTGAA
ATTGAACATGATCCAACCCACAAAATCATGTGTACAGACG
CCAAATTTGGGTTTGATGATAACGCATCATTCAGACAGGA
AAAGATATATTCCTGGAGGGACTTATCACAAGAAGATCCT
GATGAAGTTAAGGCAAAGAAGTATGATTTGAATTTTGTTA
AGTTGAAGGGTAACATTGGATGTTTAGTCAATGGTGCTGG
TTTGGCTATGGCTACTATGGATGTCATCAAATTAAATGGA
GGCGATCCTGCGAACTTTTTGGATTGTGGTGGTGGTGCCA
CCCCTGAGACCATCAAACAAGGTTTCGAATTGATCTTATC
CAATAAGAACGTAGATGCAATTTTCGTCAATATTTTCGGC
GGTATCGTAAGATGTGACTATGTTGCCCTGGGGCTGGTAG
AAGCCGCCAGAGAACTAGAAGTTAGGGTCCCCATTGTGGC
ACGTTTGCAAGGTACCAAAGTAGAAGAAGGCCGCGACATT
ATCAATAAGTCAGGCGTGAAGATTTATTCGTTTGATGAAT
TAGATCCTGCTGCTAAAAAGGTCGTTGAATTGACCCAAAA
TTAA
>YGR244C_AWRI796
ATGTACTCAAGAAAATCCTTATCCCTAATTTCAAAGTGTG
GGCAATTAAGCAGGCTAAACGCGCAAGCTGCTTTACAAGC
AAGGAGACACTTGTCAATTCATGAATACAGGTCAGCTCAG
TTATTGAGGGAATACGGTATTGGTACTCCAGAAGGATTTC
CAGCGTTCACTCCCGAAGAGGCTTTCGAAGCAGCCAAGAA
ATTAAACACTAACAAACTGGTCATCAAGGCGCAGGCATTG
ACCGGAGGTAGAGGTAAAGGTCACTTCGACACCGGTTACA
AAAGTGGTGTTCACATGATCGAAAGTCCTCAGCAGGCAGA
GGATGTTGCAAAAGAAATGCTCAATCATAACCTGATTACT
AAACAGACGGGAATAGCGGGGAAGCCAGTATCTGCTGTAT
ATATAGTGAAAAGAGTAGATACAAAGCATGAAGCTTATTT
ATCTATTCTAATGGACAGACAAACCAAGAAACCGATGATC
ATTGCGTCCAGTCAAGGTGGTATGAATATTGAAGAGGTGG
CTGAGAGAACCCCAGATGCTATAAAGAAATTTTCAATTGA
AACTTCAAAGGGATTGAGCCCACAAATGGCCAAGGATGTT
GCCAAGAGTCTCGGTTTCAGTCCCGATGCACAAGACGAGG
CAGCAAAAGCTGTTTCCAATTTGTATAAAATATTCATGGA
AAGGGATGCTACACAAGTGGAGATTAACCCTTTGAGTGAA
ATTGAACATGATCCAACCCACAAAATCATGTGTACAGACG
CCAAATTTGGGTTTGATGATAACGCATCATTCAGACAGGA
AAAGATATATTCCTGGAGGGACTTATCACAAGAAGATCCT
GATGAAGTTAAGGCAAAGAAGTATGATTTGAATTTTGTTA
AGTTGAAGGGTAACATTGGATGTTTAGTCAATGGTGCTGG
TTTGGCTATGGCTACTATGGATGTCATCAAATTAAATGGA
GGCGATCCTGCGAACTTTTTGGATTGTGGTGGTGGTGCCA
CCCCTGAGACCATCAAACAAGGTTTCGAATTGATCTTATC
CAATAAGAACGTAGATGCAATTTTCGTCAATATTTTCGGC
GGTATCGTAAGATGTGACTATGTTGCCCTGGGGCTGGTAG
AAGCCGCCAGACAACTAGAAGTTAGGGTCCCCATTGTGGC
ACGTTTGCAAGGTACCAAAGTAGAAGAAGGCCGCGACATT
ATCAATAAGTCAGGCGTGAAGATTTATTCGTTTGATGAAT
TAGATCCTGCTGCTAAAAAGGTCGTTGAATTGACCCAAAA
TTAA
>YGR244C_EC1118
ATGTACTCAAGAAAATCCTTATCCCTAATTTCAAAGTGTG
GGCAATTAAGCAGGCTAAACGCGCAAGCTGCTTTACAAGC
AAGGAGACACTTGTCAATTCATGAATACAGGTCAGCTCAT
TTATTGAGGGAATACGGTATTGGTACTCCAGAAGGATTTC
CAGCGTTCACTCCCGAAGAGGCTTTCGAAGCAGCCAAGAA
ATTAAACACTAACAAACTGGTCATCAAGGCGCAGGCATTG
ACCGGAGGTAGAGGTAAAGGTCACTTCGACACCGGTTACA
AAAGCGGTGTTCACATGATCGAAAGTCCTCAGCAGGCAGA
GGATGTTGCAAAAGAAATGCTCAATCATAACCTGATTACT
AAACAGACGGGAATAGCGGGGAAGCCAGTATCTGCTGTAT
ATATAGTGAAAAGAGTAGATACAAAGCATGAAGCTTATTT
ATCTATTCTAATGGACAGACAAACCAAGAAACCGATGATC
ATTGCGTCCAGTCAAGGTGGTATGAATATTGAAGAGGTGG
CTGAGAGAACCCCAGATGCTATAAAGAAATTTTCAATTGA
AACTTCAAAGGGATTGAGCCCACAAATGGCCAAGGATGTT
GCCAAGAGTCTCGGTTTCAGTCCCGATGCACAAGACGAGG
CAGCAAAAGCTGTTTCCAATTTGTATAAAATATTCATGGA
AAGGGATGCTACACAAGTGGAGATTAACCCTTTGAGTGAA
ATTGAACATGATCCAACCCACAAAATCATGTGTACAGACG
CCAAATTTGGGTTTGATGATAACGCATCATTCAGACAGGA
AAAGATATATTCCTGGAGGGACTTATCACAAGAAGATCCT
GATGAAGTTAAGGCAAAGAAGTATGATTTGAATTTTGTTA
AGTTGAAGGGTAACATTGGATGTTTAGTCAATGGTGCTGG
TTTGGCTATGGCTACTATGGATGTCATCAAATTAAATGGA
GGCGATCCTGCGAACTTTTTGGATTGTGGTGGTGGTGCCA
CCCCTGAGACCATCAAACAAGGTTTCGAATTGATCTTATC
CAATAAGAACGTAGATGCAATTTTCGTCAATATTTTCGGC
GGTATCGTAAGATGTGACTATGTTGCCCTGGGGCTGGTAG
AAGCCGCCAGAGAACTAGAAGTTAGGGTCCCCATTGTGGC
ACGTTTGCAAGGTACCAAAGTAGAAGAAGGCCGCGACATT
ATCAATAAGTCAGGCGTGAAGATTTATTCGTTTGATGAAT
TAGATCCTGCTGCTAAAAAGGTCGTTGAATTGACCCAAAA
TTAA
>YGR244C_JAY291
ATGTACTCAAGAAAATCCTTATCCCTAATTTCAAAGTGTG
GGCAATTAAGCAGGCTAAACGCGCAAGCTGCTTTACAAGC
AAGGAGACACTTGTCAATTCATGAATACAGGTCAGCTCAG
TTATTGAGGGAATACGGTATTGGTACTCCAGAAGGATTTC
CAGCGTTCACTCCCGAAGAGGCTTTCGAAGCAGCCAAGAA
ATTAAACACTAACAAACTGGTCATCAAGGCGCAGGCATTG
ACCGGAGGTAGAGGTAAAGGTCACTTCGACACCGGTTACA
AAAGCGGTGTTCACATGATCGAAAGTCCTCAGCAGGCAGA
GGATGTTGCAAAAGAAATGCTCAATCATAACCTGATTACT
AAACAGACGGGAATAGCGGGGAAGCCAGTATCTGCTGTAT
ATATAGTGAAAAGAGTAGATACAAAGCATGAAGCTTATTT
ATCTATTCTAATGGACAGACAAACCAAGAAACCGATGATC
ATTGCGTCCAGTCAAGGTGGTATGAATATTGAAGAGGTAG
CTGAGAGAACCCCAGATGCTATAAAGAAATTTTCAATTGA
AACTTCAAAGGGATTGAGCCCACAAATGGCCAAGGATGTT
GCCAAGAGTCTCGGTTTCAGTCCCGATGCACAAGACGAGG
CAGCAAAAGCTGTTTCCAATTTGTATAAAATATTCATGGA
AAGGGATGCTACACAAGTGGAGATTAACCCTTTGAGTGAA
ATTGAACATGATCCAACCCACAAAATCATGTGTACAGACG
CCAAATTTGGGTTTGATGATAACGCATCATTCAGACAGGA
AAAGATATATTCCTGGAGGGACTTATCACAAGAAGATCCT
GATGAAGTTAAGGCAAAGAAGTATGATTTGAATTTTGTTA
AGTTGAAGGGTAACATTGGATGTTTAGTCAATGGTGCTGG
TTTGGCTATGGCTACTATGGATGTCATCAAATTAAATGGA
GGCGATCCTGCGAACTTTTTGGATTGTGGTGGTGGTGCCA
CCCCTGAGACCATCAAACAAGGTTTCGAATTGATCTTATC
CAATAAGAACGTAGATGCAATTTTCGTCAATATTTTCGGC
GGTATCGTAAGATGTGACTATGTTGCCCTGGGGCTGGTAG
AAGCCGCCAGAGAACTAGAAGTTAGGGTCCCCATTGTGGC
ACGTTTGCAAGGTACCAAAGTAGAAGAAGGCCGCGACATT
ATCAATAAGTCAGGCGTGAAGATTTATTCGTTTGATGAAT
TAGATCCTGCTGCTAAAAAGGTCGTTGAATTGACCCAAAA
TTAA
>YGR244C_Kyokai7
ATGTACTCAAGAAAATCCTTATCCCTAATTTCAAAATGTG
GGCAATTAAGCAGGCTAAACGCGCAAGCTGCTTTACAAGC
AAGGAGACACTTGTCAATTCATGAATACAGGTCAGCTCAG
TTATTGAGGGAATACGGTATTGGTACTCCAGAAGGATTTC
CAGCGTTCACTCCCGAAGAGGCTTTCGAAGCAGCCAAGAA
ATTAAACACTAACAAACTGGTCATCAAGGCGCAGGCATTA
ACCGGAGGTAGAGGTAAAGGTCACTTCGACACCGGTTACA
AAAGCGGTGTTCACATGATCGAAAGTCCTCAGCAGGCAGA
GGATGTTGCAAAAGAAATGCTCAATCATAACCTGATTACT
AAACAGACGGGAATAGCGGGGAAGCCAGTATCTGCTGTAT
ATATAGTGAAAAGAGTAGATACAAAGCATGAAGCTTATTT
ATCTATTCTAATGGACAGACAGACCAAGAAACCGATGATC
ATTGCGTCCAGTCAAGGTGGTATGAATATTGAAGAGGTGG
CTGAGAGAACCCCAGATGCTATAAAGAAATTTTCAATTGA
AACTTCAAAGGGATTGAGCCCACAAATGGCCAAGGATGTT
GCCAAGAGTCTCGGTTTCAGTCCCGATGCACAAGACGAGG
CAGCAAAAGCTGTTTCCAATTTGTATAAAATATTCATGGA
AAGGGATGCTACACAAGTGGAGATTAACCCTTTGAGTGAA
ATTGAACATGATCCAACCCACAAAATCATGTGTACAGACG
CCAAATTTGGGTTTGATGATAACGCATCATTCAGACAGGA
AAAGATATATTCCTGGAGGGACTTATCACAAGAAGATCCT
GATGAAGTTAAGGCAAAGAAGTATGATTTGAATTTTGTTA
AGTTGAAGGGTAACATTGGATGTTTAGTCAATGGTGCTGG
TTTGGCTATGGCTACTATGGATGTCATCAAATTAAATGGA
GGCGATCCTGCGAACTTTTTGGATTGTGGTGGTGGTGCCA
CCCCTGAGACCATCAAACAAGGTTTCGAATTGATCTTATC
CAATAAGAACGTAGATGCAATTTTCGTCAATATTTTCGGC
GGTATCGTAAGATGTGACTATGTTGCCCTGGGGCTGGTAG
AAGCCGCCAGAGAACTAGAAGTTAGGGTCCCCATTGTGGC
ACGTTTGCAAGGTACCAAAGTAGAAGAAGGCCGCGACATT
ATCAATAAGTCAGGCGTGAAGATTTATTCGTTTGATGAAT
TAGATCCTGCTGCTAAAAAGGTCGTTGAATTGACCCAAAA
TTAA
>YGR244C_RM11-1a
ATGTACTCAAGAAAATCCTTATCCCTAATTTCAAAGTGTG
GGCAATTAAGCAGGCTAAACGCGCAAGCTGCTTTACAAGC
AAGGAGACACTTGTCAATTCATGAATACAGGTCAGCTCAG
TTATTGAGGGAATACGGTATTGGTACTCCAGAAGGATTTC
CAGCGTTCACTCCCGAAGAGGCTTTCGAAGCAGCCAAGAA
ATTAAACACTAACAAACTGGTCATCAAGGCGCAGGCATTG
ACCGGAGGTAGAGGTAAAGGTCACTTCGACACCGGTTACA
AAAGCGGTGTTCACATGATCGAAAGTCCTCAGCAGGCAGA
GGATGTTGCAAAAGAAATGCCTCATCATAACCTGATTACT
AAACAGACGGGAATAGCGGGGAAGCCAGTATCTGCTGTAT
ATATAGTGAAAAGAGTAGATACAAAGCATGAAGCTTATTT
ATCTATTCTAATGGACAGACAAACCAAGAAACCGATGATC
ATTGCGTCCAGTCAAGGTGGTATGAATATTGAAGAGGTGG
CTGAGAGAACCCCAGATGCTATAAAGAAATTTTCAATTGA
AACTTCAAAGGGATTGAGCCCACAAATGGCCAAGGATGTT
GCCAAGAGTCTCGGTTTCAGTCCCGATGCACAAGACGAGG
CAGCAAAAGCTGTTTCCAATTTGTATAAAATATTCATGGA
AAGGGATGCTACACAAGTGGAGATTAACCCTTTGAGTGAA
ATTGAACATGATCCAACCCACAAAATCATGTGTACAGACG
CCAAATTTGGGTTTGATGATAACGCATCATTCAGACAGGA
AAAGATATATTCCTGGAGGGACTTATCACAAGAAGATCCT
GATGAAGTTAAGGCAAAGAAGTATGATTTGAATTTTGTTA
AGTTGAAGGGTAACATTGGATGTTTAGTCAATGGTGCTGG
TTTGGCTATGGCTACTATGGATGTCATCAAATTAAATGGA
GGCGATCCTGCGAACTTTTTGGATTGTGGTGGTGGTGCCA
CCCCTGAGACCATCAAACAAGGTTTCGAATTGATCTTATC
CAATAAGAACGTAGATGCAATTTTCGTCAATATTTTCGGC
GGTATCGTAAGATGTGACTATGTTGCCCTGGGGCTGGTAG
AAGCCGCCAGAGAACTAGAAGTTAGGGTCCCCATTGTGGC
ACGTTTGCAAGGTACCAAAGTAGAAGAAGGCCGCGACATT
ATCAATAAGTCAGGCGTGAAGATTTATTCGTTTGATGAAT
TAGATCCTGCTGCTAAAAAGGTCGTTGAATTGACCCAAAA
TTAA
>YGR244C_Sigma1278b
ATGTACTCAAGAAAATCCTTATCCCTAATTTCAAAGTGTG
GGCAATTAAGCAGGCTAAACGCGCAAGCTGCTTTACAAGC
AAGGAGACACTTGTCAATTCATGAATACAGGTCAGCTCAG
TTATTGAGGGAATACGGTATTGGTACTCCAGAAGGATTTC
CAGCGTTCACTCCCGAAGAGGCTTTCGAAGCAGCCAAGAA
ATTAAACACTAACAAACTGGTCATCAAGGCGCAGGCATTG
ACCGGAGGTAGAGGTAAAGGTCACTTCGACACCGGTTACA
AAAGCGGTGTTCACATGATCGAAAGTCCTCAGCAGGCAGA
GGATGTTGCAAAAGAAATGCTCAATCATAACCTGATTACT
AAACAGACGGGAATAGCGGGGAAGCCAGTATCTGCTGTAT
ATATAGTGAAAAGAGTAGATACAAAGCATGAAGCTTATTT
ATCTATTCTAATGGACAGACAAACCAAGAAACCGATGATC
ATTGCGTCCAGTCAAGGTGGTATGAATATTGAAGAGGTGG
CTGAGAGAACCCCAGATGCTATAAAGAAATTTTCAATTGA
AACTTCAAAGGGATTGAGCCCACAAATGGCCAAGGATGTT
GCCAAGAGTCTCGGTTTCAGTCCCGATGCACAAGACGAGG
CAGCAAAAGCTGTTTCCAATTTGTATAAAATATTCATGGA
AAGGGATGCTACACAAGTGGAGATTAACCCTTTGAGTGAA
ATTGAACATGATCCAACCCACAAAATCATGTGTACAGACG
CCAAATTTGGGTTTGATGATAACGCATCATTCAGACAGGA
AAAGATATATTCCTGGAGGGACTTATCACAAGAAGATCCT
GATGAAGTTAAGGCAAAGAAGTATGATTTGAATTTTGTTA
AGTTGAAGGGTAACATTGGATGTTTAGTCAATGGTGCTGG
TTTGGCTATGGCTACTATGGATGTCATCAAATTAAATGGA
GGCGATCCTGCGAACTTTTTGGATTGTGGTGGTGGTGCCA
CCCCTGAGACCATCAAACAAGGTTTCGAATTGATCTTATC
CAATAAGAACGTAGATGCAATTTTCGTCAATATTTTCGGC
GGTATCGTAAGATGTGACTATGTTGCCCTGGGGCTGGTAG
AAGCCGCCAGAGAACTAGAAGTTAGGGTCCCCATTGTGGC
ACGTTTGCAAGGTACCAAAGTAGAAGAAGGCCGCGACATT
ATCAATAAGTCAGGCGTGAAGATTTATTCGTTTGATGAAT
TAGATCCTGCTGCTAAAAAGGTCGTTGAATTGACCCAAAA
TTAA
>YGR244C_VL3
ATGTACTCAAGAAAATCCTTATCCCTAATTTCAAAGTGTG
GGCAATTAAGCAGGCTAAACGCGCAAGCTGCTTTACAAGC
AAGGAGACACTTGTCAATTCATGAATACAGGTCAGCTCAG
TTATTGAGGGAATACGGTATTGGTACTCCAGAAGGATTTC
CAGCGTTCACTCCCGAAGAGGCTTTCGAAGCAGCCAAGAA
ATTAAACACTAACAAACTGGTCATCAAGGCGCAGGCATTG
ACCGGAGGTAGAGGTAAAGGTCACTTCGACACCGGTTACA
AAAGCGGTGTTCACATGATCGAAAGTCCTCAGCAGGCAGA
GGATGTTGCAAAAGAAATGCTCAATCATAACCTGATTACT
AAACAGACGGGAATAGCGGGGAAGCCAGTATCTGCTGTAT
ATATAGTGAAAAGAGTAGATACAAAGCATGAAGCTTATTT
ATCTATTCTAATGGACAGACAAACCAAGAAACCGATGATC
ATTGCGTCCAGTCAAGGTGGTATGAATATTGAAGAGGTGG
CTGAGAGAACCCCAGATGCTATAAAGAAATTTTCAATTGA
AACTTCAAAGGGATTGAGCCCACAAATGGCCAAGGATGTT
GCCAAGAGTCTCGGTTTCAGTCCCGATGCACAAGACGAGG
CAGCAAAAGCTGTTTCCAATTTGTATAAAATATTCATGGA
AAGGGATGCTACACAAGTGGAGATTAACCCTTTGAGTGAA
ATTGAACATGATCCAACCCACAAAATCATGTGTACAGACG
CCAAATTTGGGTTTGATGATAACGCATCATTCAGACAGGA
AAAGATATATTCCTGGAGGGACTTATCACAAGAAGATCCT
GATGAAGTTAAGGCAAAGAAGTATGATTTGAATTTTGTTA
AGTTGAAGGGTAACATTGGATGTTTAGTCAATGGTGCTGG
TTTGGCTATGGCTACTATGGATGTCATCAAATTAAATGGA
GGCGATCCTGCGAACTTTTTGGATTGTGGTGGTGGTGCCA
CCCCTGAGACCATCAAACAAGGTTTCGAATTGATCTTATC
CAATAAGAACGTAGATGCAATTTTCGTCAATATTTTCGGC
GGTATCGTAAGATGTGACTATGTTGCCCTGGGGCTGGTAG
AAGCCGCCAGAGAACTAGAAGTTAGGGTCCCCATTGTGGC
ACGTTTGCAAGGTACCAAAGTAGAAGAAGGCCGCGACATT
ATCAATAAGTCAGGCGTGAAGATTTATTCGTTTGATGAAT
TAGATCCTGCTGCTAAAAAGGTCGTTGAATTGACCCAAAA
TTAA
>YGR244C_YJM789
ATGTACTCAAGAAAATCCTTATCCCTAATTTCAAAGTGTG
GGCAATTAAGCAGGCTAAACGCGCAAGCTGCTTTACAAGC
AAGGAGACACTTGTCAATTCATGAATACAGGTCAGCTCAG
TTATTGAGGGAATACGGTATTGGTACTCCAGAAGGATTTC
CAGCGTTCACTCCCGAAGAGGCTTTCGAAGCAGCCAAGAA
ATTAAACACTAACAAACTGGTCATCAAGGCGCAGGCATTG
ACCGGAGGTAGAGGTAAAGGTCACTTCGACACCGGTTACA
AAAGCGGTGTTCACATGATCGAAAGTCCTCAGCAGGCAGA
GGATGTTGCAAAAGAAATGCTCAATCATAACCTGATTACT
AAACAGACGGGAATAGCGGGGAAGCCAGTATCTGCTGTAT
ATATAGTGAAAAGAGTAGATACAAAGCATGAAGCTTATTT
ATCTATTCTAATGGACAGACAAACCAAGAAACCGATGATC
ATTGCGTCCAGTCAAGGTGGTATGAATATTGAAGAGGTGG
CTGAGAGAACCCCAGATGCTATAAAGAAATTTTCAATTGA
AACTTCAAAGGGATTGAGCCCACAAATGGCCAAGGATGTT
GCCAAGAGTCTCGGTTTCAGTCCCGATGCACAAGACGAGG
CAGCAAAAGCTGTTTCCAATTTGTATAAAATATTCATGGA
AAGGGATGCTACACAAGTGGAGATTAACCCTTTGAGTGAA
ATTGAACATGATCCAACCCACAAAATCATGTGTACAGACG
CCAAATTTGGGTTTGATGATAACGCATCATTCAGACAGGA
AAAGATATATTCCTGGAGGGACTTATCACAAGAAGATCCT
GATGAAGTTAAGGCAAAGAAGTATGATTTGAATTTTGTTA
AGTTGAAGGGTAACATTGGATGTTTAGTCAATGGTGCTGG
TTTGGCTATGGCTACTATGGATGTCATCAAATTAAATGGA
GGCGATCCTGCGAACTTTTTGGATTGTGGTGGTGGTGCCA
CCCCTGAGACCATCAAACAAGGTTTCGAATTGATCTTATC
CAATAAGAACGTAGATGCAATTTTCGTCAATATTTTCGGC
GGTATCGTAAGATGTGACTATGTTGCCCTGGGGCTGGTAG
AAGCCGCCAGAGAACTAGAAGTTAGGGTCCCCATTGTGGC
ACGTTTGCAAGGTACCAAAGTAGAAGAAGGCCGCGACATT
ATCAATAAGTCAGGCGTGAAGATTTATTCGTTTGATGAAT
TAGATCCTGCTGCTAAAAAGGTCGTTGAATTGACCCAAAA
TTAA
>lcl|YJM653.contig02066_252-1535
ATGTACTCAAGAAAATCCTTATCCCTAATTTCAAAGTGTG
GGCAATTAAGCAGGCTAAACGCGCAAGCTGCTTTACAAGC
AAGGAGACACTTGTCAATTCATGAATACAGGTCAGCTCAG
TTATTGAGGGAATACGGTATTGGTACTCCAGAAGGATTTC
CAGCGTTCACTCCCGAAGAGGCTTTCGAAGCAGCCAAGAA
ATTAAACACTAACAAACTGGTCATCAAGGCGCAGGCATTG
ACCGGAGGTAGAGGTAAAGGTCACTTCGACACCGGTTACA
AAAGCGGTGTTCACATGATCGAAAGTCCTCAGCAGGCAGA
GGATGTTGCAAAAGAAATGCTCAATCATAACCTGATTACT
AAACAGACGGGAATAGCGGGGAAGCCAGTATCTGCTGTAT
ATATAGTGAAAAGAGTAGATACAAAGCATGAAGCTTATTT
ATCTATTCTAATGGACAGACAAACCAAGAAACCGATGATC
ATTGCGTCCAGTCAAGGTGGTATGAATATTGAAGAGGTGG
CTGAGAGAACCCCAGATGCTATAAAGAAATTTTCAATTGA
AACTTCAAAGGGATTGAGCCCACAAATGGCCAAGGATGTT
GCCAAGAGTCTCGGTTTCAGTCCCGATGCACAAGACGAGG
CAGCAAAAGCTGTTTCCAATTTGTATAAAATATTCATGGA
AAGGGATGCTACACAAGTGGAGATTAACCCTTTGAGTGAA
ATTGAACATGATCCAACCCACAAAATCATGTGTACAGACG
CCAAATTTGGGTTTGATGATAACGCATCATTCAGACAGGA
AAAGATATATTCCTGGAGGGACTTATCACAAGAAGATCCT
GATGAAGTTAAGGCAAAGAAGTATGATTTGAATTTTGTTA
AGTTGAAGGGTAACATTGGATGTTTAGTCAATGGTGCTGG
TTTGGCTATGGCTACTATGGATGTCATCAAATTAAATGGA
GGCGATCCTGCGAACTTTTTGGATTGTGGTGGTGGTGCCA
CCCCTGAGACCATCAAACAAGGTTTCGAATTGATCTTATC
CAATAAGAACGTAGATGCAATTTTCGTCAATATTTTCGGC
GGTATCGTAAGATGTGACTATGTTGCCCTGGGGCTGGTAG
AAGCCGCCAGAGAACTAGAAGTTAGGGTCCCCATTGTGGC
ACGTTTGCAAGGTACCAAAGTAGAAGAAGGCCGCGACATT
ATCAATAAGTCAGGCGTGAAGATTTATTCGTTTGATGAAT
TAGATCCTGCTGCTAAAAAGGTCGTTGAATTGACCCAAAA
TTAA
>lcl|YJM280.Contig17.34_125-1408
ATGTACTCAAGAAAATCCTTATCCCTAATTTCAAAGTGTG
GGCAATTAAGCAGGCTAAACGCGCAAGCTGCTTTACAAGC
AAGGAGACACTTGTCAATTCATGAATACAGGTCAGCTCAG
TTATTGAGGGAATACGGTATTGGTACTCCAGAAGGATTTC
CAGCGTTCACTCCCGAAGAGGCTTTCGAAGCAGCCAAGAA
ATTAAACACTAACAAACTGGTCATCAAGGCGCAGGCATTG
ACCGGAGGTAGAGGTAAAGGTCACTTCGACACCGGTTACA
AAAGCGGTGTTCACATGATCGAAAGTCCTCAGCAGGCAGA
GGATGTTGCAAAAGAAATGCTCAATCATAACCTGATTACT
AAACAGACGGGAATAGCGGGGAAGCCAGTATCTGCTGTAT
ATATAGTGAAAAGAGTAGATACAAAGCATGAAGCTTATTT
ATCTATTCTAATGGACAGACAAACCAAGAAACCGATGATC
ATTGCGTCCAGTCAAGGTGGTATGAATATTGAAGAGGTGG
CTGAGAGAACCCCAGATGCTATAAAGAAATTTTCAATTGA
AACTTCAAAGGGATTGAGCCCACAAATGGCCAAGGATGTT
GCCAAGAGTCTCGGTTTCAGTCCCGATGCACAAGACGAGG
CAGCAAAAGCTGTTTCCAATTTGTATAAAATATTCATGGA
AAGGGATGCTACACAAGTGGAGATTAACCCTTTGAGTGAA
ATTGAACATGATCCAACCCACAAAATCATGTGTACAGACG
CCAAATTTGGGTTTGATGATAACGCATCATTCAGACAGGA
AAAGATATATTCCTGGAGGGACTTATCACAAGAAGATCCT
GATGAAGTTAAGGCAAAGAAGTATGATTTGAATTTTGTTA
AGTTGAAGGGTAACATTGGATGTTTAGTCAATGGTGCTGG
TTTGGCTATGGCTACTATGGATGTCATCAAATTAAATGGA
GGCGATCCTGCGAACTTTTTGGATTGTGGTGGTGGTGCCA
CCCCTGAGACCATCAAACAAGGTTTCGAATTGATCTTATC
CAATAAGAACGTAGATGCAATTTTCGTCAATATTTTCGGC
GGTATCGTAAGATGTGACTATGTTGCCCTGGGGCTGGTAG
AAGCCGCCAGAGAACTAGAAGTTAGGGTCCCCATTGTGGC
ACGTTTGCAAGGTACCAAAGTAGAAGAAGGCCGCGACATT
ATCAATAAGTCAGGCGTGAAGATTTATTCGTTTGATGAAT
TAGATCCTGCTGCTAAAAAGGTCGTTGAATTGACCCAAAA
TTAA
>lcl|M22.Contig16.13_728-2011
ATGTACTCAAGAAAATCCTTATCCCTAATTTCAAAGTGTG
GGCAATTAAGCAGGCTAAACGCGCAAGCTGCTTTACAAGC
AAGGAGACACTTGTCAATTCATGAATACAGGTCAGCTCAG
TTATTGAGGGAATACGGTATTGGTACTCCAGAAGGATTTC
CAGCGTTCACTCCCGAAGAGGCTTTCGAAGCAGCCAAGAA
ATTAAACACTAACAAACTGGTCATCAAGGCGCAGGCATTG
ACCGGAGGTAGAGGTAAAGGTCACTTCGACACCGGTTACA
AAAGCGGTGTTCACATGATCGAAAGTCCTCAGCAGGCAGA
GGATGTTGCAAAAGAAATGCTCAATCATAACCTGATTACT
AAACAGACGGGAATAGCGGGGAAGCCAGTATCTGCTGTAT
ATATAGTGAAAAGAGTAGATACAAAGCATGAAGCTTATTT
ATCTATTCTAATGGACAGACAAACCAAGAAACCGATGATC
ATTGCGTCCAGTCAAGGTGGTATGAATATTGAAGAGGTGG
CTGAGAGAACCCCAGATGCTATAAAGAAATTTTCAATTGA
AACTTCAAAGGGATTGAGCCCACAAATGGCCAAGGATGTT
GCCAAGAGTCTCGGTTTCAGTCCCGATGCACAAGACGAGG
CAGCAAAAGCTGTTTCCAATTTGTATAAAATATTCATGGA
AAGGGATGCTACACAAGTGGAGATTAACCCTTTGAGTGAA
ATTGAACATGATCCAACCCACAAAATCATGTGTACAGACG
CCAAATTTGGGTTTGATGATAACGCATCATTCAGACAGGA
AAAGATATATTCCTGGAGGGACTTATCACAAGAAGATCCT
GATGAAGTTAAGGCAAAGAAGTATGATTTGAATTTTGTTA
AGTTGAAGGGTAACATTGGATGTTTAGTCAATGGTGCTGG
TTTGGCTATGGCTACTATGGATGTCATCAAATTAAATGGA
GGCGATCCTGCGAACTTTTTGGATTGTGGTGGTGGTGCCA
CCCCTGAGACCATCAAACAAGGTTTCGAATTGATCTTATC
CAATAAGAACGTAGATGCAATTTTCGTCAATATTTTCGGC
GGTATCGTAAGATGTGACTATGTTGCCCTGGGGCTGGTAG
AAGCCGCCAGAGAACTAGAAGTTAGGGTCCCCATTGTGGC
ACGTTTGCAAGGTACCAAAGTAGAAGAAGGCCGCGACATT
ATCAATAAGTCAGGCGTGAAGATTTATTCGTTTGATGAAT
TAGATCCTGCTGCTAAAAAGGTCGTTGAATTGACCCAAAA
TTAA
>lcl|I14.contig01480_22276-23559
ATGTACTCAAGAAAATCCTTATCCCTAATTTCAAAGTGTG
GGCAATTAAGCAGGCTAAACGCGCAAGCTGCTTTACAAGC
AAGGAGACACTTGTCAATTCATGAATACAGGTCAGCTCAG
TTATTGAGGGAATACGGTATTGGTACTCCAGAAGGATTTC
CAGCGTTCACTCCCGAAGAGGCTTTCGAAGCAGCCAAGAA
ATTAAACACTAACAAACTGGTCATCAAGGCGCAGGCATTG
ACCGGAGGTAGAGGTAAAGGTCACTTCGACACCGGTTACA
AAAGCGGTGTTCACATGATCGAAAGTCCTCAGCAGGCAGA
GGATGTTGCAAAAGAAATGCTCAATCATAACCTGATTACT
AAACAGACGGGAATAGCGGGGAAGCCAGTATCTGCTGTAT
ATATAGTGAAAAGAGTAGATACAAAGCATGAAGCTTATTT
ATCTATTCTAATGGACAGACAAACCAAGAAACCGATGATC
ATTGCGTCCAGTCAAGGTGGTATGAATATTGAAGAGGTGG
CTGAGAGAACCCCAGATGCTATAAAGAAATTTTCAATTGA
AACTTCAAAGGGATTGAGCCCACAAATGGCCAAGGATGTT
GCCAAGAGTCTCGGTTTCAGTCCCGATGCACAAGACGAGG
CAGCAAAAGCTGTTTCCAATTTGTATAAAATATTCATGGA
AAGGGATGCTACACAAGTGGAGATTAACCCTTTGAGTGAA
ATTGAACATGATCCAACCCACAAAATCATGTGTACAGACG
CCAAATTTGGGTTTGATGATAACGCATCATTCAGACAGGA
AAAGATATATTCCTGGAGGGACTTATCACAAGAAGATCCT
GATGAAGTTAAGGCAAAGAAGTATGATTTGAATTTTGTTA
AGTTGAAGGGTAACATTGGATGTTTAGTCAATGGTGCTGG
TTTGGCTATGGCTACTATGGATGTCATCAAATTAAATGGA
GGCGATCCTGCGAACTTTTTGGATTGTGGTGGTGGTGCCA
CCCCTGAGACCATCAAACAAGGTTTCGAATTGATCTTATC
CAATAAGAACGTAGATGCAATTTTCGTCAATATTTTCGGC
GGTATCGTAAGATGTGACTATGTTGCCCTGGGGCTGGTAG
AAGCCGCCAGAGAACTAGAAGTTAGGGTCCCCATTGTGGC
ACGTTTGCAAGGTACCAAAGTAGAAGAAGGCCGCGACATT
ATCAATAAGTCAGGCGTGAAGATTTATTCGTTTGATGAAT
TAGATCCTGCTGCTAAAAAGGTCGTTGAATTGACCCAAAA
TTAA
>lcl|YPS163.Contig196.18_2942-4225
ATGTACTCAAGAAAATCCTTATCCCTAATTTCAAAGTGTG
GGCAATTAAGCAGGCTAAACGCGCAAGCTGCTTTACAAGC
AAGGAGACACTTGTCAATTCATGAATACAGGTCAGCTCAG
TTATTGAGGGAATACGGTATTGGTACTCCAGAAGGATTTC
CAGCGTTCACTCCCGAAGAGGCTTTCGAAGCAGCCAAGAA
ATTAAACACTAACAAACTGGTCATCAAGGCGCAGGCATTG
ACCGGAGGTAGAGGTAAAGGTCACTTCGACACCGGTTACA
AAAGCGGTGTTCACATGATCGAAAGTCCTCAGCAGGCAGA
GGATGTTGCAAAAGAAATGCTCAATCATAACCTGATTACT
AAACAGACGGGAATAGCGGGGAAGCCAGTATCTGCTGTAT
ATATAGTGAAAAGAGTAGATACAAAGCATGAAGCTTATTT
ATCTATTCTAATGGACAGACAGACCAAGAAACCGATGATC
ATTGCGTCCAGTCAAGGTGGTATGAATATTGAAGAGGTGG
CTGAGAGAACCCCAGATGCTATAAAGAAATTTTCAATTGA
AACTTCAAAGGGATTGAGCCCACAAATGGCCAAGGATGTT
GCCAAGAGTCTCGGTTTCAGTCCCGATGCACAAGACGAGG
CAGCAAAAGCTGTTTCCAATTTGTATAAAATATTCATGGA
AAGGGATGCTACACAAGTGGAGATTAACCCTTTGAGTGAA
ATTGAACATGATCCAACCCACAAAATCATGTGTACAGACG
CCAAATTTGGGTTTGATGATAACGCATCATTCAGACAGGA
AAAGATATATTCCTGGAGGGACTTATCACAAGAAGATCCT
GATGAAGTTAAGGCAAAGAAGTATGATTTGAATTTTGTTA
AGTTGAAGGGTAACATTGGATGTTTAGTCAATGGTGCTGG
TTTGGCTATGGCTACTATGGATGTCATCAAATTAAATGGA
GGCGATCCTGCGAACTTTTTGGATTGTGGTGGTGGTGCCA
CCCCTGAGACCATCAAACAAGGTTTCGAATTGATCTTATC
CAATAAGAACGTAGATGCAATTTTCGTCAATATTTTCGGC
GGTATCGTAAGATGTGACTATGTTGCCCTGGGGCTGGTAG
AAGCCGCCAGAGAACTAGAAGTTAGGGTCCCCATTGTGGC
ACGTTTGCAAGGTACCAAAGTAGAAGAAGGCCGCGACATT
ATCAATAAGTCAGGCGTGAAGATTTATTCGTTTGATGAAT
TAGATCCTGCTGCTAAAAAGGTCGTTGAATTGACCCAAAA
TTAA
>lcl|YJM421.Contig17.4_101793-103076
ATGTACTCAAGAAAATCCTTATCCCTAATTTCAAAGTGTG
GGCAATTAAGCAGGCTAAACGCGCAAGCTGCTTTACAAGC
AAGGAGACACTTGTCAATTCATGAATACAGGTCAGCTCAG
TTATTGAGGGAATACGGTATTGGTACTCCAGAAGGATTTC
CAGCGTTCACTCCCGAAGAGGCTTTCGAAGCAGCCAAGAA
ATTAAACACTAACAAACTGGTCATCAAGGCGCAGGCATTG
ACCGGAGGTAGAGGTAAAGGTCACTTCGACACCGGTTACA
AAAGCGGTGTTCACATGATCGAAAGTCCTCAGCAGGCAGA
GGATGTTGCAAAAGAAATGCTCAATCATAACCTGATTACT
AAACAGACGGGAATAGCGGGGAAGCCAGTATCTGCTGTAT
ATATAGTGAAAAGAGTAGATACAAAGCATGAAGCTTATTT
ATCTATTCTAATGGACAGACAGACCAAGAAACCGATGATC
ATTGCGTCCAGTCAAGGTGGTATGAATATTGAAGAGGTGG
CTGAGAGAACCCCAGATGCTATAAAGAAATTTTCAATTGA
AACTTCAAAGGGATTGAGCCCACAAATGGCCAAGGATGTT
GCCAAGAGTCTCGGTTTCAGTCCCGATGCACAAGACGAGG
CAGCAAAAGCTGTTTCCAATTTGTATAAAATATTCATGGA
AAGGGATGCTACACAAGTGGAGATTAACCCTTTGAGTGAA
ATTGAACATGATCCAACCCACAAAATCATGTGTACAGACG
CCAAATTTGGGTTTGATGATAACGCATCATTCAGACAGGA
AAAGATATATTCCTGGAGGGACTTATCACAAGAAGATCCT
GATGAAGTTAAGGCAAAGAAGTATGATTTGAATTTTGTTA
AGTTGAAGGGTAACATTGGATGTTTAGTCAATGGTGCTGG
TTTGGCTATGGCTACTATGGATGTCATCAAATTAAATGGA
GGCGATCCTGCGAACTTTTTGGATTGTGGTGGTGGTGCCA
CCCCTGAGACCATCAAACAAGGTTTCGAATTGATCTTATC
CAATAAGAACGTAGATGCAATTTTCGTCAATATTTTCGGC
GGTATCGTAAGATGTGACTATGTTGCCCTGGGGCTGGTAG
AAGCCGCCAGAGAACTAGAAGTTAGGGTCCCCATTGTGGC
ACGTTTGCAAGGTACCAAAGTAGAAGAAGGCCGCGACATT
ATCAATAAGTCAGGCGTGAAGATTTATTCGTTTGATGAAT
TAGATCCTGCTGCTAAAAAGGTCGTTGAATTGACCCAAAA
TTAA
>lcl|YJM326.contig01578_4083-5366
ATGTACTCAAGAAAATCCTTATCCCTAATTTCAAAGTGTG
GGCAATTAAGCAGGCTAAACGCGCAAGCTGCTTTACAAGC
AAGGAGACACTTGTCAATTCATGAATACAGGTCAGCTCAG
TTATTGAGGGAATACGGTATTGGTACTCCAGAAGGATTTC
CAGCGTTCACTCCCGAAGAGGCTTTCGAAGCAGCCAAGAA
ATTAAACACTAACAAACTGGTCATCAAGGCGCAGGCATTG
ACCGGAGGTAGAGGTAAAGGTCACTTCGACACCGGTTACA
AAAGCGGTGTTCACATGATCGAAAGTCCTCAGCAGGCAGA
GGATGTTGCAAAAGAAATGCTCAATCATAACCTGATTACT
AAACAGACGGGAATAGCGGGGAAGCCAGTATCTGCTGTAT
ATATAGTGAAAAGAGTAGATACAAAGCATGAAGCTTATTT
ATCTATTCTAATGGACAGACAGACCAAGAAACCGATGATC
ATTGCGTCCAGTCAAGGTGGTATGAATATTGAAGAGGTGG
CTGAGAGAACCCCAGATGCTATAAAGAAATTTTCAATTGA
AACTTCAAAGGGATTGAGCCCACAAATGGCCAAGGATGTT
GCCAAGAGTCTCGGTTTCAGTCCCGATGCACAAGACGAGG
CAGCAAAAGCTGTTTCCAATTTGTATAAAATATTCATGGA
AAGGGATGCTACACAAGTGGAGATTAACCCTTTGAGTGAA
ATTGAACATGATCCAACCCACAAAATCATGTGTACAGACG
CCAAATTTGGGTTTGATGATAACGCATCATTCAGACAGGA
AAAGATATATTCCTGGAGGGACTTATCACAAGAAGATCCT
GATGAAGTTAAGGCAAAGAAGTATGATTTGAATTTTGTTA
AGTTGAAGGGTAACATTGGATGTTTAGTCAATGGTGCTGG
TTTGGCTATGGCTACTATGGATGTCATCAAATTAAATGGA
GGCGATCCTGCGAACTTTTTGGATTGTGGTGGTGGTGCCA
CCCCTGAGACCATCAAACAAGGTTTCGAATTGATCTTATC
CAATAAGAACGTAGATGCAATTTTCGTCAATATTTTCGGC
GGTATCGTAAGATGTGACTATGTTGCCCTGGGGCTGGTAG
AAGCCGCCAGAGAACTAGAAGTTAGGGTCCCCATTGTGGC
ACGTTTGCAAGGTACCAAAGTAGAAGAAGGCCGCGACATT
ATCAATAAGTCAGGCGTGAAGATTTATTCGTTTGATGAAT
TAGATCCTGCTGCTAAAAAGGTCGTTGAATTGACCCAAAA
TTAA
>lcl|YJM320.Contig49.8_3009-4292
ATGTACTCAAGAAAATCCTTATCCCTAATTTCAAAGTGTG
GGCAATTAAGCAGGCTAAACGCGCAAGCTGCTTTACAAGC
AAGGAGACACTTGTCAATTCATGAATACAGGTCAGCTCAG
TTATTGAGGGAATACGGTATTGGTACTCCAGAAGGATTTC
CAGCGTTCACTCCCGAAGAGGCTTTCGAAGCAGCCAAGAA
ATTAAACACTAACAAACTGGTCATCAAGGCGCAGGCATTG
ACCGGAGGTAGAGGTAAAGGTCACTTCGACACCGGTTACA
AAAGCGGTGTTCACATGATCGAAAGTCCTCAGCAGGCAGA
GGATGTTGCAAAAGAAATGCTCAATCATAACCTGATTACT
AAACAGACGGGAATAGCGGGGAAGCCAGTATCTGCTGTAT
ATATAGTGAAAAGAGTAGATACAAAGCATGAAGCTTATTT
ATCTATTCTAATGGACAGACAAACCAAGAAACCGATGATC
ATTGCGTCCAGTCAAGGTGGTATGAATATTGAAGAGGTGG
CTGAGAGAACCCCAGATGCTATAAAGAAATTTTCAATTGA
AACTTCAAAGGGATTGAGCCCACAAATGGCCAAGGATGTT
GCCAAGAGTCTCGGTTTCAGTCCCGATGCACAAGACGAGG
CAGCAAAAGCTGTTTCCAATTTGTATAAAATATTCATGGA
AAGGGATGCTACACAAGTGGAGATTAACCCTTTGAGTGAA
ATTGAGCATGATCCAACCCACAAAATCATGTGTACAGACG
CCAAATTTGGGTTTGATGATAACGCATCATTCAGACAGGA
AAAGATATATTCCTGGAGGGACTTATCACAAGAAGATCCT
GATGAAGTTAAGGCAAAGAAGTATGATTTGAATTTTGTTA
AGTTGAAGGGTAACATTGGATGTTTAGTCAATGGTGCTGG
TTTGGCTATGGCTACTATGGATGTCATCAAATTAAATGGA
GGCGATCCTGCGAACTTTTTGGATTGTGGTGGTGGTGCCA
CCCCTGAGACCATCAAACAAGGTTTCGAATTGATCTTATC
CAATAAGAACGTAGATGCAATTTTCGTCAATATTTTCGGC
GGTATCGTAAGATGTGACTATGTTGCCCTGGGGCTGGTAG
AAGCCGCCAGAGAACTAGAAGTTAGGGTCCCCATTGTGGC
ACGTTTGCAAGGTACCAAAGTAGAAGAAGGCCGCGACATT
ATCAATAAGTCAGGCGTGAAGATTTATTCGTTTGATGAAT
TAGATCCTGCTGCTAAAAAGGTCGTTGAATTGACCCAAAA
TTAA
>lcl|T7_updated.Contig6.4_18267-19550
ATGTACTCAAGAAAATCCTTATCCCTAATTTCAAAGTGTG
GGCAATTAAGCAGGCTAAACGCGCAAGCTGCTTTACAAGC
AAGGAGACACTTGTCAATTCATGAATACAGGTCAGCTCAG
TTATTGAGGGAATACGGTATTGGTACTCCAGAAGGATTTC
CAGCGTTCACTCCCGAAGAGGCTTTCGAAGCAGCCAAGAA
ATTAAACACTAACAAACTGGTCATCAAGGCGCAGGCATTG
ACCGGAGGTAGAGGTAAAGGTCACTTCGACACCGGTTACA
AAAGCGGTGTTCACATGATCGAAAGTCCTCAGCAGGCAGA
GGATGTTGCAAAAGAAATGCTCAATCATAACCTGATTACT
AAACAGACGGGAATAGCGGGGAAGCCAGTATCTGCTGTAT
ATATAGTGAAAAGAGTAGATACAAAGCATGAAGCTTATTT
ATCTATTCTAATGGACAGACAGACCAAGAAACCGATGATC
ATTGCGTCCAGTCAAGGTGGTATGAATATTGAAGAGGTGG
CTGAGAGAACCCCAGATGCTATAAAGAAATTTTCAATTGA
AACTTCAAAGGGATTGAGCCCACAAATGGCCAAGGATGTT
GCCAAGAGTCTCGGTTTCAGTCCCGATGCACAAGACGAGG
CAGCAAAAGCTGTTTCCAATTTGTATAAAATATTCATGGA
AAGGGATGCTACACAAGTGGAGATTAACCCTTTGAGTGAA
ATTGAACATGATCCAACCCACAAAATCATGTGTACAGACG
CCAAATTTGGGTTTGATGATAACGCATCATTCAGACAGGA
AAAGATATATTCCTGGAGGGACTTATCACAAGAAGATCCT
GATGAAGTTAAGGCAAAGAAGTATGATTTGAATTTTGTTA
AGTTGAAGGGTAACATTGGATGTTTAGTCAATGGTGCTGG
TTTGGCTATGGCTACTATGGATGTCATCAAATTAAATGGA
GGCGATCCTGCGAACTTTTTGGATTGTGGTGGTGGTGCCA
CCCCTGAGACCATCAAACAAGGTTTCGAATTGATCTTATC
CAATAAGAACGTAGATGCAATTTTCGTCAATATTTTCGGC
GGTATCGTAAGATGTGACTATGTTGCCCTGGGGCTGGTAG
AAGCCGCCAGAGAACTAGAAGTTAGGGTCCCCATTGTGGC
ACGTTTGCAAGGTACCAAAGTAGAAGAAGGCCGCGACATT
ATCAATAAGTCAGGCGTGAAGATTTATTCGTTTGATGAAT
TAGATCCTGCTGCTAAAAAGGTCGTTGAATTGACCCAAAA
TTAA
>lcl|FL100.Contig199.6_2266-3549
ATGTACTCAAGAAAATCCTTATCCCTAATTTCAAAGTGTG
GGCAATTAAGCAGGCTAAACGCGCAAGCTGCTTTACAAGC
AAGGAGACACTTGTCAATTCATGAATACAGGTCAGCTCAG
TTATTGAGGGAATACGGTATTGGTACTCCAGAAGGATTTC
CAGCGTTCACTCCCGAAGAGGCTTTCGAAGCAGCCAAGAA
ATTAAACACTAACAAACTGGTCATCAAGGCGCAGGCATTG
ACCGGAGGTAGAGGTAAAGGTCACTTCGACACCGGTTACA
AAAGCGGTGTTCACATGATCGAAAGTCCTCAGCAGGCAGA
GGATGTTGCAAAAGAAATGCTCAATCATAACCTGATTACT
AAACAGACGGGAATAGCGGGGAAGCCAGTATCTGCTGTAT
ATATAGTGAAAAGAGTAGATACAAAGCATGAAGCTTATTT
ATCTATTCTAATGGACAGACAAACCAAGAAACCGATGATC
ATTGCGTCCAGTCAAGGTGGTATGAATATTGAAGAGGTGG
CTGAGAGAACCCCAGATGCTATAAAGAAATTTTCAATTGA
AACTTCAAAGGGATTGAGCCCACAAATGGCCAAGGATGTT
GCCAAGAGTCTCGGTTTCAGTCCCGATGCACAAGACGAGG
CAGCAAAAGCTGTTTCCAATTTGTATAAAATATTCATGGA
AAGGGATGCTACACAAGTGGAGATTAACCCTTTGAGTGAA
ATTGAACATGATCCAACCCACAAAATCATGTGTACAGACG
CCAAATTTGGGTTTGATGATAACGCATCATTCAGACAGGA
AAAGATATATTCCTGGAGGGACTTATCACAAGAAGATCCT
GATGAAGTTAAAGCAAAGAAGTATGATTTGAATTTTGTTA
AGTTGAAGGGTAACATTGGATGTTTAGTCAATGGTGCTGG
TTTGGCTATGGCTACTATGGATGTCATCAAATTAAATGGA
GGCGATCCTGCGAACTTTTTGGATTGTGGTGGTGGTGCCA
CCCCTGAGACCATCAAACAAGGTTTCGAATTGATCTTATC
CAATAAGAACGTAGATGCAATTTTCGTCAATATTTTCGGC
GGTATCGTAAGATGTGACTATGTTGCCCTGGGGCTGGTAG
AAGCCGCCAGAGAACTAGAAGTTAGGGTCCCCATTGTGGC
ACGTTTGCAAGGTACCAAAGTAGAAGAAGGCCGCGACATT
ATCAATAAGTCAGGCGTGAAGATTTATTCGTTTGATGAAT
TAGATCCTGCTGCTAAAAAGGTCGTTGAATTGACCCAAAA
TTAA
>lcl|YJM451.contig01153_46316-47599
ATGTACTCAAGAAAATCCTTATCCCTAATTTCAAAGTGTG
GGCAATTAAGCAGGCTAAACGCGCAAGCTGCTTTACAAGC
AAGGAGACACTTGTCAATTCATGAATACAGGTCAGCTCAG
TTATTGAGGGAATACGGTATTGGTACTCCAGAAGGATTTC
CAGCGTTCACTCCCGAAGAGGCTTTCGAAGCAGCCAAGAA
ATTAAACACTAACAAACTGGTCATCAAGGCGCAGGCATTG
ACCGGAGGTAGAGGTAAAGGTCACTTCGACACCGGTTACA
AAAGCGGTGTTCACATGATCGAAAGTCCTCAGCAGGCAGA
GGATGTTGCAAAAGAAATGCTCAATCATAACCTGATTACT
AAACAGACGGGAATAGCGGGGAAGCCAGTATCTGCTGTAT
ATATAGTGAAAAGAGTAGATACAAAGCATGAAGCTTATTT
ATCTATTCTAATGGACAGACAAACCAAGAAACCGATGATC
ATTGCGTCCAGTCAAGGTGGTATGAATATTGAAGAGGTGG
CTGAGAGAACCCCAGATGCTATAAAGAAATTTTCAATTGA
AACTTCAAAGGGATTGAGCCCACAAATGGCCAAGTATGTT
GCCAAGAGTCTCGGTTTCAGTCCCGATGCACAAGACGAGG
CAGCAAAAGCTGTTTCCAATTTGTATAAAATATTCATGGA
AAGGGATGCTACACAAGTGGAGATTAACCCTTTGAGTGAA
ATTGAACATGATCCAACCCACAAAATCATGTGTACAGACG
CCAAATTTGGGTTTGATGATAACGCATCATTCAGACAGGA
AAAGATATATTCCTGGAGGGACTTATCACAAGAAGATCCT
GATGAAGTTAAGGCAAAGAAGTATGATTTGAATTTTGTTA
AGTTGAAGGGTAACATTGGATGTTTAGTCAATGGTGCTGG
TTTGGCTATGGCCACTATGGATGTCATCAAATTAAATGGA
GGCGATCCTGCGAACTTTTTGGATTGTGGTGGTGGTGCCA
CCCCTGAGACCATCAAACAAGGTTTCGAATTGATCTTATC
CAATAAGAACGTAGATGCAATTTTCGTCAATATTTTCGGC
GGTATCGTAAGATGTGACTATGTTGCCCTGGGGCTGGTAG
AAGCCGCCAGAGAACTAGAAGTTAGGGTCCCCATTGTGGC
ACGTTTGCAAGGTACCAAAGTAGAAGAAGGCCGCGACATT
ATCAATAAGTCAGGCGTGAAGATTTATTCGTTTGATGAAT
TAGATCCTGCTGCTAAAAAGGTCGTTGAATTGACCCAAAA
TTAA
>lcl|Y12.Contig37.5_46861-48144
ATGTACTCAAGAAAATCCTTATCCCTAATTTCAAAGTGTG
GGCAATTAAGCAGGCTAAACGCGCAAGCTGCTTTACAAGC
AAGGAGACACTTGTCAATTCATGAATACAGGTCAGCTCAG
TTATTGAGGGAATACGGTATTGGTACTCCAGAAGGATTTC
CAGCGTTCACTCCCGAAGAGGCTTTCGAAGCAGCCAAGAA
ATTAAACACTAACAAACTGGTCATCAAGGCGCAGGCATTG
ACCGGAGGTAGAGGTAAAGGTCACTTCGACACCGGTTACA
AAAGCGGTGTTCACATGATCGAAAGTCCTCAGCAGGCAGA
GGATGTTGCAAAAGAAATGCTCAATCATAACCTGATTACT
AAACAGACGGGAATAGCGGGGAAGCCAGTATCTGCTGTAT
ATATAGTGAAAAGAGTAGATACAAAGCATGAAGCTTATTT
ATCTATTTTAATGGACAGACAAACCAAGAAACCGATGATC
ATTGCGTCCAGTCAAGGTGGTATGAATATTGAAGAGGTGG
CTGAGAGAACCCCAGATGCTATAAAGAAATTTTCAATTGA
AACTTCAAAGGGATTGAGCCCACAAATGGCCAAGGATGTT
GCCAAGAGTCTCGGTTTCAGTCCCGATGCACAAGACGAGG
CAGCAAAAGCTGTTTCCAATTTGTATAAAATATTCATGGA
AAGGGATGCTACACAAGTGGAGATTAACCCTTTGAGTGAA
ATTGAGCATGATCCAACCCACAAAATCATGTGTACAGACG
CCAAATTTGGGTTTGATGATAACGCATCATTCAGACAGGA
AAAGATATATTCCTGGAGGGACTTATCACAAGAAGATCCT
GATGAAGTTAAGGCAAAGAAGTATGATTTGAATTTTGTTA
AGTTGAAGGGTAACATTGGATGTTTAGTCAATGGTGCTGG
TTTGGCTATGGCTACTATGGATGTCATCAAATTAAATGGA
GGCGATCCTGCGAACTTTTTGGATTGTGGTGGTGGTGCCA
CCCCTGAGACCATCAAACAAGGTTTCGAATTGATCTTATC
CAATAAGAACGTAGATGCAATTTTCGTCAATATTTTCGGC
GGTATCGTAAGATGTGACTATGTTGCCCTGGGGCTGGTAG
AAGCCGCCAGAGAACTAGAAGTTAGGGTCCCCATTGTGGC
ACGTTTGCAAGGTACCAAAGTAGAAGAAGGCCGCGACATT
ATCAATAAGTCAGGCGTGAAGATTTATTCGTTTGATGAAT
TAGATCCTGCTGCTAAAAAGGTCGTTGAATTGACCCAAAA
TTAA
>lcl|WE372.Contig218.18_123-1406
ATGTACTCAAGAAAATCCTTATCCCTAATTTCAAAGTGTG
GGCAATTAAGCAGGCTAAACGCGCAAGCTGCTTTACAAGC
AAGGAGACACTTGTCAATTCATGAATACAGGTCAGCTCAG
TTATTGAGGGAATACGGTATTGGTACTCCAGAAGGATTTC
CAGCGTTCACTCCCGAAGAGGCTTTCGAAGCAGCCAAGAA
ATTAAACACTAACAAACTGGTCATCAAGGCGCAGGCATTG
ACCGGAGGTAGAGGTAAAGGTCACTTCGACACCGGTTACA
AAAGTGGTGTTCACATGATCGAAAGTCCTCAGCAGGCAGA
GGATGTTGCAAAAGAAATGCTCAATCATAACCTGATTACT
AAACAGACGGGAATAGCGGGGAAGCCAGTATCTGCTGTAT
ATATAGTGAAAAGAGTAGATACAAAGCATGAAGCTTATTT
ATCTATTCTAATGGACAGACAAACCAAGAAACCGATGATC
ATTGCGTCCAGTCAAGGTGGTATGAATATTGAAGAGGTGG
CTGAGAGAACCCCAGATGCTATAAAGAAATTTTCAATTGA
AACTTCAAAGGGATTGAGCCCACAAATGGCCAAGGATGTT
GCCAAGAGTCTCGGTTTCAGTCCCGATGCACAAGACGAGG
CAGCAAAAGCTGTTTCCAATTTGTATAAAATATTCATGGA
AAGGGATGCTACACAAGTGGAGATTAACCCTTTGAGTGAA
ATTGAACATGATCCAACCCACAAAATCATGTGTACAGACG
CCAAATTTGGGTTTGATGATAACGCATCATTCAGACAGGA
AAAGATATATTCCTGGAGGGACTTATCACAAGAAGATCCT
GATGAAGTTAAGGCAAAGAAGTATGATTTGAATTTTGTTA
AGTTGAAGGGTAACATTGGATGTTTAGTCAATGGTGCTGG
TTTGGCTATGGCTACTATGGATGTCATCAAATTAAATGGA
GGCGATCCTGCGAACTTTTTGGATTGTGGTGGTGGTGCCA
CCCCTGAGACCATCAAACAAGGTTTCGAATTGATCTTATC
CAATAAGAACGTAGATGCAATTTTCGTCAATATTTTCGGC
GGTATCGTAAGATGTGACTATGTTGCCCTGGGGCTGGTAG
AAGCCGCCAGACAACTAGAAGTTAGGGTCCCCATTGTGGC
ACGTTTGCAAGGTACCAAAGTAGAAGAAGGCCGCGACATT
ATCAATAAGTCAGGCGTGAAGATTTATTCGTTTGATGAAT
TAGATCCTGCTGCTAAAAAGGTCGTTGAATTGACCCAAAA
TTAA
>lcl|UC5.contig01721_6404-7687
ATGTACTCAAGAAAATCCTTATCCCTAATTTCAAAGTGTG
GGCAATTAAGCAGGCTAAACGCGCAAGCTGCTTTACAAGC
AAGGAGACACTTGTCAATTCATGAATACAGGTCAGCTCAG
TTATTGAGGGAATACGGTATTGGTACTCCAGAAGGATTTC
CAGCGTTCACTCCCGAAGAGGCTTTCGAAGCAGCCAAGAA
ATTAAACACTAACAAACTGGTCATCAAGGCGCAGGCATTA
ACCGGAGGTAGAGGTAAAGGTCACTTCGACACCGGTTACA
AAAGCGGTGTTCACATGATCGAAAGTCCTCAGCAGGCAGA
GGATGTTGCAAAAGAAATGCTCAATCATAACCTGATTACT
AAACAGACGGGAATAGCGGGGAAGCCAGTATCTGCTGTAT
ATATAGTGAAAAGAGTAGATACAAAGCATGAAGCTTATTT
ATCTATTCTAATGGACAGACAGACCAAGAAACCGATGATC
ATTGCGTCCAGTCAAGGTGGTATGAATATTGAAGAGGTGG
CTGAGAGAACCCCAGATGCTATAAAGAAATTTTCAATTGA
AACTTCAAAGGGATTGAGCCCACAAATGGCCAAGGATGTT
GCCAAGAGTCTCGGTTTCAGTCCCGATGCACAAGACGAGG
CAGCAAAAGCTGTTTCCAATTTGTATAAAATATTCATGGA
AAGGGATGCTACACAAGTGGAGATTAACCCTTTGAGTGAA
ATTGAACATGATCCAACCCACAAAATCATGTGTACAGACG
CCAAATTTGGGTTTGATGATAACGCATCATTCAGACAGGA
AAAGATATATTCCTGGAGGGACTTATCACAAGAAGATCCT
GATGAAGTTAAGGCAAAGAAGTATGATTTGAATTTTGTTA
AGTTGAAGGGTAACATTGGATGTTTAGTCAATGGTGCTGG
TTTGGCTATGGCTACTATGGATGTCATCAAATTAAATGGA
GGCGATCCTGCGAACTTTTTGGATTGTGGTGGTGGTGCCA
CCCCTGAGACCATCAAACAAGGTTTCGAATTGATCTTATC
CAATAAGAACGTAGATGCAATTTTCGTCAATATTTTCGGC
GGTATCGTAAGATGTGACTATGTTGCCCTGGGGCTGGTAG
AAGCCGCCAGAGAACTAGAAGTTAGGGTCCCCATTGTGGC
ACGTTTGCAAGGTACCAAAGTAGAAGAAGGCCGCGACATT
ATCAATAAGTCAGGCGTGAAGATTTATTCGTTTGATGAAT
TAGATCCTGCTGCTAAAAAGGTCGTTGAATTGACCCAAAA
TTAA
>lcl|PW5.contig01521_9984-11267
ATGTACTCAAGAAAATCCTTATCCCTAATTTCAAAGTGTG
GGCAATTAAGCAGGCTAAACGCGCAAGCTGCTTTACAAGC
AAGGAGACACTTGTCAATTCATGAATACAGGTCAGCTCAG
TTATTGAGGGAATACGGTATTGGTACTCCAGAAGGATTTC
CAGCGTTCACTCCCGAAGAGGCTTTCGAAGCAGCCAAGAA
ATTAAACACTAACAAACTGGTCATCAAGGCGCAGGCATTG
ACCGGAGGTAGAGGTAAAGGTCACTTCGACACCGGTTACA
AAAGCGGTGTTCACATGATCGAAAGTCCTCAGCAGGCAGA
GGATGTTGCAAAAGAAATGCTCAATCATAACCTGATTACT
AAACAGACGGGAATAGCGGGGAAGCCAGTATCTGCTGTAT
ATATAGTGAAAAGAGTAGATACAAAGCATGAAGCTTATTT
ATCTATTCTAATGGACAGACAGACCAAGAAACCGATGATC
ATTGCGTCCAGTCAAGGTGGTATGAATATTGAAGAGGTGG
CTGAGAGAACCCCAGATGCTATAAAGAAATTTTCAATTGA
AACTTCAAAGGGATTGAGCCCACAAATGGCCAAGGATGTT
GCCAAGAGTCTCGGTTTCAGTCCCGATGCACAAGACGAGG
CAGCAAAAGCTGTTTCCAATTTGTATAAAATATTCATGGA
AAGGGATGCTACACAAGTGGAGATTAACCCTTTGAGTGAA
ATTGAACATGATCCAACCCACAAAATCATGTGTACAGACG
CCAAATTTGGGTTTGATGATAACGCATCGTTCAGACAGGA
AAAGATATATTCCTGGAGGGACTTATCACAAGAAGATCCT
GATGAAGTTAAGGCAAAGAAGTATGATTTGAATTTTGTTA
AGTTGAAGGGTAACATTGGATGTTTAGTCAATGGTGCTGG
TTTGGCTATGGCTACTATGGATGTCATCAAATTAAATGGA
GGCGATCCTGCGAACTTTTTGGATTGTGGTGGTGGTGCCA
CCCCTGAGACCATCAAACAAGGTTTCGAATTGATCTTATC
CAATAAGAACGTAGATGCAATTTTCGTCAATATTTTCGGC
GGTATCGTAAGATGTGACTATGTTGCCCTGGGGCTGGTAG
AAGCCGCCAGAGAACTAGAAGTTAGGGTCCCCATTGTGGC
ACGTTTGCAAGGTACCAAAGTAGAAGAAGGCCGCGACATT
ATCAATAAGTCAGGCGTGAAGATTTATTCGTTTGATGAAT
TAGATCCTGCTGCTAAAAAGGTCGTTGAATTGACCCAAAA
TTAA
>YGR244C_LalvinQA23
ATGTACTCAAGAAAATCCTTATCCCTAATTTCAAAGTGTG
GGCAATTAAGCAGGCTAAACGCGCAAGCTGCTTTACAAGC
AAGGAGACACTTGTCAATTCATGAATACAGGTCAGCTCAG
TTATTGAGGGAATACGGTATTGGTACTCCAGAAGGATTTC
CAGCGTTCACTCCCGAAGAGGCTTTCGAAGCAGCCAAGAA
ATTAAACACTAACAAACTGGTCATCAAGGCGCAGGCATTG
ACCGGAGGTAGAGGTAAAGGTCACTTCGACACCGGTTACA
AAAGCGGTGTTCACATGATCGAAAGTCCTCAGCAGGCAGA
GGATGTTGCAAAAGAAATGCTCAATCATAACCTGATTACT
AAACAGACGGGAATAGCGGGGAAGCCAGTATCTGCTGTAT
ATATAGTGAAAAGAGTAGATACAAAGCATGAAGCTTATTT
ATCTATTCTAATGGACAGACAAACCAAGAAACCGATGATC
ATTGCGTCCAGTCAAGGTGGTATGAATATTGAAGAGGTGG
CTGAGAGAACCCCAGATGCTATAAAGAAATTTTCAATTGA
AACTTCAAAGGGATTGAGCCCACAAATGGCCAAGGATGTT
GCCAAGAGTCTCGGTTTCAGTCCCGATGCACAAGACGAGG
CAGCAAAAGCTGTTTCCAATTTGTATAAAATATTCATGGA
AAGGGATGCTACACAAGTGGAGATTAACCCTTTGAGTGAA
ATTGAACATGATCCAACCCACAAAATCATGTGTACAGACG
CCAAATTTGGGTTTGATGATAACGCATCATTCAGACAGGA
AAAGATATATTCCTGGAGGGACTTATCACAAGAAGATCCT
GATGAAGTTAAGGCAAAGAAGTATGATTTGAATTTTGTTA
AGTTGAAGGGTAACATTGGATGTTTAGTCAATGGTGCTGG
TTTGGCTATGGCTACTATGGATGTCATCAAATTAAATGGA
GGCGATCCTGCGAACTTTTTGGATTGTGGTGGTGGTGCCA
CCCCTGAGACCATCAAACAAGGTTTCGAATTGATCTTATC
CAATAAGAACGTAGATGCAATTTTCGTCAATATTTTCGGC
GGTATTGTAAGATGTGACTATGTTGCCCTGGGGCTGATAG
AAGCCGCCAGAGAACTAGAAGTTAGGGTCCCCATTGTGGC
ACGTTTGCAAGGTACCAAAGTAGAAGAAGGCCGCGACATT
ATCAATAAGTCAGGCGTGAAGATTTATTCGTTTGATGAAT
TAGATCCTGCTGCTAAAAAGGTCGTTGAATTGACCCAAAA
TTAA
>YGR244C_Vin13
ATGTACTCAAGAAAATCCTTATCCCTAATTTCAAAGTGTG
GGCAATTAAGCAGGCTAAACGCGCAAGCTGCTTTACAAGC
AAGGAGACACTTGTCAATTCATGAATACAGGTCAGCTCAG
TTATTGAGGGAATACGGTATTGGTACTCCAGAAGGATTTC
CAGCGTTCACTCCCGAAGAGGCTTTCGAAGCAGCCAAGAA
ATTAAACACTAACAAACTGGTCATCAAGGCGCAGGCATTG
ACCGGAGGTAGAGGTAAAGGTCACTTCGACACCGGTTACA
AAAGCGGTGTTCACATGATCGAAAGTCCTCAGCAGGCAGA
GGATGTTGCAAAAGAAATGCTCAATCATAACCTGATTACT
AAACAGACGGGAATAGCGGGGAAGCCAGTATCTGCTGTAT
ATATAGTGAAAAGAGTAGATACAAAGCATGAAGCTTATTT
ATCTATTCTAATGGACAGACAAACCAAGAAACCGATGATC
ATTGCGTCCAGTCAAGGTGGTATGAATATTGAAGAGGTGG
CTGAGAGAACCCCAGATGCTATAAAGAAATTTTCAATTGA
AACTTCAAAGGGATTGAGCCCACAAATGGCCAAGGATGTT
GCCAAGAGTCTCGGTTTCAGTCCCGATGCACAAGACGAGG
CAGCAAAAGCTGTTTCCAATTTGTATAAAATATTCATGGA
AAGGGATGCTACACAAGTGGAGATTAACCCTTTGAGTGAA
ATTGAACATGATCCAACCCACAAAATCATGTGTACAGACG
CCAAATTTGGGTTTGATGATAACGCATCATTCAGACAGGA
AAAGATATATTCCTGGAGGGACTTATCACAAGAAGATCCT
GATGAAGTTAAGGCAAAGAAGTATGATTTGAATTTTGTTA
AGTTGAAGGGTAACATTGGATGTTTAGTCAATGGTGCTGG
TTTGGCTATGGCTACTATGGATGTCATCAAATTAAATGGA
GGCGATCCTGCGAACTTTTTGGATTGTGGTGGTGGTGCCA
CCCCTGAGACCATCAAACAAGGTTTCGAATTGATCTTATC
CAATAAGAACGTAGATGCAATTTTCGTCAATATTTTCGGC
GGTATTGTAAGATGTGACTATGTTGCCCTGGGGCTGGTAG
AAGCCGCCAGAGAACTAGAAGTTAGGGTCCCCATTGTGGC
ACGTTTGCAAGGTACCAAAGTAGAAGAAGGCCGCGACATT
ATCAATAAGTCAGGCGTGAAGATTTATTCGTTTGATGAAT
TAGATCCTGCTGCTAAAAAGGTCGTTGAATTGACCCAAAA
TTAA
>MIT_Spar_c291_9269
ATGTACTCAAGAAAATCCTTATCCCTAATTTCAAAGTGTG
GGCAATTAAGCAGGCTAAACGCACAAGCTGCTCTACAAGC
AAGGAGACACTTGTCCATTCATGAATATAGGTCGGCTCAG
TTGTTGAGAGAATATGGTATTGGTACCCCGGAAGGGTTTC
CTGCATTCACTCCTGAAGAGGCCTTCGAAGCAGCTAAGAA
ATTGAATACTAAGAAATTGGTCATCAAGGCGCAGGCATTG
ACTGGAGGCAGAGGTAAAGGTCACTTTGACACCGGCTACA
AGAGCGGGGTTCATATGATTGAAAGCCCTCAACAAGCAGA
AGATGTTGCAAAAGAAATGCTTAATCATAACCTGATTACC
AAACAGACGGGAATAGCTGGGAAGCCGGTATCTGCGGTGT
ATATAGTGAAAAGAGTAGATACTAAGCATGAAGCTTATTT
ATCTATTTTGATGGATAGACAAACCAAGAAACCGATGATT
ATTGCATCCAGTCAAGGTGGTATGAATATTGAAGAGGTGG
CCGAGAAAACTCCAGATGCTATAAAGAAATTTTCAATTGA
AACCTCAAAAGGACTGAGTCCACAAATGGCCAAAGATGTT
GCCAGGAGTCTCGGTTTCAGTCCCAATGCACAAGACGAAG
CAGCAAAAGCTGTATCCAATTTGTATAAGATATTCATGGA
AAGAGATGCTACTCAAGTAGAGATTAACCCTTTGAGTGAG
ATTGAACATGATCCAACCCACAAAGTCATGTGTACAGACG
CCAAATTTGGGTTTGATGATAACGCATCATTTAGACAGGA
AAAAATATATTCCTGGAGGGATTTATCACAAGAAGACCCC
GATGAGGTTAAGGCAAAGAAGTATGACTTGAACTTTGTAA
AGTTGAAAGGTAACATTGGATGTTTAGTCAATGGTGCCGG
TTTGGCTATGGCCACTATGGATGTCATCAAATTGAACGGA
GGCGATCCTGCGAACTTTTTGGATTGTGGTGGTGGTGCCA
CGCCCGAGACTATCAAACAAGGTTTCGAATTGATCTTATC
CAATAAGAACGTAGACGCAATTTTCGTCAATATTTTTGGT
GGTATCGTAAGATGTGACTATGTCGCCCTGGGGTTGGTGG
AAGCCGCCAGAGAACTAGAAGTTAGGGTCCCTATTGTGGC
ACGTTTGCAAGGCACCAAGGTAGAAGAAGGCCGTGACATT
ATCAATAAGTCGGGGGTAAAGATCTACTCATTTGATGAAT
TAGATCCTGCTGCTAAAAAGGTTGTTGAATTGACGCAAAA
CTAA
