# Supplementary material for: ZRT1 Harbors an Excess of Nonsynonymous Polymorphism and Shows Evidence of Balancing Selection in Saccharomyces cerevisiae
Source: G3 (Bethesda). 2013 Apr 1;3(4):665–73. doi: 10.1534/g3.112.005082 (PMC3618353; doi:10.1534/g3.112.005082)
Supplement: Supporting Information [file supp_g3.112.005082_FileS1.zip › YIL139C_FullLength_SparALN.fasta]

>YIL139C_S288C
ATGAATAGATGGGTAGAGAAGTGGCTGAGGGTATACTTAA
AATGCTACATTAATTTGATTTTATTTTATAGAAATGTATA
CCCACCTCAGTCATTCGACTACACTACTTACCAGTCATTC
AACTTGCCGCAGTTCGTTCCCATTAATAGGCATCCTGCTT
TAATTGACTATATAGAAGAACTTATACTGGATGTTCTTTC
TAAATTAACGCACGTTTACAGATTTTCCATCTGCATTATT
AATAAAAAGAACGATTTATGCATTGAAAAATACGTTTTAG
ATTTTAGTGAATTACAACATGTGGATAAAGACGATCAGAT
CATTACGGAAACTGAAGTGTTCGACGAATTCCGATCTTCC
TTAAATAGTTTGATTATGCATTTGGAGAAATTACCTAAAG
TCAACGATGACACAATAACATTTGAAGCAGTTATTAATGC
GATCGAATTGGAACTAGGACATAAGTTGGACAGAAACAGG
AGGGTCGATAGTTTGGAGGAAAAAGCAGAAATTGAAAGGG
ATTCAAACTGGGTTAAATGTCAAGAAGATGAAAATTTACC
AGACAATAATGGTTTTCAACCTCCTAAAATAAAACTCACT
TCTTTAGTCGGTTCTGACGTGGGGCCTTTGATTATTCATC
AGTTTAGTGAAAAATTAATCAGCGG---TGACGACAAAAT
TTTGAATGGAGTGTATTCTCAATATGAAGAGGGCGAGAGC
ATTTTTGGATCTTTGTTTTAA
>YIL139C_AWRI1631
ATGAATAGATGGGTAGAGAAGTGGCTGAGGGTATACTTAA
AATGCTACATTAATTTGATTTTATTTTATAGAAATGTATA
CCCACCTCAGTCATTCGACTACACTACTTACCAGTCATTC
AACTTGCCGCAGTTCGTTCCCATTAATAGGCATCCTGCTT
TAATTGACTATATAGAAGAACTTATACTGGATGTTCTTTC
TAAATTAACGCACGTTTACAGATTTTCCATCTGCATTATT
AATAAAAAGAACGATTTATGCATTGAAAGATATGTTTTAG
ATTTTAGTGAATTACAACATGTGGATAAAGACGATCAGAT
CATTACGGAAACTGAAGTGTTCGACGAATTCCGATCTTCC
TTAAATAGTTTGATTATGCATTTGGAGAAATTACCTAAAG
TCAACGATGACACAATAACATTTGAAGCAGTTATTAATGC
GATCGAATTGGAACTAGGACATAAGTTGGACAGAAACAGG
AGGGTCGATAGTTTGGAGGAAAAAGCAGAAATTGAAAGGG
ATTCAAACTGGGTTAAATGTCAAGAAGATGAAAATTTACC
AGACAGTAATGGTTTTCAACCTCCTAAAATAAAACTCACT
TCTTTAGTCGGTTCTGACGTGGGGCCTTTGATTATTCATC
AGTTTAGTGAAAAATTAATCAGCGG---TGACGACAAAAT
TTTGAATGGAGTGTATTCTCAATATGAAGAGGGCGAGAGC
ATTTTTGGATCTTTGTTTTAA
>YIL139C_AWRI796
ATGAATAGATGGGTAGAGAAGTGGCTGAGGGTATACTTAA
AATGCTACATTAATTTGATTTTATTTTATAGAAATGTATA
CCCACCTCAGTCATTCGACTACACTACTTACCAGTCATTC
AACTTGCCGCAGTTCGTTCCCATTAATAGGCATCCTGCTT
TAATTGACTATATAGAAGAACTTATACTGGATGTTCTTTC
TAAATTAACGCACGTTTACAGATTTTCCATCTGCATTATT
AATAAAAAGAACGATTTATGCATTGAAAGATATGTTTTAG
ATTTTAGTGAATTACAACATGTGGATAAAGACGATCAGAT
CATTACGGAAACTGAAGTGTTCGACGAATTCCGATCTTCC
TTAAATAGTTTGATTATGCATTTGGAGAAATTACCTAAAG
TCAACGATGACACAATAACATTTGAAGCAGTTATTAATGC
GATCGAATTGGAACTAGGACATAAGTTGGACAGAAACAGG
AGGGTCGATAGTTTGGAGGAAAAAGCAGAAATTGAAAGGG
ATTCAAACTGGGTTAAATGTCAAGAAGATGAAAATTTACC
AGACAGTAATGGTTTTCAACCTCCTAAAATAAAACTCACT
TCTTTAGTCGGTTCTGACGTGGGGCCTTTGATTATTCATC
AGTTTAGTGAAAAATTAATCAGCGG---TGACGACAAAAT
TTTGAATGGAGTGTATTCTCAATATGAAGAGGGCGAGAGC
ATTTTTGGATCTTTGTTTTAA
>YIL139C_EC1118
ATGAATAGATGGGTAGAGAAGTGGCTGAGGGTATACTTAA
AATGCTACATTAATTTGATTTTATTTTATAGAAATGTATA
CCCACCTCAGTCATTCGACTACACTACTTACCAGTCATTC
AACTTGCCGCAGTTCGTTCCCATTAATAGGCATCCTGCTT
TAATTGACTATATAGAAGAACTTATACTGGATGTTCTTTC
TAAATTAACGCACGTTTACAGATTTTCCATCTGCATTATT
AATAAAAAGAACGATTTATGCATTGAAAGATATGTTTTAG
ATTTTAGTGAATTACAACATGTGGATAAAGACGATCAGAT
CATTACGGAAACTGAAGTGTTCGACGAATTCCGATCTTCC
TTAAATAGTTTGATTATGCATTTGGAGAAATTACCTAAAG
TCAACGATGACACAATAACATTTGAAGCAGTTATTAATGC
GATCGAATTGGAACTAGGACATAAGTTGGACAGAAACAGG
AGGGTCGATAGTTTGGAGGAAAAAGCAGAAATTGAAAGGG
ATTCAAACTGGGTTAAATGTCAAGAAGATGAAAATTTACC
AGACAGTAATGGTTTTCAACCTCCTAAAATAAAACTCACT
TCTTTAGTCGGTTCTGACGTGGGGCCTTTGATTATTCATC
AGTTTAGTGAAAAATTAATCAGCGG---TGACGACAAAAT
TTTGAATGGAGTGTATTCTCAATATGAAGAGGGCGAGAGC
ATTTTTGGATCTTTGTTTTAA
>YIL139C_JAY291
ATGAATAGATGGGTAGAGAAGTGGCTGAGGGTATACTTAA
AATGCTACATTAATTTGATTTTATTTTATAGAAATGTATA
CCCACCTCAGTCATTCGACTACACTACTTACCAGTCATTC
AACTTGCCGCAGTTCGTTCCCATTAATAGGCATCCTGCTT
TAATTGACTATATAGAAGAACTTATACTGGATGTTCTTTC
TAAATTAACGCACGTTTACAGATTTTCCATCTGCATTATT
AATAAAAAGAACGATTTATGCATTGAAAGATATGTTTTAG
ATTTTAGTGAATTACAACATGTGGATAAAGACGATCAGAT
CATTACGGAAACTGAAGTGTTCGACGAATTCCGATCTTCC
TTAAATAGTTTGATTATGCATTTGGAGAAATTACCTAAAG
TCAACGATGACACAATAACATTTGAAGCAGTTATTAATGC
GATCGAATTGGAACTAGGACATAAGTTGGACAGAAACAGG
AGGGTCGATAGTTTGGAGGAAAAAGCGGAAATTGAAAGGG
ATTCAAACTGGGTTAAATGTCAAGAAGATGAAAATTTACC
AGACAGTAATGGTTTTCAACCTCCTAAAATAAAACTCACT
TCTTTAGTCGGTTCTGACGTGGGGCCTTTGATTATTCATC
AGTTTAGTGAAAAATTAATCAGCGG---TGACGACAAAAT
TTTGAATGGAGTGTATTCTCAATATGAAGAGGGCGAGAGC
ATTTTTGGATCTTTGTTTTAA
>YIL139C_Kyokai7
ATGAATAGATGGGTAGAGAAGTGGCTGAGGGTATACTTAA
AATGCTACATTAATTTGATTTTATTTTATAGAAATGTATA
CCCACCTCAGTCATTCGACTACACTACTTACCAGTCATTC
AACTTGCCGCAGTTCGTTCCCATTAATAGGCATCCTGCTT
TAATTGACTATATAGAAGAACTTATACTGGATGTTCTTTC
TAAATTAACGCACGTTTACAGATTTTCCATCTGCATTATT
AATAAAAAGAACGATTTATGCATTGAAAGATATGTTTTAG
ATTTTAGTGAATTACAACATGTGGATAAAGACGATCAGAT
CATTACGGAAACTGAAGTGTTCGACGAATTCCGATCTTCC
TTAAATAGTTTGATTATGCATTTGGAGAAATTACCTAAAG
TCAACGATGACACAATAACATTTGAAGCAGTTATTAATGC
GATCGAATTGGAACTAGGACATAAGTTGGACAGAAGCAGG
AGGGTCGATAGTTTGGAGGAAAAAGCAGAAATTGAAAGGG
ATTCAAACTGGGTTAAATGTCAAGAAGATGAAAATTTACC
AGACAATAATGGTTTTCAACCTCCTAAAATAAAACTCACT
TCTTTAGTCGGTTCTGACGTGGGGCCTTTGATTATTCATC
AGTTTAGTGAAAAATTAATCAGCGG---TGACGACAAAAT
TTTGAATGGAGTGTATTCTCAATATGAAGAGGGCGAGAGC
ATTTTTGGATCTTTGTTTTAA
>YIL139C_LalvinQA23
ATGAATAGATGGGTAGAGAAGTGGCTGAGGGTATACTTAA
AATGCTACATTAATTTGATTTTATTTTATAGAAATGTATA
CCCACCTCAGTCATTCGACTACACTACTTACCAGTCATTC
AACTTGCCGCAGTTCGTTCCCATTAATAGGCATCCTGCTT
TAATTGACTATATAGAAGAACTTATACTGGATGTTCTTTC
TAAATTAACGCACGTTTACAGATTTTCCATCTGCATTATT
AATAAAAAGAACGATTTATGCATTGAAAGATATGTTTTAG
ATTTTAGTGAATTACAACATGTGGATAAAGACGATCAGAT
CATTACGGAAACTGAAGTGTTCGACGAATTCCGATCTTCC
TTAAATAGTTTGATTATGCATTTGGAGAAATTACCTAAAG
TCAACGATGACACAATAACATTTGAAGCAGTTATTAATGC
GATCGAATTGGAACTAGGACATAAGTTGGACAGAAACAGG
AGGGTCGATAGTTTGGAGGAAAAAGCAGAAATTGAAAGGG
ATTCAAACTGGGTTAAATGTCAAGAAGATGAAAATTTACC
AGACAGTAATGGTTTTCAACCTCCTAAAATAAAACTCACT
TCTTTAGTCGGTTCTGACGTGGGGCCTTTGATTATTCATC
AGTTTAGTGAAAAATTAATCAGCGG---TGACGACAAAAT
TTTGAATGGAGTGTATTCTCAATATGAAGAGGGCGAGAGC
ATTTTTGGATCTTTGTTTTAA
>YIL139C_RM11-1a
ATGAATAGATGGGTAGAGAAGTGGCTGAGGGTATACTTAA
AATGCTACATTAATTTGATTTTATTTTATAGAAATGTATA
CCCACCTCAGTCATTCGACTACACTACTTACCAGTCATTC
AACTTGCCGCAGTTCGTTCCCATTAATAGGCATCCTGCTT
TAATTGACTATATAGAAGAACTTATACTGGATGTTCTTTC
TAAATTAACGCACGTTTACAGATTTTCCATCTGCATTATT
AATAAAAAGAACGATTTATGCATTGAAAGATATGTTTTAG
ATTTTAGTGAATTACAACATGTGGATAAAGACGATCAGAT
CATTACGGAAACTGAAGTGTTCGACGAATTCCGATCTTCC
TTAAATAGTTTGATTATGCATTTGGAGAAATTACCTAAAG
TCAACGATGACACAATAACATTTGAAGCAGTTATTAATGC
GATCGAATTGGAACTAGGACATAAGTTGGACAGAAACAGG
AGGGTCGATAGTTTGGAGGAAAAAGCGGAAATTGAAAGGG
ATTCAAACTGGGTTAAATGTCAAGAAGATGAAAATTTACC
AGACAGTAATGGTTTTCAACCTCCTAAAATAAAACTCACT
TCTTTAGTCGGTTCTGACGTGGGGCCTTTGATTATTCATC
AGTTTAGTGAAAAATTAATCAGCGG---TGACGACAAAAT
TTTGAATGGAGTGTATTCTCAATATGAAGAGGGCGAGAGC
ATTTTTGGATCTTTGTTTTAA
>YIL139C_Sigma1278b
ATGAATAGATGGGTAGAGAAGTGGCTGAGGGTATACTTAA
AATGCTACATTAATTTGATTTTATTTTATAGAAATGTATA
CCCACCTCAGTCATTCGACTACACTACTTACCAGTCATTC
AACTTGCCGCAGTTCGTTCCCATTAATAGGCATCCTGCTT
TAATTGACTATATAGAAGAACTTATACTGGATGTTCTTTC
TAAATTAACGCACGTTTACAGATTTTCCATCTGCATTATT
AATAAAAAGAACGATTTATGCATTGAAAAATACGTTTTAG
ATTTTAGTGAATTACAACATGTGGATAAAGACGATCAGAT
CATTACGGAAACTGAAGTGTTCGACGAATTCCGATCTTCC
TTAAATAGTTTGATTATGCATTTGGAGAAATTACCTAAAG
TCAACGATGACACAATAACATTTGAAGCAGTTATTAATGC
GATCGAATTGGAACTAGGACATAAGTTGGACAGAAACAGG
AGGGTCGATAGTTTGGAGGAAAAAGCAGAAATTGAAAGGG
ATTCAAACTGGGTTAAATGTCAAGAAGATGAAAATTTACC
AGACAATAATGGTTTTCAACCTCCTAAAATAAAACTCACT
TCTTTAGTCGGTTCTGACGTGGGGCCTTTGATTATTCATC
AGTTTAGTGAAAAATTAATCAGCGG---TGACGACAAAAT
TTTGAATGGAGTGTATTCTCAATATGAAGAGGGCGAGAGC
ATTTTTGGATCTTTGTTTTAA
>YIL139C_VL3
ATGAATAGATGGGTAGAGAAGTGGCTGAGGGTATACTTAA
AATGCTACATTAATTTGATTTTATTTTATAGAAATGTATA
CCCACCTCAGTCATTCGACTACACTACTTACCAGTCATTC
AACTTGCCGCAGTTCGTTCCCATTAATAGGCATCCTGCTT
TAATTGACTATATAGAAGAACTTATACTGGATGTTCTTTC
TAAATTAACGCACGTTTACAGATTTTCCATCTGCATTATT
AATAAAAAGAACGATTTATGCATTGAAAGATATGTTTTAG
ATTTTAGTGAATTACAACATGTGGATAAAGACGATCAGAT
CATTACGGAAACTGAAGTGTTCGACGAATTCCGATCTTCC
TTAAATAGTTTGATTATGCATTTGGAGAAATTACCTAAAG
TCAACGATGACACAATAACATTTGAAGCAGTTATTAATGC
GATCGAATTGGAACTAGGACATAAGTTGGACAGAAACAGG
AGGGTCGATAGTTTGGAGGAAAAAGCAGAAATTGAAAGGG
ATTCAAACTGGGTTAAATGTCAAGAAGATGAAAATTTACC
AGACAGTAATGGTTTTCAACCTCCTAAAATAAAACTCACT
TCTTTAGTCGGTTCTGACGTGGGGCCTTTGATTATTCATC
AGTTTAGTGAAAAATTAATCAGCGG---TGACGACAAAAT
TTTGAATGGAGTGTATTCTCAATATGAAGAGGGCGAGAGC
ATTTTTGGATCTTTGTTTTAA
>YIL139C_Vin13
ATGAATAGATGGGTAGAGAAGTGGCTGAGGGTATACTTAA
AATGCTACATTAATTTGATTTTATTTTATAGAAATGTATA
CCCACCTCAGTCATTCGACTACACTACTTACCAGTCATTC
AACTTGCCGCAGTTCGTTCCCATTAATAGGCATCCTGCTT
TAATTGACTATATAGAAGAACTTATACTGGATGTTCTTTC
TAAATTAACGCACGTTTACAGATTTTCCATCTGCATTATT
AATAAAAAGAACGATTTATGCATTGAAAGATATGTTTTAG
ATTTTAGTGAATTACAACATGTGGATAAAGACGATCAGAT
CATTACGGAAACTGAAGTGTTCGACGAATTCCGATCTTCC
TTAAATAGTTTGATTATGCATTTGGAGAAATTACCTAAAG
TCAACGATGACACAATAACATTTGAAGCAGTTATTAATGC
GATCGAATTGGAACTAGGACATAAGTTGGACAGAAACAGG
AGGGTCGATAGTTTGGAGGAAAAAGCAGAAATTGAAAGGG
ATTCAAACTGGGTTAAATGTCAAGAAGATGAAAATTTACC
AGACAGTAATGGTTTTCAACCTCCTAAAATAAAACTCACT
TCTTTAGTCGGTTCTGACGTGGGGCCTTTGATTATTCATC
AGTTTAGTGAAAAATTAATCAGCGG---TGACGACAAAAT
TTTGAATGGAGTGTATTCTCAATATGAAGAGGGCGAGAGC
ATTTTTGGATCTTTGTTTTAA
>YIL139C_YJM789
ATGAATAGATGGGTAGAGAAGTGGCTGAGGGTATACTTAA
AATGCTACATTAATTTGATTTTATTTTATAGAAATGTATA
CCCACCTCAGTCATTCGACTACACTACTTACCAGTCATTC
AACTTGCCGCAGTTCGTTCCCATTAATAGGCATCCTGCTT
TAATTGACTATATAGAAGAACTTATACTGGATGTTCTTTC
TAAATTAACGCACGTTTACAGATTTTCCATCTGCATTATT
AATAAAAAGAACGATTTATGCATTGAAAGATATGTTTTAG
ATTTTAGTGAATTACAACATGTGGATAAAGACGATCAGAT
CATTACGGAAACTGAAGTGTTCGACGAATTCCGATCTTCC
TTAAATAGTTTGATTATGCATTTGGAGAAATTACCTAAAG
TCAACGATGACACAATAACATTTGAAGCAGTTATTAATGC
GATCGAATTGGAACTAGGACATAAGTTGGACAGAAACAGG
AGGGTCGATAGTTTGGAGGAAAAAGCAGAAATTGAAAGGG
ATTCAAACTGGGTTAAATGTCAAGAAGATGAAAATTTACC
AGACAATAATGGTTTTCAACCTCCTAAAATAAAACTCACT
TCTTTAGTCGGTTCTGACGTGGGGCCTTTGATTATTCATC
AGTTTAGTGAAAAATTAATCAGCGG---TGACGACAAAAT
TTTGAATGGAGTGTATTCTCAATATGAAGAGGGCGAGAGC
ATTTTTGGATCTTTGTTTTAA
>lcl|YJM451.contig00026_30677-31414
ATGAATAGATGGGTAGAGAAGTGGCTGAGGGTATACTTAA
AATGCTACATTAATTTGATTTTATTTTATAGAAATGTATA
CCCACCTCAGTCATTCGACTACACTACTTACCAGTCATTC
AACTTGCCGCAGTTCGTTCCCATTAATAGGCATCCTGCTT
TAATTGACTATATAGAAGAACTTATACTGGATGTTCTTTC
TAAATTAACGCACGTTTACAGATTTTCCATCTGCATTATT
AATAAAAAGAACGATTTATGCATTGAAAAATACGTTTTAG
ATTTTAGTGAATTACAACATGTGGATAAAGACGATCAGAT
CATTACGGAAACTGAAGTGTTCGACGAATTCCGATCTTCC
TTAAATAGTTTGATTATGCATTTGGAGAAATTACCTAAAG
TCAACGATGACACAATAACATTTGAAGCAGTTATTAATGC
GATCGAATTGGAACTAGGACATAAGTTGGACAGAAACAGG
AGGGTCGATAGTTTGGAGGAAAAAGCAGAAATTGAAAGGG
ATTCAAACTGGGTTAAATGTCAAGAAGATGAAAATTTACC
AGACAATAATGGTTTTCAACCTCCTAAAATAAAACTCACT
TCTTTAGTCGGTTCTGACGTGGGGCCTTTGATTATTCATC
AGTTTAGTGAAAAATTAATCAGCGG---TGACGACAAAAT
TTTGAATGGAGTGTATTCTCAATATGAAGAGGGCGAGAGC
ATTTTTGGATCTTTGTTTTAA
>lcl|T7_updated.Contig11.5_297474-298211
ATGAATAGATGGGTAGAGAAGTGGCTGAGGGTATACTTAA
AATGCTACATTAATTTGATTTTATTTTATAGAAATGTATA
CCCACCTCAGTCATTCGACTACACTACTTACCAGTCATTC
AACTTGCCGCAGTTCGTTCCCATTAATAGGCATCCTGCTT
TAATTGACTATATAGAAGAACTTATACTGGATGTTCTTTC
TAAATTAACGCACGTTTACAGATTTTCCATCTGCATTATT
AATAAAAAGAACGATTTATGCATTGAAAGATATGTTTTAG
ATTTTAGTGAATTACAACATGTGGATAAAGACGATCAGAT
CATTACGGAAACTGAAGTGTTCGACGAATTCCGATCTTCC
TTAAATAGTTTGATTATGCATTTGGAGAAATTACCTAAAG
TCAACGATGACACAATAACATTTGAAGCAGTTATTAATGC
GATCGAATTGGAACTAGGACATAAGTTGGACAGAAACAGG
AGGGTCGATAGTTTGGAGGAAAAAGCAGAAATTGAAAGGG
ATTCAAACTGGGTTAAATGTCAAGAAGATGAAAATTTACC
AGACAATAATGGTTTTCAACCTCCTAAAATAAAACTCACT
TCTTTAGTCGGTTCTGACGTGGGGCCTTTGATTATTCATC
AGTTTAGTGAAAAATTAATCAGCGG---TGACGACAAAAT
TTTGAATGGAGTGTATTCTCAATATGAAGAGGGCGAGAGC
ATTTTTGGATCTTTGTTTTAA
>lcl|PW5.contig01743_7636-8373
ATGAATAGATGGGTAGAGAAGTGGCTGAGGGTATACTTAA
AATGCTACATTAATTTGATTTTATTTTATAGAAATGTATA
CCCACCTCAGTCATTCGACTACACTACTTACCAGTCATTC
AACTTGCCGCAGTTCGTTCCCATTAATAGGCATCCTGCTT
TAATTGACTATATAGAAGAACTTATACTGGATGTTCTTTC
TAAATTAACGCACGTTTACAGATTTTCCATCTGCATTATT
AATAAAAAGAACGATTTATGCATTGAAAGATATGTTTTAG
ATTTTAGTGAATTACAACATGTGGATAAAGACGATCAGAT
CATTACGGAAACTGAAGTGTTCGACGAATTCCGATCTTCC
TTAAATAGTTTGATTATGCATTTGGAGAAATTACCTAAAG
TCAACGATGACACAATAACATTTGAAGCAGTTATTAATGC
GATCGAATTGGAACTAGGACATAAGTTGGACAGAAACAGG
AGGGTCGATAGTTTGGAGGAAAAAGCAGAAATTGAAAGGG
ATTCAAACTGGGTTAAATGTCAAGAAGATGAAAATTTACC
AGACAATAATGGTTTTCAACCTCCTAAAATAAAACTCACT
TCTTTAGTCGGTTCTGACGTGGGGCCTTTGATTATTCATC
AGTTTAGTGAAAAATTAATCAGCGG---TGACGACAAAAT
TTTGAATGGAGTGTATTCTCAATATGAAGAGGGCGAGAGC
ATTTTTGGATCTTTGTTTTAA
>lcl|YPS163.Contig194.8_10074-10811
ATGAATAGATGGGTAGAGAAGTGGCTGAGGGTATACTTAA
AATGCTACATTAATTTGATTTTATTTTATAGAAATGTATA
CCCACCTCAGTCATTCGACTACACTACTTACCAGTCATTC
AACTTGCCGCAGTTCGTTCCCATTAATAGGCATCCTGCTT
TAATTGACTATATAGAAGAACTTATACTGGATGTTCTTTC
TAAATTAACGCACGTTTACAGATTTTCCATCTGCATTATT
AATAAAAAGAACGATTTATGCATTGAAAGATATGTTTTAG
ATTTTAGTGAATTACAACATGTGGATAAAGACGATCAGAT
CATTACGGAAACTGAAGTGTTCGACGAATTCCGATCTTCC
TTAAATAGTTTGATTATGCATTTGGAGAAATTACCTAAAG
TCAACGATGACACAATAACATTTGAAGCAGTTATTAATGC
GATCGAATTGGAACTAGGACATAAGTTGGACAGAAACAGG
AGGGTCGATAGTTTGGAGGAAAAAGCAGAAATTGAAAGGG
ATTCAAACTGGGTTAAATGTCAAGAAGATGAAAATTTACC
AGACAATAATGGTTTTCAACCTCCTAAAATAAAACTCACT
TCTTTAGTCGGTTCTGACGTGGGGCCTTTGATTATTCATC
AGTTTAGTGAAAAATTAATCAGCGG---TGACGATAAAAT
TTTGAATGGAGTGTATTCTCAATATGAAGAGGGCGAGAGC
ATTTTTGGATCTTTGTTTTAA
>lcl|YPS1009.contig00135_7633-8370
ATGAATAGATGGGTAGAGAAGTGGCTGAGGGTATACTTAA
AATGCTACATTAATTTGATTTTATTTTATAGAAATGTATA
CCCACCTCAGTCATTCGACTACACTACTTACCAGTCATTC
AACTTGCCGCAGTTCGTTCCCATTAATAGGCATCCTGCTT
TAATTGACTATATAGAAGAACTTATACTGGATGTTCTTTC
TAAATTAACGCACGTTTACAGATTTTCCATCTGCATTATC
AATAAAAAGAACGATTTATGCATTGAAAGATATGTTTTAG
ATTTTAGTGAATTACAACATGTGGATAAAGACGATCAGAT
CATTACGGAAACTGAAGTGTTCGACGAATTCCGATCTTCC
TTAAATAGTTTGATTATGCATTTGGAGAAATTACCTAAAG
TCAACGATGACACAATAACATTTGAAGCAGTTATTAATGC
GATCGAATTGGAACTAGGACATAAGTTGGACAGAAACAGG
AGGGTCGATAGTTTGGAGGAAAAAGCAGAAATTGAAAGGG
ATTCAAACTGGGTTAAATGTCAAGAAGATGAAAATTTACC
AGACAATAATGGTTTTCAACCTCCTAAAATAAAACTCACT
TCTTTAGTCGGTTCTGACGTGGGGCCTTTGATTATTCATC
AGTTTAGTGAAAAATTAATCAGCGG---TGACGACAAAAT
TTTGAATGGAGTGTATTCTCAATATGAAGAGGGCGAGAGC
ATTTTTGGATCTTTGTTTTAA
>lcl|YJM269.Contig27.4_4410-5147
ATGAATAGATGGGTAGAGAAGTGGCTGAGGGTATACTTAA
AATGCTACATTAATTTGATTTTATTTTATAGAAATGTATA
CCCACCTCAGTCATTCGACTACACTACTTACCAGTCATTC
AACTTGCCGCAGTTCGTTCCCATTAATAGGCATCCTGCTT
TAATTGACTATATAGAAGAACTTATACTGGATGTTCTTTC
TAAATTAACGCACGTTTACAGATTTTCCATCTGCATTATT
AATAAAAAGAACGATTTATGCATTGAAAGATATGTTTTAG
ATTTTAGTGAATTACAACATGTGGATAAAGACGATCAGAT
CATTACGGAAACTGAAGTGTTCGACGAATTCCGATCTTCC
TTAAATAGTTTGATTATGCATTTGGAGAAATTACCTAAAG
TCAACGATGACACAATAACATTTGAAGCAGTTATTAATGC
GATCGAATTGGAACTAGGACATAAGTTGGACAGAAACAGG
AGGGTCGATAGTTTGGAGGAAAAAGCAGAAATTGAAAGGG
ATTCAAACTGGGTTAAATGTCAAGAAGATGAAAATTTACC
AGACAGTAATGGTTTTCAACCTCCTAAAATAAAACTCACT
TCTTTAGTCGGTTCTGACGTGGGGCCTTTGATTATTCATC
AGTTTAGTGAAAAATTAATCAGCGG---TGACGACAAAAT
TTTGAATGGAGTGTATTCTCAATATGAAGAGGGCGAGAGC
ATTTTTGGATCTTTGTTTTAA
>lcl|Y12.Contig60.3_49725-50462
ATGAATAGATGGGTAGAGAAGTGGCTGAGGGTATACTTAA
AATGCTACATTAATTTGATTTTATTTTATAGAAATGTATA
CCCACCTCAGTCATTCGACTACACTACTTACCAGTCATTC
AACTTGCCGCAGTTCGTTCCCATTAATAGGCATCCTGCTT
TAATTGACTATATAGAAGAACTTATACTGGATGTTCTTTC
TAAATTAACGCACGTTTACAGATTTTCCATCTGCATTATT
AATAAAAAGAACGATTTATGCATTGAAAGATATGTTTTAG
ATTTTAGTGAATTACAACATGTGGATAAAGACGATCAGAT
CATTACGGAAACTGAAGTGTTCGACGAATTCCGATCTTCC
TTAAATAGTTTGATTATGCATTTGGAGAAATTACCTAAAG
TCAACGATGACACAATAACATTTGAAGCAGTTATTAATGC
GATCGAATTGGAACTAGGACATAAGTTGGACAGAAACAGG
AGGGTCGATAGTTTGGAGGAAAAAGCAGAAATTGAACGGG
ATTCAAACTGGGTTAAATGTCAAGAAGATGAAAATTTACC
AGACAATAATGGTTTTCAACCTCCTAAAATAAAACTCACT
TCTTTAGTCGGTTCTGACGTGGGGCCTTTGATTATTCATC
AGTTTAGTGAAAAATTAATCAGCGG---TGACGACAAAAT
TTTGAATGGAGTGTATTCTCAATATGAAGAGGGCGAGAGC
ATTTTTGGATCTTTGTTTTAA
>lcl|Y10.Contig23.1_6168-6905
ATGAATAGATGGGTAGAGAAGTGGCTGAGGGTATACTTAA
AATGCTACATTAATTTGATTTTATTTTATAGAAATGTATA
CCCACCTCAGTCATTCGACTACACTACTTACCAGTCATTC
AACTTGCCGCAGTTCGTTCCCATTAATAGGCATCCTGCTT
TAATTGACTATATAGAAGAACTTATACTGGATGTTCTTTC
TAAATTAACGCACGTTTACAGATTTTCCATCTGCATTATT
AATAAAAAGAACGATTTATGCATTGAAAGATATGTTTTAG
ATTTTAGTGAATTACAACATGTGGATAAAGACGATCAGAT
CATTACGGAAACTGAAGTGTTCGACGAATTCCGATCTTCC
TTAAATAGTTTGATTATGCATTTGGAGAAATTACCTAAAG
TCAACGATGACACAATAACATTTGAAGCAGTTATTAATGC
GATCGAATTGGAACTAGGACATAAGTTGGACAGAAACAGG
AGGGTCGATAGTTTGGAGGAAAAAGCAGAAATTGAAAGGG
ATTCAAACTGGGTTAAATGTCAAGAAGATGAAAATTTACC
AGACAGTAATGGTTTTCAACCTCCTAAAATAAAACTCACT
TCTTTAGTCGGTTCTGACGTGGGGCCTTTGATTATTCATC
AGTTTAGTGAAAAATTAATCAGCGG---TGACGACAAAAT
TTTGAATGGAGTGTATTCTCAATATGAAGAGGGCGAGAGC
ATTTTTGGATCTTTGTTTTAA
>lcl|WE372.Contig187.1_10153-10890
ATGAATAGATGGGTAGAGAAGTGGCTGAGGGTATACTTAA
AATGCTACATTAATTTGATTTTATTTTATAGAAATGTATA
CCCACCTCAGTCATTCGACTACACTACTTACCAGTCATTC
AACTTGCCGCAGTTCGTTCCCATTAATAGGCATCCTGCTT
TAATTGACTATATAGAAGAACTTATACTGGATGTTCTTTC
TAAATTAACGCACGTTTACAGATTTTCCATCTGCATTATT
AATAAAAAGAACGATTTATGCATTGAAAGATATGTTTTAG
ATTTTAGTGAATTACAACATGTGGATAAAGACGATCAGAT
CATTACGGAAACTGAAGTGTTCGACGAATTCCGATCTTCC
TTAAATAGTTTGATTATGCATTTGGAGAAATTACCTAAAG
TCAACGATGACACAATAACATTTGAAGCAGTTATTAATGC
GATCGAATTGGAACTAGGACATAAGTTGGACAGAAACAGG
AGGGTCGATAGTTTGGAGGAAAAAGCAGAAATTGAAAGGG
ATTCAAACTGGGTTAAATGTCAAGAAGATGAAAATTTACC
AGACAGTAATGGTTTTCAACCTCCTAAAATAAAACTCACT
TCTTTAGTCGGTTCTGACGTGGGGCCTTTGATTATTCATC
AGTTTAGTGAAAAATTAATCAGCGG---TGACGACAAAAT
TTTGAATGGAGTGTATTCTCAATATGAAGAGGGCGAGAGC
ATTTTTGGATCTTTGTTTTAA
>lcl|UC5.contig00470_34467-35204
ATGAATAGATGGGTAGAGAAGTGGCTGAGGGTATACTTAA
AATGCTACATTAATTTGATTTTATTTTATAGAAATGTATA
CCCACCTCAGTCATTCGACTACACTACTTACCAGTCATTC
AACTTGCCGCAGTTCGTTCCCATTAATAGGCATCCTGCTT
TAATTGACTATATAGAAGAACTTATACTGGATGTTCTTTC
TAAATTAACGCACGTTTACAGATTTTCCATCTGCATTATT
AATAAAAAGAACGATTTATGCATTGAAAGATATGTTTTAG
ATTTTAGTGAATTACAACATGTGGATAAAGACGATCAGAT
CATTACGGAAACTGAAGTGTTCGACGAATTCCGATCTTCC
TTAAATAGTTTGATTATGCATTTGGAGAAATTACCTAAAG
TCAACGATGACACAATAACATTTGAAGCAGTTATTAATGC
GATCGAATTGGAACTAGGACATAAGTTGGACAGAAGCAGG
AGGGTCGATAGTTTGGAGGAAAAAGCAGAAATTGAAAGGG
ATTCAAACTGGGTTAAATGTCAAGAAGATGAAAATTTACC
AGACAATAATGGTTTTCAACCTCCTAAAATAAAACTCACT
TCTTTAGTCGGTTCTGACGTGGGGCCTTTGATTATTCATC
AGTTTAGTGAAAAATTAATCAGCGG---TGACGACAAAAT
TTTGAATGGAGTGTATTCTCAATATGAAGAGGGCGAGAGC
ATTTTTGGATCTTTGTTTTAA
>lcl|M22.Contig51.24_3511-4248
ATGAATAGATGGGTAGAGAAGTGGCTGAGGGTATACTTAA
AATGCTACATTAATTTGATTTTATTTTATAGAAATGTATA
CCCACCTCAGTCATTCGACTACACTACTTACCAGTCATTC
AACTTGCCGCAGTTCGTTCCCATTAATAGGCATCCTGCTT
TAATTGACTATATAGAAGAACTTATACTGGATGTTCTTTC
TAAATTAACGCACGTTTACAGATTTTCCATCTGCATTATT
AATAAAAAGAACGATTTATGCATTGAAAGATATGTTTTAG
ATTTTAGTGAATTACAACATGTGGATAAAGACGATCAGAT
CATTACGGAAACTGAAGTGTTCGACGAATTCCGATCTTCC
TTAAATAGTTTGATTATGCATTTGGAGAAATTACCTAAAG
TCAACGATGACACAATAACATTTGAAGCAGTTATTAATGC
GATCGAATTGGAACTAGGACATAAGTTGGACAGAAACAGG
AGGGTCGATAGTTTGGAGGAAAAAGCAGAAATTGAAAGGG
ATTCAAACTGGGTTAAATGTCAAGAAGATGAAAATTTACC
AGACAGTAATGGTTTTCAACCTCCTAAAATAAAACTCACT
TCTTTAGTCGGTTCTGACGTGGGGCCTTTGATTATTCATC
AGTTTAGTGAAAAATTAATCAGCGG---TGACGACAAAAT
TTTGAATGGAGTGTATTCTCAATATGAAGAGGGCGAGAGC
ATTTTTGGATCTTTGTTTTAA
>lcl|IL01.contig02898_6200-6937
ATGAATAGATGGGTAGAGAAGTGGCTGAGGGTATACTTAA
AATGCTACATTAATTTGATTTTATTTTATAGAAATGTATA
CCCACCTCAGTCATTCGACTACACTACTTACCAGTCATTC
AACTTGCCGCAGTTCGTTCCCATTAATAGGCATCCTGCTT
TAATTGACTATATAGAAGAACTTATACTGGATGTTCTTTC
TAAATTAACGCACGTTTACAGATTTTCCATCTGCATTATT
AATAAAAAGAACGATTTATGCATTGAAAGATATGTTTTAG
ATTTTAGTGAATTACAACATGTGGATAAAGACGATCAGAT
CATTACGGAAACTGAAGTGTTCGACGAATTCCGATCTTCC
TTGAATAGTTTGATTATGCATTTGGAGAAATTACCTAAAG
TCAACGATGACACAATAACATTTGAAGCAGTTATTAATGC
GATCGAATTGGAACTAGGACATAAGTTGGACAGAAACAGG
AGGGTCGATAGTTTGGAGGAAAAAGCAGAAATTGAAAGGG
ATTCAAACTGGGTTAAATGTCAAGAAGATGAAAATTTACC
AGACAATAATGGTTTTCAACCTCCTAAAATAAAACTCACT
TCTTTAGTCGGTTCTGACGTGGGGCCTTTGATTATTCATC
AGTTTAGTGAAAAATTAATCAGCGG---TGACGACAAAAT
TTTGAATGGAGTGTATTCTCAATATGAAGAGGGCGAGAGC
ATTTTTGGATCTTTGTTTTAA
>lcl|I14.contig00259_36339-37076
ATGAATAGATGGGTAGAGAAGTGGCTGAGGGTATACTTAA
AATGCTACATTAATTTGATTTTATTTTATAGAAATGTATA
CCCACCTCAGTCATTCGACTACACTACTTACCAGTCATTC
AACTTGCCGCAGTTCGTTCCCATTAATAGGCATCCTGCTT
TAATTGACTATATAGAAGAACTTATACTGGATGTTCTTTC
TAAATTAACGCACGTTTACAGATTTTCCATCTGCATTATT
AATAAAAAGAACGATTTATGCATTGAAAGATATGTTTTAG
ATTTTAGTGAATTACAACATGTGGATAAAGACGATCAGAT
CATTACGGAAACTGAAGTGTTCGACGAATTCCGATCTTCC
TTAAATAGTTTGATTATGCATTTGGAGAAATTACCTAAAG
TCAACGATGACACAATAACATTTGAAGCAGTTATTAATGC
GATCGAATTGGAACTAGGACATAAGTTGGACAGAAACAGG
AGGGTCGATAGTTTGGAGGAAAAAGCAGAAATTGAAAGGG
ATTCAAACTGGGTTAAATGTCAAGAAGATGAAAATTTACC
AGACAGTAATGGTTTTCAACCTCCTAAAATAAAACTCACT
TCTTTAGTCGGTTCTGACGTGGGGCCTTTGATTATTCATC
AGTTTAGTGAAAAATTAATCAGCGG---TGACGACAAAAT
TTTGAATGGAGTGTATTCTCAATATGAAGAGGGCGAGAGC
ATTTTTGGATCTTTGTTTTAA
>lcl|CLIB215.Contig40.11_1744-2481
ATGAATAGATGGGTAGAGAAGTGGCTGAGGGTATACTTAA
AATGCTACATTAATTTGATTTTATTTTATAGAAATGTATA
CCCACCTCAGTCATTCGACTACACTACTTACCAGTCATTC
AACTTGCCGCAGTTCGTTCCCATTAATAGGCATCCTGCTT
TAATTGACTATATAGAAGAACTTATACTGGATGTTCTTTC
TAAATTAACGCACGTTTACAGATTTTCCATCTGCATTATT
AATAAAAAGAACGATTTATGCATTGAAAGATATGTTTTAG
ATTTTAGTGAATTACAACATGTGGATAAAGACGATCAGAT
CATTACGGAAACTGAAGTGTTCGACGAATTCCGATCTTCC
TTAAATAGTTTGATTATGCATTTGGAGAAATTACCTAAAG
TCAACGATGACACAATAACATTTGAAGCAGTTATTAATGC
GATCGAATTGGAACTAGGACATAAGTTGGACAGAAACAGG
AGGGTCGATAGTTTGGAGGAAAAAGCAGAAATTGAAAGGG
ATTCAAACTGGGTTAAATGTCAAGAAGATGAAAATTTACC
AGACAGTAATGGTTTTCAACCTCCTAAAATAAAACTCACT
TCTTTAGTCGGTTCTGACGTGGGGCCTTTGATTATTCATC
AGTTTAGTGAAAAATTAATCAGCGG---TGACGACAAAAT
TTTGAATGGAGTGTATTCTCAATATGAAGAGGGCGAGAGC
ATTTTTGGATCTTTGTTTTAA
>lcl|YJM421.Contig21.3_49090-49827
ATGAATAGATGGGTAGAGAAGTGGCTGAGGGTATACTTAA
AATGCTACATTAATTTGATTTTATTTTATAGAAATGTATA
CCCACCTCAGTCATTCGACTACACTACTTACCAGTCATTC
AACTTGCCGCAGTTCGTTCCCATTAATAGGCATCCTGCTT
TAATTGACTATATAGAAGAACTTATACTGGATGTTCTTTC
TAAATTAACGCACGTTTACAGATTTTCCATCTGCATTATT
AATAAAAAGAACGATTTATGCATTGAAAGATATGTTTTAG
ATTTTAGTGAATTACAACATGTGGATAAAGACGATCAGAT
CATCACGGAAACTGAAGTGTTCGACGAATTCCGATCTTCC
TTAAATAGTTTGATTATGCATTTGGAGAAATTACCTAAAG
TCAACGATGACACAATAACATTTGAAGCAGTTATTAATGC
GATCGAATTGGAACTAGGACATAAGTTGGACAGAAACAGG
AGGGTCGATAGTTTGGAGGAAAAAGCAGAAATTGAAAGGG
ATTCAAACTGGGTTAAATGTCAAGAAGATGAAAATTTACC
AGACAATAATTGTTTTCAACCTCCTAAAATAAAACTCACT
TCTTTAGTCGGTTCTGACGTGGGGCCTTTGATTATTCATC
AGTTTAGTGAAAAATTAATCAGCGG---TGACGACAAAAT
TTTGAATGGAGTGTATTCTCAATATGAAGAGGGCGAGAGC
ATTTTTGGATCTTTGTTTTAA
>lcl|YJM326.contig00247_8884-9621
ATGAATAGATGGGTAGAGAAGTGGCTGAGGGTATACTTAA
AATGCTACATTAATTTGATTTTATTTTATAGAAATGTATA
CCCACCTCAGTCATTCGACTACACTACTTACCAGTCATTC
AACTTGCCGCAGTTCGTTCCCATTAATAGGCATCCTGCTT
TAATTGACTATATAGAAGAACTTATACTGGATGTTCTTTC
TAAATTAACGCACGTTTACAGATTTTCCATCTGCATTATT
AATAAAAAGAACGATTTATGCATTGAAAGATATGTTTTAG
ATTTTAGTGAATTACAACATGTGGATAAAGACGATCAGAT
CATCACGGAAACTGAAGTGTTCGACGAATTCCGATCTTCC
TTAAATAGTTTGATTATGCATTTGGAGAAATTACCTAAAG
TCAACGATGACACAATAACATTTGAAGCAGTTATTAATGC
GATCGAATTGGAACTAGGACATAAGTTGGACAGAAACAGG
AGGGTCGATAGTTTGGAGGAAAAAGCAGAAATTGAAAGGG
ATTCAAACTGGGTTAAATGTCAAGAAGATGAAAATTTACC
AGACAATAATTGTTTTCAACCTCCTAAAATAAAACTCACT
TCTTTAGTCGGTTCTGACGTGGGGCCTTTGATTATTCATC
AGTTTAGTGAAAAATTAATCAGCGG---TGACGACAAAAT
TTTGAATGGAGTGTATTCTCAATATGAAGAGGGCGAGAGC
ATTTTTGGATCTTTGTTTTAA
>lcl|YJM320.Contig23.4_108005-108742
ATGAATAGATGGGTAGAGAAGTGGCTGAGGGTATACTTAA
AATGCTACATTAATTTGATTTTATTTTATAGAAATGTATA
CCCACCTCAGTCATTCGACTACACTACTTACCAGTCATTC
AACTTGCCGCAGTTCGTTCCCATTAATAGGCATCCTGCTT
TAATTGACTATATAGAAGAACTTATACTGGATGTTCTTTC
TAAATTAACGCACGTTTACAGATTTTCCATCTGCATTATT
AATAAAAAGAACGATTTATGCATTGAAAGATATGTTTTAG
ATTTTAGTGAATTACAACATGTGGATAAAGACGATCAGAT
CATTACGGAAACTGAAGTGTTCGACGAATTCCGATCTTCC
TTAAATAGTTTGATTATGCATTTGGAGAAATTACCTAAAG
TCAACGATGACACAATAACATTTGAAGCAGTTATTAATGC
GATCGAATTGGAACTAGGACATAAGTTGGACAGAAACAGG
AGGGTCGATAGTTTGGAGGAAAAAGCGGAAATTGAAAGGG
ATTCAAACTGGGTTAAATGTCAAGAAGATGAAAATTTACC
AGACAGTAATGGTTTTCAACCTCCTAAAATAAAACTCACT
TCTTTAGTCGGTTCTGACGTGGGGCCTTTGATTATTCATC
AGTTTAGTGAAAAATTAATCAGCGG---TGACGACAAAAT
TTTGAATGGAGTGTATTCTCAATATGAAGAGGGCGAGAGC
ATTTTTGGATCTTTGTTTTAA
>lcl|YJM280.Contig21.21_1571-2308
ATGAATAGATGGGTAGAGAAGTGGCTGAGGGTATACTTAA
AATGCTACATTAATTTGATTTTATTTTATAGAAATGTATA
CCCACCTCAGTCATTCGACTACACTACTTACCAGTCATTC
AACTTGCCGCAGTTCGTTCCCATTAATAGGCATCCTGCTT
TAATTGACTATATAGAAGAACTTATACTGGATGTTCTTTC
TAAATTAACGCACGTTTACAGATTTTCCATCTGCATTATT
AATAAAAAGAACGATTTATGCATTGAAAGATATGTTTTAG
ATTTTAGTGAATTACAACATGTGGATAAAGACGATCAGAT
CATTACGGAAACTGAAGTGTTCGACGAATTCCGATCTTCC
TTAAATAGTTTGATTATGCATTTGGAGAAATTACCTAAAG
TCAACGATGACACAATAACATTTGAAGCAGTTATTAATGC
GATCGAATTGGAACTAGGACATAAGTTGGACAGAAACAGG
AGGGTCGATAGTTTGGAGGAAAAAGCGGAAATTGAAAGGG
ATTCAAACTGGGTTAAATGTCAAGAAGATGAAAATTTACC
AGACAGTAATGGTTTTCAACCTCCTAAAATAAAACTCACT
TCTTTAGTCGGTTCTGACGTGGGGCCTTTGATTATTCATC
AGTTTAGTGAAAAATTAATCAGCGG---TGACGACAAAAT
TTTGAATGGAGTGTATTCTCAATATGAAGAGGGCGAGAGC
ATTTTTGGATCTTTGTTTTAA
>lcl|T73.contig02217_3345-4082
ATGAATAGATGGGTAGAGAAGTGGCTGAGGGTATACTTAA
AATGCTACATTAATTTGATTTTATTTTATAGAAATGTATA
CCCACCTCAGTCATTCGACTACACTACTTACCAGTCATTC
AACTTGCCGCAGTTCGTTCCCATTAATAGGCATCCTGCTT
TAATTGACTATATAGAAGAACTTATACTGGATGTTCTTTC
TAAATTAACGCACGTTTACAGATTTTCCATCTGCATTATT
AATAAAAAGAACGATTTATGCATTGAAAGATATGTTTTAG
ATTTTAGTGAATTACAACATGTGGATAAAGACGATCAGAT
CATTACGGAAACTGAAGTGTTCGACGAATTCCGATCTTCC
TTAAATAGTTTGATTATGCATTTGGAGAAATTACCTAAAG
TCAACGATGACACAATAACATTTGAAGCAGTTATTAATGC
GATCGAATTGGAACTAGGACATAAGTTGGACAGAAACAGG
AGGGTCGATAGTTTGGAGGAAAAAGCGGAAATTGAAAGGG
ATTCAAACTGGGTTAAATGTCAAGAAGATGAAAATTTACC
AGACAGTAATGGTTTTCAACCTCCTAAAATAAAACTCACT
TCTTTAGTCGGTTCTGACGTGGGGCCTTTGATTATTCATC
AGTTTAGTGAAAAATTAATCAGCGG---TGACGACAAAAT
TTTGAATGGAGTGTATTCTCAATATGAAGAGGGCGAGAGC
ATTTTTGGATCTTTGTTTTAA
>lcl|CLIB324.Contig335.2_4749-5486
ATGAATAGATGGGTAGAGAAGTGGCTGAGGGTATACTTAA
AATGCTACATTAATTTGATTTTATTTTATAGAAATGTATA
CCCACCTCAGTCATTCGACTACACTACTTACCAGTCATTC
AACTTGCCGCAGTTCGTTCCCATTAATAGGCATCCTGCTT
TAATTGACTATATAGAAGAACTTATACTGGATGTTCTTTC
TAAATTAACGCACGTTTACAGATTTTCCATCTGCATTATT
AATAAAAAGAACGATTTATGCATTGAAAGATATGTTTTAG
ATTTTAGTGAATTACAACATGTGGATAAAGACGATCAGAT
CATTACGGAAACTGAAGTGTTCGACGAATTCCGATCTTCC
TTAAATAGTTTGATTATGCATTTGGAGAAATTACCTAAAG
TCAACGATGACACAATAACATTTGAAGCAGTTATTAATGC
GATCGAATTGGAACTAGGACATAAGTTGGACAGAAACAGG
AGGGTCGATAGTTTGGAGGAAAAAGCGGAAATTGAAAGGG
ATTCAAACTGGGTTAAATGTCAAGAAGATGAAAATTTACC
AGACAGTAATGGTTTTCAACCTCCTAAAATAAAACTCACT
TCTTTAGTCGGTTCTGACGTGGGGCCTTTGATTATTCATC
AGTTTAGTGAAAAATTAATCAGCGG---TGACGACAAAAT
TTTGAATGGAGTGTATTCTCAATATGAAGAGGGCGAGAGC
ATTTTTGGATCTTTGTTTTAA
>lcl|CBS7960.Contig44.4_36123-36860
ATGAATAGATGGGTAGAGAAGTGGCTGAGGGTATACTTAA
AATGCTACATTAATTTGATTTTATTTTATAGAAATGTATA
CCCACCTCAGTCATTCGACTACACTACTTACCAGTCATTC
AACTTGCCGCAGTTCGTTCCCATTAATAGGCATCCTGCTT
TAATTGACTATATAGAAGAACTTATACTGGATGTTCTTTC
TAAATTAACGCACGTTTACAGATTTTCCATCTGCATTATT
AATAAAAAGAACGATTTATGCATTGAAAGATATGTTTTAG
ATTTTAGTGAATTACAACATGTGGATAAAGACGATCAGAT
CATTACGGAAACTGAAGTGTTCGACGAATTCCGATCTTCC
TTAAATAGTTTGATTATGCATTTGGAGAAATTACCTAAAG
TCAACGATGACACAATAACATTTGAAGCAGTTATTAATGC
GATCGAATTGGAACTAGGACATAAGTTGGACAGAAACAGG
AGGGTCGATAGTTTGGAGGAAAAAGCGGAAATTGAAAGGG
ATTCAAACTGGGTTAAATGTCAAGAAGATGAAAATTTACC
AGACAGTAATGGTTTTCAACCTCCTAAAATAAAACTCACT
TCTTTAGTCGGTTCTGACGTGGGGCCTTTGATTATTCATC
AGTTTAGTGAAAAATTAATCAGCGG---TGACGACAAAAT
TTTGAATGGAGTGTATTCTCAATATGAAGAGGGCGAGAGC
ATTTTTGGATCTTTGTTTTAA
>MIT_Spar_c440_10754
ATGAATAAATGGGTAGAGAAGTGGTTAAAGGTATACTTAA
AATGCTACATCAATTTAATTCTATTCTATAGAAATGTATA
CCCACCTCAGTCGTTCGACTTCACCACTTACCAGTCATTC
AACTTGCCGCAGTATGTTCCTATTAACAGACATCCTGCCT
TAATTGACTATATAGAGGAACTTATACAGGATGTTCTTTC
TAAACTAACGCATATTTACAGATTTTCTATCTGCATCATT
AATAAGCAGAACGATTTGTGCATTGAAAAGTATGTTTTAG
ATTTTGGTGAGCTGCAACATGTGGATAAAGATGACCAGAT
CATTACGGAAACTGAAGTGTTCGATGAATTTCGGTCTTCC
TTAAATAGTTTGATTTTGCATTTAGAGAAGTTACCTAAAA
TCAACGATGACACAATAACATTTGAGGCAGTTATTAATGC
GATAGAACTGGAACTAGGACATAAGTTGGACAGAAACAGG
AGGGTCGATAGTTTGGAAGAAAAAACAGAAGTTGAAAGAG
ATTCAAACTGGGTCAAGTGTCAAGAGGATGCAAACTTACC
AGAAGACAGTGGTTTTCAATCTCCTAAAATAAAACTGACC
TCTTTAGTCGGTTCCGACGTGGGGCCTTTGATTATTCATC
AATTCAGTGAAAAATTAGTCAGCGGCGGTGATGACAAAAT
CTTGGATGGAGTGTATTCGCAATACGAAGAGGGCGAGAGC
ATTTTTGGATCTCTGTTGTAA
