# Supplementary material for: ZRT1 Harbors an Excess of Nonsynonymous Polymorphism and Shows Evidence of Balancing Selection in Saccharomyces cerevisiae
Source: G3 (Bethesda). 2013 Apr 1;3(4):665–73. doi: 10.1534/g3.112.005082 (PMC3618353; doi:10.1534/g3.112.005082)
Supplement: Supporting Information [file supp_g3.112.005082_FileS1.zip › YKL196C_FullLength_SparALN.fasta]

>YKL196C_S288C
ATGAGAATCTACTACATCGGTGTATTTCGCTCTGGAGGAGAAAAGGCTCT
AGAGTTGAGTGAAGTTAAAGACTTGTCACAATTTGGTTTCTTTGAAAGGT
CTAGTGTTGGCCAGTTTATGACTTTTTTTGCTGAAACGGTCGCTTCTAGA
ACTGGTGCAGGACAAAGACAAAGTATAGAAGAAGGCAACTATATTGGCCA
CGTTTATGCCAGGAGTGAGGGCATATGTGGTGTTTTGATCACCGACAAAG
AATATCCTGTCAGACCAGCATACACACTATTAAACAAAATATTGGATGAA
TATTTAGTCGCACATCCTAAGGAAGAGTGGGCAGATGTGACTGAGACCAA
TGATGCATTGAAAATGAAGCAACTGGACACTTACATTAGCAAATATCAAG
ATCCTTCACAGGCTGACGCTATCATGAAAGTTCAACAAGAACTGGATGAG
ACGAAAATCGTTTTGCACAAAACGATTGAGAATGTTTTACAAAGAGGTGA
AAAGTTGGATAATTTGGTGGACAAATCGGAGTCATTAACGGCAAGTTCCA
AAATGTTTTATAAGCAAGCTAAAAAATCCAATTCGTGTTGCATCATCATG
TAG
>YKL196C_AWRI1631
ATGAGAATCTACTACATCGGTGTATTTCGCTCTGGAGGAGAAAAGGCTCT
AGAGTTGAGTGAAGTTAAAGACTTGTCACAATTTGGTTTCTTTGAAAGGT
CTAGTGTTGGCCAGTTTATGACTTTTTTTGCTGAAACGGTCGCTTCTAGA
ACTGGTGCAGGACAAAGACAAAGTATAGAAGAAGGCAACTATATTGGCCA
CGTTTATGCCAGGAGTGAGGGCATATGTGGTGTTTTGATCACCGACAAAG
AATATCCTGTCAGACCAGCATACACACTATTAAACAAAATATTGGATGAA
TATTTAGTCGCACATCCTAAGGAAGAGTGGGCAGATGTGACTGAGACCAA
TGATGCATTGAAAATGAAGCAACTGGACACTTACATTAGCAAATATCAAG
ATCCTTCACAGGCTGACGCTATCATGAAAGTTCAACAAGAACTGGATGAG
ACGAAAATCGTTTTGCACAAAACGATTGAGAATGTTTTACAAAGAGGTGA
AAAGTTGGATAATTTGGTGGATAAATCGGAGTCATTAACGGCAAGTTCCA
AAATGTTTTATAAGCAAGCTAAAAAATCCAATTCGTGTTGCATTATCATG
TAG
>YKL196C_AWRI796
ATGAGAATCTACTACATCGGTGTATTTCGCTCTGGAGGAGAAAAGGCTCT
AGAGTTGAGTGAAGTTAAAGACTTGTCACAATTTGGTTTCTTTGAAAGGT
CTAGTGTTGGCCAGTTTATGACTTTTTTTGCTGAAACGGTCGCTTCTAGA
ACTGGTGCAGGACAAAGACAAAGTATAGAAGAAGGCAACTATATTGGCCA
CGTTTATGCCAGGAGTGAGGGCATATGTGGTGTTTTGATCACCGACAAAG
AATATCCTGTCAGACCAGCATACACACTATTAAACAAAATATTGGATGAA
TATTTAGTCGCACATCCTAAGGAAGAGTGGGCAGATGTGACTGAGACCAA
TGATGCATTGAAAATGAAGCAACTGGACACTTACATTAGCAAATATCAAG
ATCCTTCACAGGCTGACGCTATCATGAAAGTTCAACAAGAACTGGATGAG
ACGAAAATCGTTTTGCACAAAACGATTGAGAATGTTTTACAAAGAGGTGA
AAAGTTGGATAATTTGGTGGATAAATCGGAGTCATTAACGGCAAGTTCCA
AAATGTTTTATAAGCAAGCTAAAAAATCCAATTCGTGTTGCATTATCATG
TAG
>YKL196C_EC1118
ATGAGAATCTACTACATCGGTGTATTTCGCTCTGGAGGAGAAAAGGCTCT
AGAGTTGAGTGAAGTTAAAGACTTGTCACAATTTGGTTTCTTTGAAAGGT
CTAGTGTTGGCCAGTTTATGACTTTTTTTGCTGAAACGGTCGCTTCTAGA
ACTGGTGCAGGACAAAGACAAAGTATAGAAGAAGGCAACTATATTGGCCA
CGTTTATGCCAGGAGTGAGGGCATATGTGGTGTTTTGATCACCGACAAAG
AATATCCTGTCAGACCAGCATACACACTATTAAACAAAATATTGGATGAA
TATTTAGTCGCACATCCTAAGGAAGAGTGGGCAGATGTGACTGAGACCAA
TGATGCATTGAAAATGAAGCAACTGGACACTTACATTAGCAAATATCAAG
ATCCTTCACAGGCTGACGCTATCATGAAAGTTCAACAAGAACTGGATGAG
ACGAAAATCGTTTTGCACAAAACGATTGAGAATGTTTTACAAAGAGGTGA
AAAGTTGGATAATTTGGTGGATAAATCGGAGTCATTAACGGCAAGTTCCA
AAATGTTTTATAAGCAAGCTAAAAAATCCAATTCGTGTTGCATTATCATG
TAG
>YKL196C_JAY291
ATGAGAATCTACTACATCGGTGTATTTCGCTCTGGAGGAGAAAAGGCTCT
AGAGTTGAGTGAAGTTAAAGACTTGTCACAATTTGGTTTCTTTGAAAGGT
CTAGTGTTGGCCAGTTTATGACTTTTTTTGCTGAAACGGTCGCTTCTAGA
ACTGGTGCAGGACAAAGACAAAGTATAGAAGAAGGCAACTATATTGGCCA
CGTTTATGCCAGGAGTGAGGGCATATGTGGTGTTTTGATCACCGACAAAG
AATATCCTGTCAGACCAGCATACACACTATTAAACAAAATATTGGATGAA
TATTTAGTCGCACATCCTAAGGAAGAGTGGGCAGATGTGACTGAGACCAA
TGATGCATTGAAAATGAAGCAACTGGACACTTACATTAGCAAATATCAAG
ATCCTTCACAGGCTGACGCTATCATGAAAGTTCAACAAGAACTGGATGAG
ACGAAAATCGTTTTGCACAAAACGATTGAGAATGTTTTACAAAGAGGTGA
AAAGTTGGATAATTTGGTGGATAAATCGGAGTCATTAACGGCAAGTTCCA
AAATGTTTTATAAGCAAGCTAAAAAATCCAATTCGTGTTGCATTATCATG
TAG
>YKL196C_Kyokai7
ATGAGAATCTACTACATCGGTGTATTTCGCTCTGGAGGAGAAAAGGCTCT
AGAGTTGAGTGAAGTTAAAGACTTGTCACAATTTGGTTTCTTTGAAAGGT
CTAGTGTTGGCCAGTTTATGACTTTTTTTGCTGAAACGGTCGCTTCTAGA
ACTGGTGCAGGACAAAGACAAAGTATAGAAGAAGGCAACTATATTGGCCA
CGTTTATGCCAGGAGTGAGGGCATATGTGGTGTTTTGATCACCGACAAAG
AATATCCTGTCAGACCAGCATACACACTATTAAACAAAATATTGGATGAA
TATTTAGTCGCACATCCTAAGGAAGAGTGGGCAGATGTGACTGAGACCAA
TGATGCATTGAAAATGAAGCAACTGGACACTTACATTAGCAAATATCAAG
ATCCTTCACAGGCTGACGCTATCATGAAAGTTCAACAAGAACTGGATGAG
ACGAAAATCGTTTTGCACAAAACGATTGAGAATGTTTTACAAAGAGGTGA
AAAGTTGGATAATTTGGTGGACAAATCGGAGTCATTAACGGCAAGTTCCA
AAATGTTTTATAAGCAAGCTAAAAAATCCAATTCGTGTTGCATCATCATG
TAG
>YKL196C_LalvinQA23
ATGAGAATCTACTACATCGGTGTATTTCGCTCTGGAGGAGAAAAGGCTCT
AGAGTTGAGTGAAGTTAAAGACTTGTCACAATTTGGTTTCTTTGAAAGGT
CTAGTGTTGGCCAGTTTATGACTTTTTTTGCTGAAACGGTCGCTTCTAGA
ACTGGTGCAGGACAAAGACAAAGTATAGAAGAAGGCAACTATATTGGCCA
CGTTTATGCCAGGAGTGAGGGCATATGTGGTGTTTTGATCACCGACAAAG
AATATCCTGTCAGACCAGCATACACACTATTAAACAAAATATTGGATGAA
TATTTAGTCGCACATCCTAAGGAAGAGTGGGCAGATGTGACTGAGACCAA
TGATGCATTGAAAATGAAGCAACTGGACACTTACATTAGCAAATATCAAG
ATCCTTCACAGGCTGACGCTATCATGAAAGTTCAACAAGAACTGGATGAG
ACGAAAATCGTTTTGCACAAAACGATTGAGAATGTTTTACAAAGAGGTGA
AAAGTTGGATAATTTGGTGGATAAATCGGAGTCATTAACGGCAAGTTCCA
AAATGTTTTATAAGCAAGCTAAAAAATCCAATTCGTGTTGCATTATCATG
TAG
>YKL196C_RM11-1a
ATGAGAATCTACTACATCGGTGTATTTCGCTCTGGAGGAGAAAAGGCTCT
AGAGTTGAGTGAAGTTAAAGACTTGTCACAATTTGGTTTCTTTGAAAGGT
CTAGTGTTGGCCAGTTTATGACTTTTTTTGCTGAAACGGTCGCTTCTAGA
ACTGGTGCAGGACAAAGACAAAGTATAGAAGAAGGCAACTATATTGGCCA
CGTTTATGCCAGGAGTGAGGGCATATGTGGTGTTTTGATCACCGACAAAG
AATATCCTGTCAGACCAGCATACACACTATTAAACAAAATATTGGATGAA
TATTTAGTCGCACATCCTAAGGAAGAGTGGGCAGATGTGACTGAGACCAA
TGATGCATTGAAAATGAAGCAACTGGACACTTACATTAGCAAATATCAAG
ATCCTTCACAGGCTGACGCTATCATGAAAGTTCAACAAGAACTGGATGAG
ACGAAAATCGTTTTGCACAAAACGATTGAGAATGTTTTACAAAGAGGTGA
AAAGTTGGATAATTTGGTGGATAAATCGGAGTCATTAACGGCAAGTTCCA
AAATGTTTTATAAGCAAGCTAAAAAATCCAATTCGTGTTGCATTATCATG
TAG
>YKL196C_Sigma1278b
ATGAGAATCTACTACATCGGTGTATTTCGCTCTGGAGGAGAAAAGGCTCT
AGAGTTGAGTGAAGTTAAAGACTTGTCACAATTTGGTTTCTTTGAAAGGT
CTAGTGTTGGCCAGTTTATGACTTTTTTTGCTGAAACGGTCGCTTCTAGA
ACTGGTGCAGGACAAAGACAAAGTATAGAAGAAGGCAACTATATTGGCCA
CGTTTATGCCAGGAGTGAGGGCATATGTGGTGTTTTGATCACCGACAAAG
AATATCCTGTCAGACCAGCATACACACTATTAAACAAAATATTGGATGAA
TATTTAGTCGCACATCCTAAGGAAGAGTGGGCAGATGTGACTGAGACCAA
TGATGCATTGAAAATGAAGCAACTGGACACTTACATTAGCAAATATCAAG
ATCCTTCACAGGCTGACGCTATCATGAAAGTTCAACAAGAACTGGATGAG
ACGAAAATCGTTTTGCACAAAACGATTGAGAATGTTTTACAAAGAGGTGA
AAAGTTGGATAATTTGGTGGACAAATCGGAGTCATTAACGGCAAGTTCCA
AAATGTTTTATAAGCAAGCTAAAAAATCCAATTCGTGTTGCATCATCATG
TAG
>YKL196C_YJM789
ATGAGAATCTACTACATCGGTGTATTTCGCTCTGGAGGAGAAAAGGCTCT
AGAGTTGAGTGAAGTTAAAGACTTGTCACAATTTGGTTTCTTTGAAAGGT
CTAGTGTTGGCCAGTTTATGACTTTTTTTGCTGAAACGGTCGCTTCTAGA
ACTGGTGCAGGACAAAGACAAAGTATAGAAGAAGGCAACTATATTGGCCA
CGTTTATGCCAGGAGTGAGGGCATATGTGGTGTTTTGATCACCGACAAAG
AATATCCTGTCAGACCAGCATACACACTATTAAACAAAATATTGGATGAA
TATTTAGTCGCACATCCTAAGGAAGAGTGGGCAGATGTGACTGAGACCAA
TGATGCATTGAAAATGAAGCAACTGGACACTTACATTAGCAAATATCAAG
ATCCTTCACAGGCTGACGCTATCATGAAAGTTCAACAAGAACTGGATGAG
ACGAAAATCGTTTTGCACAAAACGATTGAGAATGTTTTACAAAGAGGTGA
AAAGTTGGATAATTTGGTGGATAAATCGGAGTCATTAACGGCAAGTTCCA
AAATGTTTTATAAGCAAGCTAAAAAATCCAATTCGTGTTGCATTATCATG
TAG
>lcl|YJM421.Contig1.17_3322-392
ATGAGAATCTACTACATCGGTGTATTTCGCTCTGGAGGAGAAAAGGCTCT
AGAGTTGAGTGAAGTTAAAGACTTGTCACAATTTGGTTTCTTTGAAAGGT
CTAGTGTTGGCCAGTTTATGACTTTTTTTGCTGAAACGGTCGCTTCTAGA
ACTGGTGCAGGACAAAGACAAAGTATAGAAGAAGGCAACTATATTGGCCA
CGTTTATGCCAGGAGTGAGGGCATATGTGGTGTTTTGATCACCGACAAAG
AATATCCTGTCAGACCAGCATACACACTATTAAACAAAATATTGGATGAA
TATTTAGTCGCACATCCTAAGGAAGAGTGGGCAGATGTGACTGAGACCAA
TGATGCATTGAAAATGAAGCAACTGGACACTTACATTAGCAAATATCAAG
ATCCTTCACAGGCTGACGCTATCATGAAAGTTCAACAAGAACTGGATGAG
ACGAAAATCGTTTTGCACAAAACGATTGAGAATGTTTTACAAAGAGGTGA
AAAGTTGGATAATTTGGTGGACAAATCGGAGTCATTAACGGCAAGTTCCA
AAATGTTTTATAAGCAAGCTAAAAAATCCAATTCGTGTTGCATCATCATG
TAG
>lcl|YJM326.contig00196_7152-77
ATGAGAATCTACTACATCGGTGTATTTCGCTCTGGAGGAGAAAAGGCTCT
AGAGTTGAGTGAAGTTAAAGACTTGTCACAATTTGGTTTCTTTGAAAGGT
CTAGTGTTGGCCAGTTTATGACTTTTTTTGCTGAAACGGTCGCTTCTAGA
ACTGGTGCAGGACAAAGACAAAGTATAGAAGAAGGCAACTATATTGGCCA
CGTTTATGCCAGGAGTGAGGGCATATGTGGTGTTTTGATCACCGACAAAG
AATATCCTGTCAGACCAGCATACACACTATTAAACAAAATATTGGATGAA
TATTTAGTCGCACATCCTAAGGAAGAGTGGGCAGATGTGACTGAGACCAA
TGATGCATTGAAAATGAAGCAACTGGACACTTACATTAGCAAATATCAAG
ATCCTTCACAGGCTGACGCTATCATGAAAGTTCAACAAGAACTGGATGAG
ACGAAAATCGTTTTGCACAAAACGATTGAGAATGTTTTACAAAGAGGTGA
AAAGTTGGATAATTTGGTGGACAAATCGGAGTCATTAACGGCAAGTTCCA
AAATGTTTTATAAGCAAGCTAAAAAATCCAATTCGTGTTGCATCATCATG
TAG
>lcl|Y9.Contig475.4_262-864
ATGAGAATCTACTACATCGGTGTATTTCGCTCTGGAGGAGAAAAGGCTCT
AGAGTTGAGTGAAGTTAAAGACTTGTCACAATTTGGTTTCTTTGAAAGGT
CTAGTGTTGGCCAGTTTATGACTTTTTTTGCTGAAACGGTCGCTTCTAGA
ACTGGTGCAGGACAAAGACAAAGTATAGAAGAAGGCAACTATATTGGCCA
CGTTTATGCCAGGAGTGAGGGCATATGTGGTGTTTTGATCACCGACAAAG
AATATCCTGTCAGACCAGCATACACACTATTAAACAAAATATTGGATGAA
TATTTAGTCGCACATCCTAAGGAAGAGTGGGCAGATGTGACTGAGACCAA
TGATGCATTGAAAATGAAGCAACTGGACACTTACATTAGCAAATATCAAG
ATCCTTCACAGGCTGACGCTATCATGAAAGTTCAACAAGAACTGGATGAG
ACGAAAATCGTTTTGCACAAAACGATTGAGAATGTTTTACAAAGAGGTGA
AAAGTTGGATAATTTGGTGGACAAATCGGAGTCATTAACGGCAAGTTCCA
AAATGTTTTATAAGCAAGCTAAAAAATCCAATTCGTGTTGCATCATCATG
TAG
>lcl|Y12.Contig21.1_9273-9875
ATGAGAATCTACTACATCGGTGTATTTCGCTCTGGAGGAGAAAAGGCTCT
AGAGTTGAGTGAAGTTAAAGACTTGTCACAATTTGGTTTCTTTGAAAGGT
CTAGTGTTGGCCAGTTTATGACTTTTTTTGCTGAAACGGTCGCTTCTAGA
ACTGGTGCAGGACAAAGACAAAGTATAGAAGAAGGCAACTATATTGGCCA
CGTTTATGCCAGGAGTGAGGGCATATGTGGTGTTTTGATCACCGACAAAG
AATATCCTGTCAGACCAGCATACACACTATTAAACAAAATATTGGATGAA
TATTTAGTCGCACATCCTAAGGAAGAGTGGGCAGATGTGACTGAGACCAA
TGATGCATTGAAAATGAAGCAACTGGACACTTACATTAGCAAATATCAAG
ATCCTTCACAGGCTGACGCTATCATGAAAGTTCAACAAGAACTGGATGAG
ACGAAAATCGTTTTGCACAAAACGATTGAGAATGTTTTACAAAGAGGTGA
AAAGTTGGATAATTTGGTGGACAAATCGGAGTCATTAACGGCAAGTTCCA
AAATGTTTTATAAGCAAGCTAAAAAATCCAATTCGTGTTGCATCATCATG
TAG
>lcl|UC5.contig01676_7121-7723
ATGAGAATCTACTACATCGGTGTATTTCGCTCTGGAGGAGAAAAGGCTCT
AGAGTTGAGTGAAGTTAAAGACTTGTCACAATTTGGTTTCTTTGAAAGGT
CTAGTGTTGGCCAGTTTATGACTTTTTTTGCTGAAACGGTCGCTTCTAGA
ACTGGTGCAGGACAAAGACAAAGTATAGAAGAAGGCAACTATATTGGCCA
CGTTTATGCCAGGAGTGAGGGCATATGTGGTGTTTTGATCACCGACAAAG
AATATCCTGTCAGACCAGCATACACACTATTAAACAAAATATTGGATGAA
TATTTAGTCGCACATCCTAAGGAAGAGTGGGCAGATGTGACTGAGACCAA
TGATGCATTGAAAATGAAGCAACTGGACACTTACATTAGCAAATATCAAG
ATCCTTCACAGGCTGACGCTATCATGAAAGTTCAACAAGAACTGGATGAG
ACGAAAATCGTTTTGCACAAAACGATTGAGAATGTTTTACAAAGAGGTGA
AAAGTTGGATAATTTGGTGGACAAATCGGAGTCATTAACGGCAAGTTCCA
AAATGTTTTATAAGCAAGCTAAAAAATCCAATTCGTGTTGCATCATCATG
TAG
>lcl|PW5.contig00806_8391-8993
ATGAGAATCTACTACATCGGTGTATTTCGCTCTGGAGGAGAAAAGGCTCT
AGAGTTGAGTGAAGTTAAAGACTTGTCACAATTTGGTTTCTTTGAAAGGT
CTAGTGTTGGCCAGTTTATGACTTTTTTTGCTGAAACGGTCGCTTCTAGA
ACTGGTGCAGGACAAAGACAAAGTATAGAAGAAGGCAACTATATTGGCCA
CGTTTATGCCAGGAGTGAGGGCATATGTGGTGTTTTGATCACCGACAAAG
AATATCCTGTCAGACCAGCATACACACTATTAAACAAAATATTGGATGAA
TATTTAGTCGCACATCCTAAGGAAGAGTGGGCAGATGTGACTGAGACCAA
TGATGCATTGAAAATGAAGCAACTGGACACTTACATTAGCAAATATCAAG
ATCCTTCACAGGCTGACGCTATCATGAAAGTTCAACAAGAACTGGATGAG
ACGAAAATCGTTTTGCACAAAACGATTGAGAATGTTTTACAAAGAGGTGA
AAAGTTGGATAATTTGGTGGACAAATCGGAGTCATTAACGGCAAGTTCCA
AAATGTTTTATAAGCAAGCTAAAAAATCCAATTCGTGTTGCATCATCATG
TAG
>lcl|CLIB324.Contig438.1_6132-6
ATGAGAATCTACTACATCGGTGTATTTCGCTCTGGAGGAGAAAAGGCTCT
AGAGTTGAGTGAAGTTAAAGACTTGTCACAATTTGGTTTCTTTGAAAGGT
CTAGTGTTGGCCAGTTTATGACTTTTTTTGCTGAAACGGTCGCTTCTAGA
ACTGGTGCAGGACAAAGACAAAGTATAGAAGAAGGCAACTATATTGGCCA
CGTTTATGCCAGGAGTGAGGGCATATGTGGTGTTTTGATCACCGACAAAG
AATATCCTGTCAGACCAGCATACACACTATTAAACAAAATATTGGATGAA
TATTTAGTCGCACATCCTAAGGAAGAGTGGGCAGATGTGACTGAGACCAA
TGATGCATTGAAAATGAAGCAACTGGACACTTACATTAGCAAATATCAAG
ATCCTTCACAGGCTGACGCTATCATGAAAGTTCAACAAGAACTGGATGAG
ACGAAAATCGTTTTGCACAAAACGATTGAGAATGTTTTACAAAGAGGTGA
AAAGTTGGATAATTTGGTGGACAAATCGGAGTCATTAACGGCAAGTTCCA
AAATGTTTTATAAGCAAGCTAAAAAATCCAATTCGTGTTGCATCATCATG
TAG
>lcl|YPS1009.contig00976_6365-6
ATGAGAATCTACTACATCGGTGTATTTCGCTCTGGAGGAGAAAAGGCTCT
AGAGTTGAGTGAAGTTAAAGACTTGTCACAATTTGGTTTCTTTGAAAGGT
CTAGTGTTGGCCAGTTTATGACTTTTTTTGCTGAAACGGTCGCTTCTAGA
ACTGGTGCAGGACAAAGACAAAGTATAGAAGAAGGCAACTATATTGGCCA
CGTTTATGCCAGGAGTGAGGGCATATGTGGTGTTTTGATCACCGACAAAG
AATATCCTGTCAGACCAGCATACACACTATTAAACAAAATATTGGATGAA
TATTTAGTCGCACATCCTAAGGAAGAGTGGGCAGATGTGACTGAGACCAA
TGATGCATTGAAAATGAAGCAACTGGATACTTACATTAGCAAATATCAAG
ATCCTTCACAGGCTGACGCTATCATGAAAGTTCAACAAGAACTGGATGAG
ACGAAAATCGTTTTGCACAAAACGATTGAGAATGTTTTACAAAGAGGTGA
AAAGTTGGATAATTTGGTGGACAAATCGGAGTCATTAACGGCAAGTTCCA
AAATGTTTTATAAGCAAGCTAAAAAATCCAATTCGTGTTGCATCATCATG
TAG
>lcl|YJM269.Contig6.4_6365-6967
ATGAGAATCTACTACATCGGTGTATTTCGCTCTGGAGGAGAAAAGGCTCT
AGAGTTGAGTGAAGTTAAAGACTTGTCACAATTTGGTTTCTTTGAAAGGT
CTAGTGTTGGCCAGTTTATGACTTTTTTTGCTGAAACGGTCGCTTCTAGA
ACTGGTGCAGGACAAAGACAAAGTATAGAAGAAGGCAACTATATTGGCCA
CGTTTATGCCAGGAGTGAGGGCATATGTGGTGTTTTGATCACCGACAAAG
AATATCCTGTCAGACCAGCATACACACTATTAAACAAAATATTGGATGAA
TATTTAGTCGCACATCCTAAGGAAGAGTGGGCAGATGTGACTGAGACCAA
TGATGCATTGAAAATGAAGCAACTGGACACTTACATTAGCAAATATCAAG
ATCCTTCACAGGCTGACGCTATCATGAAAGTTCAACAAGAACTGGATGAG
ACGAAAATCGTTTTGCACAAAACGATTGAGAATGTTTTACAAAGAGGTGA
AAAGTTGGATAATTTGGTGGACAAATCGGAGTCATTAACGGCAAGTTCCA
AAATGTTTTATAAGCAAGCTAAAAAATCCAATTCGTGTTGCATTATCATG
TAG
>lcl|T7_updated.Contig16.1_896-
ATGAGAATCTACTACATCGGTGTATTTCGCTCTGGAGGAGAAAAGGCTCT
AGAGTTGAGTGAAGTTAAAGACTTGTCACAATTTGGTTTCTTTGAAAGGT
CTAGTGTTGGCCAGTTTATGACTTTTTTTGCTGAAACAGTCGCTTCTAGA
ACTGGTGCAGGACAAAGACAAAGTATAGAAGAAGGCAACTATATTGGCCA
CGTTTATGCCAGGAGTGAGGGCATATGTGGTGTTTTGATCACCGACAAAG
AATATCCTGTCAGACCAGCATACACACTATTAAACAAAATATTGGATGAA
TATTTAGTCGCACATCCTAAGGAAGAGTGGGCAGATGTGACTGAGACCAA
TGATGCATTGAAAATGAAGCAACTGGACACTTACATTAGCAAATATCAAG
ATCCTTCACAGGCTGACGCTATCATGAAAGTTCAACAAGAACTGGATGAG
ACGAAAATCGTTTTGCACAAAACGATTGAGAATGTTTTACAAAGAGGTGA
AAAGTTGGATAATTTGGTGGACAAATCGGAGTCATTAACGGCAAGTTCCA
AAATGTTTTATAAGCAAGCTAAAAAATCCAATTCGTGTTGCATCATCATG
TAG
>lcl|YJM653.contig01158_1912-25
ATGAGAATCTACTACATCGGTGTATTTCGCTCTGGAGGAGAAAAGGCTCT
AGAGTTGAGTGAAGTTAAAGACTTGTCACAATTTGGTTTCTTTGAAAGGT
CTAGTGTTGGCCAGTTTATGACTTTTTTTGCTGAAACGGTCGCTTCTAGA
ACTGGTGCAGGACAAAGACAAAGTATAGAAGAAGGCAACTATATTGGCCA
CGTTTATGCCAGGAGTGAGGGCATATGTGGTGTTTTGATCACCGACAAAG
AATATCCTGTCAGACCAGCATACACACTATTAAACAAAATATTGGATGAA
TATTTAGTCGCACATCCTAAGGAAGAGTGGGCAGATGTGACTGAGACCAA
TGATGCATTGAAAATGAAGCAACTGGACACTTACATTAGCAAATATCAAG
ATCCTTCACAGGCTGACGCTATCATGAAAGTTCAACAAGAACTGGATGAG
ACGAAAATCGTTTTGCACAAAACGATTGAGAATGTTTTACAAAGAGGTGA
AAAGTTGGATAATTTGGTGGATAAATCGGAGTCATTAACGGCAAGTTCCA
AAATGTTTTATAAGCAAGCTAAAAAATCCAATTCGTGTTGCATTATCATG
TAG
>lcl|YJM320.Contig12.7_3305-390
ATGAGAATCTACTACATCGGTGTATTTCGCTCTGGAGGAGAAAAGGCTCT
AGAGTTGAGTGAAGTTAAAGACTTGTCACAATTTGGTTTCTTTGAAAGGT
CTAGTGTTGGCCAGTTTATGACTTTTTTTGCTGAAACGGTCGCTTCTAGA
ACTGGTGCAGGACAAAGACAAAGTATAGAAGAAGGCAACTATATTGGCCA
CGTTTATGCCAGGAGTGAGGGCATATGTGGTGTTTTGATCACCGACAAAG
AATATCCTGTCAGACCAGCATACACACTATTAAACAAAATATTGGATGAA
TATTTAGTCGCACATCCTAAGGAAGAGTGGGCAGATGTGACTGAGACCAA
TGATGCATTGAAAATGAAGCAACTGGACACTTACATTAGCAAATATCAAG
ATCCTTCACAGGCTGACGCTATCATGAAAGTTCAACAAGAACTGGATGAG
ACGAAAATCGTTTTGCACAAAACGATTGAGAATGTTTTACAAAGAGGTGA
AAAGTTGGATAATTTGGTGGATAAATCGGAGTCATTAACGGCAAGTTCCA
AAATGTTTTATAAGCAAGCTAAAAAATCCAATTCGTGTTGCATTATCATG
TAG
>lcl|WE372.Contig78.12_487-1089
ATGAGAATCTACTACATCGGTGTATTTCGCTCTGGAGGAGAAAAGGCTCT
AGAGTTGAGTGAAGTTAAAGACTTGTCACAATTTGGTTTCTTTGAAAGGT
CTAGTGTTGGCCAGTTTATGACTTTTTTTGCTGAAACGGTCGCTTCTAGA
ACTGGTGCAGGACAAAGACAAAGTATAGAAGAAGGCAACTATATTGGCCA
CGTTTATGCCAGGAGTGAGGGCATATGTGGTGTTTTGATCACCGACAAAG
AATATCCTGTCAGACCAGCATACACACTATTAAACAAAATATTGGATGAA
TATTTAGTCGCACATCCTAAGGAAGAGTGGGCAGATGTGACTGAGACCAA
TGATGCATTGAAAATGAAGCAACTGGACACTTACATTAGCAAATATCAAG
ATCCTTCACAGGCTGACGCTATCATGAAAGTTCAACAAGAACTGGATGAG
ACGAAAATCGTTTTGCACAAAACGATTGAGAATGTTTTACAAAGAGGTGA
AAAGTTGGATAATTTGGTGGATAAATCGGAGTCATTAACGGCAAGTTCCA
AAATGTTTTATAAGCAAGCTAAAAAATCCAATTCGTGTTGCATTATCATG
TAG
>lcl|T73.contig00655_1955-2557
ATGAGAATCTACTACATCGGTGTATTTCGCTCTGGAGGAGAAAAGGCTCT
AGAGTTGAGTGAAGTTAAAGACTTGTCACAATTTGGTTTCTTTGAAAGGT
CTAGTGTTGGCCAGTTTATGACTTTTTTTGCTGAAACGGTCGCTTCTAGA
ACTGGTGCAGGACAAAGACAAAGTATAGAAGAAGGCAACTATATTGGCCA
CGTTTATGCCAGGAGTGAGGGCATATGTGGTGTTTTGATCACCGACAAAG
AATATCCTGTCAGACCAGCATACACACTATTAAACAAAATATTGGATGAA
TATTTAGTCGCACATCCTAAGGAAGAGTGGGCAGATGTGACTGAGACCAA
TGATGCATTGAAAATGAAGCAACTGGACACTTACATTAGCAAATATCAAG
ATCCTTCACAGGCTGACGCTATCATGAAAGTTCAACAAGAACTGGATGAG
ACGAAAATCGTTTTGCACAAAACGATTGAGAATGTTTTACAAAGAGGTGA
AAAGTTGGATAATTTGGTGGATAAATCGGAGTCATTAACGGCAAGTTCCA
AAATGTTTTATAAGCAAGCTAAAAAATCCAATTCGTGTTGCATTATCATG
TAG
>lcl|M22.Contig54.11_15433-1603
ATGAGAATCTACTACATCGGTGTATTTCGCTCTGGAGGAGAAAAGGCTCT
AGAGTTGAGTGAAGTTAAAGACTTGTCACAATTTGGTTTCTTTGAAAGGT
CTAGTGTTGGCCAGTTTATGACTTTTTTTGCTGAAACGGTCGCTTCTAGA
ACTGGTGCAGGACAAAGACAAAGTATAGAAGAAGGCAACTATATTGGCCA
CGTTTATGCCAGGAGTGAGGGCATATGTGGTGTTTTGATCACCGACAAAG
AATATCCTGTCAGACCAGCATACACACTATTAAACAAAATATTGGATGAA
TATTTAGTCGCACATCCTAAGGAAGAGTGGGCAGATGTGACTGAGACCAA
TGATGCATTGAAAATGAAGCAACTGGACACTTACATTAGCAAATATCAAG
ATCCTTCACAGGCTGACGCTATCATGAAAGTTCAACAAGAACTGGATGAG
ACGAAAATCGTTTTGCACAAAACGATTGAGAATGTTTTACAAAGAGGTGA
AAAGTTGGATAATTTGGTGGATAAATCGGAGTCATTAACGGCAAGTTCCA
AAATGTTTTATAAGCAAGCTAAAAAATCCAATTCGTGTTGCATTATCATG
TAG
>lcl|I14.contig01360_10768-1137
ATGAGAATCTACTACATCGGTGTATTTCGCTCTGGAGGAGAAAAGGCTCT
AGAGTTGAGTGAAGTTAAAGACTTGTCACAATTTGGTTTCTTTGAAAGGT
CTAGTGTTGGCCAGTTTATGACTTTTTTTGCTGAAACGGTCGCTTCTAGA
ACTGGTGCAGGACAAAGACAAAGTATAGAAGAAGGCAACTATATTGGCCA
CGTTTATGCCAGGAGTGAGGGCATATGTGGTGTTTTGATCACCGACAAAG
AATATCCTGTCAGACCAGCATACACACTATTAAACAAAATATTGGATGAA
TATTTAGTCGCACATCCTAAGGAAGAGTGGGCAGATGTGACTGAGACCAA
TGATGCATTGAAAATGAAGCAACTGGACACTTACATTAGCAAATATCAAG
ATCCTTCACAGGCTGACGCTATCATGAAAGTTCAACAAGAACTGGATGAG
ACGAAAATCGTTTTGCACAAAACGATTGAGAATGTTTTACAAAGAGGTGA
AAAGTTGGATAATTTGGTGGATAAATCGGAGTCATTAACGGCAAGTTCCA
AAATGTTTTATAAGCAAGCTAAAAAATCCAATTCGTGTTGCATTATCATG
TAG
>lcl|FL100.Contig230.5_2091-269
ATGAGAATCTACTACATCGGTGTATTTCGCTCTGGAGGAGAAAAGGCTCT
AGAGTTGAGTGAAGTTAAAGACTTGTCACAATTTGGTTTCTTTGAAAGGT
CTAGTGTTGGCCAGTTTATGACTTTTTTTGCTGAAACGGTCGCTTCTAGA
ACTGGTGCAGGACAAAGACAAAGTATAGAAGAAGGCAACTATATTGGCCA
CGTTTATGCCAGGAGTGAGGGCATATGTGGTGTTTTGATCACCGACAAAG
AATATCCTGTCAGACCAGCATACACACTATTAAACAAAATATTGGATGAA
TATTTAGTCGCACATCCTAAGGAAGAGTGGGCAGATGTGACTGAGACCAA
TGATGCATTGAAAATGAAGCAACTGGACACTTACATTAGCAAATATCAAG
ATCCTTCACAGGCTGACGCTATCATGAAAGTTCAACAAGAACTGGATGAG
ACGAAAATCGTTTTGCACAAAACGATTGAGAATGTTTTACAAAGAGGTGA
AAAGTTGGATAATTTGGTGGATAAATCGGAGTCATTAACGGCAAGTTCCA
AAATGTTTTATAAGCAAGCTAAAAAATCCAATTCGTGTTGCATTATCATG
TAG
>lcl|CLIB215.Contig266.1_6273-6
ATGAGAATCTACTACATCGGTGTATTTCGCTCTGGAGGAGAAAAGGCTCT
AGAGTTGAGTGAAGTTAAAGACTTGTCACAATTTGGTTTCTTTGAAAGGT
CTAGTGTTGGCCAGTTTATGACTTTTTTTGCTGAAACGGTCGCTTCTAGA
ACTGGTGCAGGACAAAGACAAAGTATAGAAGAAGGCAACTATATTGGCCA
CGTTTATGCCAGGAGTGAGGGCATATGTGGTGTTTTGATCACCGACAAAG
AATATCCTGTCAGACCAGCATACACACTATTAAACAAAATATTGGATGAA
TATTTAGTCGCACATCCTAAGGAAGAGTGGGCAGATGTGACTGAGACCAA
TGATGCATTGAAAATGAAGCAACTGGACACTTACATTAGCAAATATCAAG
ATCCTTCACAGGCTGACGCTATCATGAAAGTTCAACAAGAACTGGATGAG
ACGAAAATCGTTTTGCACAAAACGATTGAGAATGTTTTACAAAGAGGTGA
AAAGTTGGATAATTTGGTGGATAAATCGGAGTCATTAACGGCAAGTTCCA
AAATGTTTTATAAGCAAGCTAAAAAATCCAATTCGTGTTGCATTATCATG
TAG
>lcl|CBS7960.Contig0.2_3300-390
ATGAGAATCTACTACATCGGTGTATTTCGCTCTGGAGGAGAAAAGGCTCT
AGAGTTGAGTGAAGTTAAAGACTTGTCACAATTTGGTTTCTTTGAAAGGT
CTAGTGTTGGCCAGTTTATGACTTTTTTTGCTGAAACGGTCGCTTCTAGA
ACTGGTGCAGGACAAAGACAAAGTATAGAAGAAGGCAACTATATTGGCCA
CGTTTATGCCAGGAGTGAGGGCATATGTGGTGTTTTGATCACCGACAAAG
AATATCCTGTCAGACCAGCATACACACTATTAAACAAAATATTGGATGAA
TATTTAGTCGCACATCCTAAGGAAGAGTGGGCAGATGTGACTGAGACCAA
TGATGCATTGAAAATGAAGCAACTGGACACTTACATTAGCAAATATCAAG
ATCCTTCACAGGCTGACGCTATCATGAAAGTTCAACAAGAACTGGATGAG
ACGAAAATCGTTTTGCACAAAACGATTGAGAATGTTTTACAAAGAGGTGA
AAAGTTGGATAATTTGGTGGATAAATCGGAGTCATTAACGGCAAGTTCCA
AAATGTTTTATAAGCAAGCTAAAAAATCCAATTCGTGTTGCATTATCATG
TAG
>lcl|IL01.contig03034_585-1187
ATGAGAATCTACTACATCGGTGTATTTCGCTCTGGAGGGGAAAAGGCTCT
AGAGTTGAGTGAAGTTAAAGACTTGTCACAATTTGGTTTCTTTGAAAGGT
CTAGTGTTGGCCAGTTTATGACTTTTTTTGCTGAAACGGTCGCTTCTAGA
ACTGGTGCAGGACAAAGACAAAGTATAGAAGAAGGCAACTATATTGGCCA
CGTTTATGCCAGGAGTGAGGGCATATGTGGTGTTTTGATCACCGACAAAG
AATATCCTGTCAGACCAGCATACACACTATTAAACAAAATATTGGATGAA
TATTTAGTCGCACACCCTAAGGAAGAGTGGGCAGATGTGACTGAGACCAA
TGATGCATTGAAAATGAAGCAACTGGACACTTACATTAGCAAATATCAAG
ATCCTTCACAGGCTGACGCTATCATGAAAGTTCAACAAGAACTGGATGAG
ACGAAAATCGTTTTGCACAAAACGATTGAGAATGTTTTACAAAGAGGTGA
AAAGTTGGATAATTTGGTGGACAAATCGGAGTCATTAACGGCAAGTTCCA
AAATGTTTTATAAGCAAGCTAAAAAATCCAATTCGTGTTGCATTATCATG
TAG
>lcl|YJM451.contig01308_240-842
ATGAGAATCTACTACATCGGTGTATTTCGCTCTGGAGGGGAAAAGGCTCT
AGAGTTGAGTGAAGTTAAAGACTTGTCACAATTTGGTTTCTTTGAAAGGT
CTAGTGTTGGCCAGTTTATGACTTTTTTTGCTGAAACGGTCGCTTCTAGA
ACTGGTGCAGGACAAAGACAAAGTATAGAAGAAGGCAATTATATTGGCCA
CGTTTATGCCAGGAGTGAGGGCATATGTGGTGTTTTGATCACCGACAAAG
AATATCCTGTCAGACCAGCATACACACTATTAAACAAAATATTGGATGAA
TATTTAGTCGCACACCCTAAGGAAGAGTGGGCAGATGTGACTGAGACCAA
TGATGCATTGAAAATGAAGCAACTGGACACTTACATTAGCAAATATCAAG
ATCCTTCACAGGCTGACGCTATCATGAAAGTTCAACAAGAACTGGATGAG
ACGAAAATCGTTTTGCACAAAACGATTGAGAATGTTTTACAAAGAGGTGA
AAAGTTGGATAATTTGGTGGACAAATCGGAGTCATTAACGGCAAGTTCCA
AAATGTTTTATAAGCAAGCTAAAAAATCCAATTCGTGTTGCATTATCATG
TAG
>lcl|Y10.Contig154.7_251-855
ATGAGAATCTACTACATCGGTGTATTTCGCTCTGGAGGAGAAAAGGCTCT
AGAGTTGAGTGAAGTTAAAGACTTGTCACAATTTGGTTTCTTTGAAAGGT
CTAGTGTTGGCCAGTTTATGACTTTTTTTGCTGAAACGGTCGCTTCTAGA
ACTGGTGCAGGACAAAGACAAAGTATAGAAGAAGGCAACTATATTGGCCA
CGTTTATGCCAGGAGTGAGGGCATATGTGGTGTTTTGATCACCGACAAAG
AATATCCTGTCAGACCAGCATACACACTATTAAACAAAATATTGGATGAA
TATTTAGTCGCACATCCTAAGGAAGAGTGGGCAGATGTGACTGAGACCAA
TGATGCATTGAAAATGAAGCAACTGGACACTTACATTAGCAAATATCAAG
ATCCTTCACAGGCTGACGCTATCATGAAAGTTCAACAAGAACTGGATGAG
ACGAAAATCGTTTTGCACAAAACGATTGAGAATGTTTTACAAAGAGGTGA
AAAGTTGGATAATTTGGTGGACAAATCGGAGTCATTAACGGCAAGTTCCA
AAATGTTTTAAAACCGAGCTAAAAAATCCAATTCGTGTTGCATTATCATG
TAG
>MIT_Spar_c319_14223
ATGAGAATCTACTACATTGGTGTATTTCGCTCTGGCGGAGAAAAAGCTCT
AGAGTTGAGTGAAGTTAAAGACTTGTCACAATTTGGTTTCTTTGAAAGGT
CTAGTGTTGGCCAATTTATGACTTTTTTTGCCGAGACAGTCGCTTCTAGA
ACTGGTGCTGGACAAAGACAAAGTATAGAAGAAGGTAACTATATCGGCCA
CGTCTATGCCAGGAGTGAGGGCATATGTGGTGTTTTGATCACTGACAAAG
AATACCCTGTCAGACCAGCATACACACTATTAAATAAGATATTGGATGAA
TATTTGGTTGCACATCCTAAGGAAGAGTGGGCAGACGTGACTGAGACCAA
TGATGCGTTAAAAATGAAACAATTGGACACATATATTAGCAAATATCAAG
ATCCTTCACAAGCAGATGCTATCATGAAAGTTCAACAAGAACTGGATGAA
ACAAAAATTGTTTTGCACAAGACCATTGAAAATGTTTTACAAAGAGGTGA
AAAGCTGGACAATCTGGTAGACAAATCAGAATCTTTGACGGCGAGTTCCA
AAATGTTCTATAAGCAAGCTAAAAAATCCAATTCATGTTGCATCATCATG
TAA
