# Supplementary material for: ZRT1 Harbors an Excess of Nonsynonymous Polymorphism and Shows Evidence of Balancing Selection in Saccharomyces cerevisiae
Source: G3 (Bethesda). 2013 Apr 1;3(4):665–73. doi: 10.1534/g3.112.005082 (PMC3618353; doi:10.1534/g3.112.005082)
Supplement: Supporting Information [file supp_g3.112.005082_FileS1.zip › YKL214C_FullLength_SparALN.fasta]

>YKL214C_S288C
ATGGACAAAGCATTTGACGAAATTATTGGAAATAGTCACA
CAGACAGCTCATCTAATCATAAGGTAACGAGATACCGCAG
AAGGGATTTAAGAAATGAATTAGGACCTAGACTGGGATTT
GCGCCTTCGGATGCTGCATCAAGGTCGAAAGATCGCCTTT
ATAGAGAGAGGGAAGAGCCTCCTTTGCCTAAGAGAATTAG
AATATCCAAAATCCCACTAGACGTTTCTGACTACACCCTC
GATGATATGATTAAAGAGTTTGGCTCGCCAATATTTTCGA
AAATTTTTGACAATAAAGAGGATCGTACATGTATTTACGA
ATTTGAAGACCCAGAAGTTTTGGAAAAGATTGTCGAGCGT
TATAATGGACATGAGTTACATAATGCAAAAATTGAAGTGG
AGATTTACCAACCACAGAGAAAGCATTCTAGAATGAATGC
CCACAACCGTCGCAAACAGACGGCTCAAGAACACGGAAGA
GGCAGGCCAGGGAGCCATTATCGCCAAAAGCCTAACAGAG
TCTCCAAAAAGAACAAGGGCCGTGAGAAGAATAACACTCC
TACTTCTGTCGAAGCTCTTGACGCTGAATTAGATGCTTAC
ATGAAAGGTTAA
>YKL214C_AWRI1631
ATGGACAAAGCATTTGACGAAATTATTGGAAATAGTCACA
CAGACAGCTCATCTAATCATAAGGTAACGAGATACCGCAG
AAGGGATTTAAGAAATGAATTAGGACCTAGACTGGGATTT
GCGCCTTCGGATGCTGCATCAAGGTCGAAAGATCGCCTTT
ATAGAGAGAGGGAAGAGCCTCCTTTGCCTAAGAGAATTAG
AATATCCAAAATCCCACTAGACGTTTCTGACTACACCCTC
GATGATATGATTAAAGAGTTTGGCTCGCCAATATTTTCGA
AAATTTTTGACAATAAAGAGGATCGTACATGTATTTACGA
ATTTGAAGACCCAGAAGTTTTGGAAAAGATTGTCGAGCGT
TATAATGGACATGAGTTACATAATGCAAAAATTGAAGTGG
AGATTTACCAACCACAGAGAAAGCATTCTAGAATGAATGC
CCACAACCGTCGCAAACAGACGGCTCAAGAACAAGGAAGA
GGCAGGCCAGGGAGCCATTATCGCCAAAGGCCTAACAGAG
TCTCCAAAAAGAACAAGGGCCGTGAGAAGAATAACACTCC
TACTTCTGTCGAAGCTCTTGACGCTGAATTAGATGCTTAT
ATGAAAGGTTAA
>YKL214C_AWRI796
ATGGACAAAGCATTTGACGAAATTATTGGAAATAGTCACA
CAGACAGCTCATCTAATCATAAGGTAACGAGATACCGCAG
AAGGGATTTAAGAAATGAATTAGGACCTAGACTGGGATTT
GCGCCTTCGGATGCTGCATCAAGGTCGAAAGATCGCCTTT
ATAGAGAGAGGGAAGAGCCTCCTTTGCCTAAGAGAATTAG
AATATCCAAAATCCCACTAGACGTTTCTGACTACACCCTC
GATGATATGATTAAAGAGTTTGGCTCGCCAATATTTTCGA
AAATTTTTGACAATAAAGAGGATCGTACATGTATTTACGA
ATTTGAAGACCCAGAAGTTTTGGAAAAGATTGTCGAGCGT
TATAATGGACATGAGTTACATAATGCAAAAATTGAAGTGG
AGATTTACCAACCACAGAGAAAGCATTCTAGAATGAATGC
CCACAACCGTCGCAAACAGACGGCTCAAGAACAAGGAAGA
GGCAGGCCAGGGAGCCATTATCGCCAAAGGCCTAACAGAG
TCTCCAAAAAGAACAAGGGCCGTGAGAAGAATAACACTCC
TACTTCTGTCGAAGCTCTTGACGCTGAATTAGATGCTTAT
ATGAAAGGTTAA
>YKL214C_EC1118
ATGGACAAAGCATTTGACGAAATTATTGGAAATAGTCACA
CAGACAGCTCATCTAATCATAAGGTAACGAGATACCGCAG
AAGGGATTTAAGAAATGAATTAGGACCTAGACTGGGATTT
GCGCCTTCGGATGCTGCATCAAGGTCGAAAGATCGCCTTT
ATAGAGAGAGGGAAGAGCCTCCTTTGCCTAAGAGAATTAG
AATATCCAAAATCCCACTAGACGTTTCTGACTACACCCTC
GATGATATGATTAAAGAGTTTGGCTCGCCAATATTTTCGA
AAATTTTTGACAATAAAGAGGATCGTACATGTATTTACGA
ATTTGAAGACCCAGAAGTTTTGGAAAAGATTGTCGAGCGT
TATAATGGATATGAGTTACATAATGCAAAAATTGAAGTGG
AGATTTACCAACCACAGAGAAAGCATTCTAGAATGAATGC
CCACAACCGTCGCAAACAGACGGCTCAAGAACAAGGAAGA
GGCAGGCCAGGGAGCCATTATCGCCAAAGGCCTAACAGAG
TCTCCAAAAAGAACAAGGGCCGTGAGAAGAATAACACTCC
TACTTCTGTCGAAGCTCTTGACGCTGAATTAGATGCTTAT
ATGAAAGGTTAA
>YKL214C_JAY291
ATGGACAAAGCATTTGACGAAATTATTGGAAATAGTCACA
CAGACAGCTCATCTAATCATAAGGTAACGAGATACCGCAG
AAGGGATTTAAGAAATGAATTAGGACCTAGACTGGGATTT
GCGCCTTCGGATGCTGCATCAAGGTCGAAAGATCGCCTTT
ATAGAGAGAGGGAAGAGCCTCCTTTGCCTAAGAGAATTAG
AATATCCAAAATCCCACTAGACGTTTCTGACTACACCCTC
GATGATATGATTAAAGAGTTTGGCTCGCCAATATTTTCGA
AAATTTTTGACAATAAAGAGGATCGTACATGTATTTACGA
ATTTGAAGACCCAGAAGTTTTGGAAAAGATTGTCGAGCGT
TATAATGGACATGAGTTACATAATGCAAAAATTGAAGTGG
AGATTTACCAACCACAGAGAAAGCATTCTAGAATGAATGC
CCACAACCGTCGCAAACAGACGGCTCAAGAACACGGAAGA
GGCAGGCCAGGGAGCCATTATCGCCAAAAGCCTAACAGAG
TCTCCAAAAAGAACAAGGGCCGTGAGAAGAATAACACTCC
TACTTCTGTCGAAGCTCTTGACGCTGAATTAGATGCTTAC
ATGAAAGGTTAA
>YKL214C_Kyokai7
ATGGACAAAGCATTTGACGAAATTATTGGAAATAGTCACA
CAGACAGCTCATCTAATCATAAGGTAACGAGATACCGCAG
AAGGGATTTAAGAAATGAATTAGGACCTAGACTGGGATTT
GCGCCTTCGGATGCTGCATCAAGGTCGAAAGATCGCCTTT
ATAGAGAGAGGGAAGAGCCTCCTTTGCCTAAGAGAATTAG
AATATCCAAAATCCCACTAGACGTTTCTGACTACACCCTC
GATGATATGATTAAAGAGTTTGGCTCGCCAATATTTTCGA
AAATTTTTGACAATAAAGAGGATCGTACATGTATTTACGA
ATTTGAAGACCCAGAAGTTTTGGAAAAGATTGTCGAGCGT
TATAATGGACATGAGTTACATAATGCAAAAATTGAAGTGG
AGATTTACCAACCACAGAGAAAGCATTCTAGAATGAATGC
CCACAACCGTCGCAAACAGACGGCTCAAGAACACGGAAGA
GGCAGGCCAGGGAGCCATTATCGCCAAAAGCCTAACAGAG
TCTCCAAAAAGAACAAGGGCCGTGAGAAGAATAACACTCC
TACTTCTGTCGAAGCTCTTGACGCTGAATTAGATGCTTAC
ATGAAAGGTTAA
>YKL214C_RM11-1a
ATGGACAAAGCATTTGACGAAATTATTGGAAATAGTCACA
CAGACAGCTCATCTAATCATAAGGTAACGAGATACCGCAG
AAGGGATTTAAGAAATGAATTAGGACCTAGACTGGGATTT
GCGCCTTCGGATGCTGCATCAAGGTCGAAAGATCGCCTTT
ATAGAGAGAGGGAAGAGCCTCCTTTGCCTAAGAGAATTAG
AATATCCAAAATTCCACTAGACGTTTCTGACTACACCCTC
GATGATATGATTAAAGAGTTTGGCTCGCCAATATTTTCGA
AAATTTTTGACAATAAAGAGGATCGTACATGTATTTACGA
ATTTGAAGACCCAGAAGTTTTGGAAAAGATTGTCGAGCGT
TATAATGGACATGAGTTACATAATGCAAAAATTGAAGTGG
AGATTTACCAACCACAGAGAAAGCATTCTAGAATGAATGC
CCACAACCGTCGCAAACAGACGGCTCAAGAACAAGGAAGA
GGCAGGCCAGGGAGCCATTATCGCCAAAGGCCTAACAGAG
TCTCCAAAAAGAACAAGGGCCGTGAGAAGAATAACACTCC
TACTTCTGTCGAAGCTCTTGACGCTGAATTAGATGCTTAT
ATGAAAGGTTAA
>YKL214C_Sigma1278b
ATGGACAAAGCATTTGACGAAATTATTGGAAATAGTCACA
CAGACAGCTCATCTAATCATAAGGTAACGAGATACCGCAG
AAGGGATTTAAGAAATGAATTAGGACCTAGACTGGGATTT
GCGCCTTCGGATGCTGCATCAAGGTCGAAAGATCGCCTTT
ATAGAGAGAGGGAAGAGCCTCCTTTGCCTAAGAGAATTAG
AATATCCAAAATCCCACTAGACGTTTCTGACTACACCCTC
GATGATATGATTAAAGAGTTTGGCTCGCCAATATTTTCGA
AAATTTTTGACAATAAAGAGGATCGTACATGTATTTACGA
ATTTGAAGACCCAGAAGTTTTGGAAAAGATTGTCGAGCGT
TATAATGGACATGAGTTACATAATGCAAAAATTGAAGTGG
AGATTTACCAACCACAGAGAAAGCATTCTAGAATGAATGC
CCACAACCGTCGCAAACAGACGGCTCAAGAACACGGAAGA
GGCAGGCCAGGGAGCCATTATCGCCAAAAGCCTAACAGAG
TCTCCAAAAAGAACAAGGGCCGTGAGAAGAATAACACTCC
TACTTCTGTCGAAGCTCTTGACGCTGAATTAGATGCTTAC
ATGAAAGGTTAA
>YKL214C_VL3
ATGGACAAAGCATTTGACGAAATTATTGGAAATAGTCACA
CAGACAGCTCATCTAATCATAAGGTAACGAGATACCGCAG
AAGGGATTTAAGAAATGAATTAGGACCTAGACTGGGATTT
GCGCCTTCGGATGCTGCATCAAGGTCGAAAGATCGCCTTT
ATAGAGAGAGGGAAGAGCCTCCTTTGCCTAAGAGAATTAG
AATATCCAAAATCCCACTAGACGTTTCTGACTACACCCTC
GATGATATGATTAAAGAGTTTGGCTCGCCAATATTTTCGA
AAATTTTTGACAATAAAGAGGATCGTACATGTATTTACGA
ATTTGAAGACCCAGAAGTTTTGGAAAAGATTGTCGAGCGT
TATAATGGACATGAGTTACATAATGCAAAAATTGAAGTGG
AGATTTACCAACCACAGAGAAAGCATTCTAGAATGAATGC
CCACAACCGTCGCAAACAGACGGCTCAAGAACAAGGAAGA
GGCAGGCCAGGGAGCCATTATCGCCAAAGGCCTAACAGAG
TCTCCAAAAAGAACAAGGGCCGTGAGAAGAATAACACTCC
TACTTCTGTCGAAGCTCTTGACGCTGAATTAGATGCTTAT
ATGAAAGGTTAA
>YKL214C_Vin13
ATGGACAAAGCATTTGACGAAATTATTGGAAATAGTCACA
CAGACAGCTCATCTAATCATAAGGTAACGAGATACCGCAG
AAGGGATTTAAGAAATGAATTAGGACCTAGACTGGGATTT
GCGCCTTCGGATGCTGCATCAAGGTCGAAAGATCGCCTTT
ATAGAGAGAGGGAAGAGCCTCCTTTGCCTAAGAGAATTAG
AATATCCAAAATCCCACTAGACGTTTCTGACTACACCCTC
GATGATATGATTAAAGAGTTTGGCTCGCCAATATTTTCGA
AAATTTTTGACAATAAAGAGGATCGTACATGTATTTACGA
ATTTGAAGACCCAGAAGTTTTGGAAAAGATTGTCGAGCGT
TATAATGGACATGAGTTACATAATGCAAAAATTGAAGTGG
AGATTTACCAACCACAGAGAAAGCATTCTAGAATGAATGC
CCACAACCGTCGCAAACAGACGGCTCAAGAACAAGGAAGA
GGCAGGCCAGGGAGCCATTATCGCCAAAGGCCTAACAGAG
TCTCCAAAAAGAACAAGGGCCGTGAGAAGAATAACACTCC
TACTTCTGTCGAAGCTCTTGACGCTGAATTAGATGCTTAT
ATGAAAGGTTAA
>YKL214C_YJM789
ATGGACAAAGCATTTGACGAAATTATTGGAAATAGTCACA
CAGACAGCTCATCTAATCATAAGGTAACGAGATACCGCAG
AAGGGATTTAAGAAATGAATTAGGACCTAGACTGGGATTT
GCGCCTTCGGATGCTGCATCAAGGTCGAAAGATCGCCTTT
ATAGAGAGAGGGAAGAGCCTCCTTTGCCTAAGAGAATTAG
AATATCCAAAATCCCACTAGACGTTTCTGACTACACCCTC
GATGATATGATTAAAGAGTTTGGCTCGCCAATATTTTCGA
AAATTTTTGACAATAAAGAGGATCGTACATGTATTTACGA
ATTTGAAGACCCAGAAGTTTTGGAAAAGATTGTCGAGCGT
TATAATGGACATGAGTTACATAATGCAAAAATTGAAGTGG
AGATTTACCAACCACAGAGAAAGCATTCTAGAATGAATGC
CCACAACCGTCGCAAACAGACGGCTCAAGAACACGGAAGA
GACAGGCCAGGGAGCCATTATCGCCAAAAGCCTAACAGAG
TCTCCAAAAAGAACAAGGGCCGTGAGAAGAATAACACTCC
TACTTCTGTCGAAGCTCTTGACGCTGAATTAGATGCTTAC
ATGAAAGGTTAA
>lcl|YPS1009.contig00982_2433-3044
ATGGACAAAGCATTTGACGAAATTATTGGAAATAGTCACA
CAGACAGCTCATCTAATCATAAGGTAACGAGATACCGCAG
AAGGGATTTAAGAAATGAATTAGGACCTAGACTGGGATTT
GCGCCTTCGGATGCTGCATCAAGGTCGAAAGATCGCCTTT
ATAGAGAGAGGGAAGAGCCTCCTTTGCCTAAGAGAATTAG
AATATCCAAAATCCCACTAGACGTTTCTGACTACACCCTC
GATGATATGATTAAAGAGTTTGGCTCGCCAATATTTTCGA
AAATTTTTGACAATAAAGAGGATCGTACATGTATTTACGA
ATTTGAAGACCCAGAAGTTTTGGAAAAGATTGTCGAGCGT
TATAATGGACATGAGTTACATAATGCAAAAATTGAAGTGG
AGATTTACCAACCACAGAGAAAGCATTCTAGAATGAATGC
CCACAACCGTCGCAAACAGACGGCTCAAGAACACGGAAGA
GGCAGGCCAGGGAGCCATTATCGCCAAAAGCCTAACAGAG
TCTCCAAAAAGAACAAGGGCCGTGAGAAGAATAACACTCC
TACTTCTGTCGAAGCTCTTGACGCTGAATTAGATGCTTAC
ATGAAAGGTTAA
>lcl|YJM269.Contig6.8_19348-19959
ATGGACAAAGCATTTGACGAAATTATTGGAAATAGTCACA
CAGACAGCTCATCTAATCATAAGGTAACGAGATACCGCAG
AAGGGATTTAAGAAATGAATTAGGACCTAGACTGGGATTT
GCGCCTTCGGATGCTGCATCAAGGTCGAAAGATCGCCTTT
ATAGAGAGAGGGAAGAGCCTCCTTTGCCTAAGAGAATTAG
AATATCCAAAATCCCACTAGACGTTTCTGACTACACCCTC
GATGATATGATTAAAGAGTTTGGCTCGCCAATATTTTCGA
AAATTTTTGACAATAAAGAGGATCGTACATGTATTTACGA
ATTTGAAGACCCAGAAGTTTTGGAAAAGATTGTCGAGCGT
TATAATGGACATGAGTTACATAATGCAAAAATTGAAGTGG
AGATTTACCAACCACAGAGAAAGCATTCTAGAATGAATGC
CCACAACCGTCGCAAACAGACGGCTCAAGAACACGGAAGA
GGCAGGCCAGGGAGCCATTATCGCCAAAAGCCTAACAGAG
TCTCCAAAAAGAACAAGGGCCGTGAGAAGAATAACACTCC
TACTTCTGTCGAAGCTCTTGACGCTGAATTAGATGCTTAC
ATGAAAGGTTAA
>lcl|Y12.Contig6.2_4883-5494
ATGGACAAAGCATTTGACGAAATTATTGGAAATAGTCACA
CAGACAGCTCATCTAATCATAAGGTAACGAGATACCGCAG
AAGGGATTTAAGAAATGAATTAGGACCTAGACTGGGATTT
GCGCCTTCGGATGCTGCATCAAGGTCGAAAGATCGCCTTT
ATAGAGAGAGGGAAGAGCCTCCTTTGCCTAAGAGAATTAG
AATATCCAAAATCCCACTAGACGTTTCTGACTACACCCTC
GATGATATGATTAAAGAGTTTGGCTCGCCAATATTTTCGA
AAATTTTTGACAATAAAGAGGATCGTACATGTATTTACGA
ATTTGAAGACCCAGAAGTTTTGGAAAAGATTGTCGAGCGT
TATAATGGACATGAGTTACATAATGCAAAAATTGAAGTGG
AGATTTACCAACCACAGAGAAAGCATTCTAGAATGAATGC
CCACAACCGTCGCAAACAGACGGCTCAAGAACACGGAAGA
GGCAGGCCAGGGAGCCATTATCGCCAAAAGCCTAACAGAG
TCTCCAAAAAGAACAAGGGCCGTGAGAAGAATAACACTCC
TACTTCTGTCGAAGCTCTTGACGCTGAATTAGATGCTTAC
ATGAAAGGTTAA
>lcl|Y10.Contig107.8_1214-1825
ATGGACAAAGCATTTGACGAAATTATTGGAAATAGTCACA
CAGACAGCTCATCTAATCATAAGGTAACGAGATACCGCAG
AAGGGATTTAAGAAATGAATTAGGACCTAGACTGGGATTT
GCGCCTTCGGATGCTGCATCAAGGTCGAAAGATCGCCTTT
ATAGAGAGAGGGAAGAGCCTCCTTTGCCTAAGAGAATTAG
AATATCCAAAATCCCACTAGACGTTTCTGACTACACCCTC
GATGATATGATTAAAGAGTTTGGCTCGCCAATATTTTCGA
AAATTTTTGACAATAAAGAGGATCGTACATGTATTTACGA
ATTTGAAGACCCAGAAGTTTTGGAAAAGATTGTCGAGCGT
TATAATGGACATGAGTTACATAATGCAAAAATTGAAGTGG
AGATTTACCAACCACAGAGAAAGCATTCTAGAATGAATGC
CCACAACCGTCGCAAACAGACGGCTCAAGAACACGGAAGA
GGCAGGCCAGGGAGCCATTATCGCCAAAAGCCTAACAGAG
TCTCCAAAAAGAACAAGGGCCGTGAGAAGAATAACACTCC
TACTTCTGTCGAAGCTCTTGACGCTGAATTAGATGCTTAC
ATGAAAGGTTAA
>lcl|UC5.contig01671_2989-3600
ATGGACAAAGCATTTGACGAAATTATTGGAAATAGTCACA
CAGACAGCTCATCTAATCATAAGGTAACGAGATACCGCAG
AAGGGATTTAAGAAATGAATTAGGACCTAGACTGGGATTT
GCGCCTTCGGATGCTGCATCAAGGTCGAAAGATCGCCTTT
ATAGAGAGAGGGAAGAGCCTCCTTTGCCTAAGAGAATTAG
AATATCCAAAATCCCACTAGACGTTTCTGACTACACCCTC
GATGATATGATTAAAGAGTTTGGCTCGCCAATATTTTCGA
AAATTTTTGACAATAAAGAGGATCGTACATGTATTTACGA
ATTTGAAGACCCAGAAGTTTTGGAAAAGATTGTCGAGCGT
TATAATGGACATGAGTTACATAATGCAAAAATTGAAGTGG
AGATTTACCAACCACAGAGAAAGCATTCTAGAATGAATGC
CCACAACCGTCGCAAACAGACGGCTCAAGAACACGGAAGA
GGCAGGCCAGGGAGCCATTATCGCCAAAAGCCTAACAGAG
TCTCCAAAAAGAACAAGGGCCGTGAGAAGAATAACACTCC
TACTTCTGTCGAAGCTCTTGACGCTGAATTAGATGCTTAC
ATGAAAGGTTAA
>lcl|FL100.Contig898.1_565-1176
ATGGACAAAGCATTTGACGAAATTATTGGAAATAGTCACA
CAGACAGCTCATCTAATCATAAGGTAACGAGATACCGCAG
AAGGGATTTAAGAAATGAATTAGGACCTAGACTGGGATTT
GCGCCTTCGGATGCTGCATCAAGGTCGAAAGATCGCCTTT
ATAGAGAGAGGGAAGAGCCTCCTTTGCCTAAGAGAATTAG
AATATCCAAAATCCCACTAGACGTTTCTGACTACACCCTC
GATGATATGATTAAAGAGTTTGGCTCGCCAATATTTTCGA
AAATTTTTGACAATAAAGAGGATCGTACATGTATTTACGA
ATTTGAAGACCCAGAAGTTTTGGAAAAGATTGTCGAGCGT
TATAATGGACATGAGTTACATAATGCAAAAATTGAAGTGG
AGATTTACCAACCACAGAGAAAGCATTCTAGAATGAATGC
CCACAACCGTCGCAAACAGACGGCTCAAGAACACGGAAGA
GGCAGGCCAGGGAGCCATTATCGCCAAAAGCCTAACAGAG
TCTCCAAAAAGAACAAGGGCCGTGAGAAGAATAACACTCC
TACTTCTGTCGAAGCTCTTGACGCTGAATTAGATGCTTAC
ATGAAAGGTTAA
>lcl|YPS163.Contig72.3_5081-5692
ATGGACAAAGCATTTGACGAAATTATTGGAAATAGTCACA
CAGACAGCTCATCTAATCATAAGGTAACGAGATACCGCAG
AAGGGATTTAAGAAATGAATTAGGACCTAGACTGGGATTT
GCGCCTTCGGATGCTGCATCAAGGTCGAAAGATCGCCTTT
ATAGAGAGAGGGAAGAGCCTCCTTTGCCTAAGAGAATTAG
AATATCCAAAATCCCACTAGACGTTTCTGACTATACCCTC
GATGATATGATTAAAGAGTTTGGCTCGCCAATATTTTCGA
AAATTTTTGACAATAAAGAGGATCGTACATGTATTTACGA
ATTTGAAGACCCAGAAGTTTTGGAAAAGATTGTCGAGCGT
TATAATGGACATGAGTTACATAATGCAAAAATTGAAGTGG
AGATTTACCAACCACAGAGAAAGCATTCTAGAATGAATGC
CCACAACCGTCGCAAACAGACGGCTCAAGAACACGGAAGA
GGCAGGCCAGGGAGCCATTATCGCCAAAAGCCTAACAGAG
TCTCCAAAAAGAACAAGGGCCGTGAGAAGAATAACACTCC
TACTTCTGTCGAAGCTCTTGACGCTGAATTAGATGCTTAC
ATGAAAGGTTAA
>lcl|YJM653.contig01153_10141-10752
ATGGACAAAGCATTTGACGAAATTATTGGAAATAGTCACA
CAGACAGCTCATCTAATCATAAGGTAACGAGATACCGCAG
AAGGGATTTAAGAAATGAATTAGGACCTAGACTGGGATTT
GCGCCTTCGGATGCTGCATCAAGGTCGAAAGATCGCCTTT
ATAGAGAGAGGGAAGAGCCTCCTTTGCCTAAGAGAATTAG
AATATCCAAAATTCCACTAGACGTTTCTGACTACACCCTC
GATGATATGATTAAAGAGTTTGGCTCGCCAATATTTTCGA
AAATTTTTGACAATAAAGAGGATCGTACATGTATTTACGA
ATTTGAAGACCCAGAAGTTTTGGAAAAGATTGTCGAGCGT
TATAATGGACATGAGTTACATAATGCAAAAATTGAAGTGG
AGATTTACCAACCACAGAGAAAGCATTCTAGAATGAATGC
CCACAACCGTCGCAAACAGACGGCTCAAGAACACGGAAGA
GGCAGGCCAGGGAGCCATTATCGCCAAAAGCCTAACAGAG
TCTCCAAAAAGAACAAGGGCCGTGAGAAGAATAACACTCC
TACTTCTGTCGAAGCTCTTGACGCTGAATTAGATGCTTAC
ATGAAAGGTTAA
>lcl|T7_updated.Contig34.1_29272-29883
ATGGACAAAGCATTTGACGAAATTATTGGAAATAGTCACA
CAGACAGCTCATCTAATCATAAGGTAACGAGATACCGCAG
AAGGGATTTAAGAAATGAATTAGGACCTAGACTGGGATTT
GCGCCTTCGGATGCTGCATCAAGGTCGAAAGATCGCCTTT
ATAGAGAGAGGGAAGAGCCTCCTTTGCCTAAGAGAATTAG
AATATCCAAAATCCCACTAGACGTTTCTGACTACACCCTC
GATGATATGATTAAAGAGTTTGGCTCGCCAATATTTTCGA
AAATTTTTGACAATAAAGAGGATCGTACATGTATTTACGA
ATTTGAAGACCCAGAAGTTTTGGAAAAGATTGTCGAGCGT
TATAATGGACATGAGTTACATAATGCAAAAATTGAAGTGG
AGATTTACCAACCACAGAGAAAGCATTCTAGAATGAATGC
CCACAACCGTCGCAAACAGACGGCTCAAGAACACGGAAGA
GGCAGGCCAGGGAGCCATTATCGCCAAAGGCCTAACAGAG
TCTCCAAAAAGAACAAGGGCCGTGAGAAGAATAACACTCC
TACTTCTGTCGAAGCTCTTGACGCTGAATTAGATGCTTAC
ATGAAAGGTTAA
>lcl|YJM451.contig01306_1841-2452
ATGGACAAAGCATTTGACGAAATTATTGGAAATAGTCACA
CAGACAGCTCATCTAATCATAAGGTAACGAGATACCGCAG
AAGGGATTTAAGAAATGAATTAGGACCTAGACTGGGATTT
GCGCCTTCGGATGCTGCATCAAGGTCGAAAGATCGCCTTT
ATAGAGAGAGGGAAGAGCCTCCTTTGCCTAAGAGAATTAG
AATATCCAAAATCCCACTAGACGTTTCTGACTACACCCTC
GATGATATGATTAAAGAGTTTGGCTCGCCAATATTTTCGA
AAATTTTTGACAATAAAGAGGATCGTACATGTATTTACGA
ATTTGAAGACCCAGAAGTTTTGGAAAAGATTGTCGAGCGT
TATAATGGACATGAGTTACATAATGCAAAAATTGAAGTGG
AGATTTACCAACCACAGAGAAAGCATTCTAGAATGAATGC
CCACAACCGTCGCAAACAGACGGCTCAAGAACACGGAAGA
GACAGGCCAGGGAGCCATTATCGCCAAAAGCCTAACAGAG
TCTCCAAAAAGAACAAGGGCCGTGAGAAGAATAACACTCC
TACTTCTGTCGAAGCTCTTGTCGCTGAATTAGATGCTTAC
ATGAAAGGTTAA
>lcl|PW5.contig00809_4871-5482
ATGGACAAAGCATTTGACGAAATTATTGGAAATAGTCACA
CAGACAGCTCATCTAATCATAAGGTAACGAGATACCGCAG
AAGGGATTTAAGAAATGAATTAGGACCTAGACTGGGATTT
GCGCCTTCGGATGCTGCATCAAGGTCGAAAGATCGCCTTT
ATAGAGAGAGGGAAGAGCCTCCTTTGCCTAAGAGAATTAG
AATATCCAAAATCCCACTAGACGTTTCTGACTACACCCTC
GATGATATGATTAAAGAGTTTGGCTCGCCAATATTTTCGA
AAATTTTTGACAATAAAGAGGATCGTACATGTATCTACGA
ATTTGAAGACCCAGAAGTTTTGGAAAAGATTGTCGAGCGT
TATAATGGACATGAGTTACATAATGCAAAAATTGAAGTGG
AGATTTACCAACCACAGAGAAAGCATTCTAGAATGAATGC
CCACAACCGTCGCAAACAGACGGCTCAAGAACACGGAAGA
GGCAGGCCAGGGAGCCATTATCGCCAAAGGCCTAACAGAG
TCTCCAAAAAGAACAAGGGCCGTGAGAAGAATAACACTCC
TACTTCTGTCGAAGCTCTTGACGCTGAATTAGATGCTTAC
ATGAAAGGTTAA
>lcl|YJM421.Contig1.18_4940-5551
ATGGACAAAGCATTTGACGAAATTATTGGAAATAGTCACA
CAGACAGCTCATCTAATCATAAGGTAACGAGATACCGCAG
AAGGGATTTAAGAAATGAATTAGGACCTAGACTGGGATTT
GCGCCTTCGGATGCTGCATCAAGGTCGAAAGATCGCCTTT
ATAGAGAGAGGGAAGAGCCTCCTTTGCCTAAGAGAATTAG
AATATCCAAAATCCCACTAGACGTTTCTGACTACACCCTC
GATGATATGATTAAAGAGTTTGGCTCGCCAATATTTTCGA
AAATTTTTGACAATAAAGAGGATCGTACATGTATTTACGA
ATTTGAAGACCCAGAAGTTTTGGAAAAGATTGTCGAGCGT
TATAATGGACATGAGTTACATAATGCAAAAATTGAAGTGG
AGATTTACCAACCACAGAGAAAGCATTCTAGAATGAATGC
CCACAACCGTCGCAAACAGACGGCTCAAGAACAAGGAAGA
GGCAGGCCAGGGAGCCATTATCGCCAAAGGCCTAACAGAG
TCTCCAAAAAGAACAAGGGCCGTGAGAAGAATAACACTCC
TACTTCTGTCGAAGCTCTTGACGCTGAATTAGATGCTTAT
ATGAAAGGTTAA
>lcl|YJM326.contig00193_28712-29323
ATGGACAAAGCATTTGACGAAATTATTGGAAATAGTCACA
CAGACAGCTCATCTAATCATAAGGTAACGAGATACCGCAG
AAGGGATTTAAGAAATGAATTAGGACCTAGACTGGGATTT
GCGCCTTCGGATGCTGCATCAAGGTCGAAAGATCGCCTTT
ATAGAGAGAGGGAAGAGCCTCCTTTGCCTAAGAGAATTAG
AATATCCAAAATCCCACTAGACGTTTCTGACTACACCCTC
GATGATATGATTAAAGAGTTTGGCTCGCCAATATTTTCGA
AAATTTTTGACAATAAAGAGGATCGTACATGTATTTACGA
ATTTGAAGACCCAGAAGTTTTGGAAAAGATTGTCGAGCGT
TATAATGGACATGAGTTACATAATGCAAAAATTGAAGTGG
AGATTTACCAACCACAGAGAAAGCATTCTAGAATGAATGC
CCACAACCGTCGCAAACAGACGGCTCAAGAACAAGGAAGA
GGCAGGCCAGGGAGCCATTATCGCCAAAGGCCTAACAGAG
TCTCCAAAAAGAACAAGGGCCGTGAGAAGAATAACACTCC
TACTTCTGTCGAAGCTCTTGACGCTGAATTAGATGCTTAT
ATGAAAGGTTAA
>lcl|YJM320.Contig12.8_4841-5452
ATGGACAAAGCATTTGACGAAATTATTGGAAATAGTCACA
CAGACAGCTCATCTAATCATAAGGTAACGAGATACCGCAG
AAGGGATTTAAGAAATGAATTAGGACCTAGACTGGGATTT
GCGCCTTCGGATGCTGCATCAAGGTCGAAAGATCGCCTTT
ATAGAGAGAGGGAAGAGCCTCCTTTGCCTAAGAGAATTAG
AATATCCAAAATCCCACTAGACGTTTCTGACTACACCCTC
GATGATATGATTAAAGAGTTTGGCTCGCCAATATTTTCGA
AAATTTTTGACAATAAAGAGGATCGTACATGTATTTACGA
ATTTGAAGACCCAGAAGTTTTGGAAAAGATTGTCGAGCGT
TATAATGGACATGAGTTACATAATGCAAAAATTGAAGTGG
AGATTTACCAACCACAGAGAAAGCATTCTAGAATGAATGC
CCACAACCGTCGCAAACAGACGGCTCAAGAACAAGGAAGA
GGCAGGCCAGGGAGCCATTATCGCCAAAGGCCTAACAGAG
TCTCCAAAAAGAACAAGGGCCGTGAGAAGAATAACACTCC
TACTTCTGTCGAAGCTCTTGACGCTGAATTAGATGCTTAT
ATGAAAGGTTAA
>lcl|YJM280.Contig26.25_10702-11313
ATGGACAAAGCATTTGACGAAATTATTGGAAATAGTCACA
CAGACAGCTCATCTAATCATAAGGTAACGAGATACCGCAG
AAGGGATTTAAGAAATGAATTAGGACCTAGACTGGGATTT
GCGCCTTCGGATGCTGCATCAAGGTCGAAAGATCGCCTTT
ATAGAGAGAGGGAAGAGCCTCCTTTGCCTAAGAGAATTAG
AATATCCAAAATCCCACTAGACGTTTCTGACTACACCCTC
GATGATATGATTAAAGAGTTTGGCTCGCCAATATTTTCGA
AAATTTTTGACAATAAAGAGGATCGTACATGTATTTACGA
ATTTGAAGACCCAGAAGTTTTGGAAAAGATTGTCGAGCGT
TATAATGGATATGAGTTACATAATGCAAAAATTGAAGTGG
AGATTTACCAACCACAGAGAAAGCATTCTAGAATGAATGC
CCACAACCGCCGCAAACAGACGGCTCAAGAACACGGAAGA
GGCAGGCCAGGGAGCCATTATCGCCAAAAGCCTAACAGAG
TCTCCAAAAAGAACAAGGGCCGTGAGAAGAATAACACTCC
TACTTCTGTCGAAGCTCTTGATGCTGAATTAGATGCTTAC
ATGAAAGGTTAA
>lcl|M22.Contig54.4_9058-9669
ATGGACAAAGCATTTGACGAAATTATTGGAAATAGTCACA
CAGACAGCTCATCTAATCATAAGGTAACGAGATACCGCAG
AAGGGATTTAAGAAATGAATTAGGACCTAGACTGGGATTT
GCGCCTTCGGATGCTGCATCAAGGTCGAAAGATCGCCTTT
ATAGAGAGAGGGAAGAGCCTCCTTTGCCTAAGAGAATTAG
AATATCCAAAATCCCACTAGACGTTTCTGACTACACCCTC
GATGATATGATTAAAGAGTTTGGCTCGCCAATATTTTCGA
AAATTTTTGACAATAAAGAGGATCGTACATGTATTTACGA
ATTTGAAGACCCAGAAGTTTTGGAAAAGATTGTCGAGCGT
TATAATGGACATGAGTTACATAATGCAAAAATTGAAGTGG
AGATTTACCAACCACAGAGAAAGCATTCTAGAATGAATGC
CCACAACCGTCGCAAACAGACGGCTCAAGAACAAGGAAGA
GGCAGGCCAGGGAGCCATTATCGCCAAAGGCCTAACAGAG
TCTCCAAAAAGAACAAGGGCCGTGAGAAGAATAACACTCC
TACTTCTGTCGAAGCTCTTGACGCTGAATTAGATGCTTAT
ATGAAAGGTTAA
>lcl|I14.contig01359_9306-9917
ATGGACAAAGCATTTGACGAAATTATTGGAAATAGTCACA
CAGACAGCTCATCTAATCATAAGGTAACGAGATACCGCAG
AAGGGATTTAAGAAATGAATTAGGACCTAGACTGGGATTT
GCGCCTTCGGATGCTGCATCAAGGTCGAAAGATCGCCTTT
ATAGAGAGAGGGAAGAGCCTCCTTTGCCTAAGAGAATTAG
AATATCCAAAATCCCACTAGACGTTTCTGACTACACCCTC
GATGATATGATTAAAGAGTTTGGCTCGCCAATATTTTCGA
AAATTTTTGACAATAAAGAGGATCGTACATGTATTTACGA
ATTTGAAGACCCAGAAGTTTTGGAAAAGATTGTCGAGCGT
TATAATGGACATGAGTTACATAATGCAAAAATTGAAGTGG
AGATTTACCAACCACAGAGAAAGCATTCTAGAATGAATGC
CCACAACCGTCGCAAACAGACGGCTCAAGAACAAGGAAGA
GGCAGGCCAGGGAGCCATTATCGCCAAAGGCCTAACAGAG
TCTCCAAAAAGAACAAGGGCCGTGAGAAGAATAACACTCC
TACTTCTGTCGAAGCTCTTGACGCTGAATTAGATGCTTAT
ATGAAAGGTTAA
>lcl|CLIB215.Contig35.4_524-1135
ATGGACAAAGCATTTGACGAAATTATTGGAAATAGTCACA
CAGACAGCTCATCTAATCATAAGGTAACGAGATACCGCAG
AAGGGATTTAAGAAATGAATTAGGACCTAGACTGGGATTT
GCGCCTTCGGATGCTGCATCAAGGTCGAAAGATCGCCTTT
ATAGAGAGAGGGAAGAGCCTCCTTTGCCTAAGAGAATTAG
AATATCCAAAATCCCACTAGACGTTTCTGACTACACCCTC
GATGATATGATTAAAGAGTTTGGCTCGCCAATATTTTCGA
AAATTTTTGACAATAAAGAGGATCGTACATGTATTTACGA
ATTTGAAGACCCAGAAGTTTTGGAAAAGATTGTCGAGCGT
TATAATGGACATGAGTTACATAATGCAAAAATTGAAGTGG
AGATTTACCAACCACAGAGAAAGCATTCTAGAATGAATGC
CCACAACCGTCGCAAACAGACGGCTCAAGAACAAGGAAGA
GGCAGGCCAGGGAGCCATTATCGCCAAAGGCCTAACAGAG
TCTCCAAAAAGAACAAGGGCCGTGAGAAGAATAACACTCC
TACTTCTGTCGAAGCTCTTGACGCTGAATTAGATGCTTAT
ATGAAAGGTTAA
>lcl|T73.contig00296_1182-1793
ATGGACAAAGCATTTGACGAAATTATTGGAAATAGTCACA
CAGACAGCTCATCTAATCATAAGGTAACGAGATACCGCAG
AAGGGATTTAAGAAATGAATTAGGACCTAGACTGGGATTT
GCGCCTTCGGATGCTGCATCAAGGTCGAAAGATCGCCTTT
ATAGAGAGAGGGAAGAGCCTCCTTTGCCTAAGAGAATTAG
AATATCCAAAATTCCACTAGACGTTTCTGACTACACCCTC
GATGATATGATTAAAGAGTTTGGCTCGCCAATATTTTCGA
AAATTTTTGACAATAAAGAGGATCGTACATGTATTTACGA
ATTTGAAGACCCAGAAGTTTTGGAAAAGATTGTCGAGCGT
TATAATGGATATGAGTTACATAATGCAAAAATTGAAGTGG
AGATTTACCAACCACAGAGAAAGCATTCTAGAATGAATGC
CCACAACCGCCGCAAACAGACGGCTCAAGAACACGGAAGA
GGCAGGCCAGGGAGCCATTATCGCCAAAGGCCTAACAGAG
TCTCCAAAAAGAACAAGGGCCGTGAGAAGAATAACACTCC
TACTTCTGTCGAAGCTCTTGATGCTGAATTAGATGCTTAC
ATGAAAGGTTAA
>lcl|CBS7960.Contig30.3_11259-11870
ATGGACAAAGCATTTGACGAAATTATTGGAAATAGTCACA
CAGACAGCTCATCTAATCATAAGGTAACGAGATACCGCAG
AAGGGATTTAAGAAATGAATTAGGACCTAGACTGGGATTT
GCGCCTTCGGATGCTGCATCAAGGTCGAAAGATCGCCTTT
ATAGAGAGAGGGAAGAGCCTCCTTTGCCTAAGAGAATTAG
AATATCCAAAATTCCACTAGACGTTTCTGACTACACCCTC
GATGATATGATTAAAGAGTTTGGCTCGCCAATATTTTCGA
AAATTTTTGACAATAAAGAGGATCGTACATGTATTTACGA
ATTTGAAGACCCAGAAGTTTTGGAAAAGATTGTCGAGCGT
TATAATGGATATGAGTTACATAATGCAAAAATTGAAGTGG
AGATTTACCAACCACAGAGAAAGCATTCTAGAATGAATGC
CCACAACCGCCGCAAACAGACGGCTCAAGAACACGGAAGA
GGCAGGCCAGGGAGCCATTATCGCCAAAGGCCTAACAGAG
TCTCCAAAAAGAACAAGGGCCGTGAGAAGAATAACACTCC
TACTTCTGTCGAAGCTCTTGATGCTGAATTAGATGCTTAC
ATGAAAGGTTAA
>lcl|Y9.Contig285.4_2176-2780
ATGGACAAAGCATTTGACGAAATTATTGGAAATAGTCACA
CAGACAGCTCATCTAATCATAAGGTAACGAGATACCGCAG
AAGGGATTTAAGAAATGAATTAGGACCTAGACTGGGATTT
GCGCCTTCGGATGCTGCATCAAGGTCGAAAGATCGCCTTT
ATAGAGAGAGGGAAGAGCCTCCTTTGCCTAAGAGAATTAG
AATATCCAAAATCCCACTAGACGTTTCTGACTACACCCTC
GATGATATGATTAAAGAGTTTGGCTCGCCAATATTTTCGA
AAATTTTTGACAATAAAGAGGATCGTACATGTATTTACGA
ATTTGAAGACCCAGAAGTTTTGGAAAAGATTGTCGAGCGT
TATAATGGACATGAGTTACATAATGCAAAAATTGAAGTGG
AGATTTACCAACCACAGAGAAAGCATTCTAGAATGAATGC
CCACAACCGTCGCAAACAGACGGATCAAGAACACGGAAGA
GGCAGTCCAGGGAGCCATTATCGCCAAAAGC-TAACAGAG
TCTCCAAAAAGAACAAGGGCCGTGAGAAGAATAACACTCC
TACTTCTGTCGAAGCTCTTGACGCTGAATTAGATGCTTAC
ATGAAA------
>MIT_Spar_c445_12961
ATGGACAAAGCATTTGACGAAATTATTGGAAATAATAACA
CAGACAGCTCATCTAACCACAAGGTAACGAGATACCGTAG
AAGAGATTTAAGAAATGAATTGGGACCTAGACTGGGATTC
GCGCCTTCAGATCCTGCAGTAAGGTCGAAAGATCGCCTCT
ATCGAGAGAAGGAAGAGCCTCCTTTGCCCAAGAGAATTAG
AATATCCAAGATTCCATTAGATGTTTCCGATTACACTCTT
GATGATATGATTAAAGACTTTGGCTCACCAATATTTTCAA
AAATCTTTGACAGTAAAGATGATCGTACATGTATTTACGA
ATTTGAAGACCCAGAAGTTATGGATAAGATTGTCGAGCGT
TATAATGGTCATGAGTTACATAACGCAAAAATTGAAGTGG
AAATTTACCAACCGCAAAGAAAGCATTCTAGAATGAATGC
ACACAACCGCCGCAAGCAAGCGGTTCAAGAACACGGGAGA
GGCAGGCCAGGGAGCCATTATCGCCAAAAGCCCAACAGAG
TCTCTAAAAAGAACAAGGGCCGTGAA---AATAATACTTC
TACTTCTGTCGAAGCTCTTGACGCTGAATTAGATGCTTAC
ATGAAAGGTTAA
