# Supplementary material for: ZRT1 Harbors an Excess of Nonsynonymous Polymorphism and Shows Evidence of Balancing Selection in Saccharomyces cerevisiae
Source: G3 (Bethesda). 2013 Apr 1;3(4):665–73. doi: 10.1534/g3.112.005082 (PMC3618353; doi:10.1534/g3.112.005082)
Supplement: Supporting Information [file supp_g3.112.005082_FileS1.zip › YKR080W_FullLength_SparALN.fasta]

>YKR080W_S288C
ATGTCGAAGCCTGGTCGTACTATTTTAGCAAGCAAGGTCG
CCGAAACTTTCAATACCGAAATAATTAACAACGTAGAGGA
ATACAAGAAGACACATAATGGTCAAGGTCCCCTTCTTGTG
GGATTCCTAGCTAATAATGATCCTGCTGCAAAGATGTATG
CTACATGGACTCAAAAGACTAGCGAGTCAATGGGGTTCCG
CTATGACTTAAGGGTCATTGAAGATAAGGATTTTTTGGAA
GAAGCGATAATACAAGCTAACGGCGATGACTCTGTGAACG
GTATCATGGTATACTTTCCTGTTTTCGGTAATGCTCAAGA
TCAGTATTTGCAACAGGTTGTGTGCAAGGAAAAAGATGTA
GAAGGGTTAAATCATGTTTACTACCAAAACCTGTACCATA
ATGTCAGATACCTGGACAAAGAAAACCGTTTGAAATCCAT
TCTACCTTGCACACCACTAGCTATCGTTAAGATATTGGAA
TTCTTGAAAATTTACAACAATTTGTTACCAGAAGGAAACA
GACTGTATGGGAAGAAATGCATAGTAATTAACAGGTCAGA
AATCGTCGGTAGACCACTGGCGGCGCTATTAGCCAATGAC
GGTGCCACAGTATACTCTGTGGACGTTAACAACATTCAAA
AATTCACCCGTGGTGAAAGTTTGAAATTAAACAAGCATCA
TGTGGAAGACCTTGGGGAGTACTCTGAAGATCTGTTGAAA
AAGTGTTCTCTTGATTCAGATGTGGTCATCACTGGTGTCC
CTAGTGAAAATTACAAATTCCCCACCGAATACATCAAAGA
AGGTGCCGTCTGCATCAATTTTGCATGCACCAAAAATTTT
AGCGATGATGTCAAGGAAAAAGCTTCTCTTTACGTTCCAA
TGACTGGTAAAGTTACCATTGCAATGTTGTTGAGAAACAT
GTTACGTTTAGTAAGGAACGTAGAACTGTCTAAAGAAAAA
TAG
>YKR080W_AWRI1631
ATGTCGAAGCCTGGTCGTACTATTTTAGCAAGCAAGGTCG
CCGAAACTTTCAATACCGAAATAATTAACAACGTAGAGGA
ATACAAGAAGACACATAATGGTCAAGGTCCCCTTCTTGTG
GGATTCCTAGCTAATAATGATCCTGCTGCAAAGATGTATG
CTACATGGACTCAAAAGACTAGCGAGTCAATGGGGTTCCG
CTATGACTTAAGGGTCATTGAAGATAAGGATTTTTTGGAA
GAAGCGATAATACAAGCTAACGGCGATGACTCTGTGAACG
GTATCATGGTATACTTTCCTGTTTTCGGTAATGCTCAAGA
TCAGTATTTGCAACAGGTTGTGTGCAAGGAAAAGGATGTA
GAAGGGTTAAATCATGTTTACTACCAAAACCTGTACCATA
ATGTCAGATACCTGGACAAAGAAAACCGTTTGAAATCCAT
TCTACCTTGCACACCACTAGCTATCGTTAAGATATTGGAA
TTCTTGAAAATTTACAACAATTTGTTACCAGAAGGAAACA
GACTGTATGGGAAGAAATGCATAGTAATTAACAGGTCAGA
AATCGTCGGTAGACCACTGGCGGCGCTATTAGCCAATGAT
GGTGCCACAGTATACTCTGTGGACGTTAACAACATTCAAA
AATTCACCCGTGGTGAAAGTTTGAAATTAAACAAGCATCA
TGTGGAAGACCTTGGGGAGTACTCTGAAGATCTGTTGAAA
AAGTGTTCTCTTGATTCAGATGTGGTCATCACTGGTGTCC
CTAGTGAAAATTACAAATTCCCCACCGAATACATCAAAGA
AGGTGCCGTCTGCATCAATTTTGCATGCACCAAAAATTTT
AGCGATGATGTCAAGGAAAAAGCTTCTCTTTACGTTCCAA
TGACTGGTAAAGTTACCATTGCAATGTTGTTGAGAAACAT
GTTACGTTTAGTAAGGAACGTAGAACTGTCTAAAGAAAAA
TAG
>YKR080W_AWRI796
ATGTCGAAGCCTGGTCGTACTATTTTAGCAAGCAAGGTCG
CCGAAACTTTCAATACCGAAATAATTAACAACGTAGAGGA
ATACAAGAAGACACATAATGGTCAAGGTCCCCTTCTTGTG
GGATTCCTAGCTAATAATGATCCTGCTGCAAAGATGTATG
CTACATGGACTCAAAAGACTAGCGAGTCAATGGGGTTCCG
CTATGACTTAAGGGTCATTGAAGATAAGGATTTTTTGGAA
GAAGCGATAATACAAGCTAACGGCGATGACTCTGTGAACG
GTATCATGGTATACTTTCCTGTTTTCGGTAATGCTCAAGA
TCAGTATTTGCAACAGGTTGTGTGCAAGGAAAAGGATGTA
GAAGGGTTAAATCATGTTTACTACCAAAACCTGTACCATA
ATGTCAGATACCTGGACAAAGAAAACCGTTTGAAATCCAT
TCTACCTTGCACACCACTAGCTATCGTTAAGATATTGGAA
TTCTTGAAAATTTACAACAATTTGTTACCAGAAGGAAACA
GACTGTATGGGAAGAAATGCATAGTAATTAACAGGTCAGA
AATCGTCGGTAGACCACTGGCGGCGCTATTAGCCAATGAT
GGTGCCACAGTATACTCTGTGGACGTTAACAACATTCAAA
AATTCACCCGTGGTGAAAGTTTGAAATTAAACAAGCATCA
TGTGGAAGACCTTGGGGAGTACTCTGAAGATCTGTTGAAA
AAGTGTTCTCTTGATTCAGATGTGGTCATCACTGGTGTCC
CTAGTGAAAATTACAAATTCCCCACCGAATACATCAAAGA
AGGTGCCGTCTGCATCAATTTTGCATGCACCAAAAATTTT
AGCGATGATGTCAAGGAAAAAGCTTCTCTTTACGTTCCAA
TGACTGGTAAAGTTACCATTGCAATGTTGTTGAGAAACAT
GTTACGTTTAGTAAGGAACGTAGAACTGTCTAAAGAAAAA
TAG
>YKR080W_EC1118
ATGTCGAAGCCTGGTCGTACTATTTTAGCAAGCAAGGTCG
CCGAAACTTTCAATACCGAAATAATTAACAACGTAGAGGA
ATACAAGAAGACACATAATGGTCAAGGTCCCCTTCTTGTG
GGATTCCTAGCTAATAATGATCCTGCTGCAAAGATGTATG
CTACATGGACTCAAAAGACTAGCGAGTCAATGGGGTTCCG
CTATGACTTAAGGGTCATTGAAGATAAGGATTTTTTGGAA
GAAGCGATAATACAAGCTAACGGCGATGACTCTGTGAACG
GTATCATGGTATACTTTCCTGTTTTCGGTAATGCTCAAGA
TCAGTATTTGCAACAGGTTGTGTGCAAGGAAAAGGATGTA
GAAGGGTTAAATCATGTTTACTACCAAAACCTGTACCATA
ATGTCAGATACCTGGACAAAGAAAACCGTTTGAAATCCAT
TCTACCTTGCACACCACTAGCTATCGTTAAGATATTGGAA
TTCTTGAAAATTTACAACAATTTGTTACCAGAAGGAAACA
GACTGTATGGGAAGAAATGCATAGTAATTAACAGGTCAGA
AATCGTCGGTAGACCACTGGCGGCGCTATTAGCCAATGAT
GGTGCCACAGTATACTCTGTGGACGTTAACAACATTCAAA
AATTCACCCGTGGTGAAAGTTTGAAATTAAACAAGCATCA
TGTGGAAGACCTTGGGGAGTACTCTGAAGATCTGTTGAAA
AAGTGTTCTCTTGATTCAGATGTGGTCATCACTGGTGTCC
CTAGTGAAAATTACAAATTCCCCACCGAATACATCAAAGA
AGGTGCCGTCTGCATCAATTTTGCATGCACCAAAAATTTT
AGCGATGATGTCAAGGAAAAAGCTTCTCTTTACGTTCCAA
TGACTGGTAAAGTTACCATTGCAATGTTGTTGAGAAACAT
GTTACGTTTAGTAAGGAACGTAGAACTGTCTAAAGAAAAA
TAG
>YKR080W_JAY291
ATGTCGAAGCCTGGTCGTACTATTTTAGCAAGCAAGGTCG
CCGAAACTTTCAATACCGAAATAATTAACAACGTAGAGGA
ATACAAGAAGACACATAATGGTCAAGGTCCCCTTCTTGTG
GGATTCCTAGCTAATAATGATCCTGCTGCAAAGATGTATG
CTACATGGACTCAAAAGACTAGCGAGTCAATGGGGTTCCG
CTATGACTTAAGGGTCATTGAAGATAAGGATTTTTTGGAA
GAAGCGATAATACAAGCTAACGGCGATGACTCTGTGAACG
GTATCATGGTATACTTTCCTGTTTTCGGTAATGCTCAAGA
TCAGTATTTGCAACAGGTTGTGTGCAAGGAAAAGGATGTA
GAAGGGTTAAATCATGTTTACTACCAAAACCTGTACCATA
ATGTCAGATACCTGGACAAAGAAAACCGTTTGAAATCCAT
TCTACCTTGCACACCACTAGCTATCGTTAAGATATTGGAA
TTCTTGAAAATTTACAACAATTTGTTACCAGAAGGAAACA
GACTGTATGGGAAGAAATGCATAGTAATTAACAGGTCAGA
AATCGTCGGTAGACCACTGGCGGCGCTATTAGCCAATGAT
GGTGCCACAGTATACTCTGTGGACGTTAACAACATTCAAA
AATTCACCCGTGGTGAAAGTTTGAAATTAAACAAGCATCA
TGTGGAAGACCTTGGGGAGTACTCTGAAGATCTGTTGAAA
AAGTGTTCTCTTGATTCAGATGTGGTCATCACTGGTGTCC
CTAGTGAAAATTACAAATTCCCCACCGAATACATCAAAGA
AGGTGCCGTCTGCATCAATTTTGCATGCACCAAAAATTTT
AGCGATGATGTCAAGGAAAAAGCTTCTCTTTACGTTCCAA
TGACTGGTAAAGTTACCATTGCAATGTTGTTGAGAAACAT
GTTACGTTTAGTAAGGAACGTAGAACTGTCTAAAGAAAAA
TAG
>YKR080W_Kyokai7
ATGTCGAAGCCTGGTCGTACTATTTTAGCAAGCAAGGTCG
CCGAAACTTTCAATACCGAAATAATTAACAACGTAGAGGA
ATACAAGAAGACACATAATGGTCAAGGTCCCCTTCTTGTG
GGATTCCTAGCTAATAATGATCCTGCTGCAAAGATGTATG
CTACATGGACTCAAAAGACTAGCGAGTCAATGGGGTTCCG
CTATGACTTAAGGGTCATTGAAGATAAGGATTTTTTGGAA
GAAGCGATAATACAAGCTAACGGCGATGACTCTGTGAACG
GTATCATGGTATACTTTCCTGTTTTCGGTAATGCTCAAGA
TCAGTATTTGCAACAGGTTGTGTGCAAGGAAAAAGATGTA
GAAGGGTTAAATCATGTTTACTACCAAAACCTGTACCATA
ATGTCAGATACCTGGACAAAGAAAACCGTTTGAAATCCAT
TCTACCTTGCACACCACTAGCTATCGTTAAGATATTGGAA
TTCTTGAAAATTTACAACAATTTGTTACCAGAAGGAAACA
GACTGTATGGGAAGAAATGCATAGTAATTAACAGGTCAGA
AATCGTCGGTAGACCACTGGCGGCGCTATTAGCCAATGAC
GGTGCCACAGTATACTCTGTGGACGTTAACAACATTCAAA
AATTCACCCGTGGTGAAAGTTTGAAATTAAACAAGCATCA
TGTGGAAGACCTTGGGGAGTACTCTGAAGATCTGTTGAAA
AAGTGTTCTCTTGATTCAGATGTGGTCATCACTGGTGTCC
CTAGTGAAAATTACAAATTCCCCACCGAATACATCAAAGA
AGGTGCCGTCTGCATCAATTTTGCATGCACCAAAAATTTT
AGCGATGATGTCAAGGAAAAAGCTTCTCTTTACGTTCCAA
TGACTGGTAAAGTTACCATTGCAATGTTGTTGAGAAACAT
GTTACGTTTAGTAAGGAACGTAGAACTGTCTAAAGAAAAA
TAG
>YKR080W_LalvinQA23
ATGTCGAAGCCTGGTCGTACTATTTTAGCAAGCAAGGTCG
CCGAAACTTTCAATACCGAAATAATTAACAACGTAGAGGA
ATACAAGAAGACACATAATGGTCAAGGTCCCCTTCTTGTG
GGATTCCTAGCTAATAATGATCCTGCTGCAAAGATGTATG
CTACATGGACTCAAAAGACTAGCGAGTCAATGGGGTTCCG
CTATGACTTAAGGGTCATTGAAGATAAGGATTTTTTGGAA
GAAGCGATAATACAAGCTAACGGCGATGACTCTGTGAACG
GTATCATGGTATACTTTCCTGTTTTCGGTAATGCTCAAGA
TCAGTATTTGCAACAGGTTGTGTGCAAGGAAAAGGATGTA
GAAGGGTTAAATCATGTTTACTACCAAAACCTGTACCATA
ATGTCAGATACCTGGACAAAGAAAACCGTTTGAAATCCAT
TCTACCTTGCACACCACTAGCTATCGTTAAGATATTGGAA
TTCTTGAAAATTTACAACAATTTGTTACCAGAAGGAAACA
GACTGTATGGGAAGAAATGCATAGTAATTAACAGGTCAGA
AATCGTCGGTAGACCACTGGCGGCGCTATTAGCCAATGAT
GGTGCCACAGTATACTCTGTGGACGTTAACAACATTCAAA
AATTCACCCGTGGTGAAAGTTTGAAATTAAACAAGCATCA
TGTGGAAGACCTTGGGGAGTACTCTGAAGATCTGTTGAAA
AAGTGTTCTCTTGATTCAGATGTGGTCATCACTGGTGTCC
CTAGTGAAAATTACAAATTCCCCACCGAATACATCAAAGA
AGGTGCCGTCTGCATCAATTTTGCATGCACCAAAAATTTT
AGCGATGATGTCAAGGAAAAAGCTTCTCTTTACGTTCCAA
TGACTGGTAAAGTTACCATTGCAATGTTGTTGAGAAACAT
GTTACGTTTAGTAAGGAACGTAGAACTGTCTAAAGAAAAA
TAG
>YKR080W_RM11-1a
ATGTCGAAGCCTGGTCGTACTATTTTAGCAAGCAAGGTCG
CCGAAACTTTCAATACCGAAATAATTAACAACGTAGAGGA
ATACAAGAAGACACATAATGGTCAAGGTCCCCTTCTTGTG
GGATTCCTAGCTAATAATGATCCTGCTGCAAAGATGTATG
CTACATGGACTCAAAAGACTAGCGAGTCAATGGGGTTCCG
CTATGACTTAAGGGTCATTGAAGATAAGGATTTTTTGGAA
GAAGCGATAATACAAGCTAACGGCGATGACTCTGTGAACG
GTATCATGGTATACTTTCCTGTTTTCGGTAATGCTCAAGA
TCAGTATTTGCAACAGGTTGTGTGCAAGGAAAAGGATGTA
GAAGGGTTAAATCATGTTTACTACCAAAACCTGTACCATA
ATGTCAGATACCTGGACAAAGAAAACCGTTTGAAATCCAT
TCTACCTTGCACACCACTAGCTATCGTTAAGATATTGGAA
TTCTTGAAAATTTACAACAATTTGTTACCAGAAGGAAACA
GACTGTATGGGAAGAAATGCATAGTAATTAACAGGTCAGA
AATCGTCGGTAGACCACTGGCGGCGCTATTAGCCAATGAT
GGTGCCACAGTATACTCTGTGGACGTTAACAACATTCAAA
AATTCACCCGTGGTGAAAGTTTGAAATTAAACAAGCATCA
TGTGGAAGACCTTGGGGAGTACTCTGAAGATCTGTTGAAA
AAGTGTTCTCTTGATTCAGATGTGGTCATCACTGGTGTCC
CTAGTGAAAATTACAAATTCCCCACCGAATACATCAAAGA
AGGTGCCGTCTGCATCAATTTTGCATGCACCAAAAATTTT
AGCGATGATGTCAAGGAAAAAGCTTCTCTTTACGTTCCAA
TGACTGGTAAAGTTACCATTGCAATGTTGTTGAGAAACAT
GTTACGTTTAGTAAGGAACGTAGAACTGTCTAAAGAAAAA
TAG
>YKR080W_Sigma1278b
ATGTCGAAGCCTGGTCGTACTATTTTAGCAAGCAAGGTCG
CCGAAACTTTCAATACCGAAATAATTAACAACGTAGAGGA
ATACAAGAAGACACATAATGGTCAAGGTCCCCTTCTTGTG
GGATTCCTAGCTAATAATGATCCTGCTGCAAAGATGTATG
CTACATGGACTCAAAAGACTAGCGAGTCAATGGGGTTCCG
CTATGACTTAAGGGTCATTGAAGATAAGGATTTTTTGGAA
GAAGCGATAATACAAGCTAACGGCGATGACTCTGTGAACG
GTATCATGGTATACTTTCCTGTTTTCGGTAATGCTCAAGA
TCAGTATTTGCAACAGGTTGTGTGCAAGGAAAAGGATGTA
GAAGGGTTAAATCATGTTTACTACCAAAACCTGTACCATA
ATGTCAGATACCTGGACAAAGAAAACCGTTTGAAATCCAT
TCTACCTTGCACACCACTAGCTATCGTTAAGATATTGGAA
TTCTTGAAAATTTACAACAATTTGTTACCAGAAGGAAACA
GACTGTATGGGAAGAAATGCATAGTAATTAACAGGTCAGA
AATCGTCGGTAGACCACTGGCGGCGCTATTAGCCAATGAT
GGTGCCACAGTATACTCTGTGGACGTTAACAACATTCAAA
AATTCACCCGTGGTGAAAGTTTGAAATTAAACAAGCATCA
TGTGGAAGACCTTGGGGAGTACTCTGAAGATCTGTTGAAA
AAGTGTTCTCTTGATTCAGATGTGGTCATCACTGGTGTCC
CTAGTGAAAATTACAAATTCCCCACCGAATACATCAAAGA
AGGTGCCGTCTGCATCAATTTTGCATGCACCAAAAATTTT
AGCGATGATGTCAAGGAAAAAGCTTCTCTTTACGTTCCAA
TGACTGGTAAAGTTACCATTGCAATGTTGTTGAGAAACAT
GTTACGTTTAGTAAGGAACGTAGAACTGTCTAAAGAAAAA
TAG
>YKR080W_VL3
ATGTCGAAGCCTGGTCGTACTATTTTAGCAAGCAAGGTCG
CCGAAACTTTCAATACCGAAATAATTAACAACGTAGAGGA
ATACAAGAAGACACATAATGGTCAAGGTCCCCTTCTTGTG
GGATTCCTAGCTAATAATGATCCTGCTGCAAAGATGTATG
CTACATGGACTCAAAAGACTAGCGAGTCAATGGGGTTCCG
CTATGACTTAAGGGTCATTGAAGATAAGGATTTTTTGGAA
GAAGCGATAATACAAGCTAACGGCGATGACTCTGTGAACG
GTATCATGGTATACTTTCCTGTTTTCGGTAATGCTCAAGA
TCAGTATTTGCAACAGGTTGTGTGCAAGGAAAAGGATGTA
GAAGGGTTAAATCATGTTTACTACCAAAACCTGTACCATA
ATGTCAGATACCTGGACAAAGAAAACCGTTTGAAATCCAT
TCTACCTTGCACACCACTAGCTATCGTTAAGATATTGGAA
TTCTTGAAAATTTACAACAATTTGTTACCAGAAGGAAACA
GACTGTATGGGAAGAAATGCATAGTAATTAACAGGTCAGA
AATCGTCGGTAGACCACTGGCGGCGCTATTAGCCAATGAT
GGTGCCACAGTATACTCTGTGGACGTTAACAACATTCAAA
AATTCACCCGTGGTGAAAGTTTGAAATTAAACAAGCATCA
TGTGGAAGACCTTGGGGAGTACTCTGAAGATCTGTTGAAA
AAGTGTTCTCTTGATTCAGATGTGGTCATCACTGGTGTCC
CTAGTGAAAATTACAAATTCCCCACCGAATACATCAAAGA
AGGTGCCGTCTGCATCAATTTTGCATGCACCAAAAATTTT
AGCGATGATGTCAAGGAAAAAGCTTCTCTTTACGTTCCAA
TGACTGGTAAAGTTACCATTGCAATGTTGTTGAGAAACAT
GTTACGTTTAGTAAGGAACGTAGAACTGTCTAAAGAAAAA
TAG
>YKR080W_Vin13
ATGTCGAAGCCTGGTCGTACTATTTTAGCAAGCAAGGTCG
CCGAAACTTTCAATACCGAAATAATTAACAACGTAGAGGA
ATACAAGAAGACACATAATGGTCAAGGTCCCCTTCTTGTG
GGATTCCTAGCTAATAATGATCCTGCTGCAAAGATGTATG
CTACATGGACTCAAAAGACTAGCGAGTCAATGGGGTTCCG
CTATGACTTAAGGGTCATTGAAGATAAGGATTTTTTGGAA
GAAGCGATAATACAAGCTAACGGCGATGACTCTGTGAACG
GTATCATGGTATACTTTCCTGTTTTCGGTAATGCTCAAGA
TCAGTATTTGCAACAGGTTGTGTGCAAGGAAAAGGATGTA
GAAGGGTTAAATCATGTTTACTACCAAAACCTGTACCATA
ATGTCAGATACCTGGACAAAGAAAACCGTTTGAAATCCAT
TCTACCTTGCACACCACTAGCTATCGTTAAGATATTGGAA
TTCTTGAAAATTTACAACAATTTGTTACCAGAAGGAAACA
GACTGTATGGGAAGAAATGCATAGTAATTAACAGGTCAGA
AATCGTCGGTAGACCACTGGCGGCGCTATTAGCCAATGAT
GGTGCCACAGTATACTCTGTGGACGTTAACAACATTCAAA
AATTCACCCGTGGTGAAAGTTTGAAATTAAACAAGCATCA
TGTGGAAGACCTTGGGGAGTACTCTGAAGATCTGTTGAAA
AAGTGTTCTCTTGATTCAGATGTGGTCATCACTGGTGTCC
CTAGTGAAAATTACAAATTCCCCACCGAATACATCAAAGA
AGGTGCCGTCTGCATCAATTTTGCATGCACCAAAAATTTT
AGCGATGATGTCAAGGAAAAAGCTTCTCTTTACGTTCCAA
TGACTGGTAAAGTTACCATTGCAATGTTGTTGAGAAACAT
GTTACGTTTAGTAAGGAACGTAGAACTGTCTAAAGAAAAA
TAG
>YKR080W_YJM789
ATGTCGAAGCCTGGTCGTACTATTTTAGCAAGCAAGGTCG
CCGAAACTTTCAATACCGAAATAATTAACAACGTAGAGGA
ATACAAGAAGACACATAATGGTCAAGGTCCCCTTCTTGTG
GGATTCCTAGCTAATAATGATCCTGCTGCAAAGATGTATG
CTACATGGACTCAAAAGACTAGCGAGTCAATGGGGTTCCG
CTATGACTTAAGGGTCATTGAAGATAAGGATTTTTTGGAA
GAAGCGATAATACAAGCTAACGGCGATGACTCTGTGAACG
GTATCATGGTATACTTTCCTGTTTTCGGTAATGCTCAAGA
TCAGTATTTGCAACAGGTTGTGTGCAAGGAAAAAGATGTA
GAAGGGTTAAATCATGTTTACTACCAAAACCTGTACCATA
ATGTCAGATACCTGGACAAAGAAAACCGTTTGAAATCCAT
TCTACCTTGCACACCACTAGCTATCGTTAAGATATTGGAA
TTCTTGAAAATTTACAACAATTTGTTACCAGAAGGAAACA
GACTGTATGGGAAGAAATGCATAGTAATTAACAGGTCAGA
AATCGTCGGTAGACCACTGGCGGCGCTATTAGCCAATGAC
GGTGCCACAGTATACTCTGTGGACGTTAACAACATTCAAA
AATTCACCCGTGGTGAAAGTTTGAAATTAAACAAGCATCA
TGTGGAAGACCTTGGGGAGTACTCTGAAGATCTGTTGAAA
AAGTGTTCTCTTGATTCAGATGTGGTCATCACTGGTGTCC
CTAGTGAAAATTACAAATTCCCCACCGAATACATCAAAGA
AGGTGCCGTCTGCATCAATTTTGCATGCACCAAAAATTTT
AGCGATGATGTCAAGGAAAAAGCTTCTCTTTACGTTCCAA
TGACTGGTAAAGTTACCATTGCAATGTTGTTGAGAAACAT
GTTACGTTTAGTAAGGAACGTAGAACTGTCTAAAGAAAAA
TAG
>lcl|YJM653.contig03499_854-1816
ATGTCGAAGCCTGGTCGTACTATTTTAGCAAGCAAGGTCG
CCGAAACTTTCAATACCGAAATAATTAACAACGTAGAGGA
ATACAAGAAGACACATAATGGTCAAGGTCCCCTTCTTGTG
GGATTCCTAGCTAATAATGATCCTGCTGCAAAGATGTATG
CTACATGGACTCAAAAGACTAGCGAGTCAATGGGGTTCCG
CTATGACTTAAGGGTCATTGAAGATAAGGATTTTTTGGAA
GAAGCGATAATACAAGCTAACGGCGATGACTCTGTGAACG
GTATCATGGTATACTTTCCTGTTTTCGGTAATGCTCAAGA
TCAGTATTTGCAACAGGTTGTGTGCAAGGAAAAAGATGTA
GAAGGGTTAAATCATGTTTACTACCAAAACCTGTACCATA
ATGTCAGATACCTGGACAAAGAAAACCGTTTGAAATCCAT
TCTACCTTGCACACCACTAGCTATCGTTAAGATATTGGAA
TTCTTGAAAATTTACAACAATTTGTTACCAGAAGGAAACA
GACTGTATGGGAAGAAATGCATAGTAATTAACAGGTCAGA
AATCGTCGGTAGACCACTGGCGGCGCTATTAGCCAATGAC
GGTGCCACAGTATACTCTGTGGACGTTAACAACATTCAAA
AATTCACCCGTGGTGAAAGTTTGAAATTAAACAAGCATCA
TGTGGAAGACCTTGGGGAGTACTCTGAAGATCTGTTGAAA
AAGTGTTCTCTTGATTCAGATGTGGTCATCACTGGTGTCC
CTAGTGAAAATTACAAATTCCCCACCGAATACATCAAAGA
AGGTGCCGTCTGCATCAATTTTGCATGCACCAAAAATTTT
AGCGATGATGTCAAGGAAAAAGCTTCTCTTTACGTTCCAA
TGACTGGTAAAGTTACCATTGCAATGTTGTTGAGAAACAT
GTTACGTTTAGTAAGGAACGTAGAACTGTCTAAAGAAAAA
TAG
>lcl|YJM451.contig01322_34234-35196
ATGTCGAAGCCTGGTCGTACTATTTTAGCAAGCAAGGTCG
CCGAAACTTTCAATACCGAAATAATTAACAACGTAGAGGA
ATACAAGAAGACACATAATGGTCAAGGTCCCCTTCTTGTG
GGATTCCTAGCTAATAATGATCCTGCTGCAAAGATGTATG
CTACATGGACTCAAAAGACTAGCGAGTCAATGGGGTTCCG
CTATGACTTAAGGGTCATTGAAGATAAGGATTTTTTGGAA
GAAGCGATAATACAAGCTAACGGCGATGACTCTGTGAACG
GTATCATGGTATACTTTCCTGTTTTCGGTAATGCTCAAGA
TCAGTATTTGCAACAGGTTGTGTGCAAGGAAAAAGATGTA
GAAGGGTTAAATCATGTTTACTACCAAAACCTGTACCATA
ATGTCAGATACCTGGACAAAGAAAACCGTTTGAAATCCAT
TCTACCTTGCACACCACTAGCTATCGTTAAGATATTGGAA
TTCTTGAAAATTTACAACAATTTGTTACCAGAAGGAAACA
GACTGTATGGGAAGAAATGCATAGTAATTAACAGGTCAGA
AATCGTCGGTAGACCACTGGCGGCGCTATTAGCCAATGAC
GGTGCCACAGTATACTCTGTGGACGTTAACAACATTCAAA
AATTCACCCGTGGTGAAAGTTTGAAATTAAACAAGCATCA
TGTGGAAGACCTTGGGGAGTACTCTGAAGATCTGTTGAAA
AAGTGTTCTCTTGATTCAGATGTGGTCATCACTGGTGTCC
CTAGTGAAAATTACAAATTCCCCACCGAATACATCAAAGA
AGGTGCCGTCTGCATCAATTTTGCATGCACCAAAAATTTT
AGCGATGATGTCAAGGAAAAAGCTTCTCTTTACGTTCCAA
TGACTGGTAAAGTTACCATTGCAATGTTGTTGAGAAACAT
GTTACGTTTAGTAAGGAACGTAGAACTGTCTAAAGAAAAA
TAG
>lcl|FL100.Contig85.4_1141-2103
ATGTCGAAGCCTGGTCGTACTATTTTAGCAAGCAAGGTCG
CCGAAACTTTCAATACCGAAATAATTAACAACGTAGAGGA
ATACAAGAAGACACATAATGGTCAAGGTCCCCTTCTTGTG
GGATTCCTAGCTAATAATGATCCTGCTGCAAAGATGTATG
CTACATGGACTCAAAAGACTAGCGAGTCAATGGGGTTCCG
CTATGACTTAAGGGTCATTGAAGATAAGGATTTTTTGGAA
GAAGCGATAATACAAGCTAACGGCGATGACTCTGTGAACG
GTATCATGGTATACTTTCCTGTTTTCGGTAATGCTCAAGA
TCAGTATTTGCAACAGGTTGTGTGCAAGGAAAAAGATGTA
GAAGGGTTAAATCATGTTTACTACCAAAACCTGTACCATA
ATGTCAGATACCTGGACAAAGAAAACCGTTTGAAATCCAT
TCTACCTTGCACACCACTAGCTATCGTTAAGATATTGGAA
TTCTTGAAAATTTACAACAATTTGTTACCAGAAGGAAACA
GACTGTATGGGAAGAAATGCATAGTAATTAACAGGTCAGA
AATCGTCGGTAGACCACTGGCGGCGCTATTAGCCAATGAC
GGTGCCACAGTATACTCTGTGGACGTTAACAACATTCAAA
AATTCACCCGTGGTGAAAGTTTGAAATTAAACAAGCATCA
TGTGGAAGACCTTGGGGAGTACTCTGAAGATCTGTTGAAA
AAGTGTTCTCTTGATTCAGATGTGGTCATCACTGGTGTCC
CTAGTGAAAATTACAAATTCCCCACCGAATACATCAAAGA
AGGTGCCGTCTGCATCAATTTTGCATGCACCAAAAATTTT
AGCGATGATGTCAAGGAAAAAGCTTCTCTTTACGTTCCAA
TGACTGGTAAAGTTACCATTGCAATGTTGTTGAGAAACAT
GTTACGTTTAGTAAGGAACGTAGAACTGTCTAAAGAAAAA
TAG
>lcl|YPS163.Contig72.45_17183-18145
ATGTCGAAGCCTGGTCGTACTATTATAGCAAGCAAGGTCG
CCGAAACTTTCAATACCGAAATAATTAACAACGTAGAGGA
ATACAAGAAGACACATAATGGTCAAGGTCCCCTTCTTGTG
GGATTCCTAGCTAATAATGATCCTGCTGCAAAGATGTATG
CTACATGGACTCAAAAGACTAGCGAGTCAATGGGGTTCCG
CTATGACTTAAGGGTCATTGAAGATAAGGATTTTTTGGAA
GAAGCGATAATACAAGCTAACGGCGATGACTCTGTGAACG
GTATCATGGTATACTTTCCTGTTTTCGGTAATGCTCAAGA
TCAGTATTTGCAACAGGTTGTGTGCAAGGAAAAAGATGTA
GAAGGGTTAAATCATGTTTACTACCAAAACCTGTACCATA
ATGTCAGATACCTGGACAAAGAAAACCGTTTGAAATCCAT
TCTACCTTGCACACCACTAGCTATCGTTAAGATATTGGAA
TTCTTGAAAATTTACAACAATTTGTTACCAGAAGGAAACA
GACTGTATGGGAAGAAATGCATAGTAATTAACAGGTCAGA
AATCGTCGGTAGACCACTGGCGGCGCTATTAGCCAATGAC
GGTGCCACAGTATACTCTGTGGACGTTAACAACATTCAAA
AATTCACCCGTGGTGAAAGTTTGAAATTAAACAAGCATCA
TGTGGAAGACCTTGGGGAGTACTCTGAAGATCTGTTGAAA
AAGTGTTCTCTTGATTCAGATGTGGTCATCACTGGTGTCC
CTAGTGAAAATTACAAATTCCCCACCGAATACATCAAAGA
AGGTGCCGTCTGCATCAATTTTGCATGCACCAAAAATTTT
AGCGATGATGTCAAGGAAAAAGCTTCTCTTTACGTTCCAA
TGACTGGTAAAGTTACCATTGCAATGTTGTTGAGAAACAT
GTTACGTTTAGTAAGGAACGTAGAACTGTCTAAAGAAAAA
TAG
>lcl|YJM421.Contig1.5_41423-42385
ATGTCGAAGCCTGGTCGTACTATTTTAGCAAGCAAGGTCG
CCGAAACTTTCAATACCGAAATAATTAACAACGTAGAGGA
ATACAAGAAGACACATAATGGTCAAGGTCCCCTTCTTGTG
GGATTCCTAGCTAATAATGATCCTGCTGCAAAGATGTATG
CTACATGGACTCAAAAGACTAGCGAGTCAATGGGGTTCCG
CTATGACTTAAGGGTCATTGAAGATAAGGATTTTTTGGAA
GAAGCGATAATACAAGCTAACGGCGATGACTCTGTGAACG
GTATCATGGTATACTTTCCTGTTTTCGGTAATGCTCAAGA
TCAGTATTTGCAACAGGTTGTGTGCAAGGAAAAAGATGTA
GAAGGGTTAAATCATGTTTACTACCAAAACCTGTACCATA
ATGTCAGATACCTGGACAAAGAAAACCGTTTGAAATCCAT
TCTACCTTGCACACCACTAGCTATCGTTAAGATATTGGAA
TTCTTGAAAATTTACAACAATTTGTTACCAGAAGGAAACA
GACTGTATGGGAAGAAATGCATAGTAATTAACAGGTCAGA
AATCGTCGGTAGACCACTGGCGGCGCTATTAGCCAATGAC
GGTGCCACAGTATACTCTGTGGACGTTAACAACATTCAAA
AATTCACCCGTGGTGAAAGTTTGAAATTAAACAAGCATCA
TGTGGAAGACCTTGGGGAGTACTCTGAAGATCTGTTGAAA
AAGTGTTCTCTTGATTCAGATGTGGTCATCACTGGTATCC
CTAGTGAAAATTACAAATTCCCCACCGAATACATCAAAGA
AGGTGCCGTCTGCATCAATTTTGCATGCACCAAAAATTTT
AGCGATGATGTCAAGGAAAAAGCTTCTCTTTACGTTCCAA
TGACTGGTAAAGTTACCATTGCAATGTTGTTGAGAAACAT
GTTACGTTTAGTAAGGAACGTAGAACTGTCTAAAGAAAAA
TAG
>lcl|YJM326.contig00373_4691-5653
ATGTCGAAGCCTGGTCGTACTATTTTAGCAAGCAAGGTCG
CCGAAACTTTCAATACCGAAATAATTAACAACGTAGAGGA
ATACAAGAAGACACATAATGGTCAAGGTCCCCTTCTTGTG
GGATTCCTAGCTAATAATGATCCTGCTGCAAAGATGTATG
CTACATGGACTCAAAAGACTAGCGAGTCAATGGGGTTCCG
CTATGACTTAAGGGTCATTGAAGATAAGGATTTTTTGGAA
GAAGCGATAATACAAGCTAACGGCGATGACTCTGTGAACG
GTATCATGGTATACTTTCCTGTTTTCGGTAATGCTCAAGA
TCAGTATTTGCAACAGGTTGTGTGCAAGGAAAAAGATGTA
GAAGGGTTAAATCATGTTTACTACCAAAACCTGTACCATA
ATGTCAGATACCTGGACAAAGAAAACCGTTTGAAATCCAT
TCTACCTTGCACACCACTAGCTATCGTTAAGATATTGGAA
TTCTTGAAAATTTACAACAATTTGTTACCAGAAGGAAACA
GACTGTATGGGAAGAAATGCATAGTAATTAACAGGTCAGA
AATCGTCGGTAGACCACTGGCGGCGCTATTAGCCAATGAC
GGTGCCACAGTATACTCTGTGGACGTTAACAACATTCAAA
AATTCACCCGTGGTGAAAGTTTGAAATTAAACAAGCATCA
TGTGGAAGACCTTGGGGAGTACTCTGAAGATCTGTTGAAA
AAGTGTTCTCTTGATTCAGATGTGGTCATCACTGGTATCC
CTAGTGAAAATTACAAATTCCCCACCGAATACATCAAAGA
AGGTGCCGTCTGCATCAATTTTGCATGCACCAAAAATTTT
AGCGATGATGTCAAGGAAAAAGCTTCTCTTTACGTTCCAA
TGACTGGTAAAGTTACCATTGCAATGTTGTTGAGAAACAT
GTTACGTTTAGTAAGGAACGTAGAACTGTCTAAAGAAAAA
TAG
>lcl|Y12.Contig36.8_34940-35902
ATGTCGAAGCCTGGTCGTACTATTTTAGCAAGCAAGGTCG
CCGAAACTTTCAATACCGAAATAATTAACAACGTAGAGGA
ATACAAGAAGACACATAATGGTCAAGGTCCCCTTCTTGTG
GGATTCCTAGCTAATAATGATCCTGCTGCAAAGATGTATG
CTACATGGACTCAAAAGACTAGCGAGTCAATGGGGTTCCG
CTATGACTTAAGGGTCATTGAAGATAAGGATTTTTTGGAA
GAAGCGATAATACAAGCTAACGGCGATGACTCTGTGAACG
GTATCATGGTATACTTTCCTGTTTTCGGTAATGCTCAAGA
TCAGTATTTGCAACAGGTTGTGTGCAAGGAAAAAGATGTA
GAAGGGTTAAATCATGTTTACTACCAAAACCTGTACCATA
ATGTCAGATACCTGGACAAAGAAAACCGTTTGAAATCCAT
TCTACCTTGCACACCACTAGCTATCGTTAAGATATTGGAA
TTCTTGAAAATTTACAACAATTTGTTACCAGAAGGAAACA
GACTGTATGGGAAGAAATGCATAGTAATTAACAGGTCAGA
AATCGTGGGTAGACCACTGGCGGCGCTATTAGCCAATGAC
GGTGCCACAGTATACTCTGTGGACGTTAACAACATTCAAA
AATTCACCCGTGGTGAAAGTTTGAAATTAAACAAGCATCA
TGTGGAAGACCTTGGGGAGTACTCTGAAGATCTGTTGAAA
AAGTGTTCTCTTGATTCAGATGTGGTCATCACTGGTGTCC
CTAGTGAAAATTACAAATTCCCCACCGAATACATCAAAGA
AGGTGCCGTCTGCATCAATTTTGCATGCACCAAAAATTTT
AGCGATGATGTCAAGGAAAAAGCTTCTCTTTACGTTCCAA
TGACTGGTAAAGTTACCATTGCAATGTTGTTGAGAAACAT
GTTACGTTTAGTAAGGAACGTAGAACTGTCTAAAGAAAAA
TAG
>lcl|T7_updated.Contig17.3_34632-35594
ATGTCGAAGCCTGGTCGTACTATTTTAGCAAGCAAGGTCG
CCGAAACTTTCAATACCGAAATAATTAACAACGTAGAGGA
ATACAAGAAGACACATAATGGTCAAGGTCCCCTTCTTGTG
GGATTCCTAGCTAATAATGATCCTGCTGCAAAGATGTATG
CTACATGGACTCAAAAGACTAGCGAGTCAATGGGGTTCCG
CTATGACTTAAGGGTCATTGAAGATAAGGATTTTTTGGAA
GAAGCGATAATACAAGCTAACGGCGATGACTCTGTGAACG
GTATCATGGTATACTTTCCTGTTTTCGGTAATGCTCAAGA
TCAGTATTTGCAACAGGTTGTGTGCAAGGAAAAGGATGTA
GAAGGGTTAAATCATGTTTACTACCAAAACCTGTACCATA
ATGTCAGATACCTGGACAAAGAAAACCGTTTGAAATCCAT
TCTACCTTGCACACCACTAGCTATCGTTAAGATATTGGAA
TTCTTGAAAATTTACAACAATTTGTTACCAGAAGGAAACA
GACTGTATGGGAAGAAATGCATAGTAATTAACAGGTCAGA
AATCGTCGGTAGACCACTGGCGGCGCTATTAGCCAATGAC
GGTGCCACAGTATACTCTGTGGACGTTAACAACATTCAAA
AATTCACCCGTGGTGAAAGTTTGAAATTAAACAAGCATCA
TGTGGAAGACCTTGGGGAGTACTCTGAAGATCTGTTGAAA
AAGTGTTCTCTTGATTCAGATGTGGTCATCACTGGTGTCC
CTAGTGAAAATTACAAATTCCCCACCGAATACATCAAAGA
AGGTGCCGTCTGCATCAATTTTGCATGCACCAAAAATTTT
AGCGATGATGTCAAGGAAAAAGCTTCTCTTTACGTTCCAA
TGACTGGTAAAGTTACCATTGCAATGTTGTTGAGAAACAT
GTTACGTTTAGTAAGGAACGTAGAACTGTCTAAAGAAAAA
TAG
>lcl|YJM280.Contig31.14_14712-15674
ATGTCGAAGCCTGGTCGTACTATTTTAGCAAGCAAGGTCG
CCGAAACTTTCAATACCGAAATAATTAACAACGTAGAGGA
ATACAAGAAGACACATAATGGTCAAGGTCCCCTTCTTGTG
GGATTCCTAGCTAATAATGATCCTGCTGCAAAGATGTATG
CTACATGGACTCAAAAGACTAGCGAGTCAATGGGGTTCCG
CTATGACTTAAGGGTCATTGAAGATAAGGATTTTTTGGAA
GAAGCGATAATACAAGCTAACGGCGATGACTCTGTGAACG
GTATCATGGTATACTTTCCTGTTTTCGGTAATGCTCAAGA
TCAGTATTTGCAACAGGTTGTGTGCAAGGAAAAGGATGTA
GAAGGGTTAAATCATGTTTACTACCAAAACCTGTACCATA
ATGTCAGATACCTGGACAAAGAAAACCGTTTGAAATCCAT
TCTACCTTGCACACCACTAGCTATCGTTAAGATATTGGAA
TTCTTGAAAATTTACAACAATTTGTTACCAGAAGGAAACA
GACTGTATGGGAAGAAATGCATAGTAATTAACAGGTCAGA
AATCGTCGGTAGACCACTGGCGGCGCTATTAGCCAATGAT
GGTGCCACAGTATACTCTGTGGACGTTAACAACATTCAAA
AATTCACCCGTGGTGAAAGTTTGAAATTAAACAAGCATCA
TGTGGAAGACCTTGGGGAGTACTCTGAAGATCTGTTGAAA
AAGTGTTCTCTTGATTCAGATGTGGTCATCACTGGTGTCC
CTAGTGAAAATTACAAATTCCCCACCGAATACATCAAAGA
AGGTGCCGTCTGCATCAATTTTGCATGCACCAAAAATTTT
AGCGATGATGTCAAGGAAAAAGCTTCTCTTTACGTTCCAA
TGACTGGTAAAGTTACCATTGCAATGTTGTTGAGAAACAT
GTTACGTTTAGTAAGGAACGTAGAACTGTCTAAAGAAAAA
TAG
>lcl|WE372.Contig358.7_2432-3394
ATGTCGAAGCCTGGTCGTACTATTTTAGCAAGCAAGGTCG
CCGAAACTTTCAATACCGAAATAATTAACAACGTAGAGGA
ATACAAGAAGACACATAATGGTCAAGGTCCCCTTCTTGTG
GGATTCCTAGCTAATAATGATCCTGCTGCAAAGATGTATG
CTACATGGACTCAAAAGACTAGCGAGTCAATGGGGTTCCG
CTATGACTTAAGGGTCATTGAAGATAAGGATTTTTTGGAA
GAAGCGATAATACAAGCTAACGGCGATGACTCTGTGAACG
GTATCATGGTATACTTTCCTGTTTTCGGTAATGCTCAAGA
TCAGTATTTGCAACAGGTTGTGTGCAAGGAAAAGGATGTA
GAAGGGTTAAATCATGTTTACTACCAAAACCTGTACCATA
ATGTCAGATACCTGGACAAAGAAAACCGTTTGAAATCCAT
TCTACCTTGCACACCACTAGCTATCGTTAAGATATTGGAA
TTCTTGAAAATTTACAACAATTTGTTACCAGAAGGAAACA
GACTGTATGGGAAGAAATGCATAGTAATTAACAGGTCAGA
AATCGTCGGTAGACCACTGGCGGCGCTATTAGCCAATGAT
GGTGCCACAGTATACTCTGTGGACGTTAACAACATTCAAA
AATTCACCCGTGGTGAAAGTTTGAAATTAAACAAGCATCA
TGTGGAAGACCTTGGGGAGTACTCTGAAGATCTGTTGAAA
AAGTGTTCTCTTGATTCAGATGTGGTCATCACTGGTGTCC
CTAGTGAAAATTACAAATTCCCCACCGAATACATCAAAGA
AGGTGCCGTCTGCATCAATTTTGCATGCACCAAAAATTTT
AGCGATGATGTCAAGGAAAAAGCTTCTCTTTACGTTCCAA
TGACTGGTAAAGTTACCATTGCAATGTTGTTGAGAAACAT
GTTACGTTTAGTAAGGAACGTAGAACTGTCTAAAGAAAAA
TAG
>lcl|UC5.contig01062_26115-27077
ATGTCGAAGCCTGGTCGTACTATTTTAGCAAGCAAGGTCG
CCGAAACTTTCAATACCGAAATAATTAACAACGTAGAGGA
ATACAAGAAGACACATAATGGTCAAGGTCCCCTTCTTGTG
GGATTCCTAGCTAATAATGATCCTGCTGCAAAGATGTATG
CTACATGGACTCAAAAGACTAGCGAGTCAATGGGGTTCCG
CTATGACTTAAGGGTCATTGAAGATAAGGATTTTTTGGAA
GAAGCGATAATACAAGCTAACGGCGATGACTCTGTGAACG
GTATCATGGTATACTTTCCTGTTTTCGGTAATGCTCAAGA
TCAGTATTTGCAACAGGTTGTGTGCAAGGAAAAAGATGTA
GAAGGGTTAAATCATGTTTACTACCAAAACCTGTACCATA
ATGTCAGATACCTGGACAAAGAAAACCGTTTGAAATCCAT
TCTACCTTGCACACCACTAGCTATCGTTAAGATATTGGAA
TTCTTGAAAATTTACAACAATTTGTTACCAGAAGGAAACA
GACTGTATGGGAAGAAATGCATAGTAATTAACAGGTCAGA
AATCGTCGGTAGACCACTGGCGGCGCTATTAGCCAATGAC
GGTGCCACAGTATACTCTGTGGACGTTAACAACATTCAAA
AATTCACCCGTGGTGAAAGTTTGAAATTAAACAAGCATCA
TGTAGAAGACCTTGGGGAGTACTCTGAAGATCTGTTGAAA
AAGTGTTCTCTTGATTCAGATGTGGTCATCACTGGTGTCC
CTAGTGAAAATTACAAATTCCCCACCGAATACATCAAAGA
AGGTGCCGTCTGCATCAATTTTGCATGCGCCAAAAATTTT
AGCGATGATGTCAAGGAAAAAGCTTCTCTTTACGTTCCAA
TGACTGGTAAAGTTACCATTGCAATGTTGTTGAGAAACAT
GTTACGTTTAGTAAGGAACGTAGAACTGTCTAAAGAAAAA
TAG
>lcl|M22.Contig4.11_4083-5045
ATGTCGAAGCCTGGTCGTACTATTTTAGCAAGCAAGGTCG
CCGAAACTTTCAATACCGAAATAATTAACAACGTAGAGGA
ATACAAGAAGACACATAATGGTCAAGGTCCCCTTCTTGTG
GGATTCCTAGCTAATAATGATCCTGCTGCAAAGATGTATG
CTACATGGACTCAAAAGACTAGCGAGTCAATGGGGTTCCG
CTATGACTTAAGGGTCATTGAAGATAAGGATTTTTTGGAA
GAAGCGATAATACAAGCTAACGGCGATGACTCTGTGAACG
GTATCATGGTATACTTTCCTGTTTTCGGTAATGCTCAAGA
TCAGTATTTGCAACAGGTTGTGTGCAAGGAAAAGGATGTA
GAAGGGTTAAATCATGTTTACTACCAAAACCTGTACCATA
ATGTCAGATACCTGGACAAAGAAAACCGTTTGAAATCCAT
TCTACCTTGCACACCACTAGCTATCGTTAAGATATTGGAA
TTCTTGAAAATTTACAACAATTTGTTACCAGAAGGAAACA
GACTGTATGGGAAGAAATGCATAGTAATTAACAGGTCAGA
AATCGTCGGTAGACCACTGGCGGCGCTATTAGCCAATGAT
GGTGCCACAGTATACTCTGTGGACGTTAACAACATTCAAA
AATTCACCCGTGGTGAAAGTTTGAAATTAAACAAGCATCA
TGTGGAAGACCTTGGGGAGTACTCTGAAGATCTGTTGAAA
AAGTGTTCTCTTGATTCAGATGTGGTCATCACTGGTGTCC
CTAGTGAAAATTACAAATTCCCCACCGAATACATCAAAGA
AGGTGCCGTCTGCATCAATTTTGCATGCACCAAAAATTTT
AGCGATGATGTCAAGGAAAAAGCTTCTCTTTACGTTCCAA
TGACTGGTAAAGTTACCATTGCAATGTTGTTGAGAAACAT
GTTACGTTTAGTAAGGAACGTAGAACTGTCTAAAGAAAAA
TAG
>lcl|I14.contig01384_11515-12477
ATGTCGAAGCCTGGTCGTACTATTTTAGCAAGCAAGGTCG
CCGAAACTTTCAATACCGAAATAATTAACAACGTAGAGGA
ATACAAGAAGACACATAATGGTCAAGGTCCCCTTCTTGTG
GGATTCCTAGCTAATAATGATCCTGCTGCAAAGATGTATG
CTACATGGACTCAAAAGACTAGCGAGTCAATGGGGTTCCG
CTATGACTTAAGGGTCATTGAAGATAAGGATTTTTTGGAA
GAAGCGATAATACAAGCTAACGGCGATGACTCTGTGAACG
GTATCATGGTATACTTTCCTGTTTTCGGTAATGCTCAAGA
TCAGTATTTGCAACAGGTTGTGTGCAAGGAAAAGGATGTA
GAAGGGTTAAATCATGTTTACTACCAAAACCTGTACCATA
ATGTCAGATACCTGGACAAAGAAAACCGTTTGAAATCCAT
TCTACCTTGCACACCACTAGCTATCGTTAAGATATTGGAA
TTCTTGAAAATTTACAACAATTTGTTACCAGAAGGAAACA
GACTGTATGGGAAGAAATGCATAGTAATTAACAGGTCAGA
AATCGTCGGTAGACCACTGGCGGCGCTATTAGCCAATGAT
GGTGCCACAGTATACTCTGTGGACGTTAACAACATTCAAA
AATTCACCCGTGGTGAAAGTTTGAAATTAAACAAGCATCA
TGTGGAAGACCTTGGGGAGTACTCTGAAGATCTGTTGAAA
AAGTGTTCTCTTGATTCAGATGTGGTCATCACTGGTGTCC
CTAGTGAAAATTACAAATTCCCCACCGAATACATCAAAGA
AGGTGCCGTCTGCATCAATTTTGCATGCACCAAAAATTTT
AGCGATGATGTCAAGGAAAAAGCTTCTCTTTACGTTCCAA
TGACTGGTAAAGTTACCATTGCAATGTTGTTGAGAAACAT
GTTACGTTTAGTAAGGAACGTAGAACTGTCTAAAGAAAAA
TAG
>lcl|CLIB324.Contig146.4_1626-2588
ATGTCGAAGCCTGGTCGTACTATTTTAGCAAGCAAGGTCG
CCGAAACTTTCAATACCGAAATAATTAACAACGTAGAGGA
ATACAAGAAGACACATAATGGTCAAGGTCCCCTTCTTGTG
GGATTCCTAGCTAATAATGATCCTGCTGCAAAGATGTATG
CTACATGGACTCAAAAGACTAGCGAGTCAATGGGGTTCCG
CTATGACTTAAGGGTCATTGAAGATAAGGATTTTTTGGAA
GAAGCGATAATACAAGCTAACGGCGATGACTCTGTGAACG
GTATCATGGTATACTTTCCTGTTTTCGGTAATGCTCAAGA
TCAGTATTTGCAACAGGTTGTGTGCAAGGAAAAGGATGTA
GAAGGGTTAAATCATGTTTACTACCAAAACCTGTACCATA
ATGTCAGATACCTGGACAAAGAAAACCGTTTGAAATCCAT
TCTACCTTGCACACCACTAGCTATCGTTAAGATATTGGAA
TTCTTGAAAATTTACAACAATTTGTTACCAGAAGGAAACA
GACTGTATGGGAAGAAATGCATAGTAATTAACAGGTCAGA
AATCGTCGGTAGACCACTGGCGGCGCTATTAGCCAATGAT
GGTGCCACAGTATACTCTGTGGACGTTAACAACATTCAAA
AATTCACCCGTGGTGAAAGTTTGAAATTAAACAAGCATCA
TGTGGAAGACCTTGGGGAGTACTCTGAAGATCTGTTGAAA
AAGTGTTCTCTTGATTCAGATGTGGTCATCACTGGTGTCC
CTAGTGAAAATTACAAATTCCCCACCGAATACATCAAAGA
AGGTGCCGTCTGCATCAATTTTGCATGCACCAAAAATTTT
AGCGATGATGTCAAGGAAAAAGCTTCTCTTTACGTTCCAA
TGACTGGTAAAGTTACCATTGCAATGTTGTTGAGAAACAT
GTTACGTTTAGTAAGGAACGTAGAACTGTCTAAAGAAAAA
TAG
>lcl|CLIB215.Contig13.8_1947-2909
ATGTCGAAGCCTGGTCGTACTATTTTAGCAAGCAAGGTCG
CCGAAACTTTCAATACCGAAATAATTAACAACGTAGAGGA
ATACAAGAAGACACATAATGGTCAAGGTCCCCTTCTTGTG
GGATTCCTAGCTAATAATGATCCTGCTGCAAAGATGTATG
CTACATGGACTCAAAAGACTAGCGAGTCAATGGGGTTCCG
CTATGACTTAAGGGTCATTGAAGATAAGGATTTTTTGGAA
GAAGCGATAATACAAGCTAACGGCGATGACTCTGTGAACG
GTATCATGGTATACTTTCCTGTTTTCGGTAATGCTCAAGA
TCAGTATTTGCAACAGGTTGTGTGCAAGGAAAAGGATGTA
GAAGGGTTAAATCATGTTTACTACCAAAACCTGTACCATA
ATGTCAGATACCTGGACAAAGAAAACCGTTTGAAATCCAT
TCTACCTTGCACACCACTAGCTATCGTTAAGATATTGGAA
TTCTTGAAAATTTACAACAATTTGTTACCAGAAGGAAACA
GACTGTATGGGAAGAAATGCATAGTAATTAACAGGTCAGA
AATCGTCGGTAGACCACTGGCGGCGCTATTAGCCAATGAT
GGTGCCACAGTATACTCTGTGGACGTTAACAACATTCAAA
AATTCACCCGTGGTGAAAGTTTGAAATTAAACAAGCATCA
TGTGGAAGACCTTGGGGAGTACTCTGAAGATCTGTTGAAA
AAGTGTTCTCTTGATTCAGATGTGGTCATCACTGGTGTCC
CTAGTGAAAATTACAAATTCCCCACCGAATACATCAAAGA
AGGTGCCGTCTGCATCAATTTTGCATGCACCAAAAATTTT
AGCGATGATGTCAAGGAAAAAGCTTCTCTTTACGTTCCAA
TGACTGGTAAAGTTACCATTGCAATGTTGTTGAGAAACAT
GTTACGTTTAGTAAGGAACGTAGAACTGTCTAAAGAAAAA
TAG
>lcl|CBS7960.Contig25.3_13966-14928
ATGTCGAAGCCTGGTCGTACTATTTTAGCAAGCAAGGTCG
CCGAAACTTTCAATACCGAAATAATTAACAACGTAGAGGA
ATACAAGAAGACACATAATGGTCAAGGTCCCCTTCTTGTG
GGATTCCTAGCTAATAATGATCCTGCTGCAAAGATGTATG
CTACATGGACTCAAAAGACTAGCGAGTCAATGGGGTTCCG
CTATGACTTAAGGGTCATTGAAGATAAGGATTTTTTGGAA
GAAGCGATAATACAAGCTAACGGCGATGACTCTGTGAACG
GTATCATGGTATACTTTCCTGTTTTCGGTAATGCTCAAGA
TCAGTATTTGCAACAGGTTGTGTGCAAGGAAAAGGATGTA
GAAGGGTTAAATCATGTTTACTACCAAAACCTGTACCATA
ATGTCAGATACCTGGACAAAGAAAACCGTTTGAAATCCAT
TCTACCTTGCACACCACTAGCTATCGTTAAGATATTGGAA
TTCTTGAAAATTTACAACAATTTGTTACCAGAAGGAAACA
GACTGTATGGGAAGAAATGCATAGTAATTAACAGGTCAGA
AATCGTCGGTAGACCACTGGCGGCGCTATTAGCCAATGAT
GGTGCCACAGTATACTCTGTGGACGTTAACAACATTCAAA
AATTCACCCGTGGTGAAAGTTTGAAATTAAACAAGCATCA
TGTGGAAGACCTTGGGGAGTACTCTGAAGATCTGTTGAAA
AAGTGTTCTCTTGATTCAGATGTGGTCATCACTGGTGTCC
CTAGTGAAAATTACAAATTCCCCACCGAATACATCAAAGA
AGGTGCCGTCTGCATCAATTTTGCATGCACCAAAAATTTT
AGCGATGATGTCAAGGAAAAAGCTTCTCTTTACGTTCCAA
TGACTGGTAAAGTTACCATTGCAATGTTGTTGAGAAACAT
GTTACGTTTAGTAAGGAACGTAGAACTGTCTAAAGAAAAA
TAG
>lcl|YJM320.Contig55.2_71975-72937
ATGTCGAAGCCTGGTCGTACTATTTTAGCAAGCAAGGTCG
CCGAAACTTTCAATACCGAAATAATTAACAACGTAGAGGA
ATACAAGAAGACACATAATGGTCAAGGTCCCCTTCTTGTG
GGATTCCTAGCTAATAATGATCCTGCTGCAAAGATGTATG
CTACATGGACTCAAAAGACTAGCGAGTCAATGGGGTTCCG
CTATGACTTAAGGGTCATTGAAGATAAGGATTTTTTGGAA
GAAGCGATAATACAAGCTAACGGCGATGACTCTGTGAACG
GTATCATGGTATACTTTCCTGTTTTCGGTAATGCTCAAGA
TCAGTATTTGCAACAGGTTGTGTGCAAGGAAAAGGATGTA
GAAGGGTTAAATCATGTTTACTATCAAAACCTGTACCATA
ATGTCAGATACCTGGACAAAGAAAACCGTTTGAAATCCAT
TCTACCTTGCACACCACTAGCTATCGTTAAGATATTGGAA
TTCTTGAAAATTTACAACAATTTGTTACCAGAAGGAAACA
GACTGTATGGGAAGAAATGCATAGTAATTAACAGGTCAGA
AATCGTCGGTAGACCACTGGCGGCGCTATTAGCCAATGAT
GGTGCCACAGTATACTCTGTGGACGTTAACAACATTCAAA
AATTCACCCGTGGTGAAAGTTTGAAATTAAACAAGCATCA
TGTGGAAGACCTTGGGGAGTACTCTGAAGATCTGTTGAAA
AAGTGTTCTCTTGATTCAGATGTGGTCATCACTGGTGTCC
CTAGTGAAAATTACAAATTCCCCACCGAATACATCAAAGA
AGGTGCCGTCTGCATCAATTTTGCATGCACCAAAAATTTT
AGCGATGATGTCAAGGAAAAAGCTTCTCTTTACGTTCCAA
TGACTGGTAAAGTTACCATTGCAATGTTGTTGAGAAACAT
GTTACGTTTAGTAAGGAACGTAGAACTGTCTAAAGAAAAA
TAG
>lcl|YJM269.Contig28.1_18433-19395
ATGTCGAAGCCTGGTCGTACTATTTTAGCAAGCAAGGTCG
CCGAAACTTTCAATACCGAAATAATTAACAACGTAGAGGA
ATACAAGAAGACACATAATGGTCAAGGTCCCCTTCTTGTG
GGATTCCTAGCTAATAATGATCCTGCTGCAAAGATGTATG
CTACATGGACTCAAAAGACCAGCGAGTCAATGGGGTTCCG
CTATGACTTAAGGGTCATTGAAGATAAGGATTTTTTGGAA
GAAGCGATAATACAAGCTAACGGCGATGACTCTGTGAACG
GTATCATGGTATACTTTCCTGTTTTCGGTAATGCTCAAGA
TCAGTATTTGCAACAGGTTGTGTGCAAGGAAAAGGATGTA
GAAGGGTTAAATCATGTTTACTACCAAAACCTGTACCATA
ATGTCAGATACCTGGACAAAGAAAACCGTTTGAAATCCAT
TCTACCTTGCACACCACTAGCTATCGTTAAGATATTGGAA
TTCTTGAAAATTTACAACAATTTGTTACCAGAAGGAAACA
GACTGTATGGGAAGAAATGCATAGTAATTAACAGGTCAGA
AATCGTCGGTAGACCACTGGCGGCGCTATTAGCCAATGAT
GGTGCCACAGTATACTCTGTGGACGTTAACAACATTCAAA
AATTCACCCGTGGTGAAAGTTTGAAATTAAACAAGCATCA
TGTGGAAGACCTTGGGGAGTACTCTGAAGATCTGTTGAAA
AAGTGTTCTCTTGATTCAGATGTGGTCATCACTGGTGTCC
CTAGTGAAAATTACAAATTCCCCACCGAATACATCAAAGA
AGGTGCCGTCTGCATCAATTTTGCATGCACCAAAAATTTT
AGCGATGATGTCAAGGAAAAAGCTTCTCTTTACGTTCCAA
TGACTGGTAAAGTTACCATTGCAATGTTGTTGAGAAACAT
GTTACGTTTAGTAAGGAACGTAGAACTGTCTAAAGAAAAA
TAG
>lcl|PW5.contig01457_22637-23599
ATGTCGAAGCCTGGTCGTACTATTTTAGCAAGCAAGGTCG
CCGAAACTTTCAATACCGAAATAATTAACAACGTAGAGGA
ATACAAGAAGACACATAATGGTCAAGGTCCCCTTCTTGTG
GGATTCCTAGCTAATAATGATCCTGCTGCAAAGATGTATG
CTACATGGACTCAAAAGACTAGCGAGTCAATGGGGTTCCG
CTATGACTTAAGGGTCATTGAAGATAAGGATTTTTTGGAA
GAAGCGATAATACAAGCTAACGGCGATGACTCTGTGAACG
GTATCATGGTATACTTTCCTGTTTTCGGTAATGCTCAAGA
TCAGTATTTGCAACAGGTTGTGTGCAAGGAAAAGGATGTA
GAAGGGTTAAATCATGTTTACTATCAAAACCTGTACCATA
ATGTCAGATACCTGGACAAAGAAAACCGTTTGAAATCCAT
TCTACCTTGCACACCACTAGCTATCGTTAAGATATTGGAA
TTCTTGAAAATTTACAACAATTTGTTACCAGAAGGAAACA
GACTGTATGGGAAGAAATGCATAGTAATTAACAGGTCAGA
AATCGTCGGTAGACCACTGGCGGCGCTATTAGCCAATGAT
GGTGCCACAGTATACTCTGTGGACGTTAACAACATTCAAA
AATTCACCCGTGGTGAAAGTTTGAAATTAAACAAGCATCA
TGTGGAAGACCTTGGGGAGTACTCTGAAGATCTGTTGAAA
AAGTGTTCTCTTGATTCAGATGTGGTCATCACTGGTGTCC
CTAGTGAAAATTACAAATTCCCCACCGAATACATCAAAGA
AGGTGCCGTCTGCATCAATTTTGCATGCACCAAAAATTTT
AGCGATGATGTCAAGGAAAAAGCTTCTCTTTACGTTCCAA
TGACTGGTAAAGTTACCATTGCAATGTTGTTGAGAAACAT
GTTACGTTTAGTAAGGAACGTAGAACTGTCTAAAGAAAAA
TAG
>lcl|Y10.Contig201.1_396-1358
ATGTCGAAGCCTGGTCGTACTATTTTAGCAAGCAAGGTCG
CCGAAACTTTCAATACCGAAATAATTAACAACGTAGAGGA
ATACAAGAAGACACATAATGGTCAAGGTCCCCTTCTTGTG
GGATTCCTAGCTAATAATGATCCTGCTGCAAAGATGTATG
CTACATGGACTCAAAAGACCAGCGAGTCAATGGGGTTCCG
CTATGACTTAAGGGTCATTGAAGATAAGGATTTTTTGGAA
GAAGCGATAATACAAGCTAACGGCGATGACTCTGTGAACG
GTATCATGGTATACTTTCCTGTTTTCGGTAATGCTCAAGA
TCAGTATTTGCAACAGGTTGTGTGCAAGGAAAAGGATGTA
GAAGGGTTAAATCATGTTTACTACCAAAACCTGTACCATA
ATGTCAGATACCTGGACAAAGAAAACCGTTTGAAATCCAT
TCTACCTTGCACACCACTAGCTATCGTTAAGATATTGGAA
TTCTTGAAAATTTACAACAATTTGTTACCAGAAGGAAACA
GACTGTATGGGAAGAAATGCATAGTAATTAACAGGTCAGA
AATCGTCGGTAGACCACTGGCGGCGCTATTAGCCAATGAT
GGTGCCACAGTATACTCTGTGGACGTTAACAACATTCAAA
AATTCACCCGTGGTGAAAGTTTGAAATTAAACAAGCATCA
TGTGGAAGACCTTGGGGAGTACTCTGAAAATCTGTTGAAA
AAGTGTTCTCTTGATTCAGATGTGGTCATCACTGGTGTCC
CTAGTGAAAATTACAAATTCCCCACCGAATACATCAAAGA
AGGTGCCGTCTGCATCAATTTTGCATGCACCAAAAATTTT
AGCGATGATGTCAAGGAAAAAGCTTCTCTTTACGTTCCAA
TGACTGGTAAAGTTACCATTGCAATGTTGTTGAGAAACAT
GTTACGTTTAGTAAGGAACGTAGAACTGTCTAAAGAAAAA
TAG
>lcl|IL01.contig06862_565-1527
ATGTCGAAGCCTGGTCGTACTATTTTAGCAAGCAAGGTCG
CCGAAACTTTCAATACCGAAATAATTAACAACGTAGAGGA
ATACAAGAAGACACATAATGGTCAAGGTCCCCTTCTTGTG
GGATTCCTAGCTAATAATGATCCTGCTGCAAAGATGTATG
CTACATGGACTCAAAAGACTAGCGAGTCAATGGGGTTCCG
CTATGATTTAAGGGTCATTGAAGATAAGGATTTTTTAGAA
GAAGCGATAATACAAGCTAACGGCGATGACTCTGTGAACG
GTATCATGGTATACTTTCCTGTTTTCGGTAATGCTCAAGA
TCAGTATTTGCAACAGGTTGTGTGCAAGGAAAAGGATGTA
GAAGGGTTAAATCATGTTTACTACCAAAACCTGTACCATA
ATGTCAGATACCTGGACAAAGAAAACCGTTTGAAATCCAT
TCTACCTTGCACACCACTAGCTATCGTTAAGATATTGGAA
TTCTTGAAAATTTACAACAATTTGTTACCAGAAGGAAACA
GACTGTATGGGAAGAAATGCATAGTAATTAACAGGTCAGA
AATCGTCGGTAGACCACTGGCGGCGCTATTAGCCAATGAT
GGTGCCACAGTATACTCTGTGGACGTTAACAACATTCAAA
AATTCACCCGTGGTGAAAGTTTGAAATTAAACAAGCATCA
TGTGGAAGACCTTGGGGAGTACTCTGAAGATCTGTTGAAA
AAGTGTTCTCTTGATTCAGATGTGGTCATCACTGGTGTCC
CTAGTGAAAATTACAAATTCCCCACCGAATACATCAAAGA
AGGTGCCGTCTGCATCAATTTTGCATGCACCAAAAATTTT
AGCGATGATGTCAAGGAAAAAGCTTCTCTTTACGTTCCAA
TGACTGGTAAAGTTACCATTGCAATGTTGTTGAGAAACAT
GTTACGTTTAGTAAGGAACGTAGAACTGTCTAAAGAAAAA
TAG
>MIT_Spar_c404_13191
ATGTCGAAGCCTGGTCGTACTATTCTAGCAAGTAAGGTCG
CTGAAACTTTCAATATCGAAATAGTTAACAACGTGCAGGA
ATACAAGAGGACGCATAATGGTCAAGGTCCTCTTCTTGTA
GGATTCCTAGCTAATAATGATCCTGCTGCTAAGATGTATG
CTTCCTGGACTCAAAAGACTAGCGAGTCGATGGGGTTCCG
CTACGACTTAAGAGTCATTGAAGATAAGGATTTTTTGGAA
GAAGCGATAATACAAGCTAACGGCGACGACTCCGTCAACG
GTATCATGGTATACTTTCCTGTTTTCGGTAATGCTCAAGA
TCAGTATCTGCAACAGGTTGTGTGCAAGGAAAAAGATGTT
GAAGGGTTGAACCATGTTTACTACCAAAACCTGTATCATA
ACGTCAGATACCTGGACAAAGAAAATCGTTTGAAATCCAT
TCTACCTTGCACACCACTAGCTATTGTTAAGATATTAGAA
TTCTTGAAAATTTACAACAATTTGTTACCAGAGGGGAACA
GGCTGTATGGGAAGAAGTGCATAGTCATTAACAGGTCAGA
AATTGTCGGTAGACCACTGGCGGCATTATTAGCCAACGAC
GGCGCCACAGTGTACTCAGTGGACGTTAACAACATTCAAA
AATTCACTCGTGGTGAAAGTTTAAAATTAAATAAGCATCA
TGTGGAAGACCTCGGAGAATACTCTGAAGATTTGTTGAAA
AAGTGCTCTCTTGATGCAGATGTAGTTATCACTGGTGTCC
CTAGCGAAAATTACAAATTCCCCACCGAATACATCAAAGA
AGGTGCTGTTTGCATCAATTTTGCGTGCACTAAAAATTTT
AGTGACGATGTCAAGGAAAAGGCCTCTCTTTACGTTCCAA
TGACTGGTAAAGTTACTATTGCAATGTTGTTGAGAAACAT
GCTACGTTTGGTAAGGAACGTGGAATTGTCTAAGGAAAAA
TAG
