# Supplementary material for: ZRT1 Harbors an Excess of Nonsynonymous Polymorphism and Shows Evidence of Balancing Selection in Saccharomyces cerevisiae
Source: G3 (Bethesda). 2013 Apr 1;3(4):665–73. doi: 10.1534/g3.112.005082 (PMC3618353; doi:10.1534/g3.112.005082)
Supplement: Supporting Information [file supp_g3.112.005082_FileS1.zip › YMR065W_FullLength_SparALN.fasta]

>YMR065W_S288C
--------------------------------------------------
----------------------------------------------ATGT
TTGAAATGCGCTACGTCTATTTGTTTGCAATTTGTATTAAGTTTGTTTCA
AGCTCCGAACTAGGAAAAATCAACAATCTGCTGCAAGGAAGATTGATATA
CACAGATAATTCCGTTGCGACAAATGTATTAGAATCCAAATTTCCATTCT
TGAAATCAACATGTGTTAAAGACGCACTAAAATTATTTTTGCCACAATGT
ATTGCAAATGGACTTGAATCCATTGACGCTGAAACAAGGGTAGAAACGGC
CATTAAACTTTCAATATGCGAGTTTCAGGCATCTGGCTTGGGCGAAATAC
CAGAAAATTGCATGGTTGACGACCTAGGATCAATGATGGATTGTATGTTT
GAACTAGAATCATCTTCACAGTGGTGGACAACTTATAGTGGAAATTATCA
GCGACTATCGAGTATTTGTTATGAAAATCTTCTTCCTTTTGAAAAAGAAC
AGATACTGAAACTTTTTCTAAATATCACTGAACTTTATGATTCATTTGGG
GATGATGTCGATACTAAGTTAAATCATCTGATGTTTCAAATGGAGCAAGA
TTCTCAAAATTTTTTGGACGATCTGGCCAGGATGTTCCGCAACTATGACA
ATGAACTGCGAAATGCGACCGAAAGCAATCGAATAATCTTAGAAAACGAC
CTCTCATTTTTTAGAAATAAAGTGAATGATGTACTCTATGAAACTTCCGA
ACAACTAGAGGTCCAAATCATAGAGAAGAACAGTCAACTAATGAATGAAG
TTGATACCGTCCATCATATTATGAGCGATCTAGCCGATGAGCTTGCTAAA
AATGACATAAAATCTAAGATAAATGACTTGAAGGACGACAGCCTGAATAA
TTTACAGGACCTAGTGGAAATGTCCAACGACGTAAAAGAATATTACTCTA
GAAATAACAAGTTAGTTAATACCGAGTTGGAAAACTTCTCGATGGGTTTA
AAAAAACAGTTAGGAGGCATGTCAAAGGATCTTTCTGAATCACAAATGGA
AGCTATAGAGCTCTTGCAAGGGTTCAATTCCATCCTTCATGATTCATTGT
TACCATCCATGACGGATGAGATAGTACCTGAGATGACGAACTTCAAAAAT
ACCTTACTACAAGAATGGACAGCTATAACATCTACACTAAATGGAGATTT
TGCTTTATGGAATGAGGAGATTTTTTCAACTTTTAATGATATTTCAGAGA
AACTGAATGGCACAAAAAAAAAATTAGACGACATTGAAATCAGAGTCTCA
CTTGTCCATAAAAATGTCATGACAATGATGAGGGTATTGGATTTTATGTG
GAAAACTAGTAAAATGATTATAAGATGTGGGTACCTTGCAGTCAAGAATA
AATACTACTGGTTACTGTGCTCCGTTGTGTGGATTTGGTCAAAATACCGT
ACGTCTCGAGTAAACGTCAAAATGATTCCTATTAAACGCTATTACCAATG
GGCAGCTCTTCTACTTTCAATTTATCTAGGAGCTAAGACTGGCTCATTGA
TTGATTTTTAA
>YMR065W_EC1118
--------------------------------------------------
----------------------------------------------ATGT
TTGAAATGCGCTACGTCTATTTGTTTGCAATTTGTATTAAGTTTGTTTCA
AGCTCCGAACTAGGAAAAATCAACAATCTGCTGCAAGGAAGATTGATATA
CACAGATAATTCCGTTGCGACAAATGTATTAGAATCCAAATTTCCATTCT
TGAAATCAACATGTGTTAAAGACGCACTAAAATTATTTTTGCCACAATGT
ATTGCAAATGGACTTGAATCCATTGACGCTGAAACAAGGGTAGAAACGGC
CATTAAACTTTCAATATGCGAGTTTCAGGCATCTGGCTTGGGCGAAATAC
CAGAAAATTGCATGGTTGACGACCTAGGATCAATGATGGATTGTATGTTT
GAACTAGAATCATCTTCACAGTGGTGGACAACTTATAGTGGAAATTATCA
GCGACTATCGAGTATTTGTTATGAAAATCTTCTTCCTTTTGAAAAAGAAC
AGATACTGAAACTTTTTCTAAATATCACTGAACTTTATGATTCATTTGGG
GATGATGTCGATACTAAGTTAAATCATCTGATGTTTCAAATGGAGCAAGA
TTCTCAAAATTTTTTGGACGATCTGGCCAGGATGTTCCGCAACTATGACA
ATGAACTGCGAAATGCGACCGAAAGCAATCGAATAATCTTAGAAAACGAC
CTCTCATTTTTTAGAAATAAAGTGAATGATGTACTCTATGAAACTTCCGA
ACAACTAGAGGTCCAAATCATAGAGAAGAACAGTCAACTAATGAATGAAG
TTGATACCGTCCATCATATTATGAGCGATCTAGCCGATGAGCTTGCTAAA
AATGACATAAAATCTAAGATAAATGACTTGAAGGACGACAGCCTGAATAA
TTTACAGGACCTAGTGGAAATGTCCAACGACGTAAAAGAATATTACTCTA
GAAATAACAAGTTAGTTAATACCGAGTTGGAAAACTTCTCGATGGGTTTA
AAAAAACAGTTAGGAGGCATGTCAAAGGATCTTTCTGAATCACAAATGGA
AGCTATAGAGCTCTTGCAAGGGTTCAATTCCATCCTTCATGATTCATTGT
TACCATCCATGACAGATGAGATAGTACCTGAGATGACGAACTTCAAAAAT
ACCTTACTACAAGAATGGACAGCTATAACATCTACACTAAATGGAGATTT
TGCTTTATGGAATGAGGAGATTTTTTCAACTTTTAATGATATTTCAGAGA
AGCTGAATGGCACAAAAAAAAAATTAGACGACATTGAAATCAGAGTCTCA
CTTGTCCATAAAAATGTCATGACAATGATGAGGGTATTGGATTTTATGTG
GAAAACTAGTAAAATGATTATAAGATGTGGGTACCTTGCAGTCAAGAATA
AATACTACTGGTTACTGTGCTCCGTTGTGTGGATTTGGTCAAAATACCGT
ACGTCTCGAGTAAACGTCAAAATGATTCCTATTAAACGCTATTACCAATG
GGCAGCTCTTCTACTTTCAATTTATCTAGGAGCTAAGACTGGCTCATTGA
TTGATTTTTAA
>YMR065W_JAY291
--------------------------------------------------
----------------------------------------------ATGT
TTGAAATGCGCTACGTCTATTTGTTTGCAATTTGTATTAAGTTTGTTTCA
AGCTCCGAACTAGGAAAAATCAACAATCTGCTGCAAGGAAGATTGATATA
CACAGATAATTCCGTTGCGACAAATGTATTAGAATCCAAATTTCCATTCT
TGAAATCAACATGTGTTAAAGACGCACTAAAATTATTTTTGCCACAATGT
ATTGCAAATGGACTTGAATCCATTGACGCTGAAACAAGGGTAGAAACGGC
CATTAAACTTTCAATATGCGAGTTTCAGGCATCTGGCTTGGGCGAAATAC
CAGAAAATTGCATGGTTGACGACCTAGGATCAATGATGGATTGTATGTTT
GAACTAGAATCATCTTCACAGTGGTGGACAACTTATAGTGGAAATTATCA
GCGACTATCGAGTATTTGTTATGAAAATCTTCTTCCTTTTGAAAAAGAAC
AGATACTGAAACTTTTTCTAAATATCACTGAACTTTATGATTCATTTGGG
GATGATGTCGATACTAAGTTAAATCATCTGATGTTTCAAATGGAGCAAGA
TTCTCAAAATTTTTTGGACGATCTGGCCAGGATGTTCCGCAACTATGACA
ATGAACTGCGAAATGCGACCGAAAGCAATCGAATAATCTTAGAAAACGAC
CTCTCATTTTTTAGAAATAAAGTGAATGATGTACTCTATGAAACTTCCGA
ACAACTAGAGGTCCAAATCATAGAGAAGAACAGTCAACTAATGAATGAAG
TTGATACCGTCCATCATATTATGAGCGATCTAGCCGATGAGCTTGCTAAA
AATGACATAAAATCTAAGATAAATGACTTGAAGGACGACAGCCTGAATAA
TTTACAGGACCTAGTGGAAATGTCCAACGACGTAAAAGAATATTACTCTA
GAAATAACAAGTTAGTTAATACCGAGTTGGAAAACTTCTCGATGGGTTTA
AAAAAACAGTTAGGAGGCATGTCAAAGGATCTTTCTGAATCACAAATGGA
AGCTATAGAGCTCTTGCAAGGGTTCAATTCCATCCTTCATGATTCATTGT
TACCATCCATGACAGATGAGATAGTACCTGAGATGACGAACTTCAAAAAT
ACCTTACTACAAGAATGGACAGCTATAACATCTACACTAAATGGAGATTT
TGCTTTATGGAATGAGGAGATTTTTTCAACTTTTAATGATATTTCAGAGA
AGCTGAATGGCACAAAAAAAAAATTAGACGACATTGAAATCAGAGTCTCA
CTTGTCCATAAAAATGTCATGACAATGATGAGGGTATTGGATTTTATGTG
GAAAACTAGTAAAATGATTATAAGATGTGGTTACCTTGCAGTCAAGAATA
AATACTACTGGTTACTGTGCTCCGTTGTGTGGATTTGGTCAAAATACCGT
ACGTCTCGAGTAAACGTCAAAATGATTCCTATTAAACGCTATTACCAATG
GGCAGCTCTTCTACTTTCAATTTATCTAGGAGCTAAGACTGGCTCATTGA
TTGATTTTTAA
>YMR065W_Kyokai7
--------------------------------------------------
----------------------------------------------ATGT
TTGCAATGCGCTACGTCTATTTGTTTGCAATTTGTATTAAGTTTGTTTCA
AGCTCCGAACTAGGAAAAATCAACAATCTGCTGCAAGGAAGATTGATATA
CACAGATAATTCCGTTGCGACAAATGTATTAGAATCCAAATTTCCATTCT
TGAAATCAACATGTGTTAAAGACGCACTAAAATTATTTTTGCCACAATGT
ATTGCAAATGGACTTGAATCCATTGACGCTGAAACAAGGGTAGAAACGGC
CATTAAACTTTCAATATGCGAGTTTCAGGCATCTGGCTTGGGCGAAATAC
CAGAAAATTGCATGGTTGACGACCTAGGATCAATGATGGATTGTATGTTT
GAACTAGAATCATCTTCACAGTGGTGGACAACTTATAGTGGAAATTATCA
GCGACTATCGAGTATTTGTTATGAAAATCTTCTTCCTTTTGAAAAAGAAC
AGATACTGAAACTTTTTCTAAATATCACTGAACTTTATGATTCATTTGGG
GATGATGTCGATACTAAGTTAAATCATCTGATGTTTCAAATGGAGCAAGA
TTCTCAAAATTTTTTGGACGATCTGGCCAGGATGTTCCGCAACTATGACA
ATGAACTGCGAAATGCGACCGAAAGCAATCGAATAATCTTAGAAAACGAC
CTCTCATTTTTTAGAAATAAAGTGAATGATGTACTCTATGAAACTTCCGA
ACAACTAGAGGTCCAAATCATAGAGAAGAACAGTCAACTAATGAATGAAG
TTGATACCGTCCATCATATTATGAGCGATCTAGCCGATGAGCTTGCTAAA
AATGACATAAAATCTAAGATAAATGACTTGAAGGACGACAGCCTGAATAA
TTTACAGGACCTAGTGGAAATGTCCAACGACGTAAAAGAATATTACTCTA
GAAATAACAAGTTAGTTAATACCGAGTTGGAAAACTTCTCGATGGGTTTA
AAAAAACAGTTAGGAGGCATGTCAAAGGATCTTTCTGAATCACAAATGGA
AGCTATAGAGCTCTTGCAAGGGTTCAATTCCATCCTTCATGATTCATTGT
TACCATCCATGACGGATGAGATAGTACCTGAGATGACGAACTTCAAAAAT
ACCTTACTACAAGAATGGACAGCTATAACATCTACACTAAATGGAGATTT
TGCTTTATGGAATGAGGAGATTTTTTCAACTTTTAATGATATTTCAGAGA
AGCTGAATGGCACAAAAAAAAAATTAGACGACATTGAAATCAGAGTCTCA
CTTGTCCATAAAAATGTCATGACAATGATGAGGGTATTGGATTTTATGTG
GAAAACTAGTAAAATGATTATAAGATGTGGGTACCTTGCAGTCAAGAATA
AATACTACTGGTTACTGTGCTCCGTTGTGTGGATTTGGTCAAAATACCGT
ACGTCTCGAGTAAACGTCAAAATGATTCCTATTAAACGCTATTACCAATG
GGCAGCTCTTCTACTTTCAATTTATCTAGGAGCTAAGACTGCCTCATTGA
TTGATTTTTAA
>YMR065W_RM11-1a
--------------------------------------------------
----------------------------------------------ATGT
TTGAAATGCGCTACGTCTGTTTGTTTGCAATTTGTATTAAGTTTGTTTCA
AGCTCCGAACTAGGAAAAATCAACAATCTGCTGCAAGGAAGATTGATATA
CACAGATAATTCCGTTGCGACAAATGTATTAGAATCCAAATTTCCATTCT
TGAAATCAACATGTGTTAAAGACGCACTAAAATTATTTTTGCCACAATGT
ATTGCAAATGGACTTGAATCCATTGACGCTGAAACAAGGGTAGAAACGGC
CATTAAACTTTCAATATGCGAGTTTCAGGCATCTGGCTTGGGCGAAATAC
CAGAAAATTGCATGGTTGACGACCTAGGATCAATGATGGATTGTATGTTT
GAACTAGAATCATCTTCACAGTGGTGGACAACTTATAGTGGAAATTATCA
GCGACTATCGAGTATTTGTTATGAAAATCTTCTTCCTTTTGAAAAAGAAC
AGATACTGAAACTTTTTTTAAATATCACTGAACTTTATGATTCATTTGGG
GATGATGTCGATACTAAGTTAAATCATCTGATGTTTCAAATGGAGCAAGA
TTCTCAAAATTTTTTGGACGATCTGGCCAGGATGTTCCGCAACTATGACA
ATGAACTGCGAAATGCGACCGAAAGCAATCGAATAATCTTAGAAAACGAC
CTCTCATTTTTTAGAAATAAAGTGAATGATGTACTCTATGAAACTTCCGA
ACAACTAGAGGTCCAAATCATAGAGAAGAACAGTCAACTAATGAATGAAG
TTGATACCGTCCATCATATTATGAGCGATCTAGCCGATGAGCTTGCTAAA
AATGACATAAAATCTAAGATAAATGACTTGAAGGACGACAGCCTGAATAA
TTTACAGGACCTAGTGGAAATGTCCAACGACGTAAAAGAATATTACTCTA
GAAATAACAAGTTAGTTAATACCGAGTTGGAAAACTTCTCGATGGGTTTA
AAAAAACAGTTAGGAGGCATGTCAAAGGATCTTTCTGAATCACAAATGGA
AGCTATAGAGCTCTTGCAAGGGTTCAATTCCATCCTTCATGATTCATTGT
TACCATCCATGACAGATGAGATAGTACCTGAGATGACGAACTTCAAAAAT
ACCTTACTACAAGAATGGACAGCTATAACATCTACACTAAATGGAGATTT
TGCTTTATGGAATGAGGAGATTTTTTCAACTTTTAATGATATTTCAGAGA
AGCTGAATGGCACAAAAAAAAAATTAGACGACATTGAAATCAGAGTCTCA
CTTGTCCATAAAAATGTCATGACAATGATGAGGGTATTGGATTTTATGTG
GAAAACTAGTAAAATGATTATAAGATGTGGGTACCTTGCAGTCAAGAATA
AATACTACTGGTTACTGTGCTCCGTTGTGTGGATTTGGTCAAAATACCGT
ACGTCTCGAGTAAACGTCAAAATGATTCCTATTAAACGCTATTACCAATG
GGCAGCTCTTCTACTTTCAATTTATCTAGGAGCTAAGACTGGCTCATTGA
TTGATTTTTAA
>YMR065W_Sigma1278b
--------------------------------------------------
----------------------------------------------ATGT
TTGCAATGCGCTACGTCTATTTGTTTGCAATTTGTATTAAGTTTGTTTCA
AGCTCCGAACTAGGAAAAATCAACAATCTGCTGCAAGGAAGATTGATATA
CACAGATAATTCCGTTGCGACAAATGTATTAGAATCCAAATTTCCATTCT
TGAAATCAACATGTGTTAAAGACGCACTAAAATTATTTTTGCCACAATGT
ATTGCAAATGGACTTGAATCCATTGACGCTGAAACAAGGGTAGAAACGGC
CATTAAACTTTCAATATGCGAGTTTCAGGCATCTGGCTTGGGCGAAATAC
CAGAAAATTGCATGGTTGACGACCTAGGATCAATGATGGATTGTATGTTT
GAACTAGAATCATCTTCACAGTGGTGGACAACTTATAGTGGAAATTATCA
GCGACTATCGAGTATTTGTTATGAAAATCTTCTTCCTTTTGAAAAAGAAC
AGATACTGAAACTTTTTCTAAATATCACTGAACTTTATGATTCATTTGGG
GATGATGTCGATACTAAGTTAAATCATCTGATGTTTCAAATGGAGCAAGA
TTCTCAAAATTTTTTGGACGATCTGGCCAGGATGTTCCGCAACTATGACA
ATGAACTGCGAAATGCGACCGAAAGCAATCGAATAATCTTAGAAAACGAC
CTCTCATTTTTTAGAAATAAAGTGAATGATGTACTCTATGAAACTTCCGA
ACAACTAGAGGTCCAAATCATAGAGAAGAACAGTCAACTAATGAATGAAG
TTGATACCGTCCATCATATTATGAGCGATCTAGCCGATGAGCTTGCTAAA
AATGACATAAAATCTAAGATAAATGACTTGAAGGACGACAGCCTGAATAA
TTTACAGGACCTAGTGGAAATGTCCAACGACGTAAAAGAATATTACTCTA
GAAATAACAAGTTAGTTAATACCGAGTTGGAAAACTTCTCGATGGGTTTA
AAAAAACAGTTAGGAGGCATGTCAAAGGATCTTTCTGAATCACAAATGGA
AGCTATAGAGCTCTTGCAAGGGTTCAATTCCATCCTTCATGATTCATTGT
TACCATCCATGACGGATGAGATAGTACCTGAGATGACGAACTTCAAAAAT
ACCTTACTACAAGAATGGACAGCTATAACATCTACACTAAATGGAGATTT
TGCTTTATGGAATGAGGAGATTTTTTCAACTTTTAATGATATTTCAGAGA
AGCTGAATGGCACAAAAAAAAAATTAGACGACATTGAAATCAGAGTCTCA
CTTGTCCATAAAAATGTCATGACAATGATGAGGGTATTGGATTTTATGTG
GAAAACTAGTAAAATGATTATAAGATGTGGGTACCTTGCAGTCAAGAATA
AATACTACTGGTTACTGTGCTCCGTTGTGTGGATTTGGTCAAAATTCCGT
ACGTCTCGAGTAAACGTCAAAATGATTCCTATTAAACGCTATTACCAATG
GGCAGCTCTTCTACTTTCAATTTATCTAGGAGCTAAGACTGGCTCATTGA
TTGATTTTTAA
>YMR065W_YJM789
--------------------------------------------------
----------------------------------------------ATGT
TTGCAATGCGCTACGTCTATTTGTTTGCAATTTGTATTAAGTTTGTTTCA
AGCTCCGAACTAGGAAAAATCAACAATCTGCTGCAAGGAAGATTGATATA
CACAGATAATTCCGTTGCGACAAATGTATTAGAATCCAAATTTCCATTCT
TGAAATCAACATGTGTTAAAGACGCACTAAAATTATTTTTGCCACAATGT
ATTGCAAATGGACTTGAATCCATTGACGCTGAAACAAGGGTAGAAACGGC
CATTAAACTTTCAATATGCGAGTTTCAGGCATCTGGCTTGGGCGAAATAC
CAGAAAATTGCATGGTTGACGACCTAGGATCAATGATGGATTGTATGTTT
GAACTAGAATCATCTTCACAGTGGTGGACAACTTATAGTGGAAATTATCA
GCGACTATCGAGTATTTGTTATGAAAATCTTCTTCCTTTTGAAAAAGAAC
AGATACTGAAACTTTTTCTAAATATCACTGAACTTTATGATTCATTTGGG
GATGATGTCGATACTAAGTTAAATCATCTGATGTTTCAAATGGAGCAAGA
TTCTCAAAATTTTTTGGACGATCTGGCCAGGATGTTCCGCAACTATGACA
ATGAACTGCGAAATGCGACCGAAAGCAATCGAATAATCTTAGAAAACGAC
CTCTCATTTTTTAGAAATAAAGTGAATGATGTACTCTATGAAACTTCCGA
ACAACTAGAGGTCCAAATCATAGAGAAGAACAGTCAACTAATGAATGAAG
TTGATACCGTCCATCATATTATGAGCGATCTAGCCGATGAGCTTGCTAAA
AATGACATAAAATCTAAGATAAATGACTTGAAAGACGACAGCCTGAATAA
TTTACAGGACCTAGTGGAAATGTCCAACGACGTAAAAGAATATTACTCTA
GAAATAACAAGTTAGTTAATACCGAGTTGGAAAACTTCTCGATGGGTTTA
AAAAAACAGTTAGGAGGCATGTCAAAGGATCTTTCTGAATCACAAATGGA
AGCTATAGAGCTCTTGCAAGGGTTCAATTCCATCCTTCATGATTCATTGT
TACCATCCATGACGGATGAGATAGTACCTGAGATGACGAACTTCAAAAAT
ACCTTACTACAAGAATGGACAGCTATAACATCTACACTAAATGGAGATTT
TGCTTTATGGAATGAGGAGATTTTTTCAACTTTTAATGATATTTCAGAGA
AGCTGAATGGCACAAAAAAAAAATTAGACGACATTGAAATCAGAGTCTCA
CTTGTCCATAAAAATGTCATGACAATGATGAGGGTATTGGATTTTATGTG
GAAAACTAGTAAAATGATTATAAGATGTGGGTACCTTGCAGTCAAGAATA
AATACTACTGGTTACTGTGCTCCGTTGTGTGGATTTGGTCAAAATACCGT
ACGTCTCGAGTAAACGTCAAAATGATTCCTATTAAACGCTATTACCAATG
GGCAGCTCTTCTACTTTCAATTTATCTAGGAGCTAAGACTGGCTCATTGA
TTGATTTTTAA
>lcl|YJM653.contig01739_11825-1
--------------------------------------------------
----------------------------------------------ATGT
TTGAAATGCGCTACGTCTATTTGTTTGCAATTTGTATTAAGTTTGTTTCA
AGCTCCGAACTAGGAAAAATCAACAATCTGCTGCAAGGAAGATTGATATA
CACAGATAATTCCGTTGCGACAAATGTATTAGAATCCAAATTTCCATTCT
TGAAATCAACATGTGTTAAAGACGCACTAAAATTATTTTTGCCACAATGT
ATTGCAAATGGACTTGAATCCATTGACGCTGAAACAAGGGTAGAAACGGC
CATTAAACTTTCAATATGCGAGTTTCAGGCATCTGGCTTGGGCGAAATAC
CAGAAAATTGCATGGTTGACGACCTAGGATCAATGATGGATTGTATGTTT
GAACTAGAATCATCTTCACAGTGGTGGACAACTTATAGTGGAAATTATCA
GCGACTATCGAGTATTTGTTATGAAAATCTTCTTCCTTTTGAAAAAGAAC
AGATACTGAAACTTTTTCTAAATATCACTGAACTTTATGATTCATTTGGG
GATGATGTCGATACTAAGTTAAATCATCTGATGTTTCAAATGGAGCAAGA
TTCTCAAAATTTTTTGGACGATCTGGCCAGGATGTTCCGCAACTATGACA
ATGAACTGCGAAATGCGACCGAAAGCAATCGAATAATCTTAGAAAACGAC
CTCTCATTTTTTAGAAATAAAGTGAATGATGTACTCTATGAAACTTCCGA
ACAACTAGAGGTCCAAATCATAGAGAAGAACAGTCAACTAATGAATGAAG
TTGATACCGTCCATCATATTATGAGCGATCTAGCCGATGAGCTTGCTAAA
AATGACATAAAATCTAAGATAAATGACTTGAAGGACGACAGCCTGAATAA
TTTACAGGACCTAGTGGAAATGTCCAACGACGTAAAAGAATATTACTCTA
GAAATAACAAGTTAGTTAATACCGAGTTGGAAAACTTCTCGATGGGTTTA
AAAAAACAGTTAGGAGGCATGTCAAAGGATCTTTCTGAATCACAAATGGA
AGCTATAGAGCTCTTGCAAGGGTTCAATTCCATCCTTCATGATTCATTGT
TACCATCCATGACGGATGAGATAGTACCTGAGATGACGAACTTCAAAAAT
ACCTTACTACAAGAATGGACAGCTATAACATCTACACTAAATGGAGATTT
TGCTTTATGGAATGAGGAGATTTTTTCAACTTTTAATGATATTTCAGAGA
AGCTGAATGGCACAAAAAAAAAATTAGACGACATTGAAATCAGAGTCTCA
CTTGTCCATAAAAATGTCATGACAATGATGAGGGTATTGGATTTTATGTG
GAAAACTAGTAAAATGATTATAAGATGTGGGTACCTTGCAGTCAAGAATA
AATACTACTGGTTACTGTGCTCCGTTGTGTGGATTTGGTCAAAATACCGT
ACGTCTCGAGTAAACGTCAAAATGATTCCTATTAAACGCTATTACCAATG
GGCAGCTCTTCTACTTTCAATTTATCTAGGAGCTAAGACTGGCTCATTGA
TTGATTTTTAA
>lcl|Y12.Contig1.4_50925-52439
--------------------------------------------------
----------------------------------------------ATGT
TTGCAATGCGCTACGTCTATTTGTTTGCAATTTGTATTAAGTTTGTTTCA
AGCTCCGAACTAGGAAAAATCAACAATCTGCTGCAAGGAAGATTGATATA
CACAGATAATTCCGTTGCGACAAATGTATTAGAATCCAAATTTCCATTCT
TGAAATCAACATGTGTTAAAGACGCACTAAAATTATTTTTGCCACAATGT
ATTGCAAATGGACTTGAATCCATTGACGCTGAAACAAGGGTAGAAACGGC
CATTAAACTTTCAATATGCGAGTTTCAGGCATCTGGCTTGGGCGAAATAC
CAGAAAATTGCATGGTTGACGACCTAGGATCAATGATGGATTGTATGTTT
GAACTAGAATCATCTTCACAGTGGTGGACAACTTATAGTGGAAATTATCA
GCGACTATCGAGTATTTGTTATGAAAATCTTCTTCCTTTTGAAAAAGAAC
AGATACTGAAACTTTTTCTAAATATCACTGAACTTTATGATTCATTTGGG
GATGATGTCGATACTAAGTTAAATCATCTGATGTTTCAAATGGAGCAAGA
TTCTCAAAATTTTTTGGACGATCTGGCCAGGATGTTCCGCAACTATGACA
ATGAACTGCGAAATGCGACCGAAAGCAATCGAATAATCTTAGAAAACGAC
CTCTCATTTTTTAGAAATAAAGTGAATGATGTACTCTATGAAACTTCCGA
ACAACTAGAGGTCCAAATCATAGAGAAGAACAGTCAACTAATGAATGAAG
TTGATACCGTCCATCATATTATGAGCGATCTAGCCGATGAGCTTGCTAAA
AATGACATAAAATCTAAGATAAATGACTTGAAGGACGACAGCCTGAATAA
TTTACAGGACCTAGTGGAAATGTCCAACGACGTAAAAGAATATTACTCTA
GAAATAACAAGTTAGTTAATACCGAGTTGGAAAACTTCTCGATGGGTTTA
AAAAAACAGTTAGGAGGCATGTCAAAGGATCTTTCTGAATCACAAATGGA
AGCTATAGAGCTCTTGCAAGGGTTCAATTCCATCCTTCATGATTCATTGT
TACCATCCATGACGGATGAGATAGTACCTGAGATGACGAACTTCAAAAAT
ACCTTACTACAAGAATGGACAGCTATAACATCTACACTAAATGGAGATTT
TGCTTTATGGAATGAGGAGATTTTTTCAACTTTTAATGATATTTCAGAGA
AGCTGAATGGCACAAAAAAAAAATTAGACGACATTGAAATCAGAGTCTCA
CTTGTCCATAAAAATGTCATGACAATGATGAGGGTATTGGATTTTATGTG
GAAAACTAGTAAAATGATTATAAGATGTGGGTACCTTGCAGTCAAGAATA
AATACTACTGGTTACTGTGCTCCGTTGTGTGGATTTGGTCAAAATACCGT
ACGTCTCGAGTAAACGTCAAAATGATTCCTATTAAACGCTATTACCAATG
GGCAGCTCTTCTACTTTCAATTTATCTAGGAGCTAAGACTGGCTCATTGA
TTGATTTTTAA
>lcl|FL100.Contig861.1_105-1619
--------------------------------------------------
----------------------------------------------ATGT
TTGAAATGCGCTACGTCTATTTGTTTGCAATTTGTATTAAGTTTGTTTCA
AGCTCCGAACTAGGAAAAATCAACAATCTGCTGCAAGGAAGATTGATATA
CACAGATAATTCCGTTGCGACAAATGTATTAGAATCCAAATTTCCATTCT
TGAAATCAACATGTGTTAAAGACGCACTAAAATTATTTTTGCCACAATGT
ATTGCAAATGGACTTGAATCCATTGACGCTGAAACAAGGGTAGAAACGGC
CATTAAACTTTCAATATGCGAGTTTCAGGCATCTGGCTTGGGCGAAATAC
CAGAAAATTGCATGGTTGACGACCTAGGATCAATGATGGATTGTATGTTT
GAACTAGAATCATCTTCACAGTGGTGGACAACTTATAGTGGAAATTATCA
GCGACTATCGAGTATTTGTTATGAAAATCTTCTTCCTTTTGAAAAAGAAC
AGATACTGAAACTTTTTCTAAATATCACTGAACTTTATGATTCATTTGGG
GATGATGTCGATACTAAGTTAAATCATCTGATGTTTCAAATGGAGCAAGA
TTCTCAAAATTTTTTGGACGATCTGGCCAGGATGTTCCGCAACTATGACA
ATGAACTGCGAAATGCGACCGAAAGCAATCGAATAATCTTAGAAAACGAC
CTCTCATTTTTTAGAAATAAAGTGAATGATGTACTCTATGAAACTTCCGA
ACAACTAGAGGTCCAAATCATAGAGAAGAACAGTCAACTAATGAATGAAG
TTGATACCGTCCATCATATTATGAGCGATCTAGCCGATGAGCTTGCTAAA
AATGACATAAAATCTAAGATAAATGACTTGAAGGACGACAGCCTGAATAA
TTTACAGGACCTAGTGGAAATGTCCAACGACGTAAAAGAATATTACTCTA
GAAATAACAAGTTAGTTAATACCGAGTTGGAAAACTTCTCGATGGGTTTA
AAAAAACAGTTAGGAGGCATGTCAAAGGATCTTTCTGAATCACAAATGGA
AGCTATAGAGCTCTTGCAAGGGTTCAATTCCATCCTTCATGATTCATTGT
TACCATCCATGACAGATGAGATAGTACCTGAGATGACGAACTTCAAAAAT
ACCTTACTACAAGAATGGACAGCTATAACATCTACACTAAATGGAGATTT
TGCTTTATGGAATGAGGAGATTTTTTCAACTTTTAATGATATTTCAGAGA
AGCTGAATGGCACAAAAAAAAAATTAGACGACATTGAAATCAGAGTCTCA
CTTGTCCATAAAAATGTCATGACAATGATGAGGGTATTGGATTTTATGTG
GAAAACTAGTAAAATGATTATAAGATGTGGGTACCTTGCAGTCAAGAATA
AATACTACTGGTTACTGTGCTCCGTTGTGTGGATTTGGTCAAAATACCGT
ACGTCTCGAGTAAACGTCAAAATGATTCCTATTAAACGCTATTACCAATG
GGCAGCTCTTCTACTTTCAATTTATCTAGGAGCTAAGACTGGCTCATTGA
TTGATTTTTAA
>lcl|YJM280.Contig0.60_149-1662
--------------------------------------------------
----------------------------------------------ATGT
TTGAAATGCGCTACGTCTATTTGTTTGCAATTTGTATTAAGTTTGTTTCA
AGCTCCGAACTAGGAAAAATCAACAATCTGCTGCAAGGAAGATTGATATA
CACAGATAATTCCGTTGCGACAAATGTATTAGAATCCAAATTTCCATTCT
TGAAATCAACATGTGTTAAAGACGCACTAAAATTATTTTTGCCACAATGT
ATTGCAAATGGACTTGAATCCATTGACGCTGAAACAAGGGTAGAAACGGC
CATTAAACTTTCAATATGCGAGTTTCAGGCATCTGGCTTGGGCGAAATAC
CAGAAAATTGCATGGTTGACGACCTAGGATCAATGATGGATTGTATGTTT
GAACTAGAATCATCTTCACAGTGGTGGACAACTTATAGTGGAAATTATCA
GCGACTATCGAGTATTTGTTATGAAAATCTTCTTCCTTTTGAAAAAGAAC
AGATACTGAAACTTTTTCTAAATATCACTGAACTTTATGATTCATTTGGG
GATGATGTCGATACTAAGTTAAATCATCTGATGTTTCAAATGGAGCAAGA
TTCTCAAAATTTTTTGGACGATCTGGCCAGGATGTTCCGCAACTATGACA
ATGAACTGCGAAATGCGACCGAAAGCAATCGAATAATCTTAGAAAACGAC
CTCTCATTTTTTAGAAATAAAGTGAATGATGTACTCTATGAAACTTCCGA
ACAACTAGAGGTCCAAATCATAGAGAAGAACAGTCAACTAATGAATGAAG
TTGATACCGTCCATCATATTATGAGCGATCTAGCCGATGAGCTTGCTAAA
AATGACATAAAATCTAAGATAAATGACTTGAAGGACGACAGCCTGAATAA
TTTACAGGACCTAGTGGAAATGTCCAACGACGTAAAAGAATATTACTCTA
GAAATAACAAGTTAGTTAATACCGAGTTGGAAAACTTCTCGATGGGTTTA
AAAAAACAGTTAGGAGGCATGTCAAAGGATCTTTCTGAATCACAAATGGA
AGCTATAGAGCTCTTGCAAGGGTTCAATTCCATCCTTCATGATTCATTGT
TACCATCCATGACAGATGAGATAGTACCTGAGATGACGAACTTCAAAAAT
ACCTTACTACAAGAATGGACAGCTATAACATCTACACTAAATGGAGATTT
TGCTTTATGGAATGAGGAGATTTTTTCAACTTTTAATGATATTTCAGAGA
AACTGAATGGCAC-AAAAAAAAATTAGACGACATTGAAATCAGAGTCTCA
CTTGTCCATAAAAATGTCATGACAATGATGAGGGTATTGGATTTTATGTG
GAAAACTAGTAAAATGATTATAAGATGTGGGTACCTTGCAGTCAAGAATA
AATACTACTGGTTACTGTGCTCCGTTGTGTGGATTTGGTCAAAATACCGT
ACGTCTCGAGTAAACGTCAAAATGATTCCTATTAAACGCTATTACCAATG
GGCAGCTCTTCTACTTTCAATTTATCTAGGAGCTAAGACTGGCTCATTGA
TTGATTTTTAA
>lcl|YPS163.Contig41.6_19596-21
--------------------------------------------------
----------------------------------------------ATGT
TTGCAATGCGCTACGTCTATTTGTTTGCAATTTGTATTAAGTTTGTTTCA
AGCTCCGAACTAGGAAAAATCAACAATCTGCTGCAAGGAAGATTGATATA
CACAGATAATTCCGTTGCGACAAATGTATTAGAATCCAAATTTCCATTCT
TGAAATCAACATGTGTTAAAGACGCACTAAAATTATTTTTGCCACAATGT
ATTGCAAATGGACTTGAATCCATTGACGCTGAAACAAGGGTAGAAACGGC
CATTAAACTTTCAATATGCGAGTTTCAGGCATCTGGCTTGGGCGAAATAC
CAGAAAATTGCATGGTTGACGACCTAGGATCAATGATGGATTGTATGTTT
GAACTAGAATCATCTTCACAGTGGTGGACAACTTATAGTGGAAATTATCA
GCGACTATCGAGTATTTGTTATGAAAATCTTCTTCCTTTTGAAAAAGAAC
AGATACTGAAACTTTTTCTAAATATCACTGAACTTTATGATTCATTTGGG
GATGATGTCGATACTAAGTTAAATCATCTGATGTTTCAAATGGAGCAAGA
TTCTCAAAATTTTTTGGACGATCTGGCCAGGATGTTCCGCAACTATGACA
ATGAACTGCGAAATGCGACCGAAAGCAATCGAATAATCTTAGAAAACGAC
CTCTCATTTTTTAGAAATAAAGTGAATGATGTACTCTATGAAACTTCCGA
ACAACTAGAGGTCCAAATCATAGAGAAGAACAGTCAACTAATGAATGAAG
TTGATACCGTCCATCATATTATGAGCGATCTAGCCGATGAGCTTGCTAAA
AATGACATAAAATCTAAGATAAATGACTTGAAGGACGACAGCCTGAATAA
TTTACAGGACCTAGTGGAAATGTCCAACGACGTAAAAGAATATTACTCTA
GAAATAACAAGTTAGTTAATACCGAGTTGGAAAACTTCTCGATGGGTCTA
AAAAAACAGTTAGGAGGCATGTCAAAGGATCTTTCTGAATCACAAATGGA
AGCTATAGAGCTCTTGCAAGGGTTCAATTCCATCCTTCATGATTCATTGT
TACCATCCATGACGGATGAGATAGTACCTGAGATGACGAACTTCAAAAAT
ACCTTACTACAAGAATGGACAGCTATAACATCTACACTAAATGGAGATTT
TGCTTTATGGAATGAGGAGATTTTTTCAACTTTTAATGATATTTCAGAGA
AGCTGAATGGCACAAAAAAAAAATTAGACGACATTGAAATCAGAGTCTCA
CTTGTCCATAAAAATGTCATGACAATGATGAGGGTATTGGATTTTATGTG
GAAAACTAGTAAAATGATTATAAGATGTGGGTACCTTGCAGTCAAGAATA
AATACTACTGGTTACTGTGCTCCGTTGTGTGGATTTGGTCAAAATACCGT
ACGTCTCGAGTAAACGTCAAAATGATTCCTATTAAACGCTATTACCAATG
GGCAGCTCTTCTACTTTCAATTTATCTAGGAGCTAAGACTGGCTCATTGA
TTGATTTTTAA
>lcl|YPS1009.contig00863_2354-3
--------------------------------------------------
----------------------------------------------ATGT
TTGCAATGCGCTACGTCTATTTGTTTGCAATTTGTATTAAGTTTGTTTCA
AGCTCCGAACTAGGAAAAATCAACAATCTGCTGCAAGGAAGATTGATATA
CACAGATAATTCCGTTGCGACAAATGTATTAGAATCCAAATTTCCATTCT
TGAAATCAACATGTGTTAAAGACGCACTAAAATTATTTTTGCCACAATGT
ATTGCAAATGGACTTGAATCCATTGACGCTGAAACAAGGGTAGAAACGGC
CATTAAACTTTCAATATGCGAGTTTCAGGCATCTGGCTTGGGCGAAATAC
CAGAAAATTGCATGGTTGACGACCTAGGATCAATGATGGATTGTATGTTT
GAACTAGAATCATCTTCACAGTGGTGGACAACTTATAGTGGAAATTATCA
GCGACTATCGAGTATTTGTTATGAAAATCTTCTTCCTTTTGAAAAAGAAC
AGATACTGAAACTTTTTCTAAATATCACTGAACTTTATGATTCATTTGGG
GATGATGTCGACACTAAGTTAAATCATCTGATGTTTCAAATGGAGCAAGA
TTCTCAAAATTTTTTGGACGATCTGGCCAGGATGTTCCGCAACTATGACA
ATGAACTGCGAAATGCGACCGAAAGCAATCGAATAATCTTAGAAAACGAC
CTCTCATTTTTTAGAAATAAAGTGAATGATGTACTCTATGAAACTTCCGA
ACAACTAGAGGTCCAAATCATAGAGAAGAACAGTCAACTAATGAATGAAG
TTGATACCGTCCATCATATTATGAGCGATCTAGCCGATGAGCTTGCTAAA
AATGACATAAAATCTAAGATAAATGACTTGAAGGACGACAGCCTGAATAA
TTTACAGGACCTAGTGGAAATGTCCAACGACGTAAAAGAATATTACTCTA
GAAATAACAAGTTAGTTAATACCGAGTTGGAAAACTTCTCGATGGGTTTA
AAAAAACAGTTAGGAGGCATGTCAAAGGATCTTTCTGAATCACAAATGGA
AGCTATAGAGCTCTTGCAAGGGTTCAATTCCATCCTTCATGATTCATTGT
TACCATCCATGACGGATGAGATAGTACCTGAGATGACGAACTTCAAAAAT
ACCTTACTACAAGAATGGACAGCTATAACATCTACACTAAATGGAGATTT
TGCTTTATGGAATGAGGAGATTTTTTCAACTTTTAATGATATTTCAGAGA
AGCTGAATGGCACAAAAAAAAAATTAGACGACATTGAAATCAGAGTCTCA
CTTGTCCATAAAAATGTCATGACAATGATGAGGGTATTGGATTTTATGTG
GAAAACTAGTAAAATGATTATAAGATGTGGGTACCTTGCAGTCAAGAATA
AATACTACTGGTTACTGTGCTCCGTTGTGTGGATTTGGTCAAAATACCGT
ACGTCTCGAGTAAACGTCAAAATGATTCCTATTAAACGCTATTACCAATG
GGCAGCTCTTCTACTTTCAATTTATCTAGGAGCTAAGACTGGCTCATTGA
TTGATTTTTAA
>lcl|YJM421.Contig3.20_20195-21
--------------------------------------------------
----------------------------------------------ATGT
TTGCAATGCGCTACGTCTATTTGTTTGCAATTTGTATTAAGTTTGTTTCA
AGCTCCGAACTAGGAAAAATCAACAATCTGCTGCAAGGAAGATTGATATA
CACAGATAATTCCGTTGCGACAAATGTATTAGAATCCAAATTTCCATTCT
TGAAATCAACATGTGTTAAAGACGCACTAAAATTATTTTTGCCACAATGT
ATTGCAAATGGACTTGAATCCATTGACGCTGAAACAAGGGTAGAAACGGC
CATTAAACTTTCAATATGCGAGTTTCAGGCATCTGGCTTGGGCGAAATAC
CAGAAAATTGCATGGTTGACGACCTAGGATCAATGATGGATTGTATGTTT
GAACTAGAATCATCTTCACAGTGGTGGACAACTTATAGTGGAAATTATCA
GCGACTATCGAGTATTTGTTATGAAAATCTTCTTCCTTTTGAAAAAGAAC
AGATACTGAAACTTTTTCTAAATATCACTGAACTTTATGATTCATTTGGG
GATGATGTCGATACTAAGTTAAATCATCTGATGTTTCAAATGGAGCAAGA
TTCTCAAAATTTTTTGGACGATCTGGCCAGGATGTTCCGCAACTATGACA
ATGAACTGCGAAATGCGACCGAAAGCAATCGAATAATCTTAGAAAACGAC
CTCTCATTTTTTAGAAATAAAGTGAATGATGTACTCTATGAAACTTCCGA
ACAACTAGAGGTCCAAATCATAGAGAAGAACAGTCAACTAATGAATGAAG
TTGATACCGTCCATCATATTATGAGCGATCTAGCCGATGAGCTTGCTAAA
AATGACATAAAATCTAAGATAAATGACTTGAAAGACGACAGCCTGAATAA
TTTACAGGACCTAGTGGAAATGTCCAACGACGTAAAAGAATATTACTCTA
GAAATAACAAGTTAGTTAATACCGAGTTGGAAAACTTCTCGATGGGTTTA
AAAAAACAGTTAGGAGGCATGTCAAAGGATCTTTCTGAATCACAAATGGA
AGCTATAGAGCTCTTGCAAGGGTTCAATTCCATCCTTCATGATTCATTGT
TACCATCCATGACGGATGAGATAGTACCTGAGATGACGAACTTCAAAAAT
ACCTTACTACAAGAATGGACAGCTATAACATCTACACTAAATGGAGATTT
TGCTTTATGGAATGAGGAGATTTTTTCAACTTTTAATGATATTTCAGAGA
AGCTGAATGGCACAAAAAAAAAATTAGACGACATTGAAATCAGAGTCTCA
CTTGTCCATAAAAATGTCATGACAATGATGAGGGTATTGGATTTTATGTG
GAAAACTAGTAAAATGATTATAAGATGTGGGTACCTTGCAGTCAAGAATA
AATACTACTGGTTACTGTGCTCCGTTGTGTGGATTTGGTCAAAATACCGT
ACGTCTCGAGTAAACGTCAAAATGATTCCTATTAAACGCTATTACCAATG
GGCAGCTCTTCTACTTTCAATTTATCTAGGAGCTAAGACTGGCTCATTGA
TTGATTTTTAA
>lcl|YJM320.Contig4.2_19354-208
--------------------------------------------------
----------------------------------------------ATGT
TTGCAATGCGCTACGTCTATTTGTTTGCAATTTGTATTAAGTTTGTTTCA
AGCTCCGAACTAGGAAAAATCAACAATCTGCTGCAAGGAAGATTGATATA
CACAGATAATTCCGTTGCGACAAATGTATTAGAATCCAAATTTCCATTCT
TGAAATCAACATGTGTTAAAGACGCACTAAAATTATTTTTGCCACAATGT
ATTGCAAATGGACTTGAATCCATTGACGCTGAAACAAGGGTAGAAACGGC
CATTAAACTTTCAATATGCGAGTTTCAGGCATCTGGCTTGGGCGAAATAC
CAGAAAATTGCATGGTTGACGACCTAGGATCAATGATGGATTGTATGTTT
GAACTAGAATCATCTTCACAGTGGTGGACAACTTATAGTGGAAATTATCA
GCGACTATCGAGTATTTGTTATGAAAATCTTCTTCCTTTTGAAAAAGAAC
AGATACTGAAACTTTTTCTAAATATCACTGAACTTTATGATTCATTTGGG
GATGATGTCGATACTAAGTTAAATCATCTGATGTTTCAAATGGAGCAAGA
TTCTCAAAATTTTTTGGACGATCTGGCCAGGATGTTCCGCAACTATGACA
ATGAACTGCGAAATGCGACCGAAAGCAATCGAATAATCTTAGAAAACGAC
CTCTCATTTTTTAGAAATAAAGTGAATGATGTACTCTATGAAACTTCCGA
ACAACTAGAGGTCCAAATCATAGAGAAGAACAGTCAACTAATGAATGAAG
TTGATACCGTCCATCATATTATGAGCGATCTAGCCGATGAGCTTGCTAAA
AATGACATAAAATCTAAGATAAATGACTTGAAAGACGACAGCCTGAATAA
TTTACAGGACCTAGTGGAAATGTCCAACGACGTAAAAGAATATTACTCTA
GAAATAACAAGTTAGTTAATACCGAGTTGGAAAACTTCTCGATGGGTTTA
AAAAAACAGTTAGGAGGCATGTCAAAGGATCTTTCTGAATCACAAATGGA
AGCTATAGAGCTCTTGCAAGGGTTCAATTCCATCCTTCATGATTCATTGT
TACCATCCATGACGGATGAGATAGTACCTGAGATGACGAACTTCAAAAAT
ACCTTACTACAAGAATGGACAGCTATAACATCTACACTAAATGGAGATTT
TGCTTTATGGAATGAGGAGATTTTTTCAACTTTTAATGATATTTCAGAGA
AGCTGAATGGCACAAAAAAAAAATTAGACGACATTGAAATCAGAGTCTCA
CTTGTCCATAAAAATGTCATGACAATGATGAGGGTATTGGATTTTATGTG
GAAAACTAGTAAAATGATTATAAGATGTGGGTACCTTGCAGTCAAGAATA
AATACTACTGGTTACTGTGCTCCGTTGTGTGGATTTGGTCAAAATACCGT
ACGTCTCGAGTAAACGTCAAAATGATTCCTATTAAACGCTATTACCAATG
GGCAGCTCTTCTACTTTCAATTTATCTAGGAGCTAAGACTGGCTCATTGA
TTGATTTTTAA
>lcl|YJM269.Contig32.6_8827-103
--------------------------------------------------
----------------------------------------------ATGT
TTGAAATGCGCTACGTCTATTTGTTTGCAATTTGTATTAAGTTTGTTTCA
AGCTCCGAACTAGGAAAAATCAACAATCTGCTGCAAGGAAGATTGATATA
CACAGATAATTCCGTTGCGACAAATGTATTAGAATCCAAATTTCCATTCT
TGAAATCAACATGTGTTAAAGACGCACTAAAATTATTTTTGCCACAATGT
ATTGCAAATGGACTTGAATCCATTGACGCTGAAACAAGGGTAGAAACGGC
CATTAAACTTTCAATATGCGAGTTTCAGGCATCTGGCTTGGGCGAAATAC
CAGAAAATTGCATGGTTGACGACCTAGGATCAATGATGGATTGTATGTTT
GAACTAGAATCATCTTCACAGTGGTGGACAACTTATAGTGGAAATTATCA
GCGACTATCGAGTATTTGTTATGAAAATCTTCTTCCTTTTGAAAAAGAAC
AGATACTGAAACTTTTTCTAAATATCACTGAACTTTATGATTCATTTGGG
GATGATGTCGATACTAAGTTAAATCATCTGATGTTTCAAATGGAGCAAGA
TTCTCAAAATTTTTTGGACGATCTGGCCAGGATGTTCCGCAACTATGACA
ATGAACTGCGAAATGCGACCGAAAGCAATCGAATAATCTTAGAAAACGAC
CTCTCATTTTTTAGAAATAAAGTGAATGATGTACTCTATGAAACTTCCGA
ACAACTAGAGGTCCAAATCATAGAGAAGAACAGTCAACTAATGAATGAAG
TTGATACCGTCCATCATATTATGAGCGATCTAGCCGATGAGCTTGCTAAA
AATGACATAAAATCTAAGATAAATGACTTGAAGGACGACAGCCTGAATAA
TTTACAGGACCTAGTGGAAATGTCCAACGACGTAAAAGAATATTACTCTA
GAAATAACAAGTTAGTTAATACCGAGTTGGAAAACTTCTCGATGGGTTTA
AAAAAACAGTTAGGAGGCATGTCAAAGGATCTTTCTGAATCACAAATGGA
AGCTATAGAGCTCTTGCAAGGGTTCAATTCCATCCTTCATGATTCATTGT
TACCATCCATGACAGATGAGATAGTACCTGAGATGACGAACTTCAAAAAT
ACCTTACTACAAGAATGGACAGCTATAACATCTACACTAAATGGAGATTT
TGCTTTATGGAATGAGGAGATTTTTTCAACTTTTAATGATATTTCAGAGA
AGCTGAATGGCACAAAAAAAAAATTAGACGACATTGAAATCAGAGTCTCA
CTTGTCCATAAAAATGTCATGACAATGATGAGGGTATTGGATTTTATGTG
GAAAACTAGTAAAATGATTATAAGATGTGGTTACCTTGCAGTCAAGAATA
AATACTACTGGTTACTGTGCTCCGTTGTGTGGATTTGGTCAAAATACCGT
ACGTCTCGAGTAAACGTCAAAATGATTCCTATTAAACGCTATTACCAATG
GGCAGCTCTTCTACTTTCAATTTATCTAGGAGCTAAGACTGGCTCATTGA
TTGATTTTTAA
>lcl|WE372.Contig423.20_3462-49
--------------------------------------------------
----------------------------------------------ATGT
TTGAAATGCGCTACGTCTATTTGTTTGCAATTTGTATTAAGTTTGTTTCA
AGCTCCGAACTAGGAAAAATCAACAATCTGCTGCAAGGAAGATTGATATA
CACAGATAATTCCGTTGCGACAAATGTATTAGAATCCAAATTTCCATTCT
TGAAATCAACATGTGTTAAAGACGCACTAAAATTATTTTTGCCACAATGT
ATTGCAAATGGACTTGAATCCATTGACGCTGAAACAAGGGTAGAAACGGC
CATTAAACTTTCAATATGCGAGTTTCAGGCATCTGGCTTGGGCGAAATAC
CAGAAAATTGCATGGTTGACGACCTAGGATCAATGATGGATTGTATGTTT
GAACTAGAATCATCTTCACAGTGGTGGACAACTTATAGTGGAAATTATCA
GCGACTATCGAGTATTTGTTATGAAAATCTTCTTCCTTTTGAAAAAGAAC
AGATACTGAAACTTTTTTTAAATATCACTGAACTTTATGATTCATTTGGG
GATGATGTCGATACTAAGTTAAATCATCTGATGTTTCAAATGGAGCAAGA
TTCTCAAAATTTTTTGGACGATCTGGCCAGGATGTTCCGCAACTATGACA
ATGAACTGCGAAATGCGACCGAAAGCAATCGAATAATCTTAGAAAACGAC
CTCTCATTTTTTAGAAATAAAGTGAATGATGTACTCTATGAAACTTCCGA
ACAACTAGAGGTCCAAATCATAGAGAAGAACAGTCAACTAATGAATGAAG
TTGATACCGTCCATCATATTATGAGCGATCTAGCCGATGAGCTTGCTAAA
AATGACATAAAATCTAAGATAAATGACTTGAAGGACGACAGCCTGAATAA
TTTACAGGACCTAGTGGAAATGTCCAACGACGTAAAAGAATATTACTCTA
GAAATAACAAGTTAGTTAATACCGAGTTGGAAAACTTCTCGATGGGTTTA
AAAAAACAGTTAGGAGGCATGTCAAAGGATCTTTCTGAATCACAAATGGA
AGCTATAGAGCTCTTGCAAGGGTTCAATTCCATCCTTCATGATTCATTGT
TACCATCCATGACAGATGAGATAGTACCTGAGATGACGAACTTCAAAAAT
ACCTTACTACAAGAATGGACAGCTATAACATCTACACTAAATGGAGATTT
TGCTTTATGGAATGAGGAGATTTTTTCAACTTTTAATGATATTTCAGAGA
AGCTGAATGGCACAAAAAAAAAATTAGACGACATTGAAATCAGAGTCTCA
CTTGTCCATAAAAATGTCATGACAATGATGAGGGTATTGGATTTTATGTG
GAAAACTAGTAAAATGATTATAAGATGTGGGTACCTTGCAGTCAAGAATA
AATACTACTGGTTACTGTGCTCCGTTGTGTGGATTTGGTCAAAATACCGT
ACGTCTCGAGTAAACGTCAAAATGATTCCTATTAAACGCTATTACCAATG
GGCAGCTCTTCTACTTTCAATTTATCTAGGAGCTAAGACTGGCTCATTGA
TTGATTTTTAA
>lcl|T7_updated.Contig2.2_21326
--------------------------------------------------
----------------------------------------------ATGT
TTGCAATGCGCTACGTCTATTTGTTTGCAATTTGTATTAAGTTTGTTTCA
AGCTCCGAACTAGGAAAAATCAACAATCTGCTGCAAGGAAGATTGATATA
CACAGATAATTCCGTTGCGACAAATGTATTAGAATCCAAATTTCCATTCT
TGAAATCAACATGTGTTAAAGACGCACTAAAATTATTTTTGCCACAATGT
ATTGCAAATGGACTTGAATCCATTGACGCTGAAACAAGGGTAGAAACGGC
CATTAAACTTTCAATATGCGAGTTTCAGGCATCTGGCTTGGGCGAAATAC
CAGAAAATTGCATGGTTGACGACCTAGGATCAATGATGGATTGTATGTTT
GAACTAGAATCATCTTCACAGTGGTGGACAACTTATAGTGGAAATTATCA
GCGACTATCGAGTATTTGTTATGAAAATCTTCTTCCTTTTGAAAAAGAAC
AGATACTGAAACTTTTTCTAAATATCACTGAACTTTATGATTCATTTGGG
GATGATGTCGACACTAAGTTAAATCATCTGATGTTTCAAATGGAGCAAGA
TTCTCAAAATTTTTTGGACGATCTGGCCAGGATGTTCCGCAACTATGACA
ATGAACTGCGAAATGCGACCGAAAGCAATCGAATAATCTTAGAAAACGAC
CTCTCATTTTTTAGAAATAAAGTGAATGATGTACTCTATGAAACTTCCGA
ACAACTAGAGGTCCAAATCATAGAGAAGAACAGTCAACTAATGAATGAAG
TTGATACCGTCCATCATATTATGAGCGATCTAGCCGATGAGCTTGCTAAA
AATGACATAAAATCTAAGATAAATGACTTGAAGGACGACAGCCTGAATAA
TTTACAGGACCTAGTGGAAATGTCCAACGACGTAAAAGAATATTACTCTA
GAAATAACAAGTTAGTTAATACCGAGTTGGAAAACTTCTCGATGGGTTTA
AAAAAACAGTTAGGAGGCATGTCAAAGGATCTTTCTGAATCACAAATGGA
AGCTATAGAGCTCTTGCAAGGGTTCAATTCCATCCTTCATGATTCATTGT
TACCATCCATGACGGATGAGATAGTACCTGAGATGACGAACTTCAAAAAT
ACCTTACTACAAGAATGGACAGCTATAACATCTACACTAAATGGAGATTT
TGCTTTATGGAATGAGGAGATTTTTTCAACTTTTAATGATATTTCAGAGA
AGCTGAATGGCACAAAAAAAAAATTAGACGACATTGAAATCAGAGTCTCA
CTTGTCCATAAAAATGTCATGACAATGATGAGGGTATTGGATTTTATGTG
GAAAACTAGTAAAATGATTATAAGATGTGGGTACCTTGCAGTCAAGAATA
AATACTACTGGTTACTGTGCTCCGTTGTGTGGATTTGGTCAAAATACCGT
ACGTCTCGAGTAAACGTCAAAATGATTCCTATTAAACGCTATTACCAATG
GGCAGCTCTTCTACTTTCAATTTATCTAGGAGCTAAGACTGGCTCATTGA
TTGATTTTTAA
>lcl|I14.contig01878_30532-3204
--------------------------------------------------
----------------------------------------------ATGT
TTGAAATGCGCTACGTCTATTTGTTTGCAATTTGTATTAAGTTTGTTTCA
AGCTCCGAACTAGGAAAAATCAACAATCTGCTGCAAGGAAGATTGATATA
CACAGATAATTCCGTTGCGACAAATGTATTAGAATCCAAATTTCCATTCT
TGAAATCAACATGTGTTAAAGACGCACTAAAATTATTTTTGCCACAATGT
ATTGCAAATGGACTTGAATCCATTGACGCTGAAACAAGGGTAGAAACGGC
CATTAAACTTTCAATATGCGAGTTTCAGGCATCTGGCTTGGGCGAAATAC
CAGAAAATTGCATGGTTGACGACCTAGGATCAATGATGGATTGTATGTTT
GAACTAGAATCATCTTCACAGTGGTGGACAACTTATAGTGGAAATTATCA
GCGACTATCGAGTATTTGTTATGAAAATCTTCTTCCTTTTGAAAAAGAAC
AGATACTGAAACTTTTTTTAAATATCACTGAACTTTATGATTCATTTGGG
GATGATGTCGATACTAAGTTAAATCATCTGATGTTTCAAATGGAGCAAGA
TTCTCAAAATTTTTTGGACGATCTGGCCAGGATGTTCCGCAACTATGACA
ATGAACTGCGAAATGCGACCGAAAGCAATCGAATAATCTTAGAAAACGAC
CTCTCATTTTTTAGAAATAAAGTGAATGATGTACTCTATGAAACTTCCGA
ACAACTAGAGGTCCAAATCATAGAGAAGAACAGTCAACTAATGAATGAAG
TTGATACCGTCCATCATATTATGAGCGATCTAGCCGATGAGCTTGCTAAA
AATGACATAAAATCTAAGATAAATGACTTGAAGGACGACAGCCTGAATAA
TTTACAGGACCTAGTGGAAATGTCCAACGACGTAAAAGAATATTACTCTA
GAAATAACAAGTTAGTTAATACCGAGTTGGAAAACTTCTCGATGGGTTTA
AAAAAACAGTTAGGAGGCATGTCAAAGGATCTTTCTGAATCACAAATGGA
AGCTATAGAGCTCTTGCAAGGGTTCAATTCCATCCTTCATGATTCATTGT
TACCATCCATGACAGATGAGATAGTACCTGAGATGACGAACTTCAAAAAT
ACCTTACTACAAGAATGGACAGCTATAACATCTACACTAAATGGAGATTT
TGCTTTATGGAATGAGGAGATTTTTTCAACTTTTAATGATATTTCAGAGA
AGCTGAATGGCACAAAAAAAATATTAGACGACATTGAAATCAGAGTCTCA
CTTGTCCATAAAAATGTCATGACAATGATGAGGGTATTGGATTTTATGTG
GAAAACTAGTAAAATGATTATAAGATGTGGGTACCTTGCAGTCAAGAATA
AATACTACTGGTTACTGTGCTCCGTTGTGTGGATTTGGTCAAAATACCGT
ACGTCTCGAGTAAACGTCAAAATGATTCCTATTAAACGCTATTACCAATG
GGCAGCTCTTCTACTTTCAATTTATCTAGGAGCTAAGACTGGCTCATTGA
TTGATTTTTAA
>lcl|CLIB324.Contig325.2_5270-6
--------------------------------------------------
----------------------------------------------ATGT
TTGAAATGCGCTACGTCTATTTGTTTGCAATTTGTATTAAGTTTGTTTCA
AGCTCCGAACTAGGAAAAATCAACAATCTGCTGCAAGGAAGATTGATATA
CACAGATAATTCCGTTGCGACAAATGTATTAGAATCCAAATTTCCATTCT
TGAAATCAACATGTGTTAAAGACGCACTAAAATTATTTTTGCCACAATGT
ATTGCAAATGGACTTGAATCCATTGACGCTGAAACAAGGGTAGAAACGGC
CATTAAACTTTCAATATGCGAGTTTCAGGCATCTGGCTTGGGCGAAATAC
CAGAAAATTGCATGGTTGACGACCTAGGATCAATGATGGATTGTATGTTT
GAACTAGAATCATCTTCACAGTGGTGGACAACTTATAGTGGAAATTATCA
GCGACTATCGAGTATTTGTTATGAAAATCTTCTTCCTTTTGAAAAAGAAC
AGATACTGAAACTTTTTCTAAATATCACTGAACTTTATGATTCATTTGGG
GATGATGTCGATACTAAGTTAAATCATCTGATGTTTCAAATGGAGCAAGA
TTCTCAAAATTTTTTGGACGATCTGGCCAGGATGTTCCGCAACTATGACA
ATGAACTGCGAAATGCGACCGAAAGCAATCGAATAATCTTAGAAAACGAC
CTCTCATTTTTTAGAAATAAAGTGAATGATGTACTCTATGAAACTTCCGA
ACAACTAGAGGTCCAAATCATAGAGAAGAACAGTCAACTAATGAATGAAG
TTGATACCGTCCATCATATTATGAGCGATCTAGCCGATGAGCTTGCTAAA
AATGACATAAAATCTAAGATAAATGACTTGAAGGACGACAGCCTGAATAA
TTTACAGGACCTAGTGGAAATGTCCAACGACGTAAAAGAATATTACTCTA
GAAATAACAAGTTAGTTAATACCGAGTTGGAAAACTTCTCGATGGGTTTA
AAAAAACAGTTAGGAGGCATGTCAAAGGATCTTTCTGAATCACAAATGGA
AGCTATAGAGCTCTTGCAAGGGTTCAATTCCATCCTTCATGATTCATTGT
TACCATCCATGACAGATGAGATAGTACCTGAGATGACGAACTTCAAAAAT
ACCTTACTACAAGAATGGACAGCTATAACATCTACACTAAATGGAGATTT
TGCTTTATGGAATGAGGAGATTTTTTCAACTTTTAATGATATTTCAGAGA
AGCTGAATGGCACAAAAAAAAAATTAGACGACATTGAAATCAGAGTCTCA
CTTGTCCATAAAAATGTCATGACAATGATGAGGGTATTGGATTTTATGTG
GAAAACTAGTAAAATGATTATAAGATGTGGTTACCTTGCAGTCAAGAATA
AATACTACTGGTTACTGTGCTCCGTTGTGTGGATTTGGTCAAAATACCGT
ACGTCTCGAGTAAACGTCAAAATGATTCCTATTAAACGCTATTACCAATG
GGCAGCTCTTCTACTTTCAATTTATCTAGGAGCTAAGACTGGCTCATTGA
TTGATTTTTAA
>lcl|CLIB215.Contig225.2_2993-4
--------------------------------------------------
----------------------------------------------ATGT
TTGAAATGCGCTACGTCTATTTGTTTGCAATTTGTATTAAGTTTGTTTCA
AGCTCCGAACTAGGAAAAATCAACAATCTGCTGCAAGGAAGATTGATATA
CACAGATAATTCCGTTGCGACAAATGTATTAGAATCCAAATTTCCATTCT
TGAAATCAACATGTGTTAAAGACGCACTAAAATTATTTTTGCCACAATGT
ATTGCAAATGGACTTGAATCCATTGACGCTGAAACAAGGGTAGAAACGGC
CATTAAACTTTCAATATGCGAGTTTCAGGCATCTGGCTTGGGCGAAATAC
CAGAAAATTGCATGGTTGACGACCTAGGATCAATGATGGATTGTATGTTT
GAACTAGAATCATCTTCACAGTGGTGGACAACTTATAGTGGAAATTATCA
GCGACTATCGAGTATTTGTTATGAAAATCTTCTTCCTTTTGAAAAAGAAC
AGATACTGAAACTTTTTTTAAATATCACTGAACTTTATGATTCATTTGGG
GATGATGTCGATACTAAGTTAAATCATCTGATGTTTCAAATGGAGCAAGA
TTCTCAAAATTTTTTGGACGATCTGGCCAGGATGTTCCGCAACTATGACA
ATGAACTGCGAAATGCGACCGAAAGCAATCGAATAATCTTAGAAAACGAC
CTCTCATTTTTTAGAAATAAAGTGAATGATGTACTCTATGAAACTTCCGA
ACAACTAGAGGTCCAAATCATAGAGAAGAACAGTCAACTAATGAATGAAG
TTGATACCGTCCATCATATTATGAGCGATCTAGCCGATGAGCTTGCTAAA
AATGACATAAAATCTAAGATAAATGACTTGAAGGACGACAGCCTGAATAA
TTTACAGGACCTAGTGGAAATGTCCAACGACGTAAAAGAATATTACTCTA
GAAATAACAAGTTAGTTAATACCGAGTTGGAAAACTTCTCGATGGGTTTA
AAAAAACAGTTAGGAGGCATGTCAAAGGATCTTTCTGAATCACAAATGGA
AGCTATAGAGCTCTTGCAAGGGTTCAATTCCATCCTTCATGATTCATTGT
TACCATCCATGACAGATGAGATAGTACCTGAGATGACGAACTTCAAAAAT
ACCTTACTACAAGAATGGACAGCTATAACATCTACACTAAATGGAGATTT
TGCTTTATGGAATGAGGAGATTTTTTCAACTTTTAATGATATTTCAGAGA
AGCTGAATGGCACCAAAAAAAAATTAGACGACATTGAAATCAGAGTCTCA
CTTGTCCATAAAAATGTCATGACAATGATGAGGGTATTGGATTTTATGTG
GAAAACTAGTAAAATGATTATAAGATGTGGGTACCTTGCAGTCAAGAATA
AATACTACTGGTTACTGTGCTCCGTTGTGTGGATTTGGTCAAAATACCGT
ACGTCTCGAGTAAACGTCAAAATGATTCCTATTAAACGCTATTACCAATG
GGCAGCTCTTCTACTTTCAATTTATCTAGGAGCTAAGACTGGCTCATTGA
TTGATTTTTAA
>lcl|Y9.Contig344.1_7034-8548
--------------------------------------------------
----------------------------------------------ATGT
TTGCAATGCGCTACGTCTATTTGTTTGCAATTTGTATTAAGTTTGTTTCA
AGCTCCGAACTAGGAAAAATCAACAATCTGCTGCAAGGAAGATTGATATA
CACAGATAATTCCGTTGCGACAAATGTATTAGAATCCAAATTTCCATTCT
TGAAATCAACATGTGTTAAAGACGCACTAAAATTATTTTTGCCACAATGT
ATTGCAAATGGACTTGAATCCATTGACGCTGAAACAAGGGTAGAAACGGC
CATTAAACTTTCAATATGCGAGTTTCAGGCATCTGGCTTGGGCGAAATAC
CAGAAAATTGCATGGTTGACGACCTAGGATCAATGATGGATTGTATGTTT
GAACTAGAATCATCTTCACAGTGGTGGACAACTTATAGTGGAAATTATCA
GCGACTATCGAGTATTTGTTATGAAAATCTTCTTCCTTTTGAAAAAGAAC
AGATACTGAAACTTTTTCTAAATATCACTGAACTTTATGATTCATTTGGG
GATGATGTCGATACTAAGTTAAATCATCTGATGTTTCAAATGGAGCAAGA
TTCTCAAAATTTTTTGGACGATCTGGCCAGGATGTTCCGCAACTATGACA
ATGAACTGCGAAATGCGACCGAAAGCAATCGAATAATCTTAGAAAACGAC
CTCTCATTTTTTAGAAATAAAGTGAATGATGTACTCTATGAAACTTCCAA
ACAACTAGAGGTCCAAATCATAGAGAAGAACAGTCAACTAATGAATGAAG
TTGATACCGTCCATCATATTATGAGCGATCTAGCCGATGAGCTTGCTAAA
AATGACATAAAATCTAAGATAAATGACTTGAAGGACGACAGCCTGAATAA
TTTACAGGACCTAGTGGAAATGTCCAACGACGTAAAAGAATATTACTCTA
GAAATAACAAGTTAGTTAATACCGAGTTGGAAAACTTCTCGATGGGTTTA
AAAAAACAGTTAGGAGGCATGTCAAAGGATCTTTCTGAATCACAAATGGA
AGCTATAGAGCTCTTGCAAGGGTTCAATTCCATCCTTCATGATTCATTGT
TACCATCCATGACGGATGAGATAGTACCTGAGATGACGAACTTCAAAAAT
ACCTTACTACAAGAATGGACAGCTATAACATCTACACTAAATGGAGATTT
TGCTTTATGGAATGAGGAGATTTTTTCAACTTTTAATGATATTTCAGAGA
AGCTGAATGGCACAAAAAAAAAATTAGACGACATTGAAATCAGAGTCTCA
CTTGTCCATAAAAATGTCATGACAATGATGAGGGTATTGGATTTTATGTG
GAAAACTAGTAAAATGATTATAAGATGTGGGTACCTTGCAGTCAAGAATA
AATACTACTGGTTACTGTGCTCCGTTGTGTGGATTTGGTCAAAATACCGT
ACGTCTCGAGTAAACGTCAAAATGATTCCTATTAAACGCTATTACCAATG
GGCAGCTCTTCTACTTTCAATTTATCTAGGAGCTAAGACTGCCTCATTGA
TTGATTTTTAA
>lcl|YJM326.contig00146_3537-50
--------------------------------------------------
----------------------------------------------ATGT
TTGCAATGCGCTACGTCTATTTGTTTGCAATTTGTATTAAGTTTGTTTCA
AGCTCCGAACTAGGAAAAATCAACAATCTGCTGCAAGGAAGATTGATATA
CACAGATAATTCCGTTGCGACAAATGTATTAGAATCCAAATTTCCATTCT
TGAAATCAACATGTGTTAAAGACGCACTAAAATTATTTTTGCCACAATGT
ATTGCAAATGGACTTGAATCCATTGACGCTGAAACAAGGGTAGAAACGGC
CATTAAACTTTCAATATGCGAGTTTCAGGCATCTGGCTTGGGCGAAATAC
CAGAAAATTGCATGGTTGACGACCTAGGATCAATGATGGATTGTATGTTT
GAACTAGAATCATCTTCACAGTGGTGGACAACTTATAGTGGAAATTATCA
GCGACTATCGAGTATTTGTTATGAAAATCTTCTTCCTTTTGAAAAAGAAC
AGATACTGAAACTTTTTCTAAATATCACTGAACTTTATGATTCATTTGGG
GATGATGTCGATACTAAGTTAAATCATCTGATGTTTCAAATGGAGCAAGA
TTCTCAAAATTTTTTGGACGATCTGGCCAGGATGTTCCGCAACTATGACA
ATGAACTGCGAAATGCGACCGAAAGCAATCGAATAATCTTAGAAAACGAC
CTCTCATTTTTTAGAAATAAAGTGAATGATGTACTCTATGAAACTTCCGA
ACAACTAGAGGTCCAAATCATAGAGAAGAACAGTCAACTAATGAATGAAG
TTGATACCGTCCATCATATTATGAGCGATCTAGCCGATGAGCTTGCTAAA
AATGACATAAAATCTAAGATAAATGACTTGAAAGACGACAGCCTGAATAA
TTTACAGGACCTAGTGGAAATGTCCAACGACGTAAAAGAATATTACTCTA
GAAATAACAAGTTAGTTAATACCGAGTTGGAAAACTTCTCGATGGGTTTA
AAAAAACAGTTAGGAGGCATGTCAAAGGATCTTTCTGAATCACAAATGGA
AGCTATAGAGCTCTTGCAAGGGTTCAATTCCATCCTTCATGATTCATTGT
TACCATCCATGACGGATGAGATAGTACCTGAGATGACGAACTTCAAAAAT
ACCTTACTACAAGAATGGACAGCTATAACATCTACACTAAATGGAGATTT
TGCTTTATGGAATGAGGAGATTTTTTCAACTTTTAATGATATTTCAGAGA
AGCTGAATGGCACAAAAAAAAA-TTAGACGACATTGAAATCAGAGTCTCA
CTTGTCCATAAAAATGTCATGACAATGATGAGGGTATTGGATTTTATGTG
GAAAACTAGTAAAATGATTATAAGATGTGGGTACCTTGCAGTCAAGAATA
AATACTACTGGTTACTGTGCTCCGTTGTGTGGATTTGGTCAAAATACCGT
ACGTCTCGAGTAAACGTCAAAATGATTCCTATTAAACGCTATTACCAATG
GGCAGCTCTTCTACTTTCAATTTATCTAGGAGCTAAGACTGGCTCATTGA
TTGATTTTTAA
>lcl|T73.contig02878_4294-5809
--------------------------------------------------
----------------------------------------------ATGT
TTGAAATGCGCTACGTCTATTTGTTTGCAATTTGTATTAAGTTTGTTTCA
AGCTCCGAACTAGGAAAAATCAACAATCTGCTGCAAGGAAGATTGATATA
CACAGATAATTCCGTTGCGACAAATGTATTAGAATCCAAATTTCCATTCT
TGAAATCAACATGTGTTAAAGACGCACTAAAATTATTTTTGCCACAATGT
ATTGCAAATGGACTTGAATCCATTGACGCTGAAACAAGGGTAGAAACGGC
CATTAAACTTTCAATATGCGAGTTTCAGGCATCTGGCTTGGGCGAAATAC
CAGAAAATTGCATGGTTGACGACCTAGGATCAATGATGGATTGTATGTTT
GAACTAGAATCATCTTCACAGTGGTGGACAACTTATAGTGGAAATTATCA
GCGACTATCGAGTATTTGTTATGAAAATCTTCTTCCTTTTGAAAAAGAAC
AGATACTGAAACTTTTTCTAAATATCACTGAACTTTATGATTCATTTGGG
GATGATGTCGATACTAAGTTAAATCATCTGATGTTTCAAATGGAGCAAGA
TTCTCAAAATTTTTTGGACGATCTGGCCAGGATGTTCCGCAACTATGACA
ATGAACTGCGAAATGCGACCGAAAGCAATCGAATAATCTTAGAAAACGAC
CTCTCATTTTTTAGAAATAAAGTGAATGATGTACTCTATGAAACTTCCGA
ACAACTAGAGGTCCAAATCATAGAGAAGAACAGTCAACTAATGAATGAAG
TTGATACCGTCCATCATATTATGAGCGATCTAGCCGATGAGCTTGCTAAA
AATGACATAAAATCTAAGATAAATGACTTGAAGGACGACAGCCTGAATAA
TTTACAGGACCTAGTGGAAATGTCCAACGACGTAAAAGAATATTACTCTA
GAAATAACAAGTTAGTTAATACCGAGTTGGAAAACTTCTCGATGGGTTTA
AAAAAACAGTTAGGAGGCATGTCAAAGGATCTTTCTGAATCACAAATGGA
AGCTATAGAGCTCTTGCAAGGGTTCAATTCCATCCTTCATGATTCATTGT
TACCATCCATGACAGATGAGATAGTACCTGAGATGACGAACTTCAAAAAT
ACCTTACTACAAGAATGGACAGCTATAACATCTACACTAAATGGAGATTT
TGCTTTATGGAATGAGGAGATTTTTTCAACTTTTAATGATATTTCAGAGA
AGCTGAATGGCACAAAAAAAAAATTAGACGACATTGAAATCAGAGTCTCA
CTTGTCCATAAAAATGTCATGACAATGATGAGGGTATTGGATTTTATGTG
GAAAACTAGTAAAATGATTATAAGATGTGGTTACCTTGCAGTCAAGAATA
AATACTACTGGTTACTGTGCTCCGTTGTGTGGATTTGGTCAAAATACCGT
ACGTCTCGAGTAAACGTCAAAATGATTCCTATTAAACGCTATTACCAATG
GGCAGCTCTTCTACTTTCAATTTATCTAGGAGCTAAGACTGGCTCATTGA
TTGATTTTTAA
>lcl|UC5.contig00033_3651-5164
--------------------------------------------------
----------------------------------------------ATGT
TTGCAATGCGCTACGTCTATTTGTTTGCAATTTGTATTAAGTTTGTTTCA
AGCTCCGAACTAGGAAAAATCAACAATCTGCTGCAAGGAAGATTGATATA
CACAGATAATTCCGTTGCGACAAATGTATTAGAATCCAAATTTCCATTCT
TGAAATCAACATGTGTTAAAGACGCACTAAAATTATTTTTGCCACAATGT
ATTGCAAATGGACTTGAATCCATTGACGCTGAAACAAGGGTAGAAACGGC
CATTAAACTTTCAATATGCGAGTTTCAGGCATCTGGCTTGGGCGAAATAC
CAGAAAATTGCATGGTTGACGACCTAGGATCAATGATGGATTGTATGTTT
GAACTAGAATCATCTTCACAGTGGTGGACAACTTATAGTGGAAATTATCA
GCGACTATCGAGTATTTGTTATGAAAATCTTCTTCCTTTTGAAAAAGAAC
AGATACTGAAACTTTTTCTAAATATCACTGAACTTTATGATTCATTTGGG
GATGATGTCGATACTAAGTTAAATCATCTGATGTTTCAAATGGAGCAAGA
TTCTCAAAATTTTTTGGACGATCTGGCCAGGATGTTCCGCAACTATGACA
ATGAACTGCGAAATGCGACCGAAAGCAATCGAATAATCTTAGAAAACGAC
CTCTCATTTTTTAGAAATAAAGTGAATGATGTACTCTATGAAACTTCCAA
ACAACTAGAGGTCCAAATCATAGAGAAGAACAGTCAACTAATGAATGAAG
TTGATACCGTCCATCATATTATGAGCGATCTAGCCGATGAGCTTGCTAAA
AATGACATAAAATCTAAGATAAATGACTTGAAGGACGACAGCCTGAATAA
TTTACAGGACCTAGTGGAAATGTCCAACGACGTAAAAGAATATTACTCTA
GAAATAACAAGTTAGTTAATACCGAGTTGGAAAACTTCTCGATGGGTTTA
AAAAAACAGTTAGGAGGCATGTCAAAGGATCTTTCTGAATCACAAATGGA
AGCTATAGAGCTCTTGCAAGGGTTCAATTCCATCCTTCATGATTCATTGT
TACCATCCATGACGGATGAGATAGTACCTGAGATGACGAACTTCAAAAAT
ACCTTACTACAAGAATGGACAGCTATAACATCTACACTAAATGGAGATTT
TGCTTTATGGAATGAGGAGATTTTTTCAACTTTTAATGATATTTCAGAGA
AGCTGAATGGCACAAAAAAAAA-TTAGACGACATTGAAATCAGAGTCTCA
CTTGTCCATAAAAATGTCATGACAATGATGAGGGTATTGGATTTTATGTG
GAAAACTAGTAAAATGATTATAAGATGTGGGTACCTTGCAGTCAAGAATA
AATACTACTGGTTACTGTGCTCCGTTGTGTGGATTTGGTCAAAATACCGT
ACGTCTCGAGTAAACGTCAAAATGATTCCTATTAAACGCTATTACCAATG
GGCAGCTCTTCTACTTTCAATTTATCTAGGAGCTAAGACTGCCTCATTGA
TTGATTTTTAA
>lcl|PW5.contig00261_16295-1780
--------------------------------------------------
----------------------------------------------ATGT
TTGAAATGCGCTACGTCTATTTGTTTGCAATTTGTATTAAGTTTGTTTCA
AGCTCCGAACTAGGAAAAATCAACAATCTGCTGCAAGGAAGATTGATATA
CACAGATAATTCCGTTGCGACAAATGTATTAGAATCCAAATTTCCATTCT
TGAAATCAACATGTGTTAAAGACGCACTAAAATTATTTTTGCCACAATGT
ATTGCAAATGGACTTGAATCCATTGACGCTGAAACTAGGGTAGAAACGGC
CATTAAACTTTCAATATGCGAGTTTCAGGCATCTGGCTTGGGCGAAATAC
CAGAAAATTGCATGGTTGACGACCTAGGATCAATGATGGATTGTATGTTT
GAACTAGAATCATCTTCACAGTGGTGGACAACTTATAGTGGAAATTATCA
GCGACTATCGAGTATTTGTTATGAAAATCTTCTTCCTTTTGAAAAAGAAC
AGATACTGAAACTTTTTCTAAATATCACTGAACTTTATGATTCATTTGGG
GATGATGTCGATACTAAGTTAAATCATCTGATGTTTCAAATGGAGCAAGA
TTCTCAAAATTTTTTGGACGATCTGGCCAGGATGTTCCGCAACTATGACA
ATGAACTGCGAAATGCGACCGAAAGCAATCGAATAATCTTAGAAAACGAC
CTCTCATTTTTTAGAAATAAAGTGAATGATGTACTCTATGAAACTTCCGA
ACAACTAGAGGTCCAAATCATAGAGAAGAACAGTCAACTAATGAATGAAG
TTGATACCGTCCATCATATTATGAGCGATCTAGCCGATGAGCTTGCTAAA
AATGACATAAAATCTAAGATAAATGACTTGAAGGACGACAGCCTGAATAA
TTTACAGGACCTAGTGGAAATGTCCAACGACGTAAAAGAATATTACTCTA
GAAATAACAAGCTAGTTAATACCGAGTTGGAAAACTTCTCGATGGGTTTA
AAAAAACAGTTAGGAGGCATGTCAAAGGATCTTTCTGAATCACAAATGGA
AGCTATAGAGCTCTTGCAAGGGTTCAATTCCATCCTTCATGATTCATTGT
TACCATCCATGACGGATGAGATAGTACCTGAGATGACGAACTTCAAAAAT
ACCTTACTACAAGAATGGACAGCTATAACATCTACACTAAATGGAGATTT
TGCTTTATGGAATGAGGAGATTTTTTCAACTTTTAATGATATTTCAGAGA
AGCTGAATGGCACAAAAAAAAA-TTAGACGATATTGAAATCAGAGTCTCA
CTTGTCCATAAAAATGTCATGACAATGATGAGGGTATTGGATTTTATGTG
GAAAACTAGTAAAATGATTATAAGATGTGGGTACCTTGCAGTCAAGAATA
AATACTACTGGTTATTGTGCTCCGTTGTGTGGATTTGGTCAAAATACCGT
ACGTCTCGAGTAAACGTCAAAATGATTCCTATTAAACGCTATTACCAATG
GGCAGCTCTTCTACTTTCAATTTATCTAGGAGCTAAGACTGGCTCATTGA
TTGATTTTTAA
>lcl|YJM451.contig00217_19341-2
--------------------------------------------------
----------------------------------------------ATGT
TTGCAATGCGCTACGTCTATTTGTTTGCAATTTGTATTAAGTTTGTTTCA
AGCTCCGAACTAGGAAAAATCAACAATCTGCTGCAAGGAAGATTGATATA
CACAGATAATTCCGTTGCGACAAATGTATTAGAATCCAAATTTCCATTCT
TGAAATCAACATGTGTTAAAGACGCACTAAAGTTATTTTTGCCACAATGT
ATTGCAAATGGACTTGAATCCATTGACGCTGAAACAAGGGTAGAAACGGC
CATTAAACTTTCAATATGCGAGTTTCAGGCATCTGGCTTGGGCGAGATAC
CAGAAAATTGCATGGTTGACGACCTAGGATCAATGATGGATTGTATGTTT
GAACTAGAATCATCTTCACAGTGGTGGACAACTTATAGTGGAAATTATCA
GCGACTATCGAGTATTTGTTATGAAAATCTTCTTCCTTTTGAAAAAGAAC
AGATACTGAAACTTTTTCTAAATATCACTGAACTTTATGATTCATTTGGG
GATGATGTCGATACTAAGTTAAATCATCTGATGTTTCAAATGGAGCAAGA
TTCTCAAAATTTTTTGGACGATCTGGCCAGGATGTTCCGCAACTATGACA
ATGAACTGCGAAATGCGACCGAAAGCAATCGAATAATCTTAGAAAACGAC
CTCTCATTTTTTAGAAATAAAGTGAATGATGTACTCTATGAAACTTCCGA
ACAACTAGAGGTCCAAATCATAGAGAAGAACAGTCAACTAATGAATGAAG
TTGATACCGTCCATCATATTATGAGCGATCTAGCCGATGAGCTTGCTAAA
AATGACATAAAATCTAAGATAAATGACTTGAAGGACGACAGCCTGAATAA
TTTACAGGACCTAGTGGAAATGTCCAACGACGTAAAAGAATATTACTCTA
GAAATAACAAGTTAGTTAATACCGAGTTGGAAAACTTCTCGATGGGTTTA
AAAAAACAGTTAGGAGGCATGTCAAAGGATCTTTCTGAATCACAAATGGA
AGCTATAGAGCTCTTGCAAGGGTTCAATTCCATCCTTCATGATTCATTGT
TACCATCCATGACGGATGAGATAGTACCTGAGATGACGAACTTCAAAAAT
ACCTTACTACAAGAATGGACAGCTATAACATCTACACTAAATGGAGATTT
TGCTTTATGGAATGAGGAGATTTTTTCAACTTTTAATGATATTTCAGAGA
AGCTGAATGGCACAAAAAAAAAATTAGACGACATTGAAATCAGAGTCTCA
CTTGTTCATGAAAATGTCATGACAATGATGAGGGTATTGGATTTTATGTG
GAAAACTAGTAAAATGATTATAAGATGTGGGTACCTTGCAGTCAAGAATA
AATACTACTGGTTACTGTGCTCCGTTGTGTGGATTTGGTCAAAATACCGT
ACGTCCCGAGTAAACGTCAAAATGATTCCTATTAAACGCTATTACCAATG
GGCAGCTCTTCTACTTTCAATTTATCTAGGAGCTAAGACTGGCTCATTGA
TTGATTTTTAA
>MIT_Spar_c174_17057
ATGAACAAAAAATTTCTATATATACATAGAGCCTGGGAATATCAACCCAT
CATACATATTCTGGTCCAACAACCAGCTTTTATTCAAAGTTTTCGACCAT
TTGCAATGCGCCACGTCTATTTGTTCGCAATTTGTATTAAGTTTGTTTCA
AGTTCCGAACTGGGAAAAATTAATAATCTGCTACAAGGAAGATTGATATA
CACAGACGATTCCGTTGCGACAAACGTTTTAGAGTCCAAATTTCCATTCT
TAAAATCAACATGTGTTAAAGACGCACTTAAAAGTTATTTGCCACAATGT
ATGGCGAACGGATTTGAATCCATTGATGCTGAAACTAGGGTAGAAACGGC
TATTAAACTTTCAGTATGCGAGTTTCAGGCATCCGGCTTGGGTGAAATAC
CAGCAAATTGTATGGTTGACGACTTGGGATCAATGATGGATTGTATGTTT
GAACTAGAATCATCTTCACAGTGGTGGACAACTTATAGTGGAAATTATCA
GCGACTATCGAGTATATGTTATGAAAATCTTCTTCCTTTTGAAAAAGAAC
AGATACTGAGGCTGTTTTTAAATATCACAGAACTTTACGATTCATTTGGG
GGTGATATTGATACTAAATTGAATGATCTGATGTTCCAAATGGAGCAAGA
ATCTGAAAGTTTTTTGAACGATCTGGCCAGGATGTTCCGCAATTATGATA
GCGAACTGCGAAATATGACCGAAAGCAATCGAATAATCTTAGAGAATAAT
CTCTCATTTTTTAAGGACAGGGTGAATGATTTATTCTACGACACTTCGGA
ACAATTAGAAGTTCAGATTATAGAGAAGAACAACCAACTATTGAATGAAG
TTGATAATATTCATCATATCGTGAGTGATTTAGCCGACGAGCTTAGTAAA
AATGACATAAAAGCTAAGATAAAAGATTTGAAGGACGACAGCCTGAATAA
TTTACAGGACCTAGTGGAGATGTCCCATGATGTGAGAGAGTATTATTCTA
GAAACAACCGGTTGGTTAATACCGAGCTAGAGAATTTTTCAATGGGTATA
AAGAAACAGTTAGGAGGTATGTCAAAGGATCTCTCTGAATCACAAATGGA
AGCTATAGAACTCTTGCAAGGCTTCAATTCTATCCTACATGATTCATTAT
TACCGTCCATGACGAATGAGATAGTACCTGAGATGACGAACTTCAAAAAT
ACTCTACTACAAGAATGGACAGCTATCACATCCACATTAAACGAAGATTT
CGCTTTGTGGAATGAGGAGATTTTCTCAACTTTTAGTGATATTTCAAAAA
GGTTGAATGGCACGAAAAATAAATTGGACGATATTGAAATTAGAATTTCG
CTTATCCATGGAAATGTTATGGCATTGATGAAGGTATTAGATATTATGTG
GAAAACTAGCAGAACAATTATAAAGTGTGGGTACGTTTCACTCAAGAATA
AATACTACTGGCTACTGTGCTCTGTTGTATGGATTTGGTCAAAATACCCT
GCGGCTCGGACGAATGTCAAAATAATTTCTATTGAACACTTTTACCAATG
GGGAATCGTTTTACTTTCAATTTATTTAGGAGCTAGAACTGGATCATTGA
TTGGTTAA---
