# Supplementary material for: ZRT1 Harbors an Excess of Nonsynonymous Polymorphism and Shows Evidence of Balancing Selection in Saccharomyces cerevisiae
Source: G3 (Bethesda). 2013 Apr 1;3(4):665–73. doi: 10.1534/g3.112.005082 (PMC3618353; doi:10.1534/g3.112.005082)
Supplement: Supporting Information [file supp_g3.112.005082_FileS1.zip › YMR096W_FullLength_SparALN.fasta]

>YMR096W_S288C
ATGACTGGAGAAGACTTTAAGATCAAGAGTGGTCTCGCCCAAATGTTAAA
AGGTGGCGTTATTATGGATGTTGTTACTCCAGAGCAGGCAAAAATAGCTG
AAAAATCTGGTGCATGTGCGGTAATGGCATTAGAATCCATCCCAGCAGAT
ATGCGTAAGTCAGGAAAGGTTTGCCGCATGTCAGATCCGAAGATGATTAA
GGACATCATGAACTCCGTTTCCATTCCCGTCATGGCTAAGGTAAGGATTG
GCCATTTTGTTGAAGCTCAAATTATTGAGGCATTGGAAGTTGACTATATT
GACGAAAGTGAAGTCTTGACTCCTGCTGATTGGACTCACCACATTGAAAA
GGACAAATTCAAAGTTCCATTTGTTTGTGGCGCTAAAGACTTAGGTGAAG
CTTTGAGAAGAATTAATGAAGGCGCCGCTATGATTCGTACCAAGGGTGAA
GCTGGAACGGGCGATGTCTCTGAAGCCGTCAAGCATATAAGGAGAATTAC
AGAGGAGATAAAGGCGTGCCAACAATTGAAGAGCGAAGATGACATTGCAA
AAGTTGCTGAGGAAATGAGGGTACCAGTTTCTTTGCTGAAAGATGTTTTA
GAAAAAGGTAAGTTGCCAGTAGTAAATTTTGCTGCAGGTGGTGTAGCAAC
GCCAGCCGATGCCGCATTGTTAATGCAGTTGGGTTGTGATGGTGTGTTTG
TTGGCTCAGGAATTTTTAAATCATCTAATCCTGTAAGGTTGGCCACTGCA
GTAGTAGAGGCTACCACTCACTTTGACAATCCCAGCAAATTGTTGGAAGT
ATCTAGTGACTTAGGAGAGTTAATGGGTGGTGTATCAATCGAATCTATTA
GTCATGCTTCCAATGGAGTAAGACTTTCCGAAATTGGGTGGTGA
>YMR096W_AWRI1631
ATGACTGGAGAAGACTTTAAGATCAAGAGTGGTCTCGCCCAAATGTTAAA
AGGTGGCGTTATTATGGATGTTGTTACTCCAGAGCAGGCAAAAATAGCTG
AAAAATCTGGTGCATGTGCGGTAATGGCATTAGAATCCATCCCAGCAGAT
ATGCGTAAGTCAGGAAAGGTTTGCCGCATGTCAGATCCGAAGATGATTAA
GGACATCATGAACTCCGTTTCCATTCCCGTCATGGCTAAGGTAAGGATTG
GCCATTTTGTTGAAGCTCAAATTATTGAGGCATTGGAAGTTGACTATATT
GACGAAAGTGAAGTCTTGACTCCTGCTGATTGGACTCACCACATTGAAAA
GGACAAATTCAAAGTTCCATTTGTTTGTGGCGCTAAAGACTTAGGTGAAG
CTTTGAGAAGAATTAATGAAGGCGCCGCTATGATTCGTACCAAGGGTGAA
GCTGGAACGGGCGATGTCTCTGAAGCCGTCAAGCATATAAGGAGAATTAC
AGAGGAGATAAAGGCGTGCCAACAATTGAAGAGCGAAGATGACATTGCAA
AAGTTGCTGAGGAAATGAGGGTACCAGTTTCTTTGCTGAAAGATGTTTTA
GAAAAAGGTAAGTTGCCAGTAGTAAATTTTGCTGCAGGTGGTGTAGCAAC
GCCAGCCGATGCCGCATTGTTAATGCAGTTGGGTTGTGATGGTGTGTTTG
TTGGCTCAGGAATTTTTAAATCATCTAATCCTGTAAGGTTGGCCACTGCA
GTAGTAGAGGCTACCACTCACTTTGACAATCCCAGCAAATTGTTGGAAGT
ATCTAGTGACTTAGGAGAGTTAATGGGTGGTGTATCAATCGAATCTATTA
GTCATGCTTCCAATGGAGTAAGACTTTCCGAAATTGGGTGGTGA
>YMR096W_EC1118
ATGACTGGAGAAGACTTTAAGATCAAGAGTGGTCTCGCCCAAATGTTAAA
AGGTGGCGTTATTATGGATGTTGTTACTCCAGAGCAGGCAAAAATAGCTG
AAAAATCTGGTGCATGTGCGGTAATGGCATTAGAATCCATCCCAGCAGAT
ATGCGTAAGTCAGGAAAGGTTTGCCGCATGTCAGATCCGAAGATGATTAA
GGACATCATGAACTCCGTTTCCATTCCCGTCATGGCTAAGGTAAGGATTG
GCCATTTTGTTGAAGCTCAAATTATTGAGGCATTGGAAGTTGACTATATT
GACGAAAGTGAAGTCTTGACTCCTGCTGATTGGACTCACCACATTGAAAA
GGACAAATTCAAAGTTCCATTTGTTTGTGGCGCTAAAGACTTAGGTGAAG
CTTTGAGAAGAATTAATGAAGGCGCCGCTATGATTCGTACCAAGGGTGAA
GCTGGAACGGGCGATGTCTCTGAAGCCGTCAAGCATATAAGGAGAATTAC
AGAGGAGATAAAGGCGTGCCAACAATTGAAGAGCGAAGATGACATTGCAA
AAGTTGCTGAGGAAATGAGGGTACCAGTTTCTTTGCTGAAAGATGTTTTA
GAAAAAGGTAAGTTGCCAGTAGTAAATTTTGCTGCAGGTGGTGTAGCAAC
GCCAGCCGATGCCGCATTGTTAATGCAGTTGGGTTGTGATGGTGTGTTTG
TTGGCTCAGGAATTTTTAAATCATCTAATCCTGTAAGGTTGGCCACTGCA
GTAGTAGAGGCTACCACTCACTTTGACAATCCCAGCAAATTGTTGGAAGT
ATCTAGTGACTTAGGAGAGTTAATGGGTGGTGTATCAATCGAATCTATTA
GTCATGCTTCCAATGGAGTAAGACTTTCCGAAATTGGGTGGTGA
>YMR096W_JAY291
ATGACTGGAGAAGACTTTAAGATCAAGAGTGGTCTCGCCCAAATGTTAAA
AGGTGGCGTTATTATGGATGTTGTTACTCCAGAGCAGGCAAAAATAGCTG
AAAAATCTGGTGCATGTGCGGTAATGGCATTAGAATCCATCCCAGCAGAT
ATGCGTAAGTCAGGAAAGGTTTGCCGCATGTCAGATCCGAAGATGATTAA
GGACATCATGAACTCCGTTTCCATTCCCGTCATGGCTAAGGTAAGGATTG
GCCATTTTGTTGAAGCTCAAATTATTGAGGCATTGGAAGTTGACTATATT
GACGAAAGTGAAGTCTTGACTCCTGCTGATTGGACTCACCACATTGAAAA
GGACAAATTCAAAGTTCCATTTGTTTGTGGCGCTAAAGACTTAGGTGAAG
CTTTGAGAAGAATTAATGAAGGCGCCGCTATGATTCGTACCAAGGGTGAA
GCTGGAACGGGCGATGTCTCTGAAGCCGTCAAGCATATAAGGAGAATTAC
AGAGGAGATAAAGGCGTGCCAACAATTGAAGAGCGAAGATGACATTGCAA
AAGTTGCTGAGGAAATGAGGGTACCAGTTTCTTTGCTGAAAGATGTTTTA
GAAAAAGGTAAGTTGCCAGTAGTAAATTTTGCTGCAGGTGGTGTAGCAAC
GCCAGCCGATGCCGCATTGTTAATGCAGTTGGGTTGTGATGGTGTGTTTG
TTGGCTCAGGAATTTTTAAATCATCTAATCCTGTAAGGTTGGCCACTGCA
GTAGTAGAGGCTACCACTCACTTTGACAATCCCAGCAAATTGTTGGAAGT
ATCTAGTGACTTAGGAGAGTTAATGGGTGGTGTATCAATCGAATCTATTA
GTCATGCTTCCAATGGAGTAAGACTTTCCGAAATTGGGTGGTGA
>YMR096W_Kyokai7
ATGACTGGAGAAGACTTTAAGATCAAGAGTGGTCTCGCCCAAATGTTAAA
AGGTGGTGTTATTATGGATGTTGTTACTCCAGAGCAGGCAAAAATAGCTG
AAAAAGCTGGTGCATGTGCGGTAATGGCATTAGAATCCATCCCAGCAGAT
ATGCGTAAGTCAGGAAAGGTTTGCCGCATGTCAGATCCGAAGATGATTAA
GGACATCATGAACTCCGTTTCCATTCCCGTCATGGCTAAGGTAAGGATTG
GCCATTTTGTTGAAGCTCAAATTATTGAGGCATTGGAAGTTGACTATATT
GACGAAAGTGAAGTCTTGACTCCTGCTGATTGGACTCACCACATTGAAAA
GGACAAATTCAAAGTTCCATTTGTTTGTGGCGCTAAAGACTTAGGTGAAG
CTTTGAGAAGAATTAATGAAGGCGCCGCTATGATTCGTACCAAGGGTGAA
GCTGGAACGGGCGATGTCTCTGAAGCCGTCAAGCATATAAGGAGAATTAC
AGAGGAGATAAAGGCGTGCCAACAATTGAAGAGCGAAGATGACATTGCAA
AAGTTGCTGAGGAAATGAGGGTACCAGTTTCTTTGCTGAAAGATGTTTTA
GAAAAAGGTAAGTTGCCAGTAGTAAATTTTGCTGCAGGTGGTGTAGCAAC
GCCAGCCGATGCCGCATTGTTAATGCAGTTGGGTTGTGATGGTGTGTTTG
TTGGCTCAGGAATTTTTAAATCATCTAATCCTGTAAGGTTGGCCACTGCA
GTAGTAGAGGCTACCACTCACTTTGACAATCCCAGCAAATTGCTGGAAGT
ATCTAGTGACTTAGGAGAGTTAATGGGTGGTGTATCAATCGAATCTATTA
GTCATGCTTCCAATGGAGTAAGACTTTCCGAAATTGGGTGGTGA
>YMR096W_RM11-1a
ATGACTGGAGAAGACTTTAAGATCAAGAGTGGTCTCGCCCAAATGTTAAA
AGGTGGCGTTATTATGGATGTTGTTACTCCAGAGCAGGCAAAAATAGCTG
AAAAATCTGGTGCATGTGCGGTAATGGCATTAGAATCCATCCCAGCAGAT
ATGCGTAAGTCAGGAAAGGTTTGCCGCATGTCAGATCCGAAGATGATTAA
GGACATCATGAACTCCGTTTCCATTCCCGTCATGGCTAAGGTAAGGATTG
GCCATTTTGTTGAAGCTCAAATTATTGAGGCATTGGAAGTTGACTATATT
GACGAAAGTGAAGTCTTGACTCCTGCTGATTGGACTCACCACATTGAAAA
GGACAAATTCAAAGTTCCATTTGTTTGTGGCGCTAAAGACTTAGGTGAAG
CTTTGAGAAGAATTAATGAAGGCGCCGCTATGATTCGTACCAAGGGTGAA
GCTGGAACGGGCGATGTCTCTGAAGCCGTCAAGCATATAAGGAGAATTAC
AGAGGAGATAAAGGCGTGCCAACAATTGAAGAGCGAAGATGACATTGCAA
AAGTTGCTGAGGAAATGAGGGTACCAGTTTCTTTGCTGAAAGATGTTTTA
GAAAAAGGTAAGTTGCCAGTAGTAAATTTTGCTGCAGGTGGTGTAGCAAC
GCCAGCCGATGCCGCATTGTTAATGCAGTTGGGTTGTGATGGTGTGTTTG
TTGGCTCAGGAATTTTTAAATCATCTAATCCTGTAAGGTTGGCCACTGCA
GTAGTAGAGGCTACCACTCACTTTGACAATCCCAGCAAATTGTTGGAAGT
ATCTAGTGACTTAGGAGAGTTAATGGGTGGTGTATCAATCGAATCTATTA
GTCATGCTTCCAATGGAGTAAGACTTTCCGAAATTGGGTGGTGA
>YMR096W_Sigma1278b
ATGACTGGAGAAGACTTTAAGATCAAGAGTGGTCTCGCCCAAATGTTAAA
AGGTGGCGTTATTATGGATGTTGTTACTCCAGAGCAGGCAAAAATAGCTG
AAAAATCTGGTGCATGTGCGGTAATGGCATTAGAATCCATCCCAGCAGAT
ATGCGTAAGTCAGGAAAGGTTTGCCGCATGTCAGATCCGAAGATGATTAA
GGACATCATGAACTCCGTTTCCATTCCCGTCATGGCTAAGGTAAGGATTG
GCCATTTTGTTGAAGCTCAAATTATTGAGGCATTGGAAGTTGACTATATT
GACGAAAGTGAAGTCTTGACTCCTGCTGATTGGACTCACCACATTGAAAA
GGACAAATTCAAAGTTCCATTTGTTTGTGGCGCTAAAGACTTAGGTGAAG
CTTTGAGAAGAATTAATGAAGGCGCCGCTATGATTCGTACCAAGGGTGAA
GCTGGAACGGGCGATGTCTCTGAAGCCGTCAAGCATATAAGGAGAATTAC
AGAGGAGATAAAGGCGTGCCAACAATTGAAGAGCGAAGATGACATTGCAA
AAGTTGCTGAGGAAATGAGGGTACCAGTTTCTTTGCTGAAAGATGTTTTA
GAAAAAGGTAAGTTGCCAGTAGTAAATTTTGCTGCAGGTGGTGTAGCAAC
GCCAGCCGATGCCGCATTGTTAATGCAGTTGGGTTGTGATGGTGTGTTTG
TTGGCTCAGGAATTTTTAAATCATCTAATCCTGTAAGGTTGGCCACTGCA
GTAGTAGAGGCTACCACTCACTTTGACAATCCCAGCAAATTGTTGGAAGT
ATCTAGTGACTTAGGAGAGTTAATGGGTGGTGTATCAATCGAATCTATTA
GTCATGCTTCCAATGGAGTAAGACTTTCCGAAATTGGGTGGTGA
>YMR096W_VL3
ATGACTGGAGAAGACTTTAAGATCAAGAGTGGTCTCGCCCAAATGTTAAA
AGGTGGCGTTATTATGGATGTTGTTACTCCAGAGCAGGCAAAAATAGCTG
AAAAATCTGGTGCATGTGCGGTAATGGCATTAGAATCCATCCCAGCAGAT
ATGCGTAAGTCAGGAAAGGTTTGCCGCATGTCAGATCCGAAGATGATTAA
GGACATCATGAACTCCGTTTCCATTCCCGTCATGGCTAAGGTAAGGATTG
GCCATTTTGTTGAAGCTCAAATTATTGAGGCATTGGAAGTTGACTATATT
GACGAAAGTGAAGTCTTGACTCCTGCTGATTGGACTCACCACATTGAAAA
GGACAAATTCAAAGTTCCATTTGTTTGTGGCGCTAAAGACTTAGGTGAAG
CTTTGAGAAGAATTAATGAAGGCGCCGCTATGATTCGTACCAAGGGTGAA
GCTGGAACGGGCGATGTCTCTGAAGCCGTCAAGCATATAAGGAGAATTAC
AGAGGAGATAAAGGCGTGCCAACAATTGAAGAGCGAAGATGACATTGCAA
AAGTTGCTGAGGAAATGAGGGTACCAGTTTCTTTGCTGAAAGATGTTGTA
GAAAAAGGTAAGTTGCCAGTAGTAAATTTTGCTGCAGGTGGTGTAGCAAC
GCCAGCCGATGCCGCATTGTTAATGCAGTTGGGTTGTGATGGTGTGTTTG
TTGGCTCAGGAATTTTTAAATCATCTAATCCTGTAAGGTTGGCCACTGCA
GTAGTAGAGGCTACCACTCACTTTGACAATCCCAGCAAATTGTTGGAAGT
ATCTAGTGACTTAGGAGAGTTAATGGGTGGTGTATCAATCGAATCTATTA
GTCATGCTTCCAATGGAGTAAGACTTTCCGAAATTGGGTGGTGA
>YMR096W_YJM789
ATGACTGGAGAAGACTTTAAGATCAAGAGTGGTCTCGCCCAAATGTTAAA
AGGTGGTGTTATTATGGATGTTGTTACTCCAGAGCAGGCAAAAATAGCTG
AAAAAGCTGGTGCATGTGCGGTAATGGCATTAGAATCCATCCCAGCAGAT
ATGCGTAAGTCAGGAAAGGTTTGCCGCATGTCAGATCCGAAGATGATTAA
GGACATCATGAACTCCGTTTCCATTCCCGTCATGGCTAAGGTAAGGATTG
GCCATTTTGTTGAAGCTCAAATTATTGAGGCATTGGAAGTTGACTATATT
GACGAAAGTGAAGTCTTGACTCCTGCTGATTGGACTCACCACATTGAAAA
GGACAAATTCAAAGTTCCATTTGTTTGTGGCGCTAAAGACTTAGGTGAAG
CTTTGAGAAGAATTAATGAAGGCGCCGCTATGATTCGTACCAAGGGTGAA
GCTGGAACGGGCGATGTCTCTGAAGCCGTCAAGCATATAAGGAGAATTAC
AGAGGAGATAAAGGCGTGCCAACAATTGAAGAGCGAAGATGACATTGCAA
AAGTTGCTGAGGAAATGAGGGTACCAGTTTCTTTGCTGAAAGATGTTTTA
GAAAAAGGTAAGTTGCCAGTAGTAAATTTTGCTGCAGGTGGTGTAGCAAC
GCCAGCCGATGCCGCATTGTTAATGCAGTTGGGTTGTGATGGTGTGTTTG
TTGGCTCAGGAATTTTTAAATCATCTAATCCTGTAAGGTTGGCCACTGCA
GTAGTAGAGGCTACCACTCACTTTGACAATCCCAGCAAATTGCTGGAAGT
ATCTAGTGACTTAGGAGAGTTAATGGGTGGTGTATCAATCGAATCTATTA
GTCATGCTTCCAATGGAGTAAGACTTTCCGAAATTGGGTGGTGA
>lcl|YJM653.contig01728_4055-49
ATGACTGGAGAAGACTTTAAGATCAAGAGTGGTCTCGCCCAAATGTTAAA
AGGTGGCGTTATTATGGATGTTGTTACTCCAGAGCAGGCAAAAATAGCTG
AAAAATCTGGTGCATGTGCGGTAATGGCATTAGAATCCATCCCAGCAGAT
ATGCGTAAGTCAGGAAAGGTTTGCCGCATGTCAGATCCGAAGATGATTAA
GGACATCATGAACTCCGTTTCCATTCCCGTCATGGCTAAGGTAAGGATTG
GCCATTTTGTTGAAGCTCAAATTATTGAGGCATTGGAAGTTGACTATATT
GACGAAAGTGAAGTCTTGACTCCTGCTGATTGGACTCACCACATTGAAAA
GGACAAATTCAAAGTTCCATTTGTTTGTGGCGCTAAAGACTTAGGTGAAG
CTTTGAGAAGAATTAATGAAGGCGCCGCTATGATTCGTACCAAGGGTGAA
GCTGGAACGGGCGATGTCTCTGAAGCCGTCAAGCATATAAGGAGAATTAC
AGAGGAGATAAAGGCGTGCCAACAATTGAAGAGCGAAGATGACATTGCAA
AAGTTGCTGAGGAAATGAGGGTACCAGTTTCTTTGCTGAAAGATGTTTTA
GAAAAAGGTAAGTTGCCAGTAGTAAATTTTGCTGCAGGTGGTGTAGCAAC
GCCAGCCGATGCCGCATTGTTAATGCAGTTGGGTTGTGATGGTGTGTTTG
TTGGCTCAGGAATTTTTAAATCATCTAATCCTGTAAGGTTGGCCACTGCA
GTAGTAGAGGCTACCACTCACTTTGACAATCCCAGCAAATTGTTGGAAGT
ATCTAGTGACTTAGGAGAGTTAATGGGTGGTGTATCAATCGAATCTATTA
GTCATGCTTCCAATGGAGTAAGACTTTCCGAAATTGGGTGGTGA
>lcl|YJM280.Contig0.72_4477-537
ATGACTGGAGAAGACTTTAAGATCAAGAGTGGTCTCGCCCAAATGTTAAA
AGGTGGCGTTATTATGGATGTTGTTACTCCAGAGCAGGCAAAAATAGCTG
AAAAATCTGGTGCATGTGCGGTAATGGCATTAGAATCCATCCCAGCAGAT
ATGCGTAAGTCAGGAAAGGTTTGCCGCATGTCAGATCCGAAGATGATTAA
GGACATCATGAACTCCGTTTCCATTCCCGTCATGGCTAAGGTAAGGATTG
GCCATTTTGTTGAAGCTCAAATTATTGAGGCATTGGAAGTTGACTATATT
GACGAAAGTGAAGTCTTGACTCCTGCTGATTGGACTCACCACATTGAAAA
GGACAAATTCAAAGTTCCATTTGTTTGTGGCGCTAAAGACTTAGGTGAAG
CTTTGAGAAGAATTAATGAAGGCGCCGCTATGATTCGTACCAAGGGTGAA
GCTGGAACGGGCGATGTCTCTGAAGCCGTCAAGCATATAAGGAGAATTAC
AGAGGAGATAAAGGCGTGCCAACAATTGAAGAGCGAAGATGACATTGCAA
AAGTTGCTGAGGAAATGAGGGTACCAGTTTCTTTGCTGAAAGATGTTTTA
GAAAAAGGTAAGTTGCCAGTAGTAAATTTTGCTGCAGGTGGTGTAGCAAC
GCCAGCCGATGCCGCATTGTTAATGCAGTTGGGTTGTGATGGTGTGTTTG
TTGGCTCAGGAATTTTTAAATCATCTAATCCTGTAAGGTTGGCCACTGCA
GTAGTAGAGGCTACCACTCACTTTGACAATCCCAGCAAATTGTTGGAAGT
ATCTAGTGACTTAGGAGAGTTAATGGGTGGTGTATCAATCGAATCTATTA
GTCATGCTTCCAATGGAGTAAGACTTTCCGAAATTGGGTGGTGA
>lcl|WE372.Contig423.30_306-119
ATGACTGGAGAAGACTTTAAGATCAAGAGTGGTCTCGCCCAAATGTTAAA
AGGTGGCGTTATTATGGATGTTGTTACTCCAGAGCAGGCAAAAATAGCTG
AAAAATCTGGTGCATGTGCGGTAATGGCATTAGAATCCATCCCAGCAGAT
ATGCGTAAGTCAGGAAAGGTTTGCCGCATGTCAGATCCGAAGATGATTAA
GGACATCATGAACTCCGTTTCCATTCCCGTCATGGCTAAGGTAAGGATTG
GCCATTTTGTTGAAGCTCAAATTATTGAGGCATTGGAAGTTGACTATATT
GACGAAAGTGAAGTCTTGACTCCTGCTGATTGGACTCACCACATTGAAAA
GGACAAATTCAAAGTTCCATTTGTTTGTGGCGCTAAAGACTTAGGTGAAG
CTTTGAGAAGAATTAATGAAGGCGCCGCTATGATTCGTACCAAGGGTGAA
GCTGGAACGGGCGATGTCTCTGAAGCCGTCAAGCATATAAGGAGAATTAC
AGAGGAGATAAAGGCGTGCCAACAATTGAAGAGCGAAGATGACATTGCAA
AAGTTGCTGAGGAAATGAGGGTACCAGTTTCTTTGCTGAAAGATGTTTTA
GAAAAAGGTAAGTTGCCAGTAGTAAATTTTGCTGCAGGTGGTGTAGCAAC
GCCAGCCGATGCCGCATTGTTAATGCAGTTGGGTTGTGATGGTGTGTTTG
TTGGCTCAGGAATTTTTAAATCATCTAATCCTGTAAGGTTGGCCACTGCA
GTAGTAGAGGCTACCACTCACTTTGACAATCCCAGCAAATTGTTGGAAGT
ATCTAGTGACTTAGGAGAGTTAATGGGTGGTGTATCAATCGAATCTATTA
GTCATGCTTCCAATGGAGTAAGACTTTCCGAAATTGGGTGGTGA
>lcl|M22.Contig31.45_37728-3862
ATGACTGGAGAAGACTTTAAGATCAAGAGTGGTCTCGCCCAAATGTTAAA
AGGTGGCGTTATTATGGATGTTGTTACTCCAGAGCAGGCAAAAATAGCTG
AAAAATCTGGTGCATGTGCGGTAATGGCATTAGAATCCATCCCAGCAGAT
ATGCGTAAGTCAGGAAAGGTTTGCCGCATGTCAGATCCGAAGATGATTAA
GGACATCATGAACTCCGTTTCCATTCCCGTCATGGCTAAGGTAAGGATTG
GCCATTTTGTTGAAGCTCAAATTATTGAGGCATTGGAAGTTGACTATATT
GACGAAAGTGAAGTCTTGACTCCTGCTGATTGGACTCACCACATTGAAAA
GGACAAATTCAAAGTTCCATTTGTTTGTGGCGCTAAAGACTTAGGTGAAG
CTTTGAGAAGAATTAATGAAGGCGCCGCTATGATTCGTACCAAGGGTGAA
GCTGGAACGGGCGATGTCTCTGAAGCCGTCAAGCATATAAGGAGAATTAC
AGAGGAGATAAAGGCGTGCCAACAATTGAAGAGCGAAGATGACATTGCAA
AAGTTGCTGAGGAAATGAGGGTACCAGTTTCTTTGCTGAAAGATGTTTTA
GAAAAAGGTAAGTTGCCAGTAGTAAATTTTGCTGCAGGTGGTGTAGCAAC
GCCAGCCGATGCCGCATTGTTAATGCAGTTGGGTTGTGATGGTGTGTTTG
TTGGCTCAGGAATTTTTAAATCATCTAATCCTGTAAGGTTGGCCACTGCA
GTAGTAGAGGCTACCACTCACTTTGACAATCCCAGCAAATTGTTGGAAGT
ATCTAGTGACTTAGGAGAGTTAATGGGTGGTGTATCAATCGAATCTATTA
GTCATGCTTCCAATGGAGTAAGACTTTCCGAAATTGGGTGGTGA
>lcl|CLIB215.Contig30.4_40040-4
ATGACTGGAGAAGACTTTAAGATCAAGAGTGGTCTCGCCCAAATGTTAAA
AGGTGGCGTTATTATGGATGTTGTTACTCCAGAGCAGGCAAAAATAGCTG
AAAAATCTGGTGCATGTGCGGTAATGGCATTAGAATCCATCCCAGCAGAT
ATGCGTAAGTCAGGAAAGGTTTGCCGCATGTCAGATCCGAAGATGATTAA
GGACATCATGAACTCCGTTTCCATTCCCGTCATGGCTAAGGTAAGGATTG
GCCATTTTGTTGAAGCTCAAATTATTGAGGCATTGGAAGTTGACTATATT
GACGAAAGTGAAGTCTTGACTCCTGCTGATTGGACTCACCACATTGAAAA
GGACAAATTCAAAGTTCCATTTGTTTGTGGCGCTAAAGACTTAGGTGAAG
CTTTGAGAAGAATTAATGAAGGCGCCGCTATGATTCGTACCAAGGGTGAA
GCTGGAACGGGCGATGTCTCTGAAGCCGTCAAGCATATAAGGAGAATTAC
AGAGGAGATAAAGGCGTGCCAACAATTGAAGAGCGAAGATGACATTGCAA
AAGTTGCTGAGGAAATGAGGGTACCAGTTTCTTTGCTGAAAGATGTTTTA
GAAAAAGGTAAGTTGCCAGTAGTAAATTTTGCTGCAGGTGGTGTAGCAAC
GCCAGCCGATGCCGCATTGTTAATGCAGTTGGGTTGTGATGGTGTGTTTG
TTGGCTCAGGAATTTTTAAATCATCTAATCCTGTAAGGTTGGCCACTGCA
GTAGTAGAGGCTACCACTCACTTTGACAATCCCAGCAAATTGTTGGAAGT
ATCTAGTGACTTAGGAGAGTTAATGGGTGGTGTATCAATCGAATCTATTA
GTCATGCTTCCAATGGAGTAAGACTTTCCGAAATTGGGTGGTGA
>lcl|YJM320.Contig4.4_19001-198
ATGACTGGAGAAGACTTTAAGATCAAGAGTGGTCTCGCCCAAATGTTAAA
AGGTGGCGTTATTATGGATGTTGTTACTCCAGAGCAGGCAAAAATAGCTG
AAAAATCTGGTGCATGTGCGGTAATGGCATTAGAATCCATCCCAGCAGAT
ATGCGTAAGTCAGGAAAGGTTTGCCGCATGTCAGATCCGAAGATGATTAA
GGACATCATGAACTCCGTTTCCATTCCCGTCATGGCTAAGGTAAGGATTG
GCCATTTTGTTGAAGCTCAAATTATTGAGGCATTGGAAGTTGACTATATT
GACGAAAGTGAATTCTTGACTCCTGCTGATTGGACTCACCACATTGAAAA
GGACAAATTCAAAGTTCCATTTGTTTGTGGCGCTAAAGACTTAGGTGAAG
CTTTGAGAAGAATTAATGAAGGCGCCGCTATGATTCGTACCAAGGGTGAA
GCTGGAACGGGCGATGTCTCTGAAGCCGTCAAGCATATAAGGAGAATTAC
AGAGGAGATAAAGGCGTGCCAACAATTGAAGAGCGAAGATGACATTGCAA
AAGTTGCTGAGGAAATGAGGGTACCAGTTTCTTTGCTGAAAGATGTTTTA
GAAAAAGGTAAGTTGCCAGTAGTAAATTTTGCTGCAGGTGGTGTAGCAAC
GCCAGCCGATGCCGCATTGTTAATGCAGTTGGGTTGTGATGGTGTGTTTG
TTGGCTCAGGAATTTTTAAATCATCTAATCCTGTAAGGTTGGCCACTGCA
GTAGTAGAGGCTACCACTCACTTTGACAATCCCAGCAAATTGTTGGAAGT
ATCTAGTGACTTAGGAGAGTTAATGGGTGGTGTATCAATCGAATCTATTA
GTCATGCTTCCAATGGAGTAAGACTTTCCGAAATTGGGTGGTGA
>lcl|CLIB324.Contig202.3_1986-2
ATGACTGGAGAAGACTTTAAGATCAAGAGTGGTCTCGCCCAAATGTTAAA
AGGTGGCGTTATTATGGATGTTGTTACTCCAGAGCATGCAAAAATAGCTG
AAAAATCTGGTGCATGTGCGGTAATGGCATTAGAATCCATCCCAGCAGAT
ATGCGTAAGTCAGGAAAGGTTTGCCGCATGTCAGATCCGAAGATGATTAA
GGACATCATGAACTCCGTTTCCATTCCCGTCATGGCTAAGGTAAGGATTG
GCCATTTTGTTGAAGCTCAAATTATTGAGGCATTGGAAGTTGACTATATT
GACGAAAGTGAAGTCTTGACTCCTGCTGATTGGACTCACCACATTGAAAA
GGACAAATTCAAAGTTCCATTTGTTTGTGGCGCTAAAGACTTAGGTGAAG
CTTTGAGAAGAATTAATGAAGGCGCCGCTATGATTCGTACCAAGGGTGAA
GCTGGAACGGGCGATGTCTCTGAAGCCGTCAAGCATATAAGGAGAATTAC
AGAGGAGATAAAGGCGTGCCAACAATTGAAGAGCGAAGATGACATTGCAA
AAGTTGCTGAGGAAATGAGGGTACCAGTTTCTTTGCTGAAAGATGTTTTA
GAAAAAGGTAAGTTGCCAGTAGTAAATTTTGCTGCAGGTGGTGTAGCAAC
GCCAGCCGATGCCGCATTGTTAATGCAGTTGGGTTGTGATGGTGTGTTTG
TTGGCTCAGGAATTTTTAAATCATCTAATCCTGTAAGGTTGGCCACTGCA
GTAGTAGAGGCTACCACTCACTTTGACAATCCCAGCAAATTGTTGGAAGT
ATCTAGTGACTTAGGAGAGTTAATGGGTGGTGTATCAATCGAATCTATTA
GTCATGCTTCCAATGGAGTAAGACTTTCCGAAATTGGGTGGTGA
>lcl|CBS7960.Contig52.6_14724-1
ATGACTGGAGAAGACTTTAAGATCAAGAGTGGTCTCGCCCAAATGTTAAA
AGGTGGCGTTATTATGGATGTTGTTACTCCAGAGCATGCAAAAATAGCTG
AAAAATCTGGTGCATGTGCGGTAATGGCATTAGAATCCATCCCAGCAGAT
ATGCGTAAGTCAGGAAAGGTTTGCCGCATGTCAGATCCGAAGATGATTAA
GGACATCATGAACTCCGTTTCCATTCCCGTCATGGCTAAGGTAAGGATTG
GCCATTTTGTTGAAGCTCAAATTATTGAGGCATTGGAAGTTGACTATATT
GACGAAAGTGAAGTCTTGACTCCTGCTGATTGGACTCACCACATTGAAAA
GGACAAATTCAAAGTTCCATTTGTTTGTGGCGCTAAAGACTTAGGTGAAG
CTTTGAGAAGAATTAATGAAGGCGCCGCTATGATTCGTACCAAGGGTGAA
GCTGGAACGGGCGATGTCTCTGAAGCCGTCAAGCATATAAGGAGAATTAC
AGAGGAGATAAAGGCGTGCCAACAATTGAAGAGCGAAGATGACATTGCAA
AAGTTGCTGAGGAAATGAGGGTACCAGTTTCTTTGCTGAAAGATGTTTTA
GAAAAAGGTAAGTTGCCAGTAGTAAATTTTGCTGCAGGTGGTGTAGCAAC
GCCAGCCGATGCCGCATTGTTAATGCAGTTGGGTTGTGATGGTGTGTTTG
TTGGCTCAGGAATTTTTAAATCATCTAATCCTGTAAGGTTGGCCACTGCA
GTAGTAGAGGCTACCACTCACTTTGACAATCCCAGCAAATTGTTGGAAGT
ATCTAGTGACTTAGGAGAGTTAATGGGTGGTGTATCAATCGAATCTATTA
GTCATGCTTCCAATGGAGTAAGACTTTCCGAAATTGGGTGGTGA
>lcl|I14.contig01875_9017-9910
ATGACTGGAGAAGACTTTAAGATCAAGAGTGGTCTCGCCCAAATGTTAAA
AGGTGGCGTTATTATGGATGTTGTTACTCCAGAGCAGGCAAAAATAGCTG
AAAAATCTGGTGCATGTGCGGTAATGGCATTAGAATCCATCCCAGCAGAT
ATGCGTAAGTCAGGAAAGGTTTGCCGCATGTCAGATCCGAAGATGATTAA
GGACATCATGAACTCCGTTTCCATTCCCGTCATGGCTAAGGTAAGGATTG
GCCATTTTGTTGAAGCTCAAATTATTGAGGCATTGGAAGTTGACTATATT
GACGAAAGTGAAGTCTTGACTCCTGCTGATTGGACTCACCACATTGAAAA
GGACAAATTCAAAGTTCCATTTGTTTGTGGCGCTAAAGACTTAGGTGAAG
CTTTGAGAAGAATTAATGAAGGCGCCGCTATGATTCGTACCAAGGGTGAA
GCTGGAACAGGCGATGTCTCTGAAGCCGTCAAGCATATAAGGAGAATTAC
AGAGGAGATAAAGACGTGCCAACAATTGAAGAGCGAAGATGACATTGCAA
AAGTTGCTGAGGAAATGAGGGTACCAGTTTCTTTGCTGAAAGATGTTTTA
GAAAAAGGTAAGTTGCCAGTAGTAAATTTTGCTGCAGGTGGTGTAGCAAC
GCCAGCCGATGCCGCATTGTTAATGCAGTTGGGTTGTGATGGTGTGTTTG
TTGGCTCAGGAATTTTTAAATCATCTAATCCTGTAAGGTTGGCCACTGCA
GTAGTAGAGGCTACCACTCACTTTGACAATCCCAGCAAATTGTTGGAAGT
ATCTAGTGACTTAGGAGAGTTAATGGGTGGTGTATCAATCGAATCTATTA
GTCATGCTTCCAATGGAGTAAGACTTTCCGAAATTGGGTGGTGA
>lcl|YPS163.Contig41.3_4172-506
ATGACTGGAGAAGACTTTAAGATCAAGAGTGGTCTCGCCCAAATGTTAAA
AGGTGGTGTTATTATGGATGTTGTTACTCCAGAGCAGGCAAAAATAGCTG
AAAAAGCTGGTGCATGTGCGGTAATGGCATTAGAATCCATCCCAGCAGAT
ATGCGTAAGTCAGGAAAGGTTTGCCGCATGTCAGATCCGAAGATGATTAA
GGACATCATGAACTCCGTTTCCATTCCCGTCATGGCTAAGGTAAGGATTG
GCCATTTTGTTGAAGCTCAAATTATTGAGGCATTGGAAGTTGACTATATT
GACGAAAGTGAAGTCTTGACTCCTGCTGATTGGACTCACCACATTGAAAA
GGACAAATTCAAAGTTCCATTTGTTTGTGGCGCTAAAGACTTAGGTGAAG
CTTTGAGAAGAATTAATGAAGGCGCCGCTATGATTCGTACCAAGGGTGAA
GCTGGAACGGGCGATGTCTCTGAAGCCGTCAAGCATATAAGGAGAATTAC
AGAGGAGATAAAGGCGTGCCAACAATTGAAGAGCGAAGATGACATTGCAA
AAGTTGCTGAGGAAATGAGGGTACCAGTTTCTTTGCTGAAAGATGTTTTA
GAAAAAGGTAAGTTGCCAGTAGTAAATTTTGCTGCAGGTGGTGTAGCAAC
GCCAGCCGATGCCGCATTGTTAATGCAGTTGGGTTGTGATGGTGTGTTTG
TTGGCTCAGGAATTTTTAAATCATCTAATCCTGTAAGGTTGGCCACTGCA
GTAGTAGAGGCTACCACTCACTTTGACAATCCCAGCAAATTGCTGGAAGT
ATCTAGTGACTTAGGAGAGTTAATGGGTGGTGTATCAATCGAATCTATTA
GTCATGCTTCCAATGGAGTAAGACTTTCCGAAATTGGGTGGTGA
>lcl|YPS1009.contig00858_3411-4
ATGACTGGAGAAGACTTTAAGATCAAGAGTGGTCTCGCCCAAATGTTAAA
AGGTGGTGTTATTATGGATGTTGTTACTCCAGAGCAGGCAAAAATAGCTG
AAAAAGCTGGTGCATGTGCGGTAATGGCATTAGAATCCATCCCAGCAGAT
ATGCGTAAGTCAGGAAAGGTTTGCCGCATGTCAGATCCGAAGATGATTAA
GGACATCATGAACTCCGTTTCCATTCCCGTCATGGCTAAGGTAAGGATTG
GCCATTTTGTTGAAGCTCAAATTATTGAGGCATTGGAAGTTGACTATATT
GACGAAAGTGAAGTCTTGACTCCTGCTGATTGGACTCACCACATTGAAAA
GGACAAATTCAAAGTTCCATTTGTTTGTGGCGCTAAAGACTTAGGTGAAG
CTTTGAGAAGAATTAATGAAGGCGCCGCTATGATTCGTACCAAGGGTGAA
GCTGGAACGGGCGATGTCTCTGAAGCCGTCAAGCATATAAGGAGAATTAC
AGAGGAGATAAAGGCGTGCCAACAATTGAAGAGCGAAGATGACATTGCAA
AAGTTGCTGAGGAAATGAGGGTACCAGTTTCTTTGCTGAAAGATGTTTTA
GAAAAAGGTAAGTTGCCAGTAGTAAATTTTGCTGCAGGTGGTGTAGCAAC
GCCAGCCGATGCCGCATTGTTAATGCAGTTGGGTTGTGATGGTGTGTTTG
TTGGCTCAGGAATTTTTAAATCATCTAATCCTGTAAGGTTGGCCACTGCA
GTAGTAGAGGCTACCACTCACTTTGACAATCCCAGCAAATTGCTGGAAGT
ATCTAGTGACTTAGGAGAGTTAATGGGTGGTGTATCAATCGAATCTATTA
GTCATGCTTCCAATGGAGTAAGACTTTCCGAAATTGGGTGGTGA
>lcl|UC5.contig00034_19373-2026
ATGACTGGAGAAGACTTTAAGATCAAGAGTGGTCTCGCCCAAATGTTAAA
AGGTGGTGTTATTATGGATGTTGTTACTCCAGAGCAGGCAAAAATAGCTG
AAAAAGCTGGTGCATGTGCGGTAATGGCATTAGAATCCATCCCAGCAGAT
ATGCGTAAGTCAGGAAAGGTTTGCCGCATGTCAGATCCGAAGATGATTAA
GGACATCATGAACTCCGTTTCCATTCCCGTCATGGCTAAGGTAAGGATTG
GCCATTTTGTTGAAGCTCAAATTATTGAGGCATTGGAAGTTGACTATATT
GACGAAAGTGAAGTCTTGACTCCTGCTGATTGGACTCACCACATTGAAAA
GGACAAATTCAAAGTTCCATTTGTTTGTGGCGCTAAAGACTTAGGTGAAG
CTTTGAGAAGAATTAATGAAGGCGCCGCTATGATTCGTACCAAGGGTGAA
GCTGGAACGGGCGATGTCTCTGAAGCCGTCAAGCATATAAGGAGAATTAC
AGAGGAGATAAAGGCGTGCCAACAATTGAAGAGCGAAGATGACATTGCAA
AAGTTGCTGAGGAAATGAGGGTACCAGTTTCTTTGCTGAAAGATGTTTTA
GAAAAAGGTAAGTTGCCAGTAGTAAATTTTGCTGCAGGTGGTGTAGCAAC
GCCAGCCGATGCCGCATTGTTAATGCAGTTGGGTTGTGATGGTGTGTTTG
TTGGCTCAGGAATTTTTAAATCATCTAATCCTGTAAGGTTGGCCACTGCA
GTAGTAGAGGCTACCACTCACTTTGACAATCCCAGCAAATTGCTGGAAGT
ATCTAGTGACTTAGGAGAGTTAATGGGTGGTGTATCAATCGAATCTATTA
GTCATGCTTCCAATGGAGTAAGACTTTCCGAAATTGGGTGGTGA
>lcl|T7_updated.Contig2.2_80256
ATGACTGGAGAAGACTTTAAGATCAAGAGTGGTCTCGCCCAAATGTTAAA
AGGTGGTGTTATTATGGATGTTGTTACTCCAGAGCAGGCAAAAATAGCTG
AAAAAGCTGGTGCATGTGCGGTAATGGCATTAGAATCCATCCCAGCAGAT
ATGCGTAAGTCAGGAAAGGTTTGCCGCATGTCAGATCCGAAGATGATTAA
GGACATCATGAACTCCGTTTCCATTCCCGTCATGGCTAAGGTAAGGATTG
GCCATTTTGTTGAAGCTCAAATTATTGAGGCATTGGAAGTTGACTATATT
GACGAAAGTGAAGTCTTGACTCCTGCTGATTGGACTCACCACATTGAAAA
GGACAAATTCAAAGTTCCATTTGTTTGTGGCGCTAAAGACTTAGGTGAAG
CTTTGAGAAGAATTAATGAAGGCGCCGCTATGATTCGTACCAAGGGTGAA
GCTGGAACGGGCGATGTCTCTGAAGCCGTCAAGCATATAAGGAGAATTAC
AGAGGAGATAAAGGCGTGCCAACAATTGAAGAGCGAAGATGACATTGCAA
AAGTTGCTGAGGAAATGAGGGTACCAGTTTCTTTGCTGAAAGATGTTTTA
GAAAAAGGTAAGTTGCCAGTAGTAAATTTTGCTGCAGGTGGTGTAGCAAC
GCCAGCCGATGCCGCATTGTTAATGCAGTTGGGTTGTGATGGTGTGTTTG
TTGGCTCAGGAATTTTTAAATCATCTAATCCTGTAAGGTTGGCCACTGCA
GTAGTAGAGGCTACCACTCACTTTGACAATCCCAGCAAATTGCTGGAAGT
ATCTAGTGACTTAGGAGAGTTAATGGGTGGTGTATCAATCGAATCTATTA
GTCATGCTTCCAATGGAGTAAGACTTTCCGAAATTGGGTGGTGA
>lcl|Y12.Contig1.4_109842-11073
ATGACTGGAGAAGACTTTAAGATCAAGAGTGGTCTCGCCCAAATGTTAAA
AGGTGGTGTTATTATGGATGTTGTTACTCCAGAGCAGGCAAAAATAGCTG
AAAAAGCTGGTGCATGTGCGGTAATGGCATTAGAATCCATCCCAGCAGAT
ATGCGTAAGTCAGGAAAGGTTTGCCGCATGTCAGATCCGAAGATGATTAA
GGACATCATGAACTCCGTTTCCATTCCCGTCATGGCTAAGGTAAGGATTG
GCCATTTTGTTGAAGCTCAAATTATTGAGGCATTGGAAGTTGACTATATT
GACGAAAGTGAAGTCTTGACTCCTGCTGATTGGACTCACCACATTGAAAA
GGACAAATTCAAAGTTCCATTTGTTTGTGGCGCTAAAGACTTAGGTGAAG
CTTTGAGAAGAATTAATGAAGGCGCCGCTATGATTCGTACCAAGGGTGAA
GCTGGAACGGGCGATGTCTCTGAAGCCGTCAAGCATATAAGGAGAATTAC
AGAGGAGATAAAGGCGTGCCAACAATTGAAGAGCGAAGATGACATTGCAA
AAGTTGCTGAGGAAATGAGGGTACCAGTTTCTTTACTGAAAGATGTTTTA
GAAAAAGGTAAGTTGCCAGTAGTAAATTTTGCTGCAGGTGGTGTAGCAAC
GCCAGCCGATGCCGCATTGTTAATGCAGTTGGGTTGTGATGGTGTGTTTG
TTGGCTCAGGAATTTTTAAATCATCTAATCCTGTAAGGTTGGCCACTGCA
GTAGTAGAGGCTACCACTCACTTTGACAATCCCAGCAAATTGCTGGAAGT
ATCTAGTGACTTAGGAGAGTTAATGGGTGGTGTATCAATCGAATCTATTA
GTCATGCTTCCAATGGAGTAAGACTTTCCGAAATTGGGTGGTGA
>lcl|YJM451.contig00216_4263-51
ATGACTGGAGAAGACTTTAAGATCAAGAGTGGTCTCGCCCAAATGTTAAA
AGGTGGTGTTATTATGGATGTTGTTACTCCAGAGCAGGCAAAAATAGCTG
AAAAAGCTGGTGCATGTGCGGTAATGGCATTAGAATCCATCCCAGCAGAT
ATGCGTAAGTCAGGAAAGGTTTGCCGCATGTCAGATCCGAAGATGACTAA
GGACATCATGAACTCCGTTTCCATTCCCGTCATGGCTAAGGTAAGGATTG
GCCATTTTGTTGAAGCTCAAATTATTGAGGCATTGGAAGTTGACTATATT
GACGAAAGTGAAGTCTTGACTCCTGCTGATTGGACTCACCACATTGAAAA
GGACAAATTCAAAGTTCCATTTGTTTGTGGCGCTAAAGACTTAGGTGAAG
CTTTGAGAAGAATTAATGAAGGCGCCGCTATGATTCGTACCAAGGGTGAA
GCTGGAACGGGCGATGTCTCTGAAGCCGTCAAGCATATAAGGAGAATTAC
AGAGGAGATAAAGGCGTGCCAACAATTGAAGAGCGAAGATGACATTGCAA
AAGTTGCTGAGGAAATGAGGGTACCAGTTTCTTTACTGAAAGATGTTTTA
GAAAAAGGTAAGTTGCCAGTAGTAAATTTTGCTGCAGGTGGTGTAGCAAC
GCCAGCCGATGCCGCATTGTTAATGCAGTTGGGTTGTGATGGTGTGTTTG
TTGGCTCAGGAATTTTTAAATCATCTAATCCTGTAAGGTTGGCCACTGCA
GTAGTAGAGGCTACCACTCACTTTGACAATCCCAGCAAATTGCTGGAAGT
ATCTAGTGACTTAGGAGAGTTAATGGGTGGTGTATCAATCGAATCTATTA
GTCATGCTTCCAATGGAGTAAGACTTTCCGAAATTGGGTGGTGA
>lcl|YJM421.Contig3.19_45607-46
ATGACTGGAGAAGACTTTAAGATCAAGAGTGGTCTCGCCCAAATGTTAAA
AGGTGGTGTTATTATGGATGTTGTTACTCCAGAGCAGGCAAAAATAGCTG
AAAAAGCTGGTGCATGTGCGGTAATGGCATTAGAATCCATCCCAGCAGAT
ATGCGTAAGTCAGGAAAGGTTTGCCGCATGTCAGATCCGAAGATGACTAA
GGACATCATGAACTCCGTTTCCATTCCCGTCATGGCTAAGGTAAGGATTG
GCCATTTTGTTGAAGCTCAAATTATTGAGGCATTGGAAGTTGACTATATT
GACGAAAGTGAAGTCTTGACTCCTGCTGATTGGACTCACCACATTGAAAA
GGACAAATTCAAAGTTCCATTTGTTTGTGGCGCTAAAGACTTAGGTGAAG
CTTTGAGAAGAATTAATGAAGGCGCCGCTATGATTCGTACCAAGGGTGAA
GCTGGAACGGGCGATGTCTCTGAAGCCGTCAAGCATATAAGGAGAATTAC
AGAGGAGATAAAGGCGTGCCAACAATTGAAGAGCGAAGATGACATTGCAA
AAGTTGCTGAGGAAATGAGGGTACCAGTTTCTTTACTGAAAGATGTTTTA
GAAAAAGGTAAGTTGCCAGTAGTAAATTTTGCTGCAGGTGGTGTAGCAAC
GCCAGCCGATGCCGCATTGTTAATGCAGTTGGGTTGTGATGGTGTGTTTG
TTGGCTCAGGAATTTTTAAATCATCTAATCCTGTAAGGTTGGCCACTGCA
GTAGTAGAGGCTACCACTCACTTTGACAATCCCAGCAAATTGCTGGAAGT
ATCTAGTGACTTAGGAGAGTTAATGGGTGGTGTATCAATCGAATCTATTA
GTCATGCTTCCAATGGAGTAAGACTTTCCGAAATTGGGTGGTGA
>lcl|YJM326.contig00141_3351-42
ATGACTGGAGAAGACTTTAAGATCAAGAGTGGTCTCGCCCAAATGTTAAA
AGGTGGTGTTATTATGGATGTTGTTACTCCAGAGCAGGCAAAAATAGCTG
AAAAAGCTGGTGCATGTGCGGTAATGGCATTAGAATCCATCCCAGCAGAT
ATGCGTAAGTCAGGAAAGGTTTGCCGCATGTCAGATCCGAAGATGACTAA
GGACATCATGAACTCCGTTTCCATTCCCGTCATGGCTAAGGTAAGGATTG
GCCATTTTGTTGAAGCTCAAATTATTGAGGCATTGGAAGTTGACTATATT
GACGAAAGTGAAGTCTTGACTCCTGCTGATTGGACTCACCACATTGAAAA
GGACAAATTCAAAGTTCCATTTGTTTGTGGCGCTAAAGACTTAGGTGAAG
CTTTGAGAAGAATTAATGAAGGCGCCGCTATGATTCGTACCAAGGGTGAA
GCTGGAACGGGCGATGTCTCTGAAGCCGTCAAGCATATAAGGAGAATTAC
AGAGGAGATAAAGGCGTGCCAACAATTGAAGAGCGAAGATGACATTGCAA
AAGTTGCTGAGGAAATGAGGGTACCAGTTTCTTTACTGAAAGATGTTTTA
GAAAAAGGTAAGTTGCCAGTAGTAAATTTTGCTGCAGGTGGTGTAGCAAC
GCCAGCCGATGCCGCATTGTTAATGCAGTTGGGTTGTGATGGTGTGTTTG
TTGGCTCAGGAATTTTTAAATCATCTAATCCTGTAAGGTTGGCCACTGCA
GTAGTAGAGGCTACCACTCACTTTGACAATCCCAGCAAATTGCTGGAAGT
ATCTAGTGACTTAGGAGAGTTAATGGGTGGTGTATCAATCGAATCTATTA
GTCATGCTTCCAATGGAGTAAGACTTTCCGAAATTGGGTGGTGA
>lcl|Y10.Contig6.8_261-1149
ATGACTGGAGAAGACTTTAAGATCAAGAGTGGTCTCGCCCAAATGTTAAA
AGGTGGCGTTATTATGGATGTTGTTACTCCAGAGCAGGCAAAAATAGCTG
AAAAAGCTGGTGCATGTGCGGTAATGGCATTAGAATCCATCCCAGCAGAT
ATGCGTAAGTCAGGAAAGGTTTGCCGCATGTCAGATCCGAAGATGATTAA
GGACATCATGAACTCCGTTTCCATTCCCGTTATGGCTAAGGTAAGGATTG
GCCATTTTGTTGAAGCTCAAATTATTGAGGCATTGGAAGTTGACTATATT
GACGAAAGTGAAGTCTTGACTCCTGCTGATTGGACTCACCACATTGAAAA
GGACAAATTCAAAGTTCCATTTGTTTGTGGCGCTAAAGACTTAGGTGAAG
CTTTGAGAAGAATTAATGAAGGCGCCGCTATGATTCGTACCAAGGGTGAA
GCTGGAACGGGCGATGTCTCTGAAGCCGTCAAGCATATAAGGAGAATTAC
AGAGGAGATAAAGGCGTGCCAACAATTGAAGAGCGAAGATGACATTGCAA
AAGTTGCTGAGGAAATGAGGGTACCAGTTTCTTTGCTGAAAGATGTTTTA
GAAAAAGGTAAGTTGCCAGTAGTAAATTTTGCTGCAGGTGGTGTAGCAAC
GCCAGCCGATGCCGCATTGTTAATGCAGTTGGGTTGTGATGGTGTGTTTG
TTGGCTCAGGAATTTTTAAATCATCTAATCCTGTAAGGTTGGCCACTGCA
GTAGTAGAGGCTACCACTCACTTTGACAATCCCAGCAAATTGCTGGAAGT
ATCTAGTGACTTAGGAGAGTTAATGGGTGGTGTATCAATCGAATCTATTA
GTCATGCTTCCAATGGAGTAAGACTTTCCGAAATTGGG------
>YMR096W_Vin13
ATGACTGGAGAAGACTTTAAGATCAAGAGTGGTCTCGCCCAAATGTTAAA
AGGTGGCGTTATTATGGATGTTGTTACTCCAGAGCAGGCAAAAATAGCTG
AAAAATCTGGTGCATGTGCGGTAATGGCATTAGAATCCATCCCAGCAGAT
ATGCGTAAGTCAGGAAAGGTTTGCCGCATGTCAGATCCGAAGATGATTAA
GGACATCATGAACTCCGTTTCCATTCCCGTCATGGCTAAGGTAAGGATTG
GCCATTTTGTTGAAGCTCAAATTATTGAGGCATTGGAAGTTGACTATATT
GACGAAAGTGAAGTCTTGACTCCTGCTGATTGGACTCACCACATTGAAAA
GGACAAATTCAAAGTTCCATTTGTTTGTGGCGCTAAAGACTTAGGTGAAG
CTTTGAGAAGAATTAATGAAGGCGCCGCTATGATTCGTACCAAGGGTGAA
GCTGGAACGGGCGATGTCTCTGAAGCCGTCAAGCATATAAGGAGAATTAC
AGAGGAGATAAAGGCGTGCCAACAATTGAAGAGCGAAGATGACATTGCAA
AAGTTGCTGAGGAAATGAGGGTACCAGTTTCTTTGCTGAAAGATGTTTTA
GAAAAAGGTAAGTTGCCAGTAGTAAATTTTGCTGCAGGTGGTGTAGCAAC
GCCAGCCGATGCCGCATTGTTAATGCAGTTGGGTTGTGATGGTGTGTTTG
TTGGCTCAGGAATTTTTAAATCATCTAATCCTGTAAGGTTGGCCACTGCA
GTAGTAGAGGCTACCACTCACTTTGACAATCCCAGCAAATTGTTGGAAGT
ATCTAGTGACTTAGGAGAGTTAATGGGTGGTGTATCAATCGAATCTATTA
GTCATGCTTCCAATGGAGTAAGACTTTCCGAAATTGGGTGGTGA
>MIT_Spar_c170_16941
ATGACTGGAGAAGACTTTAAGATTAAGAGTGGGCTCGCCCAAATGTTAAA
AGGTGGTGTCATCATGGATGTTGTTACTCCAGAACAGGCTAAAATAGCTG
AAAAGGCGGGTGCCTGTGCGGTGATGGCATTGGAATGCATTCCAGCAGAC
ATGCGGAAGTCAGGGAAGGTTTGCCGCATGTCAGATCCAAAGATGATTAA
GGACATCATGAACTCCGTTTCCATCCCCGTTATGGCGAAGGTGAGGATTG
GCCATTTTGTTGAAGCTCAAATTATTGAAGCTTTAGAAGTGGATTATATT
GACGAAAGTGAAGTCTTGACTCCTGCTGATTGGATCCACCACATTGAAAA
GGACAAATTCAAAGTCCCATTCGTTTGTGGTGCTAAAGACTTAGGTGAAG
CTTTGAGAAGAATTAATGAAGGCGCCGCTATGATTCGTACTAAGGGTGAA
GCCGGAACTGGTGATGTCTCCGAAGCCGTCAAGCATATAACGAGAATTAC
AGAGGAGATAAAGACGTATCAACAATTGAAGAACGAAGACGACATTGCAA
AAGCTGCTCAGGAAATGAGGGTACCAGTTTCATTGCTGAAAGATGTTCTG
GAAAGGGGTAAGTTACCGGTAGTGAATTTCGCAGCAGGTGGTGTAGCGAC
GCCAGCCGATGCCGCATTGTTAATGCAGTTGGGTTGTGACGGTGTGTTTG
TTGGTTCGGGGATTTTTAAGTCATCTAATCCTGCAAAGTTGGCCAATGCC
GTAGTAGAGGCTACCACTCACTTCGACAATCCCGCTAAACTGCTGGAAGT
ATCCAGTAACTTAGGAGAGTTAATGGGTGGCGTATCCATCGAATCCATTA
ATCATGATTCCAATGGTGTGAGACTTTCTGAAATTGGCTGGTGA
