# Supplementary material for: ZRT1 Harbors an Excess of Nonsynonymous Polymorphism and Shows Evidence of Balancing Selection in Saccharomyces cerevisiae
Source: G3 (Bethesda). 2013 Apr 1;3(4):665–73. doi: 10.1534/g3.112.005082 (PMC3618353; doi:10.1534/g3.112.005082)
Supplement: Supporting Information [file supp_g3.112.005082_FileS1.zip › YMR180C_FullLength_SparALN.fasta]

>YMR180C_S288C
ATGTCTGACCAACCCGAGACTCCTTCCAATAGTAGAAATT
CTCATGAAAATGTTGGCGCAAAGAAAGCTGACGCTAATGT
TGCCTCGAAATTCAGAAGCTTGCATATCTCTGAAACCACT
AAGCCATTAACATCAACTAGAGCTTTATACAAAACCACAA
GAAACAATTCAAGAGGTGCGACAGAATTCCATAAACATGT
TTGTAAGTTAGCATGGAAATATCTTGCTTGTATTGATAAA
TCGTCGATATCACACATTGAAATCGAAATGAAATTTGGTG
TTATAACAGACAAAAGGACACATCGCAGGATGACACCACA
CAACAAGCCCTTTATTGTTCAAAACAGAAATGGCCGCTTA
GTGTCTAACGTTCCTGAGCAAATGTTCTCGAGTTTCCAGG
AGCTACTCCGCTCAAAATCGGAGAATCCAAGTAAATGTGC
CCCAAGAGTAGTAAAACAGGTACAAAAGTATACGAAAGAT
TCTATATATAACTGCAACAATGCCTCGAAAGTTGGCAAAT
TAACTTCATGGCGTTGTTCGGAAGACCTTAGAAACAAAGA
ACTTAAACTTACTTACATCAAAAAGGTCCGGGTCAAGGAT
TTTCTCATTCGCTATCCTCAAAGTTCATTAGACGCTAAAA
TTAGCATCAGCCTTGAAGTGCCTGAATACGAAACTTCTGC
CGCTTTCAGGAATGGCTTTATTTTACAAAGAACCAAAAGC
CGTTCCACCTACACCTTTAATGATAAAATGCCTTTACACT
TGGATTTGACAAAGGTTACTACCACGCGAAGGAACTCC--
-CATCAATACACGTCCCATGAAGTGGAGGTAGAAATGGAT
CCTATATTCAAGGAGACAATTTCCGCTAATGATAGGGAGA
AGTTTAATGAGTATATGTGCTCGTTTTTGAATGCCAGCGA
CCTTATACGTAAGGCTGCAGAACGCGATAACATGTTAACG
ACATGA
>YMR180C_AWRI796
ATGTCTGACCAACCCGAGACTCCTTCCAATAGTAGAAATT
CTCATGAAAATGTTGGCGCAAAGAAAGCTGACGCTAATGT
TGCCTCGGAATTCAGAAGCTTGCATATCTCTGAAACCACT
AAGCCATTAACATCAACTAGAGCTTTATACAAAACCACAA
GAAACAATTCAAGAGGTGCGACAGAATTCCATAAACATGT
TTGTAAGTTAGCATGGAAATATCTTGCTTGTATTGATAAA
TCGTCGATATCACACATTGAAATCGAAATGAAATTTGGTG
TTATAACAGACAAAAGGACACATCGCAGGATGACACCACA
CAACAAGCCCTTTATTGTTCAAAACAGAAATGGCCGCTTA
GTGTCTAACGTTCCTGAGCAAATGTTCTCGAGTTTCCAGG
AGCTACTCCGCTCAAAATCGGAGAATCCAAGTAAATGTGC
CCCAAGAGTAGTAAAACAGGTACAAAAGTATACGAAAGAT
TCTATATATAACTGCAACAATGCCTCGAAAGTTGGCAAAT
TAACTTCATGGCGTTGTTCGGAAGACCTTAGAAACAAAGA
ACTTAAACTTACTTACATCAAAAAGGTCCGGGTCAAGGAT
TTTCTCATTCGCTATCCTCAAAGTTCATTAGACGCTAAAA
TTAGCATCAGCCTTGAAGTGCCTGAATACGAAACTTCTGC
CGCTTTCAGGAATGGCTTTATTTTACAAAGAACCAAAAGC
CGTTCCACCTACACCTTTAATGATAAAATGCCTTTACACT
TGGATTTGACAAAGGTTACTACCACGCGAAGGAACTCC--
-CATCAATACACGTCCCATGAAGTGGAGGTAGAAATGGAT
CCTATATTCAAGGAGACAATTTCCGCTAATGATAGGGAGA
AGTTTAATGAGTATATGTGCTCGTTTTTGAATGCCAGCGA
CCTTATACGTAAGGCTGCAGAACGCGATAACATGTTAACG
ACATGA
>YMR180C_EC1118
ATGTCTGACCAACCCGAGACTCCTTCCAATAGTAGAAATT
CTCATGAAAATGTTGGCGCAAAGAAAGCTGACGCTAATGT
TGCCTCAAAATTCAGAAGCTTGCATATCTCTGAAACCACT
AAGCCATTAACATCAACTAGAGCTTTATACAAAACCACAA
GAAACAATTCAAGAGGTGCGACAGAATTCCATAAACATGT
TTGTAAGTTAGCATGGAAATATCTTGCTTGTATTGATAAA
TCGTCGATATCACACATTGAAATCGAAATGAAATTTGGTG
TTATAACAGACAAAAGGACACATCGCAGGATGACACCACA
CAACAAGCCCTTTATTGTTCAAAACAGAAATGGCCGCTTA
GTGTCTAACGTTCCTGAGCAAATGTTCTCGAGTTTCCAGG
AGCTACTCCGCTCAAAATCGGAGAATCCAAGTAAATGTGC
CCCAAGAGTAGTAAAACAGGTACAAAAGTATACGAAAGAT
TCTATATATAACTGCAACAATGCCTCGAAAGTTGGCAAAT
TAACTTCATGGCGTTGTTCGGAAGACCTTAGAAACAAAGA
ACTTAAACTTACTTACATCAAAAAGGTCCGGGTCAAGGAT
TTTCTCATTCGCTATCCTCAAAGTTCATTAGACGCTAAAA
TTAGCATCAGCCTTGAAGTGCCTGAATACGAAACTTCTGC
CGCTTTCAGGAATGGCTTTATTTTACAAAGAACCAAAAGC
CGTTCCACCTACACCTTTAATGATAAAATGCCTTTACACT
TGGATTTGACAAAGGTTACTACCACGCGAAGGAACTCC--
-CATCAATACACGTCCCATGAAGTGGAGGTAGAAATGGAT
CCTATATTCAAGGAGACAATTTCCGCTAATGATAGGGAGA
AGTTTAATGAGTATATGTGCTCGTTTTTGAATGCCAGCGA
CCTTATACGTAAGGCTGCAGAACGCGATAACATGTTAACG
ACATGA
>YMR180C_JAY291
ATGTCTGACCAACCCGAGACTCCTTCCAATAGTAGAAATT
CTCATGAAAATGTTGGCGCAAAGAAAGCTGACGCTAATGT
TGCCTCAAAGTTCAGAAGCTTGCATATCTCTGAAACCACT
AAGCCATTAACATCAACTAGAGCTTTATACAAAACCACAA
GAAACAATTCAAGAGGTGCGACAGAATTCCATAAACATTT
TTGTAAGTTAGCATGGAAATATCTTGCTTGTATTGATAAA
TCGTCGATATCACACATTGAAATCGAAATGAAATTTGGTG
TTATAACAGACAAAAGGACACATCGCAGGATGACACCACA
CAACAAGCCCTTTATTGTTCAAAACAGAAATGGCCGCTTA
GTGTCTAACGTTCCTGAGCAAATGTTCTCGAGTTTCCAGG
AGCTACTCCGCTCAAAATCGGAGAATCCAAGTAAATGTGC
CCCAAGAGTAGTAAAACAGGTGCAAACGTATACGAAAGAT
TCTATATATAACTGCTACAATGCCTCGAAAGTTGGCAAAT
TAACTTCATGGCGTTGTTCGGAAGACCTTCGAAACAAAGA
ACTTAAACTTACTTACATCAAAAAGGTCCGGGTCAAGGAT
TTTCTTATTCGCTATCCTCAAAGTTCATTAGACGCTAAAA
TTAGCATCAGCCTTGAAGTGCCTGAATACGAAACTTCTGC
CGCTTTCAGGAATGGCTTTATTTTACAAAGAACCAAAAGC
CGTTCCACCTACACCTTTAATGATAAAATGCCTTTACACT
TGGATTTGACAAAGGTTACTACCACGCGAAGGAACTCC--
-CATCAATACACGTCCCATGAAGTGGAGGTAGAAATGGAT
CCTATATTCAAGGAGACAATTTCCGCTAATGATAGGGAGA
AGTTTAATGAGTATATGTGCTCGTTTTTGAATGCCAGCGA
CCTTATACGTGAGGCTGCAGAACGCGATAACATGTTAACG
ACATGA
>YMR180C_Kyokai7
ATGTCTGACCAACCCGAGACTCCTTCCAATAGTAGAAATT
CTCATGAAAATGTTGGCGCAAAGAAAGCTGACGCTAATGT
TGCCTCAAAGTTCAGAAGCTTGCATATCTCTGAAACCACT
AAGCCATTAACATCAACTAGAGCTTTATACAAAACCACAA
GAAATAATTCAAGAGGTGCGACAGAATTCCATAAACATGT
TTGTAAGTTAGCATGGAAATATCTTGCTTGTATTGATAAA
TCGTCGATATCACACATTGAAATCGAAATGAAATTTGGTG
TTATAACAGACAAAAGGACACATCGCAGGATGACACCACA
CAACAAGCCCTTTATTGTTCAAAACAGAAATGGCCGCTTA
GTGTCTAACGTTCCTGAGCAAATGTTCTCGAGTTTCCAGG
AGCTACTCCGCTCAAAATCGGAGAATCCAAGTAAATGTGC
CCCAAGAGTAGTAAAACAGGTGCAAACGTATACGAAAGAT
TCTATATATAACTGCAACAATGCCTCGAAAGTTGGCAAAT
TAACTTCATGGCGTTGTTCGGAAGACCTTCGAAACAAAGA
ACTTAAACTTACTTACATCAAAAAGGTCCGGGTCAAGGAT
TTTCTTATTCGCTATCCTCAAAGTTCATTAGACGCTAAAA
TTAGCATCAGCCTTGAAGTGCCTGAATACGAAACTTCTGC
CGCTTTCAGGAATGGCTTTATTTTACAAAGAACCAAAAGC
CGTTCCACCTACACCTTTAATGATAAAATGCCTTTACACT
TGGATTTGACAAAGGTCACTACCACGCGAAGGAACTCC--
-CATCAATACACGTCCCATGAAGTGGAGGTAGAAATGGAT
CCTATATTCAAGGAGACAATTTCCGCTAATGATAGGGAGA
AGTTTAATGAGTATATGTGCTCGTTTTTGAATGCCAGCGA
CCTTATACGTGAGGCTGCAGAACGCGATAACATGTTAACG
ACATGA
>YMR180C_LalvinQA23
ATGTCTGACCAACCCGAGACTCCTTCCAATAGTAGAAATT
CTCATGAAAATGTTGGCGCAAAGAAAGCTGACGCTAATGT
TGCCTCAAAATTCAGAAGCTTGCATATCTCTGAAACCACT
AAGCCATTAACATCAACTAGAGCTTTATACAAAACCACAA
GAAACAATTCAAGAGGTGCGACAGAATTCCATAAACATGT
TTGTAAGTTAGCATGGAAATATCTTGCTTGTATTGATAAA
TCGTCGATATCACACATTGAAATCGAAATGAAATTTGGTG
TTATAACAGACAAAAGGACACATCGCAGGATGACACCACA
CAACAAGCCCTTTATTGTTCAAAACAGAAATGGCCGCTTA
GTGTCTAACGTTCCTGAGCAAATGTTCTCGAGTTTCCAGG
AGCTACTCCGCTCAAAATCGGAGAATCCAAGTAAATGTGC
CCCAAGAGTAGTAAAACAGGTACAAAAGTATACGAAAGAT
TCTATATATAACTGCAACAATGCCTCGAAAGTTGGCAAAT
TAACTTCATGGCGTTGTTCGGAAGACCTTAGAAACAAAGA
ACTTAAACTTACTTACATCAAAAAGGTCCGGGTCAAGGAT
TTTCTCATTCGCTATCCTCAAAGTTCATTAGACGCTAAAA
TTAGCATCAGCCTTGAAGTGCCTGAATACGAAACTTCTGC
CGCTTTCAGGAATGGCTTTATTTTACAAAGAACCAAAAGC
CGTTCCACCTACACCTTTAATGATAAAATGCCTTTACACT
TGGATTTGACAAAGGTTACTACCACGCGAAGGAACTCC--
-CATCAATACACGTCCCATGAAGTGGAGGTAGAAATGGAT
CCTATATTCAAGGAGACAATTTCCGCTAATGATAGGGAGA
AGTTTAATGAGTATATGTGCTCGTTTTTGAATGCCAGCGA
CCTTATACGTAAGGCTGCAGAACGCGATAACATGTTAACG
ACATGA
>YMR180C_RM11-1a
ATGTCTGACCAACCCGAGACTCCTTCCAATAGTAGAAATT
CTCATGAAAATGTTGGCGCAAAGAAAGCTGACGCTAATGT
TGCCTCGAAATTCAGAAGCTTGCATATCTCTGAAACCACT
AAGCCATTAACATCAACTAGAGCTTTATACAAAACCACAA
GAAACAATTCAAGAGGTGCGACAGAATTCCATAAACATGT
TTGTAAGTTAGCATGGAAATATCTTGCTTGTATTGATAAA
TCGTCGATATCACACATTGAAATCGAAATGAAATTTGGTG
TTATAACAGACAAAAGGACACATCGCAGGATGACACCACA
CAACAAGCCCTTTATTGTTCAAAACAGAAATGGCCGCTTA
GTGTCTAACGTTCCTGAGCAAATGTTCTCGAGTTTCCAGG
AGCTACTCCGCTCAAAATCGGAGAATCCAAGTAAATGTGC
CCCAAGAGTAGTAAAACAGGTACAAAAGTATACGAAAGAT
TCTATATATAACTGCAACAATGCCTCGAAAGTTGGCAAAT
TAACTTCATGGCGTTGTTCGGAAGACCTTAGAAACAAAGA
ACTTAAACTTACTTACATCAAAAAGGTCCGGGTCAAGGAT
TTTCTCATTCGCTATCCTCAAAGTTCATTAGACGCTAAAA
TTAGCATCAGCCTTGAAGTGCCTGAATACGAAACTTCTGC
CGCTTTCAGGAATGGCTTTATTTTACAAAGAACCAAAAGC
CGTTCCACCTACACCTTTAATGATAAAATGCCTTTACACT
TGGATTTGACAAAGGTTACTACCACGCGAAGGAACTCC--
-CATCAATACACGTCCCATGAAGTGGAGGTAGAAATGGAT
CCTATATTCAAGGAGACAATTTCCGCTAATGATAGGGAGA
AGTTTAATGAGTATATGTGCTCGTTTTTGAATGCCAGCGA
CCTTATACGTAAGGCTGCAGAACGCGATAACATGTTAACG
ACATGA
>YMR180C_Sigma1278b
ATGTCTGACCAACCCGAGACTCCTTCCAATAGTAGAAATT
CTCATGAAAATGTTGGCGCAAAGAAAGCTGACGCTAATGT
TGCCTCGAAATTCAGAAGCTTGCATATCTCTGAAACCACT
AAGCCATTAACATCAACTAGAGCTTTATACAAAACCACAA
GAAACAATTCAAGAGGTGCGACAGAATTCCATAAACATGT
TTGTAAGTTAGCATGGAAATATCTTGCTTGTATTGATAAA
TCGTCGATATCACACATTGAAATCGAAATGAAATTTGGTG
TTATAACAGACAAAAGGACACATCGCAGGATGACACCACA
CAACAAGCCCTTTATTGTTCAAAACAGAAATGGCCGCTTA
GTGTCTAACGTTCCTGAGCAAATGTTCTCGAGTTTCCAGG
AGCTACTCCGCTCAAAATCGGAGAATCCAAGTAAATGTGC
CCCAAGAGTAGTAAAACAGGTACAAAAGTATACGAAAGAT
TCTATATATAACTGCAACAATGCCTCGAAAGTTGGCAAAT
TAACTTCATGGCGTTGTTCGGAAGACCTTAGAAACAAAGA
ACTTAAACTTACTTACATCAAAAAGGTCCGGGTCAAGGAT
TTTCTCATTCGCTATCCTCAAAGTTCATTAGACGCTAAAA
TTAGCATCAGCCTTGAAGTGCCTGAATACGAAACTTCTGC
CGCTTTCAGGAATGGCTTTATTTTACAAAGAACCAAAAGC
CGTTCCACCTACACCTTTAATGATAAAATGCCTTTACACT
TGGATTTGACAAAGGTTACTACCACGCGAAGGAACTCC--
-CATCAATACACGTCCCATGAAGTGGAGGTAGAAATGGAT
CCTATATTCAAGGAGACAATTTCCGCTAATGATAGGGAGA
AGTTTAATGAGTATATGTGCTCGTTTTTGAATGCCAGCGA
CCTTATACGTAAGGCTGCAGAACGCGATAACATGTTAACG
ACATGA
>YMR180C_VL3
ATGTCTGACCAACCCGAGACTCCTTCCAATAGTAGAAATT
CTCATGAAAATGTTGGCGCAAAGAAAGCTGACGCTAATGT
TGCCTCGAAATTCAGAAGCTTGCATATCTCTGAAACCACT
AAGCCATTAACATCAACTAGAGCTTTATACAAAACCACAA
GAAACAATTCAAGAGGTGCGACAGAATTCCATAAACATGT
TTGTAAGTTAGCATGGAAATATCTTGCTTGTATTGATAAA
TCGTCGATATCACACATTGAAATCGAAATGAAATTTGGTG
TTATAACAGACAAAAGGACACATCGCAGGATGACACCACA
CAACAAGCCCTTTATTGTTCAAAACAGAAATGGCCGCTTA
GTGTCTAACGTTCCTGAGCAAATGTTCTCGAGTTTCCAGG
AGCTACTCCGCTCAAAATCGGAGAATCCAAGTAAATGTGC
CCCAAGAGTAGTAAAACAGGTACAAAAGTATACGAAAGAT
TCTATATATAACTGCAACAATGCCTCGAAAGTTGGCAAAT
TAACTTCATGGCGTTGTTCGGAAGACCTTAGAAACAAAGA
ACTTAAACTTACTTACATCAAAAAGGTCCGGGTCAAGGAT
TTTCTCATTCGCTATCCTCAAAGTTCATTAGACGCTAAAA
TTAGCATCAGCCTTGAAGTGCCTGAATACGAAACTTCTGC
CGCTTTCAGGAATGGCTTTATTTTACAAAGAACCAAAAGC
CGTTCCACCTACACCTTTAATGATAAAATGCCTTTACACT
TGGATTTGACAAAGGTTACTACCACGCGAAGGAACTCC--
-CATCAATACACGTCCCATGAAGTGGAGGTAGAAATGGAT
CCTATATTCAAGGAGACAATTTCCGCTAATGATAGGGAGA
AGTTTAATGAGTATATGTGCTCGTTTTTGAATGCCAGCGA
CCTTATACGTAAGGCTGCAGAACGCGATAACATGTTAACG
ACATGA
>YMR180C_YJM789
ATGTCTGACCAACCCGAGACTCCTTCCAATAGTAGAAATT
CTCATGAAAATGTTGGCGCAAAGAAAGCTGACGCTAATGT
TGCCTCGAAATTCAGAAGCTTGCATATCTCTGAAACCACT
AAGCCATTAACATCAACTAGAGCTTTATACAAAACCACAA
GAAACAATTCAAGAGGTGCGACAGAATTCCATAAACATGT
TTGTAAGTTAGCATGGAAATATCTTGCTTGTATTGATAAA
TCGTCGATATCACACATTGAAATCGAAATGAAATTTGGTG
TTATAACAGACAAAAGGACACATCGCAGGATGACACCACA
CAACAAGCCCTTTATTGTTCAAAACAGAAATGGCCGCTTA
GTGTCTAACGTTCCTGAGCAAATGTTCTCGAGTTTCCAGG
AGCTACTCCGCTCAAAATCGGAGAATCCAAGTAAATGTGC
CCCAAGAGTAGTAAAACAGGTACAAAAGTATACGAAAGAT
TCTATATATAACTGCAACAATGCCTCGAAAGTTGGCAAAT
TAACTTCATGGCGTTGTTCGGAAGACCTTAGAAACAAAGA
ACTTAAACTTACTTACATCAAAAAGGTCCGGGTCAAGGAT
TTTCTCATTCGCTATCCTCAAAGTTCATTAGACGCTAAAA
TTAGCATCAGCCTTGAAGTGCCTGAATACGAAACTTCTGC
CGCTTTCAGGAATGGCTTTATTTTACAAAGAACCAAAAGC
CGTTCCACCTACACCTTTAATGATAAAATGCCTTTACACT
TGGATTTGACAAAGGTTACTACCACGCGAAGGAACTCC--
-CATCAATACACGTCCCATGAAGTGGAGGTAGAAATGGAT
CCTATATTCAAGGAGACAATTTCCGCTAATGATAGGGAGA
AGTTTAATGAGTATATGTGCTCGTTTTTGAATGCCAGCGA
CCTTATACGTGAGGCTGCAGAACGAGATAACATGTTAACG
ACATGA
>lcl|I14.contig01862_2356-3318
ATGTCTGACCAACCCGAGACTCCTTCCAATAGTAGAAATT
CTCATGAAAATGTTGGCGCAAAGAAAGCTGACGCTAATGT
TGCCTCGAAATTCAGAAGCTTGCATATCTCTGAAACCACT
AAGCCATTAACATCAACTAGAGCTTTATACAAAACCACAA
GAAACAATTCAAGAGGTGCGACAGAATTCCATAAACATGT
TTGTAAGTTAGCATGGAAATATCTTGCTTGTATTGATAAA
TCGTCGATATCACACATTGAAATCGAAATGAAATTTGGTG
TTATAACAGACAAAAGGACACATCGCAGGATGACACCACA
CAACAAGCCCTTTATTGTTCAAAACAGAAATGGCCGCTTA
GTGTCTAACGTTCCTGAGCAAATGTTCTCGAGTTTCCAGG
AGCTACTCCGCTCAAAATCGGAGAATCCAAGTAAATGTGC
CCCAAGAGTAGTAAAACAGGTACAAAAGTATACGAAAGAT
TCTATATATAACTGCAACAATGCCTCGAAAGTTGGCAAAT
TAACTTCATGGCGTTGTTCGGAAGACCTTAGAAACAAAGA
ACTTAAACTTACTTACATCAAAAAGGTCCGGGTCAAGGAT
TTTCTCATTCGCTATCCTCAAAGTTCATTAGACGCTAAAA
TTAGCATCAGCCTTGAAGTGCCTGAATACGAAACTTCTGC
CGCTTTCAGGAATGGCTTTATTTTACAAAGAACCAAAAGC
CGTTCCACCTACACCTTTAATGATAAAATGCCTTTACACT
TGGATTTGACAAAGGTTACTACCACGCGAAGGAACTCC--
-CATCAATACACGTCCCATGAAGTGGAGGTAGAAATGGAT
CCTATATTCAAGGAGACAATTTCCGCTAATGATAGGGAGA
AGTTTAATGAGTATATGTGCTCGTTTTTGAATGCCAGCGA
CCTTATACGTAAGGCTGCAGAACGCGATAACATGTTAACG
ACATGA
>lcl|YJM653.contig01320_2514-3476
ATGTCTGACCAACCCGAGACTCCTTCCAATAGTAGAAATT
CTCATGAAAATGTTGGCGCAAAGAAAGCTGACGCTAATGT
TGCCTCAAAATTCAGAAGCTTGCATATCTCTGAAACCACT
AAGCCATTAACATCAACTAGAGCTTTATACAAAACCACAA
GAAACAATTCAAGAGGTGCGACAGAATTCCATAAACATGT
TTGTAAGTTAGCATGGAAATATCTTGCTTGTATTGATAAA
TCGTCGATATCACACATTGAAATCGAAATGAAATTTGGTG
TTATAACAGACAAAAGGACACATCGCAGGATGACACCACA
CAACAAGCCCTTTATTGTTCAAAACAGAAATGGCCGCTTA
GTGTCTAACGTTCCTGAGCAAATGTTCTCGAGTTTCCAGG
AGCTACTCCGCTCAAAATCGGAGAATCCAAGTAAATGTGC
CCCAAGAGTAGTAAAACAGGTACAAAAGTATACGAAAGAT
TCTATATATAACTGCAACAATGCCTCGAAAGTTGGCAAAT
TAACTTCATGGCGTTGTTCGGAAGACCTTAGAAACAAAGA
ACTTAAACTTACTTACATCAAAAAGGTCCGGGTCAAGGAT
TTTCTCATTCGCTATCCTCAAAGTTCATTAGACGCTAAAA
TTAGCATCAGCCTTGAAGTGCCTGAATACGAAACTTCTGC
CGCTTTCAGGAATGGCTTTATTTTACAAAGAACCAAAAGC
CGTTCCACCTACACCTTTAATGATAAAATGCCTTTACACT
TGGATTTGACAAAGGTTACTACCACGCGAAGGAACTCC--
-CATCAATACACGTCCCATGAAGTGGAGGTAGAAATGGAT
CCTATATTCAAGGAGACAATTTCCGCTAATGATAGGGAGA
AGTTTAATGAGTATATGTGCTCGTTTTTGAATGCCAGCGA
CCTTATACGTAAGGCTGCAGAACGCGATAACATGTTAACG
ACATGA
>lcl|YJM421.Contig3.16_2203-3165
ATGTCTGACCAACCCGAGACTCCTTCCAATAGTAGAAATT
CTCATGAAAATGTTGGCGCAAAGAAAGCTGACGCTAATGT
TGCCTCAAAATTCAGAAGCTTGCATATCTCTGAAACCACT
AAGCCATTAACATCAACTAGAGCTTTATACAAAACCACAA
GAAACAATTCAAGAGGTGCGACAGAATTCCATAAACATGT
TTGTAAGTTAGCATGGAAATATCTTGCTTGTATTGATAAA
TCGTCGATATCACACATTGAAATCGAAATGAAATTTGGTG
TTATAACAGACAAAAGGACACATCGCAGGATGACACCACA
CAACAAGCCCTTTATTGTTCAAAACAGAAATGGCCGCTTA
GTGTCTAACGTTCCTGAGCAAATGTTCTCGAGTTTCCAGG
AGCTACTCCGCTCAAAATCGGAGAATCCAAGTAAATGTGC
CCCAAGAGTAGTAAAACAGGTACAAAAGTATACGAAAGAT
TCTATATATAACTGCAACAATGCCTCGAAAGTTGGCAAAT
TAACTTCATGGCGTTGTTCGGAAGACCTTAGAAACAAAGA
ACTTAAACTTACTTACATCAAAAAGGTCCGGGTCAAGGAT
TTTCTCATTCGCTATCCTCAAAGTTCATTAGACGCTAAAA
TTAGCATCAGCCTTGAAGTGCCTGAATACGAAACTTCTGC
CGCTTTCAGGAATGGCTTTATTTTACAAAGAACCAAAAGC
CGTTCCACCTACACCTTTAATGATAAAATGCCTTTACACT
TGGATTTGACAAAGGTTACTACCACGCGAAGGAACTCC--
-CATCAATACACGTCCCATGAAGTGGAGGTAGAAATGGAT
CCTATATTCAAGGAGACAATTTCCGCTAATGATAGGGAGA
AGTTTAATGAGTATATGTGCTCGTTTTTGAATGCCAGCGA
CCTTATACGTAAGGCTGCAGAACGCGATAACATGTTAACG
ACATGA
>lcl|YJM326.contig00120_2211-3173
ATGTCTGACCAACCCGAGACTCCTTCCAATAGTAGAAATT
CTCATGAAAATGTTGGCGCAAAGAAAGCTGACGCTAATGT
TGCCTCAAAATTCAGAAGCTTGCATATCTCTGAAACCACT
AAGCCATTAACATCAACTAGAGCTTTATACAAAACCACAA
GAAACAATTCAAGAGGTGCGACAGAATTCCATAAACATGT
TTGTAAGTTAGCATGGAAATATCTTGCTTGTATTGATAAA
TCGTCGATATCACACATTGAAATCGAAATGAAATTTGGTG
TTATAACAGACAAAAGGACACATCGCAGGATGACACCACA
CAACAAGCCCTTTATTGTTCAAAACAGAAATGGCCGCTTA
GTGTCTAACGTTCCTGAGCAAATGTTCTCGAGTTTCCAGG
AGCTACTCCGCTCAAAATCGGAGAATCCAAGTAAATGTGC
CCCAAGAGTAGTAAAACAGGTACAAAAGTATACGAAAGAT
TCTATATATAACTGCAACAATGCCTCGAAAGTTGGCAAAT
TAACTTCATGGCGTTGTTCGGAAGACCTTAGAAACAAAGA
ACTTAAACTTACTTACATCAAAAAGGTCCGGGTCAAGGAT
TTTCTCATTCGCTATCCTCAAAGTTCATTAGACGCTAAAA
TTAGCATCAGCCTTGAAGTGCCTGAATACGAAACTTCTGC
CGCTTTCAGGAATGGCTTTATTTTACAAAGAACCAAAAGC
CGTTCCACCTACACCTTTAATGATAAAATGCCTTTACACT
TGGATTTGACAAAGGTTACTACCACGCGAAGGAACTCC--
-CATCAATACACGTCCCATGAAGTGGAGGTAGAAATGGAT
CCTATATTCAAGGAGACAATTTCCGCTAATGATAGGGAGA
AGTTTAATGAGTATATGTGCTCGTTTTTGAATGCCAGCGA
CCTTATACGTAAGGCTGCAGAACGCGATAACATGTTAACG
ACATGA
>lcl|M22.Contig31.69_89-1051
ATGTCTGACCAACCCGAGACTCCTTCCAATAGTAGAAATT
CTCATGAAAATGTTGGCGCAAAGAAAGCTGACGCTAATGT
TGCCTCAAAATTCAGAAGCTTGCATATCTCTGAAACCACT
AAGCCATTAACATCAACTAGAGCTTTATACAAAACCACAA
GAAACAATTCAAGAGGTGCGACAGAATTCCATAAACATGT
TTGTAAGTTAGCATGGAAATATCTTGCTTGTATTGATAAA
TCGTCGATATCACACATTGAAATCGAAATGAAATTTGGTG
TTATAACAGACAAAAGGACACATCGCAGGATGACACCACA
CAACAAGCCCTTTATTGTTCAAAACAGAAATGGCCGCTTA
GTGTCTAACGTTCCTGAGCAAATGTTCTCGAGTTTCCAGG
AGCTACTCCGCTCAAAATCGGAGAATCCAAGTAAATGTGC
CCCAAGAGTAGTAAAACAGGTACAAAAGTATACGAAAGAT
TCTATATATAACTGCAACAATGCCTCGAAAGTTGGCAAAT
TAACTTCATGGCGTTGTTCGGAAGACCTTAGAAACAAAGA
ACTTAAACTTACTTACATCAAAAAGGTCCGGGTCAAGGAT
TTTCTCATTCGCTATCCTCAAAGTTCATTAGACGCTAAAA
TTAGCATCAGCCTTGAAGTGCCTGAATACGAAACTTCTGC
CGCTTTCAGGAATGGCTTTATTTTACAAAGAACCAAAAGC
CGTTCCACCTACACCTTTAATGATAAAATGCCTTTACACT
TGGATTTGACAAAGGTTACTACCACGCGAAGGAACTCC--
-CATCAATACACGTCCCATGAAGTGGAGGTAGAAATGGAT
CCTATATTCAAGGAGACAATTTCCGCTAATGATAGGGAGA
AGTTTAATGAGTATATGTGCTCGTTTTTGAATGCCAGCGA
CCTTATACGTAAGGCTGCAGAACGCGATAACATGTTAACG
ACATGA
>lcl|FL100.Contig25.7_2564-3526
ATGTCTGACCAACCCGAGACTCCTTCCAATAGTAGAAATT
CTCATGAAAATGTTGGCGCAAAGAAAGCTGACGCTAATGT
TGCCTCAAAATTCAGAAGCTTGCATATCTCTGAAACCACT
AAGCCATTAACATCAACTAGAGCTTTATACAAAACCACAA
GAAACAATTCAAGAGGTGCGACAGAATTCCATAAACATGT
TTGTAAGTTAGCATGGAAATATCTTGCTTGTATTGATAAA
TCGTCGATATCACACATTGAAATCGAAATGAAATTTGGTG
TTATAACAGACAAAAGGACACATCGCAGGATGACACCACA
CAACAAGCCCTTTATTGTTCAAAACAGAAATGGCCGCTTA
GTGTCTAACGTTCCTGAGCAAATGTTCTCGAGTTTCCAGG
AGCTACTCCGCTCAAAATCGGAGAATCCAAGTAAATGTGC
CCCAAGAGTAGTAAAACAGGTACAAAAGTATACGAAAGAT
TCTATATATAACTGCAACAATGCCTCGAAAGTTGGCAAAT
TAACTTCATGGCGTTGTTCGGAAGACCTTAGAAACAAAGA
ACTTAAACTTACTTACATCAAAAAGGTCCGGGTCAAGGAT
TTTCTCATTCGCTATCCTCAAAGTTCATTAGACGCTAAAA
TTAGCATCAGCCTTGAAGTGCCTGAATACGAAACTTCTGC
CGCTTTCAGGAATGGCTTTATTTTACAAAGAACCAAAAGC
CGTTCCACCTACACCTTTAATGATAAAATGCCTTTACACT
TGGATTTGACAAAGGTTACTACCACGCGAAGGAACTCC--
-CATCAATACACGTCCCATGAAGTGGAGGTAGAAATGGAT
CCTATATTCAAGGAGACAATTTCCGCTAATGATAGGGAGA
AGTTTAATGAGTATATGTGCTCGTTTTTGAATGCCAGCGA
CCTTATACGTAAGGCTGCAGAACGCGATAACATGTTAACG
ACATGA
>lcl|YJM280.Contig0.111_1753-2715
ATGTCTGACCAACCCGAGACTCCTTCCAATAGTAGAAATT
CTCATGAAAATGTTGGCGCAAAGAAAGCTGACGCTAATGT
TGCCTCGAAATTCAGAAGCTTGCATATCTCTGAAACCACT
AAGCCATTAACATCAACTAGAGCTTTATACAAAACCACAA
GAAACAATTCAAGAGGTGCGACAGAATTCCATAAACATTT
TTGTAAGTTAGCATGGAAATATCTTGCTTGTATTGATAAA
TCGTCGATATCACACATTGAAATCGAAATGAAATTTGGTG
TTATAACAGACAAAAGGACACATCGCAGGATGACACCACA
CAACAAGCCCTTTATTGTTCAAAACAGAAATGGCCGCTTA
GTGTCTAACGTTCCTGAGCAAATGTTCTCGAGTTTCCAGG
AGCTACTCCGCTCAAAATCGGAGAATCCAAGTAAATGTGC
CCCAAGAGTAGTAAAACAGGTGCAAACGTATACGAAAGAT
TCTATATATAACTGCAACAATGCCTCGAAAGTTGGCAAAT
TAACTTCATGGCGTTGTTCGGAAGACCTTAGAAACAAAGA
ACTTAAACTTACTTACATCAAAAAGGTCCGGGTCAAGGAT
TTTCTCATTCGCTATCCTCAAAGTTCATTAGACGCTAAAA
TTAGCATCAGCCTTGAAGTGCCTGAATACGAAACTTCTGC
CGCTTTCAGGAATGGCTTTATTTTACAAAGAACCAAAAGC
CGTTCCACCTACACCTTTAATGATAAAATGCCTTTACACT
TGGATTTGACAAAGGTTACTACCACGCGAAGGAACTCC--
-CATCAATACACGTCCCATGAAGTGGAGGTAGAAATGGAT
CCTATATTCAAGGAGACAATTTCCGCTAATGATAGGGAGA
AGTTTAATGAGTATATGTGCTCGTTTTTGAATGCCAGCGA
CCTTATACGTAAGGCTGCAGAACGCGATAACATGTTAACG
ACATGA
>lcl|CLIB215.Contig39.1_4704-5666
ATGTCTGACCAACCCGAGACTCCTTCCAATAGTAGAAATT
CTCATGAAAATGTTGGCGCAAAGAAAGCTGACGCTAATGT
TGCCTCAAAATTCAGAAGCTTGCATATCTCTGAAACCACT
AAGCCATTAACATCAACTAGAGCTTTATACAAAACCACAA
GAAACAATTCAAGAGGTGCGACAGAATTCCATAAACATGT
TTGTAAGTTAGCATGGAAATATCTTGCTTGTATTGATAAA
TCGTCGATATCACACATTGAAATCGAAATGAAATTTGGTG
TTATAACAGACAAAAGGACACATCGCAGGATGACACCACA
CAACAAGCCCTTTATTGTTCAAAACAGAAATGGCCGCTTA
GTGTCTAACGTTCCTGAGCAAATGTTCTCGAGTTTCCAGG
AGCTACTCCGCTCAAAATCGGAGAATCCAAGTAAATGTGC
CCCAAGAGTAGTAAAACAGGTACAAAAGTATACGAAAGAT
TCTATATATAACTGCAACAATGCCTCGAAAGTTGACAAAT
TAACTTCATGGCGTTGTTCGGAAGACCTTAGAAACAAAGA
ACTTAAACTTACTTACATCAAAAAGGTCCGGGTCAAGGAT
TTTCTCATTCGCTATCCTCAAAGTTCATTAGACGCTAAAA
TTAGCATCAGCCTTGAAGTGCCTGAATACTAAACTTCTGC
CGCTTTCAGGAATGGCTTTATTTTACAAAGAACCAAAAGC
CGTTCCACCTACACCTTTAATGATAAAATGCCTTTACACT
TGGATTTGACAAAGATTACTACCACGCGAAGGAACTCC--
-CATCAATACACGTCCCATGAAGTGGAGGTAGAAATGGAT
CCTATATTCAAGGAGACAATTTCCGCTAATGATAGGGAGA
AGTTTAATGAGTATATGTGCTCGTTTTTGAATGCCAGCGA
CCTTATACGTAAGGCTGCAGAACGCGATAACATGTTAACG
ACATGA
>lcl|YJM320.Contig11.3_29113-30075
ATGTCTGACCAACCCGAGACTCCTTCCAATAGTAGAAATT
CTCATGAAAATGTTGGCGCAAAGAAAGCTGACGCTAATGT
TGCCTCAAAGTTCAGAAGCTTGCATATCTCTGAAACCACT
AAGCCATTAACATCAACTAGAGCTTTATACAAAACCACAA
GAAATAATTCAAGAGGTGCGACAGAATTCCATAAACATGT
TTGTAAGTTAGCATGGAAATATCTTGCTTGTATTGATAAA
TCGTCGATATCACACATTGAAATCGAAATGAAATTTGGTG
TTATAACAGACAAAAGGACACATCGCAGGATGACACCACA
CAACAAGCCCTTTATTGTTCAAAACAGAAATGGCCGCTTA
GTGTCTAACGTTCCTGAGCAAATGTTCTCGAGTTTCCAGG
AGCTACTCCGCTCAAAATCGGAGAATCCAAGTAAATGTGC
CCCAAGAGTAGTAAAACAGGTACAAACGTATACGAAAGAT
TCTATATATAACTGCAACAATGCCTCGAAAGTTGGCAAAT
TAACTTCATGGCGTTGTTCGGAAGACCTTCGAAACAAAGA
ACTTAAACTTACTTACATCAAAAAGGTCCGGGTCAAGGAT
TTTCTCATTCGCTATCCTCAAAGTTCATTAGACGCTAAAA
TTAGCATCAGCCTTGAAGTGCCTGAATACGAAACTTCTGC
CGCTTTCAGGAATGGCTTTATTTTACAAAGAACCAAAAGC
CGTTCCACCTACACCTTTAATGATAAAATGCCTTTACACT
TGGATTTGACAAAGGTTACTACCACGCGAAGGAACTCC--
-CATCAATACACGTCCCATGAAGTGGAGGTAGAAATGGAT
CCTATATTCAAGGAGACAATTTCCGCTAATGATAGGGAGA
AGTTTAATGAGTATATGTGCTCGTTTTTGAATGCCAGCGA
CCTTATACGTAAGGCTGCAGAACGCGATAACATGTTAACG
ACATGA
>lcl|UC5.contig00104_58-1020
ATGTCTGACCAACCCGAGACTCCTTCCAATAGTAGAAATT
CTCATGAAAATGTTGGCGCAAAGAAAGCTGACGCTAATGT
TGCCTCAAAGTTCAGAAGCTTGCATATCTCTGAAACCACT
AAGCCATTAACATCAACTAGAGCTTTATACAAAACCACAA
GAAATAATTCAAGAGGTGCGACAGAATTCCATAAACATGT
TTGTAAGTTAGCATGGAAATATCTTGCTTGTATTGATAAA
TCGTCGATATCACACATTGAAATCGAAATGAAATTTGGTG
TTATAACAGACAAAAGGACACATCGCAGGATGACACCACA
CAACAAGCCCTTTATTGTTCAAAACAGAAATGGCCGCTTA
GTGTCTAACGTTCCTGAGCAAATGTTCTCGAGTTTCCAGG
AGCTACTCCGCTCAAAATCGGAGAATCCAAGTAAATGTGC
CCCAAGAGTAGTAAAACAGGTACAAACGTATACGAAAGAT
TCTATATATAACTGCAACAATGCCTCGAAAGTTGGCAAAT
TAACTTCATGGCGTTGTTCGGAAGACCTTCGAAACAAAGA
ACTTAAACTTACTTACATCAAAAAGGTCCGGGTCAAGGAT
TTTCTTATTCGCTATCCTCAAAGTTCATTAGACGCTAAAA
TTAGCATCAGCCTTGAAGTGCCTGAATACGAAACTTCTGC
CGCTTTCAGGAATGGCTTTATTTTACAAAGAACCAAAAGC
CGTTCCACCTACACCTTTAATGATAAAATGCCTTTACACT
TGGATTTGACAAAGGTTACTACCACGCGAAGGAACTCC--
-CATCAATACACGTCCCATGAAGTGGAGGTAGAAATGGAT
CCTATATTCAAGGAGACAATTTCCGCTAATGATAGGGAGA
AGTTTAATGAGTATATGTGCTCGTTTTTGAATGCCAGCGA
CCTTATACGTAAGGCTGCAGAACGCGATAACATGTTAACG
ACATGA
>lcl|T7_updated.Contig2.6_13107-14069
ATGTCTGACCAACCCGAGACTCCTTCCAATAGTAGAAATT
CTCATGAAAATGTTGGCGCAAAGAAAGCTGACGCTAATGT
TGCCTCAAAGTTCAGAAGCTTGCATATCTCTGAAACCACT
AAGCCATTAACATCAACTAGAGCTTTATACAAAACCACAA
GAAATAATTCAAGAGGTGCGACAGAATTCCATAAACATGT
TTGTAAGTTAGCATGGAAATATCTTGCTTGTATTGATAAA
TCGTCGATATCACACATTGAAATCGAAATGAAATTTGGTG
TTATAACAGACAAAAGGACACATCGCAGGATGACACCACA
CAACAAGCCCTTTATTGTTCAAAACAGAAATGGCCGCTTA
GTGTCTAACGTTCCTGAGCAAATGTTCTCGAGTTTCCAGG
AGCTACTCCGCTCAAAATCGGAGAATCCAAGTAAATGTGC
CCCAAGAGTAGTAAAACAGGTACAAACGTATACGAAAGAT
TCTATATATAACTGCAACAATGCCTCGAAAGTTGGCAAAT
TAACTTCATGGCGTTGTTCGGAAGACCTTCGAAACAAAGA
ACTTAAACTTACTTACATCAAAAAGGTCCGGGTCAAGGAT
TTTCTTATTCGCTATCCTCAAAGTTCATTAGACGCTAAAA
TTAGCATCAGCCTTGAAGTGCCTGAATACGAAACTTCTGC
CGCTTTCAGGAATGGCTTTATTTTACAAAGAACCAAAAGC
CGTTCCACCTACACCTTTAATGATAAAATGCCTTTACACT
TGGATTTGACAAAGGTTACTACCACGCGAAGGAACTCC--
-CATCAATACACGTCCCATGAAGTGGAGGTAGAAATGGAT
CCTATATTCAAGGAGACAATTTCCGCTAATGATAGGGAGA
AGTTTAATGAGTATATGTGCTCGTTTTTGAATGCCAGCGA
CCTTATACGTAAGGCTGCAGAACGCGATAACATGTTAACG
ACATGA
>lcl|YPS1009.contig00832_2499-3461
ATGTCTGACCAACCCGAGACTCCTTCCAATAGTAGAAATT
CTCATGAAAATGTTGGCGCAAAGAAAGCTGACGCTAATGT
TGCCTCAAAGTTCAGAAGCTTGCATATCTCTGAAACCACT
AAGCCATTAACATCAACTAGAGCTTTATACAAAACCACAA
GAAATAATTCAAGAGGTGCGACAGAATTCCATAAACATGT
TTGTAAGTTAGCATGGAAATATCTTGCTTGTATTGATAAA
TCGTCGATATCACACATTGAAATCGAAATGAAATTTGGTG
TTATAACAGACAAAAGGACACATCGCAGGATGACACCACA
CAACAAGCCCTTTATTGTTCAAAACAGAAATGGCCGCTTA
GTGTCTAACGTTCCTGAGCAAATGTTCTCGAGTTTCCAGG
AGCTACTCCGCTCAAAATCGGAGAATCCAAGTAAATGTGC
CCCAAGAGTAGTAAAACAGGTACAAACGTATACGAAAGAT
TCTATATATAACTGCAACAATGCCTCGAAAGTTGGCAAAT
TAACTTCATGGCGTTGTTCGGAAGACCTTCGAAACAAAGA
ACTTAAACTTACTTACATCAAAAAGGTCCGGGTCAAGGAT
TTTCTCATTCGCTATCCTCAAAGTTCATTAGACGCTAAAA
TTAGCATCAGCCTTGAAGTGCCTGAATACGAAACTTCTGC
CGCTTTCAGGAATGGCTTTATTTTACAAAGAACCAAAAGC
CGTTCCACCTACACCTTTAATGATAAAATGCCTTTACACT
TGGATTTGACAAAGGTTACTACCACGCGAAGGAACTCC--
-CATCAATACACGTCCCATGAAGTGGAAGTAGAAATGGAT
CCTATATTCAAGGAGACAATTTCCGCTAATGATAGGGAGA
AGTTTAATGAGTATATGTGCTCGTTTTTGAATGCCAGCGA
CCTTATACGTGAGGCTGCAGAACGCGATAACATGTTAACG
ACATGA
>lcl|YJM451.contig00209_2496-3458
ATGTCTGACCAACCCGAGACTCCTTCCAATAGTAGAAATT
CTCATGAAAATGTTGGCGCAAAGAAAGCTGACGCTAATGT
TGCCTCAAAGTTCAGAAGCTTGCATATCTCTGAAACCACT
AAGCCATTAACATCAACTAGAGCTTTATACAAAACCACAA
GAAATAATTCAAGAGGTGCGACAGAATTCCATAAACATGT
TTGTAAGTTAGCATGGAAATATCTTGCTTGTATTGATAAA
TCGTCGATATCACACATTGAAATCGAAATGAAATTTGGTG
TTATAACAGACAAAAGGACACATCGCAGGATGACACCACA
CAACAAGCCCTTTATTGTTCAAAACAGAAATGGCCGCTTA
GTGTCTAACGTTCCTGAGCAAATGTTCTCGAGTTTCCAGG
AGCTACTCCGCTCAAAATCGGAGAATCCAAGTAAATGTGC
CCCAAGAGTAGTAAAACAGGTACAAACGTATACGAAAGAT
TCTATATATAACTGCAACAATGCCTCGAAAGTTGGCAAAT
TAACTTCATGGCGTTGTTCGGAAGACCTTCGAAACAAAGA
ACTTAAACTTACTTACATCAAAAAGGTCCGGGTCAAGGAT
TTTCTTATTCGCTATCCTCAAAGTTCATTAGACGCTAAAA
TTAGCATCAGCCTTGAAGTGCCTGAATACGAAACTTCTGC
CGCTTTCAGGAATGGCTTTATTTTACAAAGAACCAAAAGC
CGTTCCACCTACACCTTTAATGATAAAATGCCTTTACACT
TGGATTTGACAAAGGTTACTACCACGCGAAGGAACTCC--
-CATCAATACACGTCCCATGAAGTGGAGGTAGAAATGGAT
CCTATATTCAAGGAGACAATTTCCGCTAATGATAGGGAGA
AGTTTAATGAGTATATGTGCTCGTTTTTGAATGCCAGCGA
CCTTATACGTGAGGCTGCAGAACGAGATAACATGTTAACG
ACATGA
>lcl|PW5.contig00719_1870-2832
ATGTCTGACCAACCCGAGACTCCTTCCAATAGTAGAAATT
CTCATGAAAATGTTGGCGCAAAGAAAGCTGACGCTAATGT
TGCCTCAAAGTTCAGAAGCTTGCATATCTCTGAAACCACT
AAGCCATTAACATCAACTAGAGCTTTATACAAAACCACAA
GAAACAATTCAAGAGGTGCGACAGAATTCCATAAACATGT
TTGTAAGTTAGCATGGAAATATCTTGCTTGTATTGATAAA
TCGTCGATATCACACATTGAAATCGAAATGAAATTTGGTG
TTATAACAGACAAAAGGACACATCGCAGGATGACACCACA
CAACAAGCCCTTTATTGTTCAAAACAGAAATGGCCGCTTA
GTGTCTAACGTTCCTGAGCAAATGTTCTCGAGTTTCCAGG
AGCTACTCCGCTCAAAATCGGAGAATCCAAGTAAATGTGC
CCCAAGAGTAGTAAAACAGGTACAAACGTATACGAAAGAT
TCTATATATAACTGCAACAATGCCTCGAAAGTTGGCAAAT
TAACTTCATGGCGTTGTTCGGAAGACCTTCGAAACAAAGA
ACTTAAACTTACTTACATCAAAAAGGTCCGGGTGAAGGAT
TTTCTTATTCGCTATCCTCAAAGTTCATTAGACGCTAAAA
TTAGCATCAGCCTTGAAGTACCTGAATACGAAACTTCAGC
CGCTTTCAGGAATGGCTTTATTTTACAAAGAACCAAAAGC
CGTTCCACCTACACCTTTAATGATAAAATGCCTTTACACT
TGGATTTGACAAAGGTTACTACCACGCGAAGGAACTCC--
-CATCAATACACGTCCCATGAAGTGGAGGTAGAAATGGAT
CCTATATTCAAGGAGACAATTTCCGCTAATGATAGGGAGA
AGTTTAATGAGTATATGTGCTCGTTTTTGAATGCCAGCGA
CCTTATACGTAAGGCTGCAGAACGCGATAACATGTTAACG
ACATGA
>lcl|Y9.Contig56.2_14635-15596
ATGTCTGACCAACCCGAGACTCCTTCCAATAGTAGAAATT
CTCATGAAAATGTTGGCGCAAAGAAAG-TGACGCTAATGT
TGCCTCAAAGTTCAGAAGCTTGCATATCTCTGAAACCACT
AAGCCATTAACATCAACTAGAGCTTTATACAAAACCACAA
GAAATAATTCAAGAGGTGCGACAGAATTCCATAAACATGT
TTGTAAGTTAGCATGGAAATATCTTGCTTGTATTGATAAA
TCGTCGATATCACACATTGAAATCGAAATGAAATTTGGTG
TTATAACAGACAAAAGGACACATCGCAGGATGACACCACA
CAACAAGCCCTTTATTGTTCAAAACAGAAATGGCCGCTTA
GTGTCTAACGTTCCTGAGCAAATGTTCTCGAGTTTCCAGG
AGCTACTCCGCTCAAAATCGGAGAATCCAAGTAAATGTGC
CCCAAGAGTAGTAAAACAGGTGCAAACGTATACGAAAGAT
TCTATATATAACTGCAACAATGCCTCGAAAGTTGGCAAAT
TAACTTCATGGCGTTGTTCGGAAGACCTTAGAAACAAAGA
ACTTAAACTTATTTACATCAAAAAGGTCCGGGTCAAGGAT
TTTCTCATTCGCTATCCTCAAAGTTCATTAGACGCTAAAA
TTAGCATCAGCCTTGAAGTGCCTGAATACGAAACTTCTGC
CGCTTTCAGGAATGGCTTTATTTTACAAAGAACCAAAAGC
CGTTCCACCTACACCTTTAATGATAAAATGCCTTTACACT
TGGATTTGACAAAGGTTACTACCACGCGAAGGAACTCC--
-CATCAATACACGTCCCATGAAGTGGAGGTAGAAATGGAT
CCTATATTCAAGGAGACAATTTCCGCTAATGATAGGGAGA
AGTTTAATGAGTATATGTGCTCGTTTTTGAATGCCAGCGA
CCTTATACGTGAGGCTGCAGAACGCGATAACATGTTAACG
ACATGA
>lcl|Y12.Contig1.9_27043-28004
ATGTCTGACCAACCCGAGACTCCTTCCAATAGTAGAAATT
CTCATGAAAATGTTGGCGCAAAGAAAG-TGACGCTAATGT
TGCCTCAAAGTTCAGAAGCTTGCATATCTCTGAAACCACT
AAGCCATTAACATCAACTAGAGCTTTATACAAAACCACAA
GAAATAATTCAAGAGGTGCGACAGAATTCCATAAACATGT
TTGTAAGTTAGCATGGAAATATCTTGCTTGTATTGATAAA
TCGTCGATATCACACATTGAAATCGAAATGAAATTTGGTG
TTATAACAGACAAAAGGACACATCGCAGGATGACACCACA
CAACAAGCCCTTTATTGTTCAAAACAGAAATGGCCGCTTA
GTGTCTAACGTTCCTGAGCAAATGTTCTCGAGTTTCCAGG
AGCTACTCCGCTCAAAATCGGAGAATCCAAGTAAATGTGC
CCCAAGAGTAGTAAAACAGGTGCAAACGTATACGAAAGAT
TCTATATATAACTGCAACAATGCCTCGAAAGTTGGCAAAT
TAACTTCATGGCGTTGTTCGGAAGACCTTAGAAACAAAGA
ACTTAAACTTATTTACATCAAAAAGGTCCGGGTCAAGGAT
TTTCTCATTCGCTATCCTCAAAGTTCATTAGACGCTAAAA
TTAGCATCAGCCTTGAAGTGCCTGAATACGAAACTTCTGC
CGCTTTCAGGAATGGCTTTATTTTACAAAGAACCAAAAGC
CGTTCCACCTACACCTTTAATGATAAAATGCCTTTACACT
TGGATTTGACAAAGGTTACTACCACGCGAAGGAACTCC--
-CATCAATACACGTCCCATGAAGTGGAGGTAGAAATGGAT
CCTATATTCAAGGAGACAATTTCCGCTAATGATAGGGAGA
AGTTTAATGAGTATATGTGCTCGTTTTTGAATGCCAGCGA
CCTTATACGTGAGGCTGCAGAACGCGATAACATGTTAACG
ACATGA
>lcl|T73.contig00585_481-1443
ATGTCTGACCAACCCGAGACTCCTTCCAATAGTAGAAATT
CTCATGAAAATGTTGGCGCAAAGAAAGCTGACGCTAATGT
TGCCTCAAAGTTCAGAAGCTTGCATATCTCTGAAACCACT
AAGCCATTAACATCAACTAGAGCTTTATACAAAACCACAA
GAAACAATTCAAGAGGTGCGACAGAATTCCATAAACATTT
TTGTAAGTTAGCATGGAAATATCTTGCTTGTATTGATAAA
TCGTCGATATCACACATTGAAATCGAAATGAAATTTGGTG
TTATAACAGACAAAAGGACACATCGCAGGATGACACCACA
CAACAAGCCCTTTATTGTTCAAAACAGAAATGGCCGCTTA
GTGTCTAACGTTCCTGAGCAAATGTTCTCGAGTTTCCAGG
AGCTACTCCGCTCAAAATCGGAGAATCCAAGTAAATGTGC
CCCAAGAGTAGTAAAACAGGTGCAAACGTATACGAAAGAT
TCTATATATAACTGCTACAATGCCTCGAAAGTTGGCAAAT
TAACTTCATGGCGTTGTTCGGAAGACCTTCGAAACAAAGA
ACTTAAACTTACTTACATCAAAAAGGTCCGGGTCAAGGAT
TTTCTTATTCGCTATCCTCAAAGTTCATTAGACGCTAAAA
TTAGCATCAGCCTTGAAGTGCCTGAATACGAAACTTCTGC
CGCTTTCAGGAATGGCTTTATTTTACAAAGAACCAAAAGC
CGTTCCACCTACACCTTTAATGATAAAATGCCTTTACACT
TGGATTTGACAAAGGTTACTACCACGCGAAGGAACTCC--
-CATCAATACACGTCCCATGAAGTGGAGGTAGAAATGGAT
CCTATATTCAAGGAGACAATTTCCGCTAATGATAGGGAGA
AGTTTAATGAGTATATGTGCTCGTTTTTGAATGCCAGCGA
CCTTATACGTGAGGCTGCAGAACGCGATAACATGTTAACG
ACATGA
>lcl|CBS7960.Contig174.3_11645-12607
ATGTCTGACCAACCCGAGACTCCTTCCAATAGTAGAAATT
CTCATGAAAATGTTGGCGCAAAGAAAGCTGACGCTAATGT
TGCCTCAAAGTTCAGAAGCTTGCATATCTCTGAAACCACT
AAGCCATTAACATCAACTAGAGCTTTATACAAAACCACAA
GAAACAATTCAAGAGGTGCGACAGAATTCCATAAACATTT
TTGTAAGTTAGCATGGAAATATCTTGCTTGTATTGATAAA
TCGTCGATATCACACATTGAAATCGAAATGAAATTTGGTG
TTATAACAGACAAAAGGACACATCGCAGGATGACACCACA
CAACAAGCCCTTTATTGTTCAAAACAGAAATGGCCGCTTA
GTGTCTAACGTTCCTGAGCAAATGTTCTCGAGTTTCCAGG
AGCTACTCCGCTCAAAATCGGAGAATCCAAGTAAATGTGC
CCCAAGAGTAGTAAAACAGGTGCAAACGTATACGAAAGAT
TCTATATATAACTGCTACAATGCCTCGAAAGTTGGCAAAT
TAACTTCATGGCGTTGTTCGGAAGACCTTCGAAACAAAGA
ACTTAAACTTACTTACATCAAAAAGGTCCGGGTCAAGGAT
TTTCTTATTCGCTATCCTCAAAGTTCATTAGACGCTAAAA
TTAGCATCAGCCTTGAAGTGCCTGAATACGAAACTTCTGC
CGCTTTCAGGAATGGCTTTATTTTACAAAGAACCAAAAGC
CGTTCCACCTACACCTTTAATGATAAAATGCCTTTACACT
TGGATTTGACAAAGGTTACTACCACGCGAAGGAACTCC--
-CATCAATACACGTCCCATGAAGTGGAGGTAGAAATGGAT
CCTATATTCAAGGAGACAATTTCCGCTAATGATAGGGAGA
AGTTTAATGAGTATATGTGCTCGTTTTTGAATGCCAGCGA
CCTTATACGTGAGGCTGCAGAACGCGATAACATGTTAACG
ACATGA
>lcl|CLIB324.Contig190.2_2652-3613
ATGTCTGACCAACCCGAGACTCCTTCCAATAGTAGAAATT
CTCATGAAAATGTTGGCGCAAAGAAAGCTGACGCTAATGT
TGCCTCAAAGTTCAGAAGCTTGCATATCTCTGAAACCACT
AAGCCATTAACATCAACTAGAGCTTTATACAAAACCACAA
GAAACAATTCAAGAGGTGCGACAGAATTCCATAAACATTT
TTGTAAGTTAGCATGGAAATATCTTGCTTGTATTGATAAA
TCGTCGATATCACACATTGAAATCGAAATGAAATTTGGTG
TTATAACAGACAAAAGGACACATCGCAGGATGACACCACA
CAACAAGCCCTTTATTGTTCAAAACAGAAATGGCCGCTTA
GTGTCTAACGTTCCTGAGCAAATGTTCTCGAGTTTCCAGG
AGCTACTCCGCTCAAAATCGGAGAATCCAAGTAAATGTGC
CCCAAGAGTAGTAAAACAGGTGCAAACGTATACGAAAGAT
TCTATATATAACTGCTACAATGCCTCGAAAGTTGGCAAAT
TAACTTCATGGCGTTGTTCGGAAGACCTTCGAAACAAAGA
ACTTAAACTTACTTACATCAAAAAGGTCCGGGTCAAGGAT
TTTCTTATTCGCTATCCTCAAAGTTCATTAGACGCTAAAA
TTAGCATCAGCCTTGAAGTGCCTGAATACGAAACTTCTGC
CGCTTTCAGGAATGGCTTTATTTTACAAAGAACCAAAAGC
CGTTCCACCTACACCTTTAATGATAAAATGCCTT-ACACT
TGGATTTGACAAAGGTTACTACCACGCGAAGGAACTCC--
-CATCAATACACGTCCCATGAAGTGGAGGTAGAAATGGAT
CCTATATTCAAGGAGACAATTTCCGCTAATGATAGGGAGA
AGTTTAATGAGTATATGTGCTCGTTTTTGAATGCCAGCGA
CCTTATACGTAAGGCTGCAGAACGCGATAACATGTTAACG
ACATGA
>lcl|YJM269.Contig67.1_22422-23383
ATGTCTGACCAACCCGAGACTCCTTCCAATAGTAGAAATT
CTCATGAAAATGTTGGCGCAAAGAAAGCTGACGCTAATGT
TGCCTCAAAGTTCAGAAGCTTGCATATCTCTGAAACCACT
AAGCCATTAACATCAACTAGAGCTTTATACAAAACCACAA
GAAATAATTCAAGAGGTGCGACAGAATTCCATAAACATGT
TTGTAAGTTAGCATGGAAATATCTTGCTTGTATTGATAAA
TCGTCGATATCACACATTGAAATCGAAATGAAATTTGGTG
TTATAACAGACAAAAGGACACATCGCAGGATGACACCACA
CAACAAGCCCTTTATTGTTCAAAACAGAAATGGCCGCTTA
GTGTCTAACGTTCCTGAGCAAATGTTCTCGAGTTTCCAGG
AGCTACTCCGCTCAAAATCGGAGAATCCAAGTAAATGTGC
CCCAAGAGTAGTAAAACAGGTACAAACGTATACGAAAGAT
TCTATATATAACTGCAACAATGCCTCGAAAGTTGGCAAAT
TAACTTCATGGCGTTGTTCGGAAGACCTTCGAAACAAAGA
ACTTAAACTTACTTACATCAAAAAGGTCCGGGTCAAGGAT
TTTCTTATTCGCTATCCTCAAAGTTCATTAGACGCTAAAA
TTAGCATCAGCCTTGAAGTGCCTGAATACGAAACTTCTGC
CGCTTTCAGGAATGGCTTTATTT-ACAAAGAACCAAAAGC
CGTTCCACCTACACCTTTAATGATAAAATGCCTTTACACT
TGGATTTGACAAAGGTTACTCCCACGCGAAGGAACTCC--
-CATCAATACACGTCCCATGAAGTGGAGGTAGAAATGGAT
CCTATATTCAAGGAGACAATTTCCGCTAATGATAGGGAGA
AGTTTAATGAGTATATGTGCTCGTTTTTGAATGCCAGCGA
CCTTATACGTGAGGCTGCAGAACGAGATAACATGTTAACG
ACATGA
>YMR180C_Vin13
ATGTCTGACCAACCCGAGACTCCTTCCAATAGTAGAAATT
CTCATGAAAATGTTGGCGCAAAGAAAGCTGACGCTAATGT
TGCCTCAAAATTCAGAAGCTTGCATATCTCTGAAACCACT
AAGCCATTAACATCAACTAGAGCTTTATACAAAACCACAA
GAAACAATTCAAGAGGTGCGACAGAATTCCATAAACATGT
TTGTAAGTTAGCATGGAAATATCTTGCTTGTATTGATAAA
TCGTCGATATCACACATTGAAATCGAAATGAAATTTGGTG
TTATAACAGACAAAAGGACACATCGCAGGATGACACCACA
CAACAAGCCCTTTATTGTTCAAAACAGAAATGGCCGCTTA
GTGTCTAACGTTCCTGAGCAAATGTTCTCGAGTTTCCAGG
AGCTACTCCGCTCAAAATCGGAGAATCCAAGTAAATGTGC
CCCAAGAGTAGTAAAACAGGTACAAAAGTATACGAAAGAT
TCTATATATAACTGCAACAATGCCTCGAAAGTTGGCAAAT
TAACTTCATGGCGTTGTTCGGAAGACCTTAGAAACAAAGA
ACTTAAACTTACTTACATCAAAAAGGTCCGGGTCAAGGAT
TTTCTCATTCGCTATCCTCAAAGTTCATTAGACGCTAAAA
TTAGCATCAGCCTTGAAGTGCCTGAATACTAAACTTCTGC
CGCTTTCAGGAATGGCTTTATTTTACAAAGAACCAAAAGC
CGTTCCACCTACACCTTTAATGATAAAATGCCTTTACACT
TGGATTTGACAAAGATTACTACCACGCGAAGGAACTCC--
-CATCAATACACGTCCCATGAAGTGGAGGTAGAAATGGAT
CCTATATTCAAGGAGACAATTTCCGCTAATGATAGGGAGA
AGTTTAATGAGTATATGTGCTCGTTTTTGAATGCCAGCGA
CCTTATACGTAAGGCTGCAGAACGCGATAACATGTTAACG
ACATGA
>MIT_Spar_c161_16613
ATGCCTGATCAACCCGAGACTTCTTTCAGTAGTAGAAATT
CTCATGAAGATGTTAGCACGAAAAAAATCAATACTGATGT
TGTTCCGAGACTGAAGAGCTTGCATTTCTCTCAAACCACT
AAACCATCAAAATCAGCAAGACCATCATTCGAAAAAGCGG
GAAATAATTTAAGAATTTCCACAGAGTTCCATAAACATGT
TTGTAAAGTAGCATGGAAACATCTTGCTTGTGTTGATAAG
CCGTCGATACCGCATATCGAAATCGAGATGAAATTTGGTA
TTATAGCAGACAAGAGAACGCATCACAGGATAGTGCCATA
CAACAAACCTTTCATTGTTCAAAACAGGAATGGTCGCTTA
ATATCTAACGTTTCTGAAAAAACGTTCTCAAATTTCCAAG
AGTTACTCCATTTGAAATCAAACAATATAAGTAAAAGG--
-CTAAGGACAGTGAAACAGGTACAAACGCATACGAAAGAT
TCGATATATAACTGTAACAATGTCTCAAAAGTCGCCAAAT
TAACTTCCTGGCGTTGTTCAGAAAACCTAAGAGACAAAGA
AGTTAAACTTACTTTTATTAAAAAGATCCGTGTCAAGGAT
TTTCTTATTCGCTATCCTCAAAGTTCATTAGACGCTAAGA
TTAGCATCAGTCTTGAAGTACCTGAATACGAAAAGTCAGC
CGCTTTCAGGAACCACTCTATTCTACAAAGAGTTAAGAAC
CGTTACTCCTACAGCTTCAATGATAAGGTACCTTTACACT
TGGATTTGACAAAAGTTACCACAACACGAAGGGGCTCCTC
TCGTCAATCCACGACCCATGAAGTGGAGGTAGAAATGGAT
CCTATATTCAAGCAGACAATTTTTGCGAATGATAAGGAGA
AGTTTAATGAGTACATGTGCTTGTTTTTGAATACAAGCGA
TCTCATACGCAAGGCTGCTGAACGCAATAATATGGAAACG
GCATGA
