# Supplementary material for: ZRT1 Harbors an Excess of Nonsynonymous Polymorphism and Shows Evidence of Balancing Selection in Saccharomyces cerevisiae
Source: G3 (Bethesda). 2013 Apr 1;3(4):665–73. doi: 10.1534/g3.112.005082 (PMC3618353; doi:10.1534/g3.112.005082)
Supplement: Supporting Information [file supp_g3.112.005082_FileS1.zip › YMR206W_FullLength_SparALN.fasta]

>YMR206W_S288C
ATGCTGAGTAGCAGTAGCAATAGACCCATATCTGCCCATC
TAACCATCCATTACAAGGCTATTCAGGAGGAAGAGGGGGA
GGATATGAGAAGCGGTGCCGGAAGTGGTGGCCATCATGAC
GACTATTTTCTGGAGAGTAACAGATCTCCCACTCCTAATA
AGAAACATGAGTTCATTAAAACGGTGCTCAATATCAACGA
TAACGACTCTGAATTTTCGGAATCGTGCTCACCAAGAGAG
AAGTTACATAACGAGGGGGCTTGTAATACAGACCTGTTCG
GGGACTTCATGTCTAAAAGACAACAGAGGCTGTCTAATTC
TATGAACATTTACGACCTTTATCAGTGTGTACATAACCTG
TCGCCTAGCAACAACAACCATCAGTTCATAGCAAGAAGGT
TCAGCGATTCTCATATTCCCTCCTTGCATCACCGCCAGCA
GCAACAGAAGGTAACAACAAAAAACTTTGTACAGCCCACG
AAGGACATTCAAAGGATCGCCTCGTACGCTGCGGATTCAG
ACCAGAGAGTCAAGTATTTACCAAACTATCATCAGTCTGC
TCCTTCTACTGCACTGTCTGCGGCTGAATCGAAAGCGGCT
GTACCAAGAAAGCTCCCTGACAGAGACAGTACACAAAATT
ACGTACTAAAATTGCAACTCTCGTCACCCAACTCTCAACC
AATGTCACCAAGGACTCGCCCGGGCTACCGCCCCTCTTGC
TCTTCTTCCAATTGCTCGTCATCTTCCTCATCATCAGCAT
GTTCATCCGTTTCCATCTCAGATCCGAACAACATAACAGC
ATACGAAACGAATAATGTCAACCCTCAGTTCCCCAGTAAC
CAGCCATTAGATATTTCTAGTCCTTGTGCAAGGCATCACC
ATAGAAGAAATTCTATTGCTGTAAAATTTGACAAGGCTTT
ATATAAGAAAACAACAGGATAG
>YMR206W_AWRI1631
ATGCTGAGTAGCAGTAGCAATAGACCCATATCTGCCCATC
TAACCATCCATTACAAGGCTATTCAGGAGGAAGAGGGGGA
GGATATGAGAAGCGGTGCCGGAAGTGGTGGCCATCATGAC
GACTATTTTCTGGAGAGTAACAGATCTCCCACTCCTAATA
AGAAACATGAGTTCATTAAAACGGTGCTCAATATCAACGA
TAACGACTCTGAATTTTCGGAATCGTGCTCACCAAGAGAG
AAGTTACATAACGAGGGGGCTTGTAATACAGACCTGTTCG
GGGACTTCATGTCTAAAAGACAACAGAGGCTGTCTAATTC
TATGAACATTTACGACCTTTATCAGTGTGTACATAACCTG
TCGCCTAGCAACAACAACCATCAGTTCATAGCAAGAAGGT
TCAGCGATTCTCATATTCCCTCCTTGCATCACCGCCAGCA
GCAACAGAAGGTAACAACAAAAAACTTTGTACAGCCCACG
AAGGACATTCAAAGGATCGCCTCGTACGCTGCGGATTCAG
ACCAGAGAGTTAAGTATTTACCAAACTATCATCAGTCTGC
TCCTTCTACTGCACTGTCTGCGGCTGAATCGAAAGCGGCT
GTACCAAGAAAGCTCCCTGACAGAGACAGTACACAAAATT
ACGTACTAAAATTGCAACTCTCGTCACCCAACTCTCAACC
AATGTCACCAAGGACTCGCCCGGGCTACCGCCCCTCTTGC
TCTTCTTCCAATTGCTCGTCATCTTCCTCATCATCAGCAT
GTTCATCCGTTTCCATCTCAGATCCGAACAACATAACAGC
ATACGAAACGAATAATGTCAACCCTCAGTTCCCCAGTAAT
CAGCCATTAGATATTTCTAGTCCTTGTGCAAGGCACCACC
ATAGAAGAAATTCTATTGCTGTAAAATTTGACAAGGCTTT
ATATAAGAAAACAACAGGATAG
>YMR206W_AWRI796
ATGCTGAGTAGCAGTAGCAATAGACCCATATCTGCCCATC
TAACCATCCATTACAAGGCTATTCAGGAGGAAGAGGGGGA
GGATATGAGAAGCGGTGCCGGAAGTGGTGGCCATCATGAC
GACTATTTTCTGGAGAGTAACAGATCTCCCACTCCTAATA
AGAAACATGAGTTCATTAAAACGGTGCTCAATATCAACGA
TAACGACTCTGAATTTTCGGAATCGTGCTCACCAAGAGAG
AAGTTACATAACGAGGGGGCTTGTAATACAGACCTGTTCG
GGGACTTCATGTCTAAAAGACAACAGAGGCTGTCTAATTC
TATGAACATTTACGACCTTTATCAGTGTGTACATAACCTG
TCGCCTAGCAACAACAACCATCAGTTCATAGCAAGAAGGT
TCAGCGATTCTCATATTCCCTCCTTGCATCACCGCCAGCA
GCAACAGAAGGTAACAACAAAAAACTTTGTACAGCCCACG
AAGGACATTCAAAGGATCGCCTCGTACGCTGCGGATTCAG
ACCAGAGAGTCAAGTATTTACCAAACTATCATCAGTCTGC
TCCTTCTACTGCACTGTCTGCGGCTGAATCGAAAGCGGCT
GTACCAAGAAAGCTCCCTGACAGAGACAGTACACAAAATT
ACGTACTAAAATTGCAACTCTCGTCACCCAACTCTCAACC
AATGTCACCAAGGACTCGCCCGGGCTACCGCCCCTCTTGC
TCTTCTTCCAATTGCTCGTCATCTTCCTCATCATCAGCAT
GTTCATCCGTTTCCATCTCAGATCCGAACAACATAACAGC
ATACGAAACGAATAATGTCAACCCTCAGTTCCCCAGTAAT
CAGCCATTAGATATTTCTAGTCCTTGTGCAAGGCACCACC
ATAGAAGAAATTCTATTGCTGTAAAATTTGACAAGGCTTT
ATATAAGAAAACAACAGGATAG
>YMR206W_EC1118
ATGCTGAGTAGCAGTAGCAATAGACCCATATCTGCCCATC
TAACCATCCATTACAAGGCTATTCAGGAGGAAGAGGGGGA
GGATATGAGAAGCGGTGCCGGAAGTGGTGGCCATCATGAC
GACTATTTTCTGGAGAGTAACAGATCTCCCACTCCTAATA
AGAAACATGAGTTCATTAAAACGGTGCTCAATATCAACGA
TAACGACTCTGAATTTTCGGAATCGTGCTCACCAAGAGAG
AAGTTACATAACGAGAGGGCTTGTAATACAGACCTGTTCG
GGGACTTCATGTCTAAAAGACAACAGAGGCTGTCTAATTC
TATGAACATTTACGACCTTTATCAGTGTGTACATAACCTG
TCGCCTAGCAACAACAACCATCAGTTCACAGCAAGAAGGT
TCAGCGATTCTCATATTCCCTCCTTGCATCACCGCCAGCA
GCAACAGAAGGTAACAACAAAAAACTTTGTACAGCCCACG
AAGGACATTCAAAGGATCGCCTCGTACGCTGCGGATTCAG
ACCAGAGAGTTAAGTATTTACCAAACTATCATCAGTCTGC
TCCTTCTACTGCACTGTCTGCGGCTGAATCGAAAGCGGCT
GTACCAAGAAAGCTCCCTGACAGAGACAGTACACAAAATT
ACGTACTAAAATTGCAACTCTCGTCACCCAACTCTCAACC
AATGTCACCAAGGACTCGCCCGGGCTACCGCCCCTCTTGC
TCTTCTTCCAATTGCTCGTCATCTTCCTCATCATCAGCAT
GTTCATCCGTTTCCATCTCAGATCCGAACAACATAACAGC
ATACGAAACGAATAATGTCAACCCTCAGTTCCCCAGTAAT
CAGCCATTAGATATTTCTAGTCCTTGTGCAAGGCACCACC
ATAGAAGAAATTCTATTGCTGTAAAATTTGACAAGGCTTT
ATATAAGAAAACAACAGGATAG
>YMR206W_JAY291
ATGCTGAGTAGCAGTAGCAATAGACCCATATCTGCCCATC
TAACCATCCATTACAAGGCTATTCAGGAGGAAGAGGGGGA
GGATATGAGAAGCGGTGCCGGAAGTGGTGGCCATCATGAC
GACTATTTTCTGGAGAGTAACAGATCTCCCACTCCTAATA
AGAAACATGAGTTCATTAAAACGGTGCTCAATATCAACGA
TAACGACTCTGAATTTTCGGAATCGTGCTCACCAAGAGAG
AAGTTACATAACGAGAGGGCTTGTAATACAGACCTGTTCG
GGGACTTCATGTCTAAAAGACAACAGAGGCTGTCTAATTC
TATGAACATTTACGACCTTTATCAGTGTGTACATAACCTG
TCGCCTAGCAACAACAACCATCAGTTCATAGCAAGAAGGT
TCAGCGATTCTCATATTCCCTCCTTGCATCACCGCCAGCA
GCAACAGAAGGTAACAACAAAAAACTTTGTACAGCCCACG
AAGGACATTCAAAGGATCGCCTCGTACGCTGCGGATTCAG
ACCAGAGAGTCAAGTATTTACCAAACTATCATCAGTCTGC
TCCTTCTACTGCACTGTCTGCGGCTGAATCGAAAGCGGCT
GTACCAAGAAAGCTCCCTGACAGAGACAGTACACAAAATT
ACGTACTAAAATTGCAACTCTCGTCACCCAACTCTCAACC
AATGTCACCAAGGACTCGCCCGGGCTACCGCCCCTCTTGC
TCTTCTTCCAATTGCTCGTCATCTTCCTCATCATCAGCAT
GTTCATCCGTTTCCATCTCAGATCCGAACAACATAACAGC
ATACGAAACGAATAATGTCAACCCTCAGTTCCCCAGTAAT
CAGCCATTAGATATTTCTAGTCCTTGTGCAAGGCACCACC
ATAGAAGAAATTCTATTGCTGTAAAATTTGACAAGGCTTT
ATATAAGAAAACAACAGGATAG
>YMR206W_Kyokai7
ATGCTGAGTAGCAGTAGCAATAGACCTATATCTGCCCATC
TAACCATCCATTACAAGGCTATTCAGGAGGAAGAGGGGGA
GGATATGAGAAGCGGTGCCGGAAGTGGTGGCCATCATGAC
GACTATTTTCTGGAGAGTAACAGATCTCCCACTCCTAATA
AGAAACATGAGTTCATTAAAACGGTGCTCAATATCAACGA
TAACGACTCTGAATTTTCGGAATCGTGCTCACCAAGAGAG
AAGTTACATAACGAGGGGCCTTGTAATACAGACCTGTTCG
GGGACTTCATGTCTAAAAGACAACAGAGGCTGTCTAATTC
TATGAACATTTACGACTTTTATCAGTGTGTACATAACCTG
TCGCCTAGCAACAACAACCATCAGTTCATAGCAAGAAGGT
TCAGTGATTCTCATATTCCCTCCTTGCATCACCGCCAGCA
GCAACAGAAGGTAACAACAAAAAACTTTGTACAGCCCACG
AAGGACATTCAAAGGATCGCCTCGTACGCTGCGGATTCAG
ACCAGAGAGTTAAGTATTTACCAAACTATCATCAGTCTGC
TCCTTCTACTGCACTGTCTGCGGCTGAATCGAAAGCGGCT
GTACCAAGAAAGCTCCCTGACAGAGACAGTACACAAAATT
ACGTACTAAAATTGCAACTCTCGTCACCCAACTCTCAACC
AATGTCACCAAGGACTCGCCCGGCCTACCGCCCCTCTTGC
TCTTCTTCCAATTGCTCGTCATCTTCCTCATCATCAGCAT
GTTCATCCGTTTCCATCTCAGATCCGAACAACATAACAGC
ATACGAAACGAATAATGTCAACCCTCAGTTCCCCAGTAAC
CAGCCATTAGATATTTCTAGTCCTTGTGCAAGGCATCACC
ATAGAAGAAATTCTATTGCTGTAAAGTTTGACAAGGCTTT
ATATAAGAAAACAACAGGATAG
>YMR206W_LalvinQA23
ATGCTGAGTAGCAGTAGCAATAGACCCATATCTGCCCATC
TAACCATCCATTACAAGGCTATTCAGGAGGAAGAGGGGGA
GGATATGAGAAGCGGTGCCGGAAGTGGTGGCCATCATGAC
GACTATTTTCTGGAGAGTAACAGATCTCCCACTCCTAATA
AGAAACATGAGTTCATTAAAACGGTGCTCAATATCAACGA
TAACGACTCTGAATTTTCGGAATCGTGCTCACCAAGAGAG
AAGTTACATAACGAGAGGGCTTGTAATACAGACCTGTTCG
GGGACTTCATGTCTAAAAGACAACAGAGGCTGTCTAATTC
TATGAACATTTACGACCTTTATCAGTGTGTACATAACCTG
TCGCCTAGCAACAACAACCATCAGTTCATAGCAAGAAGGT
TCAGCGATTCTCATATTCCCTCCTTGCATCACCGCCAGCA
GCAACAGAAGGTAACAACAAAAAACTTTGTACAGCCCACG
AAGGACATTCAAAGGATCGCCTCGTACGCTGCGGATTCAG
ACCAGAGAGTTAAGTATTTACCAAACTATCATCAGTCTGC
TCCTTCTACTGCACTGTCTGCGGCTGAATCGAAAGCGGCT
GTACCAAGAAAGCTCCCTGACAGAGACAGTACACAAAATT
ACGTACTAAAATTGCAACTCTCGTCACCCAACTCTCAACC
AATGTCACCAAGGACTCGCCCGGGCTACCGCCCCTCTTGC
TCTTCTTCCAATTGCTCGTCATCTTCCTCATCATCAGCAT
GTTCATCCGTTTCCATCTCAGATCCGAACAACATAACAGC
ATACGAAACGAATAATGTCAACCCTCAGTTCCCCAGTAAT
CAGCCATTAGATATTTCTAGTCCTTGTGCAAGGCACCACC
ATAGAAGAAATTCTATTGCTGTAAAATTTGACAAGGCTTT
ATATAAGAAAACAACAGGATAG
>YMR206W_RM11-1a
ATGCTGAGTAGCAGTAGCAATAGACCCATATCTGCCCATC
TAACCATCCATTACAAGGCTATTCAGGAGGAAGAGGGGGA
GGATATGAGAAGCGGTGCCGGAAGTGGTGGCCATCATGAC
GACTATTTTCTGGAGAGTAACAGATCTCCCACTCCTAATA
AGAAACATGAGTTCATTAAAACGGTGCTCAATATCAACGA
TAACGACTCTGCATTTTCGGAATCGTGCTCACCAAGAGAG
AAGTTACATAACGAGGGGGCTTGTAATACAGACCTGTTCG
GGGACTTCATGTCTAAAAGACAACAGAGGCTGTCTAATTC
TATGAACATTTACGACCTTTATCAGTGTGTACATAACCTG
TCGCCTAGCAACAACAACCATCAGTTCATAGCAAGAAGGT
TCAGCGATTCTCATATTCCCTCCTTGCATCACCGCCAGCA
GCAACAGAAGGTAACAACAAAAAACTTTGTACAGCCCACG
AAGGACATTCAAAGGATCGCCTCGTACGCTGCGGATTCAG
ACCAGAGAGTCAAGTATTTACCAAACTATCATCAGTCTGC
TCCTTCTACTGCACTGTCTGCGGCTGAATCGAAAGCGGCT
GTACCAAGAAAGCTCCCTGACAGAGACAGTACACAAAATT
ACGTACTAAAATTGCAACTCTCGTCACCCAACTCTCAACC
AATGTCACCAAGGACTCGCCCGGGCTACCGCCCCTCTTGC
TCTTCTTCCAATTGCTCGTCATCTTCCTCATCATCAGCAT
GTTCATCCGTTTCCATCTCAGATCCGAACAACATAACAGC
ATACGAAACGAATAATGTCAACCCTCAGTTCCCCAGTAAC
CAGCCATTAGATATTTCTAGTCCTTGTGCAAGGCATCACC
ATAGAAGAAATTCTATTGCTGTAAAATTTGACAAGGCTTT
ATATAAGAAAACAACAGGATAG
>YMR206W_Sigma1278b
ATGCTGAGTAGCAGTAGCAATAGACCCATATCTGCCCATC
TAACCATCCATTACAAGGCTATTCAGGAGGAAGAGGGGGA
GGATATGAGAAGCGGTGCCGGAAGTGGTGGCCATCATGAC
GACTATTTTCTGGAGAGTAACAGATCTCCCACTCCTAATA
AGAAACATGAGTTCATTAAAACGGTGCTCAATATCAACGA
TAACGACTCTGAATTTTCGGAATCGTGCTCACCAAGAGAG
AAGTTACATAACGAGAGGGCTTGTAATACAGACCTGTTCG
GGGACTTCATGTCTAAAAGACAACAGAGGCTGTCTAATTC
TATGAACATTTACGACCTTTATCAGTGTGTACATAACCTG
TCGCCTAGCAACAACAACCATCAGTTCATAGCAAGAAGGT
TCAGCGATTCTCATATTCCCTCCTTGCATCACCGCCAGCA
GCAACAGAAGGTAACAACAAAAAACTTTGTACAGCCCACG
AAGGACATTCAAAGGATCGCCTCGTACGCTGCGGATTCAG
ACCAGAGAGTCAAGTATTTACCAAACTATCATCAGTCTGC
TCCTTCTACTGCACTGTCTGCGGCTGAATCGAAAGCGGCT
GTACCAAGAAAGCTCCCTGACAGAGACAGTACACAAAATT
ACGTACTAAAATTGCAACTCTCGTCACCCAACTCTCAACC
AATGTCACCAAGGACTCGCCCGGGCTACCGCCCCTCTTGC
TCTTCTTCCAATTGCTCGTCATCTTCCTCATCATCAGCAT
GTTCATCCGTTTCCATCTCAGATCCGAACAACATAACAGC
ATACGAAACGAATAATGTCAACCCTCAGTTCCCCAGTAAC
CAGCCATTAGATATTTCTAGTCCTTGTGCAAGGCATCACC
ATAGAAGAAATTCTATTGCTGTAAAATTTGACAAGGCTTT
ATATAAGAAAACAACAGGATAG
>YMR206W_VL3
ATGCTGAGTAGCAGTAGCAATAGACCCATATCTGCCCATC
TAACCATCCATTACAAGGCTATTCAGGAGGAAGAGGGGGA
GGATATGAGAAGCGGTGCCGGAAGTGGTGGCCATCATGAC
GACTATTTTCTGGAGAGTAACAGATCTCCCACTCCTAATA
AGAAACATGAGTTCATTAAAACGGTGCTCAATATCAACGA
TAACGACTCTGAATTTTCGGAATCGTGCTCACCAAGAGAG
AAGTTACATAACGAGGGGGCTTGTAATACAGACCTGTTCG
GGGACTTCATGTCTAAAAGACAACAGAGGCTGTCTAATTC
TATGAACATTTACGACCTTTATCAGTGTGTACATAACCTG
TCGCCTAGCAACAACAACCATCAGTTCATAGCAAGAAGGT
TCAGCGATTCTCATATTCCCTCCTTGCATCACCGCCAGCA
GCAACAGAAGGTAACAACAAAAAACTTTGTACAGCCCACG
AAGGACATTCAAAGGATCGCCTCGTACGCTGCGGATTCAG
ACCAGAGAGTCAAGTATTTACCAAACTATCATCAGTCTGC
TCCTTCTACTGCACTGTCTGCGGCTGAATCGAAAGCGGCT
GTACCAAGAAAGCTCCCTGACAGAGACAGTACACAAAATT
ACGTACTAAAATTGCAACTCTCGTCACCCAACTCTCAACC
AATGTCACCAAGGACTCGCCCGGGCTACCGCCCCTCTTGC
TCTTCTTCCAATTGCTCGTCATCTTCCTCATCATCAGCAT
GTTCATCCGTTTCCATCTCAGATCCGAACAACATAACAGC
ATACGAAACGAATAATGTCAACCCTCAGTTCCCCAGTAAT
CAGCCATTAGATATTTCTAGTCCTTGTGCAAGGCACCACC
ATAGAAGAAATTCTATTGCTGTAAAATTTGACAAGGCTTT
ATATAAGAAAACAACAGGATAG
>YMR206W_YJM789
ATGCTGAGTAGCAGTAGCAATAGACCTATATCTGCCCATC
TAACCATCCATTACAAGGCTATTCAGGAGGAAGAGGGGGA
GGATATGAGAAGCGGTGCCGGAAGTGGTGGCCATCATGAC
GACTATTTTCTGGAGAGTAACAGATCTCCCACTCCTAATA
AGAAACATGAGTTCATTAAAACGGTGCTCAATATCAACGA
TAACGACTCTGAATTTTCGGAATCGTGCTCACCAAGAGAG
AAGTTACATAACGAGGGGCCTTGTAATACAGACCTGTTCG
GGGACTTCATGTCTAAAAGACAACAGAGGCTGTCTAATTC
TATGAACATTTACGACCTTTATCAGTGTGTACATAACCTG
TCGCCTAGCAACAACAACCATCAGTTCATAGCAAGAAGGT
TCAGCGATTCTCATATTCCCTCCTTGCATCACCGCCAGCA
GCAACAGAAGGTAACAACAAAAAACTTTGTACAGCCCACG
AAGGACATTCAAAGGATCGCCTCGTACGCTGCGGATTCGG
ACCAGAGAGTTAAGTATTTACCAAACTATCACCAGTCTGC
TCCTTCTACTGCACTGTCTGCGGCTGAATCGAAAGCGGCT
GTACCAAGAAAGCTCCCTGACAGAGACAGTACACAAAATT
ACGTACTAAAATTGCAACTCTCGTCACCCAACTCTCAACC
AATGTCACCAAGGACTCGCCCGGGCTACCGCCCCTCTTGC
TCTTCTTCCAATTGCTCGTCATCTTCCTCATCATCAGCAT
GTTCATCCGTTTCCATCTCAGATCCGAACAACATAACAGC
ATACGAAACGAATAATGTCAACCCTCAGTTCCCCAGTAAC
CAGCCATTAGATATTTCTAGTCCTTGTGCAAGGCATCACC
ATAGAAGAAATTCTATTGCTGTAAAATTTGACAAGGCTTT
ATATAAGAAAACAACAGGATAG
>lcl|YJM653.contig01314_8341-9282
ATGCTGAGTAGCAGTAGCAATAGACCCATATCTGCCCATC
TAACCATCCATTACAAGGCTATTCAGGAGGAAGAGGGGGA
GGATATGAGAAGCGGTGCCGGAAGTGGTGGCCATCATGAC
GACTATTTTCTGGAGAGTAACAGATCTCCCACTCCTAATA
AGAAACATGAGTTCATTAAAACGGTGCTCAATATCAACGA
TAACGACTCTGAATTTTCGGAATCGTGCTCACCAAGAGAG
AAGTTACATAACGAGGGGGCTTGTAATACAGACCTGTTCG
GGGACTTCATGTCTAAAAGACAACAGAGGCTGTCTAATTC
TATGAACATTTACGACCTTTATCAGTGTGTACATAACCTG
TCGCCTAGCAACAACAACCATCAGTTCATAGCAAGAAGGT
TCAGCGATTCTCATATTCCCTCCTTGCATCACCGCCAGCA
GCAACAGAAGGTAACAACAAAAAACTTTGTACAGCCCACG
AAGGACATTCAAAGGATCGCCTCGTACGCTGCGGATTCAG
ACCAGAGAGTCAAGTATTTACCAAACTATCATCAGTCTGC
TCCTTCTACTGCACTGTCTGCGGCTGAATCGAAAGCGGCT
GTACCAAGAAAGCTCCCTGACAGAGACAGTACACAAAATT
ACGTACTAAAATTGCAACTCTCGTCACCCAACTCTCAACC
AATGTCACCAAGGACTCGCCCGGGCTACCGCCCCTCTTGC
TCTTCTTCCAATTGCTCGTCATCTTCCTCATCATCAGCAT
GTTCATCCGTTTCCATCTCAGATCCGAACAACATAACAGC
ATACGAAACGAATAATGTCAACCCTCAGTTCCCCAGTAAC
CAGCCATTAGATATTTCTAGTCCTTGTGCAAGGCATCACC
ATAGAAGAAATTCTATTGCTGTAAAATTTGACAAGGCTTT
ATATAAGAAAACAACAGGATAG
>lcl|YJM280.Contig0.119_987-1928
ATGCTGAGTAGCAGTAGCAATAGACCCATATCTGCCCATC
TAACCATCCATTACAAGGCTATTCAGGAGGAAGAGGGGGA
GGATATGAGAAGCGGTGCCGGAAGTGGTGGCCATCATGAC
GACTATTTTCTGGAGAGTAACAGATCTCCCACTCCTAATA
AGAAACATGAGTTCATTAAAACGGTGCTCAATATCAACGA
TAACGACTCTGAATTTTCGGAATCGTGCTCACCAAGAGAG
AAGTTACATAACGAGGGGGCTTGTAATACAGACCTGTTCG
GGGACTTCATGTCTAAAAGACAACAGAGGCTGTCTAATTC
TATGAACATTTACGACCTTTATCAGTGTGTACATAACCTG
TCGCCTAGCAACAACAACCATCAGTTCATAGCAAGAAGGT
TCAGCGATTCTCATATTCCCTCCTTGCATCACCGCCAGCA
GCAACAGAAGGTAACAACAAAAAACTTTGTACAGCCCACG
AAGGACATTCAAAGGATCGCCTCGTACGCTGCGGATTCAG
ACCAGAGAGTCAAGTATTTACCAAACTATCATCAGTCTGC
TCCTTCTACTGCACTGTCTGCGGCTGAATCGAAAGCGGCT
GTACCAAGAAAGCTCCCTGACAGAGACAGTACACAAAATT
ACGTACTAAAATTGCAACTCTCGTCACCCAACTCTCAACC
AATGTCACCAAGGACTCGCCCGGGCTACCGCCCCTCTTGC
TCTTCTTCCAATTGCTCGTCATCTTCCTCATCATCAGCAT
GTTCATCCGTTTCCATCTCAGATCCGAACAACATAACAGC
ATACGAAACGAATAATGTCAACCCTCAGTTCCCCAGTAAC
CAGCCATTAGATATTTCTAGTCCTTGTGCAAGGCATCACC
ATAGAAGAAATTCTATTGCTGTAAAATTTGACAAGGCTTT
ATATAAGAAAACAACAGGATAG
>lcl|T73.contig05530_10-951
ATGCTGAGTAGCAGTAGCAATAGACCCATATCTGCCCATC
TAACCATCCATTACAAGGCTATTCAGGAGGAAGAGGGGGA
GGATATGAGAAGCGGTGCCGGAAGTGGTGGCCATCATGAC
GACTATTTTCTGGAGAGTAACAGATCTCCCACTCCTAATA
AGAAACATGAGTTCATTAAAACGGTGCTCAATATCAACGA
TAACGACTCTGAATTTTCGGAATCGTGCTCACCAAGAGAG
AAGTTACATAACGAGGGGGCTTGTAATACAGACCTGTTCG
GGGACTTCATGTCTAAAAGACAACAGAGGCTGTCTAATTC
TATGAACATTTACGACCTTTATCAGTGTGTACATAACCTG
TCGCCTAGCAACAACAACCATCAGTTCATAGCAAGAAGGT
TCAGCGATTCTCATATTCCCTCCTTGCATCACCGCCAGCA
GCAACAGAAGGTAACAACAAAAAACTTTGTACAGCCCACG
AAGGACATTCAAAGGATCGCCTCGTACGCTGCGGATTCAG
ACCAGAGAGTCAAGTATTTACCAAACTATCATCAGTCTGC
TCCTTCTACTGCACTGTCTGCGGCTGAATCGAAAGCGGCT
GTACCAAGAAAGCTCCCTGACAGAGACAGTACACAAAATT
ACGTACTAAAATTGCAACTCTCGTCACCCAACTCTCAACC
AATGTCACCAAGGACTCGCCCGGGCTACCGCCCCTCTTGC
TCTTCTTCCAATTGCTCGTCATCTTCCTCATCATCAGCAT
GTTCATCCGTTTCCATCTCAGATCCGAACAACATAACAGC
ATACGAAACGAATAATGTCAACCCTCAGTTCCCCAGTAAC
CAGCCATTAGATATTTCTAGTCCTTGTGCAAGGCATCACC
ATAGAAGAAATTCTATTGCTGTAAAATTTGACAAGGCTTT
ATATAAGAAAACAACAGGATAG
>lcl|M22.Contig31.74_11827-12768
ATGCTGAGTAGCAGTAGCAATAGACCCATATCTGCCCATC
TAACCATCCATTACAAGGCTATTCAGGAGGAAGAGGGGGA
GGATATGAGAAGCGGTGCCGGAAGTGGTGGCCATCATGAC
GACTATTTTCTGGAGAGTAACAGATCTCCCACTCCTAATA
AGAAACATGAGTTCATTAAAACGGTGCTCAATATCAACGA
TAACGACTCTGAATTTTCGGAATCGTGCTCACCAAGAGAG
AAGTTACATAACGAGGGGGCTTGTAATACAGACCTGTTCG
GGGACTTCATGTCTAAAAGACAACAGAGGCTGTCTAATTC
TATGAACATTTACGACCTTTATCAGTGTGTACATAACCTG
TCGCCTAGCAACAACAACCATCAGTTCATAGCAAGAAGGT
TCAGCGATTCTCATATTCCCTCCTTGCATCACCGCCAGCA
GCAACAGAAGGTAACAACAAAAAACTTTGTACAGCCCACG
AAGGACATTCAAAGGATCGCCTCGTACGCTGCGGATTCAG
ACCAGAGAGTCAAGTATTTACCAAACTATCATCAGTCTGC
TCCTTCTACTGCACTGTCTGCGGCTGAATCGAAAGCGGCT
GTACCAAGAAAGCTCCCTGACAGAGACAGTACACAAAATT
ACGTACTAAAATTGCAACTCTCGTCACCCAACTCTCAACC
AATGTCACCAAGGACTCGCCCGGGCTACCGCCCCTCTTGC
TCTTCTTCCAATTGCTCGTCATCTTCCTCATCATCAGCAT
GTTCATCCGTTTCCATCTCAGATCCGAACAACATAACAGC
ATACGAAACGAATAATGTCAACCCTCAGTTCCCCAGTAAC
CAGCCATTAGATATTTCTAGTCCTTGTGCAAGGCATCACC
ATAGAAGAAATTCTATTGCTGTAAAATTTGACAAGGCTTT
ATATAAGAAAACAACAGGATAG
>lcl|WE372.Contig423.73_2638-3579
ATGCTGAGTAGCAGTAGCAATAGACCCATATCTGCCCATC
TAACCATCCATTACAAGGCTATTCAGGAGGAAGAGGGGGA
GGATATGAGAAGCGGTGCCGGAAGTGGTGGCCATCATGAC
GACTATTTTCTGGAGAGTAACAGATCTCCCACTCCTAATA
AGAAACATGAGTTCATTAAAACGGTGCTCAATATCAACGA
TAACGACTCTGAATTTTCGGAATCGTGCTCACCAAGAGAG
AAGTTACATAACGAGGGGGCTTGTAATACAGACCTGTTCG
GGGACTTCATGTCTAAAAGACAACAGAGGCTGTCTAATTC
TATGAACATTTACGACCTTTATCAGTGTGTACATAACCTG
TCGCCTAGCAACAACAACCATCAGTTCATAGCAAGAAGGT
TCAGCGATTCTCATATTCCCTCCTTGCATCACCGCCAGCA
GCAACAGAAGGTAACAACAAAAAACTTTGTACAGCCCACG
AAGGACATTCAAAGGATCGCCTCGTACGCTGCGGATTCAG
ACCAGAGAGTCAAGTATTTACCAAACTATCATCAGTCTGC
TCCTTCTACTGCACTGTCTGCGGCTGAATCGAAAGCGGCT
GTACCAAGAAAGCTCCCTGACAGAGACAGTACACAAAATT
ACGTACTAAAATTGCAACTCTCGTCACCCAACTCTCAACC
AATGTCACCAAGGACTCGCCCGGGCTACCGCCCCTCTTGC
TCTTCTTCCAATTGCTCGTCATCTTCCTCATCATCAGCAT
GTTCATCCGTTTCCATCTCAGATCCGAACAACATAACAGC
ATACGAAACGAATAATGTCAACCCTCAGTTCCCCAGTAAT
CAGCCATTAGATATTTCTAGTCCTTGTGCAAGGCACCACC
ATAGAAGAAATTCTATTGCTGTAAAATTTGACAAGGCTTT
ATATAAGAAAACAACAGGATAG
>lcl|I14.contig01859_21840-22780
ATGCTGAGTAGCAGTAGCAATAGACCCATATCTGCCCATC
TAACCATCCATTACAAGGCTATTCAGGAGGAAGAGGGGGA
GGATATGAGAAGCGGTGCCGGAAGTGGTGGCCATCATGAC
GACTATTTTCTGGAGAGTAACAGATCTCCCACTCCTAATA
AGAAACATGAGTTCATTAAAACGGTGCTCAATATCAACGA
TAACGACTCTGAATTTTCGGAATCGTGCTCACCAAGAGAG
AAGTTACATAACGAGGGGGCTTGTAATACAGACCTGTTCG
GGGACTTCATGTCTAAAAGACAACAGAGGCTGTCTAATTC
TATGAACATTTACGACCTTTATCAGTGTGTACATAACCTG
TCGCCTAGCAACAACAACCATCAGTTCATAGCAAGAAGGT
TCAGCGATTCTCATATTCCCTCCTTGCATCACCGCCAGCA
GCAACAGAAGGTAACAACAAAAA-CTTTGTACAGCCCACG
AAGGACATTCAAAGGATCGCCTCGTACGCTGCGGATTCAG
ACCAGAGAGTCAAGTATTTACCAAACTATCATCAGTCTGC
TCCTTCTACTGCACTGTCTGCGGCTGAATCGAAAGCGGCT
GTACCAAGAAAGCTCCCTGACAGAGACAGTACACAAAATT
ACGTACTAAAATTGCAACTCTCGTCACCCAACTCTCAACC
AATGTCACCAAGGACTCGCCCGGGCTACCGCCCCTCTTGC
TCTTCTTCCAATTGCTCGTCATCTTCCTCATCATCAGCAT
GTTCATCCGTTTCCATCTCAGATCCGAACAACATAACAGC
ATACGAAACGAATAATGTCAACCCTCAGTTCCCCAGTAAC
CAGCCATTAGATATTTCTAGTCCTTGTGCAAGGCATCACC
ATAGAAGAAATTCTATTGCTGTAAAATTTGACAAGGCTTT
ATATAAGAAAACAACAGGATAG
>lcl|YJM421.Contig3.14_21816-22757
ATGCTGAGTAGCAGTAGCAATAGACCCATATCTGCCCATC
TAACCATCCATTACAAGGCTATTCAGGAGGAAGAGGGGGA
GGATATGAGAAGCGGTGCCGGAAGTGGTGGCCATCATGAC
GACTATTTTCTGGAGAGTAACAGATCTCCCACTCCTAATA
AGAAACATGAGTTCATTAAAACGGTGCTCAATATCAACGA
TAACGACTCTGAATTTTCGGAATCGTGCTCACCAAGAGAG
AAGTTACATAACGAGGGGGCTTGTAATACAGACCTGTTCG
GGGACTTCATGTCTAAAAGACAACAGAGGCTGTCTAATTC
TATGAACATTTACGACCTTTATCAGTGTGTACATAACCTG
TCGCCTAGCAACAACAACCATCAGTTCATAGCAAGAAGGT
TCAGCGATTCTCATATTCCCTCCTTGCATCACCGCCAGCA
GCAACAGAAGGTAACAACAAAAAACTTTGTACAGCCCACG
AAGGACATTCAAAGGATCGCCTCGTACGCTGCGGATTCAG
ACCAGAGAGTTAAGTATTTACCAAACTATCATCAGTCTGC
TCCTTCTACTGCACTGTCTGCGGCTGAATCGAAAGCGGCT
GTACCAAGAAAGCTCCCTGACAGAGACAGTACACAAAATT
ACGTACTAAAATTGCAACTCTCGTCACCCAACTCTCAACC
AATGTCACCAAGGACTCGCCCGGGCTACCGCCCCTCTTGC
TCTTCTTCCAATTGCTCGTCATCTTCCTCATCATCAGCAT
GTTCATCCGTTTCCATCTCAGATCCGAACAACATAACAGC
ATACGAAACGAATAATGTCAACCCTCAGTTCCCCAGTAAT
CAGCCATTAGATATTTCTAGTCCTTGTGCAAGGCACCACC
ATAGAAGAAATTCTATTGCTGTAAAATTTGACAAGGCTTT
ATATAAGAAAACAACAGGATAG
>lcl|YJM326.contig00117_11399-12340
ATGCTGAGTAGCAGTAGCAATAGACCCATATCTGCCCATC
TAACCATCCATTACAAGGCTATTCAGGAGGAAGAGGGGGA
GGATATGAGAAGCGGTGCCGGAAGTGGTGGCCATCATGAC
GACTATTTTCTGGAGAGTAACAGATCTCCCACTCCTAATA
AGAAACATGAGTTCATTAAAACGGTGCTCAATATCAACGA
TAACGACTCTGAATTTTCGGAATCGTGCTCACCAAGAGAG
AAGTTACATAACGAGGGGGCTTGTAATACAGACCTGTTCG
GGGACTTCATGTCTAAAAGACAACAGAGGCTGTCTAATTC
TATGAACATTTACGACCTTTATCAGTGTGTACATAACCTG
TCGCCTAGCAACAACAACCATCAGTTCATAGCAAGAAGGT
TCAGCGATTCTCATATTCCCTCCTTGCATCACCGCCAGCA
GCAACAGAAGGTAACAACAAAAAACTTTGTACAGCCCACG
AAGGACATTCAAAGGATCGCCTCGTACGCTGCGGATTCAG
ACCAGAGAGTTAAGTATTTACCAAACTATCATCAGTCTGC
TCCTTCTACTGCACTGTCTGCGGCTGAATCGAAAGCGGCT
GTACCAAGAAAGCTCCCTGACAGAGACAGTACACAAAATT
ACGTACTAAAATTGCAACTCTCGTCACCCAACTCTCAACC
AATGTCACCAAGGACTCGCCCGGGCTACCGCCCCTCTTGC
TCTTCTTCCAATTGCTCGTCATCTTCCTCATCATCAGCAT
GTTCATCCGTTTCCATCTCAGATCCGAACAACATAACAGC
ATACGAAACGAATAATGTCAACCCTCAGTTCCCCAGTAAT
CAGCCATTAGATATTTCTAGTCCTTGTGCAAGGCACCACC
ATAGAAGAAATTCTATTGCTGTAAAATTTGACAAGGCTTT
ATATAAGAAAACAACAGGATAG
>lcl|YJM320.Contig11.1_91985-92926
ATGCTGAGTAGCAGTAGCAATAGACCCATATCTGCCCATC
TAACCATCCATTACAAGGCTATTCAGGAGGAAGAGGGGGA
GGATATGAGAAGCGGTGCCGGAAGTGGTGGCCATCATGAC
GACTATTTTCTGGAGAGTAACAGATCTCCCACTCCTAATA
AGAAACATGAGTTCATTAAAACGGTGCTCAATATCAACGA
TAACGACTCTGAATTTTCGGAATCGTGCTCACCAAGAGAG
AAGTTACATAACGAGGGGGCTTGTAATACAGACCTGTTCG
GGGACTTCATGTCTAAAAGACAACAGAGGCTGTCTAATTC
TATGAACATTTACGACCTTTATCAGTGTGTACATAACCTG
TCGCCTAGCAACAACAACCATCAGTTCATAGCAAGAAGGT
TCAGCGATTCTCATATTCCCTCCTTGCATCACCGCCAGCA
GCAACAGAAGGTAACAACAAAAAACTTTGTACAGCCCACG
AAGGACATTCAAAGGATCGCCTCGTACGCTGCGGATTCAG
ACCAGAGAGTTAAGTATTTACCAAACTATCATCAGTCTGC
TCCTTCTACTGCACTGTCTGCGGCTGAATCGAAAGCGGCT
GTACCAAGAAAGCTCCCTGACAGAGACAGTACACAAAATT
ACGTACTAAAATTGCAACTCTCGTCACCCAACTCTCAACC
AATGTCACCAAGGACTCGCCCGGGCTACCGCCCCTCTTGC
TCTTCTTCCAATTGCTCGTCATCTTCCTCATCATCAGCAT
GTTCATCCGTTTCCATCTCAGATCCGAACAACATAACAGC
ATACGAAACGAATAATGTCAACCCTCAGTTCCCCAGTAAT
CAGCCATTAGATATTTCTAGTCCTTGTGCAAGGCACCACC
ATAGAAGAAATTCTATTGCTGTAAAATTTGACAAGGCTTT
ATATAAGAAAACAACAGGATAG
>lcl|T7_updated.Contig2.6_66712-67653
ATGCTGAGTAGCAGTAGCAATAGACCTATATCTGCCCATC
TAACCATCCATTACAAGGCTATTCAGGAGGAAGAGGGGGA
GGATATGAGAAGCGGTGCCGGAAGTGGTGGCCATCATGAC
GACTATTTTCTGGAGAGTAACAGATCTCCCACTCCTAATA
AGAAACATGAGTTCATTAAAACGGTGCTCAATATCAACGA
TAACGACTCTGAATTTTCGGAATCGTGCTCACCAAGAGAG
AAGTTACATAACGAGGGGCCTTGTAATACAGACCTGTTCG
GGGACTTCATGTCTAAAAGACAACAGAGGCTGTCTAATTC
TATGAACATTTACGACCTTTATCAGTGTGTACATAACCTG
TCGCCTAGCAACAACAACCATCAGTTCATAGCAAGAAGGT
TCAGCGATTCTCATATTCCCTCCTTGCATCACCGCCAGCA
GCAACAGAAGGTAACAACAAAAAACTTTGTACAGCCCACG
AAGGACATTCAAAGGATCGCCTCGTACGCTGCGGATTCAG
ACCAGAGAGTTAAGTATTTACCAAACTATCATCAGTCTGC
TCCTTCTACTGCACTGTCTGCGGCTGAATCGAAAGCGGCT
GTACCAAGAAAGCTCCCTGACAGAGACAGTACACAAAATT
ACGTACTAAAATTGCAACTCTCGTCACCCAACTCTCAACC
AATGTCACCAAGGACTCGCACGGGCTACCGCCCCTCTTGC
TCTTCTTCCAATTGCTCGTCATCTTCCTCATCATCAGCAT
GTTCATCCGTTTCCATCTCAGATCCGAACAACATAACAGC
ATACGAAACGAATAATGTCAACCCTCAGTTCCCCAGTAAC
CAGCCATTAGATATTTCTAGTCCTTGTGCAAGGCATCACC
ATAGAAGAAATTCTATTGCTGTAAAGTTTGACAAGGCTTT
ATATAAGAAAACAACAGGATAG
>lcl|YJM451.contig00208_4737-5678
ATGCTGAGTAGCAGTAGCAATAGACCTATATCTGCCCATC
TAACCATCCATTACAAGGCTATTCAGGAGGAAGAGGGGGA
GGATATGAGAAGCGGTGCCGGAAGTGGTGGCCATCATGAC
GACTATTTTCTGGAGAGTAACAGATCTCCCACTCCTAATA
AGAAACATGAGTTCATTAAAACGGTGCTCAATATCAACGA
TAACGACTCTGAATTTTCGGAATCGTGCTCACCAAGAGAG
AAGTTACATAACGAGGGGCCTTGTAATACAGACCTGTTCG
GGGACTTCATGTCTAAAAGACAACAGAGGCTGTCTAATTC
TATGAACATTTACGACCTTTATCAGTGTGTACATAACCTG
TCGCCTAGCAACAACAACCATCAGTTCATAGCAAGAAGGT
TCAGTGATTCTCATATTCCCTCCTTGCATCACCGCCAGCA
GCAACAGAAGGTAACAACAAAAAACTTTGTACAGCCCACG
AAGGACATTCAAAGGATCGCCTCGTACGCTGCGGATTCAG
ACCAGAGAGTTAAGTATTTACCAAACTATCATCAGTCTGC
TCCTTCTACTGCACTGTCTGCGGCTGAATCGAAAGCGGCT
GTACCAAGAAAGCTCCCTGACAGAGACAGTACACAAAATT
ACGTACTAAAATTGCAACTCTCGTCACCCAACTCTCAACC
AATGTCACCAAGGACTCGCACGGGCTACCGCCCCTCTTGC
TCTTCTTCCAATTGCTCGTCATCTTCCTCATCATCAGCAT
GTTCATCCGTTTCCATCTCAGATCCGAACAACATAACAGC
ATACGAAACGAATAATGTCAACCCTCAGTTCCCCAGTAAC
CAGCCATTAGATATTTCTAGTCCTTGTGCAAGGCATCACC
ATAGAAGAAATTCTATTGCTGTAAAGTTTGACAAGGCTTT
ATATAAGAAAACAACAGGATAG
>lcl|PW5.contig00725_15282-16223
ATGCTGAGTAGCAGTAGCAATAGACCTATATCTGCCCATC
TAACCATCCATTACAAGGCTATTCAGGAGGAAGAGGGGGA
GGATATGAGAAGCGGTGCCGGAAGTGGTGGCCATCATGAC
GACTATTTTCTGGAGAGTAACAGATCTCCCACTCCTAATA
AGAAACATGAGTTCATTAAAACGGTGCTCAATATCAACGA
TAACGACTCTGAATTTTCGGAATCGTGCTCACCAAGAGAG
AAGTTACATAACGAGGGGCCTTGTAATACAGACCTGTTCG
GGGACTTCATGTCTAAAAGACAACAGAGGCTGTCTAATTC
TATGAACATTTACGACCTTTATCAGTGTGTACATAACCTG
TCGCCTAGCAACAACAACCATCAGTTCATAGCAAGAAGGT
TCAGCGATTCTCATATTCCCTCCTTGCATCACCGCCAGCA
GCAACAGAAGGTAACAACAAAAAACTTTGTACAGCCCACG
AAGGACATTCAAAGGATCGCCTCGTACGCTGCGGATTCAG
ACCAGAGAGTTAAGTATTTACCAAACTATCATCAGTCTGC
TCCTTCCACTGCACTGTCTGCGGCTGAATCGAAAGCGGCT
GTACCAAGAAAGCTCCCTGACAGAGACAGTACACAAAATT
ACGTACTAAAATTGCAACTCTCGTCACCCAACTCTCAACC
AATGTCACCAAGGACTCGCCCGGCCTACCGCCCCTCTTGC
TCTTCTTCCAATTGCTCGTCATCTTCCTCGTCATCAGCAT
GTTCATCCGTTTCCATCTCAGATCCGAACAACATAACAGC
ATACGAAACGAATAATGTCAACCCTCAGTTCCCCAGTAAC
CAGCCATTAGATATTTCTAGTCCTTGTGCAAGGCATCACC
ATAGAAGAAATTCTATTGCTGTAAAATTTGACAAGGCTTT
ATATAAGAAAACAACAGGATAG
>lcl|YPS1009.contig00825_278-1219
ATGCTGAGTAGCAGTAGCAATAGACCTATATCTGCCCATC
TAACCATCCATTACAAGGCTATTCAGGAGGAAGAGGGCGA
GGATATGAGAAGCGGTGCCGGAAGTGGTGGCCATCATGAC
GACTATTTTCTGGAGAGTAACAGATCTCCCACTCCTAATA
AGAAACATGAGTTCATTAAAACGGTGCTCAATATCAACGA
TAACGACTCTGAATTTTCGGAATCGTGCTCACCAAGAGAG
AAGTTACATAACGAGGGGCCTTGTAATACAGACCTGTTCG
GGGACTTCATGTCTAAAAGACAACAGAGGCTGTCTAATTC
TATGAACATTTACGACCTTTATCAGTGTGTACATAACCTG
TCGCCTAGCAACAACAACCATCAGTTCATAGCAAGAAGGT
TCAGCGATTCTCATATTCCCTCCTTGCATCACCGCCAGCA
GCAACAGAAGGTAACAACAAAAAACTTTGTACAGCCCACG
AAGGACATTCAAAGGATCGCCTCGTACGCTGCGGATTCGG
ACCAGAGAGTTAAGTATTTACCAAACTATCATCAGTCTGC
TCCTTCTACTGCACTGTCTGCGGCTGAATCGAAAGCGGCT
GTACCAAGAAAGCTCCCTGACAGAGACAGTACACAAAATT
ACGTACTAAAATTGCAACTCTCGTCACCCAACTCTCAACC
AATGTCACCAAGGACTCGCCCGGCCTACCGCCCCTCTTGC
TCTTCTTCCAATTGCTCGTCATCTTCCTCATCATCAGCAT
GTTCATCCGTTTCCATCTCAGATCCGAACAACATAACAGC
ATACGAAACGAATAATGTCAACCCTCAGTTCCCCAGTAAC
CAGCCATTAGATATTTCTAGTCCTTGTGCAAGGCATCACC
ATAGAAGAAATTCTATTGCTGTAAAGTTTGACAAGGCTTT
ATATAAGAAAACAACAGGATAG
>lcl|YJM269.Contig42.2_1547-2488
ATGCTGAGTAGCAGTAGCAATAGACCTATATCTGCCCATC
TAACCATCCATTACAAGGCTATTCAGGAGGAAGAGGGGGA
GGATATGAGAAGCGGTGCCGGAAGTGGTGACCATCATGAC
GACTATTTTCTGGAGAGTAACAGATCTCCCACTCCTAATA
AGAAACATGAGTTCATTAAAACGGTGCTCAATATCAACGA
TAACGACTCTGAATTTTCGGAATCGTGCTCACCAAGAGAG
AAGTTACATAACGAGGGGCCTTGTAATACAGACCTGTTCG
GGGACTTCATGTCTAAAAGACAACAGAGGCTGTCTAATTC
TATGAACATTTACGACCTTTATCAGTGTGTACATAACCTG
TCGCCTAGCAACAACAACCATCAGTTCATAGCAAGAAGGT
TCAGTGATTCTCATATTCCCTCCTTGCATCACCGCCAGCA
GCAACAGAAGGTAACAACAAAAAACTTTGTACAGCCCACG
AAGGACATTCAAAGGATCGCCTCGTACGCTGCGGATTCAG
ACCAGAGAGTTAAGTATTTACCAAACTATCATCAGTCTGC
TCCTTCTACTGCACTGTCTGCGGCTGAATCGAAAGCGGCT
GTACCAAGAAAGCTCCCTGACAGAGACAGTACACAAAATT
ACGTACTAAAATTGCAACTCTCGTCACCCAACTCTCAACC
AATGTCACCAAGGACTCGCCCGGCCTACCGCCCCTCTTGC
TCTTCTTCCAATTGCTCGTCATCTTCCTCATCATCAGCAT
GTTCATCCGTTTCCATCTCAGATCCGAACAACATAACAGC
ATACGAAACGAATAATGTCATCCCTCAGTTCCCCAGTAAC
CAGCCATTAGATATTTCTAGTCCTTGTGCAAGGCATCACC
ATAGAAGAAATTCTATTGCTGTAAAGTTTGACAAGGCTTT
ATATAAGAAAACAACAGGATAG
>lcl|Y10.Contig196.6_416-1357
ATGCTGAGTAGCAGTAGCAATAGACCTATATCTGCCCATC
TAACCATCCATTACAAGGCTATTCAGGAGGAAGAGGGGGA
GGATATGAGAAGCGGTGCCGGAAGTGGTGACCATCATGAC
GACTATTTTCTGGAGAGTAACAGATCTCCCACTCCTAATA
AGAAACATGAGTTCATTAAAACGGTGCTCAATATCAACGA
TAACGACTCTGAATTTTCGGAATCGTGCTCACCAAGAGAG
AAGTTACATAACGAGGGGCCTTGTAATACAGACCTGTTCG
GGGACTTCATGTCTAAAAGACAACAGAGGCTGTCTAATTC
TATGAACATTTACGACCTTTATCAGTGTGTACATAACCTG
TCGCCTAGCAACAACAACCATCAGTTCATAGCAAGAAGGT
TCAGTGATTCTCATATTCCCTCCTTGCATCACCGCCAGCA
GCAACAGAAGGTAACAACAAAAAACTTTGTACAGCCCACG
AAGGACATTCAAAGGATCGCCTCGTACGCTGCGGATTCAG
ACCAGAGAGTTAAGTATTTACCAAACTATCATCAGTCTGC
TCCTTCTACTGCACTGTCTGCGGCTGAATCGAAAGCGGCT
GTACCAAGAAAGCTCCCTGACAGAGACAGTACACAAAATT
ACGTACTAAAATTGCAACTCTCGTCACCCAACTCTCAACC
AATGTCACCAAGGACTCGCCCGGCCTACCGCCCCTCTTGC
TCTTCTTCCAATTGCTCGTCATCTTCCTCATCATCAGCAT
GTTCATCCGTTTCCATCTCAGATCCGAACAACATAACAGC
ATACGAAACGAATAATGTCATCCCTCAGTTCCCCAGTAAC
CAGCCATTAGATATTTCTAGTCCTTGTGCAAGGCATCACC
ATAGAAGAAATTCTATTGCTGTAAAGTTTGACAAGGCTTT
ATATAAGAAAACAACAGGATAG
>lcl|YPS163.Contig180.24_1243-2184
ATGCTGAGTAGCAGTAGCAATAGACCTATATCTGCCCATC
TAACCATCCATTACAAGGCTATTCAGGAGGAAGAGGGGGA
GGATATGAGAAGCGGTGCCGGAAGTGGTGGCCATCATGAC
GACTATTTTCTGGAGAGTAACAGATCTCCCACTCCTAATA
AGAAACATGAGTTCATTAAAACGGTACTCAATATCAACGA
TAACGACTCTGAATTTTCGGAATCGTGCTCACCAAGAGAG
AAGTTACATAACGAGGGGCCTTGTAATACAGACCTGTTCG
GGGACTTCATGTCTAAAAGACAACAGAGGCTGTCTAATTC
TATGAACATTTACGACCTTTATCAGTGTGTACATAACCTG
TCGCCTAGCAACAACAACCATCAGTTCATAGCAAGAAGGT
TCAGTGATTCTCATATTCCCTCCTTGCATCACCGCCAGCA
GCAACAGAAGGTAACAACAAAAAACTTTGTACAGCCCACG
AAGGACATTCAAAGGATCGCCTCGTACGCTGCGGATTCGG
ACCAGAGAGTTAAGTATTTACCAAACTATCACCAGTCTGC
TCCTTCTACTGCACTGTCTGCGGCTGAATCGAAAGCGGCT
GTACCAAGAAAGCTCCCTGACAGAGACAGTACACAAAATT
ACGTACTAAAATTGCAACTCTCGTCACCCAACTCTCAACC
AATGTCACCAAGGACTCGCCCGGCCTACCGCCCCTCTTGC
TCTTCTTCCAATTGCTCGTCATCTTCCTCATCATCAGCAT
GTTCATCCGTTTCCATCTCAGATCCGAACAACATAACAGC
ATACGAAACGAATAATGTCAACCCTCAGTTCCCCAGTAAC
CAGCCATTAGATATTTCTAGTCCTTGTGCAAGGCATCACC
ATAGAAGAAATTCTATTGCTGTAAAGTTTGACAAGGCTTT
ATATAAGAAAACAACAGGATAG
>lcl|Y12.Contig1.10_986-1927
ATGCTGAGTAGCAGTAGCAATAGACCTATATCTGCCCATC
TAACCATCCATTACAGGGCTATTCAGGAGGAAGAGGGGGA
GGATATGAGAAGCGGTGCGGGAAGTGGTGGCCATCATGAC
GACTATTTTCTGGAGAGTAACAGATCTCCCACTCCTAATA
AGAAACATGAGTTCATTAAAACGGTGCTCAATATCAACGA
TAACGACTCTGAATTTTCGGAATCGTGCTCACCAAGAGAG
AAGTTACATAACGAGGGGCCTTGTAATACAGACCTGTTCG
GGGACTTCATGTCTAAAAGACAACAGACGCTGTCTAATTC
TATGAACATTTACGACCTTTATCAGTGTGTACATAACCTG
TCGCCTAGCAACAACAACCATCAGTTCATAGCAAGAAGGT
TCAGTGATTCTCATATTCCCTCCTTGCATCACCGCCAGCA
GCAACAGAAGGTAACAACAAAAAACTTTGTACAGCCCACG
AAGGACATTCAAAGGATCGCCTCGTACGCTGCGGATTCAG
ACCAGAGAGTTAAGTATTTACCAAACTATCATCAGTCTGC
TCCTTCTACTGCACTGTCTGCGGCTGAATCGAAAGCGGCT
GTACCAAGAAAGCTCCCTGACAGAGACAGTACACAAAATT
ACGTACTAAAATTGCAACTCTCGTCACCCAACTCTCAACC
AATGTCACCAAGGACTCGCCCGGCCTACCGCCCCTCTTGC
TCTTCTTCCAATTGCTCGTCATCTTCCTCATCATCAGCAT
GTTCATCCGTTTCCATCTCAGATCCGAACAACATAACAGC
ATACGAAACGAATAATGTCAACCCTCAGTTCCCCAGTAAC
CAGCCATTAGATATTTCTAGTCCTTGTGCAAGGCATCACC
ATAGAAGAAATTCTATTGCTGTAAAGTTTGACAAGGCTTT
ATATAAGAAAACAACAGGATAG
>lcl|UC5.contig00106_40899-41840
ATGCTGAGTAGCAGTAGCAATAGACCTATATCTGCCCATC
TAACCATCCATTACAAGGCTATTCAGGAGGAAGAGGGGGA
GGATATGAGAAGCGGTGCCGGAAGTGGTGACCATCATGAC
GACTATTTTCTGGAGAGTAACAGATCTCCCACTCCTAATA
AGAAACATGAGTTCATTAAAACGGTGCTCAATATCAACGA
TAACGACTCTGAATTTTCGGAATCGTGCTCACCAAGAGAG
AAGTTACATAACGAGGGGCCTTGTAATACAGACCTGTTCG
GGGACTTCATGTCTAAAAGACAACAGAGGCTGTCTAATTC
TATGAACATTTACGACCTTTATCAGTGTGTACATAACCTG
TCACCTAGCAACAACAACCATCAGTTCATAGCAAGAAGGT
TCAGTGATTCTCATATTCCCTCCTTGCATCACCGCCAGCA
GCAACAGAAGGTAACAACAAAAAACTTTGTACAGCCCACG
AAGGACATTCAAAGGATCGCCTCGTACGCTGCGGATTCAG
ACCAGAGAGTTAAGTATTTACCAAACTATCATCAGTCTGC
TCCTTCTACTGCACTGTCTGCGGCTGAATCGAAAGCGGCT
GTACCAAGAAAGCTCCCTGACAGAGACAGTACACAAAATT
ACGTACTAAAATTGCAACTCTCGTCACCCAACTCTCAACC
AATGTCACCAAGGACTCGCCCGGCCTACCGCCCCTCTTGC
TCTTCTTCCAATTGCTCGTCATCTTCCTCATCATCAGCAC
GTTCATCCGTTTCCATCTCAGATCCGAACAACATAACAGC
ATACGAAACGAATAATGTCAACCCTCAGTTCCCCAGTAAC
CAGCCATTAGATATTTCTAGTCCTTGTGCAAGGCATCACC
ATAGAAGAAATTCTATTGCTGTAAAGTTTGACAAGGCTTT
ATATAAGAAAACAACAGGATAG
>MIT_Spar_c160_16511
ATGCTGAGTAGCAGTAGTAACAGACCTATATCCGCCCATC
TAACCATTCATTACAAGCCTATTCAGGAGGAAGAGGAAGA
GGAGATGAGAAGCGGCGCCAGAGGGGGTAGCCATCATGAC
GACTATTTTCTAGAGAGTAATAGATCTCCCACCCCCAATA
GGAAACATGAGTTCATTAAAACGGTGCTCAATATCAATGA
TAACGACTCTGAATTTTCGGAATCGTGCTCGCCAAGAGAG
AAGTTGCATACTGGAGGGGCCTGTAATACAGACCTGTTTG
GGGACTTCGTGTCTAAAAAACAGCAGAGGCTGTCCAATTC
TATGAACATTTACGACCTTTATCAATGTGTACATAACCTG
TCGCCTAGCAGCGATAACCATCAGTTCATAGCAAGAAGGT
TCAGCGAGTCTCATATTCCCTCCTTGCATCATCGCCAGCA
GCAACAAGTGACAACGGCGAAAAACTTTGTTCAGTCCACG
AAAGACATTCAAAGGATCGCTTCATACGCTGCGGATTCAG
ATCAGAGAGTCAAGTATTTACCGAACTATCACCAGTCTGC
TCCTTCTACCGCCTTATCAGCAGCTGAGTCGAGAGCGGCA
GAACCAAGAAAACTCCCTGACGGCGACAGTACACAAAATT
ACATACTAAAACTGCAACTCTCGTCGTCCAACTCTCAGCC
AATATCACCGAGGACTCGCTCCGTCTTCCGCCCTTCTTGC
TCTTCTTCTAACTGCTCGTCATCTTCCTCATCATCAGCAT
GTTCATCTATTTCCATCTCAGATCCGAACAACATAACAGC
ATACGAAACGAATAATGTCAGCCCTCAGTTCCCTAATGAC
CAGCCCTTAGATATTTCTAGTCCTTGTGCAAGGCATCACC
ATAGAAGAAACTCTATTGCTGTAAAATTTGACAAGGCTTT
ATATAAAAAAACAACAAGATAG
