# Supplementary material for: ZRT1 Harbors an Excess of Nonsynonymous Polymorphism and Shows Evidence of Balancing Selection in Saccharomyces cerevisiae
Source: G3 (Bethesda). 2013 Apr 1;3(4):665–73. doi: 10.1534/g3.112.005082 (PMC3618353; doi:10.1534/g3.112.005082)
Supplement: Supporting Information [file supp_g3.112.005082_FileS1.zip › YNL317W_FullLength_SparALN.fasta]

>YNL317W_S288C
ATGGACGGGCATAATCAGAACCAGTACCAGAATCAGAA------TCAAAT
TCAGCAGTCACAACAACCACCTCTGAAGAAATATGTGACACAGAGACGAT
CGGTAGACGTGAGTTCTCCGTATATTAACCTATATTACAACAGACGACAT
GGATTACCGAACCTAGTGGTAGAGCCAGAAACTTCATACACAATAGATAT
AATGCCGCCTAATGCCTACAGAGGTCGAGATCGAGTCATAAATTTGCCCA
GCAAATTTACGCATTTAAGCTCGAATAAAGTGAAACATGTGATACCCGCC
ATCCAATGGACCCCAGAAGGCAGAAGACTTGTAGTAGCAACTTATAGCGG
AGAATTTTCTCTATGGAACGCATCTTCGTTTACGTTTGAAACCCTCATGC
AAGCACATGATTCGGCTGTGACTACAATGAAATATTCTCACGACAGTGAT
TGGATGATTAGTGGGGACGCAGATGGAATGATTAAGATATGGCAACCAAA
CTTTAGTATGGTTAAAGAAATTGATGCTGCACACACGGAAAGTATTAGGG
ATATGGCATTCAGTAGTAACGACTCGAAATTTGTTACCTGTTCAGATGAT
AATATCTTGAAGATTTGGAACTTCAGCAATGGCAAACAAGAAAGAGTATT
ATCGGGGCACCACTGGGACGTGAAAAGTTGTGATTGGCATCCCGAGATGG
GGTTAATTGCCTCCGCATCTAAGGACAATTTAGTAAAACTGTGGGATCCG
CGTTCCGGAAACTGCATATCATCAATTCTGAAGTTCAAACATACTGTCTT
GAAGACGCGATTTCAACCCACCAAGGGAAATCTATTAATGGCGATTTCAA
AAGATAAATCGTGTCGTGTGTTCGACATTAGATACAGTATGAAGGAACTA
ATGTGTGTAAGAGATGAAACGGATTATATGACACTAGAATGGCACCCAAT
AAATGAATCTATGTTCACTCTGGCGTGCTATGACGGCTCGCTAAAGCATT
TTGATCTTTTACAAAATCTAAACGAACCTATTTTGACTATTCCATACGCC
CATGATAAGTGTATCACCTCGTTATCATATAATCCAGTAGGACATATATT
TGCCACAGCAGCTAAGGATAGAACCATAAGATTTTGGACTAGAGCGAGGC
CAATTGATCCTAATGCATATGATGATCCAACTTATAACAATAAGAAGATA
AATGGATGGTTTTTTGGCATCAATAACGACATCAATGCTGTGAGAGAGAA
GAGTGAATTCGGTGCGGCCCCGCCACCACCAGCTACACTTGAACCACATG
CGTTACCAAACATGAATGGATTCATCAACAAGAAACCGCGTCAAGAAATC
CCAGGCATCGATTCAAACATCAAGAGTTCCACATTGCCAGGTTTAAGCAT
ATAA
>YNL317W_AWRI1631
ATGGACGGACATAATCAGAACCAGTACCAGAATCAGAA------TCAAAT
CCAGCAGTCACAACAACCACCTCTGAAGAAATATGTGACACAGAGACGAT
CGGTAGACGTGAGTTCTCCGTATATTAACCTATATTACAACAGACGACAT
GGATTACCGAATCTAGTGGTAGAGCCAGAAACTTCATACACAATAGATAT
AATGCCGCCTAATGCCTACAGAGGTCGAGATCGAGTCATCAATTTGCCCA
GCAAATTTACGCATTTAAGCTCGAATAAAGTGAAACATGTGATACCCGCT
ATCCAGTGGACCCCAGAAGGCAGAAGACTTGTAGTAGCAACTTATAGCGG
AGAATTTTCTCTATGGAACGCATCTTCGTTTACGTTTGAAACCCTCATGC
AAGCACATGATTCGGCTGTGACTACAATGAAATATTCTCACGACAGTGAT
TGGATGATTAGTGGGGACGCAGATGGAATGATTAAGATATGGCAACCAAA
CTTTAGTATGGTTAAAGAAATTGATGCTGCACACACGGAAAGTATTAGGG
ATATGGCATTCAGTAGTAACGACTCGAAATTTGTTACCTGTTCAGATGAT
AATATTTTGAAGATTTGGAACTTCAGCAATGGCAAACAAGAAAGAGTATT
ATCGGGGCACCACTGGGACGTGAAAAGTTGTGATTGGCATCCCGAGATGG
GGTTAATTGCCTCCGCATCTAAGGACAATTTAGTAAAACTGTGGGATCCG
CGTTCCGGAAACTGCATATCATCAATTCTGAAGTTCAAACATACTGTCTT
GAAGACGCGATTTCAACCCACCAAGGGAAATCTATTAATGGCGATTTCAA
AAGATAAATCGTGTCGTGTGTTCGACATTAGATACAGTATGAAGGAACTA
ATGTGTGTAAGAGATGAAACGGATTATATGACACTAGAATGGCACCCAAT
AAATGAATCTATGTTCACTCTGGCGTGCTATGACGGCTCGCTAAAGCATT
TTGATCTTTTACAAAATCTAAACGAACCTATTTTGACTATTCCATACGCC
CATGATAAGTGTATCACTTCGTTATCATATAATCCAGTAGGACATATATT
TGCCACAGCAGCTAAGGATAGAACCATAAGATTTTGGACTAGAGCGAGGC
CAATTGATCCTAATGCATATGATGATCCAACTTATAACAATAAGAAGATA
AATGGATGGTTTTTTGGCATCAATAACGACATCAATGCTGTGAGAGAGAA
GAGTGAATTCGGTGCGGCCCCGCCACCACCAGCTACACTTGAACCACATG
CGTTACCAAACATGAATGGATTCATCAACAAGAAACCGCGTCAAGAAATC
CCAGGCATCGATTCAAACATCAAGAGTTCCACATTGCCAGGTTTAAGCAT
ATAA
>YNL317W_EC1118
ATGGACGGGCATAATCAGAACCAGTACCAGAATCAGAA------TCAAAT
TCAGCAGTCACAACAACCACCTCTGAAGAAATATGTGACACAGAGACGAT
CGGTAGACGTGAGTTCTCCGTATATTAACCTATATTACAACAGACGACAT
GGATTACCGAACCTAGTGGTAGAGCCAGAAACTTCATACACAATAGATAT
AATGCCGCCTAATGCCTACAGAGGTCGAGATCGAGTCATAAATTTGCCCA
GCAAATTTACGCATTTAAGCTCGAATAAAGTGAAACATGTGATACCCGCC
ATCCAATGGACCCCAGAAGGCAGAAGACTTGTAGTAGCAACTTATAGCGG
AGAATTTTCTCTATGGAACGCATCTTCGTTTACGTTTGAAACCCTCATGC
AAGCACATGATTCGGCTGTGACTACAATGAAATATTCTCACGACAGTGAT
TGGATGATTAGTGGGGACGCAGATGGAATGATTAAGATATGGCAACCAAA
CTTTAGTATGGTTAAAGAAATTGATGCTGCACACACGGAAAGTATTAGGG
ATATGGCATTCAGTAGTAACGACTCGAAATTTGTTACCTGTTCAGATGAT
AATATTTTGAAGATTTGGAACTTCAGCAATGGCAAACAAGAAAGAGTATT
ATCGGGGCACCACTGGGACGTGAAAAGTTGTGATTGGCATCCCGAGATGG
GGTTAATTGCCTCCGCATCTAAGGACAATTTAGTAAAACTGTGGGATCCG
CGTTCCGGAAACTGCATATCATCAATTCTGAAGTTCAAACATACTGTCTT
GAAGACGCGATTTCAACCCACCAAGGGAAATCTATTAATGGCGATTTCAA
AAGATAAATCGTGTCGTGTGTTCGACATTAGATACAGTATGAAGGAACTA
ATGTGTGTAAGAGATGAAACGGATTATATGACACTAGAATGGCACCCAAT
AAATGAATCTATGTTCACTCTGGCGTGCTATGACGGCTCGCTAAAGCATT
TTGATCTTTTACAAAATCTAAACGAACCTATTTTGACTATTCCATACGCC
CATGATAAGTGTATCACTTCGTTATCATATAATCCAGTAGGACATATATT
TGCCACAGCAGCTAAGGATAGAACCATAAGATTTTGGACTAGAGCGAGGC
CAATTGATCCTAATGCATATGATGATCCAACTTATAACAATAAGAAGATA
AATGGATGGTTTTTTGGCATCAATAACGACATCAATGCTGTGAGAGAGAA
GAGTGAATTCGGTGCGGCCCCGCCACCACCAGCTACACTTGAACCACATG
CGTTACCAAACATGAATGGATTCATCAACAAGAAACCGCGTCAAGAAATC
CCAGGCATCGATTCAAACATCAAGAGTTCCACATTGCCAGGTTTAAGCAT
ATAA
>YNL317W_JAY291
ATGGACGGGCATAATCAGAACCAGTACCAGAATCAGAA------TCAAAT
TCAGCAGTCACAACAACCACCTCTGAAGAAATATGTGACACAGAGACGAT
CGGTAGACGTGAGTTCTCCGTATATTAACCTATATTACAACAGACGACAT
GGATTACCGAACCTAGTGGTAGAGCCAGAAACTTCATACACAATAGATAT
AATGCCGCCTAATGCCTACAGAGGTCGAGATCGAGTCATAAATTTGCCCA
GCAAATTTACGCATTTAAGCTCGAATAAAGTGAAACATGTGATACCCGCC
ATCCAATGGACCCCAGAAGGCAGAAGACTTGTAGTAGCAACTTATAGCGG
AGAATTTTCTCTATGGAACGCATCTTCGTTTACGTTTGAAACCCTCATGC
AAGCACATGATTCGGCTGTGACTACAATGAAATATTCTCACGACAGTGAT
TGGATGATTAGTGGGGACGCAGATGGAATGATTAAGATATGGCAACCAAA
CTTTAGTATGGTTAAAGAAATTGATGCTGCACACACGGAAAGTATTAGGG
ATATGGCATTCAGTAGTAACGACTCGAAATTTGTTACCTGTTCAGATGAT
AATATTTTGAAGATTTGGAACTTCAGCAATGGCAAACAAGAAAGAGTATT
ATCGGGGCACCACTGGGACGTGAAAAGTTGTGATTGGCATCCCGAGATGG
GGTTAATTGCCTCCGCATCTAAGGACAATTTAGTAAAACTGTGGGATCCG
CGTTCCGGAAACTGCATATCATCAATTCTGAAGTTCAAACATACTGTCTT
GAAGACGCGATTTCAACCCACCAAGGGAAATCTATTAATGGCGATTTCAA
AAGATAAATCGTGTCGTGTGTTCGACATTAGATACAGTATGAAGGAACTA
ATGTGTGTAAGAGATGAAACGGATTATATGACACTAGAATGGCACCCAAT
AAATGAATCTATGTTCACTCTGGCGTGCTATGACGGCTCGCTAAAGCATT
TTGATCTTTTACAAAATCTAAACGAACCTATTTTGACTATTCCATACGCC
CATGATAAGTGTATCACTTCGTTATCATATAATCCAGTAGGACATATATT
TGCCACAGCAGCTAAGGATAGAACCATAAGATTTTGGACTAGAGCGAGGC
CAATTGATCCTAATGCATATGATGATCCAACTTATAACAATAAGAAGATA
AATGGATGGTTTTTTGGCATCAATAACGACATCAATGCTGTGAGAGAGAA
GAGTGAATTCGGTGCGGCCCCGCCACCACCAGCTACATTTGAACCACATG
CGTTACCAAACATGAATGGATTCATCAACAAGAAACCGCGTCAAGAAATC
CCAGGCATCGATTCAAACATCAAGAGTTCCACATTGCCAGGTTTAAGCAT
ATAA
>YNL317W_Kyokai7
ATGGACGGGCATAATCAGAACCAGTACCAGAATCAGAA------TCAAAT
TCAGCAGTCACAACAACCACCTCTGAAGAAATATGTGACACAGAGACGAT
CGGTAGACGTGAGTTCTCCGTATATTAACCTATATTACAACAGACGACAT
GGATTACCGAACCTAGTGGTAGAGCCAGAAACTTCATACACAATAGATAT
AATGCCGCCTAATGCCTACAGAGGTCGAGATCGAGTCATAAATTTGCCCA
GCAAATTTACGCATTTAAGCTCGAATAAAGTGAAACATGTGATACCCGCC
ATCCAATGGACCCCAGAAGGCAGAAGACTTGTAGTAGCAACTTATAGCGG
AGAATTTTCTCTATGGAACGCATCTTCGTTTACGTTTGAAACCCTCATGC
AAGCACATGATTCGGCTGTGACTACAATGAAATATTCTCACGACAGTGAT
TGGATGATTAGTGGGGACGCAGATGGAATGATTAAGATATGGCAACCAAA
CTTTAGTATGGTTAAAGAAATTGATGCTGCACATACGGAAAGTATTAGGG
ATATGGCATTCAGTAGTAACGACTCAAAATTTGTTACCTGTTCAGATGAT
AATATTTTGAAGATTTGGAACTTCAGCAATGGCAAACAAGAAAGAGTATT
ATCGGGGCACCACTGGGACGTGAAAAGTTGTGATTGGCATCCCGAGATGG
GGTTAATTGCCTCCGCATCTAAGGACAATTTAGTAAAACTGTGGGATCCG
CGTTCCGGAAACTGCATATCATCAATTCTGAAGTTCAAACATACTGTCTT
GAAGACGCGATTTCAACCCACCAAGGGAAATCTATTAATGGCGATTTCAA
AAGATAAATCGTGTCGTGTGTTCGACATTAGATACAGTATGAAGGAACTA
ATGTGTGTAAGAGATGAAACGGATTATATGACACTAGAATGGCACCCAAT
AAATGAATCTATGTTCACTCTGGCGTGCTATGACGGCTCGCTAAAGCATT
TTGATCTTTTACAAAATCTAAACGAACCTATTTTGACTATTCCATACGCC
CATGATAAGTGTATCACTTCGTTATCATATAATCCAGTAGGACATATATT
TGCCACAGCAGCTAAGGATAGAACCATAAGATTTTGGACTAGAGCGAGGC
CAATTGATCCTAATGCATATGATGATCCAACTTATAACAATAAGAAGATA
AATGGATGGTTTTTTGGCATCAATAACGACATCAATGCTGTGAGAGAGAA
GAGTGAATTCGGTGCGGCCCCGCCACCACCAGCTACACTTGAACCACATG
CGTTACCAAACATGAATGGATTCATCAACAAGAAACCGCGTCAAGAAATC
CCAGGCATCGATTCAAACATCAAGAGTTCCACATTGCCAGGTTTAAGCAT
ATAA
>YNL317W_RM11-1a
ATGGACGGACATAATCAGAACCAGTACCAGAATCAGAA------TCAAAT
CCAGCAGTCACAACAACCACCTCTGAAGAAATATGTGACACAGAGACGAT
CGGTAGACGTGAGTTCTCCGTATATTAACCTATATTACAACAGACGACAT
GGATTACCGAATCTAGTGGTAGAGCCAGAAACTTCATACACAATAGATAT
AATGCCGCCTAATGCCTACAGAGGTCGAGATCGAGTCATCAATTTGCCCA
GCAAATTTACGCATTTAAGCTCGAATAAAGTGAAACATGTGATACCCGCT
ATCCAGTGGACCCCAGAAGGCAGAAGACTTGTAGTAGCAACTTATAGCGG
AGAATTTTCTCTATGGAACGCATCTTCGTTTACGTTTGAAACCCTCATGC
AAGCACATGATTCGGCTGTGACTACAATGAAATATTCTCACGACAGTGAT
TGGATGATTAGTGGGGACGCAGATGGAATGATTAAGATATGGCAACCAAA
CTTTAGTATGGTTAAAGAAATTGATGCTGCACACACGGAAAGTATTAGGG
ATATGGCATTCAGTAGTAACGACTCGAAATTTGTTACCTGTTCAGATGAT
AATATTTTGAAGATTTGGAACTTCAGCAATGGCAAACAAGAAAGAGTATT
ATCGGGGCACCACTGGGACGTGAAAAGTTGTGATTGGCATCCCGAGATGG
GGTTAATTGCCTCCGCATCTAAGGACAATTTAGTAAAACTGTGGGATCCG
CGTTCCGGAAACTGCATATCATCAATTCTGAAGTTCAAACATACTGTCTT
GAAGACGCGATTTCAACCCACCAAGGGAAATCTATTAATGGCGATTTCAA
AAGATAAATCGTGTCGTGTGTTCGACATTAGATACAGTATGAAGGAACTA
ATGTGTGTAAGAGATGAAACGGATTATATGACACTAGAATGGCACCCAAT
AAATGAATCTATGTTCACTCTGGCGTGCTATGACGGCTCGCTAAAGCATT
TTGATCTTTTACAAAATCTAAACGAACCTATTTTGACTATTCCATACGCC
CATGATAAGTGTATCACTTCGTTATCATATAATCCAGTAGGACATATATT
TGCCACAGCAGCTAAGGATAGAACCATAAGATTTTGGACTAGAGCGAGGC
CAATTGATCCTAATGCATATGATGATCCAACTTATAACAATAAGAAGATA
AATGGATGGTTTTTTGGCATCAATAACGACATCAATGCTGTGAGAGAGAA
GAGTGAATTCGGTGCGGCCCCGCCACCACCAGCTACACTTGAACCACATG
CGTTACCAAACATGAATGGATTCATCAACAAGAAACCGCGTCAAGAAATC
CCAGACATCGATTCAAACATCAAGAGTTCCACATTGCCAGGTTTAAGCAT
ATAA
>YNL317W_Sigma1278b
ATGGACGGACATAATCAGAACCAGTACCAGAATCAGAA------TCAAAT
CCAGCAGTCACAACAACCACCTCTGAAGAAATATGTGACACAGAGACGAT
CGGTAGACGTGAGTTCTCCGTATATTAACCTATATTACAACAGACGACAT
GGATTACCGAACCTAGTGGTAGAGCCAGAAACTTCATACACAATAGATAT
AATGCCGCCTAATGCCTACAGAGGTCGAGATCGAGTCATCAATTTGCCCA
GCAAATTTACGCATTTAAGCTCGAATAAAGTGAAACATGTGATACCCGCT
ATCCAGTGGACCCCAGAAGGCAGAAGACTTGTAGTAGCAACTTATAGCGG
AGAATTTTCTCTATGGAACGCATCTTCATTTACGTTTGAAACCCTCATGC
AAGCACATGATTCGGCTGTGACTACAATGAAATATTCTCACGACAGTGAT
TGGATGATTAGTGGGGACGCAGATGGAATGATTAAGATATGGCAACCAAA
CTTTAGTATGGTTAAAGAAATTGATGCTGCACACACGGAAAGTATTAGGG
ATATGGCATTCAGTAGTAACGACTCGAAATTTGTTACCTGTTCAGATGAT
AATATTTTGAAGATTTGGAACTTCAGCAATGGCAAACAAGAAAGAGTATT
ATCGGGGCACCACTGGGACGTGAAAAGTTGTGATTGGCATCCCGAGATGG
GGTTAATTGCCTCCGCATCTAAGGACAATTTAGTAAAACTGTGGGATCCG
CGTTCCGGAAACTGCATATCATCAATTCTGAAGTTCAAACATACTGTCTT
GAAGACGCGATTTCAACCCACCAAGGGAAATCTATTAATGGCGATTTCAA
AAGATAAATCGTGTCGTGTGTTCGACATTAGATACAGTATGAAGGAACTA
ATGTGTGTAAGAGATGAAACGGATTATATGACACTAGAATGGCACCCAAT
AAATGAATCTATGTTCACTCTGGCGTGCTATGACGGCTCGCTAAAGCATT
TTGATCTTTTACAAAATCTAAACGAACCTATTTTGACTATTCCATACGCC
CATGATAAGTGTATCACTTCGTTATCATATAATCCAGTAGGACATATATT
TGCCACAGCAGCTAAGGATAGAACCATAAGATTTTGGACTAGAGCGAGGC
CAATTGATCCTAATGCATATGATGATCCAACTTATAACAATAAGAAGATA
AATGGATGGTTTTTTGGCATCAATAACGACATCAATGCTGTGAGAGAGAA
GAGTGAATTCGGTGCGGCCCCGCCACCACCAGCTACACTTGAACCACATG
CGTTACCAAACATGAATGGATTCATCAACAAGAAACCGTGTCAAGAAATC
CCAGGCATCGATTCAAACATCAAGAGTTCCACATTGCCAGGTTTAAGCAT
ATAA
>YNL317W_YJM789
ATGGACGGGCATAATCAGAACCAGTACCAGAATCAGAA------TCAAAT
TCAGCAGTCACAACAACCACCTCTGAAGAAATATGTGACACAGAGACGAT
CGGTAGACGTGAGTTCTCCGTATATTAACCTATATTACAACAGACGACAT
GGATTACCGAACCTAGTGGTAGAGCCAGAAACTTCATACACAATAGATAT
AATGCCGCCTAATGCCTACAGAGGTCGAGATCGAGTCATCAATTTGCCCA
GCAAATTTACGCATTTAAGCTCGAATAAAGTGAAACATGTGATACCCGCC
ATCCAATGGACCCCAGAAGGCAGAAGACTTGTAGTAGCAACTTATAGCGG
AGAATTTTCTCTATGGAACGCATCTTCGTTTACGTTTGAAACCCTCATGC
AAGCACATGATTCGGCTGTGACTACAATGAAATATTCTCACGACAGTGAT
TGGATGATTAGTGGGGACGCAGATGGAATGATTAAGATATGGCAACCAAA
CTTTAGTATGGTTAAAGAAATTGATGCTGCACATACGGAAAGTATTAGGG
ATATGGCATTCAGTAGTAACGACTCAAAATTTGTTACCTGTTCAGATGAT
AATATTTTGAAGATTTGGAACTTCAGCAATGGCAAACAAGAAAGAGTATT
ATCGGGGCACCACTGGGACGTGAAAAGTTGTGATTGGCATCCCGAGATGG
GGTTAATTGCCTCCGCATCTAAGGACAATTTAGTAAAACTGTGGGATCCG
CGTTCCGGAAACTGCATATCATCAATTCTGAAGTTCAAACATACTGTCTT
GAAGACGCGATTTCAACCCACCAAGGGAAATCTATTAATGGCGATTTCAA
AAGATAAATCGTGTCGTGTGTTCGACATTAGATACAGTATGAAGGAACTA
ATGTGTGTAAGAGATGAAACGGATTATATGACACTAGAATGGCACCCAAT
AAATGAATCTATGTTCACTCTGGCGTGCTATGACGGCTCGCTAAAGCATT
TTGATCTTTTACAAAATCTAAACGAACCTATTTTGACTATTCCATACGCC
CATGATAAGTGTATCACTTCGTTATCATATAATCCAGTAGGACATATATT
TGCCACAGCAGCTAAGGATAGAACCATAAGATTTTGGACTAGAGCGAGGC
CAATTGATCCTAATGCATATGATGATCCAACTTATAACAATAAGAAGATA
AATGGATGGTTTTTTGGCATCAATAACGACATCAATGCTGTGAGAGAGAA
GAGTGAATTCGGTGCGGCCCCGCCACCACCAGCTACACTTGAACCACATG
CGTTACCAAACATGAATGGATTCATCAACAAGAAACCGCGTCAAGAAATC
CCAGGCATCGATTCAAACATCAAGAGTTCCACATTGCCAGGTTTAAGCAT
ATAA
>lcl|CLIB324.Contig300.3_2539-3
ATGGACGGGCATAATCAGAACCAGTACCAGAATCAGAA------TCAAAT
TCAGCAGTCACAACAACCACCTCTGAAGAAATATGTGACACAGAGACGAT
CGGTAGACGTGAGTTCTCCGTATATTAACCTATATTACAACAGACGACAT
GGATTACCGAACCTAGTGGTAGAGCCAGAAACTTCATACACAATAGATAT
AATGCCGCCTAATGCCTACAGAGGTCGAGATCGAGTCATAAATTTGCCCA
GCAAATTTACGCATTTAAGCTCGAATAAAGTGAAACATGTGATACCCGCC
ATCCAATGGACCCCAGAAGGCAGAAGACTTGTAGTAGCAACTTATAGCGG
AGAATTTTCTCTATGGAACGCATCTTCGTTTACGTTTGAAACCCTCATGC
AAGCACATGATTCGGCTGTGACTACAATGAAATATTCTCACGACAGTGAT
TGGATGATTAGTGGGGACGCAGATGGAATGATTAAGATATGGCAACCAAA
CTTTAGTATGGTTAAAGAAATTGATGCTGCACACACGGAAAGTATTAGGG
ATATGGCATTCAGTAGTAACGACTCGAAATTTGTTACCTGTTCAGATGAT
AATATTTTGAAGATTTGGAACTTCAGCAATGGCAAACAAGAAAGAGTATT
ATCGGGGCACCACTGGGACGTGAAAAGTTGTGATTGGCATCCCGAGATGG
GGTTAATTGCCTCCGCATCTAAGGACAATTTAGTAAAACTGTGGGATCCG
CGTTCCGGAAACTGCATATCATCAATTCTGAAGTTCAAACATACTGTCTT
GAAGACGCGATTTCAACCCACCAAGGGAAATCTATTAATGGCGATTTCAA
AAGATAAATCGTGTCGTGTGTTCGACATTAGATACAGTATGAAGGAACTA
ATGTGTGTAAGAGATGAAACGGATTATATGACACTAGAATGGCACCCAAT
AAATGAATCTATGTTCACTCTGGCGTGCTATGACGGCTCGCTAAAGCATT
TTGATCTTTTACAAAATCTAAACGAACCTATTTTGACTATTCCATACGCC
CATGATAAGTGTATCACCTCGTTATCATATAATCCAGTAGGACATATATT
TGCCACAGCAGCTAAGGATAGAACCATAAGATTTTGGACTAGAGCGAGGC
CAATTGATCCTAATGCATATGATGATCCAACTTATAACAATAAGAAGATA
AATGGATGGTTTTTTGGCATCAATAACGACATCAATGCTGTGAGAGAGAA
GAGTGAATTCGGTGCGGCCCCGCCACCACCAGCTACACTTGAACCACATG
CGTTACCAAACATGAATGGATTCATCAACAAGAAACCGCGTCAAGAAATC
CCAGGCATCGATTCAAACATCAAGAGTTCCACATTGCCAGGTTTAAGCAT
ATAA
>lcl|PW5.contig00212_17931-1932
ATGGACGGGCATAATCAGAACCAGTACCAGAATCAGAA------TCAAAT
TCAGCAGTCACAACAACCACCTCTGAAGAAATATGTGACACAGAGACGAT
CGGTAGACGTGAGTTCTCCGTATATTAACCTATATTACAACAGACGACAT
GGATTACCGAACCTAGTGGTAGAGCCAGAAACTTCATACACAATAGATAT
AATGCCGCCTAATGCCTACAGAGGTCGAGATCGAGTCATCAATTTGCCCA
GCAAATTTACGCATTTAAGCTCGAATAAAGTGAAACATGTGATACCCGCC
ATCCAATGGACCCCAGAAGGCAGAAGACTTGTAGTAGCAACTTATAGCGG
AGAATTTTCTCTATGGAACGCATCTTCGTTTACGTTTGAAACCCTCATGC
AAGCACATGATTCGGCTGTGACTACAATGAAATATTCTCACGACAGTGAT
TGGATGATTAGTGGGGACGCAGATGGAATGATTAAGATATGGCAACCAAA
CTTTAGTATGGTTAAAGAAATTGATGCTGCACACACGGAAAGTATTAGGG
ATATGGCATTCAGTAGTAACGACTCGAAATTTGTTACCTGTTCAGATGAT
AATATTTTGAAGATTTGGAACTTCAGCAATGGCAAACAAGAAAGAGTATT
ATCGGGGCACCACTGGGACGTGAAAAGTTGTGATTGGCATCCCGAGATGG
GGTTAATTGCCTCCGCATCTAAGGACAATTTAGTAAAACTGTGGGATCCG
CGTTCCGGAAACTGCATATCATCAATTCTGAAGTTCAAACATACTGTCTT
GAAGACGCGATTTCAACCCACCAAGGGAAATCTATTAATGGCGATTTCAA
AAGATAAATCGTGTCGTGTGTTCGACATTAGATACAGTATGAAGGAACTA
ATGTGTGTAAGAGATGAAACGGATTATATGACACTAGAATGGCACCCAAT
AAATGAATCTATGTTCACTCTGGCGTGCTATGACGGCTCGCTAAAGCATT
TTGATCTTTTACAAAATCTAAACGAACCTATTTTGACTATTCCATACGCC
CATGATAAGTGTATCACCTCGTTATCATATAATCCAGTAGGACATATATT
TGCCACAGCAGCTAAGGATAGAACCATAAGATTTTGGACTAGAGCGAGGC
CAATTGATCCTAATGCATATGATGATCCAACTTATAACAATAAGAAGATA
AATGGATGGTTTTTTGGCATCAATAACGACATCAATGCTGTGAGAGAGAA
GAGTGAATTCGGTGCGGCCCCGCCACCACCAGCTACACTTGAACCACATG
CGTTACCAAACATGAATGGATTCATCAACAAGAAACCGCGTCAAGAAATC
CCAGGCATCGATTCAAACATCAAGAGTTCCACATTGCCAGGTTTAAGCAT
ATAA
>lcl|YPS163.Contig45.2_3838-523
ATGGACGGACATAATCAGAACCAGTACCAGAATCAGAA------TCAAAT
TCAGCAGTCACAACAACCACCTCTGAAGAAATATGTGACACAGAGACGAT
CGGTAGACGTGAGTTCTCCGTATATTAACCTATATTACAACAGACGACAT
GGATTACCGAACCTAGTGGTAGAGCCAGAAACTTCATACACAATAGATAT
AATGCCGCCTAATGCCTACAGAGGTCGAGATCGAGTCATCAATTTGCCCA
GCAAATTTACGCATTTAAGCTCGAATAAAGTGAAACATGTGATACCCGCC
ATCCAGTGGACCCCAGAAGGCAGAAGACTTGTAGTAGCAACTTATAGCGG
AGAATTTTCTCTATGGAACGCATCTTCGTTTACGTTTGAAACCCTCATGC
AAGCACATGATTCGGCTGTGACTACAATGAAATATTCTCACGACAGTGAT
TGGATGATTAGTGGGGACGCAGATGGAATGATTAAGATATGGCAACCAAA
CTTTAGTATGGTTAAAGAAATTGATGCTGCACACACGGAAAGTATTAGGG
ATATGGCATTCAGTAGTAACGACTCGAAATTTGTTACCTGTTCAGATGAT
AATATCTTGAAGATTTGGAACTTCAGCAATGGCAAACAAGAAAGAGTATT
ATCGGGGCACCACTGGGACGTGAAAAGTTGTGATTGGCATCCCGAGATGG
GGTTAATTGCCTCCGCATCTAAGGACAATTTAGTAAAACTGTGGGATCCG
CGTTCCGGAAACTGCATATCATCAATTCTGAAGTTCAAACATACTGTCTT
GAAGACGCGATTTCAACCCACCAAGGGAAATCTATTAATGGCGATTTCAA
AAGATAAATCGTGTCGTGTGTTCGACATTAGATACAGTATGAAGGAACTA
ATGTGTGTAAGAGATGAAACGGATTATATGACACTAGAATGGCACCCAAT
AAATGAATCTATGTTCACTCTGGCGTGCTATGACGGCTCGCTAAAGCATT
TTGATCTTTTACAAAATCTAAACGAACCTATTTTGACTATTCCATACGCC
CATGATAAGTGTATCACCTCGTTATCATATAATCCAGTAGGACATATATT
TGCCACAGCAGCTAAGGATAGAACCATAAGATTTTGGACTAGAGCGAGGC
CAATTGATCCTAATGCATATGATGATCCAACTTATAACAATAAGAAGATA
AATGGATGGTTTTTTGGCATCAATAACGACATCAATGCTGTGAGAGAGAA
GAGTGAATTCGGTGCGGCCCCGCCACCACCAGCTACACTTGAACCACATG
CGTTACCAAACATGAATGGATTCATCAACAAGAAACCGCGTCAAGAAATC
CCAGGCATCGATTCAAACATCAAGAGTTCCACATTGCCAGGTTTAAGCAT
ATAA
>lcl|YJM421.Contig34.1_54828-56
ATGGACGGGCATAATCAGAACCAGTACCAGAATCAGAA------TCAAAT
TCAGCAGTCACAACAACCACCTCTGAAGAAATATGTGACACAGAGACGAT
CGGTAGACGTGAGTTCTCCGTATATTAACCTATATTACAACAGACGACAT
GGATTACCGAACCTAGTGGTAGAGCCAGAAACTTCATACACAATAGATAT
AATGCCGCCTAATGCCTACAGAGGTCGAGATCGAGTCATAAATTTGCCCA
GCAAATTTACGCATTTAAGCTCGAATAAAGTGAAACATGTGATACCCGCC
ATCCAATGGACCCCAGAAGGCAGAAGACTTGTAGTAGCAACTTATAGCGG
AGAATTTTCTCTATGGAACGCATCTTCGTTTACGTTTGAAACCCTCATGC
AAGCACATGATTCGGCTGTGACTACAATGAAATATTCTCACGACAGTGAT
TGGATGATTAGTGGGGACGCAGATGGAATGATTAAGATATGGCAACCAAA
CTTTAGTATGGTTAAAGAAATTGATGCTGCACATACGGAAAGTATTAGGG
ATATGGCATTCAGTAGTAACGACTCAAAATTTGTTACCTGTTCAGATGAT
AATATTTTGAAGATTTGGAACTTCAGCAATGGCAAACAAGAAAGAGTATT
ATCGGGGCACCACTGGGACGTGAAAAGTTGTGATTGGCATCCCGAGATGG
GGTTAATTGCCTCCGCATCTAAGGACAATTTAGTAAAACTGTGGGATCCG
CGTTCCGGAAACTGCATATCATCAATTCTGAAGTTCAAACATACTGTCTT
GAAGACGCGATTTCAACCCACCAAGGGAAATCTATTAATGGCGATTTCAA
AAGATAAATCGTGTCGTGTGTTCGACATTAGATACAGTATGAAGGAACTA
ATGTGTGTAAGAGATGAAACGGATTATATGACACTAGAATGGCACCCAAT
AAATGAATCTATGTTCACTCTGGCGTGCTATGACGGCTCGCTAAAGCATT
TTGATCTTTTACAAAATCTAAACGAACCTATTTTGACTATTCCATACGCC
CATGATAAGTGTATCACTTCGTTATCATATAATCCAGTAGGACATATATT
TGCCACAGCAGCTAAGGATAGAACCATAAGATTTTGGACTAGAGCGAGGC
CAATTGATCCTAATGCATATGATGATCCAACTTATAACAATAAGAAGATA
AATGGATGGTTTTTTGGCATCAATAACGACATCAATGCTGTGAGAGAGAA
GAGTGAATTCGGTGCGGCCCCGCCACCACCAGCTACACTTGAACCACATG
CGTTACCAAACATGAATGGATTCATCAACAAGAAACCGCGTCAAGAAATC
CCAGGCATCGATTCAAACATCAAGAGTTCCACATTGCCAGGTTTAAGCAT
ATAA
>lcl|YJM326.contig00686_1621-30
ATGGACGGGCATAATCAGAACCAGTACCAGAATCAGAA------TCAAAT
TCAGCAGTCACAACAACCACCTCTGAAGAAATATGTGACACAGAGACGAT
CGGTAGACGTGAGTTCTCCGTATATTAACCTATATTACAACAGACGACAT
GGATTACCGAACCTAGTGGTAGAGCCAGAAACTTCATACACAATAGATAT
AATGCCGCCTAATGCCTACAGAGGTCGAGATCGAGTCATAAATTTGCCCA
GCAAATTTACGCATTTAAGCTCGAATAAAGTGAAACATGTGATACCCGCC
ATCCAATGGACCCCAGAAGGCAGAAGACTTGTAGTAGCAACTTATAGCGG
AGAATTTTCTCTATGGAACGCATCTTCGTTTACGTTTGAAACCCTCATGC
AAGCACATGATTCGGCTGTGACTACAATGAAATATTCTCACGACAGTGAT
TGGATGATTAGTGGGGACGCAGATGGAATGATTAAGATATGGCAACCAAA
CTTTAGTATGGTTAAAGAAATTGATGCTGCACATACGGAAAGTATTAGGG
ATATGGCATTCAGTAGTAACGACTCAAAATTTGTTACCTGTTCAGATGAT
AATATTTTGAAGATTTGGAACTTCAGCAATGGCAAACAAGAAAGAGTATT
ATCGGGGCACCACTGGGACGTGAAAAGTTGTGATTGGCATCCCGAGATGG
GGTTAATTGCCTCCGCATCTAAGGACAATTTAGTAAAACTGTGGGATCCG
CGTTCCGGAAACTGCATATCATCAATTCTGAAGTTCAAACATACTGTCTT
GAAGACGCGATTTCAACCCACCAAGGGAAATCTATTAATGGCGATTTCAA
AAGATAAATCGTGTCGTGTGTTCGACATTAGATACAGTATGAAGGAACTA
ATGTGTGTAAGAGATGAAACGGATTATATGACACTAGAATGGCACCCAAT
AAATGAATCTATGTTCACTCTGGCGTGCTATGACGGCTCGCTAAAGCATT
TTGATCTTTTACAAAATCTAAACGAACCTATTTTGACTATTCCATACGCC
CATGATAAGTGTATCACTTCGTTATCATATAATCCAGTAGGACATATATT
TGCCACAGCAGCTAAGGATAGAACCATAAGATTTTGGACTAGAGCGAGGC
CAATTGATCCTAATGCATATGATGATCCAACTTATAACAATAAGAAGATA
AATGGATGGTTTTTTGGCATCAATAACGACATCAATGCTGTGAGAGAGAA
GAGTGAATTCGGTGCGGCCCCGCCACCACCAGCTACACTTGAACCACATG
CGTTACCAAACATGAATGGATTCATCAACAAGAAACCGCGTCAAGAAATC
CCAGGCATCGATTCAAACATCAAGAGTTCCACATTGCCAGGTTTAAGCAT
ATAA
>lcl|YJM269.Contig183.6_1431-28
ATGGACGGGCATAATCAGAACCAGTACCAGAATCAGAA------TCAAAT
TCAGCAGTCACAACAACCACCTCTGAAGAAATATGTGACACAGAGACGAT
CGGTAGACGTGAGTTCTCCGTATATTAACCTATATTACAACAGACGACAT
GGATTACCGAACCTAGTGGTAGAGCCAGAAACTTCATACACAATAGATAT
AATGCCGCCTAATGCCTACAGAGGTCGAGATCGAGTCATAAATTTGCCCA
GCAAATTTACGCATTTAAGCTCGAATAAAGTGAAACATGTGATACCCGCC
ATCCAATGGACCCCAGAAGGCAGAAGACTTGTAGTAGCAACTTATAGCGG
AGAATTTTCTCTATGGAACGCATCTTCGTTTACGTTTGAAACCCTCATGC
AAGCACATGATTCGGCTGTGACTACAATGAAATATTCTCACGACAGTGAT
TGGATGATTAGTGGGGACGCAGATGGAATGATTAAGATATGGCAACCAAA
CTTTAGTATGGTTAAAGAAATTGATGCTGCACATACGGAAAGTATTAGGG
ATATGGCATTCAGTAGTAACGACTCAAAATTTGTTACCTGTTCAGATGAT
AATATTTTGAAGATTTGGAACTTCAGCAATGGCAAACAAGAAAGAGTATT
ATCGGGGCACCACTGGGACGTGAAAAGTTGTGATTGGCATCCCGAGATGG
GGTTAATTGCCTCCGCATCTAAGGACAATTTAGTAAAACTGTGGGATCCG
CGTTCCGGAAACTGCATATCATCAATTCTGAAGTTCAAACATACTGTCTT
GAAGACGCGATTTCAACCCACCAAGGGAAATCTATTAATGGCGATTTCAA
AAGATAAATCGTGTCGTGTGTTCGACATTAGATACAGTATGAAGGAACTA
ATGTGTGTAAGAGATGAAACGGATTATATGACACTAGAATGGCACCCAAT
AAATGAATCTATGTTCACTCTGGCGTGCTATGACGGCTCGCTAAAGCATT
TTGATCTTTTACAAAATCTAAACGAACCTATTTTGACTATTCCATACGCC
CATGATAAGTGTATCACTTCGTTATCATATAATCCAGTAGGACATATATT
TGCCACAGCAGCTAAGGATAGAACCATAAGATTTTGGACTAGAGCGAGGC
CAATTGATCCTAATGCATATGATGATCCAACGTATAACAATAAGAAGATA
AATGGATGGTTTTTTGGCATCAATAACGACATCAATGCTGTGAGAGAGAA
GAGTGAATTCGGTGCGGCCCCGCCACCACCAGCTACACTTGAACCACATG
CGTTACCAAACATGAATGGATTCATCAACAAGAAACCGCGTCAAGAAATC
CCAGGCATCGATTCAAACATCAAGAGTTCCACATTGCCAGGTTTAAGCAT
ATAA
>lcl|Y9.Contig189.4_327-1724
ATGGACGGGCATAATCAGAACCAGTACCAGAATCAGAA------TCAAAT
TCAGCAGTCACAACAACCACCTCTGAAGAAATATGTGACACAGAGACGAT
CGGTAGACGTGAGTTCTCCGTATATTAACCTATATTACAACAGACGACAT
GGATTACCGAACCTAGTGGTAGAGCCAGAAACTTCATACACAATAGATAT
AATGCCGCCTAATGCCTACAGAGGTCGAGATCGAGTCATAAATTTGCCCA
GCAAATTTACGCATTTAAGCTCGAATAAAGTGAAACATGTGATACCCGCC
ATCCAATGGACCCCAGAAGGCAGAAGACTTGTAGTAGCAACTTATAGCGG
AGAATTTTCTCTATGGAACGCATCTTCGTTTACGTTTGAAACCCTCATGC
AAGCACATGATTCGGCTGTGACTACAATGAAATATTCTCACGACAGTGAT
TGGATGATTAGTGGGGACGCAGATGGAATGATTAAGATATGGCAACCAAA
CTTTAGTATGGTTAAAGAAATTGATGCTGCACATACGGAAAGTATTAGGG
ATATGGCATTCAGTAGTAACGACTCAAAATTTGTTACCTGTTCAGATGAT
AATATTTTGAAGATTTGGAACTTCAGCAATGGCAAACAAGAAAGAGTATT
ATCGGGGCACCACTGGGACGTGAAAAGTTGTGATTGGCATCCCGAGATAG
GGTTAATTGCCTCCGCATCTAAGGACAATTTAGTAAAACTGTGGGATCCG
CGTTCCGGAAACTGCATATCATCAATTCTGAAGTTCAAACATACTGTCTT
GAAGACGCGATTTCAACCCACCAAGGGAAATCTATTAATGGCGATTTCAA
AAGATAAATCGTGTCGTGTGTTCGACATTAGATACAGTATGAAGGAACTA
ATGTGTGTAAGAGATGAAACGGATTATATGACACTAGAATGGCACCCAAT
AAATGAATCTATGTTCACTCTGGCGTGCTATGACGGCTCGCTAAAGCATT
TTGATCTTTTACAAAATCTAAACGAACCTATTTTGACTATTCCATACGCC
CATGATAAGTGTATCACTTCGTTATCATATAATCCAGTAGGACATATATT
TGCCACAGCAGCTAAGGATAGAACCATAAGATTTTGGACTAGAGCGAGGC
CAATTGATCCTAATGCATATGATGATCCAACTTATAACAATAAGAAGATA
AATGGATGGTTTTTTGGCATCAATAACGACATCAATGCTGTGAGAGAGAA
GAGTGAATTCGGTGCGGCCCCGCCACCACCAGCTACACTTGAACCACATG
CGTTACCAAACATGAATGGATTCATCAACAAGAAACCGCGTCAAGAAATC
CCAGGCATCGATTCAAACATCAAGAGTTCCACATTGCCAGGTTTAAGCAT
ATAA
>lcl|Y12.Contig53.2_25501-26898
ATGGACGGGCATAATCAGAACCAGTACCAGAATCAGAA------TCAAAT
TCAGCAGTCACAACAACCACCTCTGAAGAAATATGTGACACAGAGACGAT
CGGTAGACGTGAGTTCTCCGTATATTAACCTATATTACAACAGACGACAT
GGATTACCGAACCTAGTGGTAGAGCCAGAAACTTCATACACAATAGATAT
AATGCCGCCTAATGCCTACAGAGGTCGAGATCGAGTCATAAATTTGCCCA
GCAAATTTACGCATTTAAGCTCGAATAAAGTGAAACATGTGATACCCGCC
ATCCAATGGACCCCAGAAGGCAGAAGACTTGTAGTAGCAACTTATAGCGG
AGAATTTTCTCTATGGAACGCATCTTCGTTTACGTTTGAAACCCTCATGC
AAGCACATGATTCGGCTGTGACTACAATGAAATATTCTCACGACAGTGAT
TGGATGATTAGTGGGGACGCAGATGGAATGATTAAGATATGGCAACCAAA
CTTTAGTATGGTTAAAGAAATTGATGCTGCACATACGGAAAGTATTAGGG
ATATGGCATTCAGTAGTAACGACTCAAAATTTGTTACCTGTTCAGATGAT
AATATTTTGAAGATTTGGAACTTCAGCAATGGCAAACAAGAAAGAGTATT
ATCGGGGCACCACTGGGACGTGAAAAGTTGTGATTGGCATCCCGAGATAG
GGTTAATTGCCTCCGCATCTAAGGACAATTTAGTAAAACTGTGGGATCCG
CGTTCCGGAAACTGCATATCATCAATTCTGAAGTTCAAACATACTGTCTT
GAAGACGCGATTTCAACCCACCAAGGGAAATCTATTAATGGCGATTTCAA
AAGATAAATCGTGTCGTGTGTTCGACATTAGATACAGTATGAAGGAACTA
ATGTGTGTAAGAGATGAAACGGATTATATGACACTAGAATGGCACCCAAT
AAATGAATCTATGTTCACTCTGGCGTGCTATGACGGCTCGCTAAAGCATT
TTGATCTTTTACAAAATCTAAACGAACCTATTTTGACTATTCCATACGCC
CATGATAAGTGTATCACTTCGTTATCATATAATCCAGTAGGACATATATT
TGCCACAGCAGCTAAGGATAGAACCATAAGATTTTGGACTAGAGCGAGGC
CAATTGATCCTAATGCATATGATGATCCAACTTATAACAATAAGAAGATA
AATGGATGGTTTTTTGGCATCAATAACGACATCAATGCTGTGAGAGAGAA
GAGTGAATTCGGTGCGGCCCCGCCACCACCAGCTACACTTGAACCACATG
CGTTACCAAACATGAATGGATTCATCAACAAGAAACCGCGTCAAGAAATC
CCAGGCATCGATTCAAACATCAAGAGTTCCACATTGCCAGGTTTAAGCAT
ATAA
>lcl|Y10.Contig72.6_2489-3886
ATGGACGGGCATAATCAGAACCAGTACCAGAATCAGAA------TCAAAT
TCAGCAGTCACAACAACCACCTCTGAAGAAATATGTGACACAGAGACGAT
CGGTAGACGTGAGTTCTCCGTATATTAACCTATATTACAACAGACGACAT
GGATTACCGAACCTAGTGGTAGAGCCAGAAACTTCATACACAATAGATAT
AATGCCGCCTAATGCCTACAGAGGTCGAGATCGAGTCATAAATTTGCCCA
GCAAATTTACGCATTTAAGCTCGAATAAAGTGAAACATGTGATACCCGCC
ATCCAATGGACCCCAGAAGGCAGAAGACTTGTAGTAGCAACTTATAGCGG
AGAATTTTCTCTATGGAACGCATCTTCGTTTACGTTTGAAACCCTCATGC
AAGCACATGATTCGGCTGTGACTACAATGAAATATTCTCACGACAGTGAT
TGGATGATTAGTGGGGACGCAGATGGAATGATTAAGATATGGCAACCAAA
CTTTAGTATGGTTAAAGAAATTGATGCTGCACATACGGAAAGTATTAGGG
ATATGGCATTCAGTAGTAACGACTCAAAATTTGTTACCTGTTCAGATGAT
AATATTTTGAAGATTTGGAACTTCAGCAATGGCAAACAAGAAAGAGTATT
ATCGGGGCACCACTGGGACGTGAAAAGTTGTGATTGGCATCCCGAGATGG
GGTTAATTGCCTCCGCATCTAAGGACAATTTAGTAAAACTGTGGGATCCG
CGTTCCGGAAACTGCATATCATCAATTCTGAAGTTCAAACATACTGTCTT
GAAGACGCGATTTCAACCCACCAAGGGAAATCTATTAATGGCGATTTCAA
AAGATAAATCGTGTCGTGTGTTCGACATTAGATACAGTATGAAGGAACTA
ATGTGTGTAAGAGATGAAACGGATTATATGACACTAGAATGGCACCCAAT
AAATGAATCTATGTTCACTCTGGCGTGCTATGACGGCTCGCTAAAGCATT
TTGATCTTTTACAAAATCTAAACGAACCTATTTTGACTATTCCATACGCC
CATGATAAGTGTATCACTTCGTTATCATATAATCCAGTAGGACATATATT
TGCCACAGCAGCTAAGGATAGAACCATAAGATTTTGGACTAGAGCGAGGC
CAATTGATCCTAATGCATATGATGATCCAACGTATAACAATAAGAAGATA
AATGGATGGTTTTTTGGCATCAATAACGACATCAATGCTGTGAGAGAGAA
GAGTGAATTCGGTGCGGCCCCGCCACCACCAGCTACACTTGAACCACATG
CGTTACCAAACATGAATGGATTCATCAACAAGAAACCGCGTCAAGAAATC
CCAGGCATCGATTCAAACATCAAGAGTTCCACATTGCCAGGTTTAAGCAT
ATAA
>lcl|UC5.contig00535_13763-1516
ATGGACGGGCATAATCAGAACCAGTACCAGAATCAGAA------TCAAAT
TCAGCAGTCACAACAACCACCTCTGAAGAAATATGTGACACAGAGACGAT
CGGTAGACGTGAGTTCTCCGTATATTAACCTATATTACAACAGACGACAT
GGATTACCGAACCTAGTGGTAGAGCCAGAAACTTCATACACAATAGATAT
AATGCCGCCTAATGCCTACAGAGGTCGAGATCGAGTCATAAATTTGCCCA
GCAAATTTACGCATTTAAGCTCGAATAAAGTGAAACATGTGATACCCGCT
ATCCAATGGACCCCAGAAGGCAGAAGACTTGTAGTAGCAACTTATAGCGG
AGAATTTTCTCTATGGAACGCATCTTCGTTTACGTTTGAAACCCTCATGC
AAGCACATGATTCGGCTGTGACTACAATGAAATATTCTCACGACAGTGAT
TGGATGATTAGTGGGGACGCAGATGGAATGATTAAGATATGGCAACCAAA
CTTTAGTATGGTTAAAGAAATTGATGCTGCACATACGGAAAGTATTAGGG
ATATGGCATTCAGTAGTAACGACTCAAAATTTGTTACCTGTTCAGATGAT
AATATTTTGAAGATTTGGAACTTCAGCAATGGCAAACAAGAAAGAGTATT
ATCGGGGCACCACTGGGACGTGAAAAGTTGTGATTGGCATCCCGAGATGG
GGTTAATTGCCTCCGCATCTAAGGACAATTTAGTAAAACTGTGGGATCCG
CGTTCCGGAAACTGCATATCATCAATTCTGAAGTTCAAACATACTGTCTT
GAAGACGCGATTTCAACCCACCAAGGGAAATCTATTAATGGCGATTTCAA
AAGATAAATCGTGTCGTGTGTTCGACATTAGATACAGTATGAAGGAACTA
ATGTGTGTAAGAGATGAAACGGATTATATGACACTAGAATGGCACCCAAT
AAATGAATCTATGTTCACTCTGGCGTGCTATGACGGCTCGCTAAAGCATT
TTGATCTTTTACAAAATCTAAACGAACCTATTTTGACTATTCCATACGCC
CATGATAAGTGTATCACTTCGTTATCATATAATCCAGTAGGACATATATT
TGCCACAGCAGCTAAGGATAGAACCATAAGATTTTGGACTAGAGCGAGGC
CAATTGATCCTAATGCATATGATGATCCAACTTATAACAATAAGAAGATA
AATGGATGGTTTTTTGGCATCAATAACGACATCAATGCTGTGAGAGAGAA
GAGTGAATTCGGTGCGGCCCCGCCACCACCAGCTACACTTGAACCACATG
CGTTACCAAACATGAATGGATTCATCAACAAGAAACCGCGTCAAGAAATC
CCAGGCATCGATTCAAACATCAAGAGTTCCACATTGCCAGGTTTAAGCAT
ATAA
>lcl|T7_updated.Contig1.9_1285-
ATGGACGGACATAATCAGAACCAGTACCAGAATCAGAA------TCAAAT
TCAGCAGTCACAACAACCACCTCTGAAGAAATATGTGACACAGAGACGAT
CGGTAGACGTGAGTTCTCCGTATATTAACCTATATTACAACAGACGACAT
GGATTACCGAACCTAGTGGTAGAGCCAGAAACTTCATACACAATAGATAT
AATGCCGCCTAATGCCTACAGAGGTCGAGATCGAGTCATCAATTTGCCCA
GCAAATTTACGCATTTAAGCTCGAATAAAGTGAAACATGTGATACCCGCC
ATCCAGTGGACCCCAGAAGGCAGAAGACTTGTAGTAGCAACTTATAGCGG
AGAATTTTCTCTATGGAACGCATCTTCGTTTACGTTTGAAACCCTCATGC
AAGCACATGATTCGGCTGTGACTACAATGAAATATTCTCACGACAGTGAT
TGGATGATTAGTGGGGACGCAGATGGAATGATTAAGATATGGCAACCAAA
CTTTAGTATGGTTAAAGAAATTGATGCTGCACACACGGAAAGTATTAGGG
ATATGGCATTCAGTAGTAACGACTCGAAATTTGTTACCTGTTCAGATGAT
AATATTTTGAAGATTTGGAACTTCAGTAATGGCAAACAAGAAAGAGTATT
ATCGGGGCACCACTGGGACGTGAAAAGTTGTGATTGGCATCCCGAGATGG
GGTTAATTGCCTCCGCATCTAAGGACAATTTAGTAAAACTGTGGGATCCG
CGTTCCGGAAACTGCATATCATCAATTCTGAAGTTCAAACATACTGTCTT
GAAGACGCGATTTCAACCCACCAAGGGAAATCTATTAATGGCGATTTCAA
AAGATAAATCGTGTCGTGTGTTCGACATTAGATACAGTATGAAGGAACTA
ATGTGTGTAAGAGATGAAACGGATTATATGACACTAGAATGGCACCCAAT
AAATGAATCTATGTTCACTCTGGCGTGCTATGACGGCTCGCTAAAGCATT
TTGATCTTTTACAAAATCTAAACGAACCTATTTTGACTATTCCATACGCC
CATGATAAGTGTATCACTTCGTTATCATATAATCCAGTAGGACATATATT
TGCCACAGCAGCTAAGGATAGAACCATAAGATTTTGGACTAGAGCGAGGC
CAATTGATCCTAATGCATATGATGATCCAACTTATAACAATAAGAAGATA
AATGGATGGTTTTTTGGCATCAATAACGACATCAATGCTGTGAGAGAGAA
GAGTGAATTCGGTGCGGCCCCGCCACCACCAGCTACACTTGAACCACATG
CGTTACCAAACATGAATGGATTCATCAACAAGAAACCGCGTCAAGAAATC
CCAGGCATCGATTCAAACATCAAGAGTTCCACATTGCCAGGTTTAAGCAT
ATAA
>lcl|YJM653.contig00324_6514-79
ATGGACGGACATAATCAGAACCAGTACCAGAATCAGAA------TCAAAT
TCAGCAGTCACAACAACCACCTCTGAAGAAATATGTGACACAGAGACGAT
CGGTAGACGTGAGTTCTCCGTATATTAACCTATATTACAACAGACGACAT
GGATTACCGAATCTAGTGGTAGAGCCAGAAACTTCATACACAATAGATAT
AATGCCGCCTAATGCCTACAGAGGTCGAGATCGAGTCATCAATTTGCCCA
GCAAATTTACGCATTTAAGCTCGAATAAAGTGAAACATGTGATACCCGCC
ATCCAATGGACCCCAGAAGGCAGAAGACTTGTAGTAGCAACTTATAGCGG
AGAATTTTCTCTATGGAACGCATCTTCGTTTACGTTTGAAACCCTCATGC
AAGCACATGATTCGGCTGTGACTACAATGAAATATTCTCACGACAGTGAT
TGGATGATTAGTGGGGACGCAGATGGAATGATTAAGATATGGCAACCAAA
CTTTAGTATGGTTAAAGAAATTGATGCTGCACACACGGAAAGTATTAGGG
ATATGGCATTCAGTAGTAACGACTCGAAATTTGTTACCTGTTCAGATGAT
AATATTTTGAAGATTTGGAACTTCAGCAATGGCAAACAAGAAAGAGTATT
ATCGGGGCACCACTGGGACGTGAAAAGTTGTGATTGGCATCCCGAGATGG
GGTTAATTGCCTCCGCATCTAAGGACAATTTAATAAAACTGTGGGATCCG
CGTTCCGGAAACTGCATATCATCAATTCTGAAGTTCAAACATACTGTCTT
GAAGACGCGATTTCAACCCACCAAGGGAAATCTATTAATGGCGATTTCAA
AAGATAAATCGTGTCGTGTGTTCGACATTAGATACAGTATGAAGGAACTA
ATGTGTGTAAGAGATGAAACGGATTATATGACACTAGAATGGCACCCAAT
AAATGAATCTATGTTCACTCTGGCGTGCTATGACGGCTCGCTAAAGCATT
TTGATCTTTTACAAAATCTAAACGAACCTATTTTGACTATTCCATACGCC
CATGATAAGTGTATCACTTCGTTATCATATAATCCAGTAGGACATATATT
TGCCACAGCAGCTAAGGATAGAACCATAAGATTTTGGACTAGAGCGAGGC
CAATTGATCCTAATGCATATGATGATCCAACTTATAACAATAAGAAGATA
AATGGATGGTTTTTTGGCATCAATAACGACATCAATGCTGTGAGAGAGAA
GAGTGAATTCGGTGCGGCCCCGCCACCACCAGCTACACTTGAACCACATG
CGTTACCAAACATGAATGGATTCATCAACAAGAAACCGCGTCAAGAAATC
CCAGGCATCGATTCAAACATCAAGAGTTCCACATTGCCAGGTTTAAGCAT
ATAA
>lcl|YJM451.contig00958_54622-5
ATGGACGGACATAATCAGAACCAGTACCAGAATCAGAA------TCAAAT
CCAGCAGTCACAACAACCACCTCTGAAGAAATATGTGACACAGAGACGAT
CGGTAGACGTGAGTTCTCCGTATATTAACCTATATTACAACAGACGACAT
GGATTACCGAACCTAGTGGTAGAGCCAGAAACTTCATACACAATAGATAT
AATGCCGCCTAATGCCTACAGAGGTCGAGATCGAGTCATCAATTTGCCCA
GCAAATTTACGCATTTAAGCTCGAATAAAGTGAAACATGTGATACCCGCT
ATCCAGTGGACCCCAGAAGGCAGAAGACTTGTAGTAGCAACTTATAGCGG
AGAATTTTCTCTATGGAACGCATCTTCGTTTACGTTTGAAACCCTCATGC
AAGCACATGATTCGGCTGTGACTACAATGAAATATTCTCACGACAGTGAT
TGGATGATTAGTGGGGACGCAGATGGAATGATTAAGATATGGCAACCAAA
CTTTAGTATGGTTAAAGAAATTGATGCTGCACACACGGAAAGTATTAGGG
ATATGGCATTCAGTAGTAACGACTCGAAATTTGTTACCTGTTCAGATGAT
AATATTCTGAAGATTTGGAACTTCAGCAATGGCAAACAAGAAAGAGTATT
ATCGGGGCACCACTGGGACGTGAAAAGTTGTGATTGGCATCCCGAGATGG
GGTTAATTGCCTCCGCATCTAAGGACAATTTAGTAAAACTGTGGGATCCG
CGTTCCGGAAACTGCATATCATCAATTCTGAAGTTCAAACATACTGTCTT
GAAGACGCGATTTCAACCCACCAAGGGAAATCTATTAATGGCGATTTCAA
AAGATAAATCGTGTCGTGTGTTCGACATTAGATACAGTATGAAGGAACTA
ATGTGTGTAAGAGATGAAACGGATTATATGACACTAGAATGGCACCCAAT
AAATGAATCTATGTTCACTCTGGCGTGCTATGACGGCTCGCTAAAGCATT
TTGATCTTTTACAAAATCTAAACGAACCTATTTTGACTATTCCATACGCC
CATGATAAGTGTATCACTTCGTTATCATATAATCCAGTAGGACATATATT
TGCCACAGCAGCTAAGGATAGAACCATAAGATTTTGGACTAGAGCGAGGC
CAATTGATCCTAATGCATATGATGATCCAACTTATAACAATAAGAAGATA
AATGGATGGTTTTTTGGCATCAATAACGACATCAATGCTGTGAGAGAGAA
GAGTGAATTCGGTGCGGCCCCGCCACCACCAGCTACACTTGAACCACATG
CGTTACCAAACATGAATGGATTCATCAACAAGAAACCGCGTCAAGAAATC
CCAGGCATCGATTCAAACATCAAGAGTTCCACATTGCCAGGTTTAAGCAT
ATAA
>lcl|YJM320.Contig0.2_23038-244
ATGGACGGACATAATCAGAACCAGTACCAGAATCAGAA------TCAAAT
CCAGCAGTCACAACAACCACCTCTGAAGAAATATGTGACACAGAGACGAT
CGGTAGACGTGAGTTCTCCGTATATTAACCTATATTACAACAGACGACAT
GGATTACCGAATCTAGTGGTAGAGCCAGAAACTTCATACACAATAGATAT
AATGCCGCCTAATGCCTACAGAGGTCGAGATCGAGTCATCAATTTGCCCA
GCAAATTTACGCATTTAAGCTCGAATAAAGTGAAACATGTGATACCCGCT
ATCCAGTGGACCCCAGAAGGCAGAAGACTTGTAGTAGCAACTTATAGCGG
AGAATTTTCTCTATGGAACGCATCTTCGTTTACGTTTGAAACCCTCATGC
AAGCACATGATTCGGCTGTGACTACAATGAAATATTCTCACGACAGTGAT
TGGATGATTAGTGGGGACGCAGATGGAATGATTAAGATATGGCAACCAAA
CTTTAGTATGGTTAAAGAAATTGATGCTGCACACACGGAAAGTATTAGGG
ATATGGCATTCAGTAGTAACGACTCGAAATTTGTTACCTGTTCAGATGAT
AATATTTTGAAGATTTGGAACTTCAGCAATGGCAAACAAGAAAGAGTATT
ATCGGGGCACCACTGGGACGTGAAAAGTTGTGATTGGCATCCCGAGATGG
GGTTAATTGCCTCCGCATCTAAGGACAATTTAGTAAAACTGTGGGATCCG
CGTTCCGGAAACTGCATATCATCAATTCTGAAGTTCAAACATACTGTCTT
GAAGACGCGATTTCAACCCACCAAGGGAAATCTATTAATGGCGATTTCAA
AAGATAAATCGTGTCGTGTGTTCGACATTAGATACAGTATGAAGGAACTA
ATGTGTGTAAGAGATGAAACGGATTATATGACACTAGAATGGCACCCAAT
AAATGAATCTATGTTCACTCTGGCGTGCTATGACGGCTCGCTAAAGCATT
TTGATCTTTTACAAAATCTAAACGAACCTATTTTGACTATTCCATACGCC
CATGATAAGTGTATCACTTCGTTATCATATAATCCAGTAGGACATATATT
TGCCACAGCAGCTAAGGATAGAACCATAAGATTTTGGACTAGAGCGAGGC
CAATTGATCCTAATGCATATGATGATCCAACTTATAACAATAAGAAGATA
AATGGATGGTTTTTTGGCATCAATAACGACATCAATGCTGTGAGAGAGAA
GAGTGAATTCGGTGCGGCCCCGCCACCACCAGCTACACTTGAACCACATG
CGTTACCAAACATGAATGGATTCATCAACAAGAAACCGCGTCAAGAAATC
CCAGGCATCGATTCAAACATCAAGAGTTCCACATTGCCAGGTTTAAGCAT
ATAA
>lcl|WE372.Contig329.71_3491-48
ATGGACGGACATAATCAGAACCAGTACCAGAATCAGAA------TCAAAT
CCAGCAGTCACAACAACCACCTCTGAAGAAATATGTGACACAGAGACGAT
CGGTAGACGTGAGTTCTCCGTATATTAACCTATATTACAACAGACGACAT
GGATTACCGAATCTAGTGGTAGAGCCAGAAACTTCATACACAATAGATAT
AATGCCGCCTAATGCCTACAGAGGTCGAGATCGAGTCATCAATTTGCCCA
GCAAATTTACGCATTTAAGCTCGAATAAAGTGAAACATGTGATACCCGCT
ATCCAGTGGACCCCAGAAGGCAGAAGACTTGTAGTAGCAACTTATAGCGG
AGAATTTTCTCTATGGAACGCATCTTCGTTTACGTTTGAAACCCTCATGC
AAGCACATGATTCGGCTGTGACTACAATGAAATATTCTCACGACAGTGAT
TGGATGATTAGTGGGGACGCAGATGGAATGATTAAGATATGGCAACCAAA
CTTTAGTATGGTTAAAGAAATTGATGCTGCACACACGGAAAGTATTAGGG
ATATGGCATTCAGTAGTAACGACTCGAAATTTGTTACCTGTTCAGATGAT
AATATTTTGAAGATTTGGAACTTCAGCAATGGCAAACAAGAAAGAGTATT
ATCGGGGCACCACTGGGACGTGAAAAGTTGTGATTGGCATCCCGAGATGG
GGTTAATTGCCTCCGCATCTAAGGACAATTTAGTAAAACTGTGGGATCCG
CGTTCCGGAAACTGCATATCATCAATTCTGAAGTTCAAACATACTGTCTT
GAAGACGCGATTTCAACCCACCAAGGGAAATCTATTAATGGCGATTTCAA
AAGATAAATCGTGTCGTGTGTTCGACATTAGATACAGTATGAAGGAACTA
ATGTGTGTAAGAGATGAAACGGATTATATGACACTAGAATGGCACCCAAT
AAATGAATCTATGTTCACTCTGGCGTGCTATGACGGCTCGCTAAAGCATT
TTGATCTTTTACAAAATCTAAACGAACCTATTTTGACTATTCCATACGCC
CATGATAAGTGTATCACTTCGTTATCATATAATCCAGTAGGACATATATT
TGCCACAGCAGCTAAGGATAGAACCATAAGATTTTGGACTAGAGCGAGGC
CAATTGATCCTAATGCATATGATGATCCAACTTATAACAATAAGAAGATA
AATGGATGGTTTTTTGGCATCAATAACGACATCAATGCTGTGAGAGAGAA
GAGTGAATTCGGTGCGGCCCCGCCACCACCAGCTACACTTGAACCACATG
CGTTACCAAACATGAATGGATTCATCAACAAGAAACCGCGTCAAGAAATC
CCAGGCATCGATTCAAACATCAAGAGTTCCACATTGCCAGGTTTAAGCAT
ATAA
>lcl|M22.Contig22.48_10718-1211
ATGGACGGACATAATCAGAACCAGTACCAGAATCAGAA------TCAAAT
CCAGCAGTCACAACAACCACCTCTGAAGAAATATGTGACACAGAGACGAT
CGGTAGACGTGAGTTCTCCGTATATTAACCTATATTACAACAGACGACAT
GGATTACCGAATCTAGTGGTAGAGCCAGAAACTTCATACACAATAGATAT
AATGCCGCCTAATGCCTACAGAGGTCGAGATCGAGTCATCAATTTGCCCA
GCAAATTTACGCATTTAAGCTCGAATAAAGTGAAACATGTGATACCCGCT
ATCCAGTGGACCCCAGAAGGCAGAAGACTTGTAGTAGCAACTTATAGCGG
AGAATTTTCTCTATGGAACGCATCTTCGTTTACGTTTGAAACCCTCATGC
AAGCACATGATTCGGCTGTGACTACAATGAAATATTCTCACGACAGTGAT
TGGATGATTAGTGGGGACGCAGATGGAATGATTAAGATATGGCAACCAAA
CTTTAGTATGGTTAAAGAAATTGATGCTGCACACACGGAAAGTATTAGGG
ATATGGCATTCAGTAGTAACGACTCGAAATTTGTTACCTGTTCAGATGAT
AATATTTTGAAGATTTGGAACTTCAGCAATGGCAAACAAGAAAGAGTATT
ATCGGGGCACCACTGGGACGTGAAAAGTTGTGATTGGCATCCCGAGATGG
GGTTAATTGCCTCCGCATCTAAGGACAATTTAGTAAAACTGTGGGATCCG
CGTTCCGGAAACTGCATATCATCAATTCTGAAGTTCAAACATACTGTCTT
GAAGACGCGATTTCAACCCACCAAGGGAAATCTATTAATGGCGATTTCAA
AAGATAAATCGTGTCGTGTGTTCGACATTAGATACAGTATGAAGGAACTA
ATGTGTGTAAGAGATGAAACGGATTATATGACACTAGAATGGCACCCAAT
AAATGAATCTATGTTCACTCTGGCGTGCTATGACGGCTCGCTAAAGCATT
TTGATCTTTTACAAAATCTAAACGAACCTATTTTGACTATTCCATACGCC
CATGATAAGTGTATCACTTCGTTATCATATAATCCAGTAGGACATATATT
TGCCACAGCAGCTAAGGATAGAACCATAAGATTTTGGACTAGAGCGAGGC
CAATTGATCCTAATGCATATGATGATCCAACTTATAACAATAAGAAGATA
AATGGATGGTTTTTTGGCATCAATAACGACATCAATGCTGTGAGAGAGAA
GAGTGAATTCGGTGCGGCCCCGCCACCACCAGCTACACTTGAACCACATG
CGTTACCAAACATGAATGGATTCATCAACAAGAAACCGCGTCAAGAAATC
CCAGGCATCGATTCAAACATCAAGAGTTCCACATTGCCAGGTTTAAGCAT
ATAA
>lcl|I14.contig02013_32852-3424
ATGGACGGACATAATCAGAACCAGTACCAGAATCAGAA------TCAAAT
CCAGCAGTCACAACAACCACCTCTGAAGAAATATGTGACACAGAGACGAT
CGGTAGACGTGAGTTCTCCGTATATTAACCTATATTACAACAGACGACAT
GGATTACCGAATCTAGTGGTAGAGCCAGAAACTTCATACACAATAGATAT
AATGCCGCCTAATGCCTACAGAGGTCGAGATCGAGTCATCAATTTGCCCA
GCAAATTTACGCATTTAAGCTCGAATAAAGTGAAACATGTGATACCCGCT
ATCCAGTGGACCCCAGAAGGCAGAAGACTTGTAGTAGCAACTTATAGCGG
AGAATTTTCTCTATGGAACGCATCTTCGTTTACGTTTGAAACCCTCATGC
AAGCACATGATTCGGCTGTGACTACAATGAAATATTCTCACGACAGTGAT
TGGATGATTAGTGGGGACGCAGATGGAATGATTAAGATATGGCAACCAAA
CTTTAGTATGGTTAAAGAAATTGATGCTGCACACACGGAAAGTATTAGGG
ATATGGCATTCAGTAGTAACGACTCGAAATTTGTTACCTGTTCAGATGAT
AATATTTTGAAGATTTGGAACTTCAGCAATGGCAAACAAGAAAGAGTATT
ATCGGGGCACCACTGGGACGTGAAAAGTTGTGATTGGCATCCCGAGATGG
GGTTAATTGCCTCCGCATCTAAGGACAATTTAGTAAAACTGTGGGATCCG
CGTTCCGGAAACTGCATATCATCAATTCTGAAGTTCAAACATACTGTCTT
GAAGACGCGATTTCAACCCACCAAGGGAAATCTATTAATGGCGATTTCAA
AAGATAAATCGTGTCGTGTGTTCGACATTAGATACAGTATGAAGGAACTA
ATGTGTGTAAGAGATGAAACGGATTATATGACACTAGAATGGCACCCAAT
AAATGAATCTATGTTCACTCTGGCGTGCTATGACGGCTCGCTAAAGCATT
TTGATCTTTTACAAAATCTAAACGAACCTATTTTGACTATTCCATACGCC
CATGATAAGTGTATCACTTCGTTATCATATAATCCAGTAGGACATATATT
TGCCACAGCAGCTAAGGATAGAACCATAAGATTTTGGACTAGAGCGAGGC
CAATTGATCCTAATGCATATGATGATCCAACTTATAACAATAAGAAGATA
AATGGATGGTTTTTTGGCATCAATAACGACATCAATGCTGTGAGAGAGAA
GAGTGAATTCGGTGCGGCCCCGCCACCACCAGCTACACTTGAACCACATG
CGTTACCAAACATGAATGGATTCATCAACAAGAAACCGCGTCAAGAAATC
CCAGGCATCGATTCAAACATCAAGAGTTCCACATTGCCAGGTTTAAGCAT
ATAA
>lcl|FL100.Contig293.3_209-1606
ATGGACGGACATAATCAGAACCAGTACCAGAATCAGAA------TCAAAT
CCAGCAGTCACAACAACCACCTCTGAAGAAATATGTGACACAGAGACGAT
CGGTAGACGTGAGTTCTCCGTATATTAACCTATATTACAACAGACGACAT
GGATTACCGAATCTAGTGGTAGAGCCAGAAACTTCATACACAATAGATAT
AATGCCGCCTAATGCCTACAGAGGTCGAGATCGAGTCATCAATTTGCCCA
GCAAATTTACGCATTTAAGCTCGAATAAAGTGAAACATGTGATACCCGCT
ATCCAGTGGACCCCAGAAGGCAGAAGACTTGTAGTAGCAACTTATAGCGG
AGAATTTTCTCTATGGAACGCATCTTCGTTTACGTTTGAAACCCTCATGC
AAGCACATGATTCGGCTGTGACTACAATGAAATATTCTCACGACAGTGAT
TGGATGATTAGTGGGGACGCAGATGGAATGATTAAGATATGGCAACCAAA
CTTTAGTATGGTTAAAGAAATTGATGCTGCACACACGGAAAGTATTAGGG
ATATGGCATTCAGTAGTAACGACTCGAAATTTGTTACCTGTTCAGATGAT
AATATTTTGAAGATTTGGAACTTCAGCAATGGCAAACAAGAAAGAGTATT
ATCGGGGCACCACTGGGACGTGAAAAGTTGTGATTGGCATCCCGAGATGG
GGTTAATTGCCTCCGCATCTAAGGACAATTTAGTAAAACTGTGGGATCCG
CGTTCCGGAAACTGCATATCATCAATTCTGAAGTTCAAACATACTGTCTT
GAAGACGCGATTTCAACCCACCAAGGGAAATCTATTAATGGCGATTTCAA
AAGATAAATCGTGTCGTGTGTTCGACATTAGATACAGTATGAAGGAACTA
ATGTGTGTAAGAGATGAAACGGATTATATGACACTAGAATGGCACCCAAT
AAATGAATCTATGTTCACTCTGGCGTGCTATGACGGCTCGCTAAAGCATT
TTGATCTTTTACAAAATCTAAACGAACCTATTTTGACTATTCCATACGCC
CATGATAAGTGTATCACTTCGTTATCATATAATCCAGTAGGACATATATT
TGCCACAGCAGCTAAGGATAGAACCATAAGATTTTGGACTAGAGCGAGGC
CAATTGATCCTAATGCATATGATGATCCAACTTATAACAATAAGAAGATA
AATGGATGGTTTTTTGGCATCAATAACGACATCAATGCTGTGAGAGAGAA
GAGTGAATTCGGTGCGGCCCCGCCACCACCAGCTACACTTGAACCACATG
CGTTACCAAACATGAATGGATTCATCAACAAGAAACCGCGTCAAGAAATC
CCAGGCATCGATTCAAACATCAAGAGTTCCACATTGCCAGGTTTAAGCAT
ATAA
>lcl|YPS1009.contig01567_1885-3
ATGGACGGACATAATCAGAACCAGTACCAGAATCAGAA------TCAAAT
TCAGCAGTCACAACAACCACCTCTGAAGAAATATGTGACACAGAGACGAT
CGGTAGACGTGAGTTCTCCGTATATTAACCTATATTACAACAGACGACAT
GGATTACCGAACCTAGTGGTAGAGCCAGAAACTTCATACACAATAGATAT
AATGCCGCCTAATGCCTACAGAGGTCGAGATCGAGTCATCAATTTGCCCA
GCAAATTTACGCATTTAAGCTCGAATAAAGTGAAACATGTGATACCCGCC
ATCCAGTGGACCCCAGAAGGCAGAAGACTTGTGGTAGCAACTTATAGCGG
AGAATTTTCTCTATGGAACGCATCTTCGTTTACGTTTGAAACCCTCATGC
AAGCACATGATTCGGCTGTGACTACAATGAAATATTCTCACGACAGTGAT
TGGATGATTAGTGGGGACGCAGATGGAATGATTAAGATATGGCAACCAAA
CTTTAGTATGGTTAAAGAAATTGATGCTGCACACACAGAAAGTATTAGGG
ATATGGCATTCAGTAGTAACGACTCGAAATTTGTTACCTGTTCAGATGAT
AATATTTTGAAGATTTGGAACTTCAGTAATGGCAAACAAGAAAGAGTATT
ATCGGGGCACCACTGGGACGTGAAAAGTTGTGATTGGCATCCCGAGATGG
GGTTAATTGCCTCCGCATCTAAGGACAATTTAGTAAAACTGTGGGATCCG
CGTTCCGGAAACTGCATATCATCAATTCTGAAGTTCAAACATACTGTCTT
GAAGACGCGATTTCAACCCACCAAGGGAAATCTATTAATGGCGATTTCAA
AAGATAAATCGTGTCGTGTGTTCGACATTAGATACAGTATGAAGGAACTA
ATGTGTGTAAGAGATGAAACGGATTATATGACACTAGAATGGCACCCAAT
AAATGAATCTATGTTTACTCTGGCGTGCTATGACGGCTCGCTAAAGCATT
TTGATCTTTTACAAAATCTAAACGAACCTATTTTGACTATTCCATACGCC
CATGATAAGTGTATCACCTCGTTATCATATAATCCAGTAGGACATATATT
TGCCACAGCAGCTAAGGATAGAACCATAAGATTTTGGACTAGAGCGAGGC
CAATTGATCCTAATGCATATGATGATCCAACTTATAACAATAAGAAGATA
AATGGATGGTTTTTTGGCATCAATAACGACATCAATGCTGTGAGAGAGAA
GAGTGAATTCGGTGCGGCCCCGCCACCACCAGCTACACTTGAACCACATG
CGTTACCAAATATGAATGGATTCATCAACAAGAAACCGCGTCAAGAAATC
CCAGGCATCGATTCAAACATCAAGAGTTCCACATTGCCAGGTTTAAGCAT
ATAA
>YNL317W_LalvinQA23
ATGGACGGGCATAATCAGAACCAGTACCAGAATCAGAA------TCAAAT
CCAGCAGTCACAACAACCACCTCTGAAGAAATATGTGACACAGAGACGAT
CGGTAGACGTGAGTTCTCCGTATATTAACCTATATTACAACAGACGACAT
GGATTACCGAACCTAGTGGTAGAGCCAGAAACTTCATACACAATAGATAT
AATGCCGCCTAATGCCTACAGAGGTCGAGATCGAGTCATCAATTTGCCCA
GCAAATTTACGCATTTAAGCTCGAATAAAGTGAAACATGTGATACCCGCC
ATCCAGTGGACCCCAGAAGGCAGAAGACTTGTAGTAGCAACTTATAGCGG
AGAATTTTCTCTATGGAACGCATCTTCGTTTACGTTTGAAACCCTCATGC
AAGCACATGATTCGGCTGTGACTACAATGAAATATTCTCACGACAGTGAT
TGGATGATTAGTGGGGACGCAGATGGAATGATTAAGATATGGCAACCAAA
CTTTAGTATGGTTAAAGAAATTGATGCTGCACACACGGAAAGTATTAGGG
ATATGGCATTCAGTAGTAACGACTCGAAATTTGTTACCTGTTCAGATGAT
AATATTTTGAAGATTTGGAACTTCAGCAATGGCAAACAAGAAAGAGTATT
ATCGGGGCACCACTGGGACGTGAAAAGTTGTGATTGGCATCCCGAGATGG
GGTTAATTGCCTCCGCATCTAAGGACAATTTAGTAAAACTGTGGGATCCG
CGTTCCGGAAACTGCATATCATCAATTCTGAAGTTCAAACATACTGTCTT
GAAGACGCGATTTCAACCCACCAAGGGAAATCTATTAATGGCGATTTCAA
AAGATAAATCGTGTCGTGTGTTCGACATTAGATACAGTATGAAGGAACTA
ATGTGTGTAAGAGATGAAACGGATTATATGACACTAGAATGGCACCCAAT
AAATGAATCTATGTTCACTCTGGCGTGCTATGACGGCTCGCTAAAGCATT
TTGATCTTTTACAAAATCTAAACGAACCTATTTTGACTATTCCATACGCC
CATGATAAGTGTATCACTTCGTTATCATATAATCCAGTAGGACATATATT
TGCCACAGCAGCTAAGGATAGAACCATAAGATTTTGGACTAGAGCGAGGC
CAATTGATCCTAATGCATATGATGATCCAACTTATAACAATAAGAAGATA
AATGGATGGTTTTTTGGCATCAATAACGACATCAATGCTGTGAGAGAGAA
GAGTGAATTCGGTGCGGCCCCGCCACCACCAGCTACACTTGAACCACATG
CGTTACCAAACATGAATGGATTCATCAACAAGAAACCGCGTCAAGAAATC
CCAGGCATCGATTCAAACATCAAGAGTTCCACATTGCCAGGTTTAAGCAT
ATAA
>YNL317W_Vin13
ATGGACGGACATAATCAGAACCAGTACCAGAATCAGAA------TCAAAT
CCAGCAGTCACAACAACCACCTCTGAAGAAATATGTGACACAGAGACGAT
CGGTAGACGTGAGTTCTCCGTATATTAACCTATATTACAACAGACGACAT
GGATTACCGAATCTAGTGGTAGAGCCAGAAACTTCATACACAATAGATAT
AATGCCGCCTAATGCCTACAGAGGTCGAGATCGAGTCATCAATTTGCCCA
GCAAATTTACGCATTTAAGCTCGAATAAAGTGAAACATGTGATACCCGCT
ATCCAGTGGACCCCAGAAGGCAGAAGACTTGTAGTAGCAACTTATAGCGG
AGAATTTTCTCTATGGAACGCATCTTCGTTTACGTTTGAAACCCTCATGC
AAGCACATGATTCGGCTGTGACTACAATGAAATATTCTCACGACAGTGAT
TGGATGATTAGTGGGGACGCAGATGGAATGATTAAGATATGGCAACCAAA
CTTTAGTATGGTTAAAGAAATTGATGCTGCACACACGGAAAGTATTAGGG
ATATGGCATTCAGTAGTAACGACTCGAAATTTGTTACCTGTTCAGATGAT
AATATTTTGAAGATTTGGAACTTCAGCAATGGCAAACAAGAAAGAGTATT
ATCGGGGCACCACTGGGACGTGAAAAGTTGTGATTGGCATCCCGAGATGG
GGTTAATTGCCTCCGCATCTAAGGACAATTTAGTAAAACTGTGGGATCCG
CGTTCCGGAAACTGCATATCATCAATTCTGAAGTTCAAACATACTGTCTT
GAAGACGCGATTTCAACCCACCAAGGGAAATCTATTAATGGCGATTTCAA
AAGATAAATCGTGTCGTGTGTTCGACATTAGATACAGTATGAAGGAACTA
ATGTGTGTAAGAGATGAAACGGATTATATGACACTAGAATGGCACCCAAT
AAATGAATCTATGTTCACTCTGGCGTGCTATGACGGCTCGCTAAAGCATT
TTGATCTTTTACAAAATCTAAACGAACCTATTTTGACTATTCCATACGCC
CATGATAAGTGTATCACTTCGTTATCATATAATCCAGTAGGACATATATT
TGCCACAGCAGCTAAGGATAGAACCATAAGATTTTGGACTAGAGCGAGGC
CAATTGATCCTAATGCATATGATGATCCAACTTATAACAATAAGAAGATA
AATGGATGGTTTTTTGGCATCAATAACGACATCAATGCTGTGAGAGAGAA
GAGTGAATTCGGTGCGGCCCCGCCACCACCAGCTACACTTGAACCACATG
CGTTACCAAACATGAATGGATTCATCAACAAGAAACCGCGTCAAGAAATC
CCAGGCATCGATTCAAACATCAAGAGTTCCACATTGCCAGGTTTAAGCAT
ATAA
>MIT_Spar_c776_18145
ATGGACGGGAACAATCAGAACCAGTATCAGAATCAAAACCAAAATCAAAG
TCAGCAGTCACAACAACCGCCTCTGAAGAAATACGTGACGCAGAGACGAT
CAGTAGATGTAAGTTCACCGTATATTAACCTATATTACAATAGACGACAT
GGATTACCCAATCCAGTGGTAGAGCCAGAAACTTCTTACACAATAGATAT
AATGCCGCCCAATGCCTACAGAGGTCGAGATCGAGTCATCAATTTACCCA
GCAAATTTACGCATTTAAGCTCTAATAAAGTAAAACATGTGATACCCGCC
ATCCAGTGGACCCCAGAAGGCAGAAGACTTGTAGTAGCAACTTATAGTGG
AGAATTTTCTCTTTGGAATGCATCTTCGTTTACGTTCGAGACTCTTATGC
AAGCACATGACTCGGCCGTGACTACAATGAAATACTCTCACGATAGTGAT
TGGATGATTAGTGGAGATGCAGATGGGATGATCAAGATATGGCAACCAAA
TTTCAGTATGGTTAAAGAAATTGATGCCGCACACACGGAAAGTATTAGAG
ATATGGCATTTAGTAGTAACGACTCGAAATTTGTCACGTGCTCAGACGAT
AATATTTTGAAGATTTGGAATTTCAGCAATGGTAAACAAGAAAGAGTATT
ATCAGGACACCATTGGGACGTGAAAAGTTGTGATTGGCATCCCAAGATGG
GTTTGATCGCCTCTGCATCTAAGGACAATTTGGTGAAATTGTGGGATCCT
CGTTCCGGGAGCTGTATTTCATCAATTCTGAAGTTTAAGCATACTGTTTT
AAAGACGCGGTTTCAACCTACCAAAGGCAACCTATTAATGGCGATTTCAA
AAGATAAATCATGTCGTGTATTTGACATCAGGTACAGTATGAAGGAACTA
ATGTGCGTGAGAGATGAAACAGATTATATGACGCTAGAATGGCACCCAAT
AAATGAATCCATGTTCACTCTGGCGTGCTATGATGGCTCGCTAAAGCACT
TTGATCTTTTACAGAACTTAAACGAACCCATTTTGACTATACCATATGCC
CATGACAAGTGTATCACTTCGTTATCATATAATCCAGTGGGACATATATT
TGCCACAGCAGCTAAGGATAGAACCATAAGGTTTTGGACTAGAGCAAGGC
CAATTGATCCTAATGCATATGATGACCCAACTTACAACAATAAGAAGATA
AATGGTTGGTTTTTTGGTATTAATAACGACATCAATGCTGTGAGAGAGAA
GAGTGAATTCGGTGCAGCCCCACCGCCACCGGCTACAGCTGAACCACATG
CGTTACCAAACATGCATGGATTCATCAACAAGAAACCGCGTCAAGAAATT
CCTGGCATTGATTCAAATATCAAAGGTTCCACATTGCCAGGTTTAAGTAT
ATAA
