# Supplementary material for: ZRT1 Harbors an Excess of Nonsynonymous Polymorphism and Shows Evidence of Balancing Selection in Saccharomyces cerevisiae
Source: G3 (Bethesda). 2013 Apr 1;3(4):665–73. doi: 10.1534/g3.112.005082 (PMC3618353; doi:10.1534/g3.112.005082)
Supplement: Supporting Information [file supp_g3.112.005082_FileS1.zip › YNR028W_FullLength_SparALN.fasta]

>YNR028W_S288C
ATGAAGAGCTTTTTTCTTTATCTTTATGTGGCATTCATGT
TTAGTTGCATAACGGCTCTGCCATTACCTGTGGATAACAA
AAGGGCTTCTTCAGACTCCTTAGACCTAAAGAAAAAATAC
GCACCAGACCCTCCTATTACACATAATGTAAACATCGGAA
TTGTTTTCACAGATCCTGAAAGTTCGGAAGAAGCCGGCCG
TCTCATAACAATAGACTTATACGGGACTATGGTGCCCAAG
ACAGTAATGACTTTTTGCCAGTATGTTGATAGTGTAAAAG
ATCGCCTTGCTTCCCGTCACAGTTACTCGCCAGAACGCGA
TTTTGATAAAATTCTACCGAATGGAGCTATAGAAGGTAGC
TCCGTTTCTTCCTCCTCTATTGAAGAAACGGAAATGTTGG
CTCCAAAACTCCCGGAAGAAAATCATAGTTTAATTCATGA
TAGGCCAGGCAGAGTTTCCATGATTAAGGACGATAAGGGT
CTTAAGTTTATAATTGAGACCAGTGAGACGCCACTTGAAG
GTGAAAGTGTTGTGTTTGGCCAAGTTACCGCCGGGTTAAA
AGATCTGATGGATAAACTAGCTAATGTGAAAACTGACGAA
AATGGCAAACCAGAGCAACCAATAACAATAGGTTACATTT
CATCCCAGGAACACAGGATTCAGCATGCAAAGGAAGCTCA
CGAAAAGTATTTACAAAGGCTTCAAGATTACCAAAACGGC
GATTTGGAGAAAGGTATTACATTGAAGAATTATTTATACC
AGGGTAGTCAAAGAAAGTTAGAAGACGCAAAATATAATCA
GCTTCACCATCCTTTACCAAAGATTATGCTTGGTATTTCG
GTATTGTTACTTTTCTACGTTTTGGCCAAGTACAGGAAAA
GAATATTCAACAGATCGTC---TAAAATAGTTTCTATTAG
AGAGGATTAA
>YNR028W_AWRI1631
ATGAAGAGCTTTTTTCTTTATCTTTATGTGGCATTCATGT
TTAGTTGCATAACGGCTCTGCCATTACCTGTGGATAACAA
AAGGGCTTCTTCAGACTCCTTAGACCTAAAGAAAAAATAC
GCACCAGACCCTCCTATTACACATAATGTAAACATCGGAA
TTGTTTTCACAGATCCTGAAAGTTCGGAAGAGGCCGGCCG
TCTCATAACAATAGACTTATACGGGACTATGGTGCCCAAG
ACAGTAATGACTTTTTGCCAGTATGTTGATAGTGTAAAAG
ATCGCCTTGCTTCTCGTCACAGTTACTCGCCAGAACGCGA
TTTTGATAAAATTCTACCGAATGGAGCTATAGAAGGTAGC
TCCGTTTCTTCCTCCTCTATTGAAGAAACGGAAATGTTGG
CTCCAAAACTCCCGGAAGAAAATCATAGTTTAATTCATGA
TAGGCCAGGCAGAGTTTCCATGATTAAGGACGATAGGGGT
CTTAAGTTTATAATTGAGACCAGTGAGACGCCACTTGAAG
GTGAAAGTGTTGTGTTTGGCCAAGTTACCGCCGGATTAAA
AGATCTGATGGATAAACTAGCTAATGTGAAAACTGACGAA
AATGGCAAACCAGAGCAACCAATAACAATAGGTTACATTT
CATCCCAGGAACACAGGGTTCAGCATGCAAAGGAAGCTCA
CGAAAAGTATTTACAAAGGCTTCAAGATTACCAAAACGGC
GATTTGGAAAAAGGTATTACCTTGAAGAATTATTTATACC
AGGGTAGTCAAAGAAAGTTAGAAGACGCAAAATATAATCA
GCTTCACCATCCTTTACCAAAGATTATGCTTGGTATTTCG
GTATTGTTACTTTTCTACGTTTTGGCCAAGTACAGGAAAA
GAATATTCAACAGATCGTC---TAAAATAGTTTCTATTAG
AGAGGATTAA
>YNR028W_EC1118
ATGAAGAGCTTTTTTCTTTATCTTTATGTGGCATTCATGT
TTAGTTGCATAACGGCTCTGCCATTACCTGTGGATAACAA
AAGGGCTTCTTCAGACTCCTTAGACCTAAAGAAAAAATAC
GCACCAGACCCTCCTATTACACATAATGTAAACATCGGAA
TTGTTTTCACAGATCCTGAAAGTTCGGAAGAGGCCGGCCG
TCTCATAACAATAGACTTATACGGGACTATGGTGCCCAAG
ACAGTAATGACTTTTTGCCAGTATGTTGATAGTGTAAAAG
ATCGCCTTGCTTCTCGTCACAGTTACTCGCCAGAACGCGA
TTTTGATAAAATTCTACCGAATGGAGCTATAGAAGGTAGC
TCCGTTTCTTCCTCCTCTATTGAAGAAACGGAAATGTTGG
CTCCAAAACTCCCGGAAGAAAATCATAGTTTAATTCATGA
TAGGCCAGGCAGAGTTTCCATGATTAAGGACGATAGGGGT
CTTAAGTTTATAATTGAGACCAGTGAGACGCCACTTGAAG
GTGAAAGTGTTGTGTTTGGCCAAGTTACCGCCGGATTAAA
AGATCTGATGGATAAACTAGCTAATGTGAAAACTGACGAA
AATGGCAAACCAGAGCAACCAATAACAATAGGTTACATTT
CATCCCAGGAACACAGGGTTCAGCATGCAAAGGAAGCTCA
CGAAAAGTATTTACAAAGGCTTCAAGATTACCAAAACGGC
GATTTGGAAAAAGGTATTACCTTGAAGAATTATTTATACC
AGGGTAGTCAAAGAAAGTTAGAAGACGCAAAATATAATCA
GCTTCACCATCCTTTACCAAAGATTATGCTTGGTATTTCG
GTATTGTTACTTTTCTACGTTTTGGCCAAGTACAGGAAAA
GAATATTCAACAGATCGTC---TAAAATAGTTTCTATTAG
AGAGGATTAA
>YNR028W_JAY291
ATGAAGAGCTTTTTTCTTTATCTTTATGTGGCATTCATGT
TTAGTTGCATAACGGCTCTGCCATTACCTGTGGATAACAA
AAGGGCTTCTTCAGACTCCTTAGACCTAAAGAAAAAATAC
ACACCAGACCCTCCTATTACACATAATGTAAACATCGGAA
TTGTTTTCACAGATCCTGAAAGTTCGGAAGAGGCCGGCCG
TCTCATAACAATAGACTTATACGGGACTATGGTGCCCAAG
ACAGTAATGACTTTTTGCCAGTATGTTGATAGTGTAAAAG
ATCGCCTTGCTTCTCGTCACAGTTACTCGCCAGAACGCGA
TTTTGATAAAATTCTACCGAATGGAGCTATAGAAGGTAGC
TCCGTTTCTTCCTCCTCTATTGAAGAAACGGAAATGTTGG
CTCCAAAACTCCCGGAAGAAAATCATAGTTTAATTCATGA
TAGGCCAGGCAGAGTTTCCATGATTAAGGACGATAGGGGT
CTTAAGTTTATAATTGAGACCAGTGAGACGCCACTTGAAG
GTGAAAGTGTTGTGTTTGGCCAAGTTACCGCCGGATTAAA
AGATCTGATGGATAAACTAGCTAATGTGAAAACTGACGAA
AATGGCAAACCAGAGCAACCAATAACAATAGGTTACATTT
CATCCCAGGAACACAGGGTTCAGCATGCAAAGGAAGCTCA
CGAAAAGTATTTACAAAGGCTTCAAGATTACCAAAACGGC
GATTTGGAAAAAGGTATTACCTTGAAGAATTATTTATACC
AGGGTAGTCAAAGAAAGTTAGAAGACGCAAAATATAATCA
GCTTCACCATCCTTTACCAAAGATTATGCTTGGTATTTCG
GTATTGTTACTTTTCTACGTTTTGGCCAAGTACAGGAAAA
GAATATTCAACAGATCGTC---TAAAATAGTTTCTATTAG
AGAGGATTAA
>YNR028W_Kyokai7
ATGAAGAGCTTTTTTCTTTATCTTTATGTGGCATTCATGT
TTAGTTGCATAACGGCTCTGCCATTACCTGTGGATAACAA
AAGGGCTTCTTCAGACTCCTTAGACCTAAAGAAAAAATAC
GCACCAGACCCTCCTATTACACATAATGTAAACATCGGAA
TTGTTTTCACAGATCCTGAAAGTTCGGAAGAGGCCGGCCG
TCTCATAACAATAGACTTATACGGGACTATGGTGCCCAAG
ACAGTAATGACTTTTTGCCAGTATGTTGATAGTGTAAAAG
ATCGCCTTGCTTCTCGTCACAGTTACTCGCCAGAACGCGA
TTTTGATAAAATTCTACCGAATGGAGCTATAGAAGGTAGC
TCCGTTTCTTCCTCCTCTATTGAAGAAACGGAAATGTTGG
CTCCAAAACTCCCGGAAGAAAATCATAGTTTAATTCATGA
TAGGCCAGGCAGAGTTTCCATGATTAAGGACGATAAGGGT
CTTAAGTTTATAATTGAGACCAGTGAGACGCCACTTGAAG
GTGAAAGTGTTGTGTTTGGCCAAGTTACCGCCGGGTTAAA
AGATCTGATGGATAAACTAGCTAATGTGAAAACTGACGAA
AATGGCAAACCAGAGCAACCAATAACAATAGGTTACATTT
CATCCCAGGAACACAGGGTTCAGCATGCAAAGGAAGCTCA
CGAAAAGTATTTACAAAGGCTTCAAGATTACCAAAACGGC
GATTTGGAGAAAGGTATTACCTTGAAGAATTATTTATACC
AGGGTAGTCAAAGAAAGTTAGAAGACGCAAAATATAATCA
GCTTCACCATCCTTTACCAAAGATTATGCTTGGTATTTCG
GTATTGTTACTTTTCTACGTTTTGGCCAAGTACAGGAAAA
GAATATTCAACAGATCGTC---TAAAATAGTTTCTATTAG
AGAGGATTAA
>YNR028W_RM11-1a
ATGAAGAGCTTTTTTCTTTATCTTTATGTGGCATTCATGT
TTAGTTGCATAACGGCTCTGCCATTACCTGTGGATAACAA
AAGGGCTTCTTCAGACTCCTTAGACCTAAAGAAAAAATAC
GCACCAGACCCTCCTATTACACATAATGTAAACATCGGAA
TTGTTTTCACAGATCCTGAAAGTTCGGAAGAGGCCGGCCG
TCTCATAACAATAGACTTATACGGGACTATGGTGCCCAAG
ACAGTAATGACTTTTTGCCAGTATGTTGATAGTGTAAAAG
ATCGCCTTGCTTCTCGTCACAGTTACTCGCCAGAACGCGA
TTTTGATAAAATTCTACCGAATGGAGCTATAGAAGGTAGC
TCCGTTTCTTCCTCCTCTATTGAAGAAACGGAAATGTTGG
CTCCAAAACTCCCGGAAGAAAATCATAGTTTAATTCATGA
TAGGCCAGGCAGAGTTTCCATGATTAAGGACGATAGGGGT
CTTAAGTTTATAATTGAGACCAGTGAGACGCCACTTGAAG
GTGAAAGTGTTGTGTTTGGCCAAGTTACCGCCGGATTAAA
AGATCTGATGGATAAACTAGCTAATGTGAAAACTGACGAA
AATGGCAAACCAGAGCAACCAATAACAATAGGTTACATTT
CATCCCAGGAACACAGGGTTCAGCATGCAAAGGAAGCTCA
CGAAAAGTATTTACAAAGGCTTCAAGATTACCAAAACGGC
GATTTGGAAAAAGGTATTACCTTGAAGAATTATTTATACC
AGGGTAGTCAAAGAAAGTTAGAAGACGCAAAATATAATCA
GCTTCACCATCCTTTACCAAAGATTATGCTTGGTATTTCG
GTATTGTTACTTTTCTACGTTTTGGCCAAGTACAGGAAAA
GAATATTCAACAGATCGTC---TAAAATAGTTTCTATTAG
AGAGGATTAA
>YNR028W_Sigma1278b
ATGAAGAGCTTTTTTCTTTATCTTTATGTGGCATTCATGT
TTAGTTGCATAACGGCTCTGCCATTACCTGTGGATAACAA
AAGGGCTTCTTCAGACTCCTTAGACCTAAAGAAAAAATAC
GCACCAGACCCTCCTATTACACATAATGTAAACATCGGAA
TTGTTTTCACAGATCCTGAAAGTTCGGAAGAAGCCGGCCG
TCTCATAACAATAGACTTATACGGGACTATGGTGCCCAAG
ACAGTAATGACTTTTTGCCAGTATGTTGATAGTGTAAAAG
ATCGCCTTGCTTCCCGTCACAGTTACTCGCCAGAACGCGA
TTTTGATAAAATTCTACCGAATGGAGCTATAGAAGGTAGC
TCCGTTTCTTCCTCCTCTATTGAAGAAACGGAAATGTTGG
CTCCAAAACTCCCGGAAGAAAATCATAGTTTAATTCATGA
TAGGCCAGGCAGAGTTTCCATGATTAAGGACGATAAGGGT
CTTAAGTTTATAATTGAGACCAGTGAGACGCCACTTGAAG
GTGAAAGTGTTGTGTTTGGCCAAGTTACCGCCGGGTTAAA
AGATCTGATGGATAAACTAGCTAATGTGAAAACTGACGAA
AATGGCAAACCAGAGCAACCAATAACAATAGGTTACATTT
CATCCCAGGAACACAGGATTCAGCATGCAAAGGAAGCTCA
CGAAAAGTATTTACAAAGGCTTCAAGATTACCAAAACGGC
GATTTGGAGAAAGGTATTACATTGAAGAATTATTTATACC
AGGGTAGTCAAAGAAAGTTAGAAGACGCAAAATATAATCA
GCTTCACCATCCTTTACCAAAGATTATGCTTGGTATTTCG
GTATTGTTACTTTTCTACGTTTTGGCCAAGTACAGGAAAA
GAATATTCAACAGATCGTC---TAAAATAGTTTCTATTAG
AGAGGATTAA
>YNR028W_Vin13
ATGAAGAGCTTTTTTCTTTATCTTTATGTGGCATTCATGT
TTAGTTGCATAACGGCTCTGCCATTACCTGTGGATAACAA
AAGGGCTTCTTCAGACTCCTTAGACCTAAAGAAAAAATAC
GCACCAGACCCTCCTATTACACATAATGTAAACATCGGAA
TTGTTTTCACAGATCCTGAAAGTTCGGAAGAGGCCGGCCG
TCTCATAACAATAGACTTATACGGGACTATGGTGCCCAAG
ACAGTAATGACTTTTTGCCAGTATGTTGATAGTGTAAAAG
ATCGCCTTGCTTCTCGTCACAGTTACTCGCCAGAACGCGA
TTTTGATAAAATTCTACCGAATGGAGCTATAGAAGGTAGC
TCCGTTTCTTCCTCCTCTATTGAAGAAACGGAAATGTTGG
CTCCAAAACTCCCGGAAGAAAATCATAGTTTAATTCATGA
TAGGCCAGGCAGATTTTCCATGATTAAGGACGATAGGGGT
CTTAAGTTTATAATTGAGACCAGTGAGACGCCACTTGAAG
GTGAAAGTGTTGTGTTTGGCCAAGTTACCGCCGGATTAAA
AGATCTGATGGATAAACTAGCTAATGTGAAAACTGACGAA
AATGGCAAACCAGAGCAACCAATAACAATAGGTTACATTT
CATCCCAGGAACACAGGGTTCAGCATGCAAAGGAAGCTCA
CGAAAAGTATTTACAAAGGCTTCAAGATTACCAAAACGGC
GATTTGGAAAAAGGTATTACCTTGAAGAATTATTTATACC
AGGGTAGTCAAAGAAAGTTAGAAGACGCAAAATATAATCA
GCTTCACCATCCTTTACCAAAGATTATGCTTGGTATTTCG
GTATTGTTACTTTTCTACGTTTTGGCCAAGTACAGGAAAA
GAATATTCAACAGATCGTC---TAAAATAGTTTCTATTAG
AGAGGATTAA
>YNR028W_YJM789
ATGAAGAGCTTTTTTCTTTATCTTTATGTGGCATTCATGT
TTAGTTGCATAACGGCTCTGCCATTACCTGTGGATAACAA
AAGGGCTTCTTCAGACTCCTTAGACCTAAAGAAAAAATAC
GCACCAGACCCTCCTATTACACATAATGTAAACATCGGAA
TTGTTTTCACAGATCCTGAAAGTTCGGAAGAGGCCGGCCG
TCTCATAACAATAGACTTATACGGGACTATGGTGCCCAAG
ACAGTAATGACTTTTTGCCAGTATGTTGATAGTGTAAAAG
ATCGCCTTGCTTCTCGTCACAGTTACTCGCCAGAACGCGA
TTTTGATAAAATTCTACCGAATGGAGCTATAGAAGGTAGC
TCCGTTTCTTCCTCCTCTATTGAAGAAACGGAAATGTTGG
CTCCAAAACTCCCGGAAGAAAATCATAGTTTAATTCATGA
TAGGCCAGGCAGAGTTTCCATGATTAAGGACGATAGGGGT
CTTAAGTTTATAATTGAGACCAGTGAGACGCCACTTGAAG
GTGAAAGTGTTGTGTTTGGCCAAGTTACCGCCGGATTAAA
AGATCTGATGGATAAACTAGCTAATGTGAAAACTGACGAA
AATGGCAAACCAGAGCAACCAATAACAATAGGTTACATTT
CATCCCAGGAACACAGGGTTCAGCATGCAAAGGAAGCTCA
CGAAAAGTATTTACAAAGGCTTCAAGATTACCAAAACGGC
GATTTGGAAAAAGGTATTACCTTGAAGAATTATTTATACC
AGGGTAGTCAAAGAAAGTTAGAAGACGCAAAATATAATCA
GCTTCACCATCCTTTACCAAAGATTATGCTTGGTATTTCG
GTATTGTTACTTTTCTACGTTTTGGCCAAGTACAGGAAAA
GAATATTCAACAGATCGTC---TAAAATAGTTTCTATTAG
AGAGGATTAA
>lcl|FL100.Contig201.3_2211-3137
ATGAAGAGCTTTTTTCTTTATCTTTATGTGGCATTCATGT
TTAGTTGCATAACGGCTCTGCCATTACCTGTGGATAACAA
AAGGGCTTCTTCAGACTCCTTAGACCTAAAGAAAAAATAC
GCACCAGACCCTCCTATTACACATAATGTAAACATCGGAA
TTGTTTTCACAGATCCTGAAAGTTCGGAAGAAGCCGGCCG
TCTCATAACAATAGACTTATACGGGACTATGGTGCCCAAG
ACAGTAATGACTTTTTGCCAGTATGTTGATAGTGTAAAAG
ATCGCCTTGCTTCCCGTCACAGTTACTCGCCAGAACGCGA
TTTTGATAAAATTCTACCGAATGGAGCTATAGAAGGTAGC
TCCGTTTCTTCCTCCTCTATTGAAGAAACGGAAATGTTGG
CTCCAAAACTCCCGGAAGAAAATCATAGTTTAATTCATGA
TAGGCCAGGCAGAGTTTCCATGATTAAGGACGATAAGGGT
CTTAAGTTTATAATTGAGACCAGTGAGACGCCACTTGAAG
GTGAAAGTGTTGTGTTTGGCCAAGTTACCGCCGGGTTAAA
AGATCTGATGGATAAACTAGCTAATGTGAAAACTGACGAA
AATGGCAAACCAGAGCAACCAATAACAATAGGTTACATTT
CATCCCAGGAACACAGGATTCAGCATGCAAAGGAAGCTCA
CGAAAAGTATTTACAAAGGCTTCAAGATTACCAAAACGGC
GATTTGGAGAAAGGTATTACATTGAAGAATTATTTATACC
AGGGTAGTCAAAGAAAGTTAGAAGACGCAAAATATAATCA
GCTTCACCATCCTTTACCAAAGATTATGCTTGGTATTTCG
GTATTGTTACTTTTCTACGTTTTGGCCAAGTACAGGAAAA
GAATATTCAACAGATCGTC---TAAAATAGTTTCTATTAG
AGAGGATTAA
>lcl|YPS163.Contig103.7_1830-2756
ATGAAGAGCTTTTTTCTTTATCTTTATGTGGCATTCATGT
TTAGTTGCATAACGGCTCTGCCATTACCTGTGGATAACAA
AAGGGCTTCTTCAGACTCCTTAGACCTAAAGAAAAAATAC
GCACCAGACCCTCCTATTACACATAATGTAAACATCGGAA
TTGTTTTCACAGATCCTGAAAGTTCGGAAGAGGCCGGCCG
TCTCATAACAATAGACTTATACGGGACTATGGTGCCCAAG
ACAGTAATGACTTTTTGCCAGTATGTTGATAGTGTAAAAG
ATCGCCTTGCTTCCCGTCACAGTTACTCGCCAGAACGCGA
TTTTGATAAAATTCTACCGAATGGAGCTATAGAAGGTAGC
TCCGTTTCTTCCTCCTCTATTGAAGAAACGGAAATGTTGG
CTCCAAAACTCCCGGAAGAAAATCATAGTTTAATTCATGA
TAGGCCAGGCAGAGTTTCCATGATTAAGGACGATAAGGGT
CTTAAGTTTATAATTGAGACCAGTGAGACGCCACTTGAAG
GTGAAAGTGTTGTGTTTGGCCAAGTTACCGCCGGGTTAAA
AGATCTGATGGATAAACTAGCTAATGTGAAAACTGACGAA
AATGGCAAACCAGAGCAACCAATAACAATAGGTTACATTT
CATCCCAGGAACACAGGGTTCAGCATGCAAAGGAAGCTCA
CGAAAAGTATTTACAAAGGCTTCAAGATTACCAAAACGGC
GATTTGGAGAAAGGTATTACCTTGAAGAATTATTTATACC
AGGGTAGTCAAAGAAAGTTAGAAGACGCAAAATATAATCA
GCTTCACCATCCTTTACCAAAGATTATGCTTGGTATTTCG
GTATTGTTACTTTTCTACGTTTTGGCCAAGTACAGGAAAA
GAATATTCAACAGATCGTC---TAAAATAGTTTCTATTAG
AGAGGATTAA
>lcl|Y9.Contig465.1_1187-2113
ATGAAGAGCTTTTTTCTTTATCTTTATGTGGCATTCATGT
TTAGTTGCATAACGGCTCTGCCATTACCTGTGGATAACAA
AAGGGCTTCTTCAGACTCCTTAGACCTAAAGAAAAAATAC
GCACCAGACCCTCCTATTACACATAATGTAAACATCGGAA
TTGTTTTCACAGATCCTGAAAGTTCGGAAGAGGCCGGCCG
TCTCATAACAATAGACTTATACGGGACTATGGTGCCCAAG
ACAGTAATGACTTTTTGCCAGTATGTTGATAGTGTAAAAG
ATCGCCTTGCTTCTCGTCACAGTTACTCGCCAGAACGCGA
TTTTGATAAAATTCTACCGAATGGAGCTATAGAAGGTAGC
TCCGTTTCTTCCTCCTCTATTGAAGAAACGGAAATGTTGG
CTCCAAAACTCCCGGAAGAAAATCATAGTTTAATTCATGA
TAGGCCAGGCAGAGTTTCCATGATTAAGGACGATAAGGGT
CTTAAGTTTATAATTGAGACCAGTGAGACGCCACTTGAAG
GTGAAAGTGTTGTGTTTGGCCAAGTTACCGCCGGGTTAAA
AGATCTGATGGATAAACTAGCTAATGTGAAAACTGACGAA
AATGGCAAACCAGAGCAACCAATAACAATAGGTTACATTT
CATCCCAGGAACACAGGGTTCAGCATGCAAAGGAAGCTCA
CGAAAAGTATTTACAAAGGCTTCAAGATTACCAAAACGGC
GATTTGGAGAAAGGTATTACCTTGAAGAATTATTTATACC
AGGGTAGTCAAAGAAAGTTAGAAGACGCAAAATATAATCA
GCTTCACCATCCTTTACCAAAGATTATGCTTGGTATTTCG
GTATTGTTACTTTTCTACGTTTTGGCCAAGTACAGGAAAA
GAATATTCAACAGATCGTC---TAAAATAGTTTCTATTAG
AGAGGATTAA
>lcl|Y12.Contig11.2_27251-28177
ATGAAGAGCTTTTTTCTTTATCTTTATGTGGCATTCATGT
TTAGTTGCATAACGGCTCTGCCATTACCTGTGGATAACAA
AAGGGCTTCTTCAGACTCCTTAGACCTAAAGAAAAAATAC
GCACCAGACCCTCCTATTACACATAATGTAAACATCGGAA
TTGTTTTCACAGATCCTGAAAGTTCGGAAGAGGCCGGCCG
TCTCATAACAATAGACTTATACGGGACTATGGTGCCCAAG
ACAGTAATGACTTTTTGCCAGTATGTTGATAGTGTAAAAG
ATCGCCTTGCTTCTCGTCACAGTTACTCGCCAGAACGCGA
TTTTGATAAAATTCTACCGAATGGAGCTATAGAAGGTAGC
TCCGTTTCTTCCTCCTCTATTGAAGAAACGGAAATGTTGG
CTCCAAAACTCCCGGAAGAAAATCATAGTTTAATTCATGA
TAGGCCAGGCAGAGTTTCCATGATTAAGGACGATAAGGGT
CTTAAGTTTATAATTGAGACCAGTGAGACGCCACTTGAAG
GTGAAAGTGTTGTGTTTGGCCAAGTTACCGCCGGGTTAAA
AGATCTGATGGATAAACTAGCTAATGTGAAAACTGACGAA
AATGGCAAACCAGAGCAACCAATAACAATAGGTTACATTT
CATCCCAGGAACACAGGGTTCAGCATGCAAAGGAAGCTCA
CGAAAAGTATTTACAAAGGCTTCAAGATTACCAAAACGGC
GATTTGGAGAAAGGTATTACCTTGAAGAATTATTTATACC
AGGGTAGTCAAAGAAAGTTAGAAGACGCAAAATATAATCA
GCTTCACCATCCTTTACCAAAGATTATGCTTGGTATTTCG
GTATTGTTACTTTTCTACGTTTTGGCCAAGTACAGGAAAA
GAATATTCAACAGATCGTC---TAAAATAGTTTCTATTAG
AGAGGATTAA
>lcl|UC5.contig01318_24314-25240
ATGAAGAGCTTTTTTCTTTATCTTTATGTGGCATTCATGT
TTAGTTGCATAACGGCTCTGCCATTACCTGTGGATAACAA
AAGGGCTTCTTCAGACTCCTTAGACCTAAAGAAAAAATAC
GCACCAGACCCTCCTATTACACATAATGTAAACATCGGAA
TTGTTTTCACAGATCCTGAAAGTTCGGAAGAGGCCGGCCG
TCTCATAACAATAGACTTATACGGGACTATGGTGCCCAAG
ACAGTAATGACTTTTTGCCAGTATGTTGATAGTGTAAAAG
ATCGCCTTGCTTCTCGTCACAGTTACTCGCCAGAACGCGA
TTTTGATAAAATTCTACCGAATGGAGCTATAGAAGGTAGC
TCCGTTTCTTCCTCCTCTATTGAAGAAACGGAAATGTTGG
CTCCAAAACTCCCGGAAGAAAATCATAGTTTAATTCATGA
TAGGCCAGGCAGAGTTTCCATGATTAAGGACGATAAGGGT
CTTAAGTTTATAATTGAGACCAGTGAGACGCCACTTGAAG
GTGAAAGTGTTGTGTTTGGCCAAGTTACCGCCGGGTTAAA
AGATCTGATGGATAAACTAGCTAATGTGAAAACTGACGAA
AATGGCAAACCAGAGCAACCAATAACAATAGGTTACATTT
CATCCCAGGAACACAGGGTTCAGCATGCAAAGGAAGCTCA
CGAAAAGTATTTACAAAGGCTTCAAGATTACCAAAACGGC
GATTTGGAGAAAGGTATTACCTTGAAGAATTATTTATACC
AGGGTAGTCAAAGAAAGTTAGAAGACGCAAAATATAATCA
GCTTCACCATCCTTTACCAAAGATTATGCTTGGTATTTCG
GTATTGTTACTTTTCTACGTTTTGGCCAAGTACAGGAAAA
GAATATTCAACAGATCGTC---TAAAATAGTTTCTATTAG
AGAGGATTAA
>lcl|YJM653.contig00613_13091-14017
ATGAAGAGCTTTTTTCTTTATCTTTATGTGGCATTCATGT
TTAGTTGCATAACGGCTCTGCCATTACCTGTGGATAACAA
AAGGGCTTCTTCAGACTCCTTAGACCTAAAGAAAAAATAC
GCACCAGACCCTCCTATTACACATAATGTAAACATCGGAA
TTGTTTTCACAGATCCTGAAAGTTCGGAAGAAGCCGGCCG
TCTCATAACAATAGACTTATACGGGACTATGGTGCCCAAG
ACAGTAATGACTTTTTGCCAGTATGTTGATAGTGTAAAAG
ATCGCCTTGCTTCTCGTCACAGTTACTCGCCAGAACGCGA
TTTTGATAAAATTCTACCGAATGGAGCTATAGAAGGTAGC
TCCGTTTCTTCCTCCTCTATTGAAGAAACGGAAATGTTGG
CTCCAAAACTCCCGGAAGAAAATCATAGTTTAATTCATGA
TAGGCCAGGCAGAGTTTCCATGATTAAGGACGATAAGGGT
CTTAAGTTTATAATTGAGACCAGTGAGACGCCACTTGAAG
GTGAAAGTGTTGTGTTTGGCCAAGTTACCGCCGGATTAAA
AGATCTGATGGATAAACTAGCTAATGTGAAAACTGACGAA
AATGGCAAACCAGAGCAACCAATAACAATAGGTTACATTT
CATCCCAGGAACACAGGGTTCAGCATGCAAAGGAAGCTCA
CGAAAAGTATTTACAAAGGCTTCAAGATTACCAAAACGGC
GATTTGGAAAAAGGTATTACCTTGAAGAATTATTTATACC
AGGGTAGTCAAAGAAAGTTAGAAGACGCAAAATATAATCA
GCTTCACCATCCTTTACCAAAGATTATGCTTGGTATTTCG
GTATTGTTACTTTTCTACGTTTTGGCCAAGTACAGGAAAA
GAATATTCAACAGATCGTC---TAAAATAGTTTCTATTAG
AGAGGATTAA
>lcl|YJM280.Contig25.18_1021-1947
ATGAAGAGCTTTTTTCTTTATCTTTATGTGGCATTCATGT
TTAGTTGCATAACGGCTCTGCCATTACCTGTGGATAACAA
AAGGGCTTCTTCAGACTCCTTAGACCTAAAGAAAAAATAC
ACACCAGACCCTCCTATTACACATAATGTAAACATCGGAA
TTGTTTTCACAGATCCTGAAAGTTCGGAAGAGGCCGGCCG
TCTCATAACAATAGACTTATACGGGACTATGGTGCCCAAG
ACAGTAATGACTTTTTGCCAGTATGTTGATAGTGTAAAAG
ATCGCCTTGCTTCTCGTCACAGTTACTCGCCAGAACGCGA
TTTTGATAAAATTCTACCGAATGGAGCTATAGAAGGTAGC
TCCGTTTCTTCCTCCTCTATTGAAGAAACGGAAATGTTGG
CTCCAAAACTCCCGGAAGAAAATCATAGTTTAATTCATGA
TAGGCCAGGCAGAGTTTCCATGATTAAGGACGATAAGGGT
CTTAAGTTTATAATTGAGACCAGTGAGACGCCACTTGAAG
GTGAAAGTGTTGTGTTTGGCCAAGTTACCGCCGGGTTAAA
AGATCTGATGGATAAACTAGCTAATGTGAAAACTGACGAA
AATGGCAAACCAGAGCAACCAATAACAATAGGTTACATTT
CATCCCAGGAACACAGGGTTCAGCATGCAAAGGAAGCTCA
CGAAAAGTATTTACAAAGGCTTCAAGATTACCAAAACGGC
GATTTGGAGAAAGGTATTACCTTGAAGAATTATTTATACC
AGGGTAGTCAAAGAAAGTTAGAAGACGCAAAATATAATCA
GCTTCACCATCCTTTACCAAAGATTATGCTTGGTATTTCG
GTATTGTTACTTTTCTACGTTTTGGCCAAGTACAGGAAAA
GAATATTCAACAGATCGTC---TAAAATAGTTTCTATTAG
AGAGGATTAA
>lcl|YJM421.Contig26.5_8832-9758
ATGAAGAGCTTTTTTCTTTATCTTTATGTGGCATTCATGT
TTAGTTGCATAACGGCTCTGCCATTACCTGTGGATAACAA
AAGGGCTTCTTCAGACTCCTTAGACCTAAAGAAAAAATAC
GCACCAGACCCTCCTATTACACATAATGTAAACATCGGAA
TTGTTTTCACAGATCCTGAAAGTTCGGAGGAGGCCGGTCG
TCTCATAACAATAGACTTATACGGGACTATGGTGCCCAAG
ACAGTAATGACTTTTTGCCAGTATGTTGATAGTGTAAAAG
ATCGCCTTGCTTCTCGTCACAGTTACTCGCCAGAACGCGA
TTTTGATAAAATTCTACCGAATGGAGCTATAGAAGGTAGC
TCCGTTTCTTCCTCCTCTATTGAAGAAACGGAAATGTTGG
CTCCAAAACTCCCGGAAGAAAATCATAGTTTAATTCATGA
TAGGCCAGGCAGAGTTTCCATGATTAAGGACGATAAGGGT
CTTAAGTTTATAATTGAGACCAGTGAGACGCCACTTGAAG
GTGAAAGTGTTGTGTTTGGCCAAGTTACCGCCGGGTTAAA
AGATCTGATGGATAAACTAGCTAATGTGAAAACTGACGAA
AATGGCAAACCAGAGCAACCAATAACAATAGGTTACATTT
CATCCCAGGAACACAGGGTTCAGCATGCAAAGGAAGCTCA
CGAAAAGTATTTACAAAGGCTTCAAGATTACCAAAACGGC
GATTTGGAGAAAGGTATTACCTTGAAGAATTATTTATACC
AGGGTAGTCAAAGAAAGTTAGAAGACGCAAAATATAATCA
GCTTCACCATCCTTTACCAAAGATTATGCTTGGTATTTCG
GTATTGTTACTTTTCTACGTTTTGGCCAAGTACAGGAAAA
GAATATTCAACAGATCGTC---TAAAATAGTTTCTATTAG
AGAGGATTAA
>lcl|YJM326.contig01412_13400-14326
ATGAAGAGCTTTTTTCTTTATCTTTATGTGGCATTCATGT
TTAGTTGCATAACGGCTCTGCCATTACCTGTGGATAACAA
AAGGGCTTCTTCAGACTCCTTAGACCTAAAGAAAAAATAC
GCACCAGACCCTCCTATTACACATAATGTAAACATCGGAA
TTGTTTTCACAGATCCTGAAAGTTCGGAGGAGGCCGGTCG
TCTCATAACAATAGACTTATACGGGACTATGGTGCCCAAG
ACAGTAATGACTTTTTGCCAGTATGTTGATAGTGTAAAAG
ATCGCCTTGCTTCTCGTCACAGTTACTCGCCAGAACGCGA
TTTTGATAAAATTCTACCGAATGGAGCTATAGAAGGTAGC
TCCGTTTCTTCCTCCTCTATTGAAGAAACGGAAATGTTGG
CTCCAAAACTCCCGGAAGAAAATCATAGTTTAATTCATGA
TAGGCCAGGCAGAGTTTCCATGATTAAGGACGATAAGGGT
CTTAAGTTTATAATTGAGACCAGTGAGACGCCACTTGAAG
GTGAAAGTGTTGTGTTTGGCCAAGTTACCGCCGGGTTAAA
AGATCTGATGGATAAACTAGCTAATGTGAAAACTGACGAA
AATGGCAAACCAGAGCAACCAATAACAATAGGTTACATTT
CATCCCAGGAACACAGGGTTCAGCATGCAAAGGAAGCTCA
CGAAAAGTATTTACAAAGGCTTCAAGATTACCAAAACGGC
GATTTGGAGAAAGGTATTACCTTGAAGAATTATTTATACC
AGGGTAGTCAAAGAAAGTTAGAAGACGCAAAATATAATCA
GCTTCACCATCCTTTACCAAAGATTATGCTTGGTATTTCG
GTATTGTTACTTTTCTACGTTTTGGCCAAGTACAGGAAAA
GAATATTCAACAGATCGTC---TAAAATAGTTTCTATTAG
AGAGGATTAA
>lcl|YPS1009.contig00658_3362-4288
ATGAAAAGCTTTTTTCTTTATCTTTATGTGGCATTCATGT
TTAGTTGCATAACGGCTCTGCCATTACCTGTGGATAACAA
AAGGGCTTCTTCAGACTCCTTAGACCTAAAGAAAAAATAC
GCACCAGACCCTCCTATTACACATAATGTAAACATCGGAA
TTGTTTTCACAGATCCTGAAAGTTCGGAGGAGGCCGGTCG
TCTCATAACAATAGACTTATACGGGACTATGGTGCCCAAG
ACAGTAATGACTTTTTGCCAGTATGTTGATAGTGTAAAAG
ATCGCCTTGCTTCTCGTCACAGTTACTCGCCAGAACGCGA
TTTTGATAAAATTCTACCGAATGGAGCTATAGAAGGTAGC
TCCGTTTCTTCCTCCTCTATTGAAGAAACGGAAATGTTGG
CTCCAAAACTCCCGGAAGAAAATCATAGTTTAATTCATGA
TAGGCCAGGCAGAGTTTCCATGATTAAGGACGATAAGGGT
CTTAAGTTTATAATTGAGACCAGTGAGACGCCACTTGAAG
GTGAAAGTGTTGTGTTTGGCCAAGTTACCGCCGGGTTAAA
AGATCTGATGGATAAACTAGCTAATGTGAAAACTGACGAA
AATGGCAAACCAGAGCAACCAATAACAATAGGTTACATTT
CATCCCAGGAACACAGGGTTCAGCATGCAAAGGAAGCTCA
CGAAAAGTATTTACAAAGGCTTCAAGATTACCAAAACGGC
GATTTGGAGAAAGGTATTACCTTGAAGAATTATTTATACC
AGGGTAGTCAAAGAAAGTTAGAAGACGCAAAATATAATCA
GCTTCACCATCCTTTACCAAAGATTATGCTTGGTATTTCG
GTATTGTTACTTTTCTACGTTTTGGCCAAGTACAGGAAAA
GAATATTCAACAGATCGTC---TAAAATAGTTTCTATTAG
AGAGGATTAA
>lcl|YJM320.Contig45.6_49539-50465
ATGAAGAGCTTTTTTCTTTATCTTTATGTGGCATTCATGT
TTAGTTGCATAACGGCTCTGCCATTACCTGTGGATAACAA
AAGGGCTTCTTCAGACTCCTTAGACCTAAAGAAAAAATAC
GCACCAGACCCTCCTATTACACATAATGTAAACATCGGAA
TTGTTTTCACAGATCCTGAAAGTTCGGAAGAGGCCGGCCG
TCTCATAACAATAGACTTATACGGGACTATGGTGCCCAAG
ACAGTAATGACTTTTTGCCAGTATGTTGATAGTGTAAAAG
ATCGCCTTGCTTCTCGTCACAGTTACTCGCCAGAACGCGA
TTTTGATAAAATTCTACCGAATGGAGCTATAGAAGGTAGC
TCCGTTTCTTCCTCCTCTATTGAAGAAACGGAAATGTTGG
CTCCAAAACTCCCGGAAGAAAATCATAGTTTAATTCATGA
TAGGCCAGGCAGAGTTTCCATGATTAAGGACGATAGGGGT
CTTAAGTTTATAATTGAGACCAGTGAGACGCCACTTGAAG
GTGAAAGTGTTGTGTTTGGCCAAGTTACCGCCGGATTAAA
AGATCTGATGGATAAACTAGCTAATGTGAAAACTGACGAA
AATGGCAAACCAGAGCAACCAATAACAATAGGTTACATTT
CATCCCAGGAACACAGGGTTCAGCATGCAAAGGAAGCTCA
CGAAAAGTATTTACAAAGGCTTCAAGATTACCAAAACGGC
GATTTGGAAAAAGGTATTACCTTGAAGAATTATTTATACC
AGGGTAGTCAAAGAAAGTTAGAAGACGCAAAATATAATCA
GCTTCACCATCCTTTACCAAAGATTATGCTTGGTATTTCG
GTATTGTTACTTTTCTACGTTTTGGCCAAGTACAGGAAAA
GAATATTCAACAGATCGTC---TAAAATAGTTTCTATTAG
AGAGGATTAA
>lcl|T73.contig03844_1112-2038
ATGAAGAGCTTTTTTCTTTATCTTTATGTGGCATTCATGT
TTAGTTGCATAACGGCTCTGCCATTACCTGTGGATAACAA
AAGGGCTTCTTCAGACTCCTTAGACCTAAAGAAAAAATAC
GCACCAGACCCTCCTATTACACATAATGTAAACATCGGAA
TTGTTTTCACAGATCCTGAAAGTTCGGAAGAGGCCGGCCG
TCTCATAACAATAGACTTATACGGGACTATGGTGCCCAAG
ACAGTAATGACTTTTTGCCAGTATGTTGATAGTGTAAAAG
ATCGCCTTGCTTCTCGTCACAGTTACTCGCCAGAACGCGA
TTTTGATAAAATTCTACCGAATGGAGCTATAGAAGGTAGC
TCCGTTTCTTCCTCCTCTATTGAAGAAACGGAAATGTTGG
CTCCAAAACTCCCGGAAGAAAATCATAGTTTAATTCATGA
TAGGCCAGGCAGAGTTTCCATGATTAAGGACGATAGGGGT
CTTAAGTTTATAATTGAGACCAGTGAGACGCCACTTGAAG
GTGAAAGTGTTGTGTTTGGCCAAGTTACCGCCGGATTAAA
AGATCTGATGGATAAACTAGCTAATGTGAAAACTGACGAA
AATGGCAAACCAGAGCAACCAATAACAATAGGTTACATTT
CATCCCAGGAACACAGGGTTCAGCATGCAAAGGAAGCTCA
CGAAAAGTATTTACAAAGGCTTCAAGATTACCAAAACGGC
GATTTGGAAAAAGGTATTACCTTGAAGAATTATTTATACC
AGGGTAGTCAAAGAAAGTTAGAAGACGCAAAATATAATCA
GCTTCACCATCCTTTACCAAAGATTATGCTTGGTATTTCG
GTATTGTTACTTTTCTACGTTTTGGCCAAGTACAGGAAAA
GAATATTCAACAGATCGTC---TAAAATAGTTTCTATTAG
AGAGGATTAA
>lcl|PW5.contig00116_15044-15970
ATGAAGAGCTTTTTTCTTTATCTTTATGTGGCATTCATGT
TTAGTTGCATAACGGCTCTGCCATTACCTGTGGATAACAA
AAGGGCTTCTTCAGACTCCTTAGACCTAAAGAAAAAATAC
GCACCAGACCCTCCTATTACACATAATGTAAACATCGGAA
TTGTTTTCACAGATCCTGAAAGTTCGGAGGAGGCCGGTCG
TCTCATAACAATAGACTTATACGGGACTATGGTGCCCAAG
ACAGTAATGACTTTTTGCCAGTATGTTGATAGTGTAAAAG
ATCGCCTTGCTTCTCGTCACAGTTACTCGCCAGAACGCGA
TTTTGATAAAATTCTATCGAATGGAGCTATAGAAGGTAGC
TCCGTTTCTTCCTCCTCTATTGAAGAAACGGAAATGTTGG
CTCCAAAACTCCCGGAAGAAAATCATAGTTTAATTCATGA
TAGGCCAGGCAGAGTTTCCATGATTAAGGACGATAAGGGT
CTTAAGTTTATAATTGAGACCAGTGAGACGCCACTTGAAG
GTGAAAGTGTTGTGTTTGGCCAAGTTACCGCCGGGTTAAA
AGATCTGATGGATAAACTAGCTAATGTGAAAACTGACGAA
AATGGCAAACCAGAGCAACCAATAACAATAGGTTACATTT
CATCCCAGGAACACAGGGTTCAGCATGCAAAGGAAGCTCA
CGAAAAGTATTTACAAAGGCTTCAAGATTACCAAAACGGC
GATTTGGAGAAAGGTATTACCTTGAAGAATTATTTATACC
AGGGTAGTCAAAGAAAGTTAGAAGACGCAAAATATAATCA
GCTTCACCATCCTTTACCAAAGATTATGCTTGGTATTTCG
GTATTGTTACTTTTCTACGTTTTGGCCAAGTACAGGAAAA
GAATATTCAACAGATCGTC---TAAAATAGTTTCTATTAG
AGAGGATTAA
>lcl|I14.contig01631_29165-30091
ATGAAGAGCTTTTTTCTTTATCTTTATGTGGCATTCATGT
TTAGTTGCATAACGGCTCTGCCATTACCTGTGGATAACAA
AAGGGCTTCTTCAGACTCCTTAGACCTAAAGAAAAAATAC
GCACCAGACCCTCCTATTACACATAATGTAAACATCGGAA
TTGTTTTCACAGATCCTGAAAGTTCGGAAGAGGCCGGCCG
TCTCATAACAATAGACTTATACGGGACTATGGTGCCCAAG
ACAGTAATGACTTTTTGCCAGTATGTTGATAGTGTAAAAG
ATCGCCTTGCTTCTCGTCACAGTTACTCGCCAGAACGCGA
TTTTGATAAAATTCTACCGAATGGAGCTATAGAAGGTAGC
TCCGTTTCTTCCTCCTCTATTGAAGAAACGGAAATGTTGG
CTCCAAAACTCCCGGAAGAAAATCATAGTTTAATTCATGA
TAGGCCAGGCAGAGTTTCCATGATTAAGGACGATAGGGGT
CTTAAGTTTATAATTGAGACCAGTGAGACGCCACTTGAAG
GTGAAAGTGTTGTGTTTGGCCAAGTTACCGCCGGATTAAA
AGATCTGATGGATAAACTAGCTAATGTGAAAACTGACGAA
AATGGCAAACCAGAGCAACCAATAACAATAGGTTACATTT
CATCCCAGGAACACAGGGTTCAGCATGCAAAGGAAGCTCA
CGAAAAGTATTTACAAAGGCTTCAAGATTACCAAAACGGC
GATTTGGAAAAAGGTATTACCTTGAAGAATTATTTATACC
AGGGTAGTCAAAGAAAGTTAGAAGACGCAAAATATAATCA
GCTTCACCATCCTTTACCAAAGATTATGCTTGGTATTTCG
GTATTGTTACTTTTCTACGTTTTGGCCAAGTACAGGAAAA
GAATATTCAACAGATCGTC---TAAAATAGTTTCTATTAG
AGAGGATTAA
>lcl|T7_updated.Contig1.2_44936-45862
ATGAAAAGCTTTTTTCTTTATCTTTATGTGGCATTCATGT
TTAGTTGCATAACGGCTCTGCCATTACCTGTGGATAACAA
AAGGGCTTCTTCAGACTCCTTAGACCTAAAGAAAAAATAC
GCACCAGACCCTCCTATTACACATAATGTAAACATCGGAA
TTGTTTTCACAGATCCTGAAAGTTCGGAGGAGGCCGGTCG
TCTCATAACAATAGACTTATACGGGACTATGGTGCCCAAG
ACAGTAATGACTTTTTGCCAGTATGTTGATAGTGTAAAAG
ATCGCCTTGCTTCTCGTCACAGTTACTCGCCAGAACGCGA
TTTTGATAAAATTCTACCGAATGGAGCTATAGAAGGTAGC
TCCGTTTCTTCCTCCTCTATTGAAGAAACGGAAATGTTGG
CTCCAAAACTCCCGGAAGAAAATCATAGTTTAATTCATGA
TAGGCCAGGCAGAGTTTCCATGATTAAGGACGATAAGGGT
CTTAAGTTTATAATTGAGACCAGTGAGACGCCACTTGAAG
GTGAAAGTGTTGTGTTTGGCCAAGTTACCGCCGGGTTAAA
AGATCTGATGGATAAACTAGCTAATGTGAAAACTGACGAA
AATGGCAAACCAGAGCAACCAATAACAATAGGTTACATTT
CATCCCAGGAACACAGGGATCAGCATGCAAAGGAAGCTCA
CGAAAAGTATTTACAAAGGCTTCAAGATTACCAAAACGGC
GATTTGGAGAAAGGTATTACCTTGAAGAATTATTTATACC
AGGGTAGTCAAAGAAAGTTAGAAGACGCAAAATATAATCA
GCTTCACCATCCTTTACCAAAGATTATGCTTGGTATTTCG
GTATTGTTACTTTTCTACGTTTTGGCCAAGTACAGGAAAA
GAATATTCAACAGATCGTC---TAAAATAGTTTCTATTAG
AGAGGATTAA
>lcl|M22.Contig10.7_8842-9768
ATGAAGAGCTTTTTTCTTTATCTTTATGTGGCATTCATGT
TTAGTTGCATAACGGCTCTGCCATTACCTGTGGATAACAA
AAGGGCTTCTTCAGACTCCTTAGACCTAAAGAAAAAATAC
ACACCAGACCCTCCTATTACACATAATGTAAACATCGGAA
TTGTTTTCACAGATCCTGAAAGTTCGGAAGAGGCCGGCCG
TCTCATAACAATAGACTTATACGGGACTATGGTGCCCAAG
ACAGTAATGACTTTTTGCCAGTATGTTGATAGTGTAAAAG
ATCGCCTTGCTTCTCGTCACAGTTACTCGCCAGAACGCGA
TTTTGATAAAATTCTACCGAATGGAGCTATAGAAGGTAGC
TCCGTTTCTTCCTCCTCTATTGAAGAAACGGAAATGTTGG
CTCCAAAACTCCCGGAAGAAAATCATAGTTTAATTCATGA
TAGGCCAGGCAGAGTTTCCATGATTAAGGACGATAGGGGT
CTTAAGTTTATAATTGAGACCAGTGAGACGCCACTTGAAG
GTGAAAGTGTTGTGTTTGGCCAAGTTACCGCCGGATTAAA
AGATCTGATGGATAAACTAGCTAATGTGAAAACTGACGAA
AATGGCAAACCAGAGCAACCAATAACAATAGGTTACATTT
CATCCCAGGAACACAGGGTTCAGCATGCAAAGGAAGCTCA
CGAAAAGTATTTACAAAGGCTTCAAGATTACCAAAACGGC
GATTTGGAAAAAGGTATTACCTTGAAGAATTATTTATACC
AGGGTAGTCAAAGAAAGTTAGAAGACGCAAAATATAATCA
GCTTCACCATCCTTTACCAAAGATTATGCTTGGTATTTCG
GTATTGTTACTTTTCTACGTTTTGGCCAAGTACAGGAAAA
GAATATTCAACAGATCGTC---TAAAATAGTTTCTATTAG
AGAGGATTAA
>lcl|CLIB324.Contig71.1_1315-2241
ATGAAGAGCTTTTTTCTTTATCTTTATGTGGCATTCATGT
TTAGTTGCATAACGGCTCTGCCATTACCTGTGGATAACAA
AAGGGCTTCTTCAGACTCCTTAGACCTAAAGAAAAAATAC
ACACCAGACCCTCCTATTACACATAATGTAAACATCGGAA
TTGTTTTCACAGATCCTGAAAGTTCGGAAGAGGCCGGCCG
TCTCATAACAATAGACTTATACGGGACTATGGTGCCCAAG
ACAGTAATGACTTTTTGCCAGTATGTTGATAGTGTAAAAG
ATCGCCTTGCTTCTCGTCACAGTTACTCGCCAGAACGCGA
TTTTGATAAAATTCTACCGAATGGAGCTATAGAAGGTAGC
TCCGTTTCTTCCTCCTCTATTGAAGAAACGGAAATGTTGG
CTCCAAAACTCCCGGAAGAAAATCATAGTTTAATTCATGA
TAGGCCAGGCAGAGTTTCCATGATTAAGGACGATAGGGGT
CTTAAGTTTATAATTGAGACCAGTGAGACGCCACTTGAAG
GTGAAAGTGTTGTGTTTGGCCAAGTTACCGCCGGATTAAA
AGATCTGATGGATAAACTAGCTAATGTGAAAACTGACGAA
AATGGCAAACCAGAGCAACCAATAACAATAGGTTACATTT
CATCCCAGGAACACAGGGTTCAGCATGCAAAGGAAGCTCA
CGAAAAGTATTTACAAAGGCTTCAAGATTACCAAAACGGC
GATTTGGAAAAAGGTATTACCTTGAAGAATTATTTATACC
AGGGTAGTCAAAGAAAGTTAGAAGACGCAAAATATAATCA
GCTTCACCATCCTTTACCAAAGATTATGCTTGGTATTTCG
GTATTGTTACTTTTCTACGTTTTGGCCAAGTACAGGAAAA
GAATATTCAACAGATCGTC---TAAAATAGTTTCTATTAG
AGAGGATTAA
>lcl|CLIB215.Contig26.1_27537-28463
ATGAAGAGCTTTTTTCTTTATCTTTATGTGGCATTCATGT
TTAGTTGCATAACGGCTCTGCCATTACCTGTGGATAACAA
AAGGGCTTCTTCAGACTCCTTAGACCTAAAGAAAAAATAC
ACACCAGACCCTCCTATTACACATAATGTAAACATCGGAA
TTGTTTTCACAGATCCTGAAAGTTCGGAAGAGGCCGGCCG
TCTCATAACAATAGACTTATACGGGACTATGGTGCCCAAG
ACAGTAATGACTTTTTGCCAGTATGTTGATAGTGTAAAAG
ATCGCCTTGCTTCTCGTCACAGTTACTCGCCAGAACGCGA
TTTTGATAAAATTCTACCGAATGGAGCTATAGAAGGTAGC
TCCGTTTCTTCCTCCTCTATTGAAGAAACGGAAATGTTGG
CTCCAAAACTCCCGGAAGAAAATCATAGTTTAATTCATGA
TAGGCCAGGCAGAGTTTCCATGATTAAGGACGATAGGGGT
CTTAAGTTTATAATTGAGACCAGTGAGACGCCACTTGAAG
GTGAAAGTGTTGTGTTTGGCCAAGTTACCGCCGGATTAAA
AGATCTGATGGATAAACTAGCTAATGTGAAAACTGACGAA
AATGGCAAACCAGAGCAACCAATAACAATAGGTTACATTT
CATCCCAGGAACACAGGGTTCAGCATGCAAAGGAAGCTCA
CGAAAAGTATTTACAAAGGCTTCAAGATTACCAAAACGGC
GATTTGGAAAAAGGTATTACCTTGAAGAATTATTTATACC
AGGGTAGTCAAAGAAAGTTAGAAGACGCAAAATATAATCA
GCTTCACCATCCTTTACCAAAGATTATGCTTGGTATTTCG
GTATTGTTACTTTTCTACGTTTTGGCCAAGTACAGGAAAA
GAATATTCAACAGATCGTC---TAAAATAGTTTCTATTAG
AGAGGATTAA
>lcl|CBS7960.Contig197.1_4805-5731
ATGAAGAGCTTTTTTCTTTATCTTTATGTGGCATTCATGT
TTAGTTGCATAACGGCTCTGCCATTACCTGTGGATAACAA
AAGGGCTTCTTCAGACTCCTTAGACCTAAAGAAAAAATAC
ACACCAGACCCTCCTATTACACATAATGTAAACATCGGAA
TTGTTTTCACAGATCCTGAAAGTTCGGAAGAGGCCGGCCG
TCTCATAACAATAGACTTATACGGGACTATGGTGCCCAAG
ACAGTAATGACTTTTTGCCAGTATGTTGATAGTGTAAAAG
ATCGCCTTGCTTCTCGTCACAGTTACTCGCCAGAACGCGA
TTTTGATAAAATTCTACCGAATGGAGCTATAGAAGGTAGC
TCCGTTTCTTCCTCCTCTATTGAAGAAACGGAAATGTTGG
CTCCAAAACTCCCGGAAGAAAATCATAGTTTAATTCATGA
TAGGCCAGGCAGAGTTTCCATGATTAAGGACGATAGGGGT
CTTAAGTTTATAATTGAGACCAGTGAGACGCCACTTGAAG
GTGAAAGTGTTGTGTTTGGCCAAGTTACCGCCGGATTAAA
AGATCTGATGGATAAACTAGCTAATGTGAAAACTGACGAA
AATGGCAAACCAGAGCAACCAATAACAATAGGTTACATTT
CATCCCAGGAACACAGGGTTCAGCATGCAAAGGAAGCTCA
CGAAAAGTATTTACAAAGGCTTCAAGATTACCAAAACGGC
GATTTGGAAAAAGGTATTACCTTGAAGAATTATTTATACC
AGGGTAGTCAAAGAAAGTTAGAAGACGCAAAATATAATCA
GCTTCACCATCCTTTACCAAAGATTATGCTTGGTATTTCG
GTATTGTTACTTTTCTACGTTTTGGCCAAGTACAGGAAAA
GAATATTCAACAGATCGTC---TAAAATAGTTTCTATTAG
AGAGGATTAA
>lcl|IL01.contig06419_889-1815
ATGAAGAGCTTTTTTCTTTATCTTTATGTGGCATTCATGT
TTAGTTGCATAACGGCTCTGCCATTACCTGTGGATAACAA
AAGGGCTTCTTCAGACTCCTTAGACCTAAAGAAAAAATAC
GCACCAGACCCTCCTATTACACATAATGTAAACATCGGAA
TTGTTTTCACAGATCCTGAAAGTTCGGAAGAGGCCGGCCG
TCTCATAACAATAGACTTATACGGGACTATGGTGCCCAAG
ACAGTAATGACTTTTTGCCAGTATGTTGATAGTGTAAAAG
ATCGCCTTGCTTCTCGTCACAGTTACTCGCCAGAACGCGA
TTTTGATAAAATTCTACCGAATGGAGCTATAGAAGGTAGC
TCCGTTTCTTCTTCCTCTATTGAAGAAACGGAAATGTTGG
CTCCAAAACTCCCGGAAGAAAATCATAGTTTAATTCATGA
TAGGCCAGGCAGAGTTTCCATGATTAAGGACGATAAGGGT
CTTAAGTTTATAATTGAGACCAGTGAGACGCCACTTGAAG
GTGAAAGTGTTGTGTTTGGCCAAGTTACCGCCGGATTAAA
AGATCTGATGGATAAACTAGCTAATGTGAAAACTGACAAA
AATGGCAAACCAGAGCAACCAATAACAATAGGTTACATTT
CATCCCAGGAACACAGGGTTCAGCATGCAAAGGAAGCTCA
CGAAAAGTATTTACAAAGGCTTCAAGATTACCAAAACGGC
GATTTGGAAAAAGGTATTACCTTGAAGAATTATTTATACC
AGGGTAGTCAAAGAAAGTTAGAAGACGCAAAATATGATCA
GCTTCACCATCCTTTACCAAAGATTATGCTTGGTATTTCG
GTATTGTTACTTTTCTACGTTTTGGCCAAGTACAGGAAAA
GAATATTCAACAGATCGTC---TAAAATAGTTTCTATTAG
AGAGGATTAA
>lcl|YJM451.contig00265_24340-25266
ATGAAGAGCTTTTTTCTTTATCTTTATGTGGCATTCATGT
TTAGTTGCATAACGGCTCTGCCATTACCTGTGGATAACAA
AAGGGCTTCTTCAGACTCCTTAGACCTAAAGAAAAAATAC
GCACCAGACCCTCCTATTACACATAATGTAAACATCGGAA
TTGTTTTCACAGATCCTGAAAGTTCGGAGGAGGCCGGTCG
TCTCATAACAATAGACTTATACGGGACTATGGTGCCCAAG
ACAGTAATGACTTTTTGCCAGTATGTTGATAGTGTAAAAG
ATCGCCTTGCTTCTCGTCACAGTTACTCGCCAGAACGCGA
TTTTGATAAAATTCTATCGAATGGAGCTATAGAAGGTAGC
TCCGTTTCTTCCTCCTCTATTGAAGAAACGGAAATGTTGG
CTCCAAAACTCCCGGAAGAAAATCATAGTTTAATTCATGA
TAGGCCAGGCAGAGTTTCCATGATTAAGGACGATAAGGGT
CTTAAGTTTATAATTGAGACCAGTGAGACGCCACTTGAAG
GCGAAAGTGTTGTGTTTGGCCAAGTTACCGCCGGGTTAAA
AGATCTGATGGATAAACTAGCTAATGTGAAAACTGACGAA
AATGGCAAACCAGAGCAACCAATAACAATAGGTTACATTT
CATCCCAGGAACACAGGGTTCAGCATGCAAAGGAAGCTCA
CGAAAAGTATTTACAAAGGCTTCAAGATTACCAAAACGGC
GATTTGGAGAAAGGTATTACCTTGAAGAATTATTTATACC
GGGGTAGTCAAAGAAAGTTAGAAGACGCAAAATATAATCA
GCTTCACCATCCTTTACCAAAGATTATGCTTGGTATTTCG
GTATTGTTACTTTTCTACGTTTTAGCCAAGTACAGGAAAA
GAATATTCAACAGATCGTC---TAAAATAGTTTCTATTAG
AGAGGATTAA
>lcl|YJM269.Contig189.2_4038-4964
ATGAAGAGCTTTTTTCTTTATCTTTGTGTGGCATTCATGT
TTAGTTGCATAACGGCTCTGCCATTACCTGTGGATAACAA
AAGGGCTTCTTCAGACTCCTTAGATCTAAAGAAAAAATAC
GCACCAGACCCTCCTATTACACATAATGTAAACATCGGAA
TTGTTTTCACAGATCCTGAAAGTTCGGAGGAGGCCGGTCG
TCTCATAACAATAGACTTATACGGGACTATGGTGCCCAAG
ACAGTAATGACTTTTTGCCAGTATGTTGATAGTGTAAAAG
ATCGCCTTGCTTCTCGTCACAGTTACTCGCCAGAACGCGA
TTTTGATAAAATTCTACCGAATGGAGCTATAGAAGGTAGC
TCCGTTTCTTCCTCCTCTATTGAAGAAACGGAAATGTTGG
CTCCAAAACTCCCGGAAGAAAATCATAGTTTAATTCATGA
TAGGCCAGGCAGAGTTTCCATGATTAAGGACGATAAGGGT
CTTAAGTTTATAATTGAAACCAGTGAGACGCCACTTGAAG
GTGAAAGTGTTGTGTTTGGCCAAGTTACCGCCGGGTTAAA
AGATCTGATGGATAAACTAGCTAATGTGAAAACTGACGAA
AATGGCAAACCAGAGCAACCAATAACAATAGGTTACATTT
CATCCCAGGAACACAGGGTTCAGCATGCAAAGGAAACTCA
CGAAAAGTATTTACAAAGGCTTCAAGATTACCAAAACGGC
GATTTGGAGAAAGGTATTACCTTGAAGAATTATTTATACC
AGGGTAGTCAAAGAAAGTTAGAAGACGCAAAATATAATCA
GCTTCACCATCCTTTACCAAAGATTATGCTTGGTATTTCG
GTATTGTTACTTTTCTACGTTTTGGCCAAGTACAGGAAAA
GAATATTCAACAGATCGTC---TAAAATAGTTTCTATTAG
AGAGGATTAA
>lcl|Y10.Contig131.4_9442-10368
ATGAAGAGCTTTTTTCTTTATCTTTGTGTGGCATTCATGT
TTAGTTGCATAACGGCTCTGCCATTACCTGTGGATAACAA
AAGGGCTTCTTCAGACTCCTTAGATCTAAAGAAAAAATAC
GCACCAGACCCTCCTATTACACATAATGTAAACATCGGAA
TTGTTTTCACAGATCCTGAAAGTTCGGAGGAGGCCGGTCG
TCTCATAACAATAGACTTATACGGGACTATGGTGCCCAAG
ACAGTAATGACTTTTTGCCAGTATGTTGATAGTGTAAAAG
ATCGCCTTGCTTCTCGTCACAGTTACTCGCCAGAACGCGA
TTTTGATAAAATTCTACCGAATGGAGCTATAGAAGGTAGC
TCCGTTTCTTCCTCCTCTATTGAAGAAACGGAAATGTTGG
CTCCAAAACTCCCGGAAGAAAATCATAGTTTAATTCATGA
TAGGCCAGGCAGAGTTTCCATGATTAAGGACGATAAGGGT
CTTAAGTTTATAATTGAAACCAGTGAGACGCCACTTGAAG
GTGAAAGTGTTGTGTTTGGCCAAGTTACCGCCGGGTTAAA
AGATCTGATGGATAAACTAGCTAATGTGAAAACTGACGAA
AATGGCAAACCAGAGCAACCAATAACAATAGGTTACATTT
CATCCCAGGAACACAGGGTTCAGCATGCAAAGGAAACTCA
CGAAAAGTATTTACAAAGGCTTCAAGATTACCAAAACGGC
GATTTGGAGAAAGGTATTACCTTGAAGAATTATTTATACC
AGGGTAGTCAAAGAAAGTTAGAAGACGCAAAATATAATCA
GCTTCACCATCCTTTACCAAAGATTATGCTTGGTATTTCG
GTATTGTTACTTTTCTACGTTTTGGCCAAGTACAGGAAAA
GAATATTCAACAGATCGTC---TAAAATAGTTTCTATTAG
AGAGGATTAA
>YNR028W_LalvinQA23
ATGAAGAGCTTTTTTCTTTATCTTTATGTGGCATTCATGT
TTAGTTGCATAACGGCTCTGCCATTACCTGTGGATAACAA
AAGGGCTTCTTCAGACTCCTTAGACCTAAAGAAAAAATAC
GCACCAGACCCTCCTATTACACATAATGTAAACATCGGAA
TTGTTTTCACAGATCCTGAAAGTTCGGAAGAGGCCGGCCG
TCTCATAACAATAGACTTATACGGGACTATGGTGCCCAAG
ACAGTAATGACTTTTTGCCAGTATGTTGATAGTGTAAAAG
ATCGCCTTGCTTCTCGTCACAGTTACTCGCCAGAACGCGA
TTTTGATAAAATTCTACCGAATGGAGCTATAGAAGGTAGC
TCCGTTTCTTCCTCCTCTATTGAAGAAACGGAAATGTTGG
CTCCAAAACTCCCGGAAGAAAATCATAGTTTAATTCATGA
TAGGCCAGGCAGAGTTTCCATGATTAAGGACGATAGGGGT
CTTAAGTTTATAATTGAGACCAGTGAGACGCCACTTGAAG
GTGAAAGTGTTGTGTTTGGCCAAGTTACCGCCGGATTAAA
AGATCTGATGGATAAACTAGCTAATGTGAAAACTGACGAA
AATGGCAAACCAGAGCAACCAATAACAATAGGTTACATTT
CATCCCAGGAACACAGGGTTCAGCATGCAAAGGAAGCTCA
CGAAAAGTATTTACAAAGGCTTCAAGATTACCAAAACGGC
GATTTGGAAAAAGGTATTACCTTGAAGAATTATTTATACC
AGGGTAGTCAAAGAAAGTTAGAAGACGCAAAATATAATCA
GCTTCACCATCCTTTACCAAAGATTATGCTTGGTATTTCG
GTATTGTTACTTTTCTACGTTTTGGCCAAGTACAGGAAAA
GAATATTCAACAGATCGTC---TAAAATAGTTTCTATTAG
AGAGGATTAA
>MIT_Spar_c258_19422
ATGAAGAGCCTTTTTCTTTATATTTATGTTGCATTCATGT
TTACTTGCATAATGGCTTTGCCATTACCTGTGGATAACAA
AAGGGCTTCTTCAGACTCCTTAGATCTAAGCAAAAAATAC
GCACCAAACCCTCCTGCTACGCATACCGTAAATATTTTAA
TCATGTTCACAGAACCTGAACATTCCGAAGTTGCGGCTCA
TTTAATAACGATAGACTTATACGGGACCATGGTGCCTAAG
ACAGTAATGAATTTTTGCCAGTATGCTGATAGTATGAAAG
ATCGCATTCCTCCTGATCATATTGTCCCTTCGGAGCGTGA
TTTTGATAAGATTCTATCGAATGGGGCTATAGAAGGTGGT
CCTGTTCCTTCCTCCTCTGGTGAAGAAACGGGGGTCTTAG
CTTCT---CTCTTTAAAGAAAACCATGGTTTGATTCACGA
TAGGCCAGGCAGGGTTTCCATGATTAAGGATGATGCGGGA
CTCAAGTTTATAATTGGAACTAGTGACACGGCTCCTGGAG
GTGGAAATATTGTATTTGGCCAAGTTACATCCGGATTAAA
AGATTTAATGGATAAACTAGCCAATGTGAAAACTGACGAA
AATGGTAAGCCAGATCAACCAATGACAATAGCCTACATTT
CATCCAATGAAAACAAGTTTCAAGATGCAAAGAAAGCCCA
CGAACAGTATCTTCAAAGACTTCAAGATTATCAAAACGGC
GATTTGGAGAAAGGTATCACCTTGAAGAATTATCTATACC
CGAGTAATCAAAGGAAGTTGGAAGATGTGAAATACAATCA
GCTTCACCATCCTTTACCGAAGGTTATGTTTGGTATTACC
ATATTGTTGCTTTTCTACGTTTTAGCCAAGTACAGGAAAA
GGATATTCAGCAGATCGTCGTCTAAAATAGTTTCTATTAG
AGAGGACTGA
