# Supplementary material for: ZRT1 Harbors an Excess of Nonsynonymous Polymorphism and Shows Evidence of Balancing Selection in Saccharomyces cerevisiae
Source: G3 (Bethesda). 2013 Apr 1;3(4):665–73. doi: 10.1534/g3.112.005082 (PMC3618353; doi:10.1534/g3.112.005082)
Supplement: Supporting Information [file supp_g3.112.005082_FileS1.zip › YNR059W_FullLength_SparALN.fasta]

>YNR059W_S288C
ATGGTATTGCGCATACGAAGAATTAAGAAACTGGCACCATTGATCTTCAC
ATCATTGTTGTCTCTCATTGTTCTTTTTAGGGTCTACCGACAGTATCCAT
TCTCCGACCATTTCGAAACACGCAGAGAAGATGATCGCTCTGGCAACGTG
CACTGCTTTTCTAGACTGCGTCAAATAGAGGAATATGAAAAGCCGGAATT
GACAAGTAAATTCTATGAACCGAATAGATGGAAATCTTTTATATCTTACG
TGACCAGGAGTCGCAAGGATGTGAAAACTGTGTCCCGATCGCTATCCAAT
TTGGATTTGTATCAAAAATGCTCAAAAGAAATCCGTGCTGATCAGGATAT
TTCCCTTCTTCATAGCATAGAAACCAAGTTGTTCCCATATATAAACTTCA
CAGCCCTAAATAGTGAACAATCTCATAATTTTTGGCCTGTTCATACCCGA
TTTGATGGAACAAAGTACCGTGGACAGGTATTACAATTTTCTTCTGAGAA
CAATTCGTTCATTGGAACTTCACCCATTGAATTCAAGGCTAGCGAACCTT
TTTGGGAGAACTGGTTGAATTCAGCTCTTCAAAGGAATTCAAAAGGTGTG
GTAATGAGCGTATCGGAATATCTGGTGGCTGATACAATTCGACTAATAAG
AGTTTTGCGGCTGTTAAATAATTCCCTTCCAATTGAAATCGTTCACAAAT
CGGATTTACATGAGAGTTCTCAACAGCTCTTGATAGCAGCAGCAAGAGAA
TCTGGATCCTTAAATTATCCCCCTCAGGAATTGTGGTTTCTGGATGTGAA
AGACATGTTAAATGACGAATATTTAGCGAGATTCAAGAGATTTTCGAATA
AGTGGCTGGCAATTACCTTTTGTTCATTTCAAATACCAATCTTTTTGGAC
TCTGATACTGTACCTTTTGTCCCGTTGGATACACTCTATGAAATTGACGG
ATTTAAAAGAACAGGTACACTGTTTTTCAAAGACAGGAGTTTTCCAACCT
CCAAGTTAAGTCCACTCCAAGTTAAAGTTTTGAAGCAGATAATCAATAAT
AGTCTGGATGTATCCTCGGATTCGGAGCAAGGTTTTGAAATCTTAAAACA
TAACCTAAACGATGAGATGGCAATTGATGCAATAGAGGCCTTGATTTTCA
AGAAACAAAAACATTACATGGACAGCGGCTTAGTGATATTCGATAAACAA
AAACACTTTTTCTGTCTACCAATCGCAATAATGCTGCAATTTTCGCCTAT
CCAAGAGTTTTTCCATGGTGATAAGGAATGGTTTTGGCTTAGTTTGTTTA
TTTCCAAAAAAGAGTTTACTTTTTATCCAATAGAGGCTTCGAATGTAGGA
AGATTAGAGAAGCCGGAGACTCTAGAAAGCAGTACAATCTGTTCTACCCA
GCTATCTCACACGGACGTGTACGGTAATCTTTTGTGGTTGAATGGCGGAT
TATCCGTTTGCAAAAAAAATTGTTGGAATTATGATTTTACAAAGCGTAAA
GAGATTGCGGCCAAATACAAAAGCGTTGATGAATTACGGAATTACTATCA
ATCACCTGTGAAACTCGAAGCTGTCATAATACCCGATGTCAGCAAGTCCC
CCTGGTCGCAACAGAGCGAATGCGTTATGTACAGCTATTGCACACATTAT
AGGAAGGGACAGTACGGAAAATTGATAGAGTTTACAGATTCTCAAAAGAA
ATATTACGAGAAAGTTGTAGAATTATGGAACAAGGTTGTATAG
>YNR059W_AWRI1631
ATGGTATTGCGCATACGAAGAATTAAGAAACTGGCACCATTGATCTTCAC
ATCATTGTTGTCTCTCATTGTTCTTTTTAGGGTCTACCGACAGTATCCAT
TCTCCGACCATTTCGAAACACGCAGAGAAGATGATCGCTCTGGCAACGTG
CACTGCTTTTCTAGACTGCGTCAAATAGAGGAATATGAAAAGCCGGAATT
GACAAGTAAATTCTATGAACCGAATAGATGGAAATCTTTTATATCTTACG
TGACCAGGAGTCGCAAGGATGTGAAAACTGTGTCCCGATCGCTATCCAAT
TTGGATTTGTATCAAAAATGCTCAAAAGAAATCCGTGCTGATCAGGATAT
TTCCCTTCTTCATAGCATAGAAACCAAGTTGTTCCCATATATAAACTTCA
CAGCCCTAAATAGTGAACAATCTCATAATTTTTGGCCTGTTCATACCCGA
TTTGATGGAACAAAGTACCGTGGACAGGTATTACAATTTTCTTCTGAGAA
CAATTCGTTCATTGGAACTTCACCCATTGAATTCAAGGCTAGCGAACCTT
TTTGGGAGAACTGGTTGAATTCAGCTCTTCAAAGGAATTCAAAAGGTGTG
GTAATGAGCGTATCGGATTATCTGGTGGCTGATACAATTCGACTAATAAG
AGTTTTGCGGCTGTTAAATAATTCCCTTCCAATTGAAATCGTTCACAAAT
CGGATTTACATGAGAGTTCTCAACAGCTCTTGATAGCAGCAGCAAGAGAA
TCTGGATCCTTAAATTATCCCCCTCAGGAATTGTGGTTTCTGGATGTGAA
AGACATGTTAAATGACGAATATTTAGCGAGATTCAAGAGATTTTCGAATA
AGTGGCTGGCAATTACCTTTTGTTCATTTCAAATACCAATCTTTTTGGAC
TCTGATACTGTACCTTTTGTCCCGTTGGATACACTCTATGAAATTGACGG
ATTTAAAAGAACAGGTACACTGTTTTTCAAAGACAGGAGTTTTCCAACCT
CCAAGTTAAGTCCACTCCAAGTTAAAGTTTTGAAGCAGATAATCAATAAT
AGTCTGGATGTATCCTCGGATTCGGAGCAAGGTTTTGAAATCTTAAAACA
TAACCTAAACGATGAGATGGCAATTGATGCAATAGAGGCCTTGATTTTCA
AGAAACAAAAACATTACATGGACAGCGGCTTAGTGATATTCGATAAACAA
AAACACTTTTTCTGTCTACCAATCGCAATAATGCTGCAATTTTCGCCTAT
CCAAGAGTTTTTCCATGGTGATAAGGAATGGTTTTGGCTTAGTTTGTTTA
TTTCCAAAAAAGAGTTTACTTTTTATCCAATAGAGGCTTCGAATGTAGGA
AGATTAGAGAAGCCGGAGACTCTAGAAAGCAGTACAATCTGTTCTACCCA
GCTATCTCACACGGACGTGTACGGTAATCTTTTGTGGTTGAATGGCGGAT
TATCCGTTTGCAAAAAAAATTGTTGGAATTATGATTTTACAAAGCGTAAA
GAGATTGCGGCCAAATACAAAAGCGTTGATGAATTACGGAATTACTATCA
ATCACCTGTGAAACTCGAAGCTGTCATAATACCCGATGTCAGCAAGTCCC
CCTGGTCGCAACAGAGCGAATGCGTTATGTACAGCTATTGCACACATTAT
AGGAAGGGACAGTACGGAAAATTGATAGAGTTTACAGATTCTCAAAAGAA
ATATTACGAGAAAGTTGTAGAATTATGGAACAAGGTTGTATAG
>YNR059W_EC1118
ATGGTATTGCGCATACGAAGAATTAAGAAACTGGCACCATTGATCTTCAC
ATCATTGTTGTCTCTCATTGTTCTTTTTAGGGTCTACCGACAGTATCCAT
TCTCCGACCATTTCGAAACACGCAGAGAAGATGATCGCTCTGGCAACGTG
CACTGCTTTTCTAGACTGCGTCAAATAGAGGAATATGAAAAGCCGGAATT
GACAAGTAAATTCTATGAACCGAATAGATGGAAATCTTTTATATCTTACG
TGACCAGGAGTCGCAAGGATGTGAAAACTGTGTCCCGATCGCTATCCAAT
TTGGATTTGTATCAAAAATGCTCAAAAGAAATCCGTGCTGATCAGGATAT
TTCCCTTCTTCATAGCATAGAAACCAAGTTGTTCCCATATATAAACTTCA
CAGCCCTAAATAGTGAACAATCTCATAATTTTTGGCCTGTTCATACCCGA
TTTGATGGAACAAAGTACCGTGGACAGGTATTACAATTTTCTTCTGAGAA
CAATTCGTTCATTGGAACTTCACCCATTGAATTCAAGGCTAGCGAACCTT
TTTGGGAGAACTGGTTGAATTCAGCTCTTCAAAGGAATTCAAAAGGTGTG
GTAATGAGCGTATCGGATTATCTGGTGGCTGATACAATTCGACTAATAAG
AGTTTTGCGGCTGTTAAATAATTCCCTTCCAATTGAAATCGTTCACAAAT
CGGATTTACATGAGAGTTCTCAACAGCTCTTGATAGCAGCAGCAAGAGAA
TCTGGATCCTTAAATTATCCCCCTCAGGAATTGTGGTTTCTGGATGTGAA
AGACATGTTAAATGACGAATATTTAGCGAGATTCAAGAGATTTTCGAATA
AGTGGCTGGCAATTACCTTTTGTTCATTTCAAATACCAATCTTTTTGGAC
TCTGATACTGTACCTTTTGTCCCGTTGGATACACTCTATGAAATTGACGG
ATTTAAAAGAACAGGTACACTGTTTTTCAAAGACAGGAGTTTTCCAACCT
CCAAGTTAAGTCCACTCCAAGTTAAAGTTTTGAAGCAGATAATCAATAAT
AGTCTGGATGTATCCTCGGATTCGGAGCAAGGTTTTGAAATCTTAAAACA
TAACCTAAACGATGAGATGGCAATTGATGCAATAGAGGCCTTGATTTTCA
AGAAACAAAAACATTACATGGACAGCGGCTTAGTGATATTCGATAAACAA
AAACACTTTTTCTGTCTACCAATCGCAATAATGCTGCAATTTTCGCCTAT
CCAAGAGTTTTTCCATGGTGATAAGGAATGGTTTTGGCTTAGTTTGTTTA
TTTCCAAAAAAGAGTTTACTTTTTATCCAATAGAGGCTTCGAATGTAGGA
AGATTAGAGAAGCCGGAGACTCTAGAAAGCAGTACAATCTGTTCTACCCA
GCTATCTCACACGGACGTGTACGGTAATCTTTTGTGGTTGAATGGCGGAT
TATCCGTTTGCAAAAAAAATTGTTGGAATTATGATTTTACAAAGCGTAAA
GAGATTGCGGCCAAATACAAAAGCGTTGATGAATTACGGAATTACTATCA
ATCACCTGTGAAACTCGAAGCTGTCATAATACCCGATGTCAGCAAGTCCC
CCTGGTCGCAACAGAGCGAATGCGTTATGTACAGCTATTGCACACATTAT
AGGAAGGGACAGTACGGAAAATTGATAGAGTTTACAGATTCTCAAAAGAA
ATATTACGAGAAAGTTGTAGAATTATGGAACAAGGTTGTATAG
>YNR059W_JAY291
ATGGTATTGCGCATACGAAGAATTAAGAAACTGGCACCATTGATCTTCAC
ATCATTGTTGTCTCTCATTGTTCTTTTTAGGGTCTACCGACAGTATCCAT
TCTCCGACCATTTCGAAACACGCAGAGAAGATGATCGCTCTGGCAACGTG
CACTGCTTTTCTAGACTGCGTCAAATAGAGGAATATGAAAAGCCGGAATT
GACAAGTAAATTCTATGAACCGAATAGATGGAAATCTTTTATATCTTACG
TGACCAGGAGTCGCAAGGATGTGAAAACTGTGTCCCGATCGCTATCCAAT
TTGGATTTGTATCAAAAATGCTCAAAAGAAATCCGTGCTGATCAGGATAT
TTCCCTTCTTCATAGCATAGAAACCAAGTTGTTCCCATATATAAACTTCA
CAGCCCTAAATAGTGAACAATCTCATAATTTTTGGCCTGTTCATACCCGA
TTTGATGGAACAAAGTACCGTGGACAGGTATTACAATTTTCTTCTGAGAA
CAATTCGTTCATTGGAACTTCACCCATTGAATTCAAGGCTAGCGAACCTT
TTTGGGAGAACTGGTTGAATTCAGCTCTTCAAAGGAATTCAAAAGGTGTG
GTAATGAGCGTATCGGATTATCTGGTGGCTGATACAATTCGACTAATAAG
AGTTTTGCGGCTGTTAAATAATTCCCTTCCAATTGAAATCGTTCACAAAT
CGGATTTACATGAGAGTTCTCAACAGCTCTTGATAGCAGCAGCAAGAGAA
TCTGGATCCTTAAATTATCCCCCTCAGGAATTGTGGTTTCTGGATGTGAA
AGACATGTTAAATGACGAATATTTAGTGAGATTCAAGAGATTTTCGAATA
AGTGGCTGGCAATTACCTTTTGTTCATTTCAAATACCAATCTTTTTGGAC
TCTGATACTGTACCTTTTGTCCCGTTGGATACACTCTATGAAATTGACGG
ATTTAAAAGAACAGGTACACTGTTTTTCAAAGACAGGAGTTTTCCAACCT
CCAAGTTAAGTCCACTCCAAGTTAAAGTTTTGAAGCAGATAATCAATAAT
AGTCTGGATGTATCCTCGGATTCGGAGCAAGGTTTTGAAATCTTAAAACA
TAACCTAAACGATGAGATGGCAATTGATGCAATAGAGGCCTTGATTTTCA
AGAAACAAAAACATTACATGGACAGCGGCTTAGTGATATTCGATAAACAA
AAACACTTTTTCTGTCTACCAATCGCAATAATGCTGCAATTTTCGCCTAT
CCAAGAGTTTTTCCATGGTGATAAGGAATGGTTTTGGCTTAGTTTGTTTA
TTTCCAAAAAAGAGTTTACTTTTTATCCAATAGAGGCTTCGAATGTAGGA
AGATTAGAGAAGCCGGAGACTCTAGAAAGCAGTACAATCTGTTCTACCCA
GCTATCTCACACGGACGTGTACGGTAATCTTTTGTGGTTGAATGGCGGAT
TATCCGTTTGCAAAAAAAATTGTTGGAATTATGATTTTACAAAGCGTAAA
GAGATTGCGGCCAAATACAAAAGCGTTGATGAATTACGGAATTACTATCA
ATCACCTGTGAAACTCGAAGCTGTCATAATACCCGATGTCAGCAAGTCCC
CCTGGTCGCAACAGAGCGAATGCGTTATGTACAGCTATTGCACACATTAT
AGGAAGGGACAGTACGGAAAATTGATAGAGTTTACAGATTCTCAAAAGAA
ATATTACGAGAAAGTTGTAGAATTATGGAACAAGGTTGTATAG
>YNR059W_Kyokai7
ATGGTATTGCGCATACGAAGAATTAAGAAACTGGCACCATTGATCTTCAC
ATCATTATTGTCTCTCATTGTTCTTTTTAGGGTCTACCGACAGTATCCAT
TCTCCGACCATTTCGAAACACGCAGAGAAGATGATCGCTCTGGCAACCTG
CACTGCTTTTCTAGACTGCGTCAAATAGAGGAATATGAAAAGCCGGAATT
GACAAGTAAATTCTATGAACCGAATAGATGGAAATCTTTTATATCTTACG
TTACCAGGGGTCGCAAGGATGTGAAAACTGTGTCCCGATCGCTATCCAAT
TTGGATTTGTATCAAAAATGCTCCAAAGAAATCCGTGCTGATCAGGATAT
TTCTCTTCTTCATAGCATAGAAACCAAGTTGTTCCCATATATAAACTTCG
CAGCCCTAAATAGTGAACAATCTCATAATTTTTGGCCTGTTCATACCCGA
TTTGATGGAACAAAGTACCGTGGACAGGTATTACAATTTTCTTCTGAGAA
CAATTCGTTCATTGGAACTTCACCCATTGAATTCAAGGCTAGCGAACCTT
TTTGGGAGAACTGGTTGAATTCAGCTCTTCAAAGGAATTCAAAAGGTGTG
GTAATGAGCGTATCGGATTATCTGGTGGCTGATACAATTCGACTAATAAG
AGTTTTGCGGCTGTTAAATAATTCCCTTCCAATTGAAATCGTTCACAAAT
CGGATTTACATGAGAGTTCTCAACAGCTCTTGATAGCAGCAGCAAGAGAA
TCTGGATCCTTAAATTATCCCCCTCAGGAATTGTGGTTTCTGGATGTGAA
AGACATGTTAAATGACGAATATTTAGCGAGATTTAAGAGATTTTCGAATA
AGTGGCTGGCAATTACCTTTTGTTCATTTCAAATACCAATCTTTTTGGAC
TCTGATACTGTACCTTTTGTCCCGTTGGATACACTCTATGAAATTGACGG
ATTTAAAAGAACAGGTACACTGTTTTTCAAAGACAGGAGTTTTCCAACCT
CCAAGTTAAGTCCACTCCAAGTTAAAGTTTTGAAGCAGATAATTAATAAT
AGTCTGGACGTATCCTCGGATTCGGAGCAAGGTTTTGAAATCTTAAAGCA
TAACCTAAACGATGAGATGGCAATTGACGCAATAGAGGCCTTGATTTTCA
AGAAACAAAAACATTACATGGACAGCGGCTTAGTGATATTCGATAAAAAA
AAACACTTTTTCTGTCTGCCCATCGCAATAATGCTGCAATTTTCGCCTAT
CCAAGAGTTTTTCCATGGTGATAAGGAATGGTTTTGGCTTAGTTTGTTTA
TTTCCAAAAAAGAGTTTACTTTTTATCCAGTAGAGGCTTCGAATGTAGGA
AGATTAGAGAAGCCGGAGACTCTAGAAAGCAGTACAATCTGTTCTACCCA
GCTATCTCACACGGACGTGTACGGTAATCTTTTGTGGTTGAATGGCGGTT
TATCCGTTTGCAAAAAAAATTGTTGGAATTATGATTTTACAAAGCGTAAA
GAGATTGCGGCCAAATACAAAAGCGTTGATGAATTACAGAATTACTATCA
ATCACCTGTGAAACTCGAAGCTGTCATAATACCCGATGTCAGCAAGTCCC
CCTGGTCGCAACAGAGCGAATGCGTTATGTACAGCTATTGTACACATTAT
AGGAAGGGACAGTACGGAAAATTGATAGAGTTTACAGATTCTCAAAAGAA
ATATTACGAGAAAGTTGTAGAATTATGGAATAAAGTTGTATAA
>YNR059W_RM11-1a
ATGGTATTGCGCATACGAAGAATTAAGAAACTGGCACCATTGATCTTCAC
ATCATTGTTGTCTCTCATTGTTCTTTTTAGGGTCTACCGACAGTATCCAT
TCTCCGACCATTTCGAAACACGCAGAGAAGATGATCGCTCTGGCAACGTG
CACTGCTTTTCTAGACTGCGTCAAATAGAGGAATATGAAAAGCCGGAATT
GACAAGTAAATTCTATGAACCGAATAGATGGAAATCTTTTATATCTTACG
TGACCAGGAGTCGCAAGGATGTGAAAACTGTGTCCCGATCGCTATCCAAT
TTGGATTTGTATCAAAAATGCTCAAAAGAAATCCGTGCTGATCAGGATAT
TTCCCTTCTTCATAGCATAGAAACCAAGTTGTTCCCATATATAAACTTCA
CAGCCCTAAATAGTGAACAATCTCATAATTTTTGGCCTGTTCATACCCGA
TTTGATGGAACAAAGTACCGTGGACAGGTATTACAATTTTCTTCTGAGAA
CAATTCGTTCATTGGAACTTCACCCATTGAATTCAAGGCTAGCGAACCTT
TTTGGGAGAACTGGTTGAATTCAGCTCTTCAAAGGAATTCAAAAGGTGTG
GTAATGAGCGTATCGGATTATCTGGTGGCTGATACAATTCGACTAATAAG
AGTTTTGCGGCTGTTAAATAATTCCCTTCCAATTGAAATCGTTCACAAAT
CGGATTTACATGAGAGTTCTCAACAGCTCTTGATAGCAGCAGCAAGAGAA
TCTGGATCCTTAAATTATCCCCCTCAGGAATTGTGGTTTCTGGATGTGAA
AGACATGTTAAATGACGAATATTTAGCGAGATTCAAGAGATTTTCGAATA
AGTGGCTGGCAATTACCTTTTGTTCATTTCAAATACCAATCTTTTTGGAC
TCTGATACTGTACCTTTTGTCCCGTTGGATACACTCTATGAAATTGACGG
ATTTAAAAGAACAGGTACACTGTTTTTCAAAGACAGGAGTTTTCCAACCT
CCAAGTTAAGTCCACTCCAAGTTAAAGTTTTGAAGCAGATAATCAATAAT
AGTCTGGATGTATCCTCGGATTCGGAGCAAGGTTTTGAAATCTTAAAACA
TAACCTAAACGATGAGATGGCAATTGATGCAATAGAGGCCTTGATTTTCA
AGAAACAAAAACATTACATGGACAGCGGCTTAGTGATATTCGATAAACAA
AAACACTTTTTCTGTCTACCAATCGCAATAATGCTGCAATTTTCGCCTAT
CCAAGAGTTTTTCCATGGTGATAAGGAATGGTTTTGGCTTAGTTTGTTTA
TTTCCAAAAAAGAGTTTACTTTTTATCCAATAGAGGCTTCGAATGTAGGA
AGATTAGAGAAGCCGGAGACTCTAGAAAGCAGTACAATCTGTTCTACCCA
GCTATCTCACACGGACGTGTACGGTAATCTTTTGTGGTTGAATGGCGGAT
TATCCGTTTGCAAAAAAAATTGTTGGAATTATGATTTTACAAAGCGTAAA
GAGATTGCGGCCAAATACAAAAGCGTTGATGAATTACGGAATTACTATCA
ATCACCTGTGAAACTCGAAGCTGTCATAATACCCGATGTCAGCAAGTCCC
CCTGGTCGCAACAGAGCGAATGCGTTATGTACAGCTATTGCACACATTAT
AGGAAGGGACAGTACGGAAAATTGATAGAGTTTACAGATTCTCAAAAGAA
ATATTACGAGAAAGTTGTAGAATTATGGAACAAGGTTGTATAG
>YNR059W_Sigma1278b
ATGGTATTGCGCATACGAAGAATTAAGAAACTGGCACCATTGATCTTCAC
ATCATTATTGTCTCTCATTGTTCTTTTTAGGGTCTACCGACAGTATCCAT
TCTCCGACCATTTCGAAACACGCAGAGAAGATGATCGCTCTGGCAACCTG
CACTGCTTTTCTAGACTGCGTCAAATAGAGGAATATGAAAAGCCGGAATT
GACAAGTAAATTCTATGAACCGAATAGATGGAAATCTTTTATATCTTACG
TTACCAGGGGTCGCAAGGATGTGAAAACTGTGTCCCGATCGCTATCCAAT
TTGGATTTGTATCAAAAATGCTCCAAAGAAATCCGTGCTGATCAGGATAT
TTCTCTTCTTCATAGCATAGAAACCAAGTTGTTCCCATATATAAACTTCG
CAGCCCTAAATAGTGAACAATCTCATAATTTTTGGCCTGTTCATACCCGA
TTTGATGGAACAAAGTACCGTGGACAGGTATTACAATTTTCTTCTGAGAA
CAATTCGTTCATTGGAACTTCACCCATTGAATTCAAGGCTAGCGAACCTT
TTTGGGAGAACTGGTTGAATTCAGCTCTTCAAAGGAATTCAAAAGGTGTG
GTAATGAGCGTATCGGATTATCTGGTGGCTGATACAATTCGACTAATAAG
AGTTTTGCGGCTGTTAAATAATTCCCTTCCAATTGAAATCGTTCACAAAT
CGGATTTACATGAGAGTTCTCAACAGCTCTTGATAGCAGCAGCAAGAGAA
TCTGGATCCTTAAATTATCCCCCTCAGGAATTGTGGTTTCTGGATGTGAA
AGACATGTTAAATGACGAATATTTAGCGAGATTTAAGAGATTTTCGAATA
AGTGGCTGGCAATTACCTTTTGTTCATTTCAAATACCAATCTTTTTGGAC
TCTGATACTGTACCTTTTGTCCCGTTGGATACACTCTATGAAATTGACGG
ATTTAAAAGAACAGGTACACTGTTTTTCAAAGACAGGAGTTTTCCAACCT
CCAAGTTAAGTCCACTCCAAGTTAAAGTTTTGAAGCAGATAATTAATAAT
AGTCTGGACGTATCCTCGGATTCGGAGCAAGGTTTTGAAATCTTAAAGCA
TAACCTAAACGATGAGATGGCAATTGACGCAATAGAGGCCTTGATTTTCA
AGAAACAAAAACATTACATGGACAGCGGCTTAGTGATATTCGATAAAAAA
AAACACTTTTTCTGTCTGCCCATCGCAATAATGCTGCAATTTTCGCCTAT
CCAAGAGTTTTTCCATGGTGATAAGGAATGGTTTTGGCTTAGTTTGTTTA
TTTCCAAAAAAGAGTTTACTTTTTATCCAGTAGAGGCTTCGAATGTAGGA
AGATTAGAGAAGCCGGAGACTCTAGAAAGCAGTACAATCTGTTCTACCCA
GCTATCTCACACGGACGTGTACGGTAATCTTTTGTGGTTGAATGGCGGTT
TATCCGTTTGCAAAAAAAATTGTTGGAATTATGATTTTACAAAGCGTAAA
GAGATTGCGGCCAAATACAAAAGCGTTGATGAATTACAGAATTACTATCA
ATCACCTGTGAAACTCGAAGCTGTCATAATACCCGATGTCAGCAAGTCCC
CCTGGTCGCAACAGAGCGAATGCGTTATGTACAGCTATTGTACACATTAT
AGGAAGGGACAGTACGGAAAATTGATAGAGTTTACAGATTCTCAAAAGAA
ATATTACGAGAAAGTTGTAGAATTATGGAATAAAGTTGTATAA
>YNR059W_T7
ATGGTATTGCGCATACGAAGAATTAAGAAACTGGCACCATTGATCTTCAC
ATCATTATTGTCTCTCATTGTTCTTTTTAGGGTCTACCGACAGTATCCAT
TCTCCGACCATTTCGAAACACGCAGAGAAGATGATCGCTCTGGCAACCTG
CACTGCTTTTCTAGACTGCGTCAAATAGAGGAATATGAAAAGCCGGAATT
GACAAGTAAATTCTATGAACCGAATAGATGGAAATCTTTTATATCTTACG
TTACCAGGGGTCGCAAGGATGTGAAAATTGTGTCCCGATCGCTATCCAAT
TTGGATTTGTATCAAAAATGCTCCAAAGAAATCCGTGCTGATCAGGATAT
TTCTCTTCTTCATAGCATAGAAACCAAGTTGTTCCCATATATAAACTTCG
CAGCCCTAAATAGTGAACAATCTCATAATTTTTGGCCTGTTCATACCCGA
TTTGATGGAACAAAGTACCGTGGACAGGTATTACAATTTTCTTCTGAGAA
CAATTCGTTCATTGGAACTTCACCCATTGAATTCAAGGCTAGCGAACCTT
TTTGGGAGAACTGGTTGAATTCAGCTCTTCAAAGGAATTCAAAAGGTGTG
GTAATGAGCGTATCGGATTATCTGGTGGCTGATACAATTCGACTAATAAG
AGTTTTGCGGCTGTTAAATAATTCCCTTCCAATTGAAATCGTTCACAAAT
CGGATTTACATGAGAGTTCTCAACAGCTCTTGATAGCAGCAGCAAGAGAA
TCTGGATCCTTAAATTATCCCCCTCAGGAATTGTGGTTTCTGGATGTGAA
AGACATGTTAAATGACGAATATTTAGCGAGATTTAAGAGATTTTCGAATA
AGTGGCTGGCAATTACCTTTTGTTCATTTCAAATACCAATCTTTTTGGAC
TCTGATACTGTACCTTTTGTCCCGTTGGATACACTCTATGAAATTGACGG
ATTTAAAAGAACAGGTACACTGTTTTTCAAAGACAGGAGTTTTCCAACCT
CCAAGTTAAGTCCACTCCAAGTTAAAGTTTTGAAGCAGATAATTAATAAT
AGTCTGGACGTATCCTCGGATTCGGAGCAAGGTTTTGAAATCTTAAAACA
TAACCTAAACGATGAGATGGCAATTGACGCAATAGAGGCCTTGATTTTCA
AGAAACAAAAACATTACATGGACAGCGGCTTAGTGATATTCGATAAAAAA
AAACACTTTTTCTGTCTGCCCATCGCAATAATGCTGCAATTTTCGCCTAT
CCAAGAGTTTTTCCATGGTGATAAGGAATGGTTTTGGCTTAGTTTGTTTA
TTTCCAAAAAAGAGTTTACTTTTTATCCAGTAGAGGCTTCGAATGTAGGA
AGATTAGAGAAGCCGGAGACTCTAGAAAGCAGTACAATCTGTTCTACCCA
GCTATCTCACACGGACGTGTACGGTAATCTTTTGTGGTTGAATGGCGGTT
TATCCGTTTGCAAAAAAAATTGTTGGAATTATGATTTTACAAAGCGTAAA
GAGATTGCGGCCAAATACAAAAGCGTTGATGAATTACAGAATTACTATCA
ATCACCTGTGAAACTCGAAGCTGTCATAATACCCGATGTCAGCAAGTCCC
CCTGGTCGCAACAGAGCGAATGCGTTATGTACAGCTATTGTACACATTAT
AGGAAGGGACAGTACGGAAAATTGATAGAGTTTACAGATTCTCAAAAGAA
ATATTACGAGAAAGTTGTAGAATTATGGAATAAAGTTGTATAA
>YNR059W_UC5
ATGGTATTGCGCATACGAAGAATTAAGAAACTGGCACCATTGATCTTCAC
ATCATTATTGTCTCTCATTGTTCTTTTTAGGGTCTACCGACAGTATCCAT
TCTCCGACCATTTCGAAACACGCAGAGAAGATGATCGCTCTGGCAACCTG
CACTGCTTTTCTAGACTGCGTCAAATAGAGGAATATGAAAAGCCGGAATT
GACAAGTAAATTCTATGAACCGAATAGATGGAAATCTTTTATATCTTACG
TTACCAGGGGTCGCAAGGATGTGAAAACTGTGTCCCGATCGCTATCCAAT
TTGGATTTGTATCAAAAATGCTCCAAAGAAATCCGTGCTGATCAGGATAT
TTCTCTTCTTCATAGCATAGAAACCAAGTTGTTCCCATATATAAACTTCG
CAGCCCTAAATAGTGAACAATCTCATAATTTTTGGCCTGTTCATACCCGA
TTTGATGGAACAAAGTACCGTGGACAGGTATTACAATTTTCTTCTGAGAA
CAATTCGTTCATTGGAACTTCACCCATTGAATTCAAGGCTAGCGAACCTT
TTTGGGAGAACTGGTTGAATTCAGCTCTTCAAAGGAATTCAAAAGGTGTG
GTAATGAGCGTATCGGATTATCTGGTGGCTGATACAATTCGACTAATAAG
AGTTTTGCGGCTGTTAAATAATTCCCTTCCAATTGAAATCGTTCACAAAT
CGGATTTACATGAGAGTTCTCAACAGCTCTTGATAGCAGCAGCAAGAGAA
TCTGGATCCTTAAATTATCCCCCTCAGGAATTGTGGTTTCTGGATGTGAA
AGACATGTTAAATGACGAATATTTAGCGAGATTTAAGAGATTTTCGAATA
AGTGGCTGGCAATTACCTTTTGTTCATTTCAAATACCAATCTTTTTGGAC
TCTGATACTGTACCTTTTGTCCCGTTGGATACACTCTATGAAATTGACGG
ATTTAAAAGAACAGGTACACTGTTTTTCAAAGACAGGAGTTTTCCAACCT
CCAAGTTAAGTCCACTCCAAGTTAAAGTTTTGAAGCAGATAATTAATAAT
AGTCTGGACGTATCCTCGGATTCGGAGCAAGGTTTTCAAATCTTAAAGCA
TAACCTAAACGATGAGATGGCAATTGACGCAATAGAGGCCTTGATTTTCA
AGAAACAAAAACATTACATGGACAGCGGCTTAGTGATATTCGATAAAAAA
AAACACTTTTTCTGTCTGCCCATCGCAATAATGCTGCAATTTTCGCCTAT
CCAAGAGTTTTTCCATGGTGATAAGGAATGGTTTTGGCTTAGTTTGTTTA
TTTCCAAAAAAGAGTTTACTTTTTATCCAGTAGAGGCTTCGAATGTAGGA
AGATTAGAGAAGCCGGAGACTCTAGAAAGCAGTACAATCTGTTCTACCCA
GCTATCTCACACGGACGTGTACGGTAATCTTTTGTGGTTGAATGGCGGTT
TATCCGTTTGCAAAAAAAATTGTTGGAATTATGATTTTACAAAGCGTAAA
GAGATTGCGGCCAAATACAAAAGCGTTGATGAATTACAGAATTACTATCA
ATCACCTGTGAAACTCGAAGCTGTCATAATACCCGATGTCAGCAAGTCCC
CCTGGTCGCAACAGAGCGAATGCGTTATGTACAGCTATTGTACACATTAT
AGGAAGGGACAGTACGGAAAATTGATAGAGTTTACAGATTCTCAAAAGAA
ATATTACGAGAAAGTTGTAGAATTATGGAATAAAGTTGTATAA
>YNR059W_Vin13
ATGGTATTGCGCATACGAAGAATTAAGAAACTGGCACCATTGATCTTCAC
ATCATTGTTGTCTCTCATTGTTCTTTTTAGGGTCTACCGACAGTATCCAT
TCTCCGACCATTTCGAAACACGCAGAGAAGATGATCGCTCTGGCAACGTG
CACTGCTTTTCTAGACTGCGTCAAATAGAGGAATATGAAAAGCCGGAATT
GACAAGTAAATTCTATGAACCGAATAGATGGAAATCTTTTATATCTTACG
TGACCAGGAGTCGCAAGGATGTGAAAACTGTGTCCCGATCGCTATCCAAT
TTGGATTTGTATCAAAAATGCTCAAAAGAAATCCGTGCTGATCAGGATAT
TTCCCTTCTTCATAGCATAGAAACCAAGTTGTTCCCATATATAAACTTCA
CAGCCCTAAATAGTGAACAATCTCATAATTTTTGGCCTGTTCATACCCGA
TTTGATGGAACAAAGTACCGTGGACAGGTATTACAATTTTCTTCTGAGAA
CAATTCGTTCATTGGAACTTCACCCATTGAATTCAAGGCTAGCGAACCTT
TTTGGGAGAACTGGTTGAATTCAGCTCTTCAAAGGAATTCAAAAGGTGTG
GTAATGAGCGTATCGGATTATCTGGTGGCTGATACAATTCGACTAATAAG
AGTTTTGCGGCTGTTAAATAATTCCCTTCCAATTGAAATCGTTCACAAAT
CGGATTTACATGAGAGTTCTCAACAGCTCTTGATAGCAGCAGCAAGAGAA
TCTGGATCCTTAAATTATCCCCCTCAGGAATTGTGGTTTCTGGATGTGAA
AGACATGTTAAATGACGAATATTTAGCGAGATTCAAGAGATTTTCGAATA
AGTGGCTGGCAATTACCTTTTGTTCATTTCAAATACCAATCTTTTTGGAC
TCTGATACTGTACCTTTTGTCCCGTTGGATACACTCTATGAAATTGACGG
ATTTAAAAGAACAGGTACACTGTTTTTCAAAGACAGGAGTTTTCCAACCT
CCAAGTTAAGTCCACTCCAAGTTAAAGTTTTGAAGCAGATAATCAATAAT
AGTCTGGATGTATCCTCGGATTCGGAGCAAGGTTTTGAAATCTTAAAACA
TAACCTAAACGATGAGATGGCAATTGATGCAATAGAGGCCTTGATTTTCA
AGAAACAAAAACATTACATGGACAGCGGCTTAGTGATATTCGATAAACAA
AAACACTTTTTCTGTCTACCAATCGCAATAATGCTGCAATTTTCGCCTAT
CCAAGAGTTTTTCCATGGTGATAAGGAATGGTTTTGGCTTAGTTTGTTTA
TTTCCAAAAAAGAGTTTACTTTTTATCCAATAGAGGCTTCGAATGTAGGA
AGATTAGAGAAGCCGGAGACTCTAGAAAGCAGTACAATCTGTTCTACCCA
GCTATCTCACACGGACGTGTACGGTAATCTTTTGTGGTTGAATGGCGGAT
TATCCGTTTGCAAAAAAAATTGTTGGAATTATGATTTTACAAAGCGTAAA
GAGATTGCGGCCAAATACAAAAGCGTTGATGAATTACGGAATTACTATCA
ATCACCTGTGAAACTCGAAGCTGTCATAATACCCGATGTCAGCAAGTCCC
CCTGGTCGCAACAGAGCGAATGCGTTATGTACAGCTATTGCACACATTAT
AGGAAGGGACAGTACGGAAAATTGATAGAGTTTACAGATTCTCAAAAGAA
ATATTACGAGAAAGTTGTAGAATTATGGAACAAGGTTGTATAG
>YNR059W_YJM269
ATGGTATTGCGCATACGAAGAATTAAGAAACTGGCACCATTGATCTTCAC
ATCATTATTGTCTCTCATTGTTCTTTTTAGGGTCTACCGACAGTATCCAT
TCTCCGACCATTTCGAAACACGCAGAGAAGATGATCGCTCTGGCAACTTG
CACTGCTTTTCTAGACTGCGTCAAATAGAGGAATATGAAAAGCCGGAATT
GACAAGTAAATTTTATGAACCGAATAGATGGAAATCTTTTATATCTTACG
TGACCAGGGGTCGCAAGGATGTGAAAACTGTGTCCCGATCGCTATCCAAT
TTGGATTTGTATCAAAAATGCTCCAAAGAAATCCGTGCTGATCAGGATAT
TTCTCTTCTTCATAGCATAGAAACCAAGTTGTTCCCATATATAAACTTCA
CAGCCCTAAATAGTGAACAATCTCATAATTTTTGGCCTGTTCATACCCGA
TTTGATGGAACAAAGTACCGTGGACAGGTATTACAATTTTCTTCTGAGAA
CAATTCGTTCATTGGAACTTCACCCATTGAATTCAAGACTAGCGAACCTT
TTTGGGAGAACTGGTTGAATTCAGCTCTTCAAAGGAATTCAAAAGGTGTG
GTAATGAGCGTATCGGATTATCTGGTGGCTGATACAATTCGACTAATAAG
AGTTTTGCGGCTGTTAAATAATTCCCTTCCAATTGAAATCGTTCACAAAT
CGGATTTACATGAGAGTTCTCAACAGCTCTTGATAGCAGCAGCAAGAGAA
TCTGGATCCTTAAATTATCCCCCTCAGGAATTGTGGTTTCTGGATGTGAA
AGACATGTTAAATGACGAATATTTAGCGAGATTTAAGAGATTTTCGAATA
AGTGGCTGGCAATTACCTTTTGTTCATTTCAAATACCAATCTTTTTGGAC
TCTGATACTGTACCTTTTGTCCCGTTGGATACACTCTATGAAATTGACGG
ATTTAAAAGAACAGGTACACTGTTTTTCAAAGACAGGAGTTTTCCAACCT
CCAAGTTAAGTCCACTCCAAGTTAAAGTTTTGAAGCAGATAATTAATAAT
AGTCTGGACGTATCCTCGGATTCGGAGCAAGGTTTTGAAATCTTAAAGCA
TAACCTAAACGATGAGATGGCAATTGACGCAATAGAGGCCTTGATTTTCA
AGAAACAAAAACATTACATGGACAGCGGCTTAGTGATATTCGATAAAAAA
AAACACTTTTTCTGTCTGCCCATCGCAATAATGCTGCAATTTTCGCCTAT
CCAAGAGTTTTTCCATGGTGATAAGGAATGGTTTTGGCTTAGTTTGTTTA
TTTCCAAAAAAGAGTTTACTTTTTATCCAGTAGAGGCTTCGAATGTAGGA
AGATTAGAGAAGCCGGAGACTCTAGAAAGCAGTACAATCTGTTCTACCCA
GCTATCTCACACGGACGTGTACGGTAATCTTTTGTGGTTGAATGGCGGTT
TATCCGTTTGCAAAAAAAATTGTTGGAATTATGATTTTACAAAGCGTAAA
GAGATTGCGGCCAAATACAAAAGCGTTGATGAATTACAGAATTACTATCA
ATCACCTGTGAAACTCGAAGCTGTCATAATACCCGATGTCAGCAAGTCCC
CCTGGTCGCAACAGAGCGAATGCGTTATGTACAGCTATTGTACACATTAT
AGGAAGGGACAGTACGGAAAATTGATAGAGTTTACAGATTCTCAAAAGAA
ATATTACGAGAAAGTTGTAGAATTATGGAATAAAGTTGTATAA
>YNR059W_YJM789
ATGGTATTGCGCATACGAAGAATTAAGAAACTGGCACCATTGATCTTCAC
ATCATTGTTGTCTCTCATTGTTCTTTTTAGGGTCTACCGACAGTATCCAT
TCTCCGACCATTTCGAAACACGCAGAGAAGATGATCGCTCTGGCAACGTG
CACTGCTTTTCTAGACTGCGTCAAATAGAGGAATATGAAAAGCCGGAATT
GACAAGTAAATTCTATGAACCGAATAGATGGAAATCTTTTATATCTTACG
TGACCAGGAGTCGCAAGGATGTGAAAACTGTGTCCCGATCGCTATCCAAT
TTGGATTTGTATCAAAAATGCTCAAAAGAAATCCGTGCTGATCAGGATAT
TTCCCTTCTTCATAGCATAGAAACCAAGTTGTTCCCATATATAAACTTCA
CAGCCCTAAATAGTGAACAATCTCATAATTTTTGGCCTGTTCATACCCGC
TTTGATGGAACAAAGTACCGTGGACAGGTATTACAATTTTCTTCTGAGAA
CAATTCGTTCATTGGAACTTCACCCATTGAATTCAAGGCTAGCGAACCTT
TTTGGGAGAACTGGTTGAATTCAGCTCTTCAAAGGAATTCAAAAGGTGTG
GTAATGAGCGTATCGGATTATCTGGTGGCTGATACAATTCGACTAATAAG
AGTTTTGCGGCTGTTAAATAATTCCCTTCCAATTGAAATCGTTCACAAAT
CGGATTTACATGAGAGTTCTCAACAGCTCTTGATAGCAGCAGCAAGAGAA
TCTGGATCCTTAAATTATCCCCCTCAGGAATTGTGGTTTCTGGATGTGAA
AGACATGTTAAATGACGAATATTTAGCGAGATTCAAGAGATTTTCGAATA
AGTGGCTGGCAATTACCTTTTGTTCATTTCAAATACCAATCTTTTTGGAC
TCTGATACTGTACCTTTTGTCCCGTTGGATACACTCTATGAAATTGACGG
ATTTAAAAGAACAGGTACACTGTTTTTCAAAGACAGGAGTTTTCCAACCT
CCAAGTTAAGTCCACTCCAAGTTAAAGTTTTGAAGCAGATAATCAATAAT
AGTCTGGATGTATCCTCGGATTCGGAGCAAGGTTTTGAAATCTTAAAACA
TAACCTAAACGATGAGATGGCAATTGATGCAATAGAGGCCTTGATTTTCA
AGAAACAAAAACATTACATGGACAGCGGCTTAGTGATATTCGATAAACAA
AAACACTTTTTCTGTCTACCAATCGCAATAATGCTGCAATTTTCGCCTAT
CCAAGAGTTTTTCCATGGTGATAAGGAATGGTTTTGGCTTAGTTTGTTTA
TTTCCAAAAAAGAGTTTACTTTTTATCCAATAGAGGCTTCGAATGTAGGA
AGATTAGAGAAGCCGGAGACTCTAGAAAGCAGTACAATCTGTTCTACCCA
GCTATCTCACACGGACGTGTACGGTAATCTTTTGTGGTTGAATGGCGGAT
TATCCGTTTGCAAAAAAAATTGTTGGAATTATGATTTTACAAAGCGTAAA
GAGATTGCGGCCAAATACAAAAGCGTTGATGAATTACGGAATTACTATCA
ATCACCTGTGAAACTCGAAGCTGTCATAATACCCGATGTCAGCAAGTCCC
CCTGGTCGCAACAGAGCGAATGCGTTATGTACAGCTATTGCACACATTAT
AGGAAGGGACAGTACGGAAAATTGATAGAGTTTACAGATTCTCAAAAGAA
ATATTACGAGAAAGTTGTAGAATTATGGAACAAGGTTGTATAG
>YNR059W_YPS163
ATGGTATTGCGCATACGAAGAATTAAGAAACTGGCACCATTGATCTTCAC
ATCATTATTGTCTCTCATTGTTCTTTTTAGGGTCTACCGACAGTATCCAT
TCTCCGACCATTTCGAAACACGCAGAGAAGATGATCGCTCTGGCAACCTG
CACTGCTTTTCTAGACTGCGTCAAATAGAGGAATATGAAAAGCCGGAATT
GACAAGTAAATTCTATGAACCGAATAGATGGAAATCTTTTATATCTTACG
TTACCAGGGGTCGCAAGGATGTGAAAACTGTGTCCCGATCGCTATCCAAT
TTGGATTTGTATCAAAAATGCTCCAAAGAAATCCGTGCTGATCAGGATAT
TTCTCTTCTTCATAGCATAGAAACCAAGTTGTTCCCATATATAAACTTCG
CAGCCCTAAATAGTGAACAATCTCATAATTTTTGGCCTGTTCATACCCGA
TTTGATGGAACAAAGTACCGTGGACAGGTATTACAATTTTCTTCTGAGAA
CAATTCGTTCATTGGAACTTCACCCATTGAATTCAAGGCTAGCGAACCTT
TTTGGGAGAACTGGTTGAATTCAGCTCTTCAAAGGAATTCAAAAGGTGTG
GTAATGAGCGTATCGGATTATCTGGTGGCTGATACAATTCGACTAATAAG
AGTTTTGCGGCTGTTAAATAATTCCCTTCCAATTGAAATCGTTCACAAAT
CGGATTTACATGAGAGTTCTCAACAGCTCTTGATAGCAGCAGCAAGAGAA
TCTGGATCCTTAAATTATCCCCCTCAGGAATTGTGGTTTCTGGATGTGAA
AGACATGTTAAATGACGAATATTTAGCGAGATTTAAGAGATTTTCGAATA
AGTGGCTGGCAATTACCTTTTGTTCATTTCAAATACCAATCTTTTTGGAC
TCTGATACTGTACCTTTTGTCCCGTTGGATACACTCTATGAAATTGACGG
ATTTAAAAGAACAGGTACACTGTTTTTCAAAGACAGGAGCTTTCCAACCT
CCAAGTTAAGTCCACTCCAAGTTAAAGTTTTGAAGCAGATAATTAATAAT
AGTCTGGACGTATCCTCGGATTCGGAGCAAGGTTTTGAAATCTTAAAGCA
TAACCTAAACGATGAGATGGCAATTGACGCAATAGAGGCCTTGATTTTCA
AGAAACAAAAACATTACATGGACAGCGGCTTAGTGATATTCGATAAAAAA
AAACACTTTTTCTGTCTGCCCATCGCAATAATGCTGCAATTTTCGCCTAT
CCAAGAGTTTTTCCATGGTGATAAGGAATGGTTTTGGCTTAGTTTGTTTA
TTTCCAAAAAAGAGTTTACTTTTTATCCAGTAGAGGCTTCGAATGTAGGA
AGATTAGAGAAGCCGGAGACTCTAGAAAGCAGTACAATCTGTTCTACCCA
GCTATCTCACACGGACGTGTACGGTAATCTTTTGTGGTTGAATGGCGGTT
TATCCGTTTGCAAAAAAAATTGTTGGAATTATGATTTTACAAAGCGTAAA
GAGATTGCGGCCAAATACAAAAGCGTTGATGAATTACAGAATTACTATCA
ATCACCTGTGAAACTCGAAGCTGTCATAATACCCGATGTCAGCAAGTCCC
CCTGGTCGCAACAGAGCGAATGCGTTATGTACAGCTATTGTACACATTAT
AGGAAGGGACAGTACGGAAAATTGATAGAGTTTACAGATTCTCAAAAGAA
ATATTACGAGAAAGTTGTAGAATTATGGAATAAAGTTGTATAA
>lcl|YJM280.Contig25.6_5180-692
ATGGTATTGCGCATACGAAGAATTAAGAAACTGGCACCATTGATCTTCAC
ATCATTGTTGTCTCTCATTGTTCTTTTTAGGGTCTACCGACAGTATCCAT
TCTCCGACCATTTCGAAACACGCAGAGAAGATGATCGCTCTGGCAACGTG
CACTGCTTTTCTAGACTGCGTCAAATAGAGGAATATGAAAAGCCGGAATT
GACAAGTAAATTCTATGAACCGAATAGATGGAAATCTTTTATATCTTACG
TGACCAGGAGTCGCAAGGATGTGAAAACTGTGTCCCGATCGCTATCCAAT
TTGGATTTGTATCAAAAATGCTCAAAAGAAATCCGTGCTGATCAGGATAT
TTCCCTTCTTCATAGCATAGAAACCAAGTTGTTCCCATATATAAACTTCA
CAGCCCTAAATAGTGAACAATCTCATAATTTTTGGCCTGTTCATACCCGA
TTTGATGGAACAAAGTACCGTGGACAGGTATTACAATTTTCTTCTGAGAA
CAATTCGTTCATTGGAACTTCACCCATTGAATTCAAGGCTAGCGAACCTT
TTTGGGAGAACTGGTTGAATTCAGCTCTTCAAAGGAATTCAAAAGGTGTG
GTAATGAGCGTATCGGAATATCTGGTGGCTGATACAATTCGACTAATAAG
AGTTTTGCGGCTGTTAAATAATTCCCTTCCAATTGAAATCGTTCACAAAT
CGGATTTACATGAGAGTTCTCAACAGCTCTTGATAGCAGCAGCAAGAGAA
TCTGGATCCTTAAATTATCCCCCTCAGGAATTGTGGTTTCTGGATGTGAA
AGACATGTTAAATGACGAATATTTAGCGAGATTCAAGAGATTTTCGAATA
AGTGGCTGGCAATTACCTTTTGTTCATTTCAAATACCAATCTTTTTGGAC
TCTGATACTGTACCTTTTGTCCCGTTGGATACACTCTATGAAATTGACGG
ATTTAAAAGAACAGGTACACTGTTTTTCAAAGACAGGAGTTTTCCAACCT
CCAAGTTAAGTCCACTCCAAGTTAAAGTTTTGAAGCAGATAATCAATAAT
AGTCTGGATGTATCCTCGGATTCGGAGCAAGGTTTTGAAATCTTAAAACA
TAACCTAAACGATGAGATGGCAATTGATGCAATAGAGGCCTTGATTTTCA
AGAAACAAAAACATTACATGGACAGCGGCTTAGTGATATTCGATAAACAA
AAACACTTTTTCTGTCTACCAATCGCAATAATGCTGCAATTTTCGCCTAT
CCAAGAGTTTTTCCATGGTGATAAGGAATGGTTTTGGCTTAGTTTGTTTA
TTTCCAAAAAAGAGTTTACTTTTTATCCAATAGAGGCTTCGAATGTAGGA
AGATTAGAGAAGCCGGAGACTCTAGAAAGCAGTACAATCTGTTCTACCCA
GCTATCTCACACGGACGTGTACGGTAATCTTTTGTGGTTGAATGGCGGAT
TATCCGTTTGCAAAAAAAATTGTTGGAATTATGATTTTACAAAGCGTAAA
GAGATTGCGGCCAAATACAAAAGCGTTGATGAATTACGGAATTACTATCA
ATCACCTGTGAAACTCGAAGCTGTCATAATACCCGATGTCAGCAAGTCCC
CCTGGTCGCAACAGAGCGAATGCGTTATGTACAGCTATTGCACACATTAT
AGGAAGGGACAGTACGGAAAATTGATAGAGTTTACAGATTCTCAAAAGAA
ATATTACGAGAAAGTTGTAGAATTATGGAACAAGGTTGTATAG
>lcl|CLIB324.Contig89.11_3709-5
ATGGTATTGCGCATACGAAGAATTAAGAAACTGGCACCATTGATCTTCAC
ATCATTGTTGTCTCTCATTGTTCTTTTTAGGGTCTACCGACAGTATCCAT
TCTCCGACCATTTCGAAACACGCAGAGAAGATGATCGCTCTGGCAACGTG
CACTGCTTTTCTAGACTGCGTCAAATAGAGGAATATGAAAAGCCGGAATT
GACAAGTAAATTCTATGAACCGAATAGATGGAAATCTTTTATATCTTACG
TGACCAGGAGTCGCAAGGATGTGAAAACTGTGTCCCGATCGCTATCCAAT
TTGGATTTGTATCAAAAATGCTCAAAAGAAATCCGTGCTGATCAGGATAT
TTCCCTTCTTCATAGCATAGAAACCAAGTTGTTCCCATATATAAACTTCA
CAGCCCTAAATAGTGAACAATCTCATAATTTTTGGCCTGTTCATACCCGA
TTTGATGGAACAAAGTACCGTGGACAGGTATTACAATTTTCTTCTGAGAA
CAATTCGTTCATTGGAACTTCACCCATTGAATTCAAGGCTAGCGAACCTT
TTTGGGAGAACTGGTTGAATTCAGCTCTTCAAAGGAATTCAAAAGGTGTG
GTAATGAGCGTATCGGAATATCTGGTGGCTGATACAATTCGACTAATAAG
AGTTTTGCGGCTGTTAAATAATTCCCTTCCAATTGAAATCGTTCACAAAT
CGGATTTACATGAGAGTTCTCAACAGCTCTTGATAGCAGCAGCAAGAGAA
TCTGGATCCTTAAATTATCCCCCTCAGGAATTGTGGTTTCTGGATGTGAA
AGACATGTTAAATGACGAATATTTAGCGAGATTCAAGAGATTTTCGAATA
AGTGGCTGGCAATTACCTTTTGTTCATTTCAAATACCAATCTTTTTGGAC
TCTGATACTGTACCTTTTGTCCCGTTGGATACACTCTATGAAATTGACGG
ATTTAAAAGAACAGGTACACTGTTTTTCAAAGACAGGAGTTTTCCAACCT
CCAAGTTAAGTCCACTCCAAGTTAAAGTTTTGAAGCAGATAATCAATAAT
AGTCTGGATGTATCCTCGGATTCGGAGCAAGGTTTTGAAATCTTAAAACA
TAACCTAAACGATGAGATGGCAATTGATGCAATAGAGGCCTTGATTTTCA
AGAAACAAAAACATTACATGGACAGCGGCTTAGTGATATTCGATAAACAA
AAACACTTTTTCTGTCTACCAATCGCAATAATGCTGCAATTTTCGCCTAT
CCAAGAGTTTTTCCATGGTGATAAGGAATGGTTTTGGCTTAGTTTGTTTA
TTTCCAAAAAAGAGTTTACTTTTTATCCAATAGAGGCTTCGAATGTAGGA
AGATTAGAGAAGCCGGAGACTCTAGAAAGCAGTACAATCTGTTCTACCCA
GCTATCTCACACGGACGTGTACGGTAATCTTTTGTGGTTGAATGGCGGAT
TATCCGTTTGCAAAAAAAATTGTTGGAATTATGATTTTACAAAGCGTAAA
GAGATTGCGGCCAAATACAAAAGCGTTGATGAATTACGGAATTACTATCA
ATCACCTGTGAAACTCGAAGCTGTCATAATACCCGATGTCAGCAAGTCCC
CCTGGTCGCAACAGAGCGAATGCGTTATGTACAGCTATTGCACACATTAT
AGGAAGGGACAGTACGGAAAATTGATAGAGTTTACAGATTCTCAAAAGAA
ATATTACGAGAAAGTTGTAGAATTATGGAACAAGGTTGTATAG
>lcl|YJM451.contig00267_9853-11
ATGGTATTGCGCATACGAAGAATTAAGAAACTGGCACCATTGATCTTCAC
ATCATTGTTGTCTCTCATTGTTCTTTTTAGGGTCTACCGACAGTATCCAT
TCTCCGACCATTTCGAAACACGCAGAGAAGATGATCGCTCTGGCAACGTG
CACTGCTTTTCTAGACTGCGTCAAATAGAGGAATATGAAAAGCCGGAATT
GACAAGTAAATTCTATGAACCGAATAGATGGAAATCTTTTATATCTTACG
TGACCAGGAGTCGCAAGGATGTGAAAACTGTGTCCCGATCGCTATCCAAT
TTGGATTTGTATCAAAAATGCTCAAAAGAAATCCGTGCTGATCAGGATAT
TTCCCTTCTTCATAGCATAGAAACCAAGTTGTTCCCATATATAAACTTCA
CAGCCCTAAATAGTGAACAATCTCATAATTTTTGGCCTGTTCATACCCGA
TTTGATGGAACAAAGTACCGTGGACAGGTATTACAATTTTCTTCTGAGAA
CAATTCGTTCATTGGAACTTCACCCATTGAATTCAAGGCTAGCGAACCTT
TTTGGGAGAACTGGTTGAATTCAGCTCTTCAAAGGAATTCAAAAGGTGTG
GTAATGAGCGTATCGGATTATCTGGTGGCTGATACAATTCGACTAATAAG
AGTTTTGCGGCTGTTAAATAATTCCCTTCCAATTGAAATCGTTCACAAAT
CGGATTTACATGAGAGTTCTCAACAGCTCTTGATAGCAGCAGCAAGAGAA
TCTGGATCCTTAAATTATCCCCCTCAGGAATTGTGGTTTCTGGATGTGAA
AGACATGTTAAATGACGAATATTTAGCGAGATTCAAGAGATTTTCGAATA
AGTGGCTGGCAATTACCTTTTGTTCATTTCAAATACCAATCTTTTTGGAC
TCTGATACTGTACCTTTTGTCCCGTTGGATACACTCTATGAAATTGACGG
ATTTAAAAGAACAGGTACACTGTTTTTCAAAGACAGGAGTTTTCCAACCT
CCAAGTTAAGTCCACTCCAAGTTAAAGTTTTGAAGCAGATAATCAATAAT
AGTCTGGATGTATCCTCGGATTCGGAGCAAGGTTTTGAAATCTTAAAACA
TAACCTAAACGATGAGATGGCAATTGATGCAATAGAGGCCTTGATTTTCA
AGAAACAAAAACATTACATGGACAGCGGCTTAGTGATATTCGATAAACAA
AAACACTTTTTCTGTCTACCAATCGCAATAATGCTGCAATTTTCGCCTAT
CCAAGAGTTTTTCCATGGTGATAAGGAATGGTTTTGGCTTAGTTTGTTTA
TTTCCAAAAAAGAGTTTACTTTTTATCCAATAGAGGCTTCGAATGTAGGA
AGATTAGAGAAGCCGGAGACTCTAGAAAGCAGTACAATCTGTTCTACCCA
GCTATCTCACACGGACGTGTACGGTAATCTTTTGTGGTTGAATGGCGGAT
TATCCGTTTGCAAAAAAAATTGTTGGAATTATGATTTTACAAAGCGTAAA
GAGATTGCGGCCAAATACAAAAGCGTTGATGAATTACGGAATTACTATCA
ATCACCTGTGAAACTCGAAGCTGTCATAATACCCGATGTCAGCAAGTCCC
CCTGGTCGCAACAGAGCGAATGCGTTATGTACAGCTATTGCACACATTAT
AGGAAGGGACAGTACGGAAAATTGATAGAGTTTACAGATTCTCAAAAGAA
ATATTACGAGAAAGTTGTAGAATTATGGAACAAGGTTGTATAG
>lcl|YJM421.Contig26.10_10225-1
ATGGTATTGCGCATACGAAGAATTAAGAAACTGGCACCATTGATCTTCAC
ATCATTGTTGTCTCTCATTGTTCTTTTTAGGGTCTACCGACAGTATCCAT
TCTCCGACCATTTCGAAACACGCAGAGAAGATGATCGCTCTGGCAACGTG
CACTGCTTTTCTAGACTGCGTCAAATAGAGGAATATGAAAAGCCGGAATT
GACAAGTAAATTCTATGAACCGAATAGATGGAAATCTTTTATATCTTACG
TGACCAGGAGTCGCAAGGATGTGAAAACTGTGTCCCGATCGCTATCCAAT
TTGGATTTGTATCAAAAATGCTCAAAAGAAATCCGTGCTGATCAGGATAT
TTCCCTTCTTCATAGCATAGAAACCAAGTTGTTCCCATATATAAACTTCA
CAGCCCTAAATAGTGAACAATCTCATAATTTTTGGCCTGTTCATACCCGA
TTTGATGGAACAAAGTACCGTGGACAGGTATTACAATTTTCTTCTGAGAA
CAATTCGTTCATTGGAACTTCACCCATTGAATTCAAGGCTAGCGAACCTT
TTTGGGAGAACTGGTTGAATTCAGCTCTTCAAAGGAATTCAAAAGGTGTG
GTAATGAGCGTATCGGATTATCTGGTGGCTGATACAATTCGACTAATAAG
AGTTTTGCGGCTGTTAAATAATTCCCTTCCAATTGAAATCGTTCACAAAT
CGGATTTACATGAGAGTTCTCAACAGCTCTTGATAGCAGCAGCAAGAGAA
TCTGGATCCTTAAATTATCCCCCTCAGGAATTGTGGTTTCTGGATGTGAA
AGACATGTTAAATGACGAATATTTAGCGAGATTCAAGAGATTTTCGAATA
AGTGGCTGGCAATTACCTTTTGTTCATTTCAAATACCAATCTTTTTGGAC
TCTGATACTGTACCTTTTGTCCCGTTGGATACACTCTATGAAATTGACGG
ATTTAAAAGAACAGGTACACTGTTTTTCAAAGACAGGAGTTTTCCAACCT
CCAAGTTAAGTCCACTCCAAGTTAAAGTTTTGAAGCAGATAATCAATAAT
AGTCTGGATGTATCCTCGGATTCGGAGCAAGGTTTTGAAATCTTAAAACA
TAACCTAAACGATGAGATGGCAATTGATGCAATAGAGGCCTTGATTTTCA
AGAAACAAAAACATTACATGGACAGCGGCTTAGTGATATTCGATAAACAA
AAACACTTTTTCTGTCTACCAATCGCAATAATGCTGCAATTTTCGCCTAT
CCAAGAGTTTTTCCATGGTGATAAGGAATGGTTTTGGCTTAGTTTGTTTA
TTTCCAAAAAAGAGTTTACTTTTTATCCAATAGAGGCTTCGAATGTAGGA
AGATTAGAGAAGCCGGAGACTCTAGAAAGCAGTACAATCTGTTCTACCCA
GCTATCTCACACGGACGTGTACGGTAATCTTTTGTGGTTGAATGGCGGAT
TATCCGTTTGCAAAAAAAATTGTTGGAATTATGATTTTACAAAGCGTAAA
GAGATTGCGGCCAAATACAAAAGCGTTGATGAATTACGGAATTACTATCA
ATCACCTGTGAAACTCGAAGCTGTCATAATACCCGATGTCAGCAAGTCCC
CCTGGTCGCAACAGAGCGAATGCGTTATGTACAGCTATTGCACACATTAT
AGGAAGGGACAGTACGGAAAATTGATAGAGTTTACAGATTCTCAAAAGAA
ATATTACGAGAAAGTTGTAGAATTATGGAACAAGGTTGTATAG
>lcl|YJM326.contig01420_9985-11
ATGGTATTGCGCATACGAAGAATTAAGAAACTGGCACCATTGATCTTCAC
ATCATTGTTGTCTCTCATTGTTCTTTTTAGGGTCTACCGACAGTATCCAT
TCTCCGACCATTTCGAAACACGCAGAGAAGATGATCGCTCTGGCAACGTG
CACTGCTTTTCTAGACTGCGTCAAATAGAGGAATATGAAAAGCCGGAATT
GACAAGTAAATTCTATGAACCGAATAGATGGAAATCTTTTATATCTTACG
TGACCAGGAGTCGCAAGGATGTGAAAACTGTGTCCCGATCGCTATCCAAT
TTGGATTTGTATCAAAAATGCTCAAAAGAAATCCGTGCTGATCAGGATAT
TTCCCTTCTTCATAGCATAGAAACCAAGTTGTTCCCATATATAAACTTCA
CAGCCCTAAATAGTGAACAATCTCATAATTTTTGGCCTGTTCATACCCGA
TTTGATGGAACAAAGTACCGTGGACAGGTATTACAATTTTCTTCTGAGAA
CAATTCGTTCATTGGAACTTCACCCATTGAATTCAAGGCTAGCGAACCTT
TTTGGGAGAACTGGTTGAATTCAGCTCTTCAAAGGAATTCAAAAGGTGTG
GTAATGAGCGTATCGGATTATCTGGTGGCTGATACAATTCGACTAATAAG
AGTTTTGCGGCTGTTAAATAATTCCCTTCCAATTGAAATCGTTCACAAAT
CGGATTTACATGAGAGTTCTCAACAGCTCTTGATAGCAGCAGCAAGAGAA
TCTGGATCCTTAAATTATCCCCCTCAGGAATTGTGGTTTCTGGATGTGAA
AGACATGTTAAATGACGAATATTTAGCGAGATTCAAGAGATTTTCGAATA
AGTGGCTGGCAATTACCTTTTGTTCATTTCAAATACCAATCTTTTTGGAC
TCTGATACTGTACCTTTTGTCCCGTTGGATACACTCTATGAAATTGACGG
ATTTAAAAGAACAGGTACACTGTTTTTCAAAGACAGGAGTTTTCCAACCT
CCAAGTTAAGTCCACTCCAAGTTAAAGTTTTGAAGCAGATAATCAATAAT
AGTCTGGATGTATCCTCGGATTCGGAGCAAGGTTTTGAAATCTTAAAACA
TAACCTAAACGATGAGATGGCAATTGATGCAATAGAGGCCTTGATTTTCA
AGAAACAAAAACATTACATGGACAGCGGCTTAGTGATATTCGATAAACAA
AAACACTTTTTCTGTCTACCAATCGCAATAATGCTGCAATTTTCGCCTAT
CCAAGAGTTTTTCCATGGTGATAAGGAATGGTTTTGGCTTAGTTTGTTTA
TTTCCAAAAAAGAGTTTACTTTTTATCCAATAGAGGCTTCGAATGTAGGA
AGATTAGAGAAGCCGGAGACTCTAGAAAGCAGTACAATCTGTTCTACCCA
GCTATCTCACACGGACGTGTACGGTAATCTTTTGTGGTTGAATGGCGGAT
TATCCGTTTGCAAAAAAAATTGTTGGAATTATGATTTTACAAAGCGTAAA
GAGATTGCGGCCAAATACAAAAGCGTTGATGAATTACGGAATTACTATCA
ATCACCTGTGAAACTCGAAGCTGTCATAATACCCGATGTCAGCAAGTCCC
CCTGGTCGCAACAGAGCGAATGCGTTATGTACAGCTATTGCACACATTAT
AGGAAGGGACAGTACGGAAAATTGATAGAGTTTACAGATTCTCAAAAGAA
ATATTACGAGAAAGTTGTAGAATTATGGAACAAGGTTGTATAG
>lcl|WE372.Contig116.22_970-271
ATGGTATTGCGCATACGAAGAATTAAGAAACTGGCACCATTGATCTTCAC
ATCATTGTTGTCTCTCATTGTTCTTTTTAGGGTCTACCGACAGTATCCAT
TCTCCGACCATTTCGAAACACGCAGAGAAGATGATCGCTCTGGCAACGTG
CACTGCTTTTCTAGACTGCGTCAAATAGAGGAATATGAAAAGCCGGAATT
GACAAGTAAATTCTATGAACCGAATAGATGGAAATCTTTTATATCTTACG
TGACCAGGAGTCGCAAGGATGTGAAAACTGTGTCCCGATCGCTATCCAAT
TTGGATTTGTATCAAAAATGCTCAAAAGAAATCCGTGCTGATCAGGATAT
TTCCCTTCTTCATAGCATAGAAACCAAGTTGTTCCCATATATAAACTTCA
CAGCCCTAAATAGTGAACAATCTCATAATTTTTGGCCTGTTCATACCCGA
TTTGATGGAACAAAGTACCGTGGACAGGTATTACAATTTTCTTCTGAGAA
CAATTCGTTCATTGGAACTTCACCCATTGAATTCAAGGCTAGCGAACCTT
TTTGGGAGAACTGGTTGAATTCAGCTCTTCAAAGGAATTCAAAAGGTGTG
GTAATGAGCGTATCGGATTATCTGGTGGCTGATACAATTCGACTAATAAG
AGTTTTGCGGCTGTTAAATAATTCCCTTCCAATTGAAATCGTTCACAAAT
CGGATTTACATGAGAGTTCTCAACAGCTCTTGATAGCAGCAGCAAGAGAA
TCTGGATCCTTAAATTATCCCCCTCAGGAATTGTGGTTTCTGGATGTGAA
AGACATGTTAAATGACGAATATTTAGCGAGATTCAAGAGATTTTCGAATA
AGTGGCTGGCAATTACCTTTTGTTCATTTCAAATACCAATCTTTTTGGAC
TCTGATACTGTACCTTTTGTCCCGTTGGATACACTCTATGAAATTGACGG
ATTTAAAAGAACAGGTACACTGTTTTTCAAAGACAGGAGTTTTCCAACCT
CCAAGTTAAGTCCACTCCAAGTTAAAGTTTTGAAGCAGATAATCAATAAT
AGTCTGGATGTATCCTCGGATTCGGAGCAAGGTTTTGAAATCTTAAAACA
TAACCTAAACGATGAGATGGCAATTGATGCAATAGAGGCCTTGATTTTCA
AGAAACAAAAACATTACATGGACAGCGGCTTAGTGATATTCGATAAACAA
AAACACTTTTTCTGTCTACCAATCGCAATAATGCTGCAATTTTCGCCTAT
CCAAGAGTTTTTCCATGGTGATAAGGAATGGTTTTGGCTTAGTTTGTTTA
TTTCCAAAAAAGAGTTTACTTTTTATCCAATAGAGGCTTCGAATGTAGGA
AGATTAGAGAAGCCGGAGACTCTAGAAAGCAGTACAATCTGTTCTACCCA
GCTATCTCACACGGACGTGTACGGTAATCTTTTGTGGTTGAATGGCGGAT
TATCCGTTTGCAAAAAAAATTGTTGGAATTATGATTTTACAAAGCGTAAA
GAGATTGCGGCCAAATACAAAAGCGTTGATGAATTACGGAATTACTATCA
ATCACCTGTGAAACTCGAAGCTGTCATAATACCCGATGTCAGCAAGTCCC
CCTGGTCGCAACAGAGCGAATGCGTTATGTACAGCTATTGCACACATTAT
AGGAAGGGACAGTACGGAAAATTGATAGAGTTTACAGATTCTCAAAAGAA
ATATTACGAGAAAGTTGTAGAATTATGGAACAAGGTTGTATAG
>lcl|M22.Contig10.10_2110-3852
ATGGTATTGCGCATACGAAGAATTAAGAAACTGGCACCATTGATCTTCAC
ATCATTGTTGTCTCTCATTGTTCTTTTTAGGGTCTACCGACAGTATCCAT
TCTCCGACCATTTCGAAACACGCAGAGAAGATGATCGCTCTGGCAACGTG
CACTGCTTTTCTAGACTGCGTCAAATAGAGGAATATGAAAAGCCGGAATT
GACAAGTAAATTCTATGAACCGAATAGATGGAAATCTTTTATATCTTACG
TGACCAGGAGTCGCAAGGATGTGAAAACTGTGTCCCGATCGCTATCCAAT
TTGGATTTGTATCAAAAATGCTCAAAAGAAATCCGTGCTGATCAGGATAT
TTCCCTTCTTCATAGCATAGAAACCAAGTTGTTCCCATATATAAACTTCA
CAGCCCTAAATAGTGAACAATCTCATAATTTTTGGCCTGTTCATACCCGA
TTTGATGGAACAAAGTACCGTGGACAGGTATTACAATTTTCTTCTGAGAA
CAATTCGTTCATTGGAACTTCACCCATTGAATTCAAGGCTAGCGAACCTT
TTTGGGAGAACTGGTTGAATTCAGCTCTTCAAAGGAATTCAAAAGGTGTG
GTAATGAGCGTATCGGATTATCTGGTGGCTGATACAATTCGACTAATAAG
AGTTTTGCGGCTGTTAAATAATTCCCTTCCAATTGAAATCGTTCACAAAT
CGGATTTACATGAGAGTTCTCAACAGCTCTTGATAGCAGCAGCAAGAGAA
TCTGGATCCTTAAATTATCCCCCTCAGGAATTGTGGTTTCTGGATGTGAA
AGACATGTTAAATGACGAATATTTAGCGAGATTCAAGAGATTTTCGAATA
AGTGGCTGGCAATTACCTTTTGTTCATTTCAAATACCAATCTTTTTGGAC
TCTGATACTGTACCTTTTGTCCCGTTGGATACACTCTATGAAATTGACGG
ATTTAAAAGAACAGGTACACTGTTTTTCAAAGACAGGAGTTTTCCAACCT
CCAAGTTAAGTCCACTCCAAGTTAAAGTTTTGAAGCAGATAATCAATAAT
AGTCTGGATGTATCCTCGGATTCGGAGCAAGGTTTTGAAATCTTAAAACA
TAACCTAAACGATGAGATGGCAATTGATGCAATAGAGGCCTTGATTTTCA
AGAAACAAAAACATTACATGGACAGCGGCTTAGTGATATTCGATAAACAA
AAACACTTTTTCTGTCTACCAATCGCAATAATGCTGCAATTTTCGCCTAT
CCAAGAGTTTTTCCATGGTGATAAGGAATGGTTTTGGCTTAGTTTGTTTA
TTTCCAAAAAAGAGTTTACTTTTTATCCAATAGAGGCTTCGAATGTAGGA
AGATTAGAGAAGCCGGAGACTCTAGAAAGCAGTACAATCTGTTCTACCCA
GCTATCTCACACGGACGTGTACGGTAATCTTTTGTGGTTGAATGGCGGAT
TATCCGTTTGCAAAAAAAATTGTTGGAATTATGATTTTACAAAGCGTAAA
GAGATTGCGGCCAAATACAAAAGCGTTGATGAATTACGGAATTACTATCA
ATCACCTGTGAAACTCGAAGCTGTCATAATACCCGATGTCAGCAAGTCCC
CCTGGTCGCAACAGAGCGAATGCGTTATGTACAGCTATTGCACACATTAT
AGGAAGGGACAGTACGGAAAATTGATAGAGTTTACAGATTCTCAAAAGAA
ATATTACGAGAAAGTTGTAGAATTATGGAACAAGGTTGTATAG
>lcl|CLIB215.Contig38.2_1675-34
ATGGTATTGCGCATACGAAGAATTAAGAAACTGGCACCATTGATCTTCAC
ATCATTGTTGTCTCTCATTGTTCTTTTTAGGGTCTACCGACAGTATCCAT
TCTCCGACCATTTCGAAACACGCAGAGAAGATGATCGCTCTGGCAACGTG
CACTGCTTTTCTAGACTGCGTCAAATAGAGGAATATGAAAAGCCGGAATT
GACAAGTAAATTCTATGAACCGAATAGATGGAAATCTTTTATATCTTACG
TGACCAGGAGTCGCAAGGATGTGAAAACTGTGTCCCGATCGCTATCCAAT
TTGGATTTGTATCAAAAATGCTCAAAAGAAATCCGTGCTGATCAGGATAT
TTCCCTTCTTCATAGCATAGAAACCAAGTTGTTCCCATATATAAACTTCA
CAGCCCTAAATAGTGAACAATCTCATAATTTTTGGCCTGTTCATACCCGA
TTTGATGGAACAAAGTACCGTGGACAGGTATTACAATTTTCTTCTGAGAA
CAATTCGTTCATTGGAACTTCACCCATTGAATTCAAGGCTAGCGAACCTT
TTTGGGAGAACTGGTTGAATTCAGCTCTTCAAAGGAATTCAAAAGGTGTG
GTAATGAGCGTATCGGATTATCTGGTGGCTGATACAATTCGACTAATAAG
AGTTTTGCGGCTGTTAAATAATTCCCTTCCAATTGAAATCGTTCACAAAT
CGGATTTACATGAGAGTTCTCAACAGCTCTTGATAGCAGCAGCAAGAGAA
TCTGGATCCTTAAATTATCCCCCTCAGGAATTGTGGTTTCTGGATGTGAA
AGACATGTTAAATGACGAATATTTAGCGAGATTCAAGAGATTTTCGAATA
AGTGGCTGGCAATTACCTTTTGTTCATTTCAAATACCAATCTTTTTGGAC
TCTGATACTGTACCTTTTGTCCCGTTGGATACACTCTATGAAATTGACGG
ATTTAAAAGAACAGGTACACTGTTTTTCAAAGACAGGAGTTTTCCAACCT
CCAAGTTAAGTCCACTCCAAGTTAAAGTTTTGAAGCAGATAATCAATAAT
AGTCTGGATGTATCCTCGGATTCGGAGCAAGGTTTTGAAATCTTAAAACA
TAACCTAAACGATGAGATGGCAATTGATGCAATAGAGGCCTTGATTTTCA
AGAAACAAAAACATTACATGGACAGCGGCTTAGTGATATTCGATAAACAA
AAACACTTTTTCTGTCTACCAATCGCAATAATGCTGCAATTTTCGCCTAT
CCAAGAGTTTTTCCATGGTGATAAGGAATGGTTTTGGCTTAGTTTGTTTA
TTTCCAAAAAAGAGTTTACTTTTTATCCAATAGAGGCTTCGAATGTAGGA
AGATTAGAGAAGCCGGAGACTCTAGAAAGCAGTACAATCTGTTCTACCCA
GCTATCTCACACGGACGTGTACGGTAATCTTTTGTGGTTGAATGGCGGAT
TATCCGTTTGCAAAAAAAATTGTTGGAATTATGATTTTACAAAGCGTAAA
GAGATTGCGGCCAAATACAAAAGCGTTGATGAATTACGGAATTACTATCA
ATCACCTGTGAAACTCGAAGCTGTCATAATACCCGATGTCAGCAAGTCCC
CCTGGTCGCAACAGAGCGAATGCGTTATGTACAGCTATTGCACACATTAT
AGGAAGGGACAGTACGGAAAATTGATAGAGTTTACAGATTCTCAAAAGAA
ATATTACGAGAAAGTTGTAGAATTATGGAACAAGGTTGTATAG
>lcl|CBS7960.Contig129.2_2116-3
ATGGTATTGCGCATACGAAGAATTAAGAAACTGGCACCATTGATCTTCAC
ATCATTGTTGTCTCTCATTGTTCTTTTTAGGGTCTACCGACAGTATCCAT
TCTCCGACCATTTCGAAACACGCAGAGAAGATGATCGCTCTGGCAACGTG
CACTGCTTTTCTAGACTGCGTCAAATAGAGGAATATGAAAAGCCGGAATT
GACAAGTAAATTCTATGAACCGAATAGATGGAAATCTTTTATATCTTACG
TGACCAGGAGTCGCAAGGATGTGAAAACTGTGTCCCGATCGCTATCCAAT
TTGGATTTGTATCAAAAATGCTCAAAAGAAATCCGTGCTGATCAGGATAT
TTCCCTTCTTCATAGCATAGAAACCAAGTTGTTCCCATATATAAACTTCA
CAGCCCTAAATAGTGAACAATCTCATAATTTTTGGCCTGTTCATACCCGA
TTTGATGGAACAAAGTACCGTGGACAGGTATTACAATTTTCTTCTGAGAA
CAATTCGTTCATTGGAACTTCACCCATTGAATTCAAGGCTAGCGAACCTT
TTTGGGAGAACTGGTTGAATTCAGCTCTTCAAAGGAATTCAAAAGGTGTG
GTAATGAGCGTATCGGATTATCTGGTGGCTGATACAATTCGACTAATAAG
AGTTTTGCGGCTGTTAAATAATTCCCTTCCAATTGAAATCGTTCACAAAT
CGGATTTACATGAGAGTTCTCAACAGCTCTTGATAGCAGCAGCAAGAGAA
TCTGGATCCTTAAATTATCCCCCTCAGGAATTGTGGTTTCTGGATGTGAA
AGACATGTTAAATGACGAATATTTAGCGAGATTCAAGAGATTTTCGAATA
AGTGGCTGGCAATTACCTTTTGTTCATTTCAAATACCAATCTTTTTGGAC
TCTGATACTGTACCTTTTGTCCCGTTGGATACACTCTATGAAATTGACGG
ATTTAAAAGAACAGGTACACTGTTTTTCAAAGACAGGAGTTTTCCAACCT
CCAAGTTAAGTCCACTCCAAGTTAAAGTTTTGAAGCAGATAATCAATAAT
AGTCTGGATGTATCCTCGGATTCGGAGCAAGGTTTTGAAATCTTAAAACA
TAACCTAAACGATGAGATGGCAATTGATGCAATAGAGGCCTTGATTTTCA
AGAAACAAAAACATTACATGGACAGCGGCTTAGTGATATTCGATAAACAA
AAACACTTTTTCTGTCTACCAATCGCAATAATGCTGCAATTTTCGCCTAT
CCAAGAGTTTTTCCATGGTGATAAGGAATGGTTTTGGCTTAGTTTGTTTA
TTTCCAAAAAAGAGTTTACTTTTTATCCAATAGAGGCTTCGAATGTAGGA
AGATTAGAGAAGCCGGAGACTCTAGAAAGCAGTACAATCTGTTCTACCCA
GCTATCTCACACGGACGTGTACGGTAATCTTTTGTGGTTGAATGGCGGAT
TATCCGTTTGCAAAAAAAATTGTTGGAATTATGATTTTACAAAGCGTAAA
GAGATTGCGGCCAAATACAAAAGCGTTGATGAATTACGGAATTACTATCA
ATCACCTGTGAAACTCGAAGCTGTCATAATACCCGATGTCAGCAAGTCCC
CCTGGTCGCAACAGAGCGAATGCGTTATGTACAGCTATTGCACACATTAT
AGGAAGGGACAGTACGGAAAATTGATAGAGTTTACAGATTCTCAAAAGAA
ATATTACGAGAAAGTTGTAGAATTATGGAACAAGGTTGTATAG
>lcl|YJM653.contig00604_6649-83
-----ATTGCGCATACGAAGAATTAAGAAACTGGCACCATTGATCTTCAC
ATCATTGTTGTCTCTCATTGTTCTTTTTAGGGTCTACCGACAGTATCCAT
TCTCCGACCATTTCGAAACACGCAGAGAAGATGATCGCTCTGGCAACGTG
CACTGCTTTTCTAGACTGCGTCAAATAGAGGAATATGAAAAGCCGGAATT
GACAAGTAAATTCTATGAACCGAATAGATGGAAATCTTTTATATCTTACG
TGACCAGGAGTCGCAAGGATGTGAAAACTGTGTCCCGATCGCTATCCAAT
TTGGATTTGTATCAAAAATGCTCAAAAGAAATCCGTGCTGATCAGGATAT
TTCCCTTCTTCATAGCATAGAAACCAAGTTGTTCCCATATATAAACTTCA
CAGCCCTAAATAGTGAACAATCTCATAATTTTTGGCCTGTTCATACCCGA
TTTGATGGAACAAAGTACCGTGGACAGGTATTACAATTTTCTTCTGAGAA
CAATTCGTTCATTGGAACTTCACCCATTGAATTCAAGGCTAGCGAACCTT
TTTGGGAGAACTGGTTGAATTCAGCTCTTCAAAGGAATTCAAAAGGTGTG
GTAATGAGCGTATCGGAATATCTGGTGGCTGATACAATTCGACTAATAAG
AGTTTTGCGGCTGTTAAATAATTCCCTTCCAATTGAAATCGTTCACAAAT
CGGATTTACATGAGAGTTCTCAACAGCTCTTGATAGCAGCAGCAAGAGAA
TCTGGATCCTTAAATTATCCCCCTCAGGAATTGTGGTTTCTGGATGTGAA
AGACATGTTAAATGACGAATATTTAGCGAGATTCAAGAGATTTTCGAATA
AGTGGCTGGCAATTACCTTTTGTTCATTTCAAATACCAATCTTTTTGGAC
TCTGATACTGTACCTTTTGTCCCGTTGGATACACTCTATGAAATTGACGG
ATTTAAAAGAACAGGTACACTGTTTTTCAAAGACAGGAGTTTTCCAACCT
CCAAGTTAAGTCCACTCCAAGTTAAAGTTTTGAAGCAGATAATCAATAAT
AGTCTGGATGTATCCTCGGATTCGGAGCAAGGTTTTGAAATCTTAAAACA
TAACCTAAACGATGAGATGGCAATTGATGCAATAGAGGCCTTGATTTTCA
AGAAACAAAAACATTACATGGACAGCGGCTTAGTGATATTCGATAAACAA
AAACACTTTTTCTGTCTACCAATCGCAATAATGCTGCAATTTTCGCCTAT
CCAAGAGTTTTTCCATGGTGATAAGGAATGGTTTTGGCTTAGTTTGTTTA
TTTCCAAAAAAGAGTTTACTTTTTATCCAATAGAGGCTTCGAATGTAGGA
AGATTAGAGAAGCCGGAGACTCTAGAAAGCAGTACAATCTGTTCTACCCA
GCTATCTCACACGGACGTGTACGGTAATCTTTTGTGGTTGAATGGCGGAT
TATCCGTTTGCAAAAAAAATTGTTGGAATTATGATTTTACAAAGCGTAAA
GAGATTGCGGCCAAATACAAAAGCGTTGATGAATTACGGAATTACTATCA
ATCACCTGTGAAACTCGAAGCTGTCATAATACCCGATGTCAGCAAGTCCC
CCTGGTCGCAACAGAGCGAATGCGTTATGTACAGCTATTGCACACATTAT
AGGAAGGGACAGTACGGAAAATTGATAGAGTTTACAGATTCTCAAAAGAA
ATATTACGAGAAAGTTGTAGAATTATGGAACAAGGTTGTATAG
>lcl|YJM320.Contig45.5_13135-14
ATGGTATTGCGCATACGAAGAATTAAGAAACTGGCACCATTGATCTTCAC
ATCATTGTTGTCTCTCATTGTTCTTTTTAGGGTCTACCGACAGTATCCAT
TCTCCGACCATTTCGAAACACGCAGAGAAGATGATCGCTCTGGCAACGTG
CACTGCTTTTCTAGACTGCGTCAAATAGAGGAATATGAAAAGCCGGAATT
GACAAGTAAATTCTATGAACCGAATAGATGGAAATCTTTTATATCTTACG
TGACCAGGAGTCGCAAGGATGTGAAAACTGTGTCCCGATCGCTATCCAAT
TTGGATTTGTATCAAAAATGCTCAAAAGAAATCCGTGCTGATCAGGATAT
TTCCCTTCTTCATAGCATAGAAACCAAGTTGTTCCCATATATAAACTTCA
CAGCCCTAAATAGTGAACAATCTCATAATTTTTGGCCTGTTCATACCCGC
TTTGATGGAACAAAGTACCGTGGACAGGTATTACAATTTTCTTCTGAGAA
CAATTCGTTCATTGGAACTTCACCCATTGAATTCAAGGCTAGCGAACCTT
TTTGGGAGAACTGGTTGAATTCAGCTCTTCAAAGGAATTCAAAAGGTGTG
GTAATGAGCGTATCGGATTATCTGGTGGCTGATACAATTCGACTAATAAG
AGTTTTGCGGCTGTTAAATAATTCCCTTCCAATTGAAATCGTTCACAAAT
CGGATTTACATGAGAGTTTTCAACAGCTCTTGATAGCAGCAGCAAGAGAA
TCTGGATCCTTAAATTATCCCCCTCAGGAATTGTGGTTTCTGGATGTGAA
AGACATGTTAAATGACGAATATTTAGCGAGATTCAAGAGATTTTCGAATA
AGTGGCTGGCAATTACCTTTTGTTCATTTCAAATACCAATCTTTTTGGAC
TCTGATACTGTACCTTTTGTCCCGTTGGATACACTCTATGAAATTGACGG
ATTTAAAAGAACAGGTACACTGTTTTTCAAAGACAGGAGTTTTCCAACCT
CCAAGTTAAGTCCACTCCAAGTTAAAGTTTTGAAGCAGATAATCAATAAT
AGTCTGGATGTATCCTCGGATTCGGAGCAAGGTTTTGAAATCTTAAAACA
TAACCTAAACGATGAGATGGCAATTGATGCAATAGAGGCCTTGATTTTCA
AGAAACAAAAACATTACATGGACAGCGGCTTAGTGATATTCGATAAACAA
AAACACTTTTTCTGTCTACCAATCGCAATAATGCTGCAATTTTCGCCTAT
CCAAGAGTTTTTCCATGGTGATAAGGAATGGTTTTGGCTTAGTTTGTTTA
TTTCCAAAAAAGAGTTTACTTTTTATCCAATAGAGGCTTCGAATGTAGGA
AGATTAGAGAAGCCGGAGACTCTAGAAAGCAGTACAATCTGTTCTACCCA
GCTATCTCACACGGACGTGTACGGTAATCTTTTGTGGTTGAATGGCGGAT
TATCCGTTTGCAAAAAAAATTGTTGGAATTATGATTTTACAAAGCGTAAA
GAGATTGCGGCCAAATACAAAAGCGTTGATGAATTACGGAATTACTATCA
ATCACCTGTGAAACTCGAAGCTGTCATAATACCCGATGTCAGCAAGTCCC
CCTGGTCGCAACAGAGCGAATGCGTTATGTACAGCTATTGCACACATTAT
AGGAAGGGACAGTACGGAAAATTGATAGAGTTTACAGATTCTCAAAAGAA
ATATTACGAGAAAGTTGTAGAATTATGGAACAAGGTTGTATAG
>lcl|I14.contig01627_16671-1841
ATGGTATTGCGCATACGAAGAATTAAGAAACTGGCACCATTGATCTTCAC
ATCATTGTTGTCTCTCATTGTTCTTTTTAGGGTCTACCGACAGTATCCAT
TCTCCGACCATTTCGAAACACGCAGAGAAGATGATCGCTCTGGCAACGTG
CACTGCTTTTCTAGACTGCGTCAAATAGAGGAATATGAAAAGCCGGAATT
GAGAAGTAAATTCTATGAACCGAATAGATGGAAATCTTTTATATCTTACG
TGACCAGGGGTCGCAAGGATGTGAAAACTGTGTCCCGATCGCTATCCAAT
TTGGATTTGTATCAAAAATGCTCAAAAGAAATCCGTGCTGATCAGGATAT
TTCCCTTCTTCATAGCATAGAAACCAAGTTGTTCCCATATATAAACTTCA
CAGCCCTAAATAGTGAACAATCTCATAATTTTTGGCCTGTTCATACCCGA
TTTGATGGAACAAAGTACCGTGGACAGGTATTACAATTTTCTTCTGAGAA
CAATTCGTTCATTGGAACTTCACCCATTGAATTCAAGGCTAGCGAACCTT
TTTGGGAGAACTGGTTGAATTCAGCTCTTCAAAGGAATTCAAAAGGTGTG
GTAATGAGCGTATCGGATTATCTGGTGGCTGATACAATTCGACTAATAAG
AGTTTTGCGGCTGTTAAATAATTCCCTTCCAATTGAAATCGTTCACAAAT
CGGATTTACATGAGAGTTCTCAACAGCTCTTGATAGCAGCAGCAAGAGAA
TCTGGATCCTTAAATTATCCCCCTCAGGAATTGTGGTTTCTAGATGTGAA
AGACATGTTAAATGACGAATATTTAGCGAGATTCAAGAGATTTTCGAATA
AGTGGCTGGCAATTACCTTTTGTTCATTTCAAATACCAATCTTTTTGGAC
TCTGATACTGTACCTTTTGTCCCGTTGGATACACTCTATGAAATTGACGG
ATTTAAAAGAACAGGTACACTGTTTTTCAAAGACAGGAGTTTTCCAACCT
CCAAGTTAAGTCCACTCCAAGTTAAAGTTTTGAAGCAGATAATCAATAAT
AGTCTGGATGTATCCTCGGATTCGGAGCAAGGTTTTGAAATCTTAAAACA
TAACCTAAACGATGAGATGGCAATTGATGCAATAGAGGCCTTGATTTTCA
AGAAACAAAAACATTACATGGACAGCGGCTTAGTGATATTCGATAAACAA
AAACACTTTTTCTGTCTACCAATCGCAATAATGCTGCAATTTTCGCCTAT
CCAAGAGTTTTTCCATGGTGATAAGGAATGGTTTTGGCTTAGTTTGTTTA
TTTCCAAAAAAGAGTTTACTTTTTATCCAATAGAGGCTTCGAATGTAGGA
AGATTAGAGAAGCCGGAGACTCTAGAAAGCAGTACAATCTGTTCTACCCA
GCTATCTCACACGGACGTGTACGGTAATCTTTTGTGGTTGAATGGCGGAT
TATCCGTTTGCAAAAAAAATTGTTGGAATTATGATTTTACAAAGCGTAAA
GAGATTGCGGCCAAATACAAAAGCGTTGATGAATTACGGAATTACTATCA
ATCACCTGTGAAACTCGAAGCTGTCATAATACCCGATGTCAGCAAGTCCC
CCTGGTCGCAACAGAGCGAATGCGTTATGTACAGCTATTGCACACATTAT
AGGAAGGGACAGTACGGAAAATTGATAGAGTTTACAGATTCTCAAAAGAA
ATATTACGAGAAAGTTGTAGAATTATGGAACAAGGTTGTATAG
>lcl|IL01.contig07272_3830-5573
ATGGTATTGCGCATACGAAGAATTAAGAAACTGGCACCATTGATCTTCAC
ATCATTGTTGTCTCTCATTGTTCTTTTTAGGGTCTACCGACAGTATCCAT
TCTCCGACCATTTCGAAACACGCAGAGAAGATGATCGCTCTGGCAACGTG
CACTGCTTTTCTAGACTGCGTCAAATAGAGGAATATGAAAAGCCGGAATT
GACAAGTAAACTCTATGAACCGAATAGATGGAAATCTTTTATATCTTACG
TGACCAGGGGTCGCAAGGATGTGAAAACTGTGTCCCGATCGCTATCCAAT
TTGGATTTGTATCAAAAATGCTCAAAAGAAATCCGTGCTGATCAGGATAT
TTCTCTTCTTCATAGCATAGAAACCAAGTTGTTCCCATATATAAACTTCA
CAGCCCTAAATAGTGAACAATCTCATAATTTTTGGCCTGTTCATACCCGA
TTTGATGGAACAAAGTACCGTGGACAGGTATTACAATTTTCTTCTGAGAA
CAATTCGTTCATTGGAACTTCACCCATTGAATTCAAGGCTAGCGAACCTT
TTTGGGAGAACTGGTTGAATTCAGCTCTTCAAAGGAATTCAAAAGGTGTG
GTAATGAGCGTATCGGATTATCTGGTGGCTGATACAATTCGACTAATAAG
AGTTTTGCGGCTGTTAAATAATTCCCTTCCAATTGAAATCGTTCACAAAT
CGGATTTACATGAGAGTTCTCAACAGCTCTTGATAGCAGCAGCAAGAGAA
TCTGGATCCTTAAATTATCCCCCTCAGGAATTGTGGTTTCTGGATGTGAA
AGACATGTTAAATGACGAATATTTAGTGAGATTCAAGAGATTTTCGAATA
AGTGGCTGGCAATTACCTTTTGTTCATTTCAAATACCAATCTTTTTGGAC
TCTGATACTGTGCCTTTTGTCCCGTTGGATACACTCTATGAAATTGACGG
ATTTAAAAGAACAGGTACACTGTTTTTCAAAGACAGGAGTTTTCCAACCT
CCAAGTTAAGTCCACTCCAAGTTAAAGTTTTGAAGCAGATAATCAATAAT
AGTCTGGATGTATCCTCGGATTCGGAGCAAGGTTTTGAAATCTTAAAACA
TAACCTAAACGATGAGATGGCAATTGATGCAATAGAGGCCTTGATTTTCA
AGAAACAAAAACATTACATGGACAGCGGCTTAGTGATATTCGATAAACAG
AAACACTTTTTCTGTCTACCAATCGCAATAATGCTGCAATTTTCGCCTAT
CCAAGAGTTTTTCCATGGTGATAAGGAATGGTTTTGGCTTAGTTTGTTTA
TTTCCAAAAAAGAGTTTACTTTTTATCCAATAGAGGCTTCGAATGTAGGA
AGATTAGAGAAGCCGGAGACTCTAGAAAGCAGTACAATCTGTTCTACCCA
GCTATCTCACACGGACGTGTACGGTAATCTTTTGTGGTTGAATGGCGGAT
TATCCGTTTGCAAAAAAAATTGTTGGAATTATGATTTTACAAAGCGTAAA
GAGATTGCGGCCAAATACAAAAGCGTTGATGAATTACGGAATTACTATCA
ATCACCTGTGAAACTCGAAGCTGTCATAATACCCGATGTCAGCAAGTCCC
CCTGGTCGCAACAGAGCGAATGCGTTATGTACAGCTATTGCACACATTAT
AGGAAGGGACAGTACGGAAAATTGATAGAGTTTACAGATTCTCAAAAGAA
ATATTACGAGAAAGTTGTAGAATTATGGAACAAGGTTGTATAG
>lcl|YPS1009.contig00667_4680-6
ATGGTATTGCGCATACGAAGAATTAAGAAACTGGCACCATTGATCTTCAC
ATCATTATTGTCTCTCATTGTTCTTTTTAGGGTCTACCGACAGTATCCAT
TCTCCGACCATTTCGAAACACGCAGAGAAGATGATCGCTCTGGCAACCTG
CACTGCTTTTCTAGACTGCGTCAAATAGAGGAATATGAAAAGCCGGAATT
GACAAGTAAATTCTATGAACCGAATAGATGGAAATCTTTTATATCTTACG
TTACCAGGGGTCGCAAGGATGTGAAAATTGTGTCCCGATCGCTATCCAAT
TTGGATTTGTATCAAAAATGCTCCAAAGAAATCCGTGCTGATCAGGATAT
TTCTCTTCTTCATAGCATAGAAACCAAGTTGTTCCCATATATAAACTTCG
CAGCCCTAAATAGTGAACAATCTCATAATTTTTGGCCTGTTCATACCCGA
TTTGATGGAACAAAGTACCGTGGACAGGTATTACAATTTTCTTCTGAGAA
CAATTCGTTCATTGGAACTTCACCCATTGAATTCAAGGCTAGCGAACCTT
TTTGGGAGAACTGGTTGAATTCAGCTCTTCAAAGGAATTCAAAAGGTGTG
GTAATGAGCGTATCGGATTATCTGGTGGCTGATACAATTCGACTAATAAG
AGTTTTGCGGCTGTTAAATAATTCCCTTCCAATTGAAATCGTTCACAAAT
CGGATTTACATGAGAGTTCTCAACAGCTCTTGATAGCAGCAGCAAGAGAA
TCTGGATCCTTAAATTATCCCCCTCAGGAATTGTGGTTTCTGGATGTGAA
AGACATGTTAAATGACGAATATTTAGCGAGATTTAAGAGATTTTCGAATA
AGTGGCTGGCAATTACCTTTTGTTCATTTCAAATACCAATCTTTTTGGAC
TCTGATACTGTACCTTTTGTCCCGTTGGATACACTCTATGAAATTGACGG
ATTTAAAAGAACAGGTACACTGTTTTTCAAAGACAGGAGTTTTCCAACCT
CCAAGTTAAGTCCACTCCAAGTTAAAGTTTTGAAGCAGATAATTAATAAT
AGTCTGGACGTATCCTCGGATTCGGAGCAAGGTTTTGAAATCTTAAAACA
TAACCTAAACGATGAGATGGCAATTGACGCAATAGAGGCCTTGATTTTCA
AGAAACAAAAACATTACATGGACAGCGGCTTAGTGATATTCGATAAAAAA
AAACACTTTTTCTGTCTGCCCATCGCAATAATGCTGCAATTTTCGCCTAT
CCAAGAGTTTTTCCATGGTGATAAGGAATGGTTTTGGCTTAGTTTGTTTA
TTTCCAAAAAAGAGTTTACTTTTTATCCAGTAGAGGCTTCGAATGTAGGA
AGATTAGAGAAGCCGGAGACTCTAGAAAGCAGTACAATCTGTTCTACCCA
GCTATCTCACACGGACGTGTACGGTAATCTTTTGTGGTTGAATGGCGGTT
TATCCGTTTGCAAAAAAAATTGTTGGAATTATGATTTTACAAAGCGTAAA
GAGATTGCGGCCAAATACAAAAGCGTTGATGAATTACAGAATTACTATCA
ATCACCTGTGAAACTCGAAGCTGTCATAATACCCGATGTCAGCAAGTCCC
CCTGGTCGCAACAGAGCGAATGCGTTATGTACAGCTATTGTACACATTAT
AGGAAGGGACAGTACGGAAAATTGATAGAGTTTACAGATTCTCAAAAGAA
ATATTACGAGAAAGTTGTAGAATTATGGAATAAAGTTGTATA-
>lcl|Y12.Contig44.1_9885-11626
ATGGTATTGCGCATACGAAGAATTAAGAAACTGGCACCATTGATCTTCAC
ATCATTATTGTCTCTCATTGTTCTTTTTAGGGTCTACCGACAGTATCCAT
TCTCCGACCATTTCGAAACACGCAGAGAAGATGATCGCTCTGGCAACCTG
CACTGCTTTTCTAGACTGCGTCAAATAGAGGAATATGAAAAGCCGGAATT
GACAAGTAAATTCTATGAACCGAATAGATGGAAATCTTTTATATCTTACG
TTACCAGGGGTCGCAAGGATGTGAAAACTGTGTCCCGATCGCTATCCAAT
TTGGATTTGTATCAAAAATGCTCCAAAGAAATCCGTGCTGATCAGGATAT
TTCTCTTCTTCATAGCATAGAAACCAAGTTGTTCCCATATATAAACTTCG
CAGCCCTAAATAGTGAACAATCTCATAATTTTTGGCCTGTTCATACCCGA
TTTGATGGAACAAAGTACCGTGGACAGGTATTACAATTTTCTTCTGAGAA
CAATTCGTTCATTGGAACTTCACCCATTGAATTCAAGGCTAGCGAACCTT
TTTGGGAGAACTGGTTGAATTCAGCTCTTCAAAGGAATTCAAAAGGTGTG
GTAATGAGCGTATCGGATTATCTGGTGGCTGATACAATTCGACTAATAAG
AGTTTTGCGGCTGTTAAATAATTCCCTTCCAATTGAAATCGTTCACAAAT
CGGATTTACATGAGAGTTCTCAACAGCTCTTGATAGCAGCAGCAAGAGAA
TCTGGATCCTTAAATTATCCCCCTCAGGAATTGTGGTTTCTGGATGTGAA
AGACATGTTAAATGACGAATATTTAGCGAGATTTAAGAGATTTTCGAATA
AGTGGCTGGCAATTACCTTTTGTTCATTTCAAATACCAATCTTTTTGGAC
TCTGATACTGTACCTTTTGTCCCGTTGGATACACTCTATGAAATTGACGG
ATTTAAAAGAACAGGTACACTGTTTTTCAAAGACAGGAGTTTTCCAACCT
CCAAGTTAAGTCCACTCCAAGTTAAAGTTTTGAAGCAGATAATTAATAAT
AGTCTGGACGTATCCTCGGATTCGGAGCAAGGTTTTGAAATCTTAAAGCA
TAACCTAAACGATGAGATGGCAATTGACGCAATAGAGGCCTTGATTTTCA
AGAAACAAAAACATTACATGGACAGCGGCTTAGTGATATTCGATAAAAAA
AAACACTTTTTCTGTCTGCCCATCGCAATAATGCTGCAATTTTCGCCTAT
CCAAGAGTTTTTCCATGGTGATAAGGAATGGTTTTGGCTTAGTTTGTTTA
TTTCCAAAAAAGAGTTTACTTTTTATCCAGTAGAGGCTTCGAATGTAGGA
AGATTAGAGAAGCCGGAGACTCTAGAAAGCAGTACAATCTGTTCTACCCA
GCTATCTCACACGGACGTGTACGGTAATCTTTTGTGGTTGAATGGCGGTT
TATCCGTTTGCAAAAAAAATTGTTGGAATTATGATTTTACAAAGCGTAAA
GAGATTGCGGCCAAATACAAAAGCGTTGATGAATTACAGAATTACTATCA
ATCACCTGTGAAACTCGAAGCTGTCATAATACCCGATGTCAGCAAGTCCC
CCTGGTCGCAACAGAGCGAATGCGTTATGTACAGCTATTGTACACATTAT
AGGAAGGGACAGTACGGAAAATTGATAGAGTTTACAGATTCTCAAAAGAA
ATATTACGAGAAAGTTGTAGAATTATGGAATAAAGTTGTATA-
>lcl|Y9.Contig212.4_381-2123
ATGGTATTGCGCATACGAAGAATTAAGAAACTGGCACCATTGATCTTCAC
ATCATTATTGTCTCTCATTGTTCTTTT-AGGGTCTACCGACAGTATCCAT
TCTCCGACCATTTCGAAACACGCAGAGAAGATGATCGCTCTGGCAACCTG
CACTGCTTTTCTAGACTGCGTCAAATAGAGGAATATGAAAAGCCGGAATT
GACAAGTAAATTCTATGAACCGAATAGATGGAAATCTTTTATATCTTACG
TTACCAGGGGTCGCAAGGATGTGAAAACTGTGTCCCGATCGCTATCCAAT
TTGGATTTGTATCAAAAATGCTCCAAAGAAATCCGTGCTGATCAGGATAT
TTCTCTTCTTCATAGCATAGAAACCAAGTTGTTCCCATATATAAACTTCG
CAGCCCTAAATAGTGAACAATCTCATAATTTTTGGCCTGTTCATACCCGA
TTTGATGGAACAAAGTACCGTGGACAGGTATTACAATTTTCTTCTGAGAA
CAATTCGTTCATTGGAACTTCACCCATTGAATTCAAGGCTAGCGAACCTT
TTTGGGAGAACTGGTTGAATTCAGCTCTTCAAAGGAATTCAAAAGGTGTG
GTAATGAGCGTATCGGATTATCTGGTGGCTGATACAATTCGACTAATAAG
AGTTTTGCGGCTGTTAAATAATTCCCTTCCAATTGAAATCGTTCACAAAT
CGGATTTACATGAGAGTTCTCAACAGCTCTTGATAGCAGCAGCAAGAGAA
TCTGGATCCTTAAATTATCCCCCTCAGGAATTGTGGTTTCTGGATGTGAA
AGACATGTTAAATGACGAATATTTAGCGAGATTTAAGAGATTTTCGAATA
AGTGGCTGGCAATTACCTTTTGTTCATTTCAAATACCAATCTTTTTGGAC
TCTGATACTGTACCTTTTGTCCCGTTGGATACACTCTATGAAATTGACGG
ATTTAAAAGAACAGGTACACTGTTTTTCAAAGACAGGAGTTTTCCAACCT
CCAAGTTAAGTCCACTCCAAGTTAAAGTTTTGAAGCAGATAATTAATAAT
AGTCTGGACGTATCCTCGGATTCGGAGCAAGGTTTTGAAATCTTAAAGCA
TAACCTAAACGATGAGATGGCAATTGACGCAATAGAGGCCTTGATTTTCA
AGAAACAAAAACATTACATGGACAGCGGCTTAGTGATATTCGATAAAAAA
AAACACTTTTTCTGTCTGCCCATCGCAATAATGCTGCAATTTTCGCCTAT
CCAAGAGTTTTTCCATGGTGATAAGGAATGGTTTTGGCTTAGTTTGTTTA
TTTCCAAAAAAGAGTTTACTTTTTATCCAGTAGAGGCTTCGAATGTAGGA
AGATTAGAGAAGCCGGAGACTCTAGAAAGCAGTACAATCTGTTCTACCCA
GCTATCTCACACGGACGTGTACGGTAATCTTTTGTGGTTGAATGGCGGTT
TATCCGTTTGCAAAAAAAATTGTTGGAATTATGATTTTACAAAGCGTAAA
GAGATTGCGGCCAAATACAAAAGCGTTGATGAATTACAGAATTACTATCA
ATCACCTGTGAAACTCGAAGCTGTCATAATACCCGATGTCAGCAAGTCCC
CCTGGTCGCAACAGAGCGAATGCGTTATGTACAGCTATTGTACACATTAT
AGGAAGGGACAGTACGGAAAATTGATAGAGTTTACAGATTCTCAAAAGAA
ATATTACGAGAAAGTTGTAGAATTATGGAATAAAGTTGTATA-
>YNR059W_LalvinQA23
ATGGTATTGCGCATACGAAGAATTAAGAAACTGGCACCATTGATCTTCAC
ATCATTGTTGTCTCTCATTGTTCTTTTTAGGGTCTACCGACAGTATCCAT
TCTCCGACCATTTCGAAACACGCAGAGAAGATGATCGCTCTGGCAACGTG
CACTGCTTTTCTAGACTGCGTCAAATAGAGGAATATGAAAAGCCGGAATT
GACAAGTAAATTCTATGAACCGAATAGATGGAAATCTTTTATATCTTACG
TGACCAGGAGTCGCAAGGATGTGAAAACTGTGTCCCGATCGCTATCCAAT
TTGGATTTGTATCAAAAATGCTCAAAAGAAATCCGTGCTGATCAGGATAT
TTCCCTTCTTCATAGCATAGAAACCAAGTTGTTCCCATATATAAACTTCA
CAGCCCTAAATAGTGAACAATCTCATAATTTTTGGCCTGTTCATACCCGA
TTTGATGGAACAAAGTACCGTGGACAGGTATTACAATTTTCTTCTGAGAA
CAATTCGTTCATTGGAACTTCACCCATTGAATTCAAGGCTAGCGAACCTT
TTTGGGAGAACTGGTTGAATTCAGCTCTTCAAAGGAATTCAAAAGGTGTG
GTAATGAGCGTATCGGATTATCTGGTGGCTGATACAATTCGACTAATAAG
AGTTTTGCGGCTGTTAAATAATTCCCTTCCAATTGAAATCGTTCACAAAT
CGGATTTACATGGGAGTTCTCAACAGCTCTTGATAGCAGCAGCAAGAGAA
TCTGGATCCTTAAATTATCCCCCTCAGGAATTGTGGTTTCTGGATGTGAA
AGACATGTTAAATGACGAATATTTAGCGAGATTCAAGAGATTTTCGAATA
AGTGGCTGGCAATTACCTTTTGTTCATTTCAAATACCAATCTTTTTGGAC
TCTGATACTGTACCTTTTGTCCCGTTGGATACACTCTATGAAATTGACGG
ATTTAAAAGAACAGGTACACTGTTTTTCAAAGACAGGAGTTTTCCAACCT
CCAAGTTAAGTCCACTCCAAGTTAAAGTTTTGAAGCAGATAATCAATAAT
AGTCTGGATGTATCCTCGGATTCGGAGCAAGGTTTTGAAATCTTAAAACA
TAACCTAAACGATGAGATGGCAATTGATGCAATAGAGGCCTTGATTTTCA
AGAAACAAAAACATTACATGGACAGCGGCTTAGTGATATTCGATAAACAA
AAACACTTTTTCTGTCTACCAATCGCAATAATGCTGCAATTTTCGCCTAT
CCAAGAGTTTTTCCATGGTGATAAGGAATGGTTTTGGCTTAGTTTGTTTA
TTTCCAAAAAAGAGTTTACTTTTTATCCAATAGAGGCTTCGAATGTAGGA
AGATTAGAGAAGCCGGAGACTCTAGAAAGCAGTACAATCTGTTCTACCCA
GCTATCTCACACGGACGTGTACGGTAATCTTTTGTGGTTGAATGGCGGAT
TATCCGTTTGCAAAAAAAATTGTTGGAATTATGATTTTACAAAGCGTAAA
GAGATTGCGGCCAAATACAAAAGCGTTGATGAATTACGGAATTACTATCA
ATCACCTGTGAAACTCGAAGCTGTCATAATACCCGATGTCAGCAAGTCCC
CCTGGTCGCAACAGAGCGAATGCGTTATGTACAGCTATTGCACACATTAT
AGGAAGGGACAGTACGGAAAATTGATAGAGTTTACAGATTCTCAAAAGAA
ATATTACGAGAAAGTTGTAGAATTATGGAACAAGGTTGTATAG
>MIT_Spar_c260_19552
ATGGTATTGCGCATACGAAGAACTAAGAAGTTGGCGCTATTAATCTTCAC
ATCATTGTTATTTCTCATTGTTCTATTTAGGGTCTACCCACAATATTCGT
TTTCCGACCATTTCGAAACACACAGAAAAGATGATCCTTCTGGCAATGTG
CACTGCCTTTCTAGAGTGCTTCAACTAGGAGGATATGAAAAGCCAGGGTT
AACAAGTGGATTCTACGAACCAAATAGGTGGAAATCTTTTATATCTTACA
TGACTGGAGGTCGCAAGGATGTGAAAACTGTGTCCCAATCGTTATCCAAT
TTGGATTTGTATCAAAAATGCTCCAAAGAAACCCACGTTGATCAGGATGT
TCCTCTTCTTCGTAGGGTAGAAAGCAAGTTGTTCCCTTATGTAAACTTCA
CAGCTCTGAATAATGAAGAATCTCAAGATTTTTGGCCTGTTCATACTCGA
TTTGATGGAACGACGTTCCGTGGACGGGTGTTACAATTTTCCTCTGAAAA
CAATTCGTTCATTGGAACTTCACCCATTGAATTCAAGGTCAGCGAACCTT
TTTGGGAGAACTGGTTGAATTCAGCTCTCCAAAGAAATTCAAAAGGTCTG
GTAATGAGCGTATCGGATTATCTGGTGGCTGATACGATTCGACTAATAAG
AGTTTTACGGCTGTTAAATAATTCTCTTCCGATTGAAATTGTTCACAAGT
CGGATTTACATGAGAGTTCTCAACAGCTCTTGATAGCATCCGCCAGAGAA
TCTGGGTCCTTGAATTATCCCCCTCAGGAATTATGGTTTCTGGACGTGAA
GGACATGTTAAATGACGAATATATAGCAAAGTTCAAGCGATTTTCGAATA
AATGGCTAGCAATTACCTTTTCCTCATTTCAAATACCAATCTTTTTAGAT
TCAGATACTGTGCCATTTGTCCCACTAGATACACTATATGAAATGGACGA
GTTTAAAAGAACTGGCACACTTTTTTTTAAAGACAGGAGTTTTCCAACTT
CCAAGTTGAGCTCTCTCCAGGTTAGAGTTTTGAAGCAGATAATTAATAAT
AGTCTGGGTATATCTTCAGATTCGAAACAAGGTTTTGAAATTCTAAAAAA
AAATCTAAACGACGAGATGGCAACTGATGCCATAGAAAGCCTGATTCTCA
AGAAACAAAAGCATTACATGGATAGCGGCTTACTAATATTCGACAAGCAA
AAACATTTTTTTTGTCTACCAATCGCAATAATGCTGCAGTTCTCGCCCAT
CCAAGAATATTTCCATGGTGATAAAGAATGGTTTTGGCTTAGTTTGTTCA
TATTTAAAAAAGAGTTTACTTTTTATCCAGTAGAGGCCTCAAATGTGGGG
GAAGTAGAGGAACTGAGGACTCCAGAAAGTGGTAAGATCTGTTCTAGCCA
ACTATCTCACACGGACATGTATGGTAATCTTTTGTGGTTGAATGGCGGTC
TATCCGTTTGCAAAAAAAATTGTTGGGATTATGATTTTAGAAAGCATAAG
GATATTGCGGCTGAATACAAGAGCGTTAAAGAATTACAGAAGCACTATCA
ATCACCCGTGAAACTCGAAGCTGTCATAATACCCGATGTTAACAAGGCCC
CCTGGTTGCAACAAAACGAATGCGTTATGTACAGCTACTGTACTCATTAT
AAGAAGGGAAAATACGGAAAATTGATAGATTTTACAGATTCCCAAAGGAG
AAATTACGAGAAAGTTGTGAAATTATGGAACGAGGTTGTATAG
