# Supplementary material for: ZRT1 Harbors an Excess of Nonsynonymous Polymorphism and Shows Evidence of Balancing Selection in Saccharomyces cerevisiae
Source: G3 (Bethesda). 2013 Apr 1;3(4):665–73. doi: 10.1534/g3.112.005082 (PMC3618353; doi:10.1534/g3.112.005082)
Supplement: Supporting Information [file supp_g3.112.005082_FileS1.zip › YPR186C_FullLength_SparALN.fasta]

>YPR186C_S288C
ATGGGAGGAGAGGTTCTAAATAATGAAGGAATGCCACTGG
CCGAACTTAAACAGGAGACCATTCCCATATCACGATCAGA
GAGTTCAGAATCATTGAACAGTTTAACATCAACTAGAAGC
TCATCGAGCAATAGGCCAAAGACATATTTCTGTGACTATG
ATGGCTGTGATAAGGCATTTACAAGACCTTCAATTTTGAC
TGAACACCAATTAAGCGTACATCAGGGTTTAAGAGCATTT
CAGTGTGATAAGTGTGCAAAATCCTTCGTTAAAAAGAGTC
ACTTAGAGAGACACTTGTATACGCATTCTGATACGAAACC
ATTCCAATGTTCTTATTGTGGAAAAGGAGTGACGACTCGC
CAGCAACTGAAGCGACACGAAGTAACGCATACCAAATCTT
TCATTTGTCCAGAGGAAGGATGCAACCTCCGATTCTACAA
GCATCCACAATTAAGGGCACATATTTTATCTGTTCATTTA
CATAAACTAACCTGTCCACACTGCAATAAAAGCTTTCAGA
GGCCATATAGGCTAAGAAATCACATTTCTAAACATCACGA
TCCTGAGGTAGAAAATCCTTACCAATGTACTTTTGCTGGT
TGTTGCAAAGAGTTTCGGATATGGTCACAATTGCAATCGC
ATATAAAAAATGATCATCCTAAATTAAAATGTCCTATTTG
TAGCAAACCATGTGTGGGGGAAAATGGTTTACAAATGCAC
ATGATTATTCATGACGACTCACTAGTAACCAAAAATTGGA
AGTGTCATATATGTCCTGATATGTCTTTTTCTAGAAAACA
TGATCTTCTCACGCATTATGGGTCTATTCATACGGAAGAA
GATATCCCACTGGAACTAAAATATAAAATTTCTGATATTC
AACAACTTGTCCAAGACCACGGAGTTCAACTGGGGAATAG
CAAACACTCGAATGAGCAGGATGAAGAGAAGATTTCCAAT
AGGTTGAGGAAAAGGAGAAAACTTACCGAAAACAATAATG
TAGAGTTTTTACAGAATGAAGTGGATTTAGAAAAGCGACT
TGAGTCTGGTGAAAATGGGCTAAACCTTTTATTGAATACC
GTTGGAAGAAAATACAGATGCTTTTACAATAATTGTTCTA
GGACTTTCAAGACAAAGGAAAAATACGAGAAACATATAGA
CAAGCACAAAGTACATGAGCTAAAGTTAAAAATATTACAG
GAAAAGGAAGAAAATAAAACGCTAGTGGACCAGAACCATA
AGGAACCTTTTATAATTCAAAAGGAAACGCAGTCAGCGGG
TGACAAATAA
>YPR186C_AWRI1631
ATGGGAGGAGAGGTTCTAAATAATGAAGGAATGCCACTGG
CCGAACTTAAACAGGAGACCATTCCCATATCACGATCAGA
GAGTTCAGAATCATTGAACAGTTTAACATCAACTAGAAGC
TCATCGAGCAATAGGCCAAAGACATATTTCTGTGACTATG
ATGGCTGTGATAAGGCATTTACAAGACCTTCAATTTTGAC
TGAACACCAATTAAGCGTACATCAGGGTTTAAGAGCATTT
CAGTGTGATAAGTGTGCAAAATCCTTCGTTAAAAAGAGTC
ACTTAGAGAGACACTTGTATACGCATTCTGATACGAAACC
ATTCCAATGTTCTTATTGTGGAAAAGGAGTGACGACTCGC
CAGCAACTGAAGCGACACGAAGTAACGCATACCAAATCTT
TCATTTGTCCAGAGGAAGGATGCAACCTCCGATTCTACAA
GCATCCACAATTAAGGGCACATATTTTATCTGTTCATTTA
CATAAACTAACCTGTCCACACTGCAATAAAAGCTTTCAGA
GGCCATATAGGCTAAGAAATCACATTTCTAAACATCACGA
TCCTGAGGTAGAAAATCCTTACCAATGTACTTTTGCTGGT
TGTTGCAAAGAGTTTCGGATATGGTCACAATTGCAATCGC
ATATAAAAAATGATCATCCTAAATTAAAATGTCCTATTTG
TAGCAAACCATGTGTGGGGGAAAATGGTTTACAAATGCAC
ATGATTATTCATGACGACTCACTAGTAACCAAAAATTGGA
AGTGTCATATATGTCCTGATATGTCTTTTTCTAGAAAACA
TGATCTTCTCACGCATTATGGGTCTATTCATACGGAAGAA
GATATCCCACTGGAACTAAAATATAAAATTTCTGATATTC
AACAACTTGTCCAAGACCACGGAGTTCAACTGGGGAATAG
CAAACACTCGAATGAGCAGGATGAAGAGAAGATTTCCAAT
AGGTTGAGGAAAAGGAGAAAACTTACCGAAAACAATAATG
TAGAGTTTTTACAGAATGAAGTGGATTTAGAAAAGCGACT
TGAGTCTGGTGAAAATGGGCTAAACCTTTTATTGAATACC
GTTGGAAGAAAATACAGATGCTTTTACAATAATTGTTCTA
GGACTTTCAAGACAAAGGAAAAATACGAGAAACATATAGA
CAAGCACAAAGTACATGAGCTAAAGTTAAAAATATTACAG
GAAAAGGAAGAAAATAAAACGCTAGTGGACCAGAACCATA
AGGAACCTTTTATAATTCAAAAGGAAACGCAGTCAGCGGG
TGACAAATAA
>YPR186C_EC1118
ATGGGAGGAGAGGTTCTAAATAATGAAGGAATGCCACTGG
CCGAACTTAAACAGGAGACCATTCCCATATCACGATCAGA
GAGTTCAGAATCATTGAACAGTTTAACATCAACTAGAAGC
TCATCGAGCAATAGGCCAAAGACATATTTCTGTGACTATG
ATGGCTGTGATAAGGCATTTACAAGACCTTCAATTTTGAC
TGAACACCAATTAAGCGTACATCAGGGTTTAAGAGCATTT
CAGTGTGATAAGTGTGCAAAATCCTTCGTTAAAAAGAGTC
ACTTAGAGAGACACTTGTATACGCATTCTGATACGAAACC
ATTCCAATGTTCTTATTGTGGAAAAGGAGTGACGACTCGC
CAGCAACTGAAGCGACACGAAGTAACGCATACCAAATCTT
TCATTTGTCCAGAGGAAGGATGCAACCTCCGATTCTACAA
GCATCCACAATTAAGGGCACATATTTTATCTGTTCATTTA
CATAAACTAACCTGTCCACACTGCAATAAAAGCTTTCAGA
GGCCATATAGGCTAAGAAATCACATTTCTAAACATCACGA
TCCTGAGGTAGAAAATCCTTACCAATGTACTTTTGCTGGT
TGTTGCAAAGAGTTTCGGATATGGTCACAATTGCAATCGC
ATATAAAAAATGATCATCCTAAATTAAAATGTCCTATTTG
TAGCAAACCATGTGTGGGGGAAAATGGTTTACAAATGCAC
ATGATTATTCATGACGACTCACTAGTAACCAAAAATTGGA
AGTGTCATATATGTCCTGATATGTCTTTTTCTAGAAAACA
TGATCTTCTCACGCATTATGGGTCTATTCATACGGAAGAA
GATATCCCACTGGAACTAAAATATAAAATTTCTGATATTC
AACAACTTGTCCAAGACCACGGAGTTCAACTGGGGAATAG
CAAACACTCGAATGAGCAGGATGAAGAGAAGATTTCCAAT
AGGTTGAGGAAAAGGAGAAAACTTACCGAAAACAATAATG
TAGAGTTTTTACAGAATGAAGTGGATTTAGAAAAGCGACT
TGAGTCTGGTGAAAATGGGCTAAACCTTTTATTGAATACC
GTTGGAAGAAAATACAGATGCTTTTACAATAATTGTTCTA
GGACTTTCAAGACAAAGGAAAAATACGAGAAACATATAGA
CAAGCACAAAGTACATGAGCTAAAGTTAAAAATATTACAG
GAAAAGGAAGAAAATAAAACGCTAGTGGACCAGAACCATA
AGGAACCTTTTATAATTCAAAAGGAAACGCAGTCAGCGGG
TGACAAATAA
>YPR186C_JAY291
ATGGGAGGAGAGGTTCTAAATAATGAAGGAATGCCACTGG
CCGAACTTAAACAGGAGACCATTCCCATATCACGATCAGA
GAGTTCAGAATCATTGAACAGTTTAACATCAACTAGAAGC
TCATCGAGCAATAGGCCAAAGACATATTTCTGTGACTATG
ATGGCTGTGATAAGGCATTTACAAGACCGTCAATTTTGAC
TGAACACCAATTAAGCGTACATCAGGGTTTAAGAGCATTT
CAGTGTGATAAGTGTGCAAAATCCTTCGTTAAAAAGAGTC
ACTTAGAGAGACACTTGTATACGCATTCTGATACGAAACC
ATTCCAATGTTCTTATTGTGGAAAAGGAGTGACGACTCGC
CAGCAACTGAAGCGACACGAAGTAACGCATACCAAATCTT
TCATTTGTCCAGAGGAAGGATGCAACCTCCGATTCTACAA
GCATCCACAATTAAGGGCACATATTTTATCTGTTCATTTA
CATAAACTAACCTGTCCACACTGCAATAAAAGCTTTCAGA
GGCCATATAGGCTAAGAAATCACATTTCTAAACATCACGA
TCCTGAGGTAGAAAATCCTTACCAATGTACTTTTGCTGGT
TGTTGCAAAGAGTTTCGGATATGGTCACAATTGCAATCGC
ATATAAAAAATGATCATCCTAAATTAAAATGTCCTATTTG
TAGCAAACCATGTGTGGGGGAAAATGGTTTACAAATGCAC
ATGATTATTCATGACGACTCACTAGTAACCAAAAATTGGA
AGTGTCATATATGTCCTGATATGTCTTTTTCTAGAAAACA
TGATCTTCTCACGCATTATGGGTCTATTCATACGGAAGAA
GATATCCCACTGGAACTAAAATATAAAATTTCTGATATTC
AACAACTTGTCCAAGACCACGGAGTTCAACTGGGGAATAG
CAAACACTCGAATGAGCAGGATGAAGAGAAGATTTCCAAT
AGGTTGAGGAAAAGGAGAAAACTTACCGAAAACAATAATG
TAGAGTTTTTACAGAATGAAGTGGATTTAGAAAAGCGACT
TGAGTCTGGTGAAAATGGGCTAAACCTTTTATTGAATACC
GTTGGAAGAAAATACAGATGCTTTTACAATAATTGTTCTA
GGACTTTCAAGACAAAGGAAAAATACGAGAAACATATAGA
CAAGCACAAAGTACATGAGCTAAAGTTAAAAATATTACAG
GAAAAGGAAGAAAATAAAACGCTAGTGGACCAGAACCATA
AGGAACCTTTTATAATTCAAAAGGAAACGCAGTCAGCGGG
TGACAAATAA
>YPR186C_Kyokai7
ATGGGAGGAGAGGTTCTAAATAATGAAGGAATGCCACTGG
CCGAACTTAAACAGGAGACCATTCCCATATCACGATCAGA
GAGTTCAGAATCATTGAACAGTTTAACATCAACTAGAAGC
TCATCGAGCAATAGGCCAAAGACATATTTCTGTGACTATG
ATGGCTGTGATAAGGCATTTACAAGACCTTCAATTTTGAC
TGAACACCAATTAAGCGTACATCAGGGTTTAAGAGCATTT
CAGTGTGATAAGTGTGCAAAATCCTTCGTTAAAAAGAGTC
ACTTAGAGAGACACTTGTATACGCATTCTGATACGAAACC
ATTCCAATGTTCTTATTGTGGAAAAGGAGTGACGACTCGC
CAGCAACTGAAGCGACACGAAGTAACGCATACCAAATCTT
TCATTTGTCCAGAGGAAGGATGCAACCTCCGATTCTACAA
GCATCCACAATTAAGGGCACATATTTTATCTGTTCATTTA
CATAAACTAACCTGTCCGCACTGCAATAAAAGCTTTCAGA
GGCCATATAGGCTAAGAAATCACATTTCTAAACATCACGA
TCCTGAGGTAGAAAATCCTTACCAATGTACTTTTGCTGGT
TGTTGCAAAGAGTTTCGGATATGGTCACAATTGCAATCGC
ATATAAAAAATGATCATCCTAAATTAAAATGTCCTATTTG
TAGCAAACCATGTGTGGGGGAAAATGGTTTACAAATGCAC
ATGATTATTCATGACGACTCGCTAGTAACCAAAAATTGGA
AGTGTCATATATGTCCTGATATGTCTTTTTCTAGAAAACA
TGATCTTCTCACGCATTATGGGTCTATTCATACGGAAGAA
GATATCCCACTGGAACTAAAATATAAAATTTCTGATATTC
AACAACTTGTCCAAGACCAGGGAGTTCAACTAGGGAATGG
CAAACACTCGAATGAGCAGGATGAAGAGAAGATTTCCAAT
AGGTTGAGGAAAAGGAGAAAACTTACCGAAAACAATAATG
TAGAGTTTTTGCAAAATGAAGTGGATTTAGAAAAGCGACT
TGAGTCTGGTGAAAATGGGCTAAACCTTTTGTTGAATACC
GTTGGAAGAAAATACAGATGCTTTTACAATAATTGTTCTA
GGACTTTCAAGACGAAGGAAAAATACGAGAAACATATAGA
CAAACACAAAATACATGAGCTAAAGTTAAAAATATTACAG
GAAAAGGAGGAAAATAAAACGCTAGTGGACCAGAACCATA
AGGAACCTTTTATAATTCAAAAGGAAACGCAGTCAGCGGG
TGACAAATAA
>YPR186C_RM11-1a
ATGGGAGGAGAGGTTCTAAATAATGAAGGAATGCCACTGG
CCGAACTTAAACAGGAGACCATTCCCATATCACGATCAGA
GAGTTCAGAATCATTGAACAGTTTAACATCAACTAGAAGC
TCATCGAGCAATAGGCCAAAGACATATTTCTGTGACTATG
ATGGCTGTGATAAGGCATTTACAAGACCTTCAATTTTGAC
TGAACACCAATTAAGCGTACATCAGGGTTTAAGAGCATTT
CAGTGTGATAAGTGTGCAAAATCCTTCGTTAAAAAGAGTC
ACTTAGAGAGACACTTGTATACGCATTCTGATACGAAACC
ATTCCAATGTTCTTATTGTGGAAAAGGAGTGACGACTCGC
CAGCAACTGAAGCGACACGAAGTAACGCATACCAAATCTT
TCATTTGTCCAGAGGAAGGATGCAACCTCCGATTCTACAA
GCATCCACAATTAAGGGCACATATTTTATCTGTTCATTTA
CATAAACTAACCTGTCCACACTGCAATAAAAGCTTTCAGA
GGCCATATAGGCTAAGAAATCACATTTCTAAACATCACGA
TCCTGAGGTAGAAAATCCTTACCAATGTACTTTTGCTGGT
TGTTGCAAAGAGTTTCGGATATGGTCACAATTGCAATCGC
ATATAAAAAATGATCATCCTAAATTAAAATGTCCTATTTG
TAGCAAACCATGTGTGGGGGAAAATGGTTTACAAATGCAC
ATGATTATTCATGACGACTCACTAGTAACCAAAAATTGGA
AGTGTCATATATGTCCTGATATGTCTTTTTCTAGAAAACA
TGATCTTCTCACGCATTATGGGTCTATTCATACGGAAGAA
GATATCCCACTGGAACTAAAATATAAAATTTCTGATATTC
AACAACTTGTCCAAGACCACGGAGTTCAACTGGGGAATAG
CAAACACTCGAATGAGCAGGATGAAGAGAAGATTTCCAAT
AGGTTGAGGAAAAGGAGAAAACTTACCGAAAACAATAATG
TAGAGTTTTTACAGAATGAAGTGGATTTAGAAAAGCGACT
TGAGTCTGGTGAAAATGGGCTAAACCTTTTATTGAATACC
GTTGGAAGAAAATACAGATGCTTTTACAATAATTGTTCTA
GGACTTTCAAGACAAAGGAAAAATACGAGAAACATATAGA
CAAGCACAAAGTACATGAGCTAAAGTTAAAAATATTACAG
GAAAAGGAAGAAAATAAAACGCTAGTGGACCAGAACCATA
AGGAACCTTTTATAATTCAAAAGGAAACGCAGTCAGCGGG
TGACAAATAA
>YPR186C_Sigma1278b
ATGGGAGGAGAGGTTCTAAATAATGAAGGAATGCCACTGG
CCGAACTTAAACAGGAGACCATTCCCATATCACGATCAGA
GAGTTCAGAATCATTGAACAGTTTAACATCAACTAGAAGC
TCATCGAGCAATAGGCCAAAGACATATTTCTGTGACTATG
ATGGCTGTGATAAGGCATTTACAAGACCTTCAATTTTGAC
TGAACACCAATTAAGCGTACATCAGGGTTTAAGAGCATTT
CAGTGTGATAAGTGTGCAAAATCCTTCGTTAAAAAGAGTC
ACTTAGAGAGACACTTGTATACGCATTCTGATACGAAACC
ATTCCAATGTTCTTATTGTGGAAAAGGAGTGACGACTCGC
CAGCAACTGAAGCGACACGAAGTAACGCATACCAAATCTT
TCATTTGTCCAGAGGAAGGATGCAACCTCCGATTCTACAA
GCATCCACAATTAAGGGCACATATTTTATCTGTTCATTTA
CATAAACTAACCTGTCCACACTGCAATAAAAGCTTTCAGA
GGCCATATAGGCTAAGAAATCACATTTCTAAACATCACGA
TCCTGAGGTAGAAAATCCTTACCAATGTACTTTTGCTGGT
TGTTGCAAAGAGTTTCGGATATGGTCACAATTGCAATCGC
ATATAAAAAATGATCATCCTAAATTAAAATGTCCTATTTG
TAGCAAACCATGTGTGGGGGAAAATGGTTTACAAATGCAC
ATGATTATTCATGACGACTCACTAGTAACCAAAAATTGGA
AGTGTCATATATGTCCTGATATGTCTTTTTCTAGAAAACA
TGATCTTCTCACGCATTATGGGTCTATTCATACGGAAGAA
GATATCCCACTGGAACTAAAATATAAAATTTCTGATATTC
AACAACTTGTCCAAGACCAGGGAGTTCAACTGGGGAATAG
CAAACACTCGAATGAGCAGGATGAAGAGAAGATTTCCAAT
AGGTTGAGGAAAAGGAGAAAACTTACCGAAAACAATAATG
TAGAGTTTTTACAGAATGAAGTGGATTTAGAAAAGCGACT
TGAGTCTGGTGAAAATGGGCTAAACCTTTTATTGAATACC
GTTGGAAGAAAATACAGATGCTTTTACAATAATTGTTCTA
GGACTTTCAAGACAAAGGAAAAATACGAGAAACATATAGA
CAAGCACAAAGTACATGAGCTAAAGTTAAAAATATTACAG
GAAAAGGAAGAAAATAAAACGCTAGTGGACCAGAACCATA
AGGAACCTTTTATAATTCAAAAGGAAACGCAGTCAGCGGG
TGACAAATAA
>YPR186C_VL3
ATGGGAGGAGAGGTTCTAAATAATGAAGGAATGCCACTGG
CCGAACTTAAACAGGAGACCATTCCCATATCACGATCAGA
GAGTTCAGAATCATTGAACAGTTTAACATCAACTAGAAGC
TCATCGAGCAATAGGCCAAAGACATATTTCTGTGACTATG
ATGGCTGTGATAAGGCATTTACAAGACCTTCAATTTTGAC
TGAACACCAATTAAGCGTACATCAGGGTTTAAGAGCATTT
CAGTGTGATAAGTGTGCAAAATCCTTCGTTAAAAAGAGTC
ACTTAGAGAGACACTTGTATACGCATTCTGATACGAAACC
ATTCCAATGTTCTTATTGTGGAAAAGGAGTGACGACTCGC
CAGCAACTGAAGCGACACGAAGTAACGCATACCAAATCTT
TCATTTGTCCAGAGGAAGGATGCAACCTCCGATTCTACAA
GCATCCACAATTAAGGGCACATATTTTATCTGTTCATTTA
CATAAACTAACCTGTCCACACTGCAATAAAAGCTTTCAGA
GGCCATATAGGCTAAGAAATCACATTTCTAAACATCACGA
TCCTGAGGTAGAAAATCCTTACCAATGTACTTTTGCTGGT
TGTTGCAAAGAGTTTCGGATATGGTCACAATTGCAATCGC
ATATAAAAAATGATCATCCTAAATTAAAATGTCCTATTTG
TAGCAAACCATGTGTGGGGGAAAATGGTTTACAAATGCAC
ATGATTATTCATGACGACTCACTAGTAACCAAAAATTGGA
AGTGTCATATATGTCCTGATATGTCTTTTTCTAGAAAACA
TGATCTTCTCACGCATTATGGGTCTATTCATACGGAAGAA
GATATCCCACTGGAACTAAAATATAAAATTTCTGATATTC
AACAACTTGTCCAAGACCACGGAGTTCAACTGGGGAATAG
CAAACACTCGAATGAGCAGGATGAAGAGAAGATTTCCAAT
AGGTTGAGGAAAAGGAGAAAACTTACCGAAAACAATAATG
TAGAGTTTTTACAGAATGAAGTGGATTTAGAAAAGCGACT
TGAGTCTGGTGAAAATGGGCTAAACCTTTTATTGAATACC
GTTGGAAGAAAATACAGATGCTTTTACAATAATTGTTCTA
GGACTTTCAAGACAAAGGAAAAATACGAGAAACATATAGA
CAAGCACAAAGTACATGAGCTAAAGTTAAAAATATTACAG
GAAAAGGAAGAAAATAAAACGCTAGTGGACCAGAACCATA
AGGAACCTTTTATAATTCAAAAGGAAACGCAGTCAGCGGG
TGACAAATAA
>YPR186C_YJM789
ATGGGAGGAGAGGTTCTAAATAATGAAGGAATGCCACTGG
CCGAACTTAAACAGGAGACCATTCCCATATCACGATCAGA
GAGTTCAGAATCATTGAACAGTTTAACATCAACTAGAAGC
TCATCGAGCAATAGGCCAAAGACATATTTCTGTGACTATG
ATGGCTGTGATAAGGCATTTACAAGACCTTCAATTTTGAC
TGAACACCAATTAAGCGTACATCAGGGTTTAAGAGCATTT
CAGTGTGATAAGTGTGCAAAATCCTTCGTTAAAAAGAGTC
ACTTAGAGAGACACTTGTATACGCATTCTGATACGAAACC
ATTCCAATGTTCTTATTGTGGAAAAGGAGTGACGACTCGC
CAGCAACTGAAGCGACACGAAGTAACGCATACCAAATCTT
TCATTTGTCCAGAGGAAGGATGCAACCTCCGATTCTACAA
GCATCCACAATTAAGGGCACATATTTTATCTGTTCATTTA
CATAAACTAACCTGTCCGCACTGCAATAAAAGCTTTCAGA
GGCCATATAGGCTAAGAAATCACATTTCTAAACATCACGA
TCCTGAGGTAGAAAATCCTTACCAATGCACTTTTGCTGGT
TGTTGCAAAGAGTTTCGGATATGGTCACAATTGCAATCGC
ATATAAAAAATGATCATCCTAAATTAAAATGTCCTATTTG
TAGCAAACCATGTGTGGGGGAAAATGGTTTACAAATGCAC
ATGATTATTCATGACGACTCACTAGTAACCAAAAATTGGA
AGTGTCATATATGTCCTGATATGTCTTTTCCTAGAAAACA
TGATCTTCTCACGCATTATGGGTCTATTCATACGGAAGAA
GATATCCCACTGGAACTAAAATATAAAATTTCTGATATTC
AACAACTTGTCCAAGACCAGGGAGTTCAACTAGGGAATGG
CAAACACTCGAATGAGCAGGATGAAGAGAAGATTTCCAAT
AGGTTGAGGAAAAGGAGAAAACTTACCGAAAACAATAATG
TAGAGTTTTTGCAAAATGAAGTGGATTTAGAAAAGCGACT
TGAGTCTGGTGAAAATGGGCTAAACCTTTTGTTGAATACC
GTTGGAAGAAAATACAGATGCTTTTACAATAATTGTTCTA
GGACTTTCAAGACAAAGGAAAAATACGAGAAACATATAGA
CAAACACAAAATACATGAGCTAAAGTTAAAAATATTACAG
GAAAAGGAGGAAAATAAAACGCTAGTGGACCAGAACCATA
AGGAACCTTTTATAATTCAAAAGGAAACGCAGTCAGCGGG
TGACAAATAA
>lcl|YJM653.contig03324_10678-11967
ATGGGAGGAGAGGTTCTAAATAATGAAGGAATGCCACTGG
CCGAACTTAAACAGGAGACCATTCCCATATCACGATCAGA
GAGTTCAGAATCATTGAACAGTTTAACATCAACTAGAAGC
TCATCGAGCAATAGGCCAAAGACATATTTCTGTGACTATG
ATGGCTGTGATAAGGCATTTACAAGACCTTCAATTTTGAC
TGAACACCAATTAAGCGTACATCAGGGTTTAAGAGCATTT
CAGTGTGATAAGTGTGCAAAATCCTTCGTTAAAAAGAGTC
ACTTAGAGAGACACTTGTATACGCATTCTGATACGAAACC
ATTCCAATGTTCTTATTGTGGAAAAGGAGTGACGACTCGC
CAGCAACTGAAGCGACACGAAGTAACGCATACCAAATCTT
TCATTTGTCCAGAGGAAGGATGCAACCTCCGATTCTACAA
GCATCCACAATTAAGGGCACATATTTTATCTGTTCATTTA
CATAAACTAACCTGTCCACACTGCAATAAAAGCTTTCAGA
GGCCATATAGGCTAAGAAATCACATTTCTAAACATCACGA
TCCTGAGGTAGAAAATCCTTACCAATGTACTTTTGCTGGT
TGTTGCAAAGAGTTTCGGATATGGTCACAATTGCAATCGC
ATATAAAAAATGATCATCCTAAATTAAAATGTCCTATTTG
TAGCAAACCATGTGTGGGGGAAAATGGTTTACAAATGCAC
ATGATTATTCATGACGACTCACTAGTAACCAAAAATTGGA
AGTGTCATATATGTCCTGATATGTCTTTTTCTAGAAAACA
TGATCTTCTCACGCATTATGGGTCTATTCATACGGAAGAA
GATATCCCACTGGAACTAAAATATAAAATTTCTGATATTC
AACAACTTGTCCAAGACCACGGAGTTCAACTGGGGAATAG
CAAACACTCGAATGAGCAGGATGAAGAGAAGATTTCCAAT
AGGTTGAGGAAAAGGAGAAAACTTACCGAAAACAATAATG
TAGAGTTTTTACAGAATGAAGTGGATTTAGAAAAGCGACT
TGAGTCTGGTGAAAATGGGCTAAACCTTTTATTGAATACC
GTTGGAAGAAAATACAGATGCTTTTACAATAATTGTTCTA
GGACTTTCAAGACAAAGGAAAAATACGAGAAACATATAGA
CAAGCACAAAGTACATGAGCTAAAGTTAAAAATATTACAG
GAAAAGGAAGAAAATAAAACGCTAGTGGACCAGAACCATA
AGGAACCTTTTATAATTCAAAAGGAAACGCAGTCAGCGGG
TGACAAATAA
>lcl|CLIB324.Contig524.3_385-1674
ATGGGAGGAGAGGTTCTAAATAATGAAGGAATGCCACTGG
CCGAACTTAAACAGGAGACCATTCCCATATCACGATCAGA
GAGTTCAGAATCATTGAACAGTTTAACATCAACTAGAAGC
TCATCGAGCAATAGGCCAAAGACATATTTCTGTGACTATG
ATGGCTGTGATAAGGCATTTACAAGACCTTCAATTTTGAC
TGAACACCAATTAAGCGTACATCAGGGTTTAAGAGCATTT
CAGTGTGATAAGTGTGCAAAATCCTTCGTTAAAAAGAGTC
ACTTAGAGAGACACTTGTATACGCATTCTGATACGAAACC
ATTCCAATGTTCTTATTGTGGAAAAGGAGTGACGACTCGC
CAGCAACTGAAGCGACACGAAGTAACGCATACCAAATCTT
TCATTTGTCCAGAGGAAGGATGCAACCTCCGATTCTACAA
GCATCCACAATTAAGGGCACATATTTTATCTGTTCATTTA
CATAAACTAACCTGTCCACACTGCAATAAAAGCTTTCAGA
GGCCATATAGGCTAAGAAATCACATTTCTAAACATCACGA
TCCTGAGGTAGAAAATCCTTACCAATGTACTTTTGCTGGT
TGTTGCAAAGAGTTTCGGATATGGTCACAATTGCAATCGC
ATATAAAAAATGATCATCCTAAATTAAAATGTCCTATTTG
TAGCAAACCATGTGTGGGGGAAAATGGTTTACAAATGCAC
ATGATTATTCATGACGACTCACTAGTAACCAAAAATTGGA
AGTGTCATATATGTCCTGATATGTCTTTTTCTAGAAAACA
TGATCTTCTCACGCATTATGGGTCTATTCATACGGAAGAA
GATATCCCACTGGAACTAAAATATAAAATTTCTGATATTC
AACAACTTGTCCAAGACCACGGAGTTCAACTGGGGAATAG
CAAACACTCGAATGAGCAGGATGAAGAGAAGATTTCCAAT
AGGTTGAGGAAAAGGAGAAAACTTACCGAAAACAATAATG
TAGAGTTTTTACAGAATGAAGTGGATTTAGAAAAGCGACT
TGAGTCTGGTGAAAATGGGCTAAACCTTTTATTGAATACC
GTTGGAAGAAAATACAGATGCTTTTACAATAATTGTTCTA
GGACTTTCAAGACAAAGGAAAAATACGAGAAACATATAGA
CAAGCACAAAGTACATGAGCTAAAGTTAAAAATATTACAG
GAAAAGGAAGAAAATAAAACGCTAGTGGACCAGAACCATA
AGGAACCTTTTATAATTCAAAAGGAAACGCAGTCAGCGGG
TGACAAATAA
>lcl|I14.contig00132_1548-2837
ATGGGAGGAGAGGTTCTAAATAATGAAGGAATGCCACTGG
CCGAACTTAAACAGGAGACCATTCCCATATCACGATCAGA
GAGTTCAGAATCATTGAACAGTTTAACATCAACTAGAAGC
TCATCGAGCAATAGGCCAAAGACATATTTCTGTGACTATG
ATGGCTGTGATAAGGCATTTACAAGACCTTCAATTTTGAC
TGAACACCAATTAAGCGTACATCAGGGTTTAAGAGCATTT
CAGTGTGATAAGTGTGCAAAATCCTTCGTTAAAAAGAGTC
ACTTAGAGAGACACTTGTATACGCATTCTGATACGAAACC
ATTCCAATGTTCTTATTGTGGAAAAGGAGTGACGACTCGC
CAGCAACTGAAGCGACACGAAGTAACGCATACCAAATCTT
TCATTTGTCCAGAGGAAGGATGCAACCTCCGATTCTACAA
GCATCCACAATTAAGGGCACATATTTTATCTGTTCATTTA
CATAAACTAACCTGTCCACACTGCAATAAAAGCTTTCAGA
GGCCATATAGGCTAAGAAATCACATTTCTAAACATCACGA
TCCTGAGGTAGAAAATCCTTACCAATGTACTTTTGCTGGT
TGTTGCAAAGAGTTTCGGATATGGTCACAATTGCAATCGC
ATATAAAAAATGATCATCCTAAATTAAAATGTCCTATTTG
TAGCAAACCATGTGTGGGGGAAAATGGTTTACAAATGCAC
ATGATTATTCATGACGACTCACTAGTAACCAAAAATTGGA
AGTGTCATATATGTCCTGATATGTCTTTTTCTAGAAAACA
TGATCTTCTCACGCATTATGGGTCTATTCATACGGAAGAG
GATATCCCACTGGAACTAAAATATAAAATTTCTGATATTC
AACAACTTGTCCAAGACCACGGAGTTCAACTGGGGAATAG
CAAACACTCGAATGAGCAGGATGAAGAGAAGATTTCCAAT
AGGTTGAGGAAAAGGAGAAAACTTACCGAAAACAATAATG
TAGAGTTTTTACAGAATGAAGTGGATTTAGAAAAGCGACT
TGAGTCTGGTGAAAATGGGCTAAACCTTTTATTGAATACC
GTTGGAAGAAAATACAGATGCTTTTACAATAATTGTTCTA
GGACTTTCAAGACAAAGGAAAAATACGAGAAACATATAGA
CAAGCACAAAGTACATGAGCTAAAGTTAAAAATATTACAG
GAAAAGGAAGAAAATAAAACGCTAGTGGACCAGAACCATA
AGGAACCTTTTATAATTCAAAAGGAAACGCAGTCAGCGGG
TGACAAATAA
>lcl|YJM280.Contig36.8_1-1284
ATGGGAGGAGAGGTTCTAAATAATGAAGGAATGCCACTGG
CCGAACTTAAACAGGAGACCATTCCCATATCACGATCAGA
GAGTTCAGAATCATTGAACAGTTTAACATCAACTAGAAGC
TCATCGAGCAATAGGCCAAAGACATATTTCTGTGACTATG
ATGGCTGTGATAAGGCATTTACAAGACCTTCAATTTTGAC
TGAACACCAATTAAGCGTACATCAGGGTTTAAGAGCATTT
CAGTGTGATAAGTGTGCAAAATCCTTCGTTAAAAAGAGTC
ACTTAGAGAGACACTTGTATACGCATTCTGATACGAAACC
ATTCCAATGTTCTTATTGTGGAAAAGGAGTGACGACTCGC
CAGCAACTGAAGCGACACGAAGTAACGCATACCAAATCTT
TCATTTGTCCAGAGGAAGGATGCAACCTCCGATTCTACAA
GCATCCACAATTAAGGGCACATATTTTATCTGTTCATTTA
CATAAACTAACCTGTCCACACTGCAATAAAAGCTTTCAGA
GGCCATATAGGCTAAGAAATCACATTTCTAAACATCACGA
TCCTGAGGTAGAAAATCCTTACCAATGTACTTTTGCTGGT
TGTTGCAAAGAGTTTCGGATATGGTCACAATTGCAATCGC
ATATAAAAAATGATCATCCTAAATTAAAATGTCCTATTTG
TAGCAAACCATGTGTGGGGGAAAATGGTTTACAAATGCAC
ATGATTATTCATGACGACTCACTAGTAACCAAAAATTGGA
AGTGTCATATATGTCCTGATATGTCTTTTTCTAGAAAACA
TGATCTTCTCACGCATTATGGGTCTATTCATACGGAAGAA
GATATCCCACTGGAACTAAAATATAAAATTTCTGATATTC
AACAACTTGTCCAAGACCACGGAGTTCAACTGGGGAATAG
CAAACACTCGAATGAGCAGGATGAAGAGAAGATTTCCAAT
AGGTTGAGGAAAAGGAGAAAACTTACCGAAAACAATAATG
TAGAGTTTTTACAGAATGAAGTGGATTTAGAAAAGCGACT
TGAGTCTGGTGAAAATGGGCTAAACCTTTTATTGAATACC
GTTGGAAGAAAATACAGATGCTTTTACAATAATTGTTCTA
GGACTTTCAAGACAAAGGAAAAATACGAGAAACATATAGA
CAAGCACAAAGTACATGAGCTAAAGTTAAAAATATTACAG
GAAAAGGAAGAAAATAAAACGCTAGTGGACCAGAACCATA
AGGAACCTTTTATAATTCAAAAGGAAACGCAGTCAGCGGG
TGAC------
>lcl|WE372.Contig266.36_1632-2921
ATGGGAGGAGAGGTTCTAAATAATGAAGGAATGCCACTGG
CCGAACTTAAACAGGAGACCATTCCCATATCACGATCAGA
GAGTTCAGAATCATTGAACAGTTTAACATCAACTAGAAGC
TCATCGAGCAATAGGCCAAAGACATATTTCTGTGACTATG
ATGGCTGTGATAAGGCATTTACAAGACCTTCAATTTTGAC
TGAACACCAATTAAGCGTACATCAGGGTTTAAGAGCATTT
CAGTGTGATAAGTGTGCAAAATCCTTCGTTAAAAAGAGTC
ACTTAGAGAGACACTTGTATACGCATTCTGATACGAAACC
ATTCCAATGTTCTTATTGTGGAAAAGGAGTGACGACTCGC
CAGCAACTGAAGCGACACGAAGTAACGCATACCAAATCTT
TCATTTGTCCAGAGGAAGGATGCAACCTCCGATTCTACAA
GCATCCACAATTAAGGGCACATATTTTATCTGTTCATTTA
CATAAACTAACCTGTCCACACTGCAATAAAAGCTTTCAGA
GGCCATATAGGCTAAGAAATCACATTTCTAAACATCACGA
TCCTGAGGTAGAAAATCCTTACCAATGTACTTTTGCTGGT
TGTTGCAAAGAGTTTCGGATATGGTCACAATTGCAATCGC
ATATAAAAAATGATCATCCTAAATTAAAATGTCCTATTTG
TAGCAAACCATGTGTGGGGGAAAATGGTTTACAAATGCAC
ATGATTATTCATGACGACTCACTAGTAACCAAAAATTGGA
AGTGTCATATATGTCCTGATATGTCTTTTTCTAGAAAACA
TGATCTTCTCACGCATTATGGATCTATTCATACGGAAGAA
GATATCCCACTGGAACTAAAATATAAAATTTCTGATATTC
AACAACTTGTCCAAGACCAGGGAGTTCAACTGGGGAATAG
CAAACACTCGAATGAGCAGGATGAAGAGAAGATTTCCAAT
AGGTTGAGGAAAAGGAGAAAACTTACCGAAAACAATAATG
TAGAGTTTTTACAGAATGAAGTGGATTTAGAAAAGCGACT
TGAGTCTGGTGAAAATGGGCTAAACCTTTTATTGAATACC
GTTGGAAGAAAATACAGATGCTTTTACAATAATTGTTCTA
GGACTTTCAAGACAAAGGAAAAATACGAGAAACATATAGA
CAAGCACAAAGTACATGAGCTAAAGTTAAAAATATTACAG
GAAAAGGAAGAAAATAAAACGCTAGTGGACCAGAACCATA
AGGAACCTTTTATAATTCAAAAGGAAACGCAGTCAGCGGG
TGACAAATAA
>lcl|CBS7960.Contig242.1_1666-2955
ATGGGAGGAGAGGTTCTAAATAATGAAGGAATGCCACTGG
CCGAACTTAAACAGGAGACCATTCCCATATCACGATCAGA
GAGTTCAGAATCATTGAACAGTTTAACATCAACTAGAAGC
TCATCGAGCAATAGGCCAAAGACATATTTCTGTGACTATG
ATGGCTGTGATAAGGCATTTACAAGACCTTCAATTTTGAC
TGAACACCAATTAAGCGTACATCAGGGTTTAAGAGCATTT
CAGTGTGATAAGTGTGCAAAATCCTTCGTTAAAAAGAGTC
ACTTAGAGAGACACTTGTATACGCATTCTGATACGAAACC
ATTCCAATGTTCTTATTGTGGAAAAGGAGTGACGACTCGC
CAGCAACTGAAGCGACACGAAGTAACGCATACCAAATCTT
TCATTTGTCCAGAGGAAGGATGCAACCTCCGATTCTACAA
GCATCCACAATTAAGGGCACATATTTTATCTGTTCATTTA
CATAAACTAACCTGTCCACACTGCAATAAAAGCTTTCAGA
GGCCATATAGGCTAAGAAATCACATTTCTAAACATCACGA
TCCTGAGGTAGAAAATCCTTACCAATGTACTTTTGCTGGT
TGTTGCAAAGAGTTTCGGATATGGTCACAATTGCAATCGC
ATATAAAAAATGATCATCCTAAATTAAAATGTCCTATTTG
TAGCAAACCATGTGTGGGGGAAAATGGTTTACAAATGCAC
ATGATTATTCATGACGACTCACTAGTAACCAAAAATTGGA
AGTGTCATATATGTCCTGATATGTCTTTTTCTAGAAAACA
TGATCTTCTCACGCATTATGGATCTATTCATACGGAAGAA
GATATCCCACTGGAACTAAAATATAAAATTTCTGATATTC
AACAACTTGTCCAAGACCAGGGAGTTCAACTGGGGAATAG
CAAACACTCGAATGAGCAGGATGAAGAGAAGATTTCCAAT
AGGTTGAGGAAAAGGAGAAAACTTACCGAAAACAATAATG
TAGAGTTTTTACAGAATGAAGTGGATTTAGAAAAGCGACT
TGAGTCTGGTGAAAATGGGCTAAACCTTTTATTGAATACC
GTTGGAAGAAAATACAGATGCTTTTACAATAATTGTTCTA
GGACTTTCAAGACAAAGGAAAAATACGAGAAACATATAGA
CAAGCACAAAGTACATGAGCTAAAGTTAAAAATATTACAG
GAAAAGGAAGAAAATAAAACGCTAGTGGACCAGAACCATA
AGGAACCTTTTATAATTCAAAAGGAAACGCAGTCAGCGGG
TGACAAATAA
>lcl|YJM451.contig00863_22362-23651
ATGGGAGGAGAGGTTCTAAATAATGAAGGAATGCCACTGG
CCGAACTTAAACAGGAGACCATTCCCATATCACGATCAGA
GAGTTCAGAATCATTGAACAGTTTAACATCAACTAGAAGC
TCATCGAGCAATAGGCCAAAGACATATTTCTGTGACTATG
ATGGCTGTGATAAGGCATTTACAAGACCTTCAATTTTGAC
TGAACACCAATTAAGCGTACATCAGGGTTTAAGAGCATTT
CAGTGTGATAAGTGTGCAAAATCCTTCGTTAAAAAGAGTC
ACTTAGAGAGACACTTGTATACGCATTCTGATACGAAACC
ATTCCAATGTTCTTATTGTGGAAAAGGAGTGACGACTCGC
CAGCAACTGAAGCGACACGAAGTAACGCATACCAAATCTT
TCATTTGTCCAGAGGAAGGATGCAACCTCCGATTCTACAA
GCATCCACAATTAAGGGCACATATTTTATCTGTTCATTTA
CATAAACTAACCTGTCCACACTGCAATAAAAGCTTTCAGA
GGCCATATAGGCTAAGAAATCACATTTCTAAACATCACGA
TCCTGAGGTAGAAAATCCTTACCAATGTACTTTTGCTGGT
TGTTGCAAAGAGTTTCGGATATGGTCACAATTGCAATCGC
ATATAAAAAATGATCATCCTAAATTAAAATGTCCTATTTG
TAGCAAACCATGTGTGGGGGAAAATGGTTTACAAATGCAC
ATGATTATTCATGACGACTCACTAGTAATCAAAAATTGGA
AGTGTCATATATGTCCTGATATGTCTTTTTCTAGAAAACA
TGATCTTCTCACGCATTATGGGTCTATTCATACGGAAGAA
GATATCCCACTGGAACTAAAATATAAAATTTCTGATATTC
AACAACTTGTCCAAGACCAGGGAGTTCAACTGGAGAATAG
CAAACACTCGAATGAGCAGGATGAAGAGAAGATTTCCAAT
AGGTTGAGGAAAAGGAGAAAACTTACCGAAAACAATAATG
TAGAGTTTTTGCAGAATGAAGTGGATTTAGAAAAGCGACT
TGAGTCTGGTGAAAATGGGCTAAACCTTTTATTGAATACC
GTTGGAAGAAAATACAGATGCTTTTACAATAATTGTTCTA
GGACTTTCAAGACAAAGGAAAAATACGAGAAACATATAGA
CAAGCACAAAATACATGAGCTAAAGTTAAAAATATTACAG
GAAAAGGAGGAAAATAAAACGCTAGTGGACCAGAACCATA
AGGAACCTTTTATAATTCAAAAGGAAACGCAGTCAGCGGG
TGACAAATAA
>lcl|YJM421.Contig13.15_23250-24539
ATGGGAGGAGAGGTTCTAAATAATGAAGGAATGCCACTGG
CCGAACTTAAACAGGAGACCATTCCCATATCACGATCAGA
GAGTTCAGAATCATTGAACAGTTTAACATCAACTAGAAGC
TCATCGAGCAATAGGCCAAAGACATATTTCTGTGACTATG
ATGGCTGTGATAAGGCATTTACAAGACCTTCAATTTTGAC
TGAACACCAATTAAGCGTACATCAGGGTTTAAGAGCATTT
CAGTGTGATAAGTGTGCAAAATCCTTCGTTAAAAAGAGTC
ACTTAGAGAGACACTTGTATACGCATTCTGATACGAAACC
ATTCCAATGTTCTTATTGTGGAAAAGGAGTGACGACTCGC
CAGCAACTGAAGCGACACGAAGTAACGCATACCAAATCTT
TCATTTGTCCAGAGGAAGGATGCAACCTCCGATTCTACAA
GCATCCACAATTAAGGGCACATATTTTATCTGTTCATTTA
CATAAACTAACCTGTCCGCACTGCAATAAAAGCTTTCAGA
GGCCATATAGGCTAAGAAATCACATTTCTAAACATCACGA
TCCTGAGGTAGAAAATCCTTACCAATGTACTTTTGCTGGT
TGTTGCAAAGAGTTTCGGATATGGTCACAATTGCAATCGC
ATATAAAAAATGATCATCCTAAATTAAAATGTCCTATTTG
TAGCAAACCATGTGTGGGGGAAAATGGTTTACAAATGCAC
ATGATTATTCATGACGACTCGCTAGTAACCAAAAATTGGA
AGTGTCATATATGTCCTGATATGTCTTTTTCTAGAAAACA
TGATCTTCTCACGCATTATGGGTCTATTCATACGGAAGAA
GATATCCCACTGGAACTAAAATATAAAATTTCTGATATTC
AACAACTTGTCCAAGACCAGGGAGTTCAACTGGAGAATAG
CAAACACTCGAATGAGCAGGATGAAGAGAAGATTTCCAAT
AGGTTGAGGAAAAGGAGAAAACTTACCGAAAACAATAATG
TAGAGTTTTTGCAGAATGAAGTGGATTTAGAAAAGCGACT
TGAGTCTGGTGAAAATGGGCTAAACCTTTTATTGAATACC
GTTGGAAGAAAATACAGATGCTTTTACAATAATTGTTCTA
GGACTTTCAAGACAAAGGAAAAATACGAGAAACATATAGA
CAAGCACAAAATACATGAGCTAAAGTTAAAAATATTACAG
GAAAAGGAAGAAAATAAAACGCTAGTGGATCAGAACCATA
AGGAACCTTTTATAATTCAAAAGGAAACGCAGTCAGCGGG
TGACAAATAA
>lcl|YJM326.contig00641_11078-12367
ATGGGAGGAGAGGTTCTAAATAATGAAGGAATGCCACTGG
CCGAACTTAAACAGGAGACCATTCCCATATCACGATCAGA
GAGTTCAGAATCATTGAACAGTTTAACATCAACTAGAAGC
TCATCGAGCAATAGGCCAAAGACATATTTCTGTGACTATG
ATGGCTGTGATAAGGCATTTACAAGACCTTCAATTTTGAC
TGAACACCAATTAAGCGTACATCAGGGTTTAAGAGCATTT
CAGTGTGATAAGTGTGCAAAATCCTTCGTTAAAAAGAGTC
ACTTAGAGAGACACTTGTATACGCATTCTGATACGAAACC
ATTCCAATGTTCTTATTGTGGAAAAGGAGTGACGACTCGC
CAGCAACTGAAGCGACACGAAGTAACGCATACCAAATCTT
TCATTTGTCCAGAGGAAGGATGCAACCTCCGATTCTACAA
GCATCCACAATTAAGGGCACATATTTTATCTGTTCATTTA
CATAAACTAACCTGTCCGCACTGCAATAAAAGCTTTCAGA
GGCCATATAGGCTAAGAAATCACATTTCTAAACATCACGA
TCCTGAGGTAGAAAATCCTTACCAATGTACTTTTGCTGGT
TGTTGCAAAGAGTTTCGGATATGGTCACAATTGCAATCGC
ATATAAAAAATGATCATCCTAAATTAAAATGTCCTATTTG
TAGCAAACCATGTGTGGGGGAAAATGGTTTACAAATGCAC
ATGATTATTCATGACGACTCGCTAGTAACCAAAAATTGGA
AGTGTCATATATGTCCTGATATGTCTTTTTCTAGAAAACA
TGATCTTCTCACGCATTATGGGTCTATTCATACGGAAGAA
GATATCCCACTGGAACTAAAATATAAAATTTCTGATATTC
AACAACTTGTCCAAGACCAGGGAGTTCAACTGGAGAATAG
CAAACACTCGAATGAGCAGGATGAAGAGAAGATTTCCAAT
AGGTTGAGGAAAAGGAGAAAACTTACCGAAAACAATAATG
TAGAGTTTTTGCAGAATGAAGTGGATTTAGAAAAGCGACT
TGAGTCTGGTGAAAATGGGCTAAACCTTTTATTGAATACC
GTTGGAAGAAAATACAGATGCTTTTACAATAATTGTTCTA
GGACTTTCAAGACAAAGGAAAAATACGAGAAACATATAGA
CAAGCACAAAATACATGAGCTAAAGTTAAAAATATTACAG
GAAAAGGAAGAAAATAAAACGCTAGTGGATCAGAACCATA
AGGAACCTTTTATAATTCAAAAGGAAACGCAGTCAGCGGG
TGACAAATAA
>lcl|YJM320.Contig27.3_29627-30916
ATGGGAGGAGAGGTTCTAAATAATGAAGGAATGCCACTGG
CCGAACTTAAACAGGAGACCATTCCCATATCACGATCAGA
GAGTTCAGAATCATTGAACAGTTTAACATCAACTAGAAGC
TCATCGAGCAATAGGCCAAAGACATATTTCTGTGACTATG
ATGGCTGTGATAAGGCATTTACAAGACCTTCAATTTTGAC
TGAACACCAATTAAGCGTACATCAGGGTTTAAGAGCATTT
CAGTGTGATAAGTGTGCAAAATCCTTCGTTAAAAAGAGTC
ACTTAGAGAGACACTTGTATACGCATTCTGATACGAAACC
ATTCCAATGTTCTTATTGTGGAAAAGGAGTGACGACTCGC
CAGCAACTGAAGCGACACGAAGTAACGCATACCAAATCTT
TCATTTGTCCAGAGGAAGGATGCAACCTCCGATTCTACAA
GCATCCACAATTAAGGGCACATATTTTATCTGTTCATTTA
CATAAACTAACCTGTCCGCACTGCAATAAAAGCTTTCAGA
GGCCATATAGGCTAAGAAATCACATTTCTAAACATCACGA
TCCTGAGGTAGAAAATCCTTACCAATGTACTTTTGCTGGT
TGTTGCAAAGAGTTTCGGATATGGTCACAATTGCAATCGC
ATATAAAAAATGATCATCCTAAATTAAAATGTCCTATTTG
TAGCAAACCATGTGTGGGGGAAAATGGTTTACAAATGCAC
ATGATTATTCATGACGACTCGCTAGTAACCAAAAATTGGA
AGTGTCATATATGTCCTGATATGTCTTTTTCTAGAAAACA
TGATCTTCTCACGCATTATGGGTCTATTCATACGGAAGAA
GATATCCCACTGGAACTAAAATATAAAATTTCTGATATTC
AACAACTTGTCCAAGACCAGGGAGTTCAACTGGAGAATAG
CAAACACTCGAATGAGCAGGATGAAGAGAAGATTTCCAAT
AGGTTGAGGAAAAGGAGAAAACTTACCGAAAACAATAATG
TAGAGTTTTTGCAGAATGAAGTGGATTTAGAAAAGCGACT
TGAGTCTGGTGAAAATGGGCTAAACCTTTTATTGAATACC
GTTGGAAGAAAATACAGATGCTTTTACAATAATTGTTCTA
GGACTTTCAAGACAAAGGAAAAATACGAGAAACATATAGA
CAAGCACAAAATACATGAGCTAAAGTTAAAAATATTACAG
GAAAAGGAAGAAAATAAAACGCTAGTGGATCAGAACCATA
AGGAACCTTTTATAATTCAAAAGGAAACGCAGTCAGCGGG
TGACAAATAA
>lcl|YJM269.Contig282.1_4208-5497
ATGGGAGGAGAGGTTCTAAATAATGAAGGAATGCCACTGG
CCGAACTTAAACAGGAGACCATTCCCATATCACGATCAGA
GAGTTCAGAATCATTGAACAGTTTAACATCAACTAGAAGC
TCATCGAGCAATAGGCCAAAGACATATTTCTGTGACTATG
ATGGCTGTGATAAGGCATTTACAAGACCTTCAATTTTGAC
TGAACACCAATTAAGCGTACATCAGGGTTTAAGAGCATTT
CAGTGTGATAAGTGTGCAAAATCCTTCGTTAAAAAGAGCC
ACTTAGAGAGACACTTGTATACGCATTCTGATACGAAACC
ATTCCAATGTTCTTATTGTGGAAAAGGAGTGACGACTCGC
CAGCAACTGAAGCGACACGAAGTAACGCATACCAAATCTT
TCATTTGTCCAGAGGAAGGATGCAACCTCCGATTCTACAA
GCATCCACAATTAAGGGCACATATTTTATCTGTTCATTTA
CATAAACTAACCTGTCCACACTGCAATAAAAGCTTTCAGA
GGCCATATAGGCTAAGAAATCACATTTCTAAACATCACGA
TCCTGAGGTAGAAAATCCTTACCAATGTACTTTTGCTGGT
TGTTGCAAAGAGTTTCGGATATGGTCACAATTGCAATCGC
ATATAAAAAATGATCATCCTAAATTAAAATGTCCTATTTG
TAGCAAACCATGTGTGGGGGAAAATGGTTTACAAATGCAC
ATGATTATTCATGACGACTCGCTAGTAACCAAAAATTGGA
AGTGTCATATATGTCCTGATATGTCTTTTTCTAGAAAACA
TGATCTTCTCACGCATTATGGGTCTATTCATACGGAAGAA
GATATCCCACTGGAACTAAAATATAAAATTTCTGATATTC
AACAACTTGTCCAAGACCAGGGAGTTCAACTGGAGAATAG
CAAACACTCGAATGAGCAGGATGAAGAGAAGATTTCCAAT
AGGTTGAGGAAAAGGAGAAAACTTACCGAAAACAATAATG
TAGAGTTTTTGCAGAATGAAGTGGATTTAGAAAAGCGACT
TGAGTCTGGTGAAAATGGGCTAAACCTTTTATTGAATACC
GTTGGAAGAAAATACAGATGCTTTTACAATAATTGTTCTA
GGACTTTCAAGACAAAGGAAAAATACGAGAAACATATAGA
CAAGCACAAAATACATGAGCTAAAGTTAAAAATATTACAG
GAAAAGGAAGAAAATAAAACGCTAGTGGATCAGAACCATA
AGGAACCTTTTATAATTCAAAAGGAAACGCAGTCAGCGGG
TGACAAATAA
>lcl|YPS163.Contig67.2_3596-4885
ATGGGAGGAGAGGTTCTAAATAATGAAGGAATGCCACTGG
CCGAACTTAAACAGGAGACCATTCCCATATCACGATCAGA
GAGTTCAGAATCATTGAACAGTTTAACATCAACTAGAAGC
TCATCGAGCAATAGGCCAAAGACATATTTCTGTGACTATG
ATGGCTGTGATAAGGCATTTACAAGACCTTCAATTTTGAC
TGAACACCAATTAAGCGTACATCAGGGTTTAAGAGCATTT
CAGTGTGATAAGTGTGCAAAATCCTTCGTTAAAAAGAGTC
ACTTAGAGAGACACTTGTATACGCATTCTGATACGAAACC
ATTCCAATGTTCTTATTGTGGAAAAGGAGTGACGACTCGC
CAGCAACTGAAGCGACACGAAGTAACGCATACCAAATCTT
TCATTTGTCCAGAGGAAGGATGCAACCTCCGATTCTACAA
GCATCCACAATTAAGGGCACATATTTTATCTGTTCATTTA
CATAAACTAACCTGTCCGCACTGCAATAAAAGCTTTCAGA
GGCCATATAGGCTAAGAAATCACATTTCTAAACATCACGA
TCCTGAGGTAGAAAATCCTTACCAATGCACTTTTGCTGGT
TGTTGCAAAGAGTTTCGGATATGGTCACAATTGCAATCGC
ATATAAAAAATGATCATCCTAAATTAAAATGTCCTATTTG
TAGCAAACCATGTGTGGGGGAAAATGGTTTACAAATGCAC
ATGATTATTCATGACGACTCACTAGTAACCAAAAATTGGA
AGTGTCATATATGTCCTGATATGTCTTTTTCTAGAAAACA
TGATCTTCTCACGCATTATGGGTCTATTCATACGGAAGAA
GATATCCCACTGGAACTAAAATATAAAATTTCTGATATTC
AACAACTTGTCCAAGACCAGGGAGTTCAACTGGAGAATAG
CAAACACTCGAATGAGCAGGATGAAGAGAAGATTTCCAAT
AGGTTGAGGAAAAGGAGAAAACTTACCGAAAACAATAATG
TAGAGTTTTTGCAAAATGAAGTGGATTTAGAAAAGCGACT
TGAGTCTGGTGAAAATGGGCTAAACCTTTTGTTGAATACC
GTTGGAAGAAAATACAGATGCTTTTACAATAATTGTTCTA
GGACTTTCAAGACGAAGGAAAAATACGAGAAACATATAGA
CAAACACAAAATACATGAGCTAAAGTTAAAAATATTACAG
GAAAAGGAGGAAAATAAAACGCTAGTGGACCAGAACCATA
AGGAACCTTTTATAATTCAAAAGGAAACGCAGTCAGCGGG
TGACAAATAA
>lcl|Y9.Contig453.1_3478-4767
ATGGGAGGAGAGGTTCTAAAAAATGAAGGAATGCCACTGG
CCGAACTTAAACAGGAGACCATTCCCATATCACGATCAGA
GAGTTCAGAATCATTGAACAGTTTAACATCAACTAGAAGC
TCATCGAGCAATAGGCCAAAGACATATTTCTGTGACTATG
ATGGCTGTGATAAGGCATTTACAAGACCTTCAATTTTGAC
TGAACACCAATTAAGCGTACATCAGGGTTTAAGAGCATTT
CAGTGTGATAAGTGTGCAAAATCCTTCGTTAAAAAGAGTC
ACTTAGAGAGACACTTGTATACGCATTCTGATACGAAACC
ATTCCAATGTTCTTATTGTGGAAAAGGAGTGACGACTCGC
CAGCAACTGAAGCGACACGAAGTAACGCATACCAAATCTT
TCATTTGTCCAGAGGAAGGATGCAACCTCCGATTCTACAA
GCATCCACAATTAAGGGCACATATTTTATCTGTTCATTTA
CATAAACTAACCTGTCCGCACTGCAATAAAAGCTTTCAGA
GGCCATATAGGCTAAGAAATCACATTTCTAAACATCACGA
TCCTGAGGTAGAAAATCCTTACCAATGTACTTTTGCTGGT
TGTTGCAAAGAGTTTCGGATATGGTCACAATTGCAATCGC
ATATAAAAAATGATCATCCTAAATTAAAATGTCCTATTTG
TAGCAAACCATGTGTGGGGGAAAATGGTTTACAAATGCAC
ATGATTATTCATGACGACTCGCTAGTAACCAAAAATTGGA
AGTGTCATATATGTCCTGATATGTCTTTTTCTAGAAAACA
TGATCTTCTCACGCATTATGGGTCTATTCATACGGAAGAA
GATATCCCACTGGAACTAAAATATAAAATTTCTGATATTC
AACAACTTGTCCAAGACCAGGGAGTTCAACTAGGGAATGG
CAAACACTCGAATGAGCAGGATGAAGAGAAGATTTCCAAT
AGGTTGAGGAAAAGGAGAAAACTTACCGAAAACAATAATG
TAGAGTTTTTGCAAAATGAAGTGGATTTAGAAAAGCGACT
TGAGTCTGGTGAAAATGGGCTAAACCTTTTGTTGAATACC
GTTGGAAGAAAATACAGATGCTTTTACAATAATTGTTCTA
GGACTTTCAAGACGAAGGAAAAATACGAGAAACATATAGA
CAAACACAAAATACATGAGCTAAAGTTAAAAATATTACAG
GAAAAGGAGGAAAATAAAACGCTAGTGGACCAGAACCATA
AGGAACCTTTTATAATTCAAAAGGAAACGCAGTCAGCGGG
TGACAAATAA
>lcl|Y12.Contig13.1_31602-32891
ATGGGAGGAGAGGTTCTAAATAATGAAGGAATGTCACTGG
CCGAACTTAAACAGGAGACCATTCCCATATCACGATCAGA
GAGTTCAGAATCATTGAACAGTTTAACATCAACTAGAAGC
TCATCGAGCAATAGGCCAAAGACATATTTCTGTGACTATG
ATGGCTGTGATAAGGCATTTACAAGACCTTCAATTTTGAC
TGAACACCAATTAAGCGTACATCAGGGTTTAAGAGCATTT
CAGTGTGATAAGTGTGCAAAATCCTTCGTTAAAAAGAGTC
ACTTAGAGAGACACTTGTATACGCATTCTGATACGAAACC
ATTCCAATGTTCTTATTGTGGAAAAGGAGTGACGACTCGC
CAGCAACTGAAGCGACACGAAGTAACGCATACCAAATCTT
TCATTTGTCCAGAGGAAGGATGCAACCTCCGATTCTACAA
GCATCCACAATTAAGGGCACATATTTTATCTGTTCATTTA
CATAAACTAACCTGTCCGCACTGCAATAAAAGCTTTCAGA
GGCCATATAGGCTAAGAAATCACATTTCTAAACATCACGA
TCCTGAGGTAGAAAATCCTTACCAATGTACTTTTGCTGGT
TGTTGCAAAGAGTTTCGGATATGGTCACAATTGCAATCGC
ATATAAAAAATGATCATCCTAAATTAAAATGTCCTATTTG
TAGCAAACCATGTGTGGGGGAAAATGGTTTACAAATGCAC
ATGATTATTCATGACGACTCGCTAGTAACCAAAAATTGGA
AGTGTCATATATGTCCTGATATGTCTTTTTCTAGAAAACA
TGATCTTCTCACGCATTATGGGTCTATTCATACGGAAGAA
GATATCCCACTGGAACTAAAATATAAAATTTCTGATATTC
AACAACTTGTCCAAGACCAGGGAGTTCAACTAGGGAATGG
CAAACACTCGAATGAGCAGGATGAAGAGAAGATTTCCAAT
AGGTTGAGGAAAAGGAGAAAACTTACCGAAAACAATAATG
TAGAGTTTTTGCAAAATGAAGTGGATTTAGAAAAGCGACT
TGAGTCTGGTGAAAATGGGCTAAACCTTTTGTTGAATACC
GTTGGAAGAAAATACAGATGCTTTTACAATAATTGTTCTA
GGACTTTCAAGACGAAGGAAAAATACGAGAAACATATAGA
CAAACACAAAATACATGAGCTAAAGTTAAAAATATTACAG
GAAAAGGAGGAAAATAAAACGCTAGTGGACCAGAACCATA
AGGAACCTTTTATAATTCAAAAGGAAACGCAGTCAGCGGG
TGACAAATAA
>lcl|YPS1009.contig01438_6921-8210
ATGGGAGGAGAGGTTCTAAATAATGAAGGAATGCCACTGG
CCGAACTTAAACAGGAGACCATTCCCATATCACGATCAGA
GAGTTCAGAATCATTGAACAGTTTAACATCAACTAGAAGC
TCATCGAGCAATAGGCCAAAGACATATTTCTGTGACTATG
ATGGCTGTGATAAGGCATTTACAAGACCTTCAATTTTGAC
TGAACACCAATTAAGCGTACATCAGGGTTTAAGAGCATTT
CAGTGTGATAAGTGTGCAAAATCCTTCGTTAAAAAGAGCC
ACTTAGAGAGACACTTGTATACGCATTCTGATACGAAACC
ATTCCAATGTTCTTATTGTGGAAAAGGAGTGACGACTCGC
CAGCAACTGAAGCGACACGAAGTAACGCATACCAAATCTT
TCATTTGTCCAGAGGAAGGATGCAACCTCCGATTCTACAA
GCATCCACAATTAAGGGCACATATTTTATCTGTTCATTTA
CATAAACTAACCTGTCCACACTGCAATAAAAGCTTTCAGA
GGCCATATAGGCTAAGAAATCACATTTCTAAACATCACGA
TCCTGAGGTAGAAAATCCTTACCAATGTACTTTTGCTGGT
TGTTGCAAAGAGTTTCGGATATGGTCACAATTGCAATCGC
ATATAAAAAATGATCATCCTAAATTAAAATGTCCTATTTG
TAACAAACCATGTGTGGGGGAAAATGGTTTACAAATGCAC
ATGATTATTCATGACGACTCACTAGTAACCAAAAATTGGA
AGTGTCATATATGTCCTGATATGTCTTTTTCTAGAAAACA
TGATCTTCTCACGCATTATGGGTCTATTCATACGGAAGAA
GATATCCCACTGGAACTAAAATATAAAATTTCTGATATTC
AACAACTTGTCCAAGACCAGGGAGTTCAACTGGAGAATAG
CAAACACTCGAATGAGCAGGATGAAGAGAAGATTTCCAAT
AGGTTAAGGAAAAGGAGAAAACTTACCGAAAACAACAATG
TAGAGTTTTTGCAAAATGAAGTGGATTTAGAAAAGCGACT
TGAGTCTGGTGAAAATGGGCTAAACCTTTTGTTGAATACC
GTTGGAAGAAAATACAGATGCTTTTACAATAATTGTTCTA
GGACTTTCAAGACGAAGGAAAAATACGAGAAACATATAGA
CAAACACAAAATACATGAGCTAAAGTTAAAAATATTACAG
GAAAAGGAAGAAAATAAAACGCTAGTGGATCAGAACCATA
AGGAACCTTTTATAATTCAAATGGAAACGCAGTCAGCGGG
TGACAAATAA
>lcl|T7_updated.Contig12.5_33478-34767
ATGGGAGGAGAGGTTCTAAATAATGAAGGAATGCCACTGG
CCGAACTTAAACAGGAGACCATTCCCATATCACGATCAGA
GAGTTCAGAATCATTGAACAGTTTAACATCAACTAGAAGC
TCATCGAGCAATAGGCCAAAGACATATTTCTGTGACTATG
ATGGCTGTGATAAGGCATTTACAAGACCTTCAATTTTGAC
TGAACACCAATTAAGCGTACATCAGGGCTTAAGAGCATTT
CAGTGTGATAAGTGTGCAAAATCCTTCGTTAAAAAGAGTC
ACTTAGAGAGACACTTGTATACGCATTCTGATACGAAACC
ATTCCAATGTTCTTATTGTGGAAAAGGAGTGACGACTCGC
CAGCAACTGAAGCGACACGAAGTAACGCATACCAAATCTT
TCATTTGTCCAGAGGAAGGATGCAACCTCCGATTCTACAA
GCATCCACAATTAAGGGCACATATTTTATCTGTTCATTTA
CATAAACTAACCTGTCCACACTGCAATAAAAGCTTTCAGA
GGCCCTATAGGCTAAGAAATCACATTTCTAAACATCACGA
TCCTGAGGTAGAAAATCCTTACCAATGTACTTTTGCTGGT
TGTTGCAAAGAGTTTCGGATATGGTCACAATTGCAATCGC
ATATAAAAAATGATCATCCTAAATTAAAATGTCCTATTTG
TAGCAAACCATGTGTGGGGGAAAATGGTTTACAAATGCAC
ATGATTATTCATGACGACTCACTAGTAACCAAAAATTGGA
AGTGTCATATATGTCCTGATATGTCTTTTTCTAGAAAACA
TGATCTTCTTACGCATTATGGGTCTATTCATACGGAAAAA
GATATCCCACTGGAACTAAAATATAAAATTTCTGATATTC
AACAACTTGTCCAAGACCAGGGAGTTCAACTGGAGAATAG
CAAACACTCGAATGAGCAGGATGAAGAGAAGATTTCCAAT
AGGTTAAGGAAAAGGAGAAAACTTACCGAAAACAATAATG
TAGAGTTTTTGCAAAATGAAGTGGATTTAGAAAAGCGACT
TGAGTCTGGTGAAAATGGGCTAAACCTTTTGTTGAATACC
GTTGGAAGAAAATACAGATGCTTTTACAATAATTGTTCTA
GGACTTTCAAGACGAAGGAAAAATACGAGAAACATATAGA
CAAACACAAAATACATGAGCTAAAGTTAAAAATATTACAG
GAAAAGGAGGAAAATAAAACGCTAGTGGACCAGAACCATA
AGGAACCTTTTATAATTCAAAAGGAAACGCAGTCAGCGGG
TGACAAATAA
>lcl|IL01.contig01176_1119-2408
ATGGGAGGAGAGGTTCTAAATAATGAAGGAATGCCACTGG
CCGAACTTAAACAGGAGACGATTCCCATATCACGATCAGA
GAGTTCAGAATCATTGAACAGTTTAACATCAACTAGAAGC
TCATCGAGCAATAGGCCAAAGACATATTTCTGTGACTATG
ATGGCTGTGATAAGGCATTTACAAGACCTTCAATTTTGAC
GGAACACCAATTAAGCGTACATCAGGGTTTAAGAGCATTT
CAGTGTGATAAGTGTGCAAAATCCTTCGTTAAAAAGAGTC
ACTTAGAGAGACACTTGTATACGCATTCTGATACGAAACC
ATTCCAATGTTCTTATTGTGGAAAAGGAGTGACGACTCGC
CAGCAACTGAAGCGACACGAAGTAACGCATACCAAATCTT
TCATTTGTCCAGAGGAAGGATGCAACCTCCGATTCTACAA
GCATCCACAATTAAGGGCACATATTTTATCTGTTCATTTA
CATAAACTAACCTGTCCACACTGCAATAAAAGCTTTCAGA
GGCCATATAGGCTAAGAAATCACATTTCTAAACATCACGA
TCCTGAGGTAGAAAATCCTTACCAATGTACTTTTGCTGGT
TGTTGCAAAGAGTTTCGGATATGGTCACAATTGCAATCGC
ATATAAAAAATGATCATCCTAAATTAAAATGTCCTATTTG
TAGCAAACCATGTGTGGGGGAAAATGGTTTACAAATGCAC
ATGATTATTCATGACGACTCACTAGTAACCAAAAATTGGA
AGTGTCATATATGTCCTGATATGTCTTTTTCTAGAAAACA
TGATCTTCTTACGCATTATGGGTCTATTCATACGGAAGAA
GATATCCCACTGGAACTAAAATATAAAATTTCTGATATTC
AACAACTTGTCCAAGACCAGGGAGTTCAACTAGGGAATGG
CAAACACTCGAATGAGCAGGATGAAGAGAAGATTTCCAAT
AGGTTGAGGAAAAGGAGAAAACTTACCGAAAACAATAATG
TAGAGTTTTTGCAAAATGAAGTGGATTTGGAAAAGCGACT
TGAGTCTGGTGAAAATGGGCTAAACCTTTTGTTGAATACC
GTTGGAAGAAAATACAGATGCTTTTACAATAATTGTTCTA
GGACTTTCAAGACAAAGGAAAAATACGAGAAACATATAGA
CAAACACAAAATACATGAGCTAAAGTTAAAAATATTACAG
GAAAAGGAGGAAAATAAAACGCTAGTGGACCAGAACCATA
AGGAACCTTTTATAATTCAAAAGGAAACGCAGTCAGCGGA
TGACAAATAA
>YPR186C_Vin13
ATGGGAGGAGAGGTTCTAAATAATGAAGGAATGCCACTGG
CCGAACTTAAACAGGAGACCATTCCCATATCACGATCAGA
GAGTTCAGAATCATTGAACAGTTTAACATCAACTAGAAGC
TCATCGAGCAATAGGCCAAAGACATATTTCTGTGACTATG
ATGGCTGTGATAAGGCATTTACAAGACCTTCAATTTTGAC
TGAACACCAATTAAGCGTACATCAGGGTTTAAGAGCATTT
CAGTGTGATAAGTGTGCAAAATCCTTCGTTAAAAAGAGTC
ACTTAGAGAGACACTTGTATACGCATTCTGATACGAAACC
ATTCCAATGTTCTTATTGTGGAAAAGGAGTGACGACTCGC
CAGCAACTGAAGCGACACGAAGTAACGCATACCAAATCTT
TCATTTGTCCAGAGGAAGGATGCAACCTCCGATTCTACAA
GCATCCACAATTAAGGGCACATATTTTATCTGTTCATTTA
CATAAACTAACCTGTCCACACTGCAATAAAAGCTTTCAGA
GGCCATATAGGCTAAGAAATCACATTTCTAAACATCACGA
TCCTGAGGTAGAAAATCCTTACCAATGTACTTTTGCTGGT
TGTTGCAAAGAGTTTCGGATATGGTCACAATTGCAATCGC
ATATAAAAAATGATCATCCTAAATTAAAATGTCCTATTTG
TAGCAAACCATGTGTGGGGGAAAATGGTTTACAAATGCAC
ATGATTATTCATGACGACTCACTAGTAACCAAAAATTGGA
AGTGTCATATATGTCCTGATATGTCTTTTTCTAGAAAACA
TGATCTTCTCACGCATTATGGGTCTATTCATACGGAAGAA
GATATCCCACTGGAACTAAAATATAAAATTTCTGATATTC
AACAACTTGTCCAAGACCACGGAGTTCAACTGGGGAATAG
CAAACACTCGAATGAGCAGGATGAAGAGAAGATTTCCAAT
AGGTTGAGGAAAAGGAGAAAACTTACCGAAAACAATAATG
TAGAGTTTTTACAGAATGAAGTGGATTTAGAAAAGCGACT
TGAGTCTGGTGAAAATGGGCTAAACCTTTTATTGAATACC
GTTGGAAGAAAATACAGATGCTTTTACAATAATTGTTCTA
GGACTTTCAAGACAAAGGAAAAATACGAGAAACATATAGA
CAAGCACAAAGTACATGAGCTAAAGTTAAAAATATTACAG
GAAAAGGAAGAAAATAAAACGCTAGTGGACCAGAACCATA
AGGAACCTTTTATAATTCAAAAGGAAACGCAGTCAGCGGG
TGACAAATAA
>lcl|FL100.Contig279.2_998-2286
ATGGGAGGAGAGGTTCTAAATAATGAAGGAATGCCACTGG
CCGAACTTAAACAGGAGACCATTCCCATATCACGATCAGA
GAGTTCAGAATCATTGAACAGTTTAACATCAACTAGAAGC
TCATCGAGCAATAGGCCAAAGACATATTTCTGTGACTATG
ATGGCTGTGATAAGGCATTTACAAGACCTTCAATTTTGAC
TGAACACCAATTAAGCGTACATCAGGGTTTAAGAGCATTT
CAGTGTGATAAGTGTGCAAAATCCTTCGTTAAAAAGAGTC
ACTTAGAGAGACACTTGTATACGCATTCTGATACGAAACC
ATTCCAATGTTCTTATTGTGGAAAAGGAGTGACGACTCGC
CAGCAACTGAAGCGACACGAAGTAACGCATACCAAATCTT
TCATTTGTCCAGAGGAAGGATGCAACCTCCGATTCTACAA
GCATCCACAATTAAGGGCACATATTTTATCTGTTCATTTA
CATAAACTAACCTGTCCACACTGCAATAAAAGCTTTCAGA
GGCCATATAGGCTAAGAAATCACATTTCTAAACATCACGA
TCCTGAGGTAGAAAATCCTTACCAATGTACTTTTGCTGGT
TGTTGCAAAGAGTTTCGGATATGGTCACAATTGCAATCGC
ATATAAAAAATGATCATCCTAAATTAAAATGTCCTATTTG
TAGCAAACCATGTGTGGGGGAAAATGGTTTACAAATGCAC
ATGATTATTCATGACGACTCACTAGTAACCAAAAATTGGA
AGTGTCATATATGTCCTGATATGTCTTTTTCTAGAAAACA
TGATCTTCTCACGCATTATGGGTCTATTCATACGGAAGAA
GATATCCCACTGGAACTAAAATATAAAATTTCTGATATTC
AACAACTTGTCCAAGACCACGGAGTTCAACTGGGGAATAG
CAAACACTCGAATGAGCAGGATGAAGAGAAGATT-CCAAT
AGGTTGAGGAAAAGGAGAAAACTTACCGAAAACAATAATG
TAGAGTTTTTACAGAATGAAGTGGATTTAGAAAAGCGACT
TGAGTCTGGTGAAAATGGGCTAAACCTTTTATTGAATACC
GTTGGAAGAAAATACAGATGCTTTTACAATAATTGTTCTA
GGACTTTCAAGACAAAGGAAAAATACGAGAAACATATAGA
CAAGCACAAAGTACATGAGCTAAAGTTAAAAATATTACAG
GAAAAGGAAGAAAATAAAACGCTAGTGGACCAGAACCATA
AGGAACCTTTTATAATTCAAAAGGAAACGCAGTCAGCGGG
TGACAAATAA
>MIT_Spar_c565_22737
ATGGGGAGAGTGGTTCTAAATAATGGAGGAATGCCACTGG
CCGTGTTTAAGCAGGAGGGCATCTCCATATCACGATCAGA
GAGTTCGGAATCATTGAACAGTTTAACATCAACTAGAAGC
TCATCGAGCAATAGGCCAAAGACTTACTTTTGTGACTATG
ATGGCTGTGATAAGGCATTTACAAGACCTTCAATTTTGAC
TGAACACCAATTAAGCGTACATCAAGGTTTAAGAGCATTT
CAGTGTGATAAATGTCCAAAATCGTTTGTTAAAAAGAGCC
ACTTAGAGAGACACTTGTATTCGCATTCTGATACGAAACC
ATTTCAATGTTCTTACTGCGGCAAAGGTGTGACAACTCGC
CAGCAACTGAAGCGGCATGAAGTGACGCATACCAAATCGT
TTATTTGTCCAGAAGAAGGATGCAACCTCCGATTCTACAA
GCATCCGCAATTAAGGGCACATATTTTATCTGTTCATCTA
CACAAACTAACCTGTCCACATTGTAATAAGAGCTTCCAGA
GACCGTATAGATTAAGAAACCACATTTCCAAACATCACGA
TCCTGAGGTGGAAAATCCTTATCAATGTACTTTTGCTGGT
TGTTGCAAAGAATTTCGCATATGGTCACAATTACAATCGC
ATATCAAAAATGACCATCCTAAATTGAAATGTCCCATTTG
TAACAAGCCATGTGTGGGAGAAAATGGTTTACAGATGCAC
ATGATTATTCATGATGACTCATTAGTGACCAAAAACTGGA
AGTGCCATATCTGTTCTGATATGTCTTTTTCTAAAAAGCA
TGATCTTCTTACGCATTATGAGTCTATACATACGGAAGAA
GATATCCCATTGGAACTAAAATATAAGATCTCTGATATCC
AACCTCTAGGTCAGGACCAAGGGGTTGAACTGGGAAATGA
CAAAAACTTACATGAAAAGGATGAAGGGAAGATTTCCAAT
AGGTTGAGGAAAAGGAGAAAACTTACCGAAAACAATAACT
TGCAGTTTTTACAAAATGAAGTAAATCTAGAAAAGCAAAT
TGAATCTGGTGAAGATGGGCTAAGCCTTTTGTTGAATACT
GTTGGAAGGAAACATAGATGCTTTTACAATAATTGTTATA
GAACTTTCAAGACGAAAGAAAAATATGAGAAACATATAGA
CAAACACAAAATACATGAACTGAAATTGAAAATATTAAAG
GAAAAGGAGGAAAATAGGGGGATAGTTGACCAGAACCAAA
AAGAAGCCTGTATAATTGGTAAGGAAACGCAGCCCGTGGG
TGACAAATAG
