# Supplementary material for: ZRT1 Harbors an Excess of Nonsynonymous Polymorphism and Shows Evidence of Balancing Selection in Saccharomyces cerevisiae
Source: G3 (Bethesda). 2013 Apr 1;3(4):665–73. doi: 10.1534/g3.112.005082 (PMC3618353; doi:10.1534/g3.112.005082)
Supplement: Supporting Information [file supp_g3.112.005082_TableS1.xlsx]

## Sheet: TableS1
Table S1. Genome sequences used in this study.
Strain	Class	Description	Source	Reference
AWRI1631	Vineyard/Wine	Industrial wine strain	SGD	Borneman et al. 2008
AWRI796	Vineyard/Wine	Industrial wine strain, South Africa	SGD	Borneman et al. 2011
EC1118*	Vineyard/Wine	Commercial wine strain, isolated in Champagne, France	NCBI and SGD	Novo et al. 2009
Jay291	Fermentation	Biofuel sugar cane fermentation, Brazil	SGD	Argueso et al. 2009
Kyokai7	Sake	Industrial sake strain	SGD	Akao et al. 2011
LalvinAQ23	Vineyard/Wine	Industrial wine strain	SGD	Borneman et al. 2011
RM11-1a	Vineyard/Wine	California, USA	Broad
Sigma1278b	Laboratory	Laboratory strain	SGD	Dowell et al. 2010
Vin13	Vineyard/Wine	Industrial wine	SGD	Borneman et al. 2011
VL3	Vineyard/Wine	Industrial wine	SGD	Borneman et al. 2011
YJM789	Clinical	Isolated from lung of AIDS patient with pneumonia, Kansas City, Kansas, USA	SGD	Wei et al. 2007
CBS7960	Fermentation	Factory producing ethanol from cane-sugar syrup, Sao Paulo, Brazil	WashU
CLIB215	Baking	Baker's yeast, New Zealand, 1994	WashU
CLIB324	Baking	Baker's yeast, Saigon, Vietnam, 1996	WashU
FL100	Laboratory	Laboratory strain	WashU
I14	Vineyard/Wine	Vineyard soil sample, Petrina, Italy, 2002	WashU
IL-01	Nature	Soil sample, Cahokia, Illinois, USA, 2003	WashU
M22	Vineyard/Wine	Vineyard, Italy	WashU	Doniger et al. 2008
PW5	Fermentation	Raphia Palm tree, Aba, Abia state, Nigeria, 2002	WashU
T7	Nature	Oak tree exudate, Babler State Park, Missouri, USA, 2003	WashU
T73	Vineyard/Wine	Monastrel grape fermentation, Alicante, Spain, 1987	WashU
UC5 (UCD612)	Sake	Isolated from Sene sake, Kurashi, Japan, pre-1974	WashU
WE372	Vineyard/Wine	From wine in Cape Town, South Africa	WashU
Y10 (NRRL y7567)	Nature	From a coconut in the Phillipines, pre-1973	WashU
Y12 (NRRL y12633)	Palm wine	From palm wine, Ivory Coast, Africa, pre-1981	WashU
Y9 (NRRL y5997)	Rice fermentation	From Ragi (African or finger millet), Java, Indonesia, pre-1962	WashU
YJM269	Vineyard/Wine	From Blauer Portugieser grapes, 1954	WashU
YJM280	Clinical	Peritoneal fluid, USA, pre-1994	WashU
YJM320	Clinical	Blood sample, USA, pre-1994	WashU
YJM326	Clinical	United States, pre-1994	WashU
YJM421	Clinical	Ascites fluid, USA, pre-1994	WashU
YJM451	Clinical	Europe, pre-1994	WashU
YJM653	Clinical	Isolated from Broncho-alveolar lavage	WashU
YPS1009	Nature	Oak exudate, New Jersey, USA, 2000	WashU
YPS163	Nature	Oak exudate, Pennsylvania, USA, 1999	WashU	Doniger et al. 2008
S288C	Laboratory	Laboratory strain originally isolated from a rotting fig, California, USA, 1937	SGD
SGD is the Saccharomyces Genome Database (www.yeastgenome.org), Broad is the Broad Institute (www.broad.mit.edu), NCBI is the National Center of Biotechnolormation (http://www.cbi.nlm.nih.gov/), WashU is the Washington University Genome Institute (genome.wustl.edu and www.genetics.wustl.edu/jflab/data4.html).
*based on a pseudohaploid genome
