# Supplementary material for: ZRT1 Harbors an Excess of Nonsynonymous Polymorphism and Shows Evidence of Balancing Selection in Saccharomyces cerevisiae
Source: G3 (Bethesda). 2013 Apr 1;3(4):665–73. doi: 10.1534/g3.112.005082 (PMC3618353; doi:10.1534/g3.112.005082)
Supplement: Supporting Information [file supp_g3.112.005082_TableS2.xlsx]

## Sheet: TableS2
Table S2. Polymorphism and divergence data.
Gene set	Systematic name	Gene name	Strain sample size	S288C length	Total sites analyzed	Synonmyous sites analyzed	Ps	Pn	Ds	Dn	Synonymous nucleotide diversity (π)	Synonymous nucleotide divergence (K)	Tajima's D (syn sites)	Pi(n)/Pi(s)	K(n)/K(s)	MK P-value	Neutrality Index
5 gene set	YGL255W	ZRT1	22	1131	1113	267.645	45	55	62	12	0.0563	0.36976	0.7176	0.42	0.114	0	6.31481
5 gene set	YPR194C	OPT2	22	2634	2436	554.74	20	35	187	18	0.01091	0.46202	0.59289	0.454	0.029	0	18.1806
5 gene set	YDL153C	SAS10	24	1833	1680	342.507	7	12	120	41	0.00376	0.46678	-0.98089	0.457	0.076	0.002186	5.01742
5 gene set	YBL017C	PEP1	18	4740	4293	939.337	45	48	320	168	0.01405	0.46463	0.03541	0.381	0.129	0.00224	2.03175
5 gene set	YOL081W	IRA2	21	9240	9117	2025.08	108	69	735	131	0.0176	0.52737	0.76412	0.125	0.041	0	3.58461
ZRT1 region	YGL254W	FZF1	29	900	897	191.928	13	13	80	78	0.01781	0.65227	0.10897	0.178	0.193	1	1.02564
ZRT1 region	YGL256W	ADH4	28	1149	1146	264.597	24	9	34	7	0.02906	0.17272	0.95076	0.112	0.065	0.395635	1.82143
ZRT1 region	YGL257C	MNT2	28	1677	1662	358.058	30	24	146	122	0.032	0.64476	1.96187	0.176	0.168	1	0.957377
21 control	YBL068W	PRS4	32	981	978	224.449	12	1	64	1	0.00824	0.36871	-1.22175	0.019	0.004	0.307359	5.33333
21 control	YBR290W	BSD2	29	966	960	208.461	8	5	64	18	0.00846	0.40661	-0.41118	0.064	0.062	0.292799	2.22222
21 control	YDR089W	YDR089W	23	2610	2595	569.744	26	21	204	78	0.01252	0.51871	0.04591	0.126	0.079	0.024941	2.11243
21 control	YDR194C	ENT5	24	1995	1974	423.667	27	11	147	45	0.01468	0.50368	-0.52231	0.094	0.061	0.53509	1.33086
21 control	YFR043C	IRC6	36	714	711	145.261	4	10	55	40	0.0102	0.52947	1.31117	0.359	0.154	0.048064	3.4375
21 control	YGR040W	KSS1	30	1107	1104	237.634	8	4	93	1	0.00698	0.56693	-2.62927	0.044	0.004	0.000467	46.5
21 control	YGR209C	TRX2	34	315	312	72.414	8	3	12	4	0.03444	0.22907	1.31039	0.039	0.077	1	1.125
21 control	YGR230W	BNS1	32	414	411	90.606	5	8	32	41	0.02065	0.48398	1.36065	0.126	0.308	0.770556	1.24878
21 control	YGR244C	LSC2	26	1284	1281	284.648	12	6	90	5	0.0054	0.43275	-1.72005	0.099	0.012	0.002035	9
21 control	YIL139C	REV7	33	738	732	150.373	7	4	51	20	0.00582	0.45731	-1.42351	0.268	0.083	0.722937	1.45714
21 control	YKL196C	YKT6	31	603	600	129.688	7	0	43	0	0.01118	0.47001	-0.50651	0	0	NA	NA
21 control	YKL214C	YRA2	32	612	600	130.5	6	7	32	14	0.00908	0.32375	-0.57387	0.358	0.102	0.18853	2.66667
21 control	YKR080W	MTD1	33	963	960	214.99	8	4	61	6	0.00657	0.36791	-0.84191	0.061	0.023	0.040116	5.08333
21 control	YMR065W	KAR5	27	1515	1503	319.506	15	6	111	77	0.00701	0.47602	-1.46189	0.131	0.151	0.34959	0.576623
21 control	YMR096W	SNZ1	28	894	888	198.833	5	6	62	16	0.00688	0.42334	0.17913	0.22	0.062	0.023762	4.65
21 control	YMR180C	CTL1	29	963	948	206.444	12	7	71	92	0.01596	0.48945	0.25809	0.151	0.288	0.143783	0.450181
21 control	YMR206W	YMR206W	29	942	936	212	14	12	55	34	0.01645	0.33765	-0.0728	0.168	0.152	0.500806	1.38655
21 control	YNL317W	PFS2	29	1398	1392	301.928	18	5	103	9	0.0164	0.48006	0.27786	0.023	0.018	0.126763	3.17901
21 control	YNR028W	CPR8	33	927	918	204.539	13	11	66	75	0.01433	0.43066	-0.27432	0.159	0.284	0.517233	0.744615
21 control	YNR059W	MNT4	30	1743	1731	378.146	22	15	116	92	0.01832	0.42834	1.14668	0.14	0.173	0.721945	0.859684
21 control	YPR186C	PZF1	28	1290	1281	266.172	23	12	91	43	0.01968	0.49818	-0.40722	0.115	0.097	0.840735	1.10415
