# Supplementary material for: ZRT1 Harbors an Excess of Nonsynonymous Polymorphism and Shows Evidence of Balancing Selection in Saccharomyces cerevisiae
Source: G3 (Bethesda). 2013 Apr 1;3(4):665–73. doi: 10.1534/g3.112.005082 (PMC3618353; doi:10.1534/g3.112.005082)
Supplement: Supporting Information [file supp_g3.112.005082_TableS3.xlsx]

## Sheet: TableS3
Table S3. Maximum likelihood HKA test results.
Gene	ka	Pb
ZRT1	4.94509	0
PEP1	0.963131	0.4486
SAS10	0.353805	0.061
IRA2	1.03204	0.6891
OPT2	0.749288	0.7163
ADH4	4.44458	0.0007
FZF1	0.970371	0.6046
MNT2	1.30318	0.5042
Each gene was tested in comparison to 21 genes in the neutral gene set.
a Maximum likelihood estimate of the selection parameter (k > 1 indicates an excess of polymorphism relative to divergence)
b The P-value is calculated from the chi-square distribution based on twice the difference in log-likelihood between the neutral vs selection model for each gene.
